# Supplementary material for: The transpeptidase PBP2 governs initial localization and activity of the major cell-wall synthesis machinery in E. coli
Source: eLife. 2020 Feb 20;9:e50629. doi: 10.7554/eLife.50629 (PMC7089770; doi:10.7554/eLife.50629)
Supplement: Source code 1. [file elife-50629-code1.zip]

Archive with 271 entries (250 files):
- PAmCherry-PBP2/
- PAmCherry-PBP2/.DS_Store
- __MACOSX/
- __MACOSX/PAmCherry-PBP2/
- __MACOSX/PAmCherry-PBP2/._.DS_Store
- PAmCherry-PBP2/slow/
- PAmCherry-PBP2/slow/Main_step2_GenerateTracks.m
- __MACOSX/PAmCherry-PBP2/slow/
- __MACOSX/PAmCherry-PBP2/slow/._Main_step2_GenerateTracks.m
- PAmCherry-PBP2/slow/samplemovie/
- PAmCherry-PBP2/slow/samplemovie/Pos0/
- PAmCherry-PBP2/slow/samplemovie/Pos0/img_000000006_Default1_000.tif
- __MACOSX/PAmCherry-PBP2/slow/samplemovie/
- __MACOSX/PAmCherry-PBP2/slow/samplemovie/Pos0/
- __MACOSX/PAmCherry-PBP2/slow/samplemovie/Pos0/._img_000000006_Default1_000.tif
- PAmCherry-PBP2/slow/samplemovie/Pos0/img_000000027_Default1_000.tif
- __MACOSX/PAmCherry-PBP2/slow/samplemovie/Pos0/._img_000000027_Default1_000.tif
- PAmCherry-PBP2/slow/samplemovie/Pos0/img_000000019_Default1_000.tif
- __MACOSX/PAmCherry-PBP2/slow/samplemovie/Pos0/._img_000000019_Default1_000.tif
- PAmCherry-PBP2/slow/samplemovie/Pos0/img_000000012_Default1_000.tif
- __MACOSX/PAmCherry-PBP2/slow/samplemovie/Pos0/._img_000000012_Default1_000.tif
- PAmCherry-PBP2/slow/samplemovie/Pos0/img_000000016_Default1_000.tif
- __MACOSX/PAmCherry-PBP2/slow/samplemovie/Pos0/._img_000000016_Default1_000.tif
- PAmCherry-PBP2/slow/samplemovie/Pos0/img_000000028_Default1_000.tif
- __MACOSX/PAmCherry-PBP2/slow/samplemovie/Pos0/._img_000000028_Default1_000.tif
- PAmCherry-PBP2/slow/samplemovie/Pos0/img_000000009_Default1_000.tif
- __MACOSX/PAmCherry-PBP2/slow/samplemovie/Pos0/._img_000000009_Default1_000.tif
- PAmCherry-PBP2/slow/samplemovie/Pos0/img_000000023_Default1_000.tif
- __MACOSX/PAmCherry-PBP2/slow/samplemovie/Pos0/._img_000000023_Default1_000.tif
- PAmCherry-PBP2/slow/samplemovie/Pos0/img_000000002_Default1_000.tif
- __MACOSX/PAmCherry-PBP2/slow/samplemovie/Pos0/._img_000000002_Default1_000.tif
- PAmCherry-PBP2/slow/samplemovie/Pos0/img_000000026_Default1_000.tif
- __MACOSX/PAmCherry-PBP2/slow/samplemovie/Pos0/._img_000000026_Default1_000.tif
- PAmCherry-PBP2/slow/samplemovie/Pos0/img_000000018_Default1_000.tif
- __MACOSX/PAmCherry-PBP2/slow/samplemovie/Pos0/._img_000000018_Default1_000.tif
- PAmCherry-PBP2/slow/samplemovie/Pos0/img_000000007_Default1_000.tif
- __MACOSX/PAmCherry-PBP2/slow/samplemovie/Pos0/._img_000000007_Default1_000.tif
- PAmCherry-PBP2/slow/samplemovie/Pos0/img_000000013_Default1_000.tif
- __MACOSX/PAmCherry-PBP2/slow/samplemovie/Pos0/._img_000000013_Default1_000.tif
- PAmCherry-PBP2/slow/samplemovie/Pos0/img_000000008_Default1_000.tif
- __MACOSX/PAmCherry-PBP2/slow/samplemovie/Pos0/._img_000000008_Default1_000.tif
- PAmCherry-PBP2/slow/samplemovie/Pos0/img_000000017_Default1_000.tif
- __MACOSX/PAmCherry-PBP2/slow/samplemovie/Pos0/._img_000000017_Default1_000.tif
- PAmCherry-PBP2/slow/samplemovie/Pos0/img_000000029_Default1_000.tif
- __MACOSX/PAmCherry-PBP2/slow/samplemovie/Pos0/._img_000000029_Default1_000.tif
- PAmCherry-PBP2/slow/samplemovie/Pos0/img_000000003_Default1_000.tif
- __MACOSX/PAmCherry-PBP2/slow/samplemovie/Pos0/._img_000000003_Default1_000.tif
- PAmCherry-PBP2/slow/samplemovie/Pos0/img_000000022_Default1_000.tif
- __MACOSX/PAmCherry-PBP2/slow/samplemovie/Pos0/._img_000000022_Default1_000.tif
- PAmCherry-PBP2/slow/samplemovie/Pos0/img_000000010_Default1_000.tif
- __MACOSX/PAmCherry-PBP2/slow/samplemovie/Pos0/._img_000000010_Default1_000.tif
- PAmCherry-PBP2/slow/samplemovie/Pos0/img_000000025_Default1_000.tif
- __MACOSX/PAmCherry-PBP2/slow/samplemovie/Pos0/._img_000000025_Default1_000.tif
- PAmCherry-PBP2/slow/samplemovie/Pos0/img_000000004_Default1_000.tif
- __MACOSX/PAmCherry-PBP2/slow/samplemovie/Pos0/._img_000000004_Default1_000.tif
- PAmCherry-PBP2/slow/samplemovie/Pos0/img_000000000_Default1_000.tif
- __MACOSX/PAmCherry-PBP2/slow/samplemovie/Pos0/._img_000000000_Default1_000.tif
- PAmCherry-PBP2/slow/samplemovie/Pos0/img_000000021_Default1_000.tif
- __MACOSX/PAmCherry-PBP2/slow/samplemovie/Pos0/._img_000000021_Default1_000.tif
- PAmCherry-PBP2/slow/samplemovie/Pos0/img_000000014_Default1_000.tif
- __MACOSX/PAmCherry-PBP2/slow/samplemovie/Pos0/._img_000000014_Default1_000.tif
- PAmCherry-PBP2/slow/samplemovie/Pos0/img_000000030_Default1_000.tif
- __MACOSX/PAmCherry-PBP2/slow/samplemovie/Pos0/._img_000000030_Default1_000.tif
- PAmCherry-PBP2/slow/samplemovie/Pos0/img_000000011_Default1_000.tif
- __MACOSX/PAmCherry-PBP2/slow/samplemovie/Pos0/._img_000000011_Default1_000.tif
- PAmCherry-PBP2/slow/samplemovie/Pos0/img_000000005_Default1_000.tif
- __MACOSX/PAmCherry-PBP2/slow/samplemovie/Pos0/._img_000000005_Default1_000.tif
- PAmCherry-PBP2/slow/samplemovie/Pos0/img_000000024_Default1_000.tif
- __MACOSX/PAmCherry-PBP2/slow/samplemovie/Pos0/._img_000000024_Default1_000.tif
- PAmCherry-PBP2/slow/samplemovie/Pos0/img_000000020_Default1_000.tif
- __MACOSX/PAmCherry-PBP2/slow/samplemovie/Pos0/._img_000000020_Default1_000.tif
- PAmCherry-PBP2/slow/samplemovie/Pos0/img_000000001_Default1_000.tif
- __MACOSX/PAmCherry-PBP2/slow/samplemovie/Pos0/._img_000000001_Default1_000.tif
- PAmCherry-PBP2/slow/samplemovie/Pos0/img_000000015_Default1_000.tif
- __MACOSX/PAmCherry-PBP2/slow/samplemovie/Pos0/._img_000000015_Default1_000.tif
- __MACOSX/PAmCherry-PBP2/slow/samplemovie/._Pos0
- PAmCherry-PBP2/slow/samplemovie/AVG_Pos1.tif
- __MACOSX/PAmCherry-PBP2/slow/samplemovie/._AVG_Pos1.tif
- __MACOSX/PAmCherry-PBP2/slow/._samplemovie
- PAmCherry-PBP2/slow/gauss2De.m
- __MACOSX/PAmCherry-PBP2/slow/._gauss2De.m
- PAmCherry-PBP2/slow/pkfnd.m
- __MACOSX/PAmCherry-PBP2/slow/._pkfnd.m
- PAmCherry-PBP2/slow/trackCommentsshort.m
- __MACOSX/PAmCherry-PBP2/slow/._trackCommentsshort.m
- PAmCherry-PBP2/slow/Main_step1_PeakDetection.m
- __MACOSX/PAmCherry-PBP2/slow/._Main_step1_PeakDetection.m
- PAmCherry-PBP2/slow/Main_step0_GenerateMask.m
- __MACOSX/PAmCherry-PBP2/slow/._Main_step0_GenerateMask.m
- PAmCherry-PBP2/slow/sptFromPosList.m
- __MACOSX/PAmCherry-PBP2/slow/._sptFromPosList.m
- PAmCherry-PBP2/slow/peakFinding.m
- __MACOSX/PAmCherry-PBP2/slow/._peakFinding.m
- PAmCherry-PBP2/slow/bpass.m
- __MACOSX/PAmCherry-PBP2/slow/._bpass.m
- PAmCherry-PBP2/slow/centfind.m
- __MACOSX/PAmCherry-PBP2/slow/._centfind.m
- __MACOSX/PAmCherry-PBP2/._slow
- PAmCherry-PBP2/fast/
- PAmCherry-PBP2/fast/.DS_Store
- __MACOSX/PAmCherry-PBP2/fast/
- __MACOSX/PAmCherry-PBP2/fast/._.DS_Store
- PAmCherry-PBP2/fast/calcMSD.m
- __MACOSX/PAmCherry-PBP2/fast/._calcMSD.m
- PAmCherry-PBP2/fast/Main_step2_GenerateTracks.m
- __MACOSX/PAmCherry-PBP2/fast/._Main_step2_GenerateTracks.m
- PAmCherry-PBP2/fast/samplemovie/
- PAmCherry-PBP2/fast/samplemovie/.DS_Store
- __MACOSX/PAmCherry-PBP2/fast/samplemovie/
- __MACOSX/PAmCherry-PBP2/fast/samplemovie/._.DS_Store
- PAmCherry-PBP2/fast/samplemovie/Pos0/
- PAmCherry-PBP2/fast/samplemovie/Pos0/img_000000023_Default0_000.tif
- __MACOSX/PAmCherry-PBP2/fast/samplemovie/Pos0/
- __MACOSX/PAmCherry-PBP2/fast/samplemovie/Pos0/._img_000000023_Default0_000.tif
- PAmCherry-PBP2/fast/samplemovie/Pos0/img_000000002_Default0_000.tif
- __MACOSX/PAmCherry-PBP2/fast/samplemovie/Pos0/._img_000000002_Default0_000.tif
- PAmCherry-PBP2/fast/samplemovie/Pos0/img_000000028_Default0_000.tif
- __MACOSX/PAmCherry-PBP2/fast/samplemovie/Pos0/._img_000000028_Default0_000.tif
- PAmCherry-PBP2/fast/samplemovie/Pos0/img_000000016_Default0_000.tif
- __MACOSX/PAmCherry-PBP2/fast/samplemovie/Pos0/._img_000000016_Default0_000.tif
- PAmCherry-PBP2/fast/samplemovie/Pos0/img_000000009_Default0_000.tif
- __MACOSX/PAmCherry-PBP2/fast/samplemovie/Pos0/._img_000000009_Default0_000.tif
- PAmCherry-PBP2/fast/samplemovie/Pos0/img_000000012_Default0_000.tif
- __MACOSX/PAmCherry-PBP2/fast/samplemovie/Pos0/._img_000000012_Default0_000.tif
- PAmCherry-PBP2/fast/samplemovie/Pos0/img_000000006_Default0_000.tif
- __MACOSX/PAmCherry-PBP2/fast/samplemovie/Pos0/._img_000000006_Default0_000.tif
- PAmCherry-PBP2/fast/samplemovie/Pos0/img_000000019_Default0_000.tif
- __MACOSX/PAmCherry-PBP2/fast/samplemovie/Pos0/._img_000000019_Default0_000.tif
- PAmCherry-PBP2/fast/samplemovie/Pos0/img_000000027_Default0_000.tif
- __MACOSX/PAmCherry-PBP2/fast/samplemovie/Pos0/._img_000000027_Default0_000.tif
- PAmCherry-PBP2/fast/samplemovie/Pos0/img_000000003_Default0_000.tif
- __MACOSX/PAmCherry-PBP2/fast/samplemovie/Pos0/._img_000000003_Default0_000.tif
- PAmCherry-PBP2/fast/samplemovie/Pos0/img_000000022_Default0_000.tif
- __MACOSX/PAmCherry-PBP2/fast/samplemovie/Pos0/._img_000000022_Default0_000.tif
- PAmCherry-PBP2/fast/samplemovie/Pos0/img_000000008_Default0_000.tif
- __MACOSX/PAmCherry-PBP2/fast/samplemovie/Pos0/._img_000000008_Default0_000.tif
- PAmCherry-PBP2/fast/samplemovie/Pos0/img_000000017_Default0_000.tif
- __MACOSX/PAmCherry-PBP2/fast/samplemovie/Pos0/._img_000000017_Default0_000.tif
- PAmCherry-PBP2/fast/samplemovie/Pos0/img_000000013_Default0_000.tif
- __MACOSX/PAmCherry-PBP2/fast/samplemovie/Pos0/._img_000000013_Default0_000.tif
- PAmCherry-PBP2/fast/samplemovie/Pos0/img_000000018_Default0_000.tif
- __MACOSX/PAmCherry-PBP2/fast/samplemovie/Pos0/._img_000000018_Default0_000.tif
- PAmCherry-PBP2/fast/samplemovie/Pos0/img_000000026_Default0_000.tif
- __MACOSX/PAmCherry-PBP2/fast/samplemovie/Pos0/._img_000000026_Default0_000.tif
- PAmCherry-PBP2/fast/samplemovie/Pos0/img_000000007_Default0_000.tif
- __MACOSX/PAmCherry-PBP2/fast/samplemovie/Pos0/._img_000000007_Default0_000.tif
- PAmCherry-PBP2/fast/samplemovie/Pos0/img_000000014_Default0_000.tif
- __MACOSX/PAmCherry-PBP2/fast/samplemovie/Pos0/._img_000000014_Default0_000.tif
- PAmCherry-PBP2/fast/samplemovie/Pos0/img_000000021_Default0_000.tif
- __MACOSX/PAmCherry-PBP2/fast/samplemovie/Pos0/._img_000000021_Default0_000.tif
- PAmCherry-PBP2/fast/samplemovie/Pos0/img_000000025_Default0_000.tif
- __MACOSX/PAmCherry-PBP2/fast/samplemovie/Pos0/._img_000000025_Default0_000.tif
- PAmCherry-PBP2/fast/samplemovie/Pos0/img_000000004_Default0_000.tif
- __MACOSX/PAmCherry-PBP2/fast/samplemovie/Pos0/._img_000000004_Default0_000.tif
- PAmCherry-PBP2/fast/samplemovie/Pos0/img_000000010_Default0_000.tif
- __MACOSX/PAmCherry-PBP2/fast/samplemovie/Pos0/._img_000000010_Default0_000.tif
- PAmCherry-PBP2/fast/samplemovie/Pos0/img_000000015_Default0_000.tif
- __MACOSX/PAmCherry-PBP2/fast/samplemovie/Pos0/._img_000000015_Default0_000.tif
- PAmCherry-PBP2/fast/samplemovie/Pos0/img_000000020_Default0_000.tif
- __MACOSX/PAmCherry-PBP2/fast/samplemovie/Pos0/._img_000000020_Default0_000.tif
- PAmCherry-PBP2/fast/samplemovie/Pos0/img_000000005_Default0_000.tif
- __MACOSX/PAmCherry-PBP2/fast/samplemovie/Pos0/._img_000000005_Default0_000.tif
- PAmCherry-PBP2/fast/samplemovie/Pos0/img_000000024_Default0_000.tif
- __MACOSX/PAmCherry-PBP2/fast/samplemovie/Pos0/._img_000000024_Default0_000.tif
- PAmCherry-PBP2/fast/samplemovie/Pos0/img_000000011_Default0_000.tif
- __MACOSX/PAmCherry-PBP2/fast/samplemovie/Pos0/._img_000000011_Default0_000.tif
- __MACOSX/PAmCherry-PBP2/fast/samplemovie/._Pos0
- PAmCherry-PBP2/fast/samplemovie/AVG_Pos1.tif
- __MACOSX/PAmCherry-PBP2/fast/samplemovie/._AVG_Pos1.tif
- __MACOSX/PAmCherry-PBP2/fast/._samplemovie
- PAmCherry-PBP2/fast/gauss2De.m
- __MACOSX/PAmCherry-PBP2/fast/._gauss2De.m
- PAmCherry-PBP2/fast/pkfnd.m
- __MACOSX/PAmCherry-PBP2/fast/._pkfnd.m
- PAmCherry-PBP2/fast/trackCommentsshort.m
- __MACOSX/PAmCherry-PBP2/fast/._trackCommentsshort.m
- PAmCherry-PBP2/fast/Main_step1_PeakDetection.m
- __MACOSX/PAmCherry-PBP2/fast/._Main_step1_PeakDetection.m
- PAmCherry-PBP2/fast/Main_step0_GenerateMask.m
- __MACOSX/PAmCherry-PBP2/fast/._Main_step0_GenerateMask.m
- PAmCherry-PBP2/fast/sptFromPosList.m
- __MACOSX/PAmCherry-PBP2/fast/._sptFromPosList.m
- PAmCherry-PBP2/fast/peakFinding.m
- __MACOSX/PAmCherry-PBP2/fast/._peakFinding.m
- PAmCherry-PBP2/fast/bpass.m
- __MACOSX/PAmCherry-PBP2/fast/._bpass.m
- PAmCherry-PBP2/fast/centfind.m
- __MACOSX/PAmCherry-PBP2/fast/._centfind.m
- PAmCherry-PBP2/fast/convCoord.m
- __MACOSX/PAmCherry-PBP2/fast/._convCoord.m
- __MACOSX/PAmCherry-PBP2/._fast
- __MACOSX/._PAmCherry-PBP2
- msfGFP-PBP2/
- msfGFP-PBP2/.DS_Store
- __MACOSX/msfGFP-PBP2/
- __MACOSX/msfGFP-PBP2/._.DS_Store
- msfGFP-PBP2/slow/
- msfGFP-PBP2/slow/DistributionofDiffConst.m
- __MACOSX/msfGFP-PBP2/slow/
- __MACOSX/msfGFP-PBP2/slow/._DistributionofDiffConst.m
- msfGFP-PBP2/slow/ew_mask_FS.m
- __MACOSX/msfGFP-PBP2/slow/._ew_mask_FS.m
- msfGFP-PBP2/slow/calcMSD.m
- __MACOSX/msfGFP-PBP2/slow/._calcMSD.m
- msfGFP-PBP2/slow/gauss2De.m
- __MACOSX/msfGFP-PBP2/slow/._gauss2De.m
- msfGFP-PBP2/slow/generatePosListfast_cells.m
- __MACOSX/msfGFP-PBP2/slow/._generatePosListfast_cells.m
- msfGFP-PBP2/slow/calcMSD3.m
- __MACOSX/msfGFP-PBP2/slow/._calcMSD3.m
- msfGFP-PBP2/slow/pkfnd.m
- __MACOSX/msfGFP-PBP2/slow/._pkfnd.m
- msfGFP-PBP2/slow/trackCommentsshort.m
- __MACOSX/msfGFP-PBP2/slow/._trackCommentsshort.m
- msfGFP-PBP2/slow/PeakDetectionRoutine.m
- __MACOSX/msfGFP-PBP2/slow/._PeakDetectionRoutine.m
- msfGFP-PBP2/slow/ComputeDiffConstants3.m
- __MACOSX/msfGFP-PBP2/slow/._ComputeDiffConstants3.m
- msfGFP-PBP2/slow/calcMSD2.m
- __MACOSX/msfGFP-PBP2/slow/._calcMSD2.m
- msfGFP-PBP2/slow/sptFromPosList.m
- __MACOSX/msfGFP-PBP2/slow/._sptFromPosList.m
- msfGFP-PBP2/slow/peakFinding.m
- __MACOSX/msfGFP-PBP2/slow/._peakFinding.m
- msfGFP-PBP2/slow/bpass.m
- __MACOSX/msfGFP-PBP2/slow/._bpass.m
- msfGFP-PBP2/slow/time_median.m
- __MACOSX/msfGFP-PBP2/slow/._time_median.m
- msfGFP-PBP2/slow/trackingRoutine.m
- __MACOSX/msfGFP-PBP2/slow/._trackingRoutine.m
- msfGFP-PBP2/slow/centfind.m
- __MACOSX/msfGFP-PBP2/slow/._centfind.m
- __MACOSX/msfGFP-PBP2/._slow
- msfGFP-PBP2/fast/
- msfGFP-PBP2/fast/DistributionofDiffConst.m
- __MACOSX/msfGFP-PBP2/fast/
- __MACOSX/msfGFP-PBP2/fast/._DistributionofDiffConst.m
- msfGFP-PBP2/fast/ew_mask_FS.m
- __MACOSX/msfGFP-PBP2/fast/._ew_mask_FS.m
- msfGFP-PBP2/fast/calcMSD.m
- __MACOSX/msfGFP-PBP2/fast/._calcMSD.m
- msfGFP-PBP2/fast/gauss2De.m
- __MACOSX/msfGFP-PBP2/fast/._gauss2De.m
- msfGFP-PBP2/fast/generatePosListfast_cells.m
- __MACOSX/msfGFP-PBP2/fast/._generatePosListfast_cells.m
- msfGFP-PBP2/fast/pkfnd.m
- __MACOSX/msfGFP-PBP2/fast/._pkfnd.m
- msfGFP-PBP2/fast/trackCommentsshort.m
- __MACOSX/msfGFP-PBP2/fast/._trackCommentsshort.m
- msfGFP-PBP2/fast/PeakDetectionRoutine.m
- __MACOSX/msfGFP-PBP2/fast/._PeakDetectionRoutine.m
- msfGFP-PBP2/fast/ComputeDiffConstants3.m
- __MACOSX/msfGFP-PBP2/fast/._ComputeDiffConstants3.m
- msfGFP-PBP2/fast/calcMSD2.m
- __MACOSX/msfGFP-PBP2/fast/._calcMSD2.m
- msfGFP-PBP2/fast/sptFromPosList.m
- __MACOSX/msfGFP-PBP2/fast/._sptFromPosList.m
- msfGFP-PBP2/fast/peakFinding.m
- __MACOSX/msfGFP-PBP2/fast/._peakFinding.m
- msfGFP-PBP2/fast/bpass.m
- __MACOSX/msfGFP-PBP2/fast/._bpass.m
- msfGFP-PBP2/fast/time_median.m
- __MACOSX/msfGFP-PBP2/fast/._time_median.m
- msfGFP-PBP2/fast/TrackingRoutine.m
- __MACOSX/msfGFP-PBP2/fast/._TrackingRoutine.m
- msfGFP-PBP2/fast/centfind.m
- __MACOSX/msfGFP-PBP2/fast/._centfind.m
- __MACOSX/msfGFP-PBP2/._fast
- __MACOSX/._msfGFP-PBP2
- ReadMe.txt
- __MACOSX/._ReadMe.txt
