# Supplementary material for: The transpeptidase PBP2 governs initial localization and activity of the major cell-wall synthesis machinery in E. coli
Source: eLife. 2020 Feb 20;9:e50629. doi: 10.7554/eLife.50629 (PMC7089770; doi:10.7554/eLife.50629)
Supplement: Source code 1. [file elife-50629-code1.zip › PAmCherry-PBP2/slow/Main_step2_GenerateTracks.m]

clear;close all;clc
fdir = './';
fname    = 'tracks';

ImagingInterval = 3588;      % Imaging interval in ms
maxDisplacement = 3;         % maximal allowed displacement for one step in px
dir_for_mask = './mask.mat'; % location of the peak detection results

paths = sptFromPosList(fdir,fname,ImagingInterval,maxDisplacement,dir_for_mask);
% if ToSave = 1, saves the outputs
% paths: x | y | image ID | path ID

%%
