# Supplementary material for: The transpeptidase PBP2 governs initial localization and activity of the major cell-wall synthesis machinery in E. coli
Source: eLife. 2020 Feb 20;9:e50629. doi: 10.7554/eLife.50629 (PMC7089770; doi:10.7554/eLife.50629)
Supplement: Source code 1. [file elife-50629-code1.zip › PAmCherry-PBP2/slow/gauss2De.m]

function F = gauss2De(a0,data)

% Used by the curve fitter to calculate values for a 2d gaussian

% X = 1:size(data,1);
% Y = 1:size(data,2);
% X = data(:,1);
% Y = data(1,size(data,2)/2+1:end);

for i = 1:size(data,1)
    for j = 1:size(data,2)
        X = i;
        Y = j;
        F(i,j) = (a0(2)*exp(-((X-a0(3)).^2+(Y-a0(4)).^2)/(a0(5)^2)) + a0(1));
    end
end
%F = (a0(2)*exp(-((X-a0(3)).^2+(Y-a0(4)).^2)/(a0(5)^2)) + a0(1));
