# Supplementary material for: The transpeptidase PBP2 governs initial localization and activity of the major cell-wall synthesis machinery in E. coli
Source: eLife. 2020 Feb 20;9:e50629. doi: 10.7554/eLife.50629 (PMC7089770; doi:10.7554/eLife.50629)
Supplement: Source code 1. [file elife-50629-code1.zip › PAmCherry-PBP2/fast/Main_step2_GenerateTracks.m]

clear;clc;close all
fdir = './';
fname= 'tracks';

ToSave = 1;           % boolean to save the outputs, default value is 1
ImagingInterval = 61; % time between consecutive frames [ms]
maxDisplacement = 8;  % maximum displacement allowed in tracking in pixels
dir_for_tracks = './tracks/sampledata.mat'; % location of the peak detection results

paths = sptFromPosList(fdir,fname,...
    ImagingInterval,maxDisplacement,ToSave,dir_for_tracks);

% if ToSave = 1, saves the outputs
% paths: x | y | image ID | path ID
%%
