# Supplementary material for: The transpeptidase PBP2 governs initial localization and activity of the major cell-wall synthesis machinery in E. coli
Source: eLife. 2020 Feb 20;9:e50629. doi: 10.7554/eLife.50629 (PMC7089770; doi:10.7554/eLife.50629)
Supplement: Source code 1. [file elife-50629-code1.zip › PAmCherry-PBP2/fast/convCoord.m]

function [xCell yCell] = convCoord(x, y, alpha, Centr)

    x = x - Centr(1);
    y = (y -Centr(2));  

	alpha = alpha.*(pi/180);
    xt = cos(alpha) * x - sin(alpha) * y;
    yt = sin(alpha) * x + cos(alpha) * y;

    x = xt;
    y = yt;

    xCell = x + Centr(1);
    yCell = y + Centr(2);

end
