# Supplementary material for: The transpeptidase PBP2 governs initial localization and activity of the major cell-wall synthesis machinery in E. coli
Source: eLife. 2020 Feb 20;9:e50629. doi: 10.7554/eLife.50629 (PMC7089770; doi:10.7554/eLife.50629)
Supplement: Source code 1. [file elife-50629-code1.zip › msfGFP-PBP2/slow/time_median.m]

function median_data = time_median(data, time, dt)

median_data = [];
for t = 0:dt:1000-dt
    time_mask = time > t & time < t + dt;
    median_data = [median_data, median(data(time_mask))];
end
