# Supplementary material for: The transpeptidase PBP2 governs initial localization and activity of the major cell-wall synthesis machinery in E. coli
Source: eLife. 2020 Feb 20;9:e50629. doi: 10.7554/eLife.50629 (PMC7089770; doi:10.7554/eLife.50629)
Supplement: Source data 1. [file elife-50629-data1.zip]

Archive with 210 entries (203 files):
- data/fast/
- data/fast/GFP/
- data/fast/GFP/_README_.txt
- data/fast/GFP/av127_1.txt
- data/fast/GFP/av127_2.txt
- data/fast/GFP/av127_3.txt
- data/fast/GFP/av127_4.txt
- data/fast/GFP/av127_5.txt
- data/fast/GFP/av127_a22_1.txt
- data/fast/GFP/av127_a22_2.txt
- data/fast/GFP/gfpPBP2_15uMiptg_1.txt
- data/fast/GFP/gfpPBP2_15uMiptg_2.txt
- data/fast/GFP/gfpPBP2_15uMiptg_3.txt
- data/fast/GFP/gfpPBP2_25uMiptg_1.txt
- data/fast/GFP/gfpPBP2_25uMiptg_2.txt
- data/fast/GFP/gfpPBP2_25uMiptg_3.txt
- data/fast/GFP/gfpPBP2_5uMiptg_1.txt
- data/fast/GFP/gfpPBP2_5uMiptg_10h_1.txt
- data/fast/GFP/gfpPBP2_5uMiptg_10h_2.txt
- data/fast/GFP/gfpPBP2_5uMiptg_10h_3.txt
- data/fast/GFP/gfpPBP2_5uMiptg_2.txt
- data/fast/GFP/gfpPBP2_5uMiptg_3.txt
- data/fast/GFP/gfpPBP2_mutant_25uMiptg_1.txt
- data/fast/GFP/gfpPBP2_mutant_25uMiptg_2.txt
- data/fast/GFP/gfpPBP2_mutant_25uMiptg_3.txt
- data/fast/GFP/gfpPBP2_mutant_5uMiptg_1.txt
- data/fast/GFP/gfpPBP2_mutant_5uMiptg_2.txt
- data/fast/GFP/gfpPBP2_mutant_5uMiptg_3.txt
- data/fast/PAmCherry/
- data/fast/PAmCherry/_README_.txt
- data/fast/PAmCherry/A2250_inliq30_1.txt
- data/fast/PAmCherry/A2250_inliq30_2.txt
- data/fast/PAmCherry/A2250_inliq30_3.txt
- data/fast/PAmCherry/A22inliq_FRAP0min_1.txt
- data/fast/PAmCherry/A22inliq_FRAP0min_2.txt
- data/fast/PAmCherry/A22inliq_FRAP0min_3.txt
- data/fast/PAmCherry/A22inliq_FRAP10min_1.txt
- data/fast/PAmCherry/A22inliq_FRAP10min_2.txt
- data/fast/PAmCherry/A22inliq_FRAP10min_3.txt
- data/fast/PAmCherry/A22inliq_FRAP3min_1.txt
- data/fast/PAmCherry/A22inliq_FRAP3min_2.txt
- data/fast/PAmCherry/A22inliq_FRAP3min_3.txt
- data/fast/PAmCherry/A22inliq_FRAP5min_1.txt
- data/fast/PAmCherry/A22inliq_FRAP5min_2.txt
- data/fast/PAmCherry/A22inliq_FRAP5min_3.txt
- data/fast/PAmCherry/A22inliq10min_1.txt
- data/fast/PAmCherry/A22inliq10min_2.txt
- data/fast/PAmCherry/A22inliq10min_3.txt
- data/fast/PAmCherry/A22inliq120_1.txt
- data/fast/PAmCherry/A22inliq120_2.txt
- data/fast/PAmCherry/A22inliq120_3.txt
- data/fast/PAmCherry/A22inliq120_4.txt
- data/fast/PAmCherry/A22inliq30_1.txt
- data/fast/PAmCherry/A22inliq30_2.txt
- data/fast/PAmCherry/A22inliq30_3.txt
- data/fast/PAmCherry/A22inliq30_4.txt
- data/fast/PAmCherry/deltaPBP1a_1.txt
- data/fast/PAmCherry/deltaPBP1a_2.txt
- data/fast/PAmCherry/deltaPBP1a_3.txt
- data/fast/PAmCherry/Mecinliq10_1.txt
- data/fast/PAmCherry/Mecinliq10_2.txt
- data/fast/PAmCherry/Mecinliq10_3.txt
- data/fast/PAmCherry/Mecinliq120_1.txt
- data/fast/PAmCherry/Mecinliq120_2.txt
- data/fast/PAmCherry/Mecinliq120_3.txt
- data/fast/PAmCherry/Mecinliq30_1.txt
- data/fast/PAmCherry/Mecinliq30_2.txt
- data/fast/PAmCherry/Mecinliq30_3.txt
- data/fast/PAmCherry/MreCD50_1.txt
- data/fast/PAmCherry/MreCD50_2.txt
- data/fast/PAmCherry/MreCD50_3.txt
- data/fast/PAmCherry/MreCD50depl_1.txt
- data/fast/PAmCherry/MreCD50depl_2.txt
- data/fast/PAmCherry/MreCD50depl_3.txt
- data/fast/PAmCherry/PBP2OverExp_1.txt
- data/fast/PAmCherry/PBP2OverExp_2.txt
- data/fast/PAmCherry/PBP2OverExp_3.txt
- data/fast/PAmCherry/RodA_1.txt
- data/fast/PAmCherry/RodA_2.txt
- data/fast/PAmCherry/RodA_3.txt
- data/fast/PAmCherry/RodAdepl_1.txt
- data/fast/PAmCherry/RodAdepl_2.txt
- data/fast/PAmCherry/RodAdepl_3.txt
- data/fast/PAmCherry/RodZ_1.txt
- data/fast/PAmCherry/RodZ_2.txt
- data/fast/PAmCherry/RodZ_3.txt
- data/fast/PAmCherry/RodZ_4.txt
- data/fast/PAmCherry/RodZ_5.txt
- data/fast/PAmCherry/RodZdepl10h_1.txt
- data/fast/PAmCherry/RodZdepl10h_2.txt
- data/fast/PAmCherry/RodZdepl12h_1.txt
- data/fast/PAmCherry/RodZdepl12h_2.txt
- data/fast/PAmCherry/RodZdepl12h_3.txt
- data/fast/PAmCherry/RodZdepl2h_1.txt
- data/fast/PAmCherry/RodZdepl2h_2.txt
- data/fast/PAmCherry/RodZdepl2h_3.txt
- data/fast/PAmCherry/RodZdepl2h_4.txt
- data/fast/PAmCherry/RodZdepl2h_5.txt
- data/fast/PAmCherry/RodZdepl4h_1.txt
- data/fast/PAmCherry/RodZdepl4h_2.txt
- data/fast/PAmCherry/RodZdepl4h_3.txt
- data/fast/PAmCherry/RodZdepl4h_4.txt
- data/fast/PAmCherry/RodZdepl6h_1.txt
- data/fast/PAmCherry/RodZdepl6h_2.txt
- data/fast/PAmCherry/RodZdepl6h_3.txt
- data/fast/PAmCherry/RodZdepl6h_4.txt
- data/fast/PAmCherry/RodZdepl6h_5.txt
- data/fast/PAmCherry/RodZdepl8h_1.txt
- data/fast/PAmCherry/RodZdepl8h_2.txt
- data/fast/PAmCherry/RodZdepl8h_3.txt
- data/fast/PAmCherry/WT_1.txt
- data/fast/PAmCherry/WT_2.txt
- data/fast/PAmCherry/WT_3.txt
- data/fast/PAmCherry/WT_4.txt
- data/fast/PAmCherry/WT_5.txt
- data/fast/PAmCherry/WT_6.txt
- data/fast/PAmCherry/WTFRAP0min_1.txt
- data/fast/PAmCherry/WTFRAP0min_2.txt
- data/fast/PAmCherry/WTFRAP0min_3.txt
- data/fast/PAmCherry/WTFRAP10min_1.txt
- data/fast/PAmCherry/WTFRAP10min_2.txt
- data/fast/PAmCherry/WTFRAP10min_3.txt
- data/fast/PAmCherry/WTFRAP3min_1.txt
- data/fast/PAmCherry/WTFRAP3min_2.txt
- data/fast/PAmCherry/WTFRAP3min_3.txt
- data/fast/PAmCherry/WTFRAP3min_4.txt
- data/slow/
- data/slow/GFP/
- data/slow/GFP/_README_.txt
- data/slow/GFP/AV127-slow_1.txt
- data/slow/GFP/AV127-slow_2.txt
- data/slow/GFP/AV127-slow_3.txt
- data/slow/GFP/gfpPBP2_15uMiptg_slow_1.txt
- data/slow/GFP/gfpPBP2_15uMiptg_slow_2.txt
- data/slow/GFP/gfpPBP2_15uMiptg_slow_3.txt
- data/slow/GFP/gfpPBP2_25uMiptg_slow_1.txt
- data/slow/GFP/gfpPBP2_25uMiptg_slow_2.txt
- data/slow/GFP/gfpPBP2_25uMiptg_slow_3.txt
- data/slow/GFP/gfpPBP2_5uMiptg_slow_1.txt
- data/slow/GFP/gfpPBP2_5uMiptg_slow_2.txt
- data/slow/GFP/gfpPBP2_5uMiptg_slow_3.txt
- data/slow/GFP/gfpPBP2_mutant_25uMiptg_slow_1.txt
- data/slow/GFP/gfpPBP2_mutant_25uMiptg_slow_2.txt
- data/slow/GFP/gfpPBP2_mutant_25uMiptg_slow_3.txt
- data/slow/GFP/gfpPBP2_mutant_5uMiptg_slow_1.txt
- data/slow/GFP/gfpPBP2_mutant_5uMiptg_slow_2.txt
- data/slow/GFP/gfpPBP2_mutant_5uMiptg_slow_3.txt
- data/slow/GFP/Lifetime/
- data/slow/GFP/Lifetime/._04-23--PBP2-IPTG025-6h--12s.csv
- data/slow/GFP/Lifetime/._04-23-PBP2-IPTG025-6h--1s.csv
- data/slow/GFP/Lifetime/._04-30-PBP2-IPTG025-6h-12s.csv
- data/slow/GFP/Lifetime/._04-30-PBP2-IPTG025-6h-1s.csv
- data/slow/GFP/Lifetime/._05-02-PBP2-IPTG025-6h-12s.csv
- data/slow/GFP/Lifetime/._05-02-PBP2-IPTG025-6h-1s.csv
- data/slow/GFP/Lifetime/._2018-03-05-A22-liftime1.csv
- data/slow/GFP/Lifetime/._2018-03-05-A22-liftime12.csv
- data/slow/GFP/Lifetime/._2018-03-13-A22-liftime1.csv
- data/slow/GFP/Lifetime/._2018-03-13-A22-liftime12.csv
- data/slow/GFP/Lifetime/._2018-03-15-A22-liftime1.csv
- data/slow/GFP/Lifetime/._2018-03-15-A22-liftime12.csv
- data/slow/GFP/Lifetime/._2018-03-19-A22-liftime1.csv
- data/slow/GFP/Lifetime/._2018-03-19-A22-liftime12.csv
- data/slow/GFP/Lifetime/04-23--PBP2-IPTG025-6h--12s.csv
- data/slow/GFP/Lifetime/04-23-PBP2-IPTG025-6h--1s.csv
- data/slow/GFP/Lifetime/04-30-PBP2-IPTG025-6h-12s.csv
- data/slow/GFP/Lifetime/04-30-PBP2-IPTG025-6h-1s.csv
- data/slow/GFP/Lifetime/05-02-PBP2-IPTG025-6h-12s.csv
- data/slow/GFP/Lifetime/05-02-PBP2-IPTG025-6h-1s.csv
- data/slow/GFP/Lifetime/2018-03-05-A22-liftime1.csv
- data/slow/GFP/Lifetime/2018-03-05-A22-liftime12.csv
- data/slow/GFP/Lifetime/2018-03-13-A22-liftime1.csv
- data/slow/GFP/Lifetime/2018-03-13-A22-liftime12.csv
- data/slow/GFP/Lifetime/2018-03-15-A22-liftime1.csv
- data/slow/GFP/Lifetime/2018-03-15-A22-liftime12.csv
- data/slow/GFP/Lifetime/2018-03-19-A22-liftime1.csv
- data/slow/GFP/Lifetime/2018-03-19-A22-liftime12.csv
- data/slow/PAmCherry/
- data/slow/PAmCherry/_README_.txt
- data/slow/PAmCherry/deltaPBP1aslow_1.txt
- data/slow/PAmCherry/deltaPBP1aslow_2.txt
- data/slow/PAmCherry/deltaPBP1aslow_3.txt
- data/slow/PAmCherry/MreCD_depletion_slow_1.txt
- data/slow/PAmCherry/MreCD_depletion_slow_2.txt
- data/slow/PAmCherry/MreCD_depletion_slow_3.txt
- data/slow/PAmCherry/MreCD_induction_slow_1.txt
- data/slow/PAmCherry/MreCD_induction_slow_2.txt
- data/slow/PAmCherry/MreCD_induction_slow_3.txt
- data/slow/PAmCherry/RodA_native_slow_1.txt
- data/slow/PAmCherry/RodA_native_slow_2.txt
- data/slow/PAmCherry/RodA_native_slow_3.txt
- data/slow/PAmCherry/RodA_Repression_slow_1.txt
- data/slow/PAmCherry/RodA_Repression_slow_2.txt
- data/slow/PAmCherry/RodA_Repression_slow_3.txt
- data/slow/PAmCherry/RodZ_depletion_slow_1.txt
- data/slow/PAmCherry/RodZ_depletion_slow_2.txt
- data/slow/PAmCherry/RodZ_depletion_slow_3.txt
- data/slow/PAmCherry/RodZinduction_slow_1.txt
- data/slow/PAmCherry/RodZinduction_slow_2.txt
- data/slow/PAmCherry/RodZinduction_slow_3.txt
- data/slow/PAmCherry/TKL130_A22Treated_Slow1.txt
- data/slow/PAmCherry/TKL130_A22Treated_Slow2.txt
- data/slow/PAmCherry/TKL130_MecilTreated_Slow1.txt
- data/slow/PAmCherry/TKL130_MecilTreated_Slow2.txt
- data/slow/PAmCherry/TKL130_MecilTreated_Slow3.txt
- data/slow/PAmCherry/TKL130_pKC128_slow_1.txt
- data/slow/PAmCherry/TKL130_pKC128_slow_2.txt
- data/slow/PAmCherry/TKL130_pKC128_slow_3.txt
- data/slow/PAmCherry/TKL130_slow_1.txt
- data/slow/PAmCherry/TKL130_slow_2.txt
- data/slow/PAmCherry/TKL130_slow_3.txt
