# Supplementary material for: The transpeptidase PBP2 governs initial localization and activity of the major cell-wall synthesis machinery in E. coli
Source: eLife. 2020 Feb 20;9:e50629. doi: 10.7554/eLife.50629 (PMC7089770; doi:10.7554/eLife.50629)
Supplement: Source data 1. [file elife-50629-data1.zip › data/fast/GFP/_README_.txt]

Figure 1:
"av127_[replicate ID].txt"
"gfpPBP2_[IPTG level]uMiptg_[replicate ID].txt"
"gfpPBP2_5uMiptg_10h_[replicate ID].txt"
"gfpPBP2_mutant_[IPTG level]uMiptg_[replicate ID].txt"

Figure 3:
"av127_[replicate ID].txt"
"av127_a22_[replicate ID].txt"
