# Supplementary material for: The transpeptidase PBP2 governs initial localization and activity of the major cell-wall synthesis machinery in E. coli
Source: eLife. 2020 Feb 20;9:e50629. doi: 10.7554/eLife.50629 (PMC7089770; doi:10.7554/eLife.50629)
Supplement: Source data 1. [file elife-50629-data1.zip › data/fast/GFP/av127_1.txt]

X Y ID
499.856	35.533	1.000
496.367	35.921	1.000
496.360	36.024	1.000
287.394	76.056	2.000
287.440	76.085	2.000
287.382	76.193	2.000
287.009	75.982	2.000
469.685	87.077	3.000
469.442	86.704	3.000
469.678	87.136	3.000
469.775	86.943	3.000
469.183	87.142	3.000
469.378	86.732	3.000
469.676	86.529	3.000
469.647	86.267	3.000
469.420	86.298	3.000
469.577	86.389	3.000
469.862	86.475	3.000
469.860	86.534	3.000
469.545	86.358	3.000
469.755	86.601	3.000
469.980	86.335	3.000
470.553	86.363	3.000
469.999	86.472	3.000
470.935	86.691	3.000
318.888	89.889	4.000
318.229	89.401	4.000
310.457	93.551	5.000
310.552	93.343	5.000
310.732	93.350	5.000
310.503	93.987	5.000
311.052	93.490	5.000
310.306	93.608	5.000
310.846	93.995	5.000
311.097	93.610	5.000
311.201	93.732	5.000
310.854	93.777	5.000
310.509	93.858	5.000
310.502	93.466	5.000
311.578	93.982	5.000
146.937	105.622	6.000
147.355	104.810	6.000
147.425	104.171	6.000
478.221	106.404	7.000
477.547	106.231	7.000
477.699	106.530	7.000
337.909	119.380	8.000
337.961	119.746	8.000
338.256	119.977	8.000
338.374	119.514	8.000
337.912	119.861	8.000
338.059	119.436	8.000
338.228	119.696	8.000
305.707	123.830	9.000
305.105	124.099	9.000
304.859	122.738	9.000
408.321	127.422	10.000
408.521	126.861	10.000
408.332	127.397	10.000
333.066	137.333	11.000
333.450	136.056	11.000
264.136	145.794	12.000
263.861	145.365	12.000
264.645	146.204	12.000
327.960	146.769	13.000
328.483	146.023	13.000
327.327	146.933	13.000
338.509	152.551	14.000
338.664	151.018	14.000
340.354	149.771	14.000
340.000	149.261	14.000
340.561	149.392	14.000
339.716	149.304	14.000
339.704	148.195	14.000
339.431	149.120	14.000
339.454	150.051	14.000
339.839	150.601	14.000
323.332	168.476	15.000
323.577	167.415	15.000
324.122	166.562	15.000
324.051	166.156	15.000
419.416	170.783	16.000
418.817	171.264	16.000
310.185	203.829	17.000
310.218	204.447	17.000
309.903	204.385	17.000
309.817	203.328	17.000
310.659	202.857	17.000
309.935	203.104	17.000
310.024	203.776	17.000
310.217	203.252	17.000
310.543	203.102	17.000
310.093	203.500	17.000
310.619	203.916	17.000
309.977	202.881	17.000
309.807	204.256	17.000
309.001	204.341	17.000
430.250	209.044	18.000
430.744	209.641	18.000
429.992	209.466	18.000
430.087	209.822	18.000
429.812	210.095	18.000
430.014	209.415	18.000
429.898	210.069	18.000
429.992	208.972	18.000
429.704	208.927	18.000
429.437	209.604	18.000
429.834	209.086	18.000
429.992	209.243	18.000
430.419	208.807	18.000
430.681	209.096	18.000
334.359	225.444	19.000
334.947	226.304	19.000
334.188	225.925	19.000
334.805	226.665	19.000
334.384	225.309	19.000
444.914	226.241	20.000
444.970	226.299	20.000
444.989	226.073	20.000
445.455	226.143	20.000
445.113	225.952	20.000
445.441	225.997	20.000
444.876	226.320	20.000
444.520	226.769	20.000
391.415	228.498	21.000
391.796	229.020	21.000
391.668	229.958	21.000
391.496	230.205	21.000
392.057	230.563	21.000
392.279	230.880	21.000
320.084	247.989	22.000
319.141	247.110	22.000
469.058	256.373	23.000
468.366	257.300	23.000
468.525	257.035	23.000
468.501	257.178	23.000
469.181	258.104	23.000
469.622	257.126	23.000
355.780	276.163	24.000
356.212	275.878	24.000
391.370	288.475	25.000
393.656	289.791	25.000
248.418	316.961	26.000
248.892	316.935	26.000
248.063	317.050	26.000
346.569	345.757	27.000
346.356	345.685	27.000
346.232	345.252	27.000
346.673	345.932	27.000
346.882	345.622	27.000
346.458	345.486	27.000
345.922	345.091	27.000
346.844	345.679	27.000
165.068	358.845	28.000
164.890	360.003	28.000
164.147	360.468	28.000
164.816	360.455	28.000
367.237	366.580	29.000
367.581	367.630	29.000
366.665	366.852	29.000
469.055	366.944	30.000
468.546	368.020	30.000
499.161	379.246	31.000
499.044	379.551	31.000
499.494	379.469	31.000
498.398	378.766	31.000
500.047	379.876	31.000
499.279	379.465	31.000
499.200	379.625	31.000
498.838	379.004	31.000
500.317	391.550	32.000
500.091	391.652	32.000
271.389	396.847	33.000
271.556	396.719	33.000
270.838	396.873	33.000
271.230	397.372	33.000
307.020	409.763	34.000
307.746	410.158	34.000
307.643	410.468	34.000
458.778	57.883	35.000
458.058	57.171	35.000
458.795	56.696	35.000
484.899	83.213	36.000
484.454	82.561	36.000
483.683	84.162	36.000
483.620	84.319	36.000
289.748	101.704	37.000
288.544	101.178	37.000
288.700	100.473	37.000
288.783	100.692	37.000
288.026	100.496	37.000
287.855	100.361	37.000
288.081	100.409	37.000
323.878	103.029	38.000
323.011	104.001	38.000
331.282	109.818	39.000
331.339	110.346	39.000
330.896	109.218	39.000
330.920	109.883	39.000
331.603	109.151	39.000
330.834	109.119	39.000
330.939	109.877	39.000
293.341	115.607	40.000
294.852	115.926	40.000
294.065	115.790	40.000
295.346	115.791	40.000
243.135	131.165	41.000
242.710	131.012	41.000
242.859	131.046	41.000
243.768	130.870	41.000
242.437	130.508	41.000
167.069	168.798	42.000
166.648	169.433	42.000
167.257	168.091	42.000
167.128	169.995	42.000
166.633	169.867	42.000
166.857	169.346	42.000
166.788	169.451	42.000
166.653	169.531	42.000
166.788	169.691	42.000
166.742	169.992	42.000
166.650	169.697	42.000
166.493	169.915	42.000
349.794	173.604	43.000
349.828	173.807	43.000
464.860	191.020	44.000
465.371	191.328	44.000
464.433	191.048	44.000
464.026	191.735	44.000
463.354	191.432	44.000
302.760	195.352	45.000
302.989	195.507	45.000
302.458	195.258	45.000
302.649	195.176	45.000
302.611	195.036	45.000
302.269	194.259	45.000
302.654	194.222	45.000
478.316	214.841	46.000
477.583	214.491	46.000
477.912	213.383	46.000
478.133	213.032	46.000
477.877	214.003	46.000
460.104	248.034	47.000
460.756	248.000	47.000
432.178	301.569	48.000
431.399	302.327	48.000
431.408	302.880	48.000
432.160	302.925	48.000
390.428	313.366	49.000
390.411	312.820	49.000
235.138	383.182	50.000
234.825	382.929	50.000
94.586	21.424	51.000
98.539	20.915	51.000
292.649	91.228	52.000
292.306	90.898	52.000
292.224	91.727	52.000
293.445	91.913	52.000
293.355	91.547	52.000
292.154	91.665	52.000
291.052	91.471	52.000
490.629	93.932	53.000
490.978	94.149	53.000
491.553	93.176	53.000
489.752	93.445	53.000
491.411	92.908	53.000
491.851	93.437	53.000
490.138	94.103	53.000
490.518	93.937	53.000
491.664	93.119	53.000
491.954	92.934	53.000
491.974	93.057	53.000
493.240	92.304	53.000
492.950	92.243	53.000
494.561	92.074	53.000
200.539	95.825	54.000
201.215	95.984	54.000
200.907	96.151	54.000
339.327	97.785	55.000
339.827	97.285	55.000
338.851	98.479	55.000
94.856	107.188	56.000
95.617	105.816	56.000
207.579	108.326	57.000
206.892	109.465	57.000
456.253	117.290	58.000
455.434	117.705	58.000
457.077	118.533	58.000
457.748	118.226	58.000
414.628	150.400	59.000
414.242	150.856	59.000
177.428	169.729	60.000
177.200	168.963	60.000
177.639	168.890	60.000
361.607	202.544	61.000
360.813	202.948	61.000
359.751	203.807	61.000
360.982	204.271	61.000
361.235	202.786	61.000
361.639	201.992	61.000
437.928	216.293	62.000
438.283	216.193	62.000
438.067	215.978	62.000
310.399	384.385	63.000
307.699	384.976	63.000
487.472	436.751	64.000
488.036	437.401	64.000
488.130	437.556	64.000
374.327	107.207	65.000
375.084	107.529	65.000
242.616	118.284	66.000
241.776	118.087	66.000
447.555	120.933	67.000
447.089	121.388	67.000
447.541	122.676	67.000
448.409	122.888	67.000
474.894	196.311	68.000
474.497	195.251	68.000
412.664	216.356	69.000
413.101	216.070	69.000
326.774	236.509	70.000
327.108	237.382	70.000
204.510	294.290	71.000
203.353	293.351	71.000
497.911	325.658	72.000
497.010	324.803	72.000
321.114	335.621	73.000
321.260	335.102	73.000
336.958	351.345	74.000
336.878	351.341	74.000
337.213	351.483	74.000
337.153	351.122	74.000
494.932	351.470	75.000
494.917	351.186	75.000
495.828	352.330	75.000
426.588	415.772	76.000
426.243	416.137	76.000
426.052	417.126	76.000
490.143	426.694	77.000
490.212	426.500	77.000
491.423	426.703	77.000
491.311	426.287	77.000
490.205	426.426	77.000
490.209	426.314	77.000
144.228	66.270	78.000
144.480	66.690	78.000
268.040	93.507	79.000
267.740	93.704	79.000
63.274	140.920	80.000
62.837	141.885	80.000
62.554	141.490	80.000
202.592	149.476	81.000
202.200	149.219	81.000
202.494	150.071	81.000
421.297	239.750	82.000
422.044	239.380	82.000
422.764	239.211	82.000
319.774	246.065	83.000
318.756	244.795	83.000
318.913	246.038	83.000
318.679	246.964	83.000
318.447	247.811	83.000
319.114	248.399	83.000
319.749	247.767	83.000
318.881	248.769	83.000
317.572	247.531	83.000
390.383	313.135	84.000
391.205	312.854	84.000
390.882	313.146	84.000
391.944	313.483	84.000
390.635	312.974	84.000
391.518	313.008	84.000
367.289	366.124	85.000
367.205	365.938	85.000
367.107	366.096	85.000
367.782	365.845	85.000
455.281	367.263	86.000
455.728	366.804	86.000
455.142	366.939	86.000
454.433	367.660	86.000
455.148	366.744	86.000
454.482	366.589	86.000
235.095	382.844	87.000
234.924	382.897	87.000
234.866	382.909	87.000
457.708	57.857	88.000
457.572	58.264	88.000
458.905	58.390	88.000
459.032	58.239	88.000
459.156	57.525	88.000
459.013	58.111	88.000
286.808	76.105	89.000
286.936	76.142	89.000
286.610	76.359	89.000
287.107	75.813	89.000
287.452	76.630	89.000
287.296	76.621	89.000
287.052	76.334	89.000
287.575	76.343	89.000
308.129	113.400	90.000
309.074	112.889	90.000
308.655	112.796	90.000
308.158	113.618	90.000
308.580	112.837	90.000
308.393	112.768	90.000
333.155	137.558	91.000
332.210	138.004	91.000
332.873	139.433	91.000
280.572	151.324	92.000
280.202	151.215	92.000
280.748	151.403	92.000
280.988	151.051	92.000
280.889	151.508	92.000
280.449	151.427	92.000
280.541	151.501	92.000
280.773	151.131	92.000
280.154	151.751	92.000
279.887	151.946	92.000
280.680	151.697	92.000
280.493	151.826	92.000
280.080	151.777	92.000
280.565	151.315	92.000
280.593	150.964	92.000
467.163	168.404	93.000
467.436	168.392	93.000
467.585	169.355	93.000
467.947	168.633	93.000
467.684	168.399	93.000
479.897	183.849	94.000
479.758	183.485	94.000
100.842	298.955	95.000
101.172	299.651	95.000
165.409	359.392	96.000
165.087	358.975	96.000
106.527	369.172	97.000
106.694	369.655	97.000
106.990	368.408	97.000
200.709	95.261	98.000
200.942	94.542	98.000
478.272	105.815	99.000
477.137	105.709	99.000
477.003	104.617	99.000
258.195	112.904	100.000
258.213	112.489	100.000
258.043	112.724	100.000
258.726	112.855	100.000
258.729	113.119	100.000
258.640	112.781	100.000
258.522	112.643	100.000
258.092	112.585	100.000
258.240	112.791	100.000
258.119	112.656	100.000
258.264	113.107	100.000
257.820	112.426	100.000
408.354	128.056	101.000
407.794	128.302	101.000
313.352	130.051	102.000
313.649	129.388	102.000
364.997	191.551	103.000
364.869	191.144	103.000
333.784	224.425	104.000
333.564	223.753	104.000
415.395	260.422	105.000
414.778	258.884	105.000
290.773	262.965	106.000
290.598	262.232	106.000
290.637	262.513	106.000
290.388	261.890	106.000
289.946	261.749	106.000
288.798	260.750	106.000
289.453	261.202	106.000
251.934	282.206	107.000
251.788	281.983	107.000
430.814	301.645	108.000
428.995	300.576	108.000
427.288	300.639	108.000
425.793	299.649	108.000
441.672	345.060	109.000
442.711	344.781	109.000
469.975	366.912	110.000
468.998	367.290	110.000
467.837	368.648	110.000
469.377	367.196	110.000
274.328	397.450	111.000
271.994	397.591	111.000
308.029	409.810	112.000
307.954	410.367	112.000
193.291	75.116	113.000
193.535	74.256	113.000
364.530	82.773	114.000
364.430	82.056	114.000
364.718	82.384	114.000
364.572	82.071	114.000
363.975	82.441	114.000
363.497	81.813	114.000
364.235	82.409	114.000
364.798	82.443	114.000
364.180	82.981	114.000
267.928	94.046	115.000
268.752	94.011	115.000
267.572	93.595	115.000
268.790	94.327	115.000
268.247	94.102	115.000
268.892	93.960	115.000
268.428	93.344	115.000
268.198	93.420	115.000
269.285	93.375	115.000
268.895	93.508	115.000
268.704	94.112	115.000
267.862	94.121	115.000
278.018	123.165	116.000
278.513	122.765	116.000
350.193	173.234	117.000
350.044	173.476	117.000
349.437	173.639	117.000
340.431	186.647	118.000
340.877	186.654	118.000
341.179	187.222	118.000
340.783	187.026	118.000
340.911	187.655	118.000
476.553	216.402	119.000
476.768	215.326	119.000
476.846	214.876	119.000
475.656	216.675	119.000
474.641	217.832	119.000
475.504	218.185	119.000
475.352	218.811	119.000
474.878	220.226	119.000
474.831	219.850	119.000
475.526	220.378	119.000
475.578	219.443	119.000
475.961	218.027	119.000
475.556	218.205	119.000
475.366	217.849	119.000
476.238	217.988	119.000
476.530	218.759	119.000
445.239	245.742	120.000
446.155	245.580	120.000
360.905	343.103	121.000
360.899	342.995	121.000
360.770	343.207	121.000
360.342	342.745	121.000
360.743	342.286	121.000
360.258	343.206	121.000
360.579	342.998	121.000
277.843	347.405	122.000
278.798	347.358	122.000
278.071	347.415	122.000
309.076	383.158	123.000
308.514	384.118	123.000
308.587	384.603	123.000
308.092	384.961	123.000
413.773	413.023	124.000
414.502	412.400	124.000
426.319	414.796	125.000
425.622	414.893	125.000
426.711	415.145	125.000
427.110	498.023	126.000
427.927	498.961	126.000
426.315	497.972	126.000
426.501	498.433	126.000
165.324	42.295	127.000
165.333	42.826	127.000
243.833	70.022	128.000
244.273	71.038	128.000
244.278	70.914	128.000
243.763	70.933	128.000
244.245	71.030	128.000
243.847	70.816	128.000
244.234	70.504	128.000
244.643	70.898	128.000
243.792	70.669	128.000
235.037	93.343	129.000
235.380	93.598	129.000
235.034	93.182	129.000
408.056	114.003	130.000
408.480	114.421	130.000
457.923	117.344	131.000
456.646	117.474	131.000
482.321	151.216	132.000
483.894	152.306	132.000
299.748	174.404	133.000
299.214	174.344	133.000
299.160	174.806	133.000
310.944	173.692	134.000
310.153	172.782	134.000
310.347	172.614	134.000
480.353	182.051	135.000
480.430	183.815	135.000
480.327	183.182	135.000
480.291	183.945	135.000
480.039	183.903	135.000
304.523	188.935	136.000
304.252	189.165	136.000
343.797	220.962	137.000
343.436	222.043	137.000
199.483	236.016	138.000
199.529	237.901	138.000
200.018	238.147	138.000
198.981	237.527	138.000
291.444	276.556	139.000
291.544	277.603	139.000
292.884	277.543	139.000
292.365	277.825	139.000
291.931	277.830	139.000
291.653	278.219	139.000
59.134	301.424	140.000
59.327	300.544	140.000
465.499	301.878	141.000
466.708	301.501	141.000
336.448	307.663	142.000
335.428	308.080	142.000
106.784	335.810	143.000
106.369	335.944	143.000
235.365	383.133	144.000
234.880	382.398	144.000
371.905	477.491	145.000
372.678	477.412	145.000
372.828	477.173	145.000
373.775	477.779	145.000
375.171	477.363	145.000
374.175	477.472	145.000
453.978	97.420	146.000
454.318	98.275	146.000
232.186	114.881	147.000
230.502	114.630	147.000
230.879	114.850	147.000
305.428	120.245	148.000
304.989	123.580	148.000
408.949	128.273	149.000
408.565	128.940	149.000
408.258	129.433	149.000
318.772	181.407	150.000
319.010	182.983	150.000
337.226	199.094	151.000
336.377	200.071	151.000
335.780	200.710	151.000
249.322	254.961	152.000
249.050	254.026	152.000
249.334	253.864	152.000
470.237	255.584	153.000
469.963	255.456	153.000
469.517	255.144	153.000
469.977	255.680	153.000
469.907	255.197	153.000
469.598	255.210	153.000
470.520	254.736	153.000
470.269	255.189	153.000
470.099	254.933	153.000
470.383	254.451	153.000
470.682	254.686	153.000
470.768	254.537	153.000
470.339	254.609	153.000
471.020	254.322	153.000
470.873	254.510	153.000
471.094	254.543	153.000
471.425	254.674	153.000
470.841	255.223	153.000
470.865	254.766	153.000
470.844	254.919	153.000
471.094	254.839	153.000
471.435	254.647	153.000
471.097	254.115	153.000
471.126	254.338	153.000
471.136	254.722	153.000
470.682	254.416	153.000
470.919	254.646	153.000
470.706	254.886	153.000
470.509	254.607	153.000
470.389	254.577	153.000
470.626	254.514	153.000
470.642	254.602	153.000
470.755	254.626	153.000
470.893	255.578	153.000
320.045	273.228	154.000
319.406	274.002	154.000
319.313	273.652	154.000
305.619	276.125	155.000
305.089	275.762	155.000
443.522	342.912	156.000
444.413	343.319	156.000
444.189	344.039	156.000
442.796	344.622	156.000
443.793	343.990	156.000
443.779	343.778	156.000
443.811	344.308	156.000
445.036	344.788	156.000
499.425	379.361	157.000
498.708	378.937	157.000
499.402	379.342	157.000
498.315	378.609	157.000
498.067	378.942	157.000
497.973	378.778	157.000
499.056	378.946	157.000
498.245	378.743	157.000
498.715	378.840	157.000
487.893	436.936	158.000
488.186	436.634	158.000
442.719	463.577	159.000
442.189	462.688	159.000
354.005	81.479	160.000
354.406	81.401	160.000
354.560	81.709	160.000
354.426	81.942	160.000
354.627	82.985	160.000
355.122	82.248	160.000
228.241	163.942	161.000
228.382	164.228	161.000
228.131	165.335	161.000
228.224	164.429	161.000
228.201	163.779	161.000
228.184	163.858	161.000
228.270	163.738	161.000
227.450	162.368	161.000
227.469	162.631	161.000
227.175	160.940	161.000
227.006	159.153	161.000
439.851	213.147	162.000
439.783	214.111	162.000
438.805	213.890	162.000
438.474	213.463	162.000
329.586	215.683	163.000
330.306	215.283	163.000
330.778	215.885	163.000
329.124	213.909	163.000
328.743	212.573	163.000
328.766	211.880	163.000
328.309	210.329	163.000
328.859	211.540	163.000
328.554	211.186	163.000
329.178	210.751	163.000
329.863	212.019	163.000
330.119	212.877	163.000
422.224	238.536	164.000
422.431	239.425	164.000
422.002	239.596	164.000
421.994	238.837	164.000
289.959	250.341	165.000
289.872	250.215	165.000
474.691	271.995	166.000
475.611	270.724	166.000
475.704	271.574	166.000
443.785	328.666	167.000
443.989	329.539	167.000
460.240	329.043	168.000
461.483	328.446	168.000
215.763	334.739	169.000
216.498	335.642	169.000
216.169	336.333	169.000
216.011	334.965	169.000
405.579	357.861	170.000
405.927	356.596	170.000
308.271	410.040	171.000
307.990	410.732	171.000
308.406	410.869	171.000
307.516	410.188	171.000
307.735	410.557	171.000
380.317	465.092	172.000
380.100	464.518	172.000
287.702	101.677	173.000
288.308	102.421	173.000
138.116	112.134	174.000
137.940	111.947	174.000
349.780	173.713	175.000
349.426	173.392	175.000
326.105	189.714	176.000
326.520	190.287	176.000
167.173	223.438	177.000
167.270	223.413	177.000
445.365	225.973	178.000
444.035	227.233	178.000
444.920	226.285	178.000
445.106	226.182	178.000
443.849	227.365	178.000
445.004	226.799	178.000
444.919	226.446	178.000
445.325	226.021	178.000
445.407	225.920	178.000
445.156	226.353	178.000
445.576	226.141	178.000
445.058	226.210	178.000
444.281	226.428	178.000
443.148	227.371	178.000
445.365	225.857	178.000
289.436	240.651	179.000
290.419	242.284	179.000
288.747	240.959	179.000
398.559	249.579	180.000
397.024	250.268	180.000
309.579	264.452	181.000
309.714	264.289	181.000
201.349	270.495	182.000
201.451	270.521	182.000
178.884	277.229	183.000
178.288	277.581	183.000
75.740	281.732	184.000
77.458	281.564	184.000
322.760	292.346	185.000
322.443	292.402	185.000
322.541	292.932	185.000
106.111	335.367	186.000
105.778	335.136	186.000
106.492	334.835	186.000
105.509	334.677	186.000
234.768	382.962	187.000
234.503	383.196	187.000
235.332	383.232	187.000
431.541	466.904	188.000
432.015	467.180	188.000
431.583	466.858	188.000
166.852	43.729	189.000
167.867	44.172	189.000
168.430	44.533	189.000
364.593	50.048	190.000
365.358	50.362	190.000
352.338	72.851	191.000
351.039	72.285	191.000
459.517	77.535	192.000
460.192	78.378	192.000
460.721	78.344	192.000
460.711	77.924	192.000
461.996	77.730	192.000
463.414	77.666	192.000
464.122	77.487	192.000
464.885	77.139	192.000
465.140	77.332	192.000
203.514	147.207	193.000
203.598	147.368	193.000
364.873	193.305	194.000
364.960	192.679	194.000
369.985	233.600	195.000
369.893	232.961	195.000
370.298	232.463	195.000
370.479	231.782	195.000
370.299	231.586	195.000
257.114	245.798	196.000
256.944	245.913	196.000
437.913	303.078	197.000
437.759	304.036	197.000
437.757	303.564	197.000
437.374	303.294	197.000
437.706	302.737	197.000
437.343	303.180	197.000
62.521	358.455	198.000
62.782	357.715	198.000
63.746	358.628	198.000
305.221	371.898	199.000
304.452	373.108	199.000
501.486	392.426	200.000
501.516	392.756	200.000
483.816	411.716	201.000
484.304	411.487	201.000
487.957	436.933	202.000
487.858	437.371	202.000
488.191	437.397	202.000
408.082	129.282	203.000
408.343	128.946	203.000
408.108	129.026	203.000
408.505	129.232	203.000
468.357	168.749	204.000
468.895	169.129	204.000
469.157	169.581	204.000
468.868	169.344	204.000
469.702	169.587	204.000
469.830	169.855	204.000
469.731	170.520	204.000
469.517	170.642	204.000
469.055	170.556	204.000
468.211	170.148	204.000
320.366	176.527	205.000
319.608	176.323	205.000
319.988	176.457	205.000
460.928	197.397	206.000
461.006	198.014	206.000
461.696	195.496	206.000
334.226	221.225	207.000
333.499	220.772	207.000
333.027	221.049	207.000
333.099	221.619	207.000
333.437	222.522	207.000
333.537	220.014	207.000
333.308	220.985	207.000
290.749	250.073	208.000
290.183	250.084	208.000
290.475	250.099	208.000
290.014	250.211	208.000
25.400	271.132	209.000
26.094	272.327	209.000
304.816	276.474	210.000
307.369	276.461	210.000
344.322	316.211	211.000
345.601	316.311	211.000
345.275	316.246	211.000
345.079	315.599	211.000
346.084	315.962	211.000
346.162	316.201	211.000
410.450	327.707	212.000
411.416	327.931	212.000
379.243	465.369	213.000
380.453	465.254	213.000
379.938	464.795	213.000
458.211	57.805	214.000
458.077	58.463	214.000
458.313	57.654	214.000
458.229	58.014	214.000
310.285	93.497	215.000
310.787	94.040	215.000
288.631	101.796	216.000
288.340	102.279	216.000
158.385	145.222	217.000
158.411	144.554	217.000
244.559	145.024	218.000
243.704	145.519	218.000
241.782	143.073	218.000
240.973	143.089	218.000
166.723	169.874	219.000
166.562	170.396	219.000
166.662	169.888	219.000
325.722	191.189	220.000
326.433	190.156	220.000
326.290	190.865	220.000
284.417	285.175	221.000
285.017	285.783	221.000
442.500	330.927	222.000
441.548	331.691	222.000
27.338	333.453	223.000
27.196	334.093	223.000
27.104	334.232	223.000
401.700	339.769	224.000
401.719	340.268	224.000
250.403	395.088	225.000
249.912	394.670	225.000
247.834	395.272	225.000
247.073	394.422	225.000
472.549	102.322	226.000
472.997	101.977	226.000
428.634	157.567	227.000
426.679	156.550	227.000
427.108	157.074	227.000
167.306	182.581	228.000
167.237	181.440	228.000
167.112	181.955	228.000
318.050	184.931	229.000
317.699	185.581	229.000
430.699	209.035	230.000
430.895	208.859	230.000
430.154	209.298	230.000
429.810	209.610	230.000
430.065	209.653	230.000
429.871	209.497	230.000
429.883	210.421	230.000
430.050	209.665	230.000
430.269	209.158	230.000
429.902	209.490	230.000
430.088	209.302	230.000
429.869	209.508	230.000
429.779	209.492	230.000
429.526	209.623	230.000
429.474	209.445	230.000
429.281	209.749	230.000
429.484	209.237	230.000
429.583	209.377	230.000
429.776	209.419	230.000
429.482	209.866	230.000
429.450	209.650	230.000
428.741	209.888	230.000
429.497	209.129	230.000
361.973	213.418	231.000
361.604	211.806	231.000
360.694	211.640	231.000
416.972	232.746	232.000
417.278	233.039	232.000
421.884	238.835	233.000
421.461	238.589	233.000
256.286	246.081	234.000
257.405	245.742	234.000
391.907	313.497	235.000
391.128	313.278	235.000
331.172	332.678	236.000
329.825	331.951	236.000
330.727	331.877	236.000
368.528	366.164	237.000
367.341	366.246	237.000
367.035	366.110	237.000
501.713	392.701	238.000
502.591	394.337	238.000
481.009	411.136	239.000
479.687	410.156	239.000
460.274	50.434	240.000
460.494	51.450	240.000
436.218	70.283	241.000
433.654	71.535	241.000
206.695	108.960	242.000
206.359	109.465	242.000
242.269	130.547	243.000
241.421	130.483	243.000
414.094	151.055	244.000
414.366	151.267	244.000
413.992	151.084	244.000
414.055	151.292	244.000
414.086	150.988	244.000
414.061	151.140	244.000
414.083	150.823	244.000
414.299	151.030	244.000
414.099	152.181	244.000
276.921	189.322	245.000
277.328	189.831	245.000
302.261	195.254	246.000
302.471	196.189	246.000
301.766	196.556	246.000
301.149	197.331	246.000
301.232	196.511	246.000
301.550	196.463	246.000
301.801	197.274	246.000
301.194	197.617	246.000
300.553	198.441	246.000
393.360	230.547	247.000
393.128	231.368	247.000
392.777	231.622	247.000
393.266	231.123	247.000
393.032	230.533	247.000
68.352	280.760	248.000
68.118	280.040	248.000
335.702	307.834	249.000
336.531	306.943	249.000
359.752	324.972	250.000
359.497	325.602	250.000
107.234	368.565	251.000
107.370	368.818	251.000
106.914	368.826	251.000
106.938	368.918	251.000
106.854	369.073	251.000
106.898	368.738	251.000
106.956	369.130	251.000
106.764	368.553	251.000
447.755	393.214	252.000
445.752	394.108	252.000
445.568	395.030	252.000
445.236	395.151	252.000
446.253	394.186	252.000
445.360	395.222	252.000
445.796	396.021	252.000
373.058	477.308	253.000
373.891	477.029	253.000
447.462	23.954	254.000
446.849	23.078	254.000
192.799	76.314	255.000
192.875	75.632	255.000
193.468	75.598	255.000
364.837	82.655	256.000
364.583	82.316	256.000
364.372	82.156	256.000
364.490	82.164	256.000
365.136	82.371	256.000
288.336	102.044	257.000
290.527	102.580	257.000
338.599	119.479	258.000
338.114	119.762	258.000
201.234	151.924	259.000
202.364	150.856	259.000
286.792	214.520	260.000
287.383	215.299	260.000
318.159	249.393	261.000
317.942	248.931	261.000
317.629	248.270	261.000
318.080	247.926	261.000
318.251	247.746	261.000
318.487	247.889	261.000
318.762	247.596	261.000
319.583	247.337	261.000
318.781	246.245	261.000
321.927	319.238	262.000
323.423	318.938	262.000
323.474	319.077	262.000
323.024	319.726	262.000
322.014	320.441	262.000
322.450	320.010	262.000
322.296	319.819	262.000
322.191	320.418	262.000
461.600	328.139	263.000
460.259	328.654	263.000
321.453	335.892	264.000
320.799	336.188	264.000
320.125	335.931	264.000
320.169	336.113	264.000
320.653	336.646	264.000
63.845	359.261	265.000
63.811	359.143	265.000
272.934	395.836	266.000
273.560	395.516	266.000
308.120	410.184	267.000
307.717	410.406	267.000
307.104	410.646	267.000
307.638	409.941	267.000
307.721	409.533	267.000
308.069	409.967	267.000
307.258	409.553	267.000
307.811	409.771	267.000
307.355	409.159	267.000
484.010	451.219	268.000
484.998	450.638	268.000
168.747	100.123	269.000
168.536	99.452	269.000
168.422	98.520	269.000
168.501	99.765	269.000
166.876	120.391	270.000
167.352	120.551	270.000
157.928	145.053	271.000
157.768	144.142	271.000
157.911	145.525	271.000
157.432	146.003	271.000
156.411	147.189	271.000
20.880	194.511	272.000
21.024	194.533	272.000
21.803	194.294	272.000
22.277	194.757	272.000
421.377	239.263	273.000
422.176	238.409	273.000
257.894	246.364	274.000
257.581	246.152	274.000
289.992	250.388	275.000
290.096	250.160	275.000
289.636	250.567	275.000
307.818	249.778	276.000
308.156	250.321	276.000
335.058	283.244	277.000
334.897	283.789	277.000
477.447	298.380	278.000
478.297	297.361	278.000
213.280	328.565	279.000
213.176	328.163	279.000
235.039	383.336	280.000
234.961	383.348	280.000
235.124	383.012	280.000
234.945	383.399	280.000
379.993	464.742	281.000
380.284	464.960	281.000
378.218	69.492	282.000
378.681	68.462	282.000
378.055	68.369	282.000
378.703	67.982	282.000
244.241	70.883	283.000
244.177	70.539	283.000
244.487	71.166	283.000
434.374	71.684	284.000
435.770	70.748	284.000
435.366	71.235	284.000
434.109	72.060	284.000
310.607	94.108	285.000
311.147	94.314	285.000
311.099	94.144	285.000
311.177	93.672	285.000
310.932	94.311	285.000
311.091	93.811	285.000
206.448	109.332	286.000
206.519	109.744	286.000
206.586	110.390	286.000
199.489	121.436	287.000
199.382	121.079	287.000
199.547	121.103	287.000
199.252	120.248	287.000
199.194	120.064	287.000
43.417	131.172	288.000
43.089	131.169	288.000
438.426	139.597	289.000
439.207	139.367	289.000
58.088	158.201	290.000
58.072	157.936	290.000
57.903	156.879	290.000
57.835	158.169	290.000
57.294	157.702	290.000
58.450	178.778	291.000
58.363	178.821	291.000
58.148	178.786	291.000
58.104	178.828	291.000
472.985	195.734	292.000
472.903	195.641	292.000
208.871	213.116	293.000
207.685	211.264	293.000
327.343	236.641	294.000
326.550	236.233	294.000
327.071	236.514	294.000
326.600	235.609	294.000
327.263	237.131	294.000
493.504	259.466	295.000
494.022	259.203	295.000
291.967	264.915	296.000
291.800	264.752	296.000
438.052	303.774	297.000
437.329	304.026	297.000
53.451	313.543	298.000
53.006	314.496	298.000
104.357	334.619	299.000
105.925	335.340	299.000
106.035	334.971	299.000
107.908	336.163	299.000
109.874	336.327	299.000
109.963	336.014	299.000
109.658	335.822	299.000
109.924	336.001	299.000
280.526	336.461	300.000
277.939	335.980	300.000
278.722	336.489	300.000
288.434	411.334	301.000
289.537	412.083	301.000
425.227	415.481	302.000
425.594	416.152	302.000
338.094	436.119	303.000
338.729	436.217	303.000
259.824	464.446	304.000
260.447	464.144	304.000
260.333	462.822	304.000
261.094	463.305	304.000
25.627	16.351	305.000
25.209	15.783	305.000
83.340	43.689	306.000
83.722	44.128	306.000
83.577	44.095	306.000
82.589	43.369	306.000
150.253	46.210	307.000
149.650	45.597	307.000
257.741	113.144	308.000
258.784	112.936	308.000
503.126	138.513	309.000
502.057	139.012	309.000
502.238	139.668	309.000
502.975	139.021	309.000
503.322	139.351	309.000
503.352	140.074	309.000
501.920	139.356	309.000
501.478	136.701	309.000
501.824	137.217	309.000
502.220	136.384	309.000
502.761	136.929	309.000
502.159	137.311	309.000
502.220	137.850	309.000
502.359	137.482	309.000
502.657	137.519	309.000
502.920	137.677	309.000
502.896	137.274	309.000
202.957	149.278	310.000
204.227	147.634	310.000
258.652	156.784	311.000
257.315	156.600	311.000
480.417	183.568	312.000
480.709	183.267	312.000
480.367	183.005	312.000
480.493	184.138	312.000
318.260	214.133	313.000
318.337	214.226	313.000
66.568	224.685	314.000
66.686	225.601	314.000
416.377	233.153	315.000
416.534	232.095	315.000
416.074	231.548	315.000
417.329	231.404	315.000
416.857	231.796	315.000
417.287	231.436	315.000
338.237	245.427	316.000
338.870	245.554	316.000
93.878	304.563	317.000
93.051	305.462	317.000
41.645	324.110	318.000
43.687	323.542	318.000
447.247	327.796	319.000
446.788	327.648	319.000
346.879	345.676	320.000
345.950	345.455	320.000
347.256	346.031	320.000
346.411	345.487	320.000
346.323	345.617	320.000
346.610	346.079	320.000
346.668	345.816	320.000
346.507	346.012	320.000
346.656	346.075	320.000
346.665	346.190	320.000
346.871	345.996	320.000
347.119	345.792	320.000
442.048	345.477	321.000
442.227	345.455	321.000
444.593	344.475	321.000
442.924	346.165	321.000
440.873	346.458	321.000
441.183	346.165	321.000
440.897	346.246	321.000
440.987	345.910	321.000
441.043	345.602	321.000
440.801	345.822	321.000
441.416	346.223	321.000
441.584	346.189	321.000
257.242	454.184	322.000
256.652	454.683	322.000
256.424	454.323	322.000
255.927	453.528	322.000
256.664	454.247	322.000
165.608	42.543	323.000
164.037	41.208	323.000
159.669	69.505	324.000
158.470	70.065	324.000
268.521	94.058	325.000
268.680	93.744	325.000
410.605	184.778	326.000
410.666	185.645	326.000
287.672	215.346	327.000
286.733	215.199	327.000
422.159	239.125	328.000
422.537	238.826	328.000
414.180	280.350	329.000
413.742	281.270	329.000
414.504	280.688	329.000
501.201	285.710	330.000
500.788	286.001	330.000
367.947	320.985	331.000
367.839	320.974	331.000
455.369	474.741	332.000
456.666	475.290	332.000
67.120	76.144	333.000
66.266	77.169	333.000
66.621	76.997	333.000
66.727	76.976	333.000
420.345	110.869	334.000
421.106	110.059	334.000
420.783	111.482	334.000
293.416	115.823	335.000
294.440	115.236	335.000
295.349	114.247	335.000
438.694	138.984	336.000
438.079	138.462	336.000
436.216	137.029	336.000
436.365	136.309	336.000
435.661	148.100	337.000
434.267	147.618	337.000
475.854	271.549	338.000
474.784	271.908	338.000
475.159	272.385	338.000
474.849	272.102	338.000
475.527	272.355	338.000
475.228	271.626	338.000
474.367	271.932	338.000
474.559	272.253	338.000
474.658	272.042	338.000
474.974	271.439	338.000
474.654	271.902	338.000
475.270	272.318	338.000
475.866	272.151	338.000
475.442	271.812	338.000
280.458	296.175	339.000
279.865	296.031	339.000
273.721	395.998	340.000
274.211	394.955	340.000
338.011	100.632	341.000
338.039	100.523	341.000
229.043	140.607	342.000
228.240	141.098	342.000
280.474	151.419	343.000
280.845	151.278	343.000
329.811	213.395	344.000
329.298	212.376	344.000
328.990	212.757	344.000
327.864	212.463	344.000
328.222	212.377	344.000
328.933	212.993	344.000
328.922	213.498	344.000
328.282	212.049	344.000
257.177	246.483	345.000
256.785	246.749	345.000
256.526	246.888	345.000
256.668	246.819	345.000
256.567	246.930	345.000
256.645	246.752	345.000
256.435	246.993	345.000
256.318	246.713	345.000
256.129	246.979	345.000
256.848	246.736	345.000
249.780	254.790	346.000
249.108	254.467	346.000
249.642	255.166	346.000
249.416	254.557	346.000
249.317	254.468	346.000
249.417	254.363	346.000
249.440	254.515	346.000
249.235	254.420	346.000
249.583	254.668	346.000
249.859	254.555	346.000
291.038	264.133	347.000
292.155	264.828	347.000
292.635	265.402	347.000
88.442	316.265	348.000
88.512	317.020	348.000
164.560	358.814	349.000
164.306	359.771	349.000
136.786	405.877	350.000
136.709	405.449	350.000
380.342	464.837	351.000
380.444	464.736	351.000
379.871	465.013	351.000
380.065	464.837	351.000
379.632	465.317	351.000
351.411	72.798	352.000
350.956	73.210	352.000
258.165	113.124	353.000
257.692	112.432	353.000
132.866	136.700	354.000
132.405	137.508	354.000
31.668	189.244	355.000
31.892	188.570	355.000
388.585	216.349	356.000
388.172	215.991	356.000
388.199	216.468	356.000
388.875	216.503	356.000
389.759	216.416	356.000
389.505	216.153	356.000
476.158	219.080	357.000
475.296	219.775	357.000
476.504	220.233	357.000
422.362	238.781	358.000
422.273	238.441	358.000
422.085	239.010	358.000
422.316	238.548	358.000
370.037	322.467	359.000
370.078	322.326	359.000
368.111	321.723	359.000
368.268	321.536	359.000
368.415	321.457	359.000
369.338	322.009	359.000
371.437	324.084	359.000
371.484	324.295	359.000
372.404	325.078	359.000
373.225	324.719	359.000
320.427	336.109	360.000
320.463	335.689	360.000
320.187	335.318	360.000
319.728	335.854	360.000
320.053	335.506	360.000
319.640	335.615	360.000
319.537	335.401	360.000
235.079	383.638	361.000
235.384	383.458	361.000
235.109	383.156	361.000
164.537	387.370	362.000
164.283	386.783	362.000
164.401	386.937	362.000
164.895	387.730	362.000
164.488	387.234	362.000
164.292	387.181	362.000
445.407	396.592	363.000
445.521	396.327	363.000
477.222	493.727	364.000
477.384	493.459	364.000
451.545	38.371	365.000
451.445	37.849	365.000
287.183	76.558	366.000
287.648	77.096	366.000
268.496	94.054	367.000
268.313	93.828	367.000
268.216	94.018	367.000
290.384	100.942	368.000
290.299	101.121	368.000
290.397	101.762	368.000
289.830	101.896	368.000
475.766	191.048	369.000
475.860	192.138	369.000
476.143	190.858	369.000
476.032	191.311	369.000
475.795	190.062	369.000
343.394	219.663	370.000
343.585	219.632	370.000
342.625	219.189	370.000
342.603	218.322	370.000
343.045	218.160	370.000
342.413	216.909	370.000
237.520	246.122	371.000
237.692	246.649	371.000
344.933	316.597	372.000
346.043	316.792	372.000
348.336	317.171	372.000
107.297	369.032	373.000
107.231	368.722	373.000
107.253	368.497	373.000
107.314	368.596	373.000
107.483	368.441	373.000
107.043	368.313	373.000
107.329	368.280	373.000
253.087	435.021	374.000
253.245	435.512	374.000
252.604	435.111	374.000
252.956	435.101	374.000
252.613	434.162	374.000
252.816	434.771	374.000
478.410	463.333	375.000
478.214	463.354	375.000
422.181	492.869	376.000
422.174	493.077	376.000
89.482	11.494	377.000
89.262	11.918	377.000
446.113	24.356	378.000
446.070	25.197	378.000
446.467	24.994	378.000
446.721	25.266	378.000
504.281	89.480	379.000
503.769	89.555	379.000
503.860	89.372	379.000
503.550	89.795	379.000
502.667	89.984	379.000
503.409	89.930	379.000
503.202	90.401	379.000
421.291	113.034	380.000
421.300	112.566	380.000
420.895	112.359	380.000
420.926	112.656	380.000
199.218	120.751	381.000
199.909	120.433	381.000
199.382	120.655	381.000
199.595	120.821	381.000
199.855	119.768	381.000
435.375	148.318	382.000
435.783	148.362	382.000
435.941	148.122	382.000
435.892	147.994	382.000
436.172	148.797	382.000
435.183	148.034	382.000
435.750	148.451	382.000
435.532	148.354	382.000
436.485	149.353	382.000
435.688	148.740	382.000
436.640	148.212	382.000
436.475	147.854	382.000
436.830	149.891	382.000
435.618	150.254	382.000
479.577	185.000	383.000
479.917	184.874	383.000
465.560	191.807	384.000
466.344	191.073	384.000
337.595	206.372	385.000
338.070	206.647	385.000
338.727	207.528	385.000
390.782	313.262	386.000
390.671	313.663	386.000
390.922	313.675	386.000
390.331	313.377	386.000
390.589	313.373	386.000
390.607	313.433	386.000
390.342	313.581	386.000
390.471	313.557	386.000
390.641	313.275	386.000
390.655	313.657	386.000
390.562	314.266	386.000
390.757	313.397	386.000
390.756	313.841	386.000
390.444	313.494	386.000
391.064	313.407	386.000
390.701	313.264	386.000
321.942	320.731	387.000
321.961	320.275	387.000
322.222	320.963	387.000
321.879	321.578	387.000
322.913	321.609	387.000
241.748	430.362	388.000
241.392	430.125	388.000
239.938	429.101	388.000
459.835	488.589	389.000
459.549	489.217	389.000
351.062	73.072	390.000
351.077	72.827	390.000
351.162	72.572	390.000
349.922	72.683	390.000
351.494	72.428	390.000
350.970	73.012	390.000
469.519	85.541	391.000
468.898	85.688	391.000
469.364	85.903	391.000
469.458	85.417	391.000
470.512	85.326	391.000
478.415	107.141	392.000
478.301	107.004	392.000
480.046	108.616	392.000
257.557	112.704	393.000
256.631	112.220	393.000
258.034	112.782	393.000
257.769	113.020	393.000
257.742	113.109	393.000
258.258	113.562	393.000
258.371	112.788	393.000
257.601	112.728	393.000
258.095	112.816	393.000
57.291	157.915	394.000
58.023	158.836	394.000
57.461	157.474	394.000
445.044	226.415	395.000
444.238	226.203	395.000
444.806	225.521	395.000
444.969	225.729	395.000
444.316	226.032	395.000
445.460	226.099	395.000
445.488	225.599	395.000
445.268	226.619	395.000
445.391	225.973	395.000
444.650	226.070	395.000
445.313	226.118	395.000
445.041	225.981	395.000
445.517	226.021	395.000
445.212	225.829	395.000
445.314	226.045	395.000
445.135	226.185	395.000
261.268	228.299	396.000
261.836	228.797	396.000
261.585	229.238	396.000
261.741	229.227	396.000
327.190	237.204	397.000
326.864	237.158	397.000
387.709	289.430	398.000
386.419	288.813	398.000
277.381	295.170	399.000
276.458	294.491	399.000
277.085	294.626	399.000
278.402	295.498	399.000
277.000	295.288	399.000
427.413	302.220	400.000
428.679	301.590	400.000
428.702	301.404	400.000
345.365	328.074	401.000
345.402	327.562	401.000
344.386	327.509	401.000
468.463	367.778	402.000
468.841	367.727	402.000
307.600	409.512	403.000
308.239	409.624	403.000
307.850	409.878	403.000
308.202	409.354	403.000
444.276	434.043	404.000
446.131	433.422	404.000
494.812	33.974	405.000
495.662	34.766	405.000
495.921	35.544	405.000
495.748	35.944	405.000
451.257	38.060	406.000
451.093	38.217	406.000
451.140	38.451	406.000
451.587	36.745	406.000
451.970	37.224	406.000
451.519	37.721	406.000
82.847	44.016	407.000
82.140	43.192	407.000
414.482	151.541	408.000
414.353	151.591	408.000
414.253	151.654	408.000
450.138	159.527	409.000
448.838	159.249	409.000
385.824	178.312	410.000
385.051	179.978	410.000
384.753	178.830	410.000
384.408	178.198	410.000
384.161	177.701	410.000
384.017	180.370	410.000
319.040	212.391	411.000
319.257	212.219	411.000
230.870	318.077	412.000
231.224	317.571	412.000
99.674	333.704	413.000
99.838	333.627	413.000
235.007	383.179	414.000
234.983	383.150	414.000
339.621	96.855	415.000
339.117	97.009	415.000
340.476	96.633	415.000
340.100	97.806	415.000
339.177	97.329	415.000
296.043	115.494	416.000
294.302	115.643	416.000
293.434	115.913	416.000
295.270	115.713	416.000
89.758	124.774	417.000
88.571	123.683	417.000
437.903	138.622	418.000
437.029	137.938	418.000
437.113	137.750	418.000
438.673	138.268	418.000
438.620	138.848	418.000
440.023	140.071	418.000
439.953	141.254	418.000
237.330	245.890	419.000
238.035	246.753	419.000
480.134	257.221	420.000
478.756	257.519	420.000
218.715	257.874	421.000
218.473	258.867	421.000
219.044	258.534	421.000
62.614	379.709	422.000
61.969	379.831	422.000
426.854	415.332	423.000
427.582	415.162	423.000
374.289	476.457	424.000
373.134	475.951	424.000
490.938	493.435	425.000
490.964	493.558	425.000
490.507	492.982	425.000
491.242	493.009	425.000
491.195	493.303	425.000
288.986	101.341	426.000
289.820	102.712	426.000
417.331	230.493	427.000
417.270	231.008	427.000
415.881	231.659	427.000
277.830	318.693	428.000
277.878	318.523	428.000
96.546	344.323	429.000
95.937	344.577	429.000
117.561	351.267	430.000
117.661	352.161	430.000
41.070	399.128	431.000
40.336	398.791	431.000
39.489	398.988	431.000
40.258	398.974	431.000
333.738	439.065	432.000
333.600	438.534	432.000
334.475	438.486	432.000
441.434	459.401	433.000
438.877	456.905	433.000
438.225	456.821	433.000
422.123	493.115	434.000
423.343	494.245	434.000
229.790	138.883	435.000
231.034	138.541	435.000
475.323	191.187	436.000
473.986	192.788	436.000
473.463	192.743	436.000
473.155	194.166	436.000
231.021	199.837	437.000
231.949	200.445	437.000
231.476	200.406	437.000
290.880	261.829	438.000
291.405	262.271	438.000
392.355	276.767	439.000
392.614	276.496	439.000
60.091	301.256	440.000
60.638	301.280	440.000
60.474	300.887	440.000
172.199	364.723	441.000
172.409	364.490	441.000
469.096	367.425	442.000
469.692	367.314	442.000
234.754	383.210	443.000
234.886	383.583	443.000
318.314	388.517	444.000
318.535	388.869	444.000
379.681	464.648	445.000
380.002	465.144	445.000
380.227	465.259	445.000
380.068	465.027	445.000
477.636	494.081	446.000
478.336	494.940	446.000
477.317	494.432	446.000
390.276	85.815	447.000
390.356	86.147	447.000
310.512	94.058	448.000
309.785	94.888	448.000
310.054	95.118	448.000
311.500	94.437	448.000
310.742	94.806	448.000
311.120	94.319	448.000
310.615	93.899	448.000
243.138	130.304	449.000
243.284	130.815	449.000
242.798	131.084	449.000
360.075	202.428	450.000
359.515	203.127	450.000
359.826	203.093	450.000
359.572	203.023	450.000
361.025	203.360	450.000
361.335	203.961	450.000
359.997	205.486	450.000
361.157	204.746	450.000
360.310	204.313	450.000
360.899	203.453	450.000
288.696	217.092	451.000
288.796	217.959	451.000
66.644	224.975	452.000
66.921	225.619	452.000
494.706	261.591	453.000
494.483	261.753	453.000
494.657	262.063	453.000
90.412	265.663	454.000
90.395	265.884	454.000
90.731	265.800	454.000
90.688	265.337	454.000
244.191	305.305	455.000
244.691	304.339	455.000
320.606	335.440	456.000
321.107	336.255	456.000
282.151	336.819	457.000
283.131	337.453	457.000
283.916	337.862	457.000
326.784	357.756	458.000
326.962	358.226	458.000
326.278	357.574	458.000
325.623	356.972	458.000
326.172	356.115	458.000
325.355	356.617	458.000
326.027	357.404	458.000
326.135	357.333	458.000
327.728	355.788	458.000
307.805	409.588	459.000
308.067	409.278	459.000
495.819	465.001	460.000
496.320	465.149	460.000
290.034	103.485	461.000
289.990	102.978	461.000
280.235	151.648	462.000
280.239	151.661	462.000
280.932	151.492	462.000
280.784	151.537	462.000
280.895	151.206	462.000
280.717	151.667	462.000
280.519	151.940	462.000
280.575	151.703	462.000
280.661	151.512	462.000
280.341	151.857	462.000
280.333	151.078	462.000
280.766	151.537	462.000
280.932	151.226	462.000
274.893	183.268	463.000
275.084	182.741	463.000
328.857	213.474	464.000
328.523	212.987	464.000
362.488	212.665	465.000
361.999	212.545	465.000
361.577	211.756	465.000
361.584	212.023	465.000
276.377	295.067	466.000
277.005	295.458	466.000
276.742	293.670	466.000
493.771	316.204	467.000
494.497	317.310	467.000
494.525	318.264	467.000
494.249	319.267	467.000
27.145	334.181	468.000
26.732	334.728	468.000
494.050	36.370	469.000
494.890	36.055	469.000
495.029	36.563	469.000
494.910	36.416	469.000
458.140	58.527	470.000
457.753	58.787	470.000
244.367	71.632	471.000
244.405	71.830	471.000
244.189	71.078	471.000
244.014	70.843	471.000
244.323	71.203	471.000
243.876	70.803	471.000
244.334	70.824	471.000
244.274	71.372	471.000
166.037	91.506	472.000
165.465	91.225	472.000
381.018	117.123	473.000
380.575	116.622	473.000
351.162	149.881	474.000
351.478	150.005	474.000
31.193	180.424	475.000
30.280	180.782	475.000
480.084	184.568	476.000
480.025	184.290	476.000
480.474	184.488	476.000
480.513	184.481	476.000
480.238	184.301	476.000
451.734	190.716	477.000
451.957	191.198	477.000
451.217	192.002	477.000
452.527	191.573	477.000
451.451	192.010	477.000
453.215	190.398	477.000
454.256	189.747	477.000
290.036	250.485	478.000
290.231	250.526	478.000
290.379	250.056	478.000
290.832	250.250	478.000
290.171	250.259	478.000
290.157	250.239	478.000
289.905	250.516	478.000
290.603	250.519	478.000
308.766	294.344	479.000
309.490	293.868	479.000
308.362	293.019	479.000
235.321	383.389	480.000
235.420	383.546	480.000
234.952	383.673	480.000
235.349	383.434	480.000
234.984	383.236	480.000
235.155	383.174	480.000
501.669	392.357	481.000
500.483	391.594	481.000
373.352	477.243	482.000
373.119	476.622	482.000
373.530	476.839	482.000
373.037	477.555	482.000
373.164	477.950	482.000
372.850	477.803	482.000
181.725	73.258	483.000
180.302	72.084	483.000
179.913	71.904	483.000
287.218	76.790	484.000
286.739	76.701	484.000
287.407	76.375	484.000
287.019	76.356	484.000
287.100	77.103	484.000
286.890	76.732	484.000
287.010	76.687	484.000
286.996	77.275	484.000
265.233	144.632	485.000
264.857	145.235	485.000
264.770	146.513	485.000
290.459	152.849	486.000
290.293	153.671	486.000
289.672	153.738	486.000
290.828	153.724	486.000
292.002	154.314	486.000
291.168	155.052	486.000
232.863	176.949	487.000
232.913	175.907	487.000
380.929	235.742	488.000
379.600	235.783	488.000
371.461	237.955	489.000
371.281	237.445	489.000
370.335	236.741	489.000
392.876	237.676	490.000
392.752	235.989	490.000
415.365	259.108	491.000
416.404	260.123	491.000
68.220	281.577	492.000
67.657	282.260	492.000
282.894	286.278	493.000
283.422	286.643	493.000
284.047	286.516	493.000
441.094	347.404	494.000
441.545	347.412	494.000
295.881	428.437	495.000
296.307	428.676	495.000
297.719	428.958	495.000
297.666	429.534	495.000
441.716	460.916	496.000
442.144	460.055	496.000
432.255	467.308	497.000
432.412	466.874	497.000
431.600	466.753	497.000
340.684	147.898	498.000
341.306	147.407	498.000
473.269	195.327	499.000
473.899	195.025	499.000
473.079	194.809	499.000
472.810	195.871	499.000
472.505	196.114	499.000
472.492	196.950	499.000
390.346	218.638	500.000
389.488	218.274	500.000
388.560	219.384	500.000
388.949	221.801	500.000
388.641	220.531	500.000
389.157	220.592	500.000
435.948	218.972	501.000
436.478	218.590	501.000
436.949	218.280	501.000
436.026	219.047	501.000
435.306	218.939	501.000
437.314	217.436	501.000
413.524	316.084	502.000
413.010	315.398	502.000
413.212	314.646	502.000
110.807	336.945	503.000
110.555	336.928	503.000
470.240	366.471	504.000
470.486	366.343	504.000
379.798	464.525	505.000
379.793	465.196	505.000
379.656	465.105	505.000
379.351	464.574	505.000
380.182	465.054	505.000
233.819	93.562	506.000
234.100	93.199	506.000
234.032	93.121	506.000
234.222	93.270	506.000
234.172	92.213	506.000
234.378	92.464	506.000
370.854	111.618	507.000
370.453	111.552	507.000
370.127	112.452	507.000
302.920	129.719	508.000
302.673	130.532	508.000
316.412	148.599	509.000
315.856	148.493	509.000
166.528	169.969	510.000
166.745	169.496	510.000
309.931	201.291	511.000
310.927	201.682	511.000
311.857	200.097	511.000
342.480	217.756	512.000
342.829	217.766	512.000
28.335	234.517	513.000
28.278	234.675	513.000
28.355	233.748	513.000
182.081	304.921	514.000
[truncated: 80,548 more rows]
