# Supplementary material for: The transpeptidase PBP2 governs initial localization and activity of the major cell-wall synthesis machinery in E. coli
Source: eLife. 2020 Feb 20;9:e50629. doi: 10.7554/eLife.50629 (PMC7089770; doi:10.7554/eLife.50629)
Supplement: Source data 1. [file elife-50629-data1.zip › data/fast/GFP/av127_2.txt]

X Y ID
126.073	59.360	1.000
126.284	59.145	1.000
126.703	59.093	1.000
125.859	59.756	1.000
406.423	121.355	2.000
406.621	121.765	2.000
406.093	121.822	2.000
406.666	121.513	2.000
406.697	121.557	2.000
406.599	121.716	2.000
406.826	121.764	2.000
407.198	121.746	2.000
406.578	121.623	2.000
406.769	121.605	2.000
406.235	121.825	2.000
308.675	121.875	3.000
308.836	121.648	3.000
308.581	122.114	3.000
308.988	121.846	3.000
308.723	122.044	3.000
308.602	121.717	3.000
308.538	121.513	3.000
308.650	121.648	3.000
308.708	121.720	3.000
308.631	121.620	3.000
308.806	122.007	3.000
308.987	121.738	3.000
308.602	121.806	3.000
308.709	121.738	3.000
308.794	121.861	3.000
309.132	121.856	3.000
308.799	121.781	3.000
309.067	121.989	3.000
309.022	121.680	3.000
308.485	122.143	3.000
308.513	121.837	3.000
308.734	121.640	3.000
308.589	121.836	3.000
12.888	124.158	4.000
14.145	124.306	4.000
14.361	123.359	4.000
13.145	124.197	4.000
440.941	128.085	5.000
440.992	127.729	5.000
235.456	129.666	6.000
235.461	130.022	6.000
235.234	129.658	6.000
405.177	144.189	7.000
405.695	143.833	7.000
405.109	143.986	7.000
404.908	144.305	7.000
405.417	144.376	7.000
405.564	144.086	7.000
405.420	143.838	7.000
404.823	144.203	7.000
404.590	144.205	7.000
405.170	144.188	7.000
405.503	143.814	7.000
405.862	144.307	7.000
405.023	144.429	7.000
405.049	143.934	7.000
405.623	144.217	7.000
405.804	144.302	7.000
405.586	144.148	7.000
405.438	144.091	7.000
224.650	154.367	8.000
224.522	154.750	8.000
393.981	179.560	9.000
394.474	178.946	9.000
281.131	184.395	10.000
280.747	184.105	10.000
280.177	183.539	10.000
280.498	184.081	10.000
280.336	183.843	10.000
281.277	184.349	10.000
280.900	184.809	10.000
280.515	184.562	10.000
198.974	212.633	11.000
199.500	212.853	11.000
198.159	211.642	11.000
199.857	212.882	11.000
200.997	214.299	11.000
86.949	215.556	12.000
87.412	215.830	12.000
87.193	215.378	12.000
87.363	215.176	12.000
86.860	215.384	12.000
87.495	215.164	12.000
332.779	238.231	13.000
332.412	237.289	13.000
180.127	245.825	14.000
180.920	246.363	14.000
72.542	272.268	15.000
74.489	272.847	15.000
118.111	297.867	16.000
118.511	297.546	16.000
118.366	298.222	16.000
118.279	298.381	16.000
117.807	298.173	16.000
117.584	298.462	16.000
117.572	298.009	16.000
312.561	298.007	17.000
312.601	297.921	17.000
312.292	297.630	17.000
312.470	298.253	17.000
312.322	298.440	17.000
312.175	297.839	17.000
312.516	298.444	17.000
312.274	298.025	17.000
312.695	297.708	17.000
312.286	298.470	17.000
312.538	298.285	17.000
312.220	298.373	17.000
312.631	298.103	17.000
312.533	297.888	17.000
312.753	298.196	17.000
312.567	297.935	17.000
312.755	298.000	17.000
312.517	298.291	17.000
312.645	298.408	17.000
312.580	297.714	17.000
493.060	304.200	18.000
493.492	304.338	18.000
481.105	314.375	19.000
481.490	314.629	19.000
481.577	315.130	19.000
481.433	314.695	19.000
481.455	313.975	19.000
481.808	314.695	19.000
481.602	315.043	19.000
481.154	314.133	19.000
478.725	324.053	20.000
479.696	323.572	20.000
17.765	348.575	21.000
17.450	348.706	21.000
17.634	347.897	21.000
289.037	353.125	22.000
290.110	353.685	22.000
290.184	352.942	22.000
289.553	352.578	22.000
319.082	353.131	23.000
318.469	354.138	23.000
318.136	355.249	23.000
318.535	357.865	23.000
318.148	358.916	23.000
176.667	354.323	24.000
178.017	355.401	24.000
162.656	363.699	25.000
163.471	363.429	25.000
163.330	363.592	25.000
162.784	362.962	25.000
162.788	363.641	25.000
162.548	363.072	25.000
162.906	363.530	25.000
163.165	363.161	25.000
162.207	362.847	25.000
162.528	363.123	25.000
162.535	362.698	25.000
162.688	363.470	25.000
162.860	363.656	25.000
162.408	363.292	25.000
162.222	363.979	25.000
162.627	363.832	25.000
162.398	363.285	25.000
162.497	363.332	25.000
162.244	363.126	25.000
163.001	363.417	25.000
162.489	362.976	25.000
162.608	363.546	25.000
162.247	363.204	25.000
162.660	362.940	25.000
145.320	374.835	26.000
146.863	374.582	26.000
147.605	375.122	26.000
78.146	378.949	27.000
79.380	377.464	27.000
79.856	376.914	27.000
79.445	376.545	27.000
300.383	384.597	28.000
301.130	384.749	28.000
300.985	385.153	28.000
300.890	385.926	28.000
301.366	385.292	28.000
301.234	385.026	28.000
130.173	392.224	29.000
131.180	391.551	29.000
132.080	391.980	29.000
131.289	391.221	29.000
130.283	390.482	29.000
131.672	391.197	29.000
131.578	391.615	29.000
426.297	392.223	30.000
427.419	391.871	30.000
426.060	392.499	30.000
426.605	392.473	30.000
426.291	392.339	30.000
426.764	392.157	30.000
425.833	392.076	30.000
426.032	392.304	30.000
425.864	392.482	30.000
426.168	391.956	30.000
426.264	391.963	30.000
425.994	392.295	30.000
426.761	391.547	30.000
426.501	392.245	30.000
426.475	391.931	30.000
425.818	391.976	30.000
58.062	394.185	31.000
57.143	393.914	31.000
57.213	393.745	31.000
58.371	395.138	31.000
47.443	400.140	32.000
47.078	399.831	32.000
47.135	399.509	32.000
47.048	399.496	32.000
82.582	406.462	33.000
83.488	405.977	33.000
327.888	409.725	34.000
325.376	409.937	34.000
151.690	413.340	35.000
151.460	413.163	35.000
151.244	412.568	35.000
489.021	434.550	36.000
488.959	435.469	36.000
118.179	437.900	37.000
115.726	435.807	37.000
467.448	468.762	38.000
467.767	467.582	38.000
472.786	492.905	39.000
472.994	493.227	39.000
472.985	493.201	39.000
473.559	493.150	39.000
473.194	493.207	39.000
473.102	493.127	39.000
472.811	493.139	39.000
473.069	493.029	39.000
472.650	493.458	39.000
281.756	208.096	40.000
281.982	207.390	40.000
281.995	207.158	40.000
280.466	207.207	40.000
173.933	220.880	41.000
173.923	220.301	41.000
173.771	220.599	41.000
173.147	220.285	41.000
172.973	219.249	41.000
207.786	246.569	42.000
207.684	246.367	42.000
207.841	245.442	42.000
207.667	245.935	42.000
207.547	247.032	42.000
207.766	247.546	42.000
207.387	247.568	42.000
207.733	247.786	42.000
207.891	248.490	42.000
474.050	252.932	43.000
474.080	252.886	43.000
474.041	253.006	43.000
474.349	252.080	43.000
473.579	252.481	43.000
314.466	269.279	44.000
314.415	269.543	44.000
192.703	278.753	45.000
192.267	277.128	45.000
205.332	279.812	46.000
206.170	279.614	46.000
202.132	327.936	47.000
202.609	328.517	47.000
201.664	328.046	47.000
202.364	328.469	47.000
202.481	328.020	47.000
202.454	328.073	47.000
202.174	328.308	47.000
202.313	327.150	47.000
282.813	335.282	48.000
282.438	335.323	48.000
283.535	334.958	48.000
283.809	335.031	48.000
284.926	335.429	48.000
285.366	335.877	48.000
244.079	349.754	49.000
243.874	350.115	49.000
98.196	358.439	50.000
98.587	359.622	50.000
150.028	361.400	51.000
150.895	360.458	51.000
237.920	395.609	52.000
238.317	396.190	52.000
237.753	396.051	52.000
237.517	395.775	52.000
237.939	395.543	52.000
238.623	395.906	52.000
237.855	395.134	52.000
237.581	395.357	52.000
270.845	423.052	53.000
270.669	424.072	53.000
271.721	423.839	53.000
270.029	424.333	53.000
369.663	444.300	54.000
369.149	443.698	54.000
422.638	452.651	55.000
422.117	452.497	55.000
229.058	461.389	56.000
228.777	461.424	56.000
228.882	461.746	56.000
229.019	461.725	56.000
229.104	461.302	56.000
228.871	461.306	56.000
228.986	461.682	56.000
52.391	495.510	57.000
52.401	495.577	57.000
52.007	495.002	57.000
51.129	495.861	57.000
51.979	493.819	57.000
467.967	167.060	58.000
467.714	167.404	58.000
466.148	167.623	58.000
466.425	167.184	58.000
466.247	166.933	58.000
192.353	250.319	59.000
192.904	252.015	59.000
193.729	251.341	59.000
193.706	249.766	59.000
192.798	247.116	59.000
192.405	248.966	59.000
93.489	262.107	60.000
92.449	263.573	60.000
94.458	262.294	60.000
194.162	285.492	61.000
193.866	284.677	61.000
90.579	291.922	62.000
90.646	291.700	62.000
91.338	290.908	62.000
269.570	292.327	63.000
268.427	290.520	63.000
469.956	300.877	64.000
470.451	301.489	64.000
470.022	302.397	64.000
470.283	303.534	64.000
470.540	302.963	64.000
469.801	302.677	64.000
469.465	302.979	64.000
471.105	303.290	64.000
470.076	302.949	64.000
468.709	302.821	64.000
309.809	323.323	65.000
309.900	323.481	65.000
248.196	454.633	66.000
248.411	454.689	66.000
249.223	455.271	66.000
503.483	475.641	67.000
502.631	475.572	67.000
502.360	475.432	67.000
197.527	496.252	68.000
198.686	496.590	68.000
304.765	100.128	69.000
304.672	98.742	69.000
304.443	98.057	69.000
321.674	253.575	70.000
321.938	253.610	70.000
320.037	253.934	70.000
48.534	280.250	71.000
47.254	279.474	71.000
492.790	304.380	72.000
493.419	304.189	72.000
456.506	404.229	73.000
457.155	404.623	73.000
291.075	420.066	74.000
291.693	420.421	74.000
157.517	495.620	75.000
157.866	495.220	75.000
224.682	155.106	76.000
224.348	155.262	76.000
224.315	155.601	76.000
344.230	226.740	77.000
344.424	227.694	77.000
344.511	227.807	77.000
344.846	227.274	77.000
343.097	226.744	77.000
502.536	232.282	78.000
501.812	233.081	78.000
501.578	232.509	78.000
503.023	231.210	78.000
501.919	230.896	78.000
69.052	236.245	79.000
68.837	235.898	79.000
69.152	235.584	79.000
68.389	235.906	79.000
68.425	235.873	79.000
68.562	235.645	79.000
67.829	235.894	79.000
68.874	235.878	79.000
68.973	236.267	79.000
314.958	269.385	80.000
315.303	269.669	80.000
314.834	269.390	80.000
314.518	270.031	80.000
314.623	269.594	80.000
314.872	269.337	80.000
64.766	308.244	81.000
64.597	307.130	81.000
64.849	306.843	81.000
65.025	307.408	81.000
65.077	307.412	81.000
169.251	334.501	82.000
170.085	333.598	82.000
169.659	333.597	82.000
170.377	333.496	82.000
170.267	332.970	82.000
169.869	332.732	82.000
170.467	333.173	82.000
228.805	346.988	83.000
230.019	345.739	83.000
244.601	349.841	84.000
244.003	349.400	84.000
135.937	350.732	85.000
135.945	351.076	85.000
135.548	350.529	85.000
136.252	350.782	85.000
135.304	349.945	85.000
135.950	350.114	85.000
136.200	350.628	85.000
136.711	351.114	85.000
135.872	351.042	85.000
136.143	351.469	85.000
136.357	351.313	85.000
135.558	351.381	85.000
135.688	351.012	85.000
395.019	400.431	86.000
395.839	399.839	86.000
395.555	399.925	86.000
395.320	399.542	86.000
394.663	400.134	86.000
395.721	399.943	86.000
279.366	452.607	87.000
279.345	451.952	87.000
351.080	29.319	88.000
352.272	29.057	88.000
480.592	80.950	89.000
480.711	80.601	89.000
445.210	142.267	90.000
445.320	142.095	90.000
446.033	141.663	90.000
446.012	141.654	90.000
445.949	141.809	90.000
445.900	141.650	90.000
445.723	141.613	90.000
445.764	141.733	90.000
446.600	141.460	90.000
393.239	156.211	91.000
392.693	156.069	91.000
393.728	156.083	91.000
393.106	156.166	91.000
393.412	155.913	91.000
393.072	155.967	91.000
393.096	156.694	91.000
393.464	156.296	91.000
393.497	156.114	91.000
393.347	156.176	91.000
392.889	156.419	91.000
492.654	264.483	92.000
492.634	264.275	92.000
383.210	269.672	93.000
382.998	268.884	93.000
382.848	268.908	93.000
194.361	286.654	94.000
194.098	285.374	94.000
194.215	286.014	94.000
194.619	285.564	94.000
194.602	286.704	94.000
83.491	301.528	95.000
83.438	301.619	95.000
335.392	302.034	96.000
335.999	302.672	96.000
335.897	301.378	96.000
336.236	301.142	96.000
479.031	338.010	97.000
478.979	337.564	97.000
289.621	353.789	98.000
289.419	353.749	98.000
289.901	354.130	98.000
70.074	369.974	99.000
70.490	369.662	99.000
329.766	372.353	100.000
330.507	371.418	100.000
182.850	379.303	101.000
182.441	379.499	101.000
57.933	394.511	102.000
56.168	392.633	102.000
56.159	392.021	102.000
55.537	392.131	102.000
298.584	401.870	103.000
299.194	403.611	103.000
299.771	403.887	103.000
169.320	432.342	104.000
169.619	431.899	104.000
490.372	436.341	105.000
489.869	435.306	105.000
487.519	434.069	105.000
370.662	442.680	106.000
370.702	442.313	106.000
371.067	443.002	106.000
370.932	443.870	106.000
371.423	444.499	106.000
371.783	444.061	106.000
290.674	461.879	107.000
290.940	462.180	107.000
290.725	462.490	107.000
319.690	486.699	108.000
319.122	486.819	108.000
317.705	486.815	108.000
319.257	486.289	108.000
100.025	60.099	109.000
100.245	60.368	109.000
441.113	127.935	110.000
440.623	128.229	110.000
441.053	128.519	110.000
440.990	128.228	110.000
440.734	128.253	110.000
441.123	127.752	110.000
441.113	127.864	110.000
440.950	128.061	110.000
440.594	127.424	110.000
441.510	127.601	110.000
440.889	127.939	110.000
441.536	127.971	110.000
235.798	129.779	111.000
235.435	130.311	111.000
305.070	131.155	112.000
304.503	131.389	112.000
91.830	292.168	113.000
91.744	291.123	113.000
91.585	291.290	113.000
132.489	310.613	114.000
132.268	310.019	114.000
131.991	309.264	114.000
178.926	355.084	115.000
178.566	354.602	115.000
177.078	353.915	115.000
177.417	353.572	115.000
177.239	354.831	115.000
177.406	355.495	115.000
177.498	354.796	115.000
215.178	399.821	116.000
217.442	400.604	116.000
475.523	90.289	117.000
474.970	89.992	117.000
393.066	179.086	118.000
392.925	178.953	118.000
309.529	214.942	119.000
308.323	214.448	119.000
474.194	251.755	120.000
474.776	252.149	120.000
286.764	270.015	121.000
286.864	267.509	121.000
286.735	267.245	121.000
287.101	266.513	121.000
288.271	267.512	121.000
287.901	266.732	121.000
289.168	265.208	121.000
309.662	323.587	122.000
309.884	324.162	122.000
245.124	350.606	123.000
244.461	350.327	123.000
244.261	350.283	123.000
243.912	349.663	123.000
244.572	349.421	123.000
244.565	349.323	123.000
244.992	350.083	123.000
244.336	349.817	123.000
31.208	361.366	124.000
31.039	361.050	124.000
79.272	377.980	125.000
80.805	377.540	125.000
80.069	377.562	125.000
46.572	383.149	126.000
46.804	383.531	126.000
501.685	436.409	127.000
501.986	436.197	127.000
502.594	475.479	128.000
503.246	475.518	128.000
503.002	475.702	128.000
503.219	475.505	128.000
503.671	475.999	128.000
503.392	475.501	128.000
503.353	475.582	128.000
503.540	475.774	128.000
502.969	475.867	128.000
503.790	475.682	128.000
503.535	475.994	128.000
503.049	475.663	128.000
503.131	476.026	128.000
502.885	475.645	128.000
503.803	475.739	128.000
502.879	475.641	128.000
502.774	475.544	128.000
502.801	475.684	128.000
503.101	475.843	128.000
502.976	475.592	128.000
504.579	475.696	128.000
109.955	129.568	129.000
110.374	129.510	129.000
88.397	217.231	130.000
87.887	216.592	130.000
324.975	252.623	131.000
326.917	251.737	131.000
325.653	251.574	131.000
39.492	266.924	132.000
39.581	266.788	132.000
40.467	263.966	132.000
41.243	264.351	132.000
139.971	289.841	133.000
141.203	290.037	133.000
139.998	289.441	133.000
138.077	289.344	133.000
492.885	303.518	134.000
492.879	303.912	134.000
492.997	304.113	134.000
369.140	311.611	135.000
368.056	312.023	135.000
192.319	354.330	136.000
192.617	353.311	136.000
330.224	374.214	137.000
328.980	372.461	137.000
329.361	371.505	137.000
330.284	371.505	137.000
182.593	379.313	138.000
182.531	379.207	138.000
116.245	392.636	139.000
115.621	393.434	139.000
115.469	393.914	139.000
115.300	393.151	139.000
115.505	392.683	139.000
115.561	392.203	139.000
117.193	392.235	139.000
116.147	391.979	139.000
115.046	392.703	139.000
74.036	421.428	140.000
73.113	421.386	140.000
73.252	421.683	140.000
475.220	447.830	141.000
474.318	447.661	141.000
474.531	447.996	141.000
474.501	448.174	141.000
474.987	447.477	141.000
158.194	495.921	142.000
157.615	495.863	142.000
192.227	196.574	143.000
190.921	197.716	143.000
492.604	262.602	144.000
492.940	261.361	144.000
74.725	272.458	145.000
73.895	272.310	145.000
460.492	273.598	146.000
461.218	273.161	146.000
459.491	272.893	146.000
459.484	272.507	146.000
460.772	272.076	146.000
459.544	273.008	146.000
458.346	272.102	146.000
457.642	271.198	146.000
458.634	270.769	146.000
313.289	280.671	147.000
313.101	280.804	147.000
313.959	280.350	147.000
283.358	338.968	148.000
282.583	339.355	148.000
282.621	340.067	148.000
281.964	340.688	148.000
282.389	340.292	148.000
282.481	340.048	148.000
227.972	344.280	149.000
228.516	344.266	149.000
319.112	364.340	150.000
318.789	365.250	150.000
378.272	403.572	151.000
378.685	404.703	151.000
169.509	432.058	152.000
169.882	432.218	152.000
169.447	431.915	152.000
169.768	432.172	152.000
169.382	432.391	152.000
169.779	432.861	152.000
170.109	431.874	152.000
169.532	432.175	152.000
169.377	432.242	152.000
169.738	431.712	152.000
169.549	432.314	152.000
169.979	432.510	152.000
169.761	432.162	152.000
169.939	432.102	152.000
169.794	432.131	152.000
169.598	432.148	152.000
124.993	60.099	153.000
124.738	59.713	153.000
475.234	90.359	154.000
476.010	90.983	154.000
476.254	90.541	154.000
476.119	90.919	154.000
279.942	184.720	155.000
280.813	184.833	155.000
281.063	184.559	155.000
336.238	302.936	156.000
336.322	304.444	156.000
64.541	306.987	157.000
64.782	307.203	157.000
65.250	307.402	157.000
481.961	314.594	158.000
481.940	315.022	158.000
202.675	328.129	159.000
202.457	328.366	159.000
202.647	327.553	159.000
202.544	328.157	159.000
202.518	328.288	159.000
202.576	328.302	159.000
202.194	328.651	159.000
202.029	328.208	159.000
202.638	328.790	159.000
202.599	327.886	159.000
202.228	328.061	159.000
202.657	328.362	159.000
202.200	328.696	159.000
202.007	328.574	159.000
202.057	327.830	159.000
202.404	327.678	159.000
202.341	327.771	159.000
201.516	327.737	159.000
202.269	328.017	159.000
202.269	328.114	159.000
202.380	328.418	159.000
201.975	328.163	159.000
77.040	349.671	160.000
76.883	349.471	160.000
168.905	379.677	161.000
168.140	379.224	161.000
407.724	388.245	162.000
407.550	387.367	162.000
407.986	387.200	162.000
407.979	387.267	162.000
408.114	387.999	162.000
407.020	388.805	162.000
237.632	395.081	163.000
237.947	395.720	163.000
237.986	395.915	163.000
238.714	396.212	163.000
326.150	410.594	164.000
326.131	410.934	164.000
84.258	415.566	165.000
84.354	416.341	165.000
292.852	419.972	166.000
293.687	420.057	166.000
292.149	420.246	166.000
367.068	429.202	167.000
366.062	429.446	167.000
365.076	428.742	167.000
254.184	430.846	168.000
254.391	430.932	168.000
254.265	431.081	168.000
255.347	430.741	168.000
115.398	435.098	169.000
115.153	435.329	169.000
114.636	434.692	169.000
321.067	484.796	170.000
319.951	485.164	170.000
320.600	485.445	170.000
321.834	485.816	170.000
110.518	130.045	171.000
111.000	130.447	171.000
111.086	130.142	171.000
236.011	130.197	172.000
236.198	130.312	172.000
235.574	129.914	172.000
236.051	129.761	172.000
194.508	286.274	173.000
194.611	286.420	173.000
288.254	287.426	174.000
288.810	287.853	174.000
480.024	323.961	175.000
480.386	323.362	175.000
480.690	322.531	175.000
480.073	323.429	175.000
458.128	350.337	176.000
456.991	350.830	176.000
456.007	351.707	176.000
194.838	373.430	177.000
195.055	374.013	177.000
80.760	376.583	178.000
80.439	376.844	178.000
80.709	375.872	178.000
81.754	375.433	178.000
81.452	376.101	178.000
81.206	376.732	178.000
80.902	376.534	178.000
80.531	375.377	178.000
80.974	376.055	178.000
81.377	377.256	178.000
82.331	376.568	178.000
80.920	375.496	178.000
47.202	399.377	179.000
46.349	398.975	179.000
395.714	399.060	180.000
395.620	399.883	180.000
395.564	400.085	180.000
396.211	399.685	180.000
396.061	399.471	180.000
396.015	399.670	180.000
379.923	427.797	181.000
379.945	428.166	181.000
379.746	428.346	181.000
485.961	231.059	182.000
485.887	231.236	182.000
485.900	231.233	182.000
485.948	231.160	182.000
486.132	231.285	182.000
76.437	263.289	183.000
75.841	263.483	183.000
74.651	261.827	183.000
122.178	314.543	184.000
122.178	313.721	184.000
122.318	314.212	184.000
120.968	314.136	184.000
122.179	312.502	184.000
122.460	313.920	184.000
170.258	333.831	185.000
170.540	333.540	185.000
317.393	367.310	186.000
317.070	367.213	186.000
347.838	445.518	187.000
347.998	445.386	187.000
354.191	28.972	188.000
354.592	29.026	188.000
89.445	216.459	189.000
89.240	215.953	189.000
89.426	216.164	189.000
260.946	237.662	190.000
261.390	238.062	190.000
207.652	247.837	191.000
206.796	247.783	191.000
207.399	245.464	191.000
207.736	245.958	191.000
328.380	250.841	192.000
330.038	250.351	192.000
191.633	252.363	193.000
193.084	252.130	193.000
494.110	260.494	194.000
493.052	260.556	194.000
140.952	334.676	195.000
140.919	335.030	195.000
140.930	337.136	195.000
228.565	343.353	196.000
229.293	344.409	196.000
229.566	344.385	196.000
30.711	360.936	197.000
30.614	360.464	197.000
168.983	381.242	198.000
168.819	382.269	198.000
169.605	380.222	198.000
170.463	380.731	198.000
39.725	391.660	199.000
38.555	392.365	199.000
323.722	409.671	200.000
323.803	408.608	200.000
157.464	496.246	201.000
157.076	496.141	201.000
157.278	496.366	201.000
394.466	179.551	202.000
394.232	178.792	202.000
393.990	178.740	202.000
394.703	179.228	202.000
190.495	197.454	203.000
190.754	197.485	203.000
192.137	196.448	203.000
68.354	236.070	204.000
68.882	236.157	204.000
68.588	236.134	204.000
68.937	236.163	204.000
315.183	269.747	205.000
315.575	269.307	205.000
120.546	298.222	206.000
121.175	298.346	206.000
183.831	379.145	207.000
182.876	379.248	207.000
182.232	379.788	207.000
182.475	379.367	207.000
182.057	379.342	207.000
195.417	386.549	208.000
197.116	385.984	208.000
195.735	386.088	208.000
196.682	385.081	208.000
197.222	386.341	208.000
46.915	399.429	209.000
46.714	399.568	209.000
371.501	444.140	210.000
371.468	444.080	210.000
110.711	129.906	211.000
111.393	130.483	211.000
110.858	130.594	211.000
223.596	157.171	212.000
223.919	156.847	212.000
223.667	155.753	212.000
223.364	155.315	212.000
204.720	193.948	213.000
204.116	193.878	213.000
326.764	195.562	214.000
327.046	194.697	214.000
350.699	243.290	215.000
351.852	243.009	215.000
475.200	252.122	216.000
474.759	252.028	216.000
474.953	251.621	216.000
474.690	251.187	216.000
474.690	251.206	216.000
475.031	251.816	216.000
469.445	301.810	217.000
469.586	302.127	217.000
170.724	333.375	218.000
171.054	333.858	218.000
170.278	333.794	218.000
170.375	333.611	218.000
170.187	333.932	218.000
170.220	333.914	218.000
169.934	333.437	218.000
169.962	333.257	218.000
484.207	349.882	219.000
484.598	350.116	219.000
457.587	351.440	220.000
458.292	351.629	220.000
459.076	352.015	220.000
319.095	380.977	221.000
318.338	380.988	221.000
318.537	380.851	221.000
214.141	399.484	222.000
214.493	400.727	222.000
291.282	420.010	223.000
292.114	420.550	223.000
390.233	473.185	224.000
389.693	471.145	224.000
235.862	129.843	225.000
235.867	130.108	225.000
450.017	142.247	226.000
449.791	142.350	226.000
493.151	261.939	227.000
493.231	260.154	227.000
493.412	259.888	227.000
494.164	259.280	227.000
493.351	261.175	227.000
281.357	338.367	228.000
282.447	338.708	228.000
244.546	349.873	229.000
244.308	350.465	229.000
245.179	351.328	229.000
244.479	350.836	229.000
244.225	350.073	229.000
244.081	350.076	229.000
245.029	350.074	229.000
244.229	349.237	229.000
244.708	349.526	229.000
244.245	349.784	229.000
243.762	349.739	229.000
244.151	349.567	229.000
244.444	349.524	229.000
244.161	349.495	229.000
244.204	349.144	229.000
244.275	349.660	229.000
244.322	349.637	229.000
244.445	349.560	229.000
244.223	349.431	229.000
244.687	349.695	229.000
59.608	363.224	230.000
58.464	363.927	230.000
324.772	408.414	231.000
325.155	409.007	231.000
324.436	409.433	231.000
323.214	409.111	231.000
74.004	421.194	232.000
74.384	421.483	232.000
365.719	428.727	233.000
365.708	429.217	233.000
366.144	428.803	233.000
365.801	428.828	233.000
365.382	428.384	233.000
277.214	450.387	234.000
277.271	449.963	234.000
289.709	460.396	235.000
289.498	460.211	235.000
421.829	152.952	236.000
422.230	153.886	236.000
421.974	153.665	236.000
393.683	156.155	237.000
393.322	156.419	237.000
393.379	156.223	237.000
315.104	270.041	238.000
314.768	270.340	238.000
119.786	299.589	239.000
120.156	298.558	239.000
45.842	362.368	240.000
46.790	361.375	240.000
60.682	396.736	241.000
60.602	396.946	241.000
60.386	396.684	241.000
59.867	396.643	241.000
60.370	396.698	241.000
46.724	399.537	242.000
47.840	400.606	242.000
48.036	400.246	242.000
47.573	399.755	242.000
47.931	399.677	242.000
46.598	400.053	242.000
254.468	430.898	243.000
254.251	430.453	243.000
475.059	447.585	244.000
475.253	447.945	244.000
474.703	447.986	244.000
474.946	447.928	244.000
474.946	448.179	244.000
474.502	448.122	244.000
474.647	447.320	244.000
474.989	448.097	244.000
475.119	448.103	244.000
398.968	487.764	245.000
397.351	486.796	245.000
195.669	497.122	246.000
195.844	497.417	246.000
473.575	90.369	247.000
474.055	91.284	247.000
473.702	91.181	247.000
474.460	90.922	247.000
474.351	90.730	247.000
252.595	228.286	248.000
254.187	229.019	248.000
369.996	234.183	249.000
370.393	234.316	249.000
369.992	233.565	249.000
369.943	234.243	249.000
310.184	323.980	250.000
310.529	324.024	250.000
310.039	324.061	250.000
309.846	323.608	250.000
310.191	324.876	250.000
309.825	324.448	250.000
309.609	324.890	250.000
309.980	324.076	250.000
309.757	325.407	250.000
82.725	339.616	251.000
82.654	338.116	251.000
84.362	336.630	251.000
83.203	337.970	251.000
485.127	350.458	252.000
484.553	350.108	252.000
135.995	351.323	253.000
136.384	350.957	253.000
135.737	351.121	253.000
135.831	351.150	253.000
135.329	350.384	253.000
136.148	350.760	253.000
135.917	350.488	253.000
135.950	350.618	253.000
136.255	351.096	253.000
136.168	351.002	253.000
135.806	350.622	253.000
136.466	350.803	253.000
440.794	384.977	254.000
438.850	383.073	254.000
438.145	383.236	254.000
438.567	383.185	254.000
238.909	395.224	255.000
238.677	395.250	255.000
215.222	400.995	256.000
213.919	400.480	256.000
112.271	433.965	257.000
111.693	433.342	257.000
353.899	28.497	258.000
353.828	28.539	258.000
441.452	127.663	259.000
440.757	128.081	259.000
236.185	130.416	260.000
235.553	130.363	260.000
390.162	142.886	261.000
391.995	142.844	261.000
241.201	156.425	262.000
241.339	156.731	262.000
393.592	167.679	263.000
395.004	166.867	263.000
394.481	179.107	264.000
393.831	178.489	264.000
393.335	179.133	264.000
394.102	179.480	264.000
68.837	236.160	265.000
68.950	236.395	265.000
350.537	241.910	266.000
350.940	241.023	266.000
42.977	262.442	267.000
42.938	263.568	267.000
43.229	263.113	267.000
469.865	299.585	268.000
470.033	300.211	268.000
470.089	299.805	268.000
469.334	299.160	268.000
20.425	335.192	269.000
19.904	335.102	269.000
292.101	420.453	270.000
292.293	420.290	270.000
291.518	420.114	270.000
292.017	420.194	270.000
92.365	427.148	271.000
92.456	427.271	271.000
110.045	130.942	272.000
109.922	130.874	272.000
109.439	130.247	272.000
231.138	161.970	273.000
229.793	159.971	273.000
231.452	161.364	273.000
378.901	163.785	274.000
378.784	163.852	274.000
378.308	164.802	274.000
407.605	203.126	275.000
407.408	203.381	275.000
314.350	269.850	276.000
314.388	269.683	276.000
315.277	269.779	276.000
314.183	269.889	276.000
314.912	269.965	276.000
315.041	269.631	276.000
314.278	268.947	276.000
315.476	269.532	276.000
314.904	269.557	276.000
314.852	269.699	276.000
314.652	269.868	276.000
314.536	269.576	276.000
315.112	269.014	276.000
315.335	269.312	276.000
30.677	361.034	277.000
31.085	361.365	277.000
31.452	361.150	277.000
31.393	360.799	277.000
30.458	361.281	277.000
133.977	365.266	278.000
134.376	365.080	278.000
134.956	365.789	278.000
182.157	378.970	279.000
182.347	379.663	279.000
182.012	379.869	279.000
318.779	381.139	280.000
318.870	380.531	280.000
136.816	382.839	281.000
136.613	381.529	281.000
136.983	382.495	281.000
229.066	461.410	282.000
229.129	460.772	282.000
348.235	468.621	283.000
348.915	469.396	283.000
348.397	469.319	283.000
347.353	468.657	283.000
100.701	60.715	284.000
100.286	60.722	284.000
99.950	60.357	284.000
100.204	60.055	284.000
392.737	156.029	285.000
392.845	156.098	285.000
392.902	155.736	285.000
249.239	163.829	286.000
249.197	163.874	286.000
248.638	163.608	286.000
247.650	164.020	286.000
280.327	185.116	287.000
279.877	184.776	287.000
137.540	198.939	288.000
138.023	198.667	288.000
312.587	297.831	289.000
312.209	298.568	289.000
312.472	298.451	289.000
312.357	298.237	289.000
312.336	298.363	289.000
312.599	298.155	289.000
313.109	298.447	289.000
312.821	298.303	289.000
312.695	298.079	289.000
312.378	298.648	289.000
295.975	333.532	290.000
297.467	333.212	290.000
238.233	394.883	291.000
238.537	395.778	291.000
237.744	395.716	291.000
237.564	395.009	291.000
237.783	395.017	291.000
394.986	400.385	292.000
395.551	399.401	292.000
362.200	402.100	293.000
361.788	400.474	293.000
360.864	400.278	293.000
360.913	400.390	293.000
362.863	401.677	293.000
361.835	400.627	293.000
361.914	400.234	293.000
73.075	422.010	294.000
73.878	421.591	294.000
73.057	421.526	294.000
111.243	433.723	295.000
112.090	434.579	295.000
111.522	434.122	295.000
330.338	473.781	296.000
330.812	474.303	296.000
331.547	474.342	296.000
440.547	128.129	297.000
440.278	128.146	297.000
440.865	127.503	297.000
244.956	177.695	298.000
245.474	177.535	298.000
246.815	178.204	298.000
246.152	179.046	298.000
68.484	236.888	299.000
68.407	236.201	299.000
68.757	236.312	299.000
68.225	236.190	299.000
69.228	236.606	299.000
474.576	251.018	300.000
474.438	251.270	300.000
474.896	251.457	300.000
475.151	251.162	300.000
475.268	250.926	300.000
476.257	251.625	300.000
476.000	251.454	300.000
476.564	251.658	300.000
475.996	251.529	300.000
494.310	261.473	301.000
494.579	262.091	301.000
494.496	263.114	301.000
494.319	263.506	301.000
494.041	263.279	301.000
495.042	261.588	301.000
495.470	260.706	301.000
494.321	260.386	301.000
495.725	258.513	301.000
495.000	258.233	301.000
495.709	258.411	301.000
495.685	258.261	301.000
496.198	258.512	301.000
64.689	308.353	302.000
63.974	308.237	302.000
63.591	308.139	302.000
63.990	308.172	302.000
64.134	308.535	302.000
229.117	347.263	303.000
229.020	347.105	303.000
228.970	346.305	303.000
77.096	349.784	304.000
77.127	349.813	304.000
76.615	349.869	304.000
366.183	427.979	305.000
365.540	427.981	305.000
365.583	428.066	305.000
419.603	492.155	306.000
419.865	492.704	306.000
195.942	497.514	307.000
195.963	498.326	307.000
195.680	499.838	307.000
123.741	61.327	308.000
123.945	61.063	308.000
124.228	60.865	308.000
403.836	121.030	309.000
403.775	122.059	309.000
405.138	121.523	309.000
404.950	121.275	309.000
404.611	122.083	309.000
386.488	209.479	310.000
385.650	210.785	310.000
384.764	210.479	310.000
371.015	234.814	311.000
370.398	233.906	311.000
261.503	237.934	312.000
261.676	238.592	312.000
318.302	253.465	313.000
317.844	254.404	313.000
317.969	254.020	313.000
318.220	253.905	313.000
317.516	253.894	313.000
41.754	263.748	314.000
42.733	263.588	314.000
438.372	382.965	315.000
438.435	382.874	315.000
438.070	382.216	315.000
438.140	382.595	315.000
438.327	382.471	315.000
437.932	383.208	315.000
437.939	383.143	315.000
438.037	383.085	315.000
322.319	408.794	316.000
320.567	409.352	316.000
320.443	409.222	316.000
321.139	409.387	316.000
318.606	409.542	316.000
373.795	428.191	317.000
374.574	427.753	317.000
374.381	428.050	317.000
150.284	503.741	318.000
149.470	503.656	318.000
476.059	90.844	319.000
475.025	90.095	319.000
474.614	90.567	319.000
474.577	90.676	319.000
474.150	90.263	319.000
308.316	121.367	320.000
308.794	121.929	320.000
308.339	121.450	320.000
308.601	121.496	320.000
308.729	121.544	320.000
308.554	121.449	320.000
308.622	121.393	320.000
308.820	121.228	320.000
308.754	121.647	320.000
308.853	121.686	320.000
308.969	121.720	320.000
109.892	129.783	321.000
109.863	129.908	321.000
109.494	129.966	321.000
109.807	129.846	321.000
110.286	129.581	321.000
109.456	129.907	321.000
234.895	129.841	322.000
235.457	130.502	322.000
224.320	156.254	323.000
224.665	156.559	323.000
224.318	156.844	323.000
224.528	155.899	323.000
502.201	171.048	324.000
502.279	171.153	324.000
502.263	170.924	324.000
502.293	170.949	324.000
170.147	195.031	325.000
171.060	194.720	325.000
360.608	250.769	326.000
358.829	250.820	326.000
35.784	268.576	327.000
36.509	268.181	327.000
170.300	332.970	328.000
170.106	333.436	328.000
169.983	333.345	328.000
169.952	332.647	328.000
169.945	333.459	328.000
170.516	333.309	328.000
170.281	332.634	328.000
169.795	333.146	328.000
170.422	332.941	328.000
169.580	333.079	328.000
169.912	333.327	328.000
462.798	365.963	329.000
461.561	365.409	329.000
48.291	400.179	330.000
47.387	399.110	330.000
47.070	399.508	330.000
395.430	400.167	331.000
395.881	399.613	331.000
395.739	399.302	331.000
395.665	399.564	331.000
395.691	399.606	331.000
396.039	399.777	331.000
395.897	399.882	331.000
395.089	400.174	331.000
395.479	399.575	331.000
395.524	399.275	331.000
395.997	399.052	331.000
396.034	399.291	331.000
395.796	399.431	331.000
320.208	486.013	332.000
321.106	485.436	332.000
272.573	141.684	333.000
273.190	142.009	333.000
273.052	141.336	333.000
272.545	141.475	333.000
272.547	141.584	333.000
392.906	156.047	334.000
393.501	155.569	334.000
280.430	184.870	335.000
280.754	184.209	335.000
198.892	196.314	336.000
199.353	196.283	336.000
199.328	195.814	336.000
199.224	194.864	336.000
376.681	221.694	337.000
377.746	221.739	337.000
188.822	235.509	338.000
189.592	237.808	338.000
188.476	238.308	338.000
404.727	236.185	339.000
405.789	237.606	339.000
405.183	237.138	339.000
404.813	237.082	339.000
297.726	332.081	340.000
297.670	331.730	340.000
282.657	336.722	341.000
282.925	337.584	341.000
478.678	336.638	342.000
479.062	337.497	342.000
479.230	337.150	342.000
214.456	402.183	343.000
215.102	401.981	343.000
291.984	420.459	344.000
291.987	420.131	344.000
291.778	420.090	344.000
291.663	419.916	344.000
331.441	448.846	345.000
331.817	448.861	345.000
332.030	448.373	345.000
332.469	448.313	345.000
332.863	448.240	345.000
332.511	448.279	345.000
332.615	447.678	345.000
332.832	447.304	345.000
332.698	447.635	345.000
333.856	447.622	345.000
170.676	78.082	346.000
169.906	76.957	346.000
484.399	349.997	347.000
484.367	349.928	347.000
483.591	350.738	347.000
30.708	361.470	348.000
30.621	360.721	348.000
30.902	360.458	348.000
30.639	360.651	348.000
170.326	431.867	349.000
169.818	432.221	349.000
169.594	432.259	349.000
169.343	432.423	349.000
168.333	431.906	349.000
169.148	432.106	349.000
170.007	432.463	349.000
169.418	432.252	349.000
169.772	432.061	349.000
169.987	432.210	349.000
170.401	432.397	349.000
169.521	431.835	349.000
235.393	129.880	350.000
234.958	130.145	350.000
235.223	129.874	350.000
23.403	164.488	351.000
24.677	163.703	351.000
342.522	255.657	352.000
342.807	255.706	352.000
342.546	256.458	352.000
342.855	255.561	352.000
40.990	264.929	353.000
41.168	264.165	353.000
460.620	365.197	354.000
461.549	365.989	354.000
461.997	365.350	354.000
237.661	394.886	355.000
237.491	395.111	355.000
237.765	394.848	355.000
73.261	420.821	356.000
73.425	421.428	356.000
73.159	421.648	356.000
73.028	421.295	356.000
72.988	421.293	356.000
295.540	446.520	357.000
295.392	446.837	357.000
294.713	446.212	357.000
475.218	447.442	358.000
474.294	448.026	358.000
475.162	447.847	358.000
474.979	447.648	358.000
475.140	447.824	358.000
474.524	447.861	358.000
475.233	447.422	358.000
474.807	447.675	358.000
474.701	448.268	358.000
138.689	454.056	359.000
138.344	453.730	359.000
138.589	453.718	359.000
137.943	452.970	359.000
137.782	453.597	359.000
138.409	453.978	359.000
289.449	460.215	360.000
289.433	460.593	360.000
309.050	485.016	361.000
308.798	485.422	361.000
308.540	485.312	361.000
201.619	165.530	362.000
202.070	165.924	362.000
68.438	236.157	363.000
68.828	236.537	363.000
68.612	236.522	363.000
310.342	324.473	364.000
309.955	324.528	364.000
494.414	350.366	365.000
495.739	349.861	365.000
328.527	372.333	366.000
327.782	370.393	366.000
327.499	370.319	366.000
327.227	369.848	366.000
374.318	375.878	367.000
373.832	376.138	367.000
374.174	375.888	367.000
373.998	375.604	367.000
374.317	375.536	367.000
373.537	375.460	367.000
372.935	376.090	367.000
373.214	376.516	367.000
373.687	376.997	367.000
374.727	377.032	367.000
374.635	376.117	367.000
46.934	399.611	368.000
46.935	399.660	368.000
47.515	399.123	368.000
46.615	399.465	368.000
46.837	399.746	368.000
110.772	432.847	369.000
110.462	432.639	369.000
235.785	47.097	370.000
235.182	48.033	370.000
171.015	77.498	371.000
170.598	77.836	371.000
170.692	77.471	371.000
170.478	77.854	371.000
170.803	77.891	371.000
170.580	77.542	371.000
170.587	77.947	371.000
170.445	77.480	371.000
224.187	156.513	372.000
223.162	155.262	372.000
223.162	155.657	372.000
223.250	156.551	372.000
58.445	269.866	373.000
58.921	269.528	373.000
58.294	269.821	373.000
59.191	269.932	373.000
478.753	336.919	374.000
478.872	336.139	374.000
479.216	336.266	374.000
81.344	349.363	375.000
77.869	349.842	375.000
363.062	400.371	376.000
363.179	400.794	376.000
363.202	401.364	376.000
360.256	402.680	376.000
361.223	401.230	376.000
362.672	399.901	376.000
415.239	419.752	377.000
414.203	419.135	377.000
414.958	419.497	377.000
417.584	419.415	377.000
362.392	454.391	378.000
362.781	452.596	378.000
386.017	190.336	379.000
385.931	190.043	379.000
388.835	218.266	380.000
389.787	218.426	380.000
50.173	338.481	381.000
50.984	338.095	381.000
50.433	338.561	381.000
50.646	338.387	381.000
49.470	337.941	381.000
50.333	337.325	381.000
51.839	337.833	381.000
50.952	338.775	381.000
51.897	338.478	381.000
52.605	337.726	381.000
51.725	338.446	381.000
52.463	338.466	381.000
53.012	338.471	381.000
53.288	339.420	381.000
55.061	338.150	381.000
287.871	355.018	382.000
287.130	354.449	382.000
343.271	445.635	383.000
344.412	445.096	383.000
344.145	445.011	383.000
504.184	475.631	384.000
503.963	475.289	384.000
503.953	475.261	384.000
474.358	90.199	385.000
474.142	90.600	385.000
473.640	90.142	385.000
224.629	131.247	386.000
225.095	129.874	386.000
226.514	128.918	386.000
227.433	128.348	386.000
201.894	194.546	387.000
201.402	195.268	387.000
201.296	195.458	387.000
201.470	195.650	387.000
480.549	323.049	388.000
480.235	322.785	388.000
496.036	350.465	389.000
493.883	350.978	389.000
493.495	351.924	389.000
493.469	351.195	389.000
492.693	351.021	389.000
136.222	351.323	390.000
136.449	351.204	390.000
136.211	351.003	390.000
135.903	350.998	390.000
135.413	350.845	390.000
136.206	350.995	390.000
135.833	350.703	390.000
136.444	351.089	390.000
135.823	350.200	390.000
179.062	361.496	391.000
179.455	361.038	391.000
178.793	361.300	391.000
178.938	361.202	391.000
178.859	361.700	391.000
179.165	361.165	391.000
237.707	394.873	392.000
237.828	395.078	392.000
238.180	395.307	392.000
238.094	395.144	392.000
237.954	395.253	392.000
238.234	394.780	392.000
449.208	408.053	393.000
448.353	406.883	393.000
449.032	407.166	393.000
291.800	420.117	394.000
291.263	420.170	394.000
291.451	419.949	394.000
292.110	419.793	394.000
291.638	419.641	394.000
291.274	419.928	394.000
110.275	431.883	395.000
110.583	432.404	395.000
111.421	432.209	395.000
392.472	474.293	396.000
394.105	474.159	396.000
243.534	166.449	397.000
243.132	164.486	397.000
243.605	165.008	397.000
475.913	251.925	398.000
475.942	251.155	398.000
318.138	253.915	399.000
318.230	253.375	399.000
56.063	292.840	400.000
56.173	292.948	400.000
63.912	307.955	401.000
63.539	308.641	401.000
64.639	308.670	401.000
309.685	324.105	402.000
309.672	323.388	402.000
355.358	360.381	403.000
355.077	359.224	403.000
55.583	366.925	404.000
55.177	368.159	404.000
437.981	383.157	405.000
437.886	383.033	405.000
438.303	382.830	405.000
133.445	391.561	406.000
133.291	393.117	406.000
277.494	415.414	407.000
274.911	414.342	407.000
274.450	414.572	407.000
275.022	414.297	407.000
497.722	428.582	408.000
496.319	427.276	408.000
496.285	428.278	408.000
285.526	96.070	409.000
285.344	95.781	409.000
284.931	96.074	409.000
284.775	96.146	409.000
108.726	129.919	410.000
108.895	130.646	410.000
405.217	154.629	411.000
405.594	155.179	411.000
240.556	156.783	412.000
239.849	156.689	412.000
114.109	276.054	413.000
112.971	276.785	413.000
475.066	275.694	414.000
474.905	274.201	414.000
330.085	475.498	415.000
330.353	475.648	415.000
331.027	475.474	415.000
330.283	474.948	415.000
329.199	475.878	415.000
119.241	301.175	416.000
119.304	300.568	416.000
119.294	300.201	416.000
119.166	300.594	416.000
47.460	399.159	417.000
46.531	399.958	417.000
46.903	399.940	417.000
46.242	398.943	417.000
68.848	459.423	418.000
70.195	459.113	418.000
70.887	458.656	418.000
69.923	460.020	418.000
69.616	459.806	418.000
70.666	459.711	418.000
393.579	471.744	419.000
395.183	472.285	419.000
395.542	472.174	419.000
395.368	472.415	419.000
395.428	471.521	419.000
281.358	185.328	420.000
280.574	185.099	420.000
136.893	262.461	421.000
137.978	263.287	421.000
138.119	263.758	421.000
138.000	262.959	421.000
136.898	263.059	421.000
137.989	262.883	421.000
138.261	261.781	421.000
138.278	263.570	421.000
405.917	265.235	422.000
406.790	264.721	422.000
297.147	332.516	423.000
297.799	332.864	423.000
296.681	331.732	423.000
296.503	333.324	423.000
296.863	333.398	423.000
295.734	334.594	423.000
296.390	333.354	423.000
309.065	486.648	424.000
308.514	487.648	424.000
308.461	121.805	425.000
309.051	121.783	425.000
308.361	121.330	425.000
308.520	121.625	425.000
308.799	121.396	425.000
308.627	121.545	425.000
308.950	121.339	425.000
109.343	130.399	426.000
108.887	130.366	426.000
230.026	129.680	427.000
228.727	130.752	427.000
228.051	130.399	427.000
228.774	130.439	427.000
229.165	129.814	427.000
228.158	130.815	427.000
476.485	251.588	428.000
475.978	252.022	428.000
475.620	252.244	428.000
475.317	252.212	428.000
475.229	251.780	428.000
474.985	252.579	428.000
475.095	252.806	428.000
474.768	251.819	428.000
317.822	253.977	429.000
319.124	253.823	429.000
317.881	253.807	429.000
318.370	254.457	429.000
317.947	254.058	429.000
319.157	253.876	429.000
352.887	264.726	430.000
352.869	264.486	430.000
461.818	284.645	431.000
461.756	284.611	431.000
481.919	323.380	432.000
480.994	322.962	432.000
231.141	368.958	433.000
230.725	368.358	433.000
438.031	382.819	434.000
437.550	382.543	434.000
438.206	383.497	434.000
438.075	382.934	434.000
399.549	410.153	435.000
399.455	410.384	435.000
399.569	409.737	435.000
13.840	478.243	436.000
14.249	479.133	436.000
64.284	308.387	437.000
63.783	308.672	437.000
20.363	336.429	438.000
19.151	335.382	438.000
17.849	335.403	438.000
77.389	349.709	439.000
77.099	349.967	439.000
286.853	353.948	440.000
287.098	353.303	440.000
365.000	401.543	441.000
364.864	402.545	441.000
274.786	413.611	442.000
274.013	413.725	442.000
272.907	413.270	442.000
273.762	413.412	442.000
273.652	413.733	442.000
365.470	428.034	443.000
365.763	428.399	443.000
490.116	457.585	444.000
490.862	457.192	444.000
488.972	456.839	444.000
489.660	456.831	444.000
185.670	56.135	445.000
186.696	55.918	445.000
185.777	55.903	445.000
185.775	56.064	445.000
170.906	77.583	446.000
170.324	77.790	446.000
170.669	78.040	446.000
170.805	77.897	446.000
170.766	77.623	446.000
170.807	78.006	446.000
41.655	193.588	447.000
41.564	194.228	447.000
390.213	222.127	448.000
391.007	221.239	448.000
168.989	333.961	449.000
169.926	334.505	449.000
479.296	336.342	450.000
478.992	336.484	450.000
253.055	372.973	451.000
252.609	374.432	451.000
252.423	374.899	451.000
252.430	374.044	451.000
252.679	374.073	451.000
253.202	374.781	451.000
253.638	374.551	451.000
395.771	399.728	452.000
395.503	399.662	452.000
395.999	398.881	452.000
395.766	399.559	452.000
63.529	412.181	453.000
63.348	412.902	453.000
415.948	419.327	454.000
415.584	419.834	454.000
416.038	419.578	454.000
291.642	419.984	455.000
291.852	419.630	455.000
292.139	419.738	455.000
292.021	420.199	455.000
292.170	419.591	455.000
292.037	420.143	455.000
292.149	419.562	455.000
450.164	167.779	456.000
449.465	167.120	456.000
449.678	167.656	456.000
464.034	167.835	457.000
463.954	168.773	457.000
136.837	287.657	458.000
136.925	288.792	458.000
136.766	288.648	458.000
137.259	289.189	458.000
137.412	289.254	458.000
137.488	289.286	458.000
137.074	288.470	458.000
87.535	288.639	459.000
87.969	289.210	459.000
88.285	289.820	459.000
487.531	299.155	460.000
488.197	299.574	460.000
46.986	398.863	461.000
46.692	398.661	461.000
111.373	432.829	462.000
110.926	432.559	462.000
239.531	156.632	463.000
239.763	157.621	463.000
239.852	157.097	463.000
238.686	157.887	463.000
239.567	157.495	463.000
68.550	236.490	464.000
69.018	236.550	464.000
486.628	244.362	465.000
486.634	245.573	465.000
491.965	261.924	466.000
491.074	264.269	466.000
229.302	345.686	467.000
229.311	346.371	467.000
484.265	350.895	468.000
484.369	350.434	468.000
483.932	350.657	468.000
483.987	350.517	468.000
460.372	365.479	469.000
462.705	365.644	469.000
463.915	365.699	469.000
463.688	364.902	469.000
237.599	394.896	470.000
238.351	395.081	470.000
238.009	394.814	470.000
237.035	394.814	470.000
237.778	394.914	470.000
423.906	457.126	471.000
423.731	457.111	471.000
423.865	457.558	471.000
423.746	457.503	471.000
424.027	457.216	471.000
503.693	475.979	472.000
503.595	475.971	472.000
504.108	476.558	472.000
503.534	476.244	472.000
503.430	476.626	472.000
503.819	476.718	472.000
155.381	213.607	473.000
156.959	213.368	473.000
480.099	322.834	474.000
480.305	323.360	474.000
480.555	322.698	474.000
309.918	324.190	475.000
308.955	323.840	475.000
308.876	324.570	475.000
478.943	335.972	476.000
479.376	336.059	476.000
80.547	349.317	477.000
77.385	349.492	477.000
136.366	351.434	478.000
136.106	351.099	478.000
135.876	351.303	478.000
466.183	167.261	479.000
467.339	166.235	479.000
118.405	300.547	480.000
117.543	299.745	480.000
53.011	308.051	481.000
52.666	308.460	481.000
51.169	308.840	481.000
122.230	313.131	482.000
120.832	312.724	482.000
288.224	353.109	483.000
287.795	354.047	483.000
288.542	353.549	483.000
98.391	416.910	484.000
97.629	417.098	484.000
74.100	421.602	485.000
73.579	421.201	485.000
73.306	421.139	485.000
110.645	432.123	486.000
111.213	432.631	486.000
110.065	432.287	486.000
317.803	254.632	487.000
317.606	254.134	487.000
395.861	399.432	488.000
395.343	399.293	488.000
458.265	485.738	489.000
458.301	485.250	489.000
41.610	194.435	490.000
42.171	195.474	490.000
463.475	286.343	491.000
465.515	285.106	491.000
86.574	372.414	492.000
85.473	371.880	492.000
61.547	379.298	493.000
62.578	378.539	493.000
355.959	469.469	494.000
354.986	468.853	494.000
83.266	406.086	495.000
83.333	406.012	495.000
83.811	406.094	495.000
83.353	406.259	495.000
83.743	406.040	495.000
83.291	406.401	495.000
83.904	406.155	495.000
83.806	406.318	495.000
83.931	405.849	495.000
83.420	406.321	495.000
83.888	406.066	495.000
84.032	405.989	495.000
83.937	405.973	495.000
83.431	405.735	495.000
84.025	406.049	495.000
83.959	406.664	495.000
83.878	406.195	495.000
83.635	405.846	495.000
84.374	405.839	495.000
83.978	405.991	495.000
83.847	405.648	495.000
83.989	405.891	495.000
83.925	406.194	495.000
84.016	405.894	495.000
83.728	405.811	495.000
83.727	406.063	495.000
83.353	406.349	495.000
84.038	406.219	495.000
83.817	406.263	495.000
83.636	406.086	495.000
83.993	406.166	495.000
83.926	405.956	495.000
84.129	406.024	495.000
83.767	405.923	495.000
83.932	406.291	495.000
84.133	406.377	495.000
83.668	406.432	495.000
84.123	405.669	495.000
83.781	406.307	495.000
83.752	405.751	495.000
83.763	405.930	495.000
83.312	405.783	495.000
83.599	406.189	495.000
83.582	406.382	495.000
83.812	405.744	495.000
83.938	405.998	495.000
83.696	406.498	495.000
84.248	405.973	495.000
84.351	406.444	495.000
83.902	406.031	495.000
84.205	405.968	495.000
83.964	406.257	495.000
315.067	269.988	496.000
314.956	269.791	496.000
315.393	269.802	496.000
314.311	269.628	496.000
315.043	269.381	496.000
314.683	269.034	496.000
315.357	269.837	496.000
314.842	269.794	496.000
314.802	269.582	496.000
314.592	269.327	496.000
314.283	269.373	496.000
314.889	268.926	496.000
315.221	269.672	496.000
259.108	319.465	497.000
259.055	319.488	497.000
260.561	319.618	497.000
260.614	320.499	497.000
260.083	319.752	497.000
[truncated: 38,927 more rows]
