# Supplementary material for: The transpeptidase PBP2 governs initial localization and activity of the major cell-wall synthesis machinery in E. coli
Source: eLife. 2020 Feb 20;9:e50629. doi: 10.7554/eLife.50629 (PMC7089770; doi:10.7554/eLife.50629)
Supplement: Source data 1. [file elife-50629-data1.zip › data/fast/GFP/av127_3.txt]

X Y ID
152.854	55.965	1.000
152.762	56.202	1.000
152.177	56.255	1.000
151.914	56.185	1.000
152.191	56.414	1.000
396.670	59.483	2.000
395.944	59.856	2.000
429.646	89.714	3.000
432.106	89.951	3.000
69.598	93.289	4.000
69.654	93.084	4.000
378.646	97.516	5.000
377.920	98.738	5.000
377.692	98.504	5.000
377.845	99.298	5.000
378.549	99.384	5.000
378.599	99.600	5.000
378.982	98.443	5.000
379.150	98.341	5.000
378.964	98.495	5.000
378.970	98.538	5.000
193.045	98.846	6.000
193.083	97.205	6.000
209.426	103.170	7.000
209.646	103.263	7.000
98.304	112.324	8.000
99.319	112.504	8.000
98.336	112.661	8.000
98.379	112.248	8.000
48.026	117.817	9.000
47.493	117.622	9.000
163.022	148.953	10.000
163.118	148.731	10.000
255.704	161.693	11.000
256.218	160.528	11.000
255.623	161.243	11.000
255.535	160.579	11.000
255.406	159.765	11.000
255.614	159.533	11.000
255.627	159.303	11.000
255.547	159.963	11.000
255.080	159.260	11.000
253.610	159.532	11.000
253.974	159.813	11.000
153.578	182.612	12.000
153.799	181.156	12.000
288.125	201.853	13.000
288.750	202.478	13.000
288.588	202.711	13.000
288.962	201.434	13.000
402.212	209.327	14.000
403.005	209.250	14.000
402.477	209.467	14.000
402.665	209.518	14.000
402.320	209.215	14.000
402.420	210.040	14.000
402.102	209.334	14.000
402.462	209.532	14.000
401.854	209.446	14.000
402.206	209.632	14.000
402.188	209.581	14.000
402.713	209.445	14.000
402.133	209.610	14.000
402.313	209.267	14.000
402.109	209.527	14.000
402.389	209.521	14.000
402.254	209.878	14.000
402.734	209.520	14.000
328.576	218.440	15.000
328.627	218.090	15.000
328.588	218.171	15.000
328.359	217.907	15.000
328.747	217.946	15.000
328.731	218.557	15.000
328.080	218.239	15.000
328.574	218.495	15.000
330.668	247.422	16.000
330.747	247.496	16.000
330.872	247.243	16.000
330.551	247.311	16.000
330.781	247.080	16.000
330.669	247.374	16.000
217.419	257.348	17.000
217.797	256.929	17.000
217.887	257.123	17.000
458.478	258.562	18.000
458.374	259.201	18.000
458.553	258.660	18.000
458.591	258.833	18.000
458.560	258.505	18.000
458.295	258.673	18.000
458.577	258.965	18.000
240.295	267.862	19.000
239.949	267.589	19.000
240.375	268.101	19.000
240.352	267.816	19.000
240.519	267.505	19.000
241.021	267.831	19.000
240.198	267.503	19.000
240.338	267.980	19.000
240.745	267.916	19.000
239.800	267.686	19.000
240.513	267.603	19.000
295.880	273.338	20.000
296.476	273.864	20.000
227.499	274.389	21.000
228.938	274.080	21.000
229.434	274.882	21.000
228.580	274.816	21.000
227.841	275.172	21.000
226.483	275.331	21.000
227.249	274.807	21.000
227.280	275.076	21.000
228.125	273.817	21.000
331.594	285.534	22.000
330.277	284.694	22.000
166.116	287.335	23.000
166.064	287.470	23.000
166.104	287.495	23.000
166.288	287.433	23.000
166.372	287.381	23.000
166.336	287.174	23.000
444.909	294.951	24.000
445.399	293.785	24.000
237.084	296.759	25.000
236.736	296.029	25.000
368.866	319.068	26.000
369.931	318.333	26.000
370.712	316.645	26.000
378.265	327.493	27.000
378.558	327.567	27.000
378.925	327.216	27.000
378.601	327.924	27.000
377.873	327.997	27.000
378.273	327.868	27.000
378.511	327.860	27.000
378.863	328.028	27.000
378.281	328.097	27.000
378.327	327.715	27.000
378.355	328.282	27.000
378.284	327.831	27.000
378.269	327.683	27.000
378.408	327.874	27.000
378.134	327.809	27.000
378.034	328.001	27.000
377.712	328.066	27.000
377.956	328.028	27.000
378.579	328.217	27.000
378.527	327.776	27.000
378.690	327.290	27.000
378.519	327.819	27.000
378.282	328.128	27.000
378.370	327.794	27.000
378.563	328.019	27.000
378.705	327.368	27.000
378.333	327.561	27.000
378.569	327.653	27.000
378.428	327.513	27.000
378.367	327.714	27.000
378.148	327.853	27.000
378.172	327.679	27.000
378.332	327.585	27.000
378.275	327.868	27.000
378.219	327.551	27.000
378.495	328.175	27.000
378.602	327.280	27.000
378.338	327.927	27.000
378.519	327.823	27.000
378.681	327.680	27.000
378.446	327.527	27.000
378.517	327.534	27.000
378.785	327.912	27.000
378.677	327.700	27.000
378.101	328.296	27.000
298.257	338.548	28.000
298.947	339.113	28.000
297.964	339.144	28.000
298.684	338.975	28.000
298.404	338.968	28.000
298.500	338.813	28.000
298.433	339.041	28.000
298.231	338.881	28.000
298.443	339.151	28.000
298.293	338.877	28.000
297.599	338.840	28.000
297.906	339.347	28.000
296.931	366.142	29.000
297.097	365.960	29.000
328.586	387.951	30.000
328.865	387.376	30.000
330.255	387.485	30.000
491.674	399.864	31.000
492.179	399.348	31.000
492.052	399.159	31.000
492.402	399.588	31.000
398.745	410.128	32.000
398.583	410.333	32.000
397.901	411.033	32.000
397.885	411.492	32.000
213.047	414.487	33.000
212.882	414.938	33.000
212.610	414.902	33.000
212.791	414.958	33.000
213.264	414.972	33.000
352.795	415.634	34.000
353.696	415.196	34.000
367.300	433.637	35.000
364.882	432.432	35.000
365.528	432.963	35.000
365.173	433.428	35.000
452.550	471.478	36.000
452.926	470.870	36.000
452.385	471.470	36.000
452.231	471.638	36.000
452.711	471.416	36.000
309.102	472.472	37.000
309.365	472.019	37.000
309.451	471.814	37.000
309.432	472.035	37.000
309.061	472.215	37.000
309.561	471.929	37.000
309.650	471.961	37.000
342.432	484.369	38.000
343.003	485.003	38.000
269.026	489.347	39.000
269.490	489.783	39.000
269.855	489.102	39.000
269.391	488.508	39.000
269.914	488.332	39.000
269.171	488.103	39.000
269.820	489.107	39.000
269.775	489.011	39.000
268.677	488.691	39.000
269.764	487.612	39.000
270.116	487.741	39.000
495.265	43.119	40.000
495.709	42.646	40.000
356.123	104.339	41.000
355.594	104.736	41.000
356.622	103.871	41.000
192.211	112.816	42.000
191.943	112.960	42.000
476.127	173.291	43.000
476.300	172.163	43.000
279.842	174.362	44.000
280.201	173.978	44.000
279.940	173.604	44.000
279.226	173.493	44.000
280.231	173.706	44.000
257.631	217.731	45.000
257.130	217.993	45.000
257.128	218.096	45.000
257.028	217.468	45.000
257.252	217.616	45.000
257.135	217.659	45.000
257.499	217.295	45.000
257.562	217.419	45.000
257.765	217.788	45.000
372.876	246.695	46.000
373.259	246.712	46.000
372.697	246.774	46.000
320.523	305.479	47.000
320.376	305.576	47.000
320.404	305.088	47.000
320.217	305.921	47.000
319.482	305.312	47.000
320.922	305.135	47.000
321.093	305.649	47.000
490.594	311.136	48.000
490.896	312.119	48.000
490.448	311.780	48.000
489.823	311.718	48.000
489.563	312.558	48.000
317.741	369.251	49.000
316.866	370.284	49.000
318.171	370.303	49.000
316.920	370.666	49.000
218.947	382.921	50.000
218.877	382.537	50.000
219.611	383.230	50.000
219.727	383.527	50.000
218.827	384.242	50.000
219.356	384.062	50.000
219.022	384.695	50.000
218.075	384.997	50.000
218.117	385.051	50.000
218.171	384.846	50.000
217.560	385.201	50.000
217.308	385.548	50.000
217.584	385.030	50.000
217.427	385.104	50.000
218.136	384.848	50.000
218.277	384.827	50.000
218.053	385.189	50.000
218.395	384.446	50.000
218.326	384.497	50.000
218.414	384.591	50.000
218.605	383.950	50.000
218.132	384.526	50.000
218.399	385.100	50.000
218.353	384.403	50.000
219.066	384.506	50.000
218.506	384.483	50.000
218.162	384.737	50.000
218.598	384.471	50.000
218.472	384.312	50.000
218.427	384.972	50.000
259.841	393.746	51.000
259.548	394.141	51.000
259.803	393.751	51.000
394.729	162.334	52.000
395.212	161.398	52.000
475.964	229.326	53.000
476.120	229.268	53.000
157.932	278.983	54.000
158.618	278.857	54.000
158.872	279.618	54.000
303.335	282.144	55.000
303.214	282.796	55.000
303.296	283.220	55.000
303.728	284.591	55.000
304.471	283.672	55.000
180.326	380.364	56.000
180.228	379.579	56.000
76.047	44.447	57.000
75.934	44.362	57.000
382.192	62.923	58.000
383.962	64.067	58.000
209.725	103.172	59.000
209.691	103.550	59.000
209.692	102.900	59.000
209.812	103.393	59.000
48.011	117.619	60.000
47.542	117.692	60.000
294.187	138.822	61.000
293.631	138.634	61.000
294.731	138.476	61.000
283.981	150.177	62.000
282.924	149.945	62.000
205.007	262.585	63.000
203.406	263.166	63.000
256.823	451.435	64.000
256.704	451.458	64.000
254.973	450.870	64.000
254.785	450.275	64.000
294.396	41.258	65.000
294.130	41.354	65.000
110.930	53.377	66.000
110.105	52.880	66.000
384.782	89.631	67.000
384.983	90.205	67.000
486.787	196.441	68.000
486.432	196.872	68.000
486.645	195.761	68.000
487.671	196.601	68.000
488.969	196.751	68.000
143.931	212.905	69.000
144.477	212.401	69.000
280.336	214.193	70.000
280.360	214.047	70.000
279.863	214.021	70.000
280.153	213.567	70.000
281.183	214.084	70.000
491.935	327.042	71.000
491.914	327.176	71.000
493.423	327.492	71.000
495.195	328.178	71.000
328.855	386.295	72.000
328.255	386.515	72.000
328.150	444.436	73.000
328.266	443.816	73.000
384.155	483.613	74.000
381.111	483.599	74.000
476.343	229.450	75.000
475.870	228.597	75.000
476.583	228.891	75.000
476.130	229.240	75.000
475.652	228.828	75.000
476.019	228.673	75.000
314.804	238.732	76.000
315.100	238.953	76.000
372.989	246.920	77.000
373.139	246.586	77.000
372.853	246.563	77.000
372.872	246.723	77.000
372.436	247.087	77.000
373.117	246.703	77.000
217.886	257.469	78.000
218.770	257.072	78.000
218.478	256.842	78.000
442.551	292.983	79.000
443.232	294.048	79.000
444.428	295.156	79.000
483.343	335.515	80.000
483.769	335.252	80.000
298.892	367.381	81.000
299.523	367.051	81.000
299.657	366.972	81.000
298.273	365.720	81.000
299.906	365.548	81.000
180.207	380.213	82.000
180.557	379.847	82.000
343.144	485.040	83.000
343.084	484.110	83.000
342.509	484.558	83.000
342.404	484.508	83.000
342.933	484.493	83.000
342.695	484.681	83.000
342.706	484.541	83.000
418.184	491.072	84.000
417.565	489.976	84.000
398.440	73.863	85.000
398.563	73.785	85.000
399.186	74.266	85.000
398.532	73.813	85.000
398.296	72.703	85.000
231.812	101.703	86.000
232.168	101.694	86.000
72.561	151.459	87.000
72.504	153.014	87.000
292.674	213.490	88.000
294.521	213.156	88.000
293.154	213.435	88.000
292.693	213.587	88.000
323.407	224.582	89.000
323.362	224.671	89.000
159.240	280.315	90.000
159.633	280.587	90.000
355.531	381.187	91.000
355.757	380.760	91.000
422.121	430.718	92.000
422.311	431.206	92.000
452.741	471.286	93.000
452.220	471.437	93.000
452.213	471.373	93.000
452.006	471.374	93.000
452.368	471.510	93.000
452.306	471.656	93.000
452.224	471.486	93.000
182.805	41.776	94.000
183.110	40.613	94.000
183.330	41.359	94.000
281.829	150.505	95.000
281.819	150.794	95.000
282.238	150.573	95.000
282.228	151.008	95.000
281.486	150.709	95.000
473.245	391.552	96.000
473.020	391.535	96.000
247.759	410.075	97.000
248.035	410.218	97.000
247.795	410.195	97.000
247.507	410.033	97.000
247.650	409.921	97.000
353.558	415.818	98.000
352.688	417.030	98.000
353.148	417.400	98.000
281.464	42.477	99.000
282.432	42.316	99.000
280.800	42.795	99.000
281.246	43.489	99.000
476.099	124.720	100.000
475.035	125.111	100.000
450.038	182.619	101.000
449.911	184.104	101.000
448.900	183.851	101.000
448.444	182.577	101.000
449.034	182.293	101.000
449.598	181.354	101.000
448.882	180.091	101.000
458.590	258.100	102.000
458.562	259.189	102.000
458.542	258.742	102.000
458.646	258.840	102.000
458.583	258.565	102.000
458.855	258.777	102.000
275.045	372.410	103.000
275.943	372.870	103.000
224.583	373.216	104.000
223.475	374.821	104.000
223.707	374.642	104.000
140.672	378.962	105.000
140.314	378.387	105.000
271.447	421.553	106.000
271.713	422.041	106.000
272.121	423.657	106.000
417.837	488.436	107.000
418.539	487.889	107.000
418.485	487.480	107.000
462.155	172.184	108.000
461.017	171.288	108.000
307.778	195.144	109.000
308.045	194.820	109.000
307.211	194.371	109.000
306.996	195.296	109.000
306.192	194.511	109.000
159.853	280.826	110.000
159.680	280.392	110.000
159.677	280.528	110.000
158.893	280.098	110.000
158.112	279.931	110.000
157.174	281.044	110.000
166.391	287.823	111.000
166.517	287.576	111.000
167.194	287.846	111.000
166.541	287.932	111.000
167.067	287.901	111.000
166.971	287.668	111.000
166.695	287.911	111.000
166.587	288.180	111.000
311.414	331.380	112.000
310.882	330.717	112.000
310.181	331.637	112.000
467.710	390.861	113.000
467.589	390.700	113.000
467.158	390.970	113.000
466.912	391.069	113.000
467.294	391.086	113.000
212.203	415.734	114.000
212.518	414.970	114.000
211.588	415.871	114.000
211.986	415.001	114.000
211.439	415.520	114.000
212.561	414.779	114.000
325.901	424.419	115.000
326.037	424.609	115.000
325.509	425.092	115.000
325.871	425.450	115.000
77.303	82.721	116.000
78.948	83.596	116.000
79.562	82.330	116.000
79.496	83.234	116.000
47.773	117.862	117.000
47.832	117.919	117.000
47.383	118.064	117.000
47.437	117.968	117.000
47.035	117.484	117.000
47.454	117.256	117.000
234.366	189.042	118.000
234.243	188.546	118.000
282.911	215.587	119.000
282.146	215.545	119.000
281.884	214.935	119.000
282.367	214.811	119.000
477.558	218.615	120.000
478.831	218.690	120.000
478.666	218.794	120.000
479.015	219.423	120.000
479.392	219.645	120.000
480.294	221.195	120.000
314.382	237.234	121.000
314.662	237.142	121.000
218.704	257.312	122.000
217.917	257.680	122.000
218.082	257.545	122.000
483.625	335.340	123.000
483.843	335.126	123.000
483.623	335.185	123.000
483.705	335.628	123.000
483.800	335.508	123.000
393.126	372.448	124.000
393.135	372.230	124.000
180.674	380.168	125.000
180.029	379.815	125.000
409.385	389.687	126.000
409.892	389.731	126.000
378.952	99.016	127.000
379.196	98.894	127.000
355.205	105.465	128.000
355.036	105.267	128.000
355.451	104.989	128.000
355.344	105.635	128.000
355.730	105.188	128.000
355.358	105.471	128.000
355.348	104.979	128.000
355.157	105.346	128.000
293.444	213.347	129.000
293.014	213.553	129.000
134.434	264.795	130.000
134.629	265.019	130.000
134.591	264.959	130.000
299.778	367.937	131.000
299.473	368.348	131.000
298.083	367.244	131.000
297.404	367.379	131.000
298.998	366.620	131.000
299.852	368.015	131.000
299.207	369.876	131.000
442.625	412.303	132.000
440.986	413.359	132.000
488.185	413.809	133.000
489.215	413.840	133.000
381.661	482.878	134.000
381.016	480.705	134.000
381.304	481.905	134.000
382.319	482.339	134.000
382.970	482.869	134.000
382.421	483.250	134.000
381.190	483.095	134.000
383.594	482.618	134.000
383.819	483.119	134.000
381.311	483.038	134.000
381.416	483.072	134.000
381.099	482.752	134.000
404.587	494.663	135.000
403.986	494.612	135.000
402.689	493.808	135.000
401.581	492.751	135.000
70.636	92.702	136.000
71.788	93.438	136.000
466.309	127.176	137.000
466.983	127.090	137.000
466.754	127.724	137.000
300.469	127.809	138.000
300.328	127.932	138.000
247.201	154.995	139.000
246.106	153.798	139.000
255.072	159.226	140.000
254.486	159.743	140.000
254.991	160.016	140.000
475.524	228.454	141.000
476.153	229.268	141.000
240.591	267.464	142.000
240.468	267.656	142.000
240.809	267.505	142.000
240.355	267.497	142.000
240.294	267.614	142.000
491.816	380.382	143.000
491.804	380.652	143.000
491.665	380.877	143.000
324.488	451.370	144.000
324.739	451.832	144.000
207.633	483.782	145.000
207.450	483.852	145.000
431.104	90.169	146.000
430.612	90.369	146.000
231.719	102.059	147.000
232.014	101.033	147.000
232.208	101.507	147.000
260.120	227.707	148.000
261.281	228.530	148.000
261.561	228.829	148.000
260.038	228.195	148.000
410.065	389.689	149.000
410.348	390.001	149.000
410.678	389.595	149.000
410.955	390.907	149.000
411.165	390.827	149.000
269.871	488.039	150.000
271.001	489.060	150.000
271.769	488.565	150.000
142.344	187.421	151.000
142.608	188.846	151.000
142.364	189.084	151.000
142.461	188.719	151.000
143.361	188.460	151.000
142.233	188.892	151.000
141.939	188.851	151.000
142.224	188.276	151.000
141.652	189.433	151.000
141.747	188.656	151.000
142.716	189.448	151.000
143.080	189.134	151.000
142.251	188.084	151.000
143.138	187.504	151.000
143.561	187.808	151.000
142.539	188.770	151.000
431.532	199.862	152.000
431.831	200.463	152.000
432.427	200.346	152.000
431.918	200.164	152.000
431.751	200.397	152.000
432.316	200.529	152.000
432.801	200.750	152.000
203.841	264.165	153.000
203.285	263.748	153.000
444.433	294.808	154.000
443.778	294.349	154.000
444.109	295.101	154.000
335.113	318.178	155.000
333.450	318.661	155.000
394.340	370.038	156.000
394.706	370.603	156.000
395.256	370.481	156.000
247.551	409.965	157.000
247.596	410.067	157.000
247.398	410.512	157.000
246.859	410.277	157.000
439.478	413.716	158.000
438.713	413.364	158.000
436.505	413.552	158.000
488.036	414.453	159.000
488.761	414.545	159.000
489.822	413.727	159.000
489.270	413.845	159.000
488.295	414.302	159.000
333.232	458.276	160.000
333.154	458.571	160.000
333.175	458.391	160.000
338.550	466.034	161.000
338.594	465.365	161.000
338.879	465.545	161.000
377.337	150.956	162.000
377.232	150.707	162.000
423.375	232.081	163.000
422.402	233.417	163.000
423.632	233.108	163.000
133.942	264.913	164.000
133.770	264.944	164.000
133.837	265.032	164.000
133.673	264.453	164.000
133.967	264.875	164.000
316.858	301.516	165.000
315.562	302.085	165.000
297.632	338.460	166.000
298.303	339.405	166.000
298.570	338.981	166.000
466.969	390.914	167.000
466.944	391.269	167.000
467.305	391.250	167.000
467.254	390.652	167.000
467.452	390.871	167.000
467.583	391.062	167.000
467.625	391.030	167.000
467.573	391.200	167.000
467.396	391.218	167.000
467.322	391.338	167.000
467.585	391.191	167.000
467.487	390.832	167.000
467.600	391.183	167.000
466.782	391.202	167.000
467.114	391.434	167.000
467.267	390.729	167.000
466.927	390.969	167.000
467.361	390.831	167.000
467.323	390.994	167.000
467.312	390.877	167.000
467.522	391.244	167.000
467.591	391.331	167.000
467.356	390.936	167.000
467.263	390.577	167.000
467.181	391.059	167.000
466.923	390.919	167.000
325.263	450.229	168.000
324.880	450.601	168.000
418.391	488.939	169.000
418.961	489.111	169.000
479.116	124.042	170.000
478.808	123.237	170.000
245.695	154.351	171.000
246.631	154.822	171.000
246.766	154.506	171.000
306.284	310.742	172.000
306.037	311.651	172.000
413.782	406.568	173.000
414.257	405.606	173.000
212.431	414.872	174.000
212.345	414.986	174.000
212.941	415.164	174.000
212.659	415.168	174.000
211.912	415.361	174.000
211.373	416.122	174.000
211.543	416.209	174.000
211.355	415.777	174.000
212.360	415.174	174.000
452.748	471.230	175.000
452.275	471.457	175.000
452.103	471.418	175.000
452.201	471.459	175.000
452.074	471.546	175.000
452.066	471.572	175.000
451.633	471.800	175.000
452.418	471.244	175.000
452.552	471.049	175.000
232.101	101.499	176.000
232.329	101.578	176.000
231.501	102.320	176.000
47.487	117.506	177.000
48.022	117.446	177.000
47.558	117.614	177.000
47.763	117.762	177.000
48.303	117.290	177.000
48.255	117.511	177.000
48.133	117.543	177.000
331.692	318.370	178.000
330.680	316.696	178.000
331.993	316.790	178.000
332.651	317.298	178.000
333.623	316.536	178.000
150.817	369.676	179.000
151.964	370.198	179.000
151.693	370.581	179.000
151.588	370.783	179.000
152.326	370.125	179.000
392.158	411.783	180.000
393.499	412.598	180.000
394.211	412.160	180.000
394.739	412.004	180.000
401.211	492.268	181.000
401.775	493.122	181.000
158.195	153.882	182.000
159.317	153.593	182.000
157.859	154.702	182.000
158.417	154.844	182.000
158.090	154.313	182.000
157.989	154.264	182.000
157.669	154.757	182.000
157.472	154.450	182.000
156.285	155.397	182.000
234.400	188.569	183.000
234.406	189.275	183.000
283.841	212.193	184.000
282.291	213.860	184.000
361.687	310.017	185.000
361.764	310.588	185.000
359.590	311.291	185.000
358.965	311.095	185.000
358.561	310.633	185.000
402.520	410.047	186.000
403.078	409.654	186.000
473.292	471.351	187.000
473.588	471.043	187.000
480.452	493.913	188.000
479.909	493.718	188.000
479.902	494.717	188.000
163.527	7.965	189.000
163.587	7.670	189.000
325.539	117.060	190.000
325.315	117.498	190.000
324.771	117.268	190.000
325.424	117.138	190.000
316.091	284.342	191.000
315.414	284.531	191.000
225.948	307.883	192.000
225.937	308.017	192.000
439.273	414.905	193.000
439.854	414.767	193.000
438.149	414.595	193.000
418.352	491.807	194.000
420.054	491.601	194.000
408.258	496.113	195.000
408.177	495.817	195.000
408.535	495.832	195.000
35.619	72.429	196.000
35.020	71.879	196.000
34.324	71.784	196.000
35.320	71.081	196.000
36.127	71.568	196.000
35.074	71.182	196.000
34.701	71.857	196.000
35.579	72.059	196.000
70.386	94.204	197.000
70.836	93.206	197.000
70.226	94.148	197.000
70.423	94.163	197.000
70.314	93.822	197.000
71.384	94.184	197.000
71.211	94.494	197.000
70.842	93.601	197.000
70.452	94.038	197.000
70.570	93.599	197.000
70.424	93.597	197.000
70.866	93.827	197.000
355.113	105.752	198.000
355.204	105.867	198.000
355.576	104.877	198.000
355.542	104.868	198.000
378.039	149.185	199.000
377.299	149.821	199.000
306.599	195.128	200.000
307.199	194.938	200.000
307.145	193.937	200.000
90.765	290.804	201.000
92.312	291.369	201.000
91.265	291.660	201.000
90.608	291.765	201.000
92.577	291.407	201.000
92.187	291.199	201.000
461.027	371.009	202.000
460.534	370.666	202.000
460.582	371.416	202.000
461.226	371.378	202.000
461.303	371.440	202.000
461.345	371.690	202.000
461.070	371.142	202.000
460.128	371.247	202.000
460.497	371.289	202.000
459.520	371.579	202.000
485.698	413.528	203.000
485.545	413.411	203.000
485.188	413.812	203.000
485.785	413.508	203.000
191.446	447.923	204.000
191.348	448.524	204.000
192.048	448.274	204.000
191.651	447.561	204.000
325.439	450.509	205.000
325.574	450.737	205.000
362.919	70.979	206.000
363.323	70.823	206.000
362.519	71.282	206.000
362.492	71.896	206.000
361.372	71.463	206.000
361.630	70.867	206.000
293.828	107.327	207.000
294.328	108.095	207.000
293.844	110.173	207.000
293.723	109.457	207.000
403.869	181.478	208.000
404.837	182.017	208.000
369.302	247.636	209.000
368.332	248.941	209.000
368.578	248.255	209.000
368.542	247.724	209.000
313.736	262.777	210.000
314.120	264.648	210.000
314.127	265.638	210.000
291.776	287.382	211.000
292.559	287.698	211.000
292.883	288.262	211.000
293.577	288.358	211.000
221.699	331.236	212.000
221.376	330.597	212.000
220.731	330.114	212.000
220.904	330.694	212.000
222.684	330.621	212.000
221.803	329.819	212.000
222.192	330.141	212.000
222.257	329.331	212.000
222.244	329.717	212.000
223.349	330.583	212.000
223.925	329.767	212.000
224.075	329.757	212.000
497.218	353.238	213.000
497.752	352.501	213.000
263.585	376.521	214.000
263.803	376.486	214.000
263.668	376.170	214.000
263.393	376.011	214.000
263.983	376.760	214.000
263.557	376.186	214.000
264.178	376.149	214.000
333.055	458.232	215.000
333.408	458.079	215.000
333.133	458.801	215.000
333.264	458.041	215.000
333.520	458.424	215.000
471.956	471.926	216.000
471.043	471.586	216.000
70.435	151.866	217.000
70.342	152.308	217.000
284.263	159.563	218.000
284.558	158.932	218.000
284.990	159.820	218.000
252.797	160.307	219.000
252.751	159.943	219.000
450.034	180.162	220.000
449.558	179.852	220.000
448.986	182.821	220.000
449.883	183.281	220.000
451.446	182.796	220.000
449.745	184.821	220.000
261.203	231.366	221.000
261.749	231.414	221.000
261.132	231.711	221.000
261.234	231.436	221.000
261.835	230.424	221.000
259.178	403.489	222.000
259.114	404.154	222.000
258.551	404.307	222.000
258.869	404.869	222.000
258.837	405.129	222.000
257.838	405.240	222.000
257.889	404.958	222.000
258.358	405.562	222.000
258.436	405.372	222.000
258.675	405.445	222.000
258.185	405.428	222.000
258.492	405.267	222.000
258.686	405.485	222.000
259.121	404.766	222.000
259.084	404.950	222.000
257.666	405.021	222.000
257.700	405.550	222.000
257.559	406.249	222.000
257.157	406.314	222.000
257.001	406.054	222.000
219.147	405.593	223.000
219.563	407.011	223.000
501.547	96.242	224.000
501.345	96.172	224.000
73.268	179.466	225.000
72.923	179.438	225.000
202.592	205.124	226.000
202.258	205.454	226.000
201.981	204.495	226.000
348.698	232.998	227.000
348.178	233.729	227.000
348.466	233.264	227.000
347.876	233.150	227.000
361.699	237.848	228.000
361.994	238.991	228.000
361.939	239.258	228.000
360.976	239.510	228.000
360.817	240.452	228.000
315.770	284.773	229.000
315.207	284.150	229.000
314.484	284.171	229.000
306.444	311.188	230.000
306.685	311.098	230.000
290.287	335.421	231.000
289.346	335.671	231.000
298.698	339.277	232.000
299.000	339.165	232.000
444.681	340.950	233.000
444.493	340.642	233.000
349.352	399.585	234.000
348.908	400.236	234.000
325.625	424.081	235.000
325.773	424.866	235.000
401.724	490.502	236.000
400.327	491.322	236.000
400.221	491.889	236.000
400.676	492.920	236.000
400.638	492.599	236.000
174.177	52.021	237.000
174.229	52.574	237.000
174.192	52.510	237.000
174.024	51.611	237.000
174.351	50.932	237.000
397.085	59.865	238.000
396.963	60.486	238.000
396.547	60.553	238.000
189.237	77.335	239.000
189.376	76.999	239.000
188.862	76.977	239.000
377.800	150.542	240.000
377.392	151.541	240.000
67.101	203.655	241.000
67.081	203.330	241.000
351.219	221.428	242.000
350.622	221.622	242.000
328.429	284.651	243.000
328.143	284.443	243.000
327.698	283.850	243.000
326.790	284.083	243.000
327.747	284.831	243.000
328.272	284.044	243.000
336.007	309.905	244.000
338.446	310.420	244.000
338.758	309.432	244.000
338.467	307.282	244.000
394.278	410.760	245.000
394.230	411.096	245.000
390.722	410.112	245.000
267.734	8.010	246.000
267.907	7.562	246.000
267.788	7.689	246.000
150.973	91.618	247.000
147.450	90.622	247.000
355.460	105.385	248.000
355.346	105.255	248.000
355.089	105.669	248.000
355.332	105.476	248.000
48.368	117.484	249.000
48.158	117.925	249.000
47.669	117.572	249.000
47.894	117.501	249.000
47.695	117.504	249.000
47.719	117.672	249.000
166.984	288.149	250.000
168.157	288.865	250.000
478.428	307.437	251.000
479.560	307.451	251.000
479.623	307.339	251.000
479.905	306.493	251.000
479.813	305.489	251.000
479.947	304.422	251.000
479.509	304.719	251.000
480.392	305.531	251.000
176.064	408.511	252.000
175.213	408.005	252.000
172.229	419.009	253.000
171.976	420.189	253.000
468.190	112.788	254.000
467.489	111.902	254.000
468.984	112.660	254.000
469.167	112.861	254.000
482.971	123.843	255.000
481.012	124.729	255.000
480.300	125.650	255.000
489.169	150.251	256.000
487.149	149.033	256.000
487.775	148.304	256.000
488.160	147.763	256.000
487.086	147.449	256.000
488.082	147.888	256.000
487.267	147.926	256.000
73.094	179.867	257.000
72.510	179.400	257.000
166.036	198.894	258.000
166.267	200.262	258.000
318.253	301.904	259.000
317.904	302.076	259.000
317.598	303.002	259.000
316.731	302.249	259.000
316.372	302.576	259.000
313.761	302.727	259.000
313.993	302.856	259.000
313.559	303.209	259.000
313.737	303.730	259.000
313.838	303.560	259.000
313.993	303.582	259.000
314.046	303.613	259.000
314.034	304.541	259.000
314.310	304.666	259.000
306.937	311.445	260.000
306.710	311.362	260.000
306.551	311.237	260.000
306.195	310.745	260.000
298.979	339.121	261.000
299.161	338.909	261.000
298.348	339.460	261.000
298.684	338.984	261.000
298.779	338.860	261.000
153.145	370.561	262.000
152.598	370.651	262.000
152.650	370.199	262.000
151.923	370.361	262.000
151.943	369.787	262.000
153.071	370.075	262.000
153.136	370.659	262.000
152.460	370.436	262.000
152.247	370.973	262.000
212.242	416.282	263.000
212.273	416.536	263.000
213.355	415.906	263.000
213.463	415.820	263.000
352.445	422.666	264.000
352.599	421.196	264.000
353.301	421.207	264.000
389.576	496.007	265.000
390.281	495.806	265.000
390.101	496.387	265.000
391.297	497.724	265.000
391.656	497.381	265.000
391.287	496.996	265.000
391.474	497.083	265.000
391.701	497.712	265.000
501.466	95.885	266.000
501.139	95.808	266.000
71.264	153.412	267.000
70.297	153.039	267.000
479.535	186.995	268.000
479.468	187.281	268.000
480.232	187.402	268.000
478.081	186.864	268.000
477.647	186.550	268.000
476.695	185.933	268.000
476.078	185.445	268.000
475.819	186.408	268.000
225.641	369.309	269.000
225.752	369.222	269.000
225.754	369.567	269.000
97.140	99.927	270.000
96.464	98.950	270.000
97.325	98.878	270.000
97.927	98.446	270.000
319.912	185.905	271.000
319.673	185.837	271.000
319.829	184.820	271.000
319.218	185.176	271.000
319.146	185.271	271.000
289.730	202.113	272.000
289.004	201.892	272.000
269.678	221.662	273.000
270.068	221.654	273.000
268.819	222.555	273.000
270.362	221.783	273.000
270.573	221.360	273.000
348.203	232.971	274.000
348.306	232.496	274.000
227.856	275.796	275.000
228.280	275.487	275.000
228.744	275.844	275.000
227.601	275.725	275.000
227.726	275.443	275.000
229.223	275.752	275.000
228.816	275.371	275.000
229.457	275.953	275.000
228.879	276.047	275.000
228.335	277.175	275.000
462.812	335.570	276.000
463.346	336.865	276.000
350.757	400.971	277.000
350.800	400.499	277.000
349.656	400.117	277.000
333.092	458.285	278.000
333.484	458.615	278.000
333.172	458.107	278.000
333.090	458.524	278.000
333.290	458.451	278.000
333.232	457.942	278.000
171.051	470.000	279.000
172.520	469.126	279.000
35.583	72.159	280.000
36.300	72.087	280.000
260.397	149.526	281.000
259.849	150.072	281.000
259.497	148.998	281.000
259.565	149.373	281.000
258.681	149.468	281.000
259.139	148.890	281.000
259.692	149.532	281.000
73.032	180.125	282.000
73.094	179.754	282.000
28.856	188.978	283.000
27.608	187.681	283.000
166.896	198.587	284.000
167.675	198.509	284.000
167.484	198.775	284.000
329.114	237.786	285.000
327.762	239.752	285.000
326.624	240.410	285.000
167.487	287.069	286.000
166.765	287.306	286.000
166.620	286.687	286.000
166.730	286.593	286.000
166.472	286.494	286.000
166.782	286.415	286.000
167.276	287.113	286.000
166.932	286.365	286.000
166.816	286.356	286.000
166.957	286.777	286.000
166.967	286.481	286.000
166.489	286.121	286.000
165.299	285.182	286.000
165.297	285.976	286.000
164.975	285.925	286.000
166.406	286.447	286.000
414.760	300.448	287.000
414.708	300.726	287.000
415.256	300.170	287.000
264.048	376.107	288.000
263.852	375.983	288.000
263.635	376.209	288.000
263.641	376.173	288.000
264.200	375.949	288.000
263.777	376.274	288.000
264.414	376.480	288.000
263.665	375.881	288.000
263.592	375.795	288.000
263.505	375.299	288.000
267.156	386.659	289.000
266.554	387.301	289.000
114.834	31.320	290.000
114.335	31.300	290.000
114.270	31.550	290.000
114.130	31.557	290.000
173.461	50.477	291.000
173.077	51.166	291.000
173.458	50.903	291.000
110.688	53.331	292.000
111.655	54.223	292.000
111.119	53.790	292.000
110.135	53.982	292.000
111.494	54.293	292.000
110.962	54.173	292.000
111.187	53.545	292.000
111.731	52.574	292.000
355.906	104.393	293.000
355.155	105.325	293.000
355.317	105.392	293.000
355.860	105.057	293.000
355.741	105.135	293.000
355.545	105.353	293.000
355.887	104.864	293.000
355.683	104.764	293.000
355.810	104.967	293.000
67.304	121.285	294.000
66.061	121.220	294.000
66.197	121.157	294.000
66.636	120.822	294.000
66.860	120.690	294.000
66.876	120.437	294.000
62.622	145.299	295.000
63.178	145.406	295.000
386.032	196.953	296.000
384.982	198.536	296.000
227.236	256.414	297.000
226.574	256.297	297.000
324.221	274.553	298.000
324.483	274.818	298.000
488.227	183.637	299.000
488.444	184.084	299.000
289.667	201.913	300.000
289.226	201.940	300.000
267.146	210.165	301.000
266.680	209.925	301.000
281.282	239.154	302.000
281.786	239.431	302.000
474.758	260.744	303.000
475.683	261.662	303.000
339.468	322.992	304.000
339.593	322.509	304.000
339.210	322.076	304.000
340.418	321.679	304.000
213.313	415.813	305.000
212.459	416.636	305.000
212.879	415.142	305.000
213.358	415.014	305.000
213.480	415.145	305.000
213.091	414.743	305.000
213.348	415.161	305.000
213.145	415.323	305.000
213.188	414.860	305.000
213.399	414.701	305.000
213.017	414.570	305.000
213.533	415.165	305.000
34.570	13.507	306.000
34.621	12.868	306.000
47.917	118.003	307.000
48.018	118.029	307.000
48.324	117.926	307.000
375.865	150.386	308.000
376.592	151.061	308.000
47.163	152.417	309.000
47.774	151.441	309.000
48.233	152.063	309.000
47.538	152.225	309.000
47.018	152.113	309.000
348.235	233.263	310.000
348.209	232.884	310.000
348.172	233.509	310.000
348.205	233.076	310.000
470.752	469.338	311.000
471.059	470.371	311.000
472.124	468.984	311.000
184.607	503.559	312.000
184.362	504.358	312.000
184.569	504.021	312.000
184.478	504.039	312.000
184.029	504.176	312.000
189.642	77.051	313.000
190.339	77.536	313.000
190.316	77.274	313.000
189.558	77.008	313.000
189.514	77.285	313.000
189.059	77.377	313.000
189.999	77.497	313.000
190.230	77.731	313.000
71.288	93.901	314.000
71.382	95.077	314.000
348.041	124.204	315.000
347.705	124.705	315.000
481.570	126.393	316.000
480.724	126.358	316.000
87.208	161.337	317.000
87.551	161.619	317.000
276.154	175.980	318.000
277.223	176.041	318.000
173.863	245.657	319.000
174.034	244.973	319.000
152.252	256.679	320.000
152.086	256.179	320.000
152.417	256.799	320.000
153.020	256.481	320.000
298.490	339.414	321.000
299.123	338.977	321.000
298.507	338.870	321.000
298.525	338.770	321.000
298.832	339.426	321.000
158.219	386.899	322.000
156.438	386.957	322.000
156.741	386.986	322.000
156.984	388.279	322.000
155.923	388.212	322.000
297.509	416.942	323.000
297.206	414.730	323.000
244.590	420.728	324.000
244.471	421.571	324.000
244.083	422.875	324.000
243.668	423.769	324.000
384.130	435.154	325.000
383.515	436.052	325.000
443.688	81.006	326.000
443.294	82.018	326.000
441.982	81.969	326.000
442.021	81.903	326.000
96.265	97.957	327.000
94.986	99.510	327.000
274.147	152.556	328.000
272.698	150.690	328.000
271.727	150.006	328.000
271.691	150.777	328.000
274.277	150.817	328.000
287.210	171.839	329.000
286.999	171.908	329.000
329.018	242.000	330.000
327.566	241.241	330.000
328.571	241.313	330.000
413.975	299.868	331.000
413.338	299.401	331.000
412.111	299.393	331.000
478.058	303.393	332.000
477.599	303.818	332.000
478.114	303.378	332.000
477.748	302.837	332.000
477.846	303.604	332.000
478.832	303.949	332.000
477.803	304.159	332.000
478.155	304.079	332.000
477.752	305.492	332.000
249.430	408.286	333.000
250.207	408.227	333.000
249.317	407.894	333.000
419.873	491.694	334.000
419.549	490.813	334.000
419.813	489.470	334.000
419.839	489.731	334.000
420.220	490.134	334.000
420.768	490.480	334.000
34.887	12.169	335.000
35.826	12.482	335.000
35.965	12.919	335.000
35.618	13.419	335.000
177.260	28.617	336.000
177.420	28.341	336.000
501.609	96.241	337.000
501.467	96.440	337.000
501.453	95.800	337.000
501.628	96.021	337.000
501.712	96.246	337.000
143.119	99.456	338.000
142.474	99.201	338.000
142.521	97.470	338.000
143.184	97.700	338.000
62.899	145.705	339.000
62.286	145.357	339.000
376.084	150.922	340.000
375.793	150.879	340.000
375.891	150.710	340.000
376.070	151.398	340.000
495.869	197.786	341.000
495.317	199.394	341.000
494.949	199.049	341.000
493.859	199.091	341.000
493.012	199.535	341.000
493.802	200.341	341.000
382.865	201.187	342.000
384.188	202.314	342.000
203.086	206.391	343.000
204.355	206.825	343.000
230.439	258.066	344.000
231.066	258.927	344.000
475.259	261.973	345.000
476.369	262.456	345.000
428.688	320.630	346.000
428.836	321.856	346.000
444.954	340.806	347.000
444.845	341.119	347.000
444.475	340.896	347.000
276.007	380.010	348.000
277.143	379.187	348.000
278.048	378.838	348.000
278.748	379.098	348.000
278.862	379.294	348.000
277.599	379.663	348.000
113.454	31.790	349.000
114.257	31.314	349.000
72.644	179.953	350.000
73.117	180.486	350.000
72.768	179.367	350.000
274.814	223.970	351.000
273.265	222.310	351.000
273.192	222.412	351.000
141.450	451.612	352.000
141.726	451.037	352.000
191.984	465.884	353.000
191.847	466.248	353.000
192.023	467.158	353.000
163.999	8.249	354.000
163.805	7.814	354.000
202.938	17.040	355.000
202.235	17.596	355.000
415.824	54.499	356.000
415.888	54.849	356.000
415.323	54.499	356.000
36.242	72.023	357.000
36.231	72.244	357.000
481.117	127.528	358.000
480.873	126.810	358.000
480.738	126.978	358.000
480.030	126.797	358.000
480.695	126.458	358.000
481.575	126.640	358.000
482.516	125.730	358.000
481.799	126.409	358.000
303.279	129.663	359.000
302.742	130.532	359.000
242.069	134.329	360.000
242.370	133.845	360.000
387.779	218.723	361.000
387.828	218.663	361.000
387.300	218.946	361.000
387.782	219.025	361.000
351.084	223.984	362.000
352.365	224.164	362.000
439.133	293.617	363.000
440.256	293.089	363.000
365.897	324.490	364.000
366.153	325.090	364.000
301.290	444.888	365.000
299.710	445.081	365.000
394.885	499.114	366.000
395.318	499.009	366.000
395.483	499.537	366.000
395.792	498.822	366.000
394.847	498.857	366.000
332.686	70.983	367.000
332.217	70.076	367.000
332.513	69.810	367.000
331.482	69.157	367.000
332.386	69.004	367.000
291.790	159.065	368.000
292.323	159.136	368.000
409.072	229.461	369.000
408.811	229.083	369.000
409.426	228.724	369.000
408.132	228.549	369.000
409.502	228.612	369.000
410.732	300.057	370.000
412.201	301.001	370.000
412.593	299.456	370.000
412.300	299.733	370.000
56.653	300.689	371.000
57.191	300.476	371.000
238.139	305.222	372.000
238.884	304.868	372.000
239.141	304.951	372.000
240.145	304.962	372.000
239.015	305.589	372.000
238.611	306.250	372.000
239.499	306.116	372.000
239.898	307.084	372.000
244.015	423.348	373.000
243.488	422.808	373.000
242.540	422.803	373.000
345.511	126.862	374.000
347.095	126.577	374.000
347.941	125.782	374.000
347.436	125.550	374.000
347.344	126.730	374.000
347.537	126.515	374.000
346.304	125.353	374.000
202.650	203.353	375.000
203.189	204.369	375.000
204.546	205.835	375.000
204.624	207.083	375.000
348.241	233.391	376.000
348.189	233.637	376.000
347.735	232.731	376.000
383.778	316.366	377.000
384.003	316.473	377.000
384.149	315.891	377.000
384.406	316.335	377.000
385.036	315.886	377.000
385.139	315.436	377.000
363.736	407.606	378.000
364.266	408.334	378.000
363.510	407.645	378.000
338.373	466.418	379.000
338.501	466.903	379.000
202.416	17.412	380.000
201.690	17.402	380.000
201.378	16.976	380.000
201.829	17.736	380.000
202.772	17.584	380.000
285.708	37.899	381.000
285.641	37.918	381.000
286.013	38.031	381.000
285.726	37.939	381.000
413.439	68.564	382.000
412.936	68.066	382.000
412.872	67.935	382.000
412.716	67.209	382.000
363.999	73.204	383.000
364.162	72.812	383.000
355.678	105.520	384.000
355.425	106.084	384.000
355.755	105.327	384.000
356.137	105.094	384.000
366.845	325.712	385.000
366.068	326.118	385.000
365.972	325.033	385.000
299.659	339.157	386.000
298.493	339.041	386.000
204.767	390.016	387.000
206.906	390.822	387.000
192.350	467.083	388.000
191.304	467.488	388.000
191.922	468.105	388.000
164.903	7.994	389.000
164.493	7.971	389.000
290.312	15.707	390.000
290.175	15.449	390.000
290.993	14.929	390.000
192.928	50.497	391.000
193.319	51.286	391.000
99.346	88.413	392.000
99.150	87.819	392.000
101.102	85.817	392.000
102.317	85.513	392.000
144.485	98.809	393.000
143.429	97.764	393.000
463.434	182.305	394.000
463.370	181.987	394.000
463.086	180.757	394.000
228.615	258.511	395.000
228.568	258.305	395.000
208.799	402.171	396.000
208.982	402.152	396.000
207.934	401.800	396.000
208.726	401.877	396.000
142.383	449.748	397.000
142.667	449.794	397.000
198.783	473.164	398.000
198.741	472.765	398.000
198.917	473.236	398.000
420.438	491.261	399.000
420.264	489.973	399.000
419.465	489.665	399.000
419.691	489.249	399.000
189.523	77.414	400.000
189.541	77.289	400.000
190.192	77.530	400.000
194.292	94.215	401.000
193.936	95.388	401.000
193.551	95.129	401.000
194.827	103.703	402.000
194.922	103.427	402.000
248.300	121.654	403.000
248.696	122.490	403.000
248.490	122.467	403.000
249.377	122.534	403.000
271.717	223.066	404.000
272.531	222.211	404.000
274.472	222.602	404.000
276.101	378.220	405.000
275.390	377.841	405.000
309.018	449.093	406.000
309.200	449.341	406.000
309.750	449.078	406.000
310.123	448.732	406.000
411.542	47.127	407.000
410.997	47.087	407.000
399.180	73.674	408.000
399.263	73.798	408.000
261.837	80.646	409.000
262.331	79.951	409.000
241.742	134.358	410.000
241.324	133.725	410.000
470.100	331.124	411.000
469.970	330.921	411.000
498.277	351.849	412.000
497.834	351.109	412.000
498.215	350.926	412.000
310.105	254.144	413.000
310.352	253.219	413.000
259.612	393.684	414.000
259.828	393.562	414.000
259.213	393.561	414.000
259.521	393.375	414.000
259.463	393.287	414.000
260.184	393.520	414.000
260.207	393.624	414.000
259.687	393.812	414.000
259.906	393.590	414.000
259.984	393.570	414.000
260.252	393.461	414.000
260.153	393.341	414.000
259.715	393.389	414.000
260.116	393.759	414.000
259.966	393.629	414.000
259.757	393.483	414.000
260.271	393.561	414.000
260.235	393.590	414.000
260.163	393.372	414.000
260.040	393.361	414.000
259.992	393.312	414.000
259.536	393.395	414.000
260.216	393.578	414.000
260.122	393.195	414.000
259.736	393.296	414.000
259.897	393.764	414.000
259.725	393.366	414.000
260.138	393.113	414.000
259.929	393.215	414.000
260.057	393.319	414.000
260.322	393.170	414.000
260.975	393.456	414.000
260.835	393.208	414.000
260.983	393.471	414.000
260.627	393.260	414.000
260.513	393.465	414.000
260.471	393.041	414.000
260.648	392.893	414.000
260.686	393.325	414.000
260.807	393.162	414.000
260.374	392.657	414.000
260.702	393.039	414.000
260.692	392.894	414.000
260.686	392.922	414.000
260.072	393.082	414.000
260.856	393.300	414.000
260.594	392.857	414.000
260.474	392.784	414.000
87.153	162.431	415.000
87.596	161.990	415.000
86.747	162.120	415.000
87.200	162.018	415.000
86.973	162.281	415.000
87.081	162.567	415.000
87.115	161.891	415.000
87.013	161.681	415.000
87.158	161.734	415.000
86.953	161.831	415.000
86.975	161.598	415.000
86.941	161.654	415.000
87.220	161.877	415.000
87.010	161.559	415.000
87.158	161.559	415.000
286.207	172.312	416.000
286.140	173.894	416.000
287.132	175.554	416.000
286.278	175.742	416.000
286.392	175.769	416.000
286.706	175.745	416.000
288.033	175.449	416.000
289.098	174.014	416.000
288.594	173.993	416.000
289.147	174.276	416.000
288.338	174.452	416.000
287.889	174.284	416.000
288.280	174.567	416.000
287.272	174.111	416.000
184.659	504.012	417.000
184.209	504.102	417.000
184.507	503.952	417.000
184.567	504.246	417.000
184.173	504.175	417.000
184.891	504.102	417.000
184.403	504.182	417.000
184.587	504.149	417.000
184.538	504.385	417.000
184.732	503.930	417.000
184.052	504.375	417.000
184.306	504.176	417.000
398.545	59.384	418.000
399.130	59.676	418.000
399.323	58.741	418.000
400.193	58.318	418.000
399.633	59.593	418.000
397.910	60.232	418.000
397.318	60.143	418.000
397.495	60.157	418.000
396.678	59.705	418.000
398.841	58.396	418.000
92.854	96.862	419.000
93.238	96.958	419.000
94.277	97.198	419.000
94.784	97.231	419.000
95.321	98.120	419.000
94.966	97.682	419.000
95.499	99.160	419.000
96.363	99.213	419.000
97.365	99.511	419.000
96.269	99.128	419.000
97.167	99.465	419.000
489.065	147.638	420.000
489.030	147.192	420.000
489.128	147.556	420.000
488.516	149.081	420.000
489.028	149.776	420.000
488.867	149.584	420.000
487.570	150.629	420.000
487.364	150.779	420.000
171.080	49.971	421.000
170.637	49.898	421.000
171.156	49.924	421.000
171.835	49.920	421.000
172.313	51.149	421.000
174.306	52.525	421.000
174.143	52.861	421.000
283.426	150.285	422.000
283.157	150.514	422.000
283.386	150.385	422.000
283.162	150.409	422.000
283.054	150.398	422.000
283.776	150.245	422.000
284.069	150.257	422.000
283.822	149.812	422.000
283.774	149.815	422.000
283.707	149.869	422.000
284.195	150.021	422.000
283.686	149.576	422.000
494.653	201.424	423.000
494.339	199.944	423.000
493.444	200.261	423.000
493.989	199.148	423.000
493.800	198.612	423.000
493.907	199.094	423.000
492.664	200.167	423.000
493.483	200.487	423.000
493.846	201.662	423.000
388.204	219.001	424.000
388.918	218.333	424.000
388.200	218.340	424.000
387.725	218.097	424.000
387.416	218.546	424.000
493.659	227.125	425.000
492.875	227.491	425.000
492.740	226.433	425.000
493.349	226.020	425.000
493.303	225.643	425.000
467.050	391.248	426.000
466.985	391.070	426.000
467.154	391.056	426.000
467.413	391.053	426.000
467.346	390.940	426.000
100.020	73.136	427.000
100.203	73.165	427.000
100.155	72.796	427.000
100.593	73.626	427.000
100.481	73.030	427.000
100.993	72.391	427.000
233.958	118.022	428.000
235.407	117.951	428.000
236.420	117.869	428.000
237.471	117.737	428.000
238.332	116.915	428.000
235.882	117.379	428.000
234.406	118.130	428.000
234.716	117.459	428.000
417.414	124.514	429.000
418.012	124.502	429.000
417.202	124.464	429.000
415.869	122.703	429.000
415.335	122.260	429.000
415.313	123.091	429.000
415.793	123.280	429.000
417.460	123.292	429.000
418.793	123.533	429.000
417.862	124.302	429.000
418.703	123.240	429.000
418.993	123.953	429.000
418.609	123.189	429.000
417.919	122.827	429.000
417.955	121.842	429.000
173.750	145.403	430.000
173.164	146.075	430.000
173.663	146.641	430.000
173.688	145.836	430.000
174.829	145.893	430.000
175.085	146.093	430.000
477.636	190.597	431.000
477.690	190.514	431.000
479.112	191.211	431.000
478.022	191.488	431.000
477.428	190.671	431.000
395.926	208.634	432.000
396.526	208.510	432.000
395.600	207.551	432.000
396.345	206.785	432.000
476.480	244.396	433.000
476.755	243.813	433.000
476.688	242.918	433.000
478.413	244.343	433.000
479.565	244.426	433.000
481.507	243.768	433.000
412.210	299.710	434.000
411.754	300.123	434.000
410.843	300.647	434.000
411.533	301.350	434.000
409.590	300.825	434.000
410.026	228.638	435.000
409.790	228.706	435.000
409.694	226.701	435.000
409.848	226.290	435.000
410.405	225.659	435.000
409.989	226.414	435.000
408.942	227.475	435.000
408.269	228.243	435.000
409.416	228.718	435.000
410.504	228.728	435.000
347.295	231.594	436.000
347.259	231.997	436.000
348.445	233.486	436.000
347.771	233.587	436.000
185.734	274.890	437.000
186.110	274.753	437.000
186.573	275.911	437.000
186.760	277.007	437.000
187.419	277.039	437.000
188.592	277.093	437.000
188.852	277.160	437.000
188.277	276.528	437.000
188.005	276.869	437.000
187.547	276.420	437.000
186.821	275.772	437.000
186.444	276.412	437.000
187.100	276.769	437.000
187.408	277.357	437.000
187.872	276.781	437.000
188.253	277.247	437.000
187.503	278.197	437.000
187.529	277.772	437.000
187.624	277.823	437.000
187.499	277.723	437.000
187.836	277.857	437.000
187.594	277.308	437.000
319.557	320.858	438.000
320.231	322.556	438.000
320.920	324.683	438.000
320.507	324.246	438.000
320.879	324.250	438.000
320.642	324.031	438.000
213.374	415.095	439.000
213.545	415.015	439.000
213.014	414.661	439.000
213.157	415.112	439.000
213.101	414.566	439.000
213.316	414.888	439.000
213.185	414.023	439.000
310.184	471.580	440.000
309.636	471.297	440.000
309.697	471.230	440.000
283.585	41.452	441.000
283.466	42.300	441.000
283.148	42.234	441.000
413.423	66.527	442.000
413.448	66.802	442.000
413.447	66.660	442.000
412.780	67.519	442.000
413.349	67.487	442.000
412.707	66.812	442.000
413.156	67.614	442.000
412.406	67.242	442.000
412.061	66.858	442.000
412.688	68.462	442.000
355.676	105.182	443.000
355.067	105.302	443.000
355.009	105.724	443.000
355.368	105.780	443.000
76.485	143.243	444.000
77.106	142.036	444.000
203.974	207.802	445.000
203.510	207.917	445.000
203.351	206.550	445.000
203.097	206.795	445.000
202.491	206.283	445.000
202.372	206.286	445.000
201.804	206.011	445.000
200.935	205.500	445.000
201.858	205.950	445.000
174.087	245.025	446.000
173.727	245.113	446.000
476.162	262.547	447.000
474.041	262.535	447.000
473.618	262.039	447.000
324.311	274.905	448.000
324.611	274.829	448.000
324.665	275.246	448.000
324.151	275.119	448.000
324.461	274.646	448.000
324.413	274.560	448.000
337.118	76.357	449.000
337.171	76.532	449.000
337.300	76.126	449.000
380.354	75.608	450.000
380.521	75.790	450.000
379.082	75.408	450.000
189.475	77.241	451.000
189.428	76.885	451.000
189.278	77.538	451.000
189.053	77.026	451.000
189.215	77.070	451.000
189.431	77.775	451.000
189.897	77.570	451.000
189.392	76.912	451.000
294.017	161.193	452.000
291.991	160.072	452.000
197.889	251.606	453.000
197.839	251.675	453.000
198.332	252.303	453.000
258.905	259.796	454.000
257.945	259.480	454.000
269.511	283.613	455.000
269.764	284.162	455.000
[truncated: 36,426 more rows]
