# Supplementary material for: The transpeptidase PBP2 governs initial localization and activity of the major cell-wall synthesis machinery in E. coli
Source: eLife. 2020 Feb 20;9:e50629. doi: 10.7554/eLife.50629 (PMC7089770; doi:10.7554/eLife.50629)
Supplement: Source data 1. [file elife-50629-data1.zip › data/fast/GFP/av127_4.txt]

X Y ID
224.060	129.104	1.000
223.908	129.053	1.000
224.082	129.288	1.000
223.724	129.086	1.000
223.915	129.178	1.000
223.887	129.092	1.000
224.042	129.421	1.000
224.016	129.409	1.000
223.833	129.405	1.000
223.941	129.205	1.000
224.021	129.218	1.000
223.965	129.056	1.000
224.029	129.285	1.000
294.203	215.832	2.000
294.137	216.081	2.000
293.917	216.159	2.000
294.149	215.998	2.000
35.575	264.102	3.000
36.310	265.376	3.000
35.451	266.125	3.000
332.142	323.705	4.000
332.656	323.862	4.000
268.106	329.188	5.000
267.996	329.188	5.000
268.405	329.058	5.000
268.196	329.307	5.000
268.019	328.988	5.000
270.365	344.567	6.000
270.506	344.833	6.000
89.191	394.013	7.000
89.809	394.278	7.000
89.737	394.279	7.000
89.540	393.532	7.000
89.208	393.789	7.000
89.343	393.887	7.000
89.444	393.700	7.000
89.357	393.739	7.000
334.882	410.521	8.000
334.568	411.215	8.000
370.646	475.048	9.000
370.383	474.587	9.000
369.509	474.909	9.000
501.908	140.576	10.000
501.978	140.989	10.000
92.914	171.521	11.000
93.056	171.418	11.000
92.922	171.311	11.000
92.751	171.605	11.000
355.775	488.895	12.000
356.005	486.360	12.000
437.768	501.571	13.000
438.676	501.192	13.000
438.630	501.051	13.000
439.358	500.386	13.000
439.570	500.592	13.000
156.349	168.006	14.000
156.684	170.398	14.000
272.032	179.111	15.000
271.903	179.142	15.000
272.035	179.561	15.000
271.791	179.218	15.000
271.959	179.286	15.000
272.042	179.126	15.000
271.903	179.271	15.000
271.830	179.349	15.000
272.047	179.423	15.000
271.717	179.528	15.000
272.000	179.099	15.000
272.133	178.923	15.000
271.790	179.373	15.000
271.903	179.127	15.000
271.701	179.358	15.000
271.637	179.091	15.000
272.198	179.486	15.000
271.876	179.260	15.000
272.108	179.163	15.000
284.187	265.561	16.000
286.130	267.606	16.000
286.150	266.496	16.000
286.147	266.969	16.000
285.937	266.798	16.000
72.896	294.273	17.000
73.507	294.588	17.000
73.354	294.575	17.000
73.116	294.433	17.000
488.921	415.229	18.000
488.804	415.152	18.000
346.750	475.183	19.000
347.433	475.325	19.000
347.281	475.533	19.000
347.940	475.084	19.000
23.621	107.545	20.000
24.561	107.718	20.000
51.114	163.085	21.000
51.342	163.245	21.000
51.030	162.436	21.000
314.274	275.517	22.000
314.036	275.657	22.000
332.811	323.599	23.000
331.116	323.724	23.000
330.933	321.996	23.000
331.554	319.990	23.000
331.983	320.042	23.000
332.507	320.527	23.000
334.315	320.822	23.000
333.626	321.009	23.000
334.281	319.471	23.000
334.410	320.090	23.000
334.853	410.747	24.000
334.908	410.877	24.000
334.815	410.567	24.000
334.992	410.818	24.000
334.982	411.050	24.000
335.038	410.557	24.000
334.981	411.089	24.000
334.530	410.323	24.000
335.084	410.598	24.000
335.096	410.791	24.000
334.978	410.359	24.000
453.420	436.288	25.000
452.914	436.315	25.000
453.045	436.904	25.000
134.638	483.260	26.000
132.479	484.052	26.000
131.988	483.790	26.000
94.758	83.368	27.000
95.087	82.678	27.000
96.168	81.905	27.000
96.664	80.102	27.000
97.269	79.994	27.000
97.182	80.479	27.000
94.996	81.850	27.000
94.966	81.339	27.000
94.592	83.283	27.000
143.760	444.225	28.000
144.124	445.282	28.000
355.208	487.801	29.000
354.764	489.911	29.000
22.282	217.718	30.000
22.566	217.242	30.000
57.983	433.474	31.000
57.004	433.031	31.000
24.086	107.234	32.000
24.030	107.242	32.000
502.739	143.353	33.000
503.058	146.103	33.000
92.990	171.735	34.000
92.934	171.509	34.000
15.350	271.808	35.000
15.135	270.260	35.000
314.421	275.620	36.000
314.367	275.650	36.000
313.510	276.103	36.000
314.382	275.526	36.000
268.312	329.441	37.000
267.980	329.876	37.000
268.426	329.503	37.000
267.987	329.787	37.000
268.379	329.539	37.000
268.343	329.440	37.000
267.907	329.196	37.000
268.141	329.338	37.000
268.426	329.518	37.000
268.471	329.280	37.000
267.898	329.019	37.000
268.268	328.959	37.000
317.234	340.454	38.000
316.615	340.684	38.000
316.899	340.384	38.000
316.730	340.690	38.000
410.022	478.031	39.000
409.686	477.198	39.000
301.508	30.356	40.000
300.901	31.371	40.000
50.955	162.358	41.000
50.228	162.550	41.000
49.929	162.668	41.000
50.536	161.933	41.000
50.741	162.532	41.000
50.329	163.085	41.000
50.779	162.888	41.000
51.278	163.002	41.000
51.335	162.339	41.000
294.319	216.339	42.000
293.674	216.017	42.000
293.782	215.709	42.000
293.849	216.116	42.000
293.807	216.273	42.000
229.599	259.699	43.000
228.614	259.454	43.000
229.437	259.820	43.000
229.979	259.127	43.000
69.988	338.318	44.000
69.686	338.948	44.000
69.983	339.497	44.000
71.597	337.001	44.000
347.718	475.377	45.000
347.377	475.790	45.000
347.541	475.092	45.000
348.001	474.656	45.000
347.977	474.328	45.000
285.725	268.085	46.000
284.403	268.983	46.000
204.540	276.511	47.000
204.677	275.248	47.000
204.442	275.325	47.000
203.956	276.088	47.000
203.917	275.691	47.000
204.116	276.206	47.000
203.376	276.800	47.000
203.533	276.373	47.000
204.175	274.967	47.000
502.687	146.137	48.000
503.968	146.478	48.000
166.833	309.076	49.000
167.559	309.792	49.000
56.578	431.304	50.000
56.366	431.945	50.000
56.687	432.153	50.000
55.428	432.169	50.000
56.050	431.921	50.000
56.324	431.331	50.000
388.073	452.430	51.000
389.017	453.373	51.000
389.501	454.113	51.000
389.999	453.680	51.000
301.507	30.381	52.000
301.512	30.511	52.000
301.541	30.284	52.000
92.991	171.699	53.000
92.515	171.762	53.000
67.463	262.469	54.000
66.056	262.931	54.000
453.451	436.394	55.000
453.173	436.210	55.000
453.152	436.212	55.000
429.295	438.017	56.000
427.689	437.308	56.000
317.317	340.260	57.000
316.568	340.340	57.000
248.928	368.526	58.000
249.420	367.934	58.000
317.263	178.680	59.000
316.970	179.684	59.000
317.651	179.301	59.000
317.730	179.454	59.000
335.175	221.262	60.000
334.162	221.846	60.000
71.283	337.058	61.000
71.559	337.020	61.000
72.468	337.722	61.000
73.720	338.534	61.000
72.674	339.373	61.000
72.932	338.704	61.000
73.048	337.906	61.000
74.299	337.439	61.000
74.533	338.159	61.000
137.393	338.362	62.000
138.975	337.871	62.000
137.816	337.748	62.000
137.679	337.641	62.000
138.118	337.376	62.000
143.644	446.295	63.000
144.754	445.665	63.000
145.056	445.700	63.000
352.547	492.717	64.000
352.933	493.392	64.000
352.732	492.884	64.000
42.239	152.076	65.000
42.284	150.854	65.000
348.931	192.527	66.000
348.469	192.375	66.000
349.166	192.365	66.000
347.742	474.694	67.000
347.749	475.120	67.000
347.925	474.917	67.000
347.728	474.986	67.000
347.392	475.086	67.000
347.291	475.417	67.000
347.576	475.000	67.000
347.493	475.265	67.000
347.618	475.085	67.000
347.575	474.674	67.000
347.404	474.756	67.000
347.952	474.639	67.000
347.415	475.015	67.000
347.647	474.479	67.000
347.584	474.644	67.000
348.142	474.541	67.000
347.893	474.611	67.000
347.765	474.853	67.000
347.336	474.987	67.000
347.723	474.944	67.000
347.772	474.858	67.000
347.664	474.864	67.000
347.621	475.416	67.000
94.594	82.462	68.000
94.912	83.567	68.000
288.715	167.939	69.000
288.139	168.143	69.000
288.172	168.399	69.000
394.493	309.047	70.000
394.054	309.238	70.000
392.844	310.178	70.000
393.761	309.837	70.000
395.218	309.213	70.000
394.131	309.962	70.000
116.430	370.222	71.000
116.320	369.686	71.000
116.968	368.360	71.000
389.298	454.339	72.000
389.566	454.343	72.000
34.454	67.001	73.000
33.506	66.934	73.000
256.786	151.007	74.000
256.543	151.156	74.000
17.157	270.227	75.000
17.658	270.384	75.000
335.012	321.028	76.000
334.831	321.251	76.000
335.243	320.747	76.000
335.114	320.793	76.000
335.150	321.001	76.000
335.086	321.054	76.000
334.766	410.393	77.000
335.107	410.784	77.000
334.901	410.862	77.000
334.788	410.880	77.000
335.058	410.792	77.000
334.985	410.613	77.000
334.811	410.330	77.000
335.143	410.425	77.000
334.809	410.624	77.000
334.962	410.324	77.000
334.946	410.238	77.000
334.828	410.585	77.000
334.801	410.609	77.000
335.001	410.590	77.000
334.113	248.709	78.000
331.948	247.706	78.000
330.893	246.883	78.000
329.753	247.346	78.000
329.325	248.722	78.000
328.802	249.402	78.000
327.891	249.360	78.000
327.330	249.275	78.000
95.434	83.737	79.000
95.983	82.689	79.000
96.779	83.202	79.000
96.424	82.516	79.000
51.717	162.547	80.000
52.188	163.075	80.000
286.175	268.365	81.000
286.329	268.083	81.000
286.042	268.056	81.000
72.960	293.829	82.000
74.143	293.528	82.000
299.677	407.293	83.000
299.367	406.746	83.000
300.811	409.209	83.000
301.641	408.932	83.000
301.853	409.166	83.000
302.385	409.100	83.000
309.716	304.311	84.000
310.029	303.458	84.000
309.606	303.306	84.000
166.962	308.240	85.000
165.507	308.569	85.000
268.407	329.056	86.000
267.842	329.571	86.000
268.304	328.760	86.000
268.321	328.988	86.000
268.830	329.364	86.000
268.594	329.293	86.000
268.175	329.064	86.000
268.528	328.659	86.000
268.532	328.877	86.000
268.092	328.948	86.000
268.601	328.638	86.000
268.838	329.309	86.000
268.207	329.178	86.000
268.504	329.353	86.000
125.416	486.287	87.000
126.109	485.639	87.000
294.613	329.652	88.000
295.945	330.161	88.000
239.557	346.122	89.000
236.874	346.433	89.000
237.468	346.215	89.000
411.940	477.003	90.000
411.861	478.837	90.000
412.800	478.445	90.000
412.512	478.174	90.000
413.291	478.335	90.000
414.210	479.530	90.000
256.648	151.182	91.000
257.020	151.063	91.000
256.692	150.679	91.000
256.692	150.662	91.000
52.847	162.776	92.000
52.846	163.027	92.000
73.141	293.396	93.000
73.595	293.956	93.000
174.681	480.987	94.000
174.721	481.013	94.000
175.651	478.499	94.000
97.393	80.860	95.000
96.355	81.706	95.000
94.799	82.648	95.000
158.537	173.166	96.000
157.374	172.210	96.000
271.946	178.907	97.000
272.308	178.922	97.000
271.988	179.286	97.000
272.161	178.682	97.000
203.384	274.580	98.000
202.735	274.704	98.000
201.799	275.504	98.000
335.032	320.029	99.000
335.377	320.148	99.000
335.813	319.883	99.000
335.108	320.209	99.000
335.363	320.575	99.000
74.515	338.494	100.000
74.497	338.686	100.000
261.166	481.146	101.000
260.969	480.375	101.000
145.104	444.016	102.000
145.284	442.922	102.000
386.779	479.184	103.000
386.868	479.375	103.000
411.802	493.645	104.000
412.361	493.462	104.000
412.299	494.589	104.000
316.603	186.890	105.000
314.268	188.449	105.000
208.397	119.283	106.000
208.582	118.103	106.000
272.289	179.087	107.000
272.124	179.108	107.000
272.079	179.173	107.000
272.097	178.994	107.000
272.333	178.889	107.000
272.001	178.946	107.000
272.346	179.002	107.000
272.518	179.318	107.000
272.431	179.333	107.000
272.375	178.855	107.000
310.208	303.403	108.000
309.599	303.382	108.000
308.852	304.682	108.000
241.020	345.508	109.000
241.612	344.631	109.000
242.859	344.056	109.000
242.878	345.321	109.000
242.338	343.975	109.000
412.286	479.541	110.000
414.281	480.306	110.000
413.642	481.444	110.000
414.624	482.551	110.000
415.496	483.116	110.000
279.086	240.043	111.000
278.707	241.028	111.000
277.859	241.152	111.000
248.394	412.476	112.000
247.892	411.964	112.000
12.813	425.992	113.000
12.462	426.164	113.000
303.355	408.760	114.000
303.137	408.483	114.000
303.090	408.785	114.000
243.748	143.852	115.000
243.929	143.470	115.000
297.734	329.852	116.000
297.158	331.745	116.000
297.136	333.125	116.000
297.757	332.528	116.000
297.380	330.101	116.000
298.843	331.758	116.000
368.902	493.266	117.000
368.509	492.976	117.000
368.325	492.981	117.000
368.363	493.103	117.000
368.749	492.775	117.000
369.159	494.263	117.000
369.046	494.724	117.000
369.552	493.677	117.000
71.850	219.282	118.000
71.771	219.526	118.000
413.776	481.000	119.000
414.715	479.898	119.000
414.597	479.604	119.000
267.739	143.639	120.000
269.329	144.390	120.000
309.233	303.316	121.000
309.071	303.951	121.000
308.728	304.876	121.000
307.623	303.907	121.000
307.419	304.659	121.000
307.031	305.306	121.000
307.882	303.923	121.000
307.347	304.481	121.000
268.293	329.405	122.000
268.808	329.458	122.000
268.859	329.118	122.000
268.443	329.228	122.000
268.531	329.092	122.000
268.411	329.161	122.000
12.390	426.438	123.000
13.024	426.147	123.000
13.097	425.947	123.000
12.968	426.141	123.000
12.856	426.140	123.000
12.711	426.143	123.000
13.297	426.030	123.000
12.959	426.505	123.000
13.005	426.041	123.000
445.828	213.962	124.000
446.129	213.060	124.000
446.019	213.103	124.000
445.451	212.606	124.000
289.253	267.234	125.000
288.905	268.020	125.000
288.863	266.404	125.000
169.429	308.834	126.000
169.431	309.201	126.000
499.826	364.090	127.000
500.766	364.331	127.000
501.855	362.958	127.000
500.825	364.227	127.000
457.619	489.874	128.000
458.025	489.488	128.000
268.645	401.758	129.000
268.490	401.627	129.000
391.873	453.005	130.000
391.358	452.211	130.000
278.307	241.462	131.000
277.385	241.315	131.000
19.463	274.053	132.000
19.395	274.248	132.000
145.624	227.566	133.000
144.867	226.867	133.000
243.224	144.020	134.000
243.269	142.596	134.000
102.303	364.382	135.000
102.273	363.875	135.000
368.906	470.016	136.000
369.260	470.622	136.000
458.119	489.507	137.000
457.792	489.709	137.000
457.857	490.262	137.000
268.542	329.163	138.000
268.680	329.169	138.000
268.518	329.366	138.000
12.847	426.013	139.000
13.060	425.885	139.000
87.363	255.252	140.000
87.561	255.345	140.000
87.664	255.325	140.000
87.869	255.225	140.000
87.809	255.573	140.000
87.593	255.401	140.000
87.643	255.444	140.000
87.563	255.191	140.000
87.546	255.290	140.000
87.910	255.488	140.000
87.804	255.528	140.000
87.552	255.359	140.000
87.640	255.347	140.000
87.351	255.572	140.000
87.474	255.570	140.000
87.479	255.507	140.000
87.710	255.389	140.000
88.127	255.598	140.000
87.882	255.415	140.000
87.647	255.307	140.000
87.458	255.286	140.000
87.592	255.418	140.000
87.826	255.195	140.000
87.709	255.223	140.000
87.665	255.139	140.000
87.671	255.457	140.000
87.841	255.514	140.000
87.485	255.120	140.000
87.823	255.384	140.000
87.779	255.407	140.000
87.806	255.483	140.000
87.803	255.080	140.000
87.802	255.080	140.000
87.750	255.014	140.000
87.798	255.173	140.000
87.956	255.377	140.000
88.197	255.162	140.000
88.061	255.113	140.000
87.650	255.420	140.000
87.751	255.202	140.000
87.466	255.217	140.000
87.738	255.404	140.000
87.831	255.350	140.000
87.905	255.561	140.000
87.827	255.308	140.000
87.882	255.665	140.000
88.077	255.564	140.000
88.161	255.508	140.000
87.981	255.501	140.000
87.739	255.453	140.000
87.762	255.480	140.000
88.071	255.317	140.000
88.114	255.434	140.000
87.914	255.546	140.000
87.917	255.623	140.000
87.795	255.140	140.000
500.958	137.314	141.000
502.070	138.368	141.000
501.526	139.330	141.000
502.071	139.704	141.000
501.482	139.659	141.000
501.435	139.883	141.000
502.224	141.169	141.000
503.907	141.455	141.000
504.209	141.723	141.000
504.317	142.399	141.000
391.373	448.778	142.000
390.798	450.124	142.000
391.180	450.451	142.000
391.297	450.688	142.000
390.885	449.602	142.000
391.844	449.276	142.000
391.571	449.809	142.000
390.431	450.310	142.000
389.717	450.584	142.000
390.145	450.411	142.000
389.931	450.417	142.000
389.931	450.295	142.000
389.847	450.298	142.000
390.224	450.035	142.000
390.253	450.136	142.000
390.259	450.275	142.000
389.223	450.510	142.000
388.358	450.434	142.000
388.650	450.729	142.000
389.573	450.673	142.000
389.338	450.679	142.000
389.434	450.089	142.000
389.607	450.988	142.000
390.150	452.328	142.000
390.575	453.286	142.000
391.063	453.447	142.000
370.396	473.093	143.000
369.646	473.307	143.000
371.053	473.254	143.000
372.424	472.987	143.000
372.028	472.296	143.000
373.150	470.959	143.000
97.188	183.405	144.000
94.687	181.809	144.000
458.183	489.857	145.000
457.599	490.108	145.000
457.266	490.031	145.000
457.785	490.032	145.000
458.042	490.091	145.000
458.122	489.641	145.000
458.236	489.849	145.000
458.140	489.843	145.000
457.988	489.759	145.000
458.042	489.704	145.000
457.756	490.244	145.000
279.365	157.379	146.000
279.580	156.852	146.000
279.701	156.810	146.000
279.692	156.898	146.000
152.713	400.405	147.000
152.898	401.748	147.000
153.897	402.216	147.000
155.352	401.474	147.000
154.912	401.098	147.000
156.636	401.155	147.000
156.700	402.275	147.000
156.316	401.951	147.000
155.536	401.388	147.000
156.413	400.790	147.000
155.930	400.987	147.000
168.203	120.486	148.000
168.913	120.747	148.000
7.918	370.082	149.000
7.985	370.180	149.000
7.984	369.653	149.000
12.703	426.020	150.000
12.678	426.483	150.000
12.586	426.150	150.000
12.933	426.259	150.000
12.982	425.879	150.000
13.169	426.057	150.000
476.748	491.687	151.000
476.933	491.967	151.000
71.661	218.757	152.000
71.347	217.127	152.000
73.727	293.906	153.000
73.222	293.960	153.000
54.108	304.469	154.000
54.520	304.256	154.000
442.057	210.388	155.000
440.184	209.690	155.000
31.769	274.096	156.000
31.561	274.856	156.000
268.474	329.639	157.000
268.280	329.348	157.000
268.538	329.257	157.000
268.486	329.529	157.000
157.691	477.730	158.000
157.751	477.335	158.000
158.053	476.968	158.000
158.222	477.068	158.000
158.932	478.186	158.000
159.499	478.175	158.000
102.601	367.234	159.000
101.815	367.056	159.000
101.577	366.718	159.000
101.563	366.027	159.000
102.976	365.467	159.000
103.598	365.450	159.000
104.108	366.124	159.000
104.022	366.143	159.000
372.941	495.711	160.000
370.892	493.479	160.000
370.590	493.016	160.000
91.540	366.830	161.000
91.975	365.832	161.000
372.657	470.401	162.000
372.354	469.883	162.000
371.332	470.728	162.000
371.377	470.599	162.000
371.283	471.220	162.000
371.999	472.084	162.000
372.943	471.487	162.000
372.599	472.328	162.000
373.289	472.493	162.000
373.038	473.028	162.000
372.956	474.018	162.000
372.886	473.741	162.000
372.633	473.435	162.000
373.682	472.782	162.000
373.672	472.973	162.000
256.657	150.911	163.000
256.646	150.824	163.000
243.241	422.574	164.000
242.196	421.430	164.000
242.599	421.507	164.000
242.538	421.994	164.000
242.536	421.944	164.000
53.992	164.459	165.000
53.735	165.670	165.000
122.464	497.525	166.000
122.340	497.613	166.000
300.151	332.592	167.000
297.939	330.916	167.000
297.759	329.931	167.000
296.289	332.228	167.000
296.165	332.102	167.000
296.149	330.845	167.000
296.411	330.298	167.000
296.876	330.667	167.000
211.417	119.399	168.000
211.588	119.297	168.000
268.990	329.130	169.000
268.344	329.165	169.000
268.467	329.216	169.000
368.707	492.588	170.000
368.090	492.738	170.000
22.282	201.734	171.000
22.151	202.751	171.000
21.537	203.528	171.000
21.484	203.696	171.000
457.800	490.017	172.000
457.460	489.875	172.000
457.538	489.982	172.000
457.756	490.448	172.000
457.384	490.189	172.000
457.676	490.611	172.000
457.696	489.466	172.000
457.747	489.806	172.000
457.664	490.027	172.000
457.788	489.931	172.000
457.867	490.008	172.000
457.807	490.500	172.000
457.889	490.211	172.000
457.999	489.937	172.000
457.892	489.923	172.000
457.919	489.665	172.000
457.970	490.025	172.000
248.646	339.010	173.000
247.381	341.188	173.000
248.078	342.277	173.000
246.984	342.478	173.000
246.763	344.359	173.000
246.695	344.269	173.000
246.329	343.965	173.000
246.509	343.449	173.000
245.843	343.338	173.000
246.375	342.800	173.000
248.135	343.375	173.000
247.695	341.119	173.000
246.935	340.945	173.000
246.766	341.353	173.000
246.502	340.251	173.000
246.989	340.856	173.000
154.147	401.300	174.000
154.164	402.559	174.000
153.476	402.950	174.000
154.161	403.314	174.000
153.704	402.878	174.000
154.356	403.513	174.000
368.374	493.011	175.000
368.538	492.614	175.000
504.240	144.967	176.000
504.465	143.805	176.000
436.867	203.654	177.000
437.983	202.931	177.000
438.319	202.458	177.000
439.404	202.047	177.000
440.281	201.828	177.000
268.752	329.091	178.000
268.630	328.691	178.000
268.956	328.807	178.000
268.625	328.843	178.000
90.828	366.068	179.000
89.392	366.076	179.000
88.798	365.539	179.000
89.188	365.841	179.000
89.552	366.917	179.000
90.003	368.361	179.000
89.347	368.628	179.000
244.268	467.934	180.000
243.695	467.893	180.000
243.807	468.517	180.000
128.167	241.771	181.000
128.479	241.924	181.000
127.567	241.193	181.000
127.730	241.454	181.000
387.312	481.384	182.000
385.854	480.819	182.000
384.775	481.060	182.000
384.707	481.413	182.000
384.286	482.840	182.000
256.546	150.772	183.000
256.739	150.757	183.000
315.134	405.749	184.000
314.044	406.293	184.000
279.211	482.187	185.000
279.494	483.069	185.000
278.901	484.063	185.000
279.190	483.351	185.000
309.242	307.340	186.000
309.991	304.019	186.000
268.928	329.126	187.000
268.715	329.170	187.000
242.829	467.839	188.000
243.416	466.901	188.000
243.366	467.067	188.000
368.267	493.160	189.000
367.873	492.970	189.000
368.110	493.233	189.000
368.280	493.230	189.000
274.446	177.313	190.000
274.672	175.898	190.000
276.338	174.628	190.000
274.016	173.929	190.000
272.643	174.507	190.000
128.468	241.359	191.000
129.680	241.172	191.000
72.671	293.075	192.000
72.289	292.829	192.000
396.249	311.227	193.000
394.772	311.363	193.000
389.808	332.934	194.000
390.665	332.157	194.000
390.863	332.868	194.000
268.690	329.135	195.000
268.895	329.513	195.000
268.931	329.101	195.000
268.882	328.909	195.000
501.322	402.256	196.000
502.815	402.692	196.000
504.253	400.851	196.000
13.250	426.124	197.000
13.165	426.112	197.000
390.464	453.468	198.000
389.594	454.544	198.000
308.215	306.847	199.000
309.281	306.749	199.000
308.728	306.619	199.000
393.299	310.388	200.000
394.962	309.688	200.000
395.431	308.936	200.000
72.731	292.844	201.000
72.600	292.521	201.000
233.981	389.347	202.000
233.353	389.394	202.000
233.649	388.049	202.000
234.278	387.248	202.000
235.155	387.468	202.000
390.448	334.494	203.000
390.786	333.982	203.000
391.165	334.168	203.000
391.748	334.807	203.000
390.980	333.256	203.000
392.497	333.679	203.000
393.382	334.120	203.000
390.938	333.781	203.000
123.467	289.314	204.000
123.688	290.166	204.000
158.700	477.927	205.000
158.725	478.156	205.000
160.193	477.298	205.000
160.791	477.291	205.000
160.122	478.012	205.000
272.055	176.411	206.000
271.404	178.897	206.000
292.806	304.736	207.000
294.254	304.768	207.000
296.479	305.669	207.000
393.911	308.794	208.000
394.529	310.634	208.000
394.029	312.179	208.000
393.223	310.856	208.000
394.028	310.036	208.000
183.762	211.795	209.000
184.255	211.341	209.000
12.933	294.996	210.000
12.956	293.622	210.000
473.791	400.891	211.000
472.296	402.162	211.000
13.587	426.114	212.000
13.299	426.232	212.000
123.535	288.967	213.000
124.058	289.736	213.000
124.085	289.581	213.000
74.306	215.815	214.000
74.311	216.843	214.000
74.304	217.190	214.000
73.881	216.923	214.000
73.963	216.949	214.000
73.581	215.962	214.000
75.127	216.007	214.000
170.300	281.019	215.000
170.814	279.840	215.000
174.000	277.845	215.000
91.725	322.182	216.000
90.563	321.800	216.000
421.700	358.428	217.000
421.503	359.790	217.000
471.132	400.523	218.000
471.750	400.411	218.000
471.569	401.003	218.000
272.381	180.128	219.000
272.594	180.087	219.000
273.705	181.436	219.000
274.178	180.697	219.000
273.147	180.573	219.000
272.204	179.942	219.000
274.565	179.769	219.000
274.276	177.894	219.000
275.193	178.196	219.000
275.653	177.067	219.000
275.516	175.851	219.000
295.489	303.814	220.000
295.688	304.135	220.000
183.892	207.490	221.000
182.572	209.311	221.000
184.875	287.229	222.000
185.130	287.284	222.000
186.296	286.264	222.000
186.782	285.110	222.000
186.923	284.582	222.000
187.323	285.011	222.000
13.244	426.234	223.000
13.336	425.901	223.000
13.423	425.647	223.000
13.799	426.504	223.000
13.269	426.185	223.000
71.181	500.814	224.000
71.487	501.251	224.000
72.073	500.666	224.000
396.197	338.807	225.000
396.444	339.071	225.000
397.150	337.973	225.000
439.156	201.790	226.000
438.784	201.301	226.000
438.079	201.198	226.000
182.091	209.520	227.000
183.019	208.939	227.000
183.774	209.696	227.000
184.469	210.529	227.000
183.611	209.037	227.000
183.228	210.176	227.000
183.366	210.584	227.000
166.682	280.178	228.000
167.716	279.813	228.000
151.507	402.448	229.000
151.018	401.068	229.000
253.248	416.205	230.000
254.627	417.806	230.000
255.305	419.037	230.000
256.702	419.076	230.000
245.882	467.182	231.000
246.066	468.166	231.000
244.167	467.825	231.000
243.496	467.645	231.000
308.538	306.957	232.000
308.307	307.359	232.000
334.144	219.063	233.000
332.567	218.675	233.000
332.097	218.705	233.000
222.613	411.143	234.000
222.867	411.275	234.000
222.580	411.010	234.000
160.569	475.876	235.000
159.835	476.267	235.000
160.651	477.858	235.000
160.509	478.737	235.000
159.515	478.559	235.000
158.749	478.493	235.000
242.748	467.103	236.000
243.783	466.849	236.000
186.466	286.157	237.000
187.692	286.351	237.000
188.512	286.511	237.000
420.564	364.126	238.000
419.924	362.918	238.000
142.975	398.721	239.000
142.188	398.617	239.000
141.972	398.062	239.000
437.658	202.673	240.000
437.309	200.909	240.000
403.809	332.220	241.000
404.455	332.096	241.000
222.478	411.114	242.000
222.721	411.039	242.000
503.688	143.936	243.000
502.766	143.083	243.000
502.683	144.045	243.000
162.258	227.237	244.000
161.442	226.222	244.000
161.649	224.946	244.000
243.234	467.032	245.000
242.611	467.108	245.000
241.919	465.570	245.000
242.177	465.417	245.000
242.866	466.723	245.000
243.541	466.869	245.000
243.858	467.496	245.000
241.059	468.468	245.000
275.355	174.643	246.000
275.044	175.673	246.000
275.282	174.491	246.000
276.033	174.371	246.000
399.064	337.658	247.000
400.451	337.055	247.000
399.360	339.378	247.000
397.896	338.933	247.000
397.836	339.316	247.000
125.154	419.482	248.000
125.291	418.162	248.000
501.499	142.563	249.000
500.952	142.056	249.000
502.071	143.316	249.000
504.069	142.869	249.000
87.921	255.533	250.000
87.740	255.455	250.000
88.022	255.515	250.000
88.189	255.464	250.000
87.953	255.707	250.000
87.943	255.615	250.000
88.010	256.027	250.000
13.496	425.774	251.000
13.237	426.695	251.000
222.616	410.854	252.000
222.899	410.730	252.000
270.028	206.164	253.000
270.699	206.077	253.000
333.866	218.429	254.000
333.450	219.501	254.000
94.049	369.230	255.000
93.100	369.735	255.000
93.269	368.254	255.000
92.467	367.360	255.000
13.184	425.986	256.000
13.461	426.339	256.000
156.256	337.235	257.000
156.389	338.274	257.000
156.278	338.004	257.000
188.975	356.216	258.000
189.057	356.407	258.000
188.879	356.585	258.000
189.186	356.842	258.000
189.392	357.288	258.000
297.496	365.470	259.000
296.910	365.541	259.000
262.411	480.601	260.000
263.661	480.798	260.000
262.955	481.226	260.000
262.484	481.510	260.000
263.643	480.660	260.000
296.136	205.611	261.000
296.362	205.251	261.000
296.418	205.253	261.000
87.761	255.572	262.000
88.028	255.681	262.000
87.866	255.390	262.000
87.775	255.324	262.000
88.273	255.562	262.000
87.998	255.284	262.000
88.069	255.446	262.000
88.161	255.507	262.000
87.786	255.424	262.000
87.980	255.433	262.000
88.113	255.335	262.000
88.014	255.755	262.000
88.038	255.798	262.000
88.035	255.626	262.000
87.672	255.633	262.000
232.582	293.075	263.000
230.629	293.631	263.000
31.124	274.486	264.000
31.459	275.324	264.000
31.453	273.852	264.000
173.740	280.972	265.000
172.735	279.659	265.000
171.720	279.437	265.000
171.724	279.976	265.000
158.484	476.575	266.000
159.167	476.014	266.000
159.704	475.667	266.000
160.716	474.684	266.000
159.727	475.750	266.000
158.307	476.457	266.000
223.078	411.286	267.000
222.933	411.056	267.000
124.521	417.143	268.000
124.733	417.778	268.000
161.985	224.756	269.000
162.217	224.677	269.000
161.648	224.945	269.000
161.432	224.789	269.000
161.368	225.132	269.000
160.680	224.279	269.000
230.185	292.878	270.000
230.383	292.663	270.000
229.407	293.271	270.000
229.691	293.789	270.000
230.596	294.000	270.000
231.896	294.007	270.000
190.439	357.874	271.000
190.664	357.756	271.000
190.345	357.119	271.000
297.473	366.070	272.000
297.633	365.895	272.000
298.001	365.635	272.000
297.483	365.766	272.000
123.015	414.596	273.000
124.041	416.792	273.000
263.173	480.672	274.000
263.106	480.136	274.000
263.649	481.290	274.000
263.679	481.366	274.000
263.139	481.414	274.000
263.212	482.120	274.000
262.980	481.021	274.000
261.743	480.246	274.000
217.363	115.036	275.000
216.950	115.245	275.000
217.799	115.149	275.000
40.493	265.333	276.000
40.127	265.294	276.000
92.267	367.119	277.000
92.983	366.964	277.000
13.696	426.153	278.000
13.793	426.201	278.000
157.787	478.118	279.000
158.154	476.305	279.000
158.248	476.334	279.000
157.797	477.721	279.000
503.862	398.965	280.000
501.928	400.027	280.000
22.771	471.406	281.000
22.964	470.715	281.000
23.998	470.091	281.000
23.052	470.781	281.000
24.193	468.568	281.000
217.518	114.848	282.000
218.000	113.641	282.000
201.805	503.958	283.000
204.206	504.423	283.000
13.481	426.789	284.000
14.101	426.602	284.000
13.142	426.608	284.000
159.223	479.383	285.000
160.357	480.740	285.000
29.384	274.888	286.000
30.108	275.707	286.000
401.537	425.938	287.000
401.043	426.471	287.000
400.855	426.385	287.000
87.991	255.891	288.000
87.990	255.508	288.000
87.954	255.752	288.000
88.151	255.779	288.000
88.022	255.729	288.000
88.151	256.053	288.000
87.936	255.682	288.000
88.298	255.782	288.000
88.010	255.598	288.000
87.776	256.268	288.000
88.186	255.709	288.000
88.532	256.100	288.000
88.110	255.940	288.000
88.100	255.720	288.000
328.025	452.007	289.000
327.553	452.198	289.000
327.914	453.198	289.000
88.761	367.201	290.000
88.308	367.079	290.000
88.307	365.477	290.000
89.716	364.605	290.000
410.098	397.562	291.000
410.479	397.941	291.000
206.936	118.301	292.000
209.384	119.703	292.000
297.095	366.398	293.000
297.119	366.565	293.000
297.568	366.193	293.000
297.197	366.137	293.000
297.426	366.400	293.000
387.746	456.998	294.000
386.868	456.385	294.000
157.465	477.053	295.000
157.257	477.032	295.000
157.280	477.125	295.000
205.482	504.567	296.000
205.603	503.851	296.000
180.088	205.508	297.000
180.540	203.951	297.000
180.457	203.520	297.000
30.659	375.150	298.000
31.063	375.569	298.000
30.283	374.925	298.000
30.829	377.022	298.000
31.305	376.015	298.000
31.961	376.875	298.000
32.964	374.957	298.000
92.401	230.148	299.000
93.220	229.846	299.000
92.839	228.787	299.000
13.741	426.831	300.000
13.445	426.470	300.000
384.535	455.034	301.000
383.878	454.611	301.000
383.714	455.053	301.000
328.049	453.122	302.000
328.022	453.080	302.000
328.254	453.813	302.000
328.205	453.570	302.000
327.541	453.473	302.000
326.570	454.368	302.000
326.253	453.319	302.000
325.550	453.569	302.000
325.244	453.244	302.000
325.148	453.104	302.000
325.672	452.528	302.000
325.921	451.852	302.000
325.762	451.428	302.000
324.891	449.841	302.000
323.702	450.732	302.000
195.077	166.743	303.000
195.427	167.315	303.000
222.755	410.695	304.000
223.186	411.111	304.000
222.776	410.754	304.000
222.620	411.074	304.000
159.141	400.330	305.000
159.818	400.293	305.000
159.279	401.171	305.000
159.286	402.760	305.000
158.825	404.462	305.000
189.526	152.930	306.000
189.502	154.929	306.000
381.623	262.396	307.000
382.054	262.084	307.000
154.591	472.387	308.000
155.040	472.118	308.000
271.966	185.184	309.000
272.364	185.345	309.000
269.786	184.746	309.000
269.599	185.370	309.000
271.190	185.257	309.000
273.405	184.256	309.000
273.184	184.486	309.000
297.599	365.922	310.000
297.271	366.388	310.000
297.652	366.386	310.000
31.892	377.478	311.000
31.938	376.180	311.000
32.060	377.877	311.000
32.381	379.570	311.000
33.179	380.033	311.000
189.441	157.051	312.000
187.517	157.068	312.000
222.706	410.191	313.000
222.828	411.124	313.000
222.595	411.233	313.000
348.710	339.326	314.000
347.845	338.561	314.000
348.265	339.014	314.000
52.340	164.384	315.000
52.244	164.474	315.000
52.256	164.152	315.000
22.109	129.354	316.000
21.457	128.946	316.000
87.748	255.809	317.000
88.089	255.864	317.000
51.875	165.215	318.000
51.414	164.833	318.000
52.876	164.964	318.000
30.927	276.538	319.000
30.390	276.936	319.000
29.814	275.767	319.000
30.197	275.676	319.000
250.529	412.403	320.000
249.321	413.757	320.000
250.017	413.934	320.000
297.979	366.375	321.000
297.475	366.686	321.000
297.733	366.265	321.000
297.503	366.150	321.000
297.807	366.463	321.000
298.329	366.695	321.000
298.127	368.235	321.000
298.061	368.046	321.000
297.884	366.543	321.000
230.011	414.977	322.000
230.264	413.906	322.000
230.956	412.460	322.000
230.002	412.981	322.000
229.573	411.817	322.000
229.476	411.295	322.000
229.185	411.302	322.000
323.979	451.018	323.000
324.338	450.758	323.000
88.488	255.674	324.000
88.215	256.194	324.000
297.822	366.697	325.000
297.832	366.290	325.000
298.492	366.196	325.000
297.960	366.675	325.000
297.808	366.333	325.000
297.648	366.391	325.000
297.819	366.598	325.000
297.475	366.191	325.000
298.045	366.170	325.000
297.763	366.423	325.000
297.863	366.876	325.000
297.973	366.388	325.000
298.286	366.741	325.000
297.928	366.744	325.000
297.725	366.540	325.000
297.963	366.458	325.000
297.926	366.819	325.000
297.737	366.860	325.000
298.325	366.446	325.000
298.449	366.660	325.000
297.884	366.671	325.000
297.923	366.811	325.000
297.773	366.475	325.000
297.619	366.591	325.000
298.177	366.672	325.000
298.147	367.057	325.000
297.910	366.673	325.000
297.994	366.442	325.000
297.324	367.333	325.000
297.541	366.667	325.000
297.950	366.978	325.000
297.824	366.952	325.000
53.027	69.998	326.000
53.029	69.624	326.000
360.541	359.957	327.000
360.738	359.612	327.000
259.536	481.271	328.000
258.918	481.368	328.000
259.863	481.610	328.000
21.156	127.953	329.000
21.247	127.578	329.000
87.976	256.352	330.000
88.061	255.865	330.000
88.169	255.646	330.000
88.343	255.735	330.000
88.102	256.031	330.000
222.963	410.975	331.000
222.884	411.178	331.000
46.228	464.403	332.000
46.376	464.829	332.000
302.460	27.472	333.000
300.949	26.747	333.000
46.397	465.301	334.000
47.044	464.457	334.000
46.964	464.161	334.000
46.540	464.439	334.000
351.024	399.343	335.000
350.493	397.367	335.000
29.547	375.084	336.000
31.190	375.344	336.000
30.358	375.216	336.000
165.577	418.006	337.000
163.727	417.472	337.000
8.822	238.411	338.000
8.816	238.294	338.000
9.349	237.255	338.000
88.095	255.914	339.000
88.209	256.275	339.000
88.356	255.867	339.000
88.339	255.749	339.000
299.461	25.369	340.000
299.292	25.505	340.000
300.126	26.471	340.000
300.491	27.792	340.000
301.430	27.631	340.000
301.754	26.964	340.000
301.255	27.488	340.000
301.421	27.031	340.000
300.514	26.797	340.000
299.374	26.940	340.000
300.019	27.527	340.000
300.535	26.075	340.000
23.538	469.406	341.000
23.826	470.821	341.000
222.853	410.833	342.000
222.777	410.637	342.000
222.670	410.594	342.000
223.040	411.001	342.000
223.009	410.832	342.000
222.979	410.904	342.000
222.918	410.901	342.000
223.148	410.584	342.000
325.734	451.210	343.000
325.573	452.474	343.000
325.644	452.277	343.000
326.487	451.748	343.000
161.705	405.408	344.000
160.525	404.282	344.000
159.784	404.070	344.000
159.092	403.049	344.000
160.413	404.343	344.000
162.547	404.767	344.000
350.784	399.869	345.000
351.377	399.841	345.000
350.532	398.487	345.000
349.500	398.962	345.000
349.080	398.729	345.000
191.512	326.076	346.000
191.395	325.669	346.000
192.335	326.427	346.000
192.048	326.922	346.000
190.894	326.042	346.000
191.082	325.926	346.000
129.202	370.558	347.000
127.709	369.338	347.000
88.323	255.624	348.000
88.497	255.874	348.000
88.261	256.200	348.000
447.474	320.061	349.000
447.443	320.160	349.000
349.196	400.061	350.000
350.542	401.326	350.000
88.296	255.877	351.000
88.109	256.077	351.000
88.283	256.150	351.000
88.224	255.793	351.000
88.449	256.048	351.000
88.441	256.035	351.000
88.544	255.788	351.000
190.336	325.241	352.000
190.995	323.662	352.000
190.567	324.961	352.000
269.760	130.199	353.000
270.470	131.121	353.000
271.734	130.604	353.000
271.184	130.723	353.000
271.426	129.534	353.000
271.279	129.739	353.000
271.928	129.758	353.000
65.963	217.325	354.000
66.422	216.210	354.000
68.237	217.879	354.000
68.602	218.181	354.000
32.592	372.928	355.000
32.667	373.996	355.000
33.120	375.465	355.000
199.503	368.762	356.000
199.357	368.761	356.000
198.102	368.477	356.000
197.795	368.218	356.000
347.614	472.154	357.000
347.452	472.028	357.000
348.259	471.587	357.000
348.994	471.688	357.000
347.941	472.159	357.000
347.309	472.557	357.000
348.056	471.963	357.000
161.675	404.555	358.000
162.613	403.879	358.000
164.493	404.258	358.000
214.399	250.641	359.000
214.154	250.175	359.000
32.226	372.958	360.000
31.698	373.082	360.000
32.102	373.373	360.000
32.610	373.456	360.000
32.577	374.356	360.000
88.397	255.858	361.000
88.568	255.726	361.000
410.165	332.539	362.000
410.963	330.542	362.000
411.562	329.829	362.000
412.246	329.476	362.000
504.250	399.565	363.000
504.301	400.067	363.000
503.108	401.069	363.000
348.226	471.944	364.000
348.973	472.203	364.000
349.106	472.134	364.000
349.148	472.263	364.000
349.253	471.759	364.000
348.553	471.617	364.000
201.599	314.754	365.000
200.323	314.345	365.000
503.471	399.538	366.000
502.999	400.111	366.000
502.760	400.713	366.000
503.135	400.704	366.000
502.497	400.851	366.000
502.616	400.030	366.000
502.067	400.871	366.000
198.817	315.086	367.000
201.513	315.026	367.000
382.271	381.926	368.000
382.349	382.558	368.000
381.753	383.857	368.000
88.221	255.787	369.000
88.304	255.836	369.000
12.790	371.801	370.000
13.712	373.640	370.000
367.476	493.872	371.000
367.751	494.687	371.000
368.014	494.253	371.000
367.834	494.370	371.000
367.976	494.501	371.000
201.233	314.305	372.000
200.235	315.096	372.000
199.381	315.681	372.000
297.808	366.924	373.000
298.183	366.994	373.000
298.136	366.736	373.000
297.946	366.791	373.000
297.875	366.946	373.000
297.885	366.599	373.000
298.161	367.090	373.000
298.057	366.954	373.000
298.070	366.982	373.000
297.863	367.094	373.000
298.074	366.913	373.000
298.036	366.918	373.000
298.235	367.144	373.000
298.095	366.944	373.000
297.820	366.648	373.000
297.840	366.945	373.000
298.246	367.249	373.000
298.170	366.802	373.000
297.986	366.762	373.000
298.220	366.861	373.000
298.300	367.069	373.000
298.193	367.260	373.000
298.251	366.871	373.000
280.393	204.008	374.000
281.113	204.522	374.000
280.041	204.750	374.000
279.831	204.937	374.000
279.373	205.985	374.000
278.546	206.574	374.000
279.202	207.212	374.000
126.914	423.622	375.000
125.490	423.287	375.000
125.546	423.224	375.000
125.300	423.654	375.000
88.916	255.938	376.000
88.801	255.978	376.000
193.170	336.551	377.000
192.768	335.386	377.000
191.771	335.570	377.000
191.744	336.121	377.000
192.806	334.889	377.000
193.330	335.106	377.000
192.911	334.701	377.000
193.093	335.251	377.000
193.475	334.810	377.000
192.440	336.701	377.000
369.834	468.481	378.000
369.545	468.345	378.000
369.635	468.597	378.000
53.555	163.438	379.000
52.859	163.131	379.000
199.653	314.040	380.000
199.524	314.860	380.000
199.722	314.324	380.000
200.172	313.542	380.000
199.527	312.926	380.000
227.000	140.899	381.000
227.562	140.743	381.000
368.090	494.759	382.000
367.802	494.573	382.000
88.731	255.768	383.000
89.113	255.885	383.000
125.591	424.008	384.000
125.462	424.178	384.000
124.959	424.376	384.000
125.117	423.933	384.000
124.972	424.453	384.000
125.202	424.188	384.000
125.305	424.014	384.000
124.994	424.368	384.000
125.068	424.054	384.000
125.016	424.368	384.000
125.164	423.957	384.000
348.393	472.341	385.000
348.685	473.325	385.000
502.950	400.239	386.000
503.111	400.410	386.000
58.059	436.379	387.000
57.963	436.095	387.000
58.161	436.193	387.000
58.860	435.888	387.000
368.117	494.850	388.000
367.940	494.955	388.000
367.935	494.846	388.000
53.156	164.286	389.000
54.498	164.801	389.000
53.387	163.811	389.000
52.449	163.642	389.000
168.627	241.932	390.000
167.902	242.038	390.000
168.799	242.684	390.000
168.058	242.131	390.000
168.393	242.799	390.000
168.017	243.273	390.000
167.643	243.551	390.000
167.479	243.431	390.000
168.317	243.622	390.000
169.161	243.753	390.000
168.830	244.003	390.000
168.865	243.338	390.000
168.075	242.635	390.000
167.680	243.333	390.000
168.350	243.525	390.000
168.639	243.641	390.000
168.851	243.755	390.000
169.034	243.877	390.000
168.507	244.280	390.000
168.240	243.820	390.000
168.146	243.781	390.000
168.389	244.160	390.000
169.740	245.284	390.000
53.240	69.936	391.000
53.446	70.157	391.000
502.392	400.793	392.000
502.691	400.724	392.000
236.890	251.198	393.000
236.496	250.993	393.000
325.960	474.340	394.000
324.264	474.350	394.000
325.480	474.870	394.000
367.721	494.861	395.000
368.257	494.690	395.000
367.899	494.776	395.000
346.650	473.197	396.000
346.920	475.088	396.000
126.111	215.129	397.000
126.074	215.246	397.000
236.854	250.964	398.000
236.681	250.731	398.000
194.087	337.737	399.000
193.329	337.087	399.000
192.170	337.097	399.000
191.867	336.035	399.000
192.327	335.784	399.000
192.436	336.435	399.000
503.223	400.660	400.000
503.067	401.525	400.000
112.251	443.624	401.000
112.472	442.702	401.000
502.165	143.824	402.000
502.172	144.745	402.000
502.717	144.875	402.000
503.380	143.895	402.000
503.963	144.191	402.000
325.809	475.947	403.000
325.183	476.056	403.000
325.786	476.804	403.000
43.602	331.724	404.000
46.493	330.727	404.000
502.065	402.719	405.000
503.180	401.261	405.000
370.077	465.458	406.000
370.635	465.604	406.000
369.151	466.537	406.000
125.243	424.146	407.000
125.311	424.177	407.000
125.011	424.062	407.000
125.059	423.831	407.000
124.703	424.096	407.000
124.594	423.924	407.000
125.586	423.435	407.000
124.790	423.668	407.000
126.477	423.104	407.000
346.048	477.828	408.000
347.200	476.253	408.000
348.342	476.336	408.000
347.217	475.565	408.000
502.757	142.637	409.000
502.338	142.858	409.000
503.110	142.037	409.000
502.586	143.261	409.000
325.468	477.672	410.000
323.882	476.088	410.000
323.042	474.513	410.000
112.102	503.401	411.000
111.809	503.456	411.000
257.442	205.841	412.000
257.313	206.411	412.000
53.416	70.716	413.000
52.910	70.385	413.000
191.553	337.536	414.000
192.503	337.779	414.000
502.768	142.937	415.000
502.814	142.606	415.000
502.482	143.516	415.000
194.801	338.602	416.000
194.884	340.824	416.000
194.075	342.573	416.000
52.968	70.608	417.000
53.332	70.713	417.000
53.009	70.561	417.000
52.875	70.595	417.000
53.224	70.243	417.000
195.138	342.115	418.000
195.830	341.918	418.000
124.338	425.031	419.000
124.522	427.061	419.000
125.053	426.722	419.000
125.456	426.883	419.000
124.840	426.000	419.000
125.119	427.136	419.000
125.510	427.686	419.000
125.235	427.498	419.000
125.095	427.394	419.000
124.576	427.046	419.000
124.662	427.238	419.000
125.147	427.247	419.000
124.875	427.223	419.000
125.112	427.034	419.000
125.191	427.451	419.000
194.801	340.435	420.000
194.122	341.526	420.000
194.156	342.370	420.000
53.370	70.407	421.000
53.369	70.635	421.000
112.797	196.299	422.000
113.290	196.856	422.000
23.615	476.782	423.000
22.708	477.228	423.000
22.687	477.268	423.000
114.055	196.012	424.000
114.554	195.173	424.000
202.604	315.196	425.000
202.133	315.918	425.000
201.506	315.812	425.000
202.278	316.401	425.000
202.413	314.536	425.000
203.000	315.617	425.000
502.984	147.431	426.000
504.181	148.159	426.000
64.313	367.392	427.000
64.072	367.184	427.000
11.908	223.164	428.000
11.608	223.189	428.000
351.584	400.598	429.000
350.842	400.579	429.000
202.742	314.294	430.000
203.343	315.117	430.000
504.005	146.402	431.000
503.243	147.502	431.000
409.299	321.487	432.000
409.566	321.620	432.000
409.520	321.498	432.000
409.299	321.830	432.000
409.257	322.090	432.000
409.617	322.276	432.000
409.502	322.156	432.000
409.413	321.637	432.000
409.189	321.943	432.000
409.568	321.269	432.000
408.918	319.898	432.000
409.720	319.202	432.000
409.795	319.404	432.000
410.227	319.281	432.000
409.904	319.381	432.000
410.109	319.242	432.000
410.148	319.345	432.000
410.256	319.416	432.000
410.080	319.550	432.000
410.183	319.019	432.000
410.093	319.301	432.000
410.153	319.213	432.000
410.391	319.478	432.000
409.983	319.360	432.000
410.423	319.644	432.000
410.036	319.673	432.000
410.152	319.319	432.000
410.067	319.408	432.000
410.139	319.259	432.000
409.816	319.642	432.000
410.121	319.351	432.000
409.921	319.294	432.000
410.230	319.174	432.000
410.140	319.324	432.000
409.966	319.871	432.000
410.407	319.435	432.000
410.166	319.347	432.000
409.954	319.308	432.000
409.990	319.387	432.000
410.238	319.225	432.000
410.369	319.313	432.000
410.158	319.535	432.000
410.341	319.569	432.000
410.175	319.092	432.000
410.181	319.241	432.000
409.884	319.669	432.000
410.295	319.497	432.000
410.202	319.561	432.000
410.144	319.706	432.000
410.109	319.262	432.000
410.210	319.825	432.000
410.334	319.142	432.000
410.149	319.370	432.000
409.979	319.116	432.000
410.463	318.975	432.000
409.682	319.538	432.000
410.146	319.589	432.000
410.147	319.427	432.000
410.317	319.629	432.000
410.087	319.490	432.000
410.362	319.422	432.000
410.500	319.393	432.000
410.073	319.482	432.000
410.191	319.568	432.000
410.201	319.456	432.000
53.227	70.384	433.000
53.272	70.723	433.000
53.057	71.074	433.000
53.291	70.582	433.000
52.860	70.769	433.000
53.168	70.459	433.000
53.290	70.938	433.000
52.889	70.433	433.000
53.163	70.986	433.000
52.892	70.980	433.000
52.728	70.748	433.000
53.226	70.906	433.000
53.266	70.925	433.000
53.006	70.647	433.000
53.245	71.221	433.000
53.264	70.885	433.000
53.244	70.854	433.000
44.366	396.043	434.000
45.356	396.678	434.000
46.903	396.658	434.000
45.976	395.202	434.000
240.184	160.185	435.000
240.237	160.131	435.000
239.864	161.282	435.000
239.806	160.555	435.000
240.717	161.227	435.000
92.426	186.034	436.000
92.268	186.400	436.000
503.216	147.105	437.000
503.926	146.108	437.000
504.067	144.047	437.000
502.627	143.722	437.000
168.261	240.577	438.000
168.006	240.653	438.000
195.150	338.580	439.000
193.979	339.058	439.000
194.851	338.638	439.000
195.562	339.035	439.000
91.995	186.324	440.000
92.017	186.008	440.000
92.085	185.832	440.000
91.644	185.711	440.000
66.458	367.042	441.000
65.969	367.369	441.000
53.188	70.638	442.000
52.984	71.124	442.000
53.395	70.793	442.000
53.131	71.003	442.000
502.717	144.125	443.000
503.656	144.972	443.000
503.379	144.792	443.000
504.026	143.479	443.000
503.266	143.239	443.000
116.083	192.466	444.000
116.524	193.706	444.000
12.118	223.374	445.000
12.252	223.128	445.000
200.405	317.243	446.000
201.333	317.467	446.000
194.751	340.853	447.000
194.731	340.486	447.000
91.704	185.723	448.000
91.567	186.162	448.000
262.653	408.998	449.000
262.997	409.568	449.000
263.342	409.700	449.000
263.502	409.577	449.000
263.620	408.930	449.000
115.624	194.007	450.000
113.986	194.217	450.000
114.055	194.033	450.000
114.934	194.637	450.000
115.504	194.222	450.000
396.114	311.408	451.000
395.714	311.005	451.000
257.251	453.751	452.000
259.468	453.229	452.000
259.558	453.069	452.000
258.215	453.540	452.000
454.951	478.469	453.000
455.406	479.483	453.000
53.092	70.795	454.000
53.303	71.223	454.000
53.120	70.998	454.000
53.405	70.839	454.000
52.979	70.732	454.000
190.532	332.247	455.000
189.456	332.329	455.000
190.307	333.567	456.000
190.070	333.716	456.000
190.270	333.651	456.000
258.707	451.332	457.000
257.851	450.945	457.000
257.182	451.630	457.000
256.919	451.107	457.000
454.414	480.249	458.000
453.226	479.982	458.000
52.940	70.779	459.000
52.984	70.859	459.000
53.156	71.040	459.000
91.892	185.578	460.000
91.981	185.506	460.000
91.711	185.695	460.000
258.004	205.853	461.000
257.600	205.950	461.000
159.850	91.058	462.000
159.734	91.577	462.000
159.766	91.430	462.000
188.734	330.000	463.000
188.126	328.788	463.000
502.060	142.615	464.000
502.142	141.751	464.000
65.683	362.897	465.000
67.132	363.443	465.000
286.429	304.286	466.000
284.116	303.529	466.000
282.831	301.980	466.000
282.047	302.401	466.000
53.324	70.778	467.000
53.262	70.852	467.000
53.293	70.756	467.000
53.340	70.801	467.000
188.054	327.840	468.000
187.588	327.550	468.000
187.435	327.051	468.000
188.099	327.440	468.000
187.745	327.075	468.000
188.158	326.341	468.000
187.279	326.085	468.000
186.480	326.665	468.000
90.844	322.173	469.000
90.386	321.252	469.000
90.195	321.179	469.000
90.068	320.637	469.000
88.850	320.467	469.000
89.200	321.837	469.000
[truncated: 11,489 more rows]
