# Supplementary material for: The transpeptidase PBP2 governs initial localization and activity of the major cell-wall synthesis machinery in E. coli
Source: eLife. 2020 Feb 20;9:e50629. doi: 10.7554/eLife.50629 (PMC7089770; doi:10.7554/eLife.50629)
Supplement: Source data 1. [file elife-50629-data1.zip › data/fast/GFP/av127_5.txt]

X Y ID
421.785	48.350	1.000
422.151	47.799	1.000
421.599	48.201	1.000
198.204	101.242	2.000
198.001	101.197	2.000
280.079	136.588	3.000
280.012	136.691	3.000
502.231	219.266	4.000
502.108	221.137	4.000
267.060	277.545	5.000
267.336	276.926	5.000
268.082	276.496	5.000
267.625	277.306	5.000
309.553	279.416	6.000
308.812	279.814	6.000
307.209	279.464	6.000
306.781	278.694	6.000
306.359	277.748	6.000
306.436	278.455	6.000
307.327	278.471	6.000
307.619	279.958	6.000
306.408	279.799	6.000
304.282	278.802	6.000
335.616	346.800	7.000
335.513	347.337	7.000
335.452	346.837	7.000
335.435	347.229	7.000
335.789	346.522	7.000
335.832	347.053	7.000
335.568	346.568	7.000
335.698	346.418	7.000
335.451	346.759	7.000
266.706	140.317	8.000
267.400	140.136	8.000
347.974	186.851	9.000
345.706	186.216	9.000
344.095	186.930	9.000
341.910	187.245	9.000
313.776	298.906	10.000
313.896	298.653	10.000
159.932	322.915	11.000
160.643	322.724	11.000
351.100	322.895	12.000
350.764	323.879	12.000
350.768	324.289	12.000
350.475	324.995	12.000
349.970	325.114	12.000
350.757	324.221	12.000
352.792	323.707	12.000
375.487	416.323	13.000
375.302	415.892	13.000
375.158	416.093	13.000
270.091	95.915	14.000
270.054	96.299	14.000
441.972	137.977	15.000
440.858	137.112	15.000
272.214	359.357	16.000
273.423	359.634	16.000
274.915	377.932	17.000
275.402	377.842	17.000
274.959	378.068	17.000
275.037	378.198	17.000
280.208	136.728	18.000
280.127	136.245	18.000
279.943	136.718	18.000
379.910	147.631	19.000
379.240	148.026	19.000
378.877	147.092	19.000
379.087	147.158	19.000
379.000	147.594	19.000
378.137	147.540	19.000
377.747	146.821	19.000
379.109	147.412	19.000
379.381	147.351	19.000
379.404	147.007	19.000
461.872	254.456	20.000
461.609	254.787	20.000
181.516	300.741	21.000
179.693	301.080	21.000
178.634	302.082	21.000
421.788	48.409	22.000
422.137	47.714	22.000
422.008	47.939	22.000
198.258	100.901	23.000
198.066	100.926	23.000
265.251	137.988	24.000
265.036	137.287	24.000
437.197	121.652	25.000
437.255	121.265	25.000
437.080	121.566	25.000
437.553	121.449	25.000
441.961	137.400	26.000
442.141	136.882	26.000
268.168	277.283	27.000
268.664	278.285	27.000
268.520	278.604	27.000
268.496	278.312	27.000
268.825	278.822	27.000
267.872	278.436	27.000
268.343	277.469	27.000
267.934	277.554	27.000
267.758	277.557	27.000
266.710	276.838	27.000
266.792	275.942	27.000
75.153	442.517	28.000
76.647	442.355	28.000
77.623	441.817	28.000
77.515	442.292	28.000
77.659	442.663	28.000
77.180	442.938	28.000
76.599	442.676	28.000
77.552	443.127	28.000
420.787	59.219	29.000
421.661	57.859	29.000
280.279	136.851	30.000
279.702	135.904	30.000
280.449	136.579	30.000
178.467	301.041	31.000
179.439	300.449	31.000
180.161	297.921	31.000
143.054	454.313	32.000
142.264	453.868	32.000
141.668	455.636	32.000
422.142	47.931	33.000
421.994	47.774	33.000
271.068	96.631	34.000
270.821	96.973	34.000
270.382	97.538	34.000
448.160	214.539	35.000
448.143	214.495	35.000
96.682	443.266	36.000
97.594	442.535	36.000
437.235	121.554	37.000
437.145	121.568	37.000
436.866	121.253	37.000
437.599	121.817	37.000
437.219	121.548	37.000
437.176	121.311	37.000
437.131	121.700	37.000
437.024	121.405	37.000
437.088	121.655	37.000
437.133	121.475	37.000
436.956	121.619	37.000
501.541	143.820	38.000
502.470	144.940	38.000
350.527	323.135	39.000
350.588	323.439	39.000
352.270	324.400	39.000
353.268	325.058	39.000
435.282	90.101	40.000
433.489	90.533	40.000
502.965	126.387	41.000
502.259	126.218	41.000
502.713	127.085	41.000
262.804	112.214	42.000
262.909	113.330	42.000
401.946	381.681	43.000
401.254	381.657	43.000
280.008	136.561	44.000
280.203	136.126	44.000
308.852	266.273	45.000
308.872	266.236	45.000
308.578	266.535	45.000
304.281	428.902	46.000
304.889	429.414	46.000
433.316	91.784	47.000
433.120	92.246	47.000
268.611	97.819	48.000
268.685	97.747	48.000
268.677	98.122	48.000
268.220	97.608	48.000
326.986	108.564	49.000
326.870	107.601	49.000
326.904	107.538	49.000
373.270	416.298	50.000
373.793	416.375	50.000
372.254	416.473	50.000
373.201	417.209	50.000
373.618	415.715	50.000
374.019	416.151	50.000
375.096	416.078	50.000
77.512	443.013	51.000
76.682	442.363	51.000
466.993	198.516	52.000
466.597	198.464	52.000
466.906	198.481	52.000
467.056	199.552	52.000
471.621	254.848	53.000
471.010	255.262	53.000
353.677	326.715	54.000
353.423	325.713	54.000
501.301	127.749	55.000
500.844	127.193	55.000
500.346	128.391	55.000
459.950	256.604	56.000
460.478	257.642	56.000
460.183	257.142	56.000
459.923	257.258	56.000
460.358	257.169	56.000
460.731	257.097	56.000
446.060	280.718	57.000
446.935	280.801	57.000
446.603	279.468	57.000
446.698	279.646	57.000
280.719	136.802	58.000
280.215	136.042	58.000
280.098	136.334	58.000
68.295	236.891	59.000
69.165	237.223	59.000
434.361	93.252	60.000
434.528	93.056	60.000
434.617	92.662	60.000
267.961	96.588	61.000
268.594	96.849	61.000
268.608	96.857	61.000
96.860	443.528	62.000
96.884	442.747	62.000
437.003	121.419	63.000
436.988	121.452	63.000
437.180	121.432	63.000
436.305	121.494	63.000
436.578	121.526	63.000
436.615	121.467	63.000
436.868	121.300	63.000
437.247	121.312	63.000
436.760	121.257	63.000
436.671	121.508	63.000
436.912	121.727	63.000
437.066	121.547	63.000
436.914	121.832	63.000
437.130	121.370	63.000
436.920	121.330	63.000
437.200	120.996	63.000
437.254	121.492	63.000
46.625	216.369	64.000
46.300	215.722	64.000
180.756	296.897	65.000
180.739	296.753	65.000
180.575	297.949	65.000
338.025	303.429	66.000
337.703	302.400	66.000
338.660	302.968	66.000
338.544	303.009	66.000
338.931	302.881	66.000
339.270	303.342	66.000
340.571	303.516	66.000
156.937	68.251	67.000
156.834	68.736	67.000
280.258	136.617	68.000
280.347	136.631	68.000
268.662	276.593	69.000
268.599	275.951	69.000
267.142	275.654	69.000
266.721	276.550	69.000
266.375	276.898	69.000
359.607	334.053	70.000
360.893	334.117	70.000
268.892	97.347	71.000
268.764	97.398	71.000
373.618	418.725	72.000
373.109	419.025	72.000
180.317	298.012	73.000
181.757	299.739	73.000
181.481	298.782	73.000
180.465	298.491	73.000
272.443	390.612	74.000
272.755	391.126	74.000
268.547	96.418	75.000
268.741	95.824	75.000
262.915	113.376	76.000
262.783	113.751	76.000
262.527	113.560	76.000
279.803	136.358	77.000
280.041	136.138	77.000
279.934	135.939	77.000
280.380	136.072	77.000
241.599	259.580	78.000
239.377	260.023	78.000
238.014	258.715	78.000
238.392	259.666	78.000
457.609	418.971	79.000
457.633	418.913	79.000
458.311	419.632	79.000
458.076	420.153	79.000
457.685	418.906	79.000
457.534	419.268	79.000
457.466	418.851	79.000
502.000	126.603	80.000
500.837	127.442	80.000
280.517	136.448	81.000
279.869	136.377	81.000
280.192	136.512	81.000
280.073	135.725	81.000
374.574	361.071	82.000
373.951	360.571	82.000
418.514	276.962	83.000
420.182	277.004	83.000
420.455	277.191	83.000
419.433	277.902	83.000
419.114	279.656	83.000
419.212	278.987	83.000
419.572	278.020	83.000
420.066	278.398	83.000
419.394	277.738	83.000
419.295	276.658	83.000
490.118	171.346	84.000
492.671	171.655	84.000
492.344	170.661	84.000
336.140	301.261	85.000
337.245	302.709	85.000
337.659	303.546	85.000
338.476	303.597	85.000
337.886	303.555	85.000
338.209	304.153	85.000
337.786	303.277	85.000
338.411	305.414	85.000
337.840	304.004	85.000
181.024	297.944	86.000
181.935	297.833	86.000
182.746	296.708	86.000
173.320	305.738	87.000
173.336	304.416	87.000
309.122	265.967	88.000
308.493	265.832	88.000
308.761	266.533	88.000
181.081	297.401	89.000
181.095	297.648	89.000
181.401	298.794	89.000
135.283	173.464	90.000
134.933	172.775	90.000
436.831	121.409	91.000
437.054	121.199	91.000
437.080	121.679	91.000
436.792	121.449	91.000
351.906	322.822	92.000
351.616	324.530	92.000
352.559	325.228	92.000
353.383	325.645	92.000
353.766	325.345	92.000
351.964	324.015	92.000
352.124	324.377	92.000
352.255	324.067	92.000
376.261	83.612	93.000
375.080	85.142	93.000
376.149	85.833	93.000
308.500	266.385	94.000
309.147	266.025	94.000
309.192	266.674	94.000
162.648	320.697	95.000
161.560	319.937	95.000
326.575	107.862	96.000
325.861	107.963	96.000
326.842	107.529	96.000
327.209	107.444	96.000
326.848	108.532	96.000
326.418	107.900	96.000
326.282	108.764	96.000
326.052	109.229	96.000
326.065	109.853	96.000
326.511	109.864	96.000
326.112	109.350	96.000
326.125	109.101	96.000
325.816	109.819	96.000
326.182	109.845	96.000
326.485	110.602	96.000
326.561	110.714	96.000
336.151	303.257	97.000
336.741	302.782	97.000
336.486	302.786	97.000
336.267	302.524	97.000
335.589	302.420	97.000
335.284	303.006	97.000
335.037	303.861	97.000
333.805	303.810	97.000
388.734	406.429	98.000
388.927	407.263	98.000
389.725	407.769	98.000
389.357	407.305	98.000
390.462	406.626	98.000
389.633	405.597	98.000
388.873	405.780	98.000
390.304	405.422	98.000
390.655	404.837	98.000
362.550	324.463	99.000
361.740	324.806	99.000
437.177	121.047	100.000
437.069	121.847	100.000
437.178	121.652	100.000
437.059	121.652	100.000
436.877	308.647	101.000
437.639	309.658	101.000
437.459	311.411	101.000
437.971	310.957	101.000
272.808	390.912	102.000
272.970	391.320	102.000
272.357	390.611	102.000
367.445	103.652	103.000
366.718	103.211	103.000
437.324	121.062	104.000
436.696	121.512	104.000
436.996	121.354	104.000
437.161	121.511	104.000
280.361	136.455	105.000
280.538	136.339	105.000
280.218	136.288	105.000
174.386	285.298	106.000
175.177	285.284	106.000
174.847	286.043	106.000
175.637	285.953	106.000
437.666	310.491	107.000
437.358	310.114	107.000
438.643	311.698	107.000
439.123	310.966	107.000
316.505	355.820	108.000
316.971	355.128	108.000
316.981	355.677	108.000
316.909	356.689	108.000
415.687	59.951	109.000
415.972	59.841	109.000
416.572	59.591	109.000
272.476	390.986	110.000
273.266	390.508	110.000
280.402	136.689	111.000
280.145	135.954	111.000
46.966	216.143	112.000
46.256	216.131	112.000
46.238	215.997	112.000
175.612	285.908	113.000
175.241	285.705	113.000
391.623	405.067	114.000
392.157	405.289	114.000
392.999	405.022	114.000
437.858	311.353	115.000
438.214	310.717	115.000
438.930	310.615	115.000
317.328	356.225	116.000
317.396	356.650	116.000
318.423	355.401	116.000
318.773	355.113	116.000
317.610	354.732	116.000
317.482	354.004	116.000
315.977	271.407	117.000
316.189	271.156	117.000
315.945	269.649	117.000
316.834	269.190	117.000
317.196	268.379	117.000
314.781	268.759	117.000
316.578	268.370	117.000
195.055	232.315	118.000
195.187	233.044	118.000
237.685	258.835	119.000
237.990	258.835	119.000
137.592	412.114	120.000
137.557	412.103	120.000
281.164	136.486	121.000
280.845	135.798	121.000
498.820	152.068	122.000
498.226	151.676	122.000
439.182	311.458	123.000
437.990	311.062	123.000
436.798	310.349	123.000
437.330	309.387	123.000
316.660	352.465	124.000
316.660	353.121	124.000
316.848	353.491	124.000
315.362	354.061	124.000
314.565	353.986	124.000
314.556	268.205	125.000
315.706	269.114	125.000
316.481	269.917	125.000
316.184	270.175	125.000
316.498	268.583	125.000
316.018	268.759	125.000
315.140	269.008	125.000
315.002	269.146	125.000
315.648	268.845	125.000
315.396	267.575	125.000
280.692	135.985	126.000
280.554	135.776	126.000
502.759	197.225	127.000
502.836	199.005	127.000
502.260	198.173	127.000
362.268	208.561	128.000
361.608	208.054	128.000
361.794	207.467	128.000
362.922	207.860	128.000
139.328	409.496	129.000
139.007	409.700	129.000
489.979	224.395	130.000
489.765	223.756	130.000
311.205	277.831	131.000
311.017	278.139	131.000
309.974	277.666	131.000
310.345	277.959	131.000
310.475	277.339	131.000
447.664	294.905	132.000
446.902	295.002	132.000
198.314	447.991	133.000
197.586	447.675	133.000
363.655	208.329	134.000
364.904	207.066	134.000
366.108	207.919	134.000
365.453	208.545	134.000
367.089	208.440	134.000
157.017	321.608	135.000
156.626	322.174	135.000
449.023	291.767	136.000
449.622	292.177	136.000
71.148	419.794	137.000
70.624	420.032	137.000
71.508	419.351	137.000
65.668	474.545	138.000
65.946	474.629	138.000
315.526	269.034	139.000
316.139	269.830	139.000
314.802	270.430	139.000
314.107	270.325	139.000
313.870	270.721	139.000
314.967	269.688	139.000
315.993	269.910	139.000
154.965	321.265	140.000
155.125	322.229	140.000
155.792	322.737	140.000
154.265	321.718	140.000
314.250	355.528	141.000
314.159	355.499	141.000
312.617	354.910	141.000
447.785	295.224	142.000
446.965	295.837	142.000
492.446	352.498	143.000
492.277	352.045	143.000
71.034	419.483	144.000
71.264	418.838	144.000
72.281	418.848	144.000
502.131	450.865	145.000
501.304	451.696	145.000
223.249	240.908	146.000
222.519	240.319	146.000
487.138	297.237	147.000
487.992	298.306	147.000
487.194	297.939	147.000
155.499	323.516	148.000
155.515	323.257	148.000
372.343	365.180	149.000
372.772	364.219	149.000
74.936	441.586	150.000
74.819	441.270	150.000
370.144	198.064	151.000
369.953	197.898	151.000
369.252	197.346	151.000
237.337	65.943	152.000
238.657	66.014	152.000
74.449	441.628	153.000
75.197	441.206	153.000
368.253	209.198	154.000
368.334	209.496	154.000
315.118	270.365	155.000
314.982	270.746	155.000
316.000	271.291	155.000
487.500	297.845	156.000
487.721	297.726	156.000
487.427	298.240	156.000
319.113	232.386	157.000
319.269	232.620	157.000
319.015	233.359	157.000
504.503	199.699	158.000
504.018	199.136	158.000
504.573	199.595	158.000
503.137	198.952	158.000
435.429	310.073	159.000
436.239	311.952	159.000
367.122	207.720	160.000
367.019	208.149	160.000
232.428	231.967	161.000
232.156	231.944	161.000
232.371	231.261	161.000
300.265	279.311	162.000
300.516	278.712	162.000
269.646	93.647	163.000
269.573	92.577	163.000
269.502	93.334	163.000
450.099	280.035	164.000
450.494	281.634	164.000
449.708	281.509	164.000
399.761	22.881	165.000
400.162	21.492	165.000
400.145	20.755	165.000
502.961	220.713	166.000
502.483	221.187	166.000
461.510	393.527	167.000
461.293	393.562	167.000
140.967	394.318	168.000
141.097	394.467	168.000
141.358	394.535	168.000
142.318	393.906	168.000
141.619	394.247	168.000
141.307	394.268	168.000
319.392	272.470	169.000
319.345	271.720	169.000
322.162	270.489	169.000
314.175	355.872	170.000
315.200	356.461	170.000
315.619	356.718	170.000
314.930	355.965	170.000
315.725	355.179	170.000
315.541	356.605	170.000
314.308	356.500	170.000
375.084	362.506	171.000
374.969	362.475	171.000
375.036	362.688	171.000
375.363	362.582	171.000
374.910	361.020	171.000
375.124	361.184	171.000
308.777	266.553	172.000
308.547	266.339	172.000
309.268	267.086	172.000
272.759	92.526	173.000
271.786	92.769	173.000
271.157	92.797	173.000
270.495	93.650	173.000
334.067	302.679	174.000
335.236	302.843	174.000
231.338	231.603	175.000
231.338	231.589	175.000
252.676	260.307	176.000
253.200	260.410	176.000
407.336	464.353	177.000
406.615	463.573	177.000
269.992	145.486	178.000
269.714	144.273	178.000
269.459	143.655	178.000
231.827	230.624	179.000
231.592	230.763	179.000
231.211	230.509	179.000
349.970	323.124	180.000
349.158	323.873	180.000
364.586	374.194	181.000
364.807	374.847	181.000
365.001	376.219	181.000
364.829	375.076	181.000
365.459	374.438	181.000
364.446	374.155	181.000
364.229	374.059	181.000
363.402	374.295	181.000
349.158	324.046	182.000
349.372	323.088	182.000
453.341	278.941	183.000
453.289	279.450	183.000
453.209	279.381	183.000
459.308	406.301	184.000
460.430	406.743	184.000
461.134	407.648	184.000
492.032	424.773	185.000
492.444	424.326	185.000
499.563	178.604	186.000
499.891	179.910	186.000
499.301	181.870	186.000
499.152	181.539	186.000
500.056	181.446	186.000
307.459	376.761	187.000
307.382	376.597	187.000
307.444	376.627	187.000
450.800	278.155	188.000
451.105	278.154	188.000
501.065	181.964	189.000
500.249	182.256	189.000
307.817	377.087	190.000
307.279	376.549	190.000
307.548	377.085	190.000
307.756	376.552	190.000
307.127	376.647	190.000
307.452	376.737	190.000
307.476	376.850	190.000
307.120	376.564	190.000
307.502	376.633	190.000
307.153	377.009	190.000
307.450	376.998	190.000
307.181	376.623	190.000
307.476	376.686	190.000
307.350	376.532	190.000
307.505	376.739	190.000
460.069	403.791	191.000
460.739	403.706	191.000
461.563	404.246	191.000
491.598	295.127	192.000
490.892	296.457	192.000
499.912	182.042	193.000
499.607	180.801	193.000
319.966	272.005	194.000
319.870	271.573	194.000
452.813	278.053	195.000
453.351	278.351	195.000
499.046	180.165	196.000
498.819	180.132	196.000
498.369	179.508	196.000
236.619	237.087	197.000
236.208	236.619	197.000
302.505	169.468	198.000
303.407	169.781	198.000
309.218	266.654	199.000
308.840	266.920	199.000
308.679	267.168	199.000
309.413	267.328	199.000
443.860	295.646	200.000
444.984	295.783	200.000
445.665	295.517	200.000
445.247	295.498	200.000
446.168	296.460	200.000
447.007	295.990	200.000
269.602	97.020	201.000
269.787	97.043	201.000
269.222	97.587	201.000
314.804	369.956	202.000
314.839	369.940	202.000
485.099	297.759	203.000
485.407	296.986	203.000
309.310	267.182	204.000
309.078	267.311	204.000
308.969	267.065	204.000
309.380	267.215	204.000
309.094	267.343	204.000
309.331	267.104	204.000
372.746	409.130	205.000
372.203	410.689	205.000
268.712	96.155	206.000
269.952	97.304	206.000
269.650	96.873	206.000
268.155	96.907	206.000
268.355	96.382	206.000
451.202	294.292	207.000
449.552	292.793	207.000
308.940	267.048	208.000
308.988	267.216	208.000
308.976	267.109	208.000
309.304	267.389	208.000
309.079	267.110	208.000
309.089	267.166	208.000
309.221	267.080	208.000
309.492	267.102	208.000
309.763	267.886	208.000
309.527	267.562	208.000
498.404	218.764	209.000
498.197	218.370	209.000
498.163	218.882	209.000
483.671	181.737	210.000
484.255	182.575	210.000
436.498	90.023	211.000
436.684	89.539	211.000
436.940	88.859	211.000
367.175	313.554	212.000
366.450	315.089	212.000
364.172	313.225	212.000
109.735	203.567	213.000
109.564	202.680	213.000
108.796	203.699	213.000
108.337	204.373	213.000
130.194	382.448	214.000
131.169	382.684	214.000
417.552	480.869	215.000
417.932	482.138	215.000
438.286	88.738	216.000
438.522	89.356	216.000
437.958	89.278	216.000
437.445	89.463	216.000
437.755	89.601	216.000
437.395	89.094	216.000
436.944	89.269	216.000
187.179	363.624	217.000
187.117	364.009	217.000
395.975	176.495	218.000
396.466	176.036	218.000
314.703	370.391	219.000
315.485	368.991	219.000
418.751	483.366	220.000
418.675	483.659	220.000
473.349	284.507	221.000
474.486	283.458	221.000
501.362	217.418	222.000
500.201	216.969	222.000
386.432	217.554	223.000
386.451	217.901	223.000
386.042	218.176	223.000
386.462	218.613	223.000
386.488	218.550	223.000
386.272	218.752	223.000
445.203	294.032	224.000
444.891	293.761	224.000
268.231	94.114	225.000
268.851	94.608	225.000
268.988	93.912	225.000
465.312	293.006	226.000
465.408	293.392	226.000
465.158	293.067	226.000
465.387	293.178	226.000
465.041	293.234	226.000
385.859	218.273	227.000
385.695	218.208	227.000
385.706	218.341	227.000
490.007	352.208	228.000
490.942	351.797	228.000
460.407	209.343	229.000
459.805	209.251	229.000
459.089	209.507	229.000
458.140	210.190	229.000
312.075	269.157	230.000
312.746	268.553	230.000
312.281	269.026	230.000
311.264	269.677	230.000
309.768	269.246	230.000
309.542	269.408	230.000
360.763	312.620	231.000
361.143	313.009	231.000
486.136	298.533	232.000
486.530	297.069	232.000
460.746	209.191	233.000
460.040	209.052	233.000
362.642	313.499	234.000
362.514	314.569	234.000
361.948	316.161	234.000
362.973	316.349	234.000
363.053	316.635	234.000
175.136	359.287	235.000
175.630	358.856	235.000
175.515	358.786	235.000
198.155	312.900	236.000
197.310	312.332	236.000
424.333	316.827	237.000
424.333	316.827	237.000
187.033	364.008	238.000
187.033	364.008	238.000
447.597	376.265	239.000
447.475	376.096	239.000
320.334	122.785	240.000
321.035	123.050	240.000
321.077	123.697	240.000
313.322	268.765	241.000
313.682	268.246	241.000
186.647	363.732	242.000
186.384	364.239	242.000
186.382	364.085	242.000
186.403	364.669	243.000
186.951	363.790	243.000
431.274	301.199	244.000
431.409	300.846	244.000
298.686	392.118	245.000
296.784	391.338	245.000
309.746	268.170	246.000
309.673	267.623	246.000
310.775	269.544	246.000
309.875	268.484	246.000
462.463	405.239	247.000
461.931	406.229	247.000
461.449	408.048	247.000
460.659	408.209	247.000
461.433	408.107	247.000
460.529	408.184	247.000
460.716	408.932	247.000
460.487	408.969	247.000
460.588	408.725	247.000
424.311	190.932	248.000
424.624	191.040	248.000
298.064	391.060	249.000
298.329	391.304	249.000
288.864	47.668	250.000
288.109	48.381	250.000
62.813	283.533	251.000
62.913	283.831	251.000
62.773	283.624	251.000
62.931	283.682	251.000
62.901	283.609	251.000
62.797	283.667	251.000
62.731	283.439	251.000
62.787	284.077	251.000
62.929	283.742	251.000
62.746	283.526	251.000
180.273	218.656	252.000
181.504	219.036	252.000
444.668	294.047	253.000
445.496	293.785	253.000
445.503	295.525	253.000
199.460	421.058	254.000
199.102	420.737	254.000
62.920	283.575	255.000
62.918	283.635	255.000
62.724	283.828	255.000
63.482	283.385	255.000
92.053	322.487	256.000
92.414	321.951	256.000
93.240	321.905	256.000
306.047	390.555	257.000
307.843	391.671	257.000
191.502	408.287	258.000
190.568	408.163	258.000
269.321	96.806	259.000
269.095	96.867	259.000
268.845	96.505	259.000
62.949	283.741	260.000
62.790	283.718	260.000
63.073	284.184	260.000
63.364	284.107	260.000
63.311	283.722	260.000
63.070	284.101	260.000
314.477	355.087	261.000
313.919	355.316	261.000
314.055	354.654	261.000
314.880	354.892	261.000
314.926	355.368	261.000
315.791	354.954	261.000
316.231	354.934	261.000
269.397	96.789	262.000
269.476	96.133	262.000
269.045	95.430	262.000
268.791	96.468	262.000
303.816	393.945	263.000
302.504	392.745	263.000
310.680	153.652	264.000
309.891	153.333	264.000
308.836	152.366	264.000
298.146	394.191	265.000
300.199	392.708	265.000
300.567	393.484	265.000
337.988	348.275	266.000
338.511	348.049	266.000
338.914	347.575	266.000
97.960	190.311	267.000
96.434	190.951	267.000
270.072	95.679	268.000
270.059	95.760	268.000
269.318	96.248	268.000
268.653	95.172	268.000
269.498	95.460	268.000
270.165	96.295	268.000
269.937	97.153	268.000
270.121	97.423	268.000
269.917	97.256	268.000
419.749	277.302	269.000
418.888	276.947	269.000
420.464	276.323	269.000
419.618	276.202	269.000
420.205	275.983	269.000
420.572	275.388	269.000
420.593	276.621	269.000
429.065	338.171	270.000
430.080	337.567	270.000
430.999	338.039	270.000
431.590	337.400	270.000
433.112	337.047	270.000
431.563	338.897	270.000
431.721	339.886	270.000
233.384	148.260	271.000
233.109	146.815	271.000
215.355	161.889	272.000
213.184	162.283	272.000
433.461	339.908	273.000
433.183	338.982	273.000
434.218	338.964	273.000
418.612	480.725	274.000
418.746	479.529	274.000
418.296	479.575	274.000
268.935	96.071	275.000
269.255	97.429	275.000
270.382	96.822	275.000
271.463	96.931	275.000
214.450	162.395	276.000
215.656	162.326	276.000
417.684	479.726	277.000
418.764	480.491	277.000
382.597	333.232	278.000
382.138	332.920	278.000
272.038	96.923	279.000
271.465	98.227	279.000
374.818	84.213	280.000
375.089	84.122	280.000
486.445	297.474	281.000
486.992	296.402	281.000
452.312	100.836	282.000
451.974	101.471	282.000
451.168	101.851	282.000
450.564	101.275	282.000
292.763	283.649	283.000
291.905	282.760	283.000
291.757	282.085	283.000
290.918	282.941	283.000
435.522	263.912	284.000
435.823	263.956	284.000
485.246	297.595	285.000
484.508	297.709	285.000
83.596	123.537	286.000
84.369	122.753	286.000
83.690	122.065	286.000
485.232	301.041	287.000
484.679	297.834	287.000
484.054	296.728	287.000
222.347	382.174	288.000
221.229	382.262	288.000
221.074	383.260	288.000
220.769	382.994	288.000
221.031	383.269	288.000
221.728	382.910	288.000
221.630	381.715	288.000
390.361	422.235	289.000
390.685	421.966	289.000
475.142	154.726	290.000
475.729	155.491	290.000
475.559	154.824	290.000
453.775	290.813	291.000
454.298	291.783	291.000
454.178	290.763	291.000
454.007	291.737	291.000
453.643	292.732	291.000
180.568	300.144	292.000
179.721	298.550	292.000
458.220	117.092	293.000
459.150	118.050	293.000
459.217	118.348	293.000
459.655	118.583	293.000
459.133	118.608	293.000
459.481	119.286	293.000
454.370	293.130	294.000
454.006	292.227	294.000
454.120	292.278	294.000
451.620	292.337	294.000
451.231	292.074	294.000
452.326	291.733	294.000
453.622	293.562	294.000
428.343	30.527	295.000
428.734	30.346	295.000
429.891	29.406	295.000
287.615	283.013	296.000
287.392	282.982	296.000
351.513	323.815	297.000
352.727	322.570	297.000
223.750	384.610	298.000
222.167	384.542	298.000
237.733	254.393	299.000
238.111	254.385	299.000
236.512	253.428	299.000
237.521	253.673	299.000
430.818	29.507	300.000
430.830	30.419	300.000
430.557	30.052	300.000
430.771	30.242	300.000
308.090	181.360	301.000
306.954	180.273	301.000
231.506	251.255	302.000
232.791	251.509	302.000
235.321	251.843	302.000
353.469	324.923	303.000
353.167	325.234	303.000
352.193	324.116	303.000
352.138	322.939	303.000
351.233	323.326	303.000
236.060	252.553	304.000
234.126	252.451	304.000
232.241	251.865	304.000
352.503	323.653	305.000
352.847	323.837	305.000
352.430	324.220	305.000
288.343	283.320	306.000
288.074	283.985	306.000
288.236	284.000	306.000
418.186	481.210	307.000
418.146	481.644	307.000
418.327	481.627	307.000
233.608	253.524	308.000
234.262	255.104	308.000
445.226	141.969	309.000
445.305	141.416	309.000
410.722	305.347	310.000
411.047	305.225	310.000
453.681	291.757	311.000
454.504	289.849	311.000
455.966	290.697	311.000
457.972	289.532	311.000
457.992	289.882	311.000
457.614	289.898	311.000
456.527	290.658	311.000
457.261	290.613	311.000
457.003	290.763	311.000
456.305	289.896	311.000
465.660	233.386	312.000
465.541	233.944	312.000
234.343	255.174	313.000
235.702	254.499	313.000
234.581	253.946	313.000
234.532	252.649	313.000
234.532	252.649	313.000
233.957	252.516	313.000
235.694	251.822	313.000
306.701	179.769	314.000
306.664	180.196	314.000
403.913	144.584	315.000
403.913	144.584	315.000
432.015	349.515	316.000
431.972	349.634	316.000
431.326	348.799	316.000
418.214	483.019	317.000
418.512	482.051	317.000
501.736	182.626	318.000
502.143	182.475	318.000
501.893	182.096	318.000
501.853	181.238	318.000
502.592	181.144	318.000
502.820	179.689	318.000
432.280	347.810	319.000
431.834	346.925	319.000
489.909	380.833	320.000
488.280	381.393	320.000
489.085	383.048	320.000
450.023	290.637	321.000
450.557	292.174	321.000
450.974	291.951	321.000
452.123	293.563	322.000
452.707	293.295	322.000
392.599	391.615	323.000
393.680	391.128	323.000
393.771	391.541	323.000
452.973	293.649	324.000
452.208	292.637	324.000
393.649	391.151	325.000
392.158	391.989	325.000
381.887	287.384	326.000
381.642	287.447	326.000
380.965	287.163	326.000
380.672	287.456	326.000
392.857	390.011	327.000
393.523	389.234	327.000
274.242	259.279	328.000
273.797	259.596	328.000
232.217	166.686	329.000
233.235	168.106	329.000
453.754	292.430	330.000
454.626	293.259	330.000
454.308	292.686	330.000
454.027	291.172	330.000
453.229	289.585	330.000
454.280	291.154	330.000
454.381	290.363	330.000
453.867	290.005	330.000
455.136	289.693	330.000
454.992	290.079	330.000
456.016	288.906	330.000
458.787	289.567	330.000
459.625	289.327	330.000
459.780	289.505	330.000
459.267	290.502	330.000
460.710	291.363	330.000
460.352	290.682	330.000
460.683	290.230	330.000
460.875	289.821	330.000
229.942	164.456	331.000
230.751	164.371	331.000
439.210	246.200	332.000
438.870	245.560	332.000
231.906	166.194	333.000
232.025	163.876	333.000
231.692	163.351	333.000
441.490	55.591	334.000
441.496	55.322	334.000
459.997	288.738	335.000
459.054	290.074	335.000
458.678	289.704	335.000
457.544	290.586	335.000
319.174	271.528	336.000
318.267	271.481	336.000
336.868	408.419	337.000
337.582	408.746	337.000
338.202	408.830	337.000
338.580	408.544	337.000
338.539	409.151	337.000
338.376	408.983	337.000
339.532	409.791	337.000
340.068	409.966	337.000
457.354	292.916	338.000
457.300	292.437	338.000
457.224	291.828	338.000
456.332	291.471	338.000
456.552	290.312	338.000
456.605	291.548	338.000
456.562	290.346	338.000
455.296	290.160	338.000
454.666	291.740	338.000
454.467	293.275	338.000
454.608	293.141	338.000
319.645	270.884	339.000
319.398	272.473	339.000
318.954	273.234	339.000
229.827	164.516	340.000
230.818	164.487	340.000
230.754	163.771	340.000
337.771	408.549	341.000
337.990	409.777	341.000
134.019	132.008	342.000
133.168	131.924	342.000
338.354	408.954	343.000
336.122	408.304	343.000
336.722	408.101	343.000
407.706	361.108	344.000
407.840	360.745	344.000
436.705	93.947	345.000
436.520	93.586	345.000
438.027	310.875	346.000
438.348	310.756	346.000
405.774	360.990	347.000
406.605	361.030	347.000
472.209	186.268	348.000
472.755	187.185	348.000
412.764	111.460	349.000
413.450	112.000	349.000
414.680	112.681	349.000
415.011	113.075	349.000
414.307	113.106	349.000
414.138	111.451	349.000
415.403	111.448	349.000
415.234	111.997	349.000
414.439	111.893	349.000
415.074	112.535	349.000
302.372	403.485	350.000
301.269	403.896	350.000
303.000	403.936	350.000
405.537	362.594	351.000
406.548	361.980	351.000
404.837	361.367	351.000
405.190	361.458	351.000
404.693	360.248	351.000
404.888	359.780	351.000
475.387	185.482	352.000
474.816	184.481	352.000
444.122	318.416	353.000
444.869	318.881	353.000
474.945	185.488	354.000
474.724	185.471	354.000
474.049	185.734	354.000
473.647	185.145	354.000
474.509	184.017	354.000
474.816	182.854	354.000
404.910	360.091	355.000
404.983	359.721	355.000
405.895	360.872	355.000
406.547	361.168	355.000
406.674	360.813	355.000
407.433	360.396	355.000
292.559	195.776	356.000
292.899	195.942	356.000
294.028	196.758	356.000
294.411	195.695	356.000
294.353	196.169	356.000
293.770	196.373	356.000
314.718	271.581	357.000
314.902	271.707	357.000
470.799	264.852	358.000
469.071	266.212	358.000
469.221	266.832	358.000
179.625	304.099	359.000
180.065	303.273	359.000
178.972	302.977	359.000
179.447	303.044	359.000
441.552	93.190	360.000
441.662	93.885	360.000
441.127	93.741	360.000
440.644	93.640	360.000
439.319	93.990	360.000
439.206	93.727	360.000
439.786	92.856	360.000
440.924	93.254	360.000
441.632	93.097	360.000
314.894	271.888	361.000
315.088	271.309	361.000
314.777	271.567	361.000
314.697	271.748	361.000
422.951	110.499	362.000
423.403	109.484	362.000
205.564	181.658	363.000
205.564	181.658	363.000
207.145	179.901	363.000
314.962	271.931	364.000
314.962	271.931	364.000
439.606	92.846	365.000
439.195	92.020	365.000
439.009	92.040	365.000
418.100	110.003	366.000
419.061	110.645	366.000
419.302	111.491	366.000
418.563	112.180	366.000
418.358	111.238	366.000
418.782	110.702	366.000
314.929	271.616	367.000
315.000	271.750	367.000
171.505	405.503	368.000
171.000	405.281	368.000
171.306	405.498	368.000
170.760	405.482	368.000
207.403	420.475	369.000
208.039	420.088	369.000
276.997	127.396	370.000
277.369	127.842	370.000
277.768	127.743	370.000
83.014	413.171	371.000
83.056	413.269	371.000
94.025	119.890	372.000
94.025	119.890	372.000
339.253	346.915	373.000
339.253	346.915	373.000
338.043	347.134	373.000
336.475	347.346	373.000
409.591	393.185	374.000
409.775	393.359	374.000
409.304	393.448	374.000
334.484	347.488	375.000
334.288	348.653	375.000
333.867	348.893	375.000
333.405	348.350	375.000
334.113	348.438	375.000
335.176	348.746	375.000
335.284	350.172	375.000
333.696	348.989	375.000
333.960	349.025	375.000
408.153	393.744	376.000
408.635	393.752	376.000
408.442	393.526	376.000
408.004	393.893	376.000
240.144	262.940	377.000
239.375	263.745	377.000
394.209	390.522	378.000
393.605	390.128	378.000
183.097	280.436	379.000
183.214	280.652	379.000
397.152	291.281	380.000
396.692	291.029	380.000
397.098	291.093	380.000
164.395	119.586	381.000
163.304	119.438	381.000
238.721	264.228	382.000
238.878	264.449	382.000
240.789	264.121	382.000
240.634	263.799	382.000
240.220	263.946	382.000
239.251	263.960	382.000
364.143	343.489	383.000
365.397	342.160	383.000
238.341	263.517	384.000
239.283	263.557	384.000
239.655	262.668	384.000
238.562	259.623	384.000
357.681	313.009	385.000
357.846	313.011	385.000
357.585	312.600	385.000
430.322	286.013	386.000
430.847	285.618	386.000
430.553	286.014	386.000
430.841	286.108	386.000
357.819	313.285	387.000
357.928	313.325	387.000
357.214	313.697	387.000
182.715	280.767	388.000
183.181	281.743	388.000
357.247	313.169	389.000
357.612	313.065	389.000
357.645	313.852	389.000
358.072	313.063	389.000
358.249	313.046	389.000
357.968	313.240	389.000
357.854	313.885	389.000
357.395	313.532	389.000
357.912	313.151	389.000
357.737	313.730	390.000
357.339	313.308	390.000
357.886	313.375	390.000
292.630	135.545	391.000
291.412	135.841	391.000
160.136	121.478	392.000
160.464	120.904	392.000
473.079	403.788	393.000
471.762	403.602	393.000
164.456	91.762	394.000
165.316	92.409	394.000
266.457	314.264	395.000
266.377	313.364	395.000
267.037	313.105	395.000
333.178	350.059	396.000
333.081	348.835	396.000
333.014	349.088	396.000
333.740	349.341	396.000
372.798	481.771	397.000
372.755	481.636	397.000
372.837	481.858	397.000
346.439	353.198	398.000
346.785	352.396	398.000
347.170	352.669	398.000
332.628	348.712	399.000
331.877	349.200	399.000
332.456	348.499	399.000
331.859	348.476	399.000
361.700	341.999	400.000
361.408	342.895	400.000
363.206	343.840	400.000
362.761	343.171	400.000
347.244	352.958	401.000
347.316	353.233	401.000
402.937	90.627	402.000
402.913	90.525	402.000
359.990	198.397	403.000
359.546	197.388	403.000
361.918	342.680	404.000
362.141	343.456	404.000
360.071	343.526	404.000
359.804	342.607	404.000
347.600	353.153	405.000
346.950	353.222	405.000
347.581	352.754	406.000
347.772	352.496	406.000
359.638	343.204	407.000
360.189	343.304	407.000
347.077	353.054	408.000
347.249	353.255	408.000
240.348	261.702	409.000
240.158	261.335	409.000
268.550	97.224	410.000
267.875	96.858	410.000
267.875	96.858	410.000
216.247	167.760	411.000
216.247	167.760	411.000
217.304	167.111	411.000
361.435	342.698	412.000
361.435	342.698	412.000
240.726	261.684	413.000
240.816	262.088	413.000
347.313	353.031	414.000
347.293	352.855	414.000
347.631	352.976	414.000
342.883	188.072	415.000
342.391	187.684	415.000
359.302	344.330	416.000
357.839	343.296	416.000
347.503	352.984	417.000
347.436	353.617	417.000
343.760	187.051	418.000
344.141	188.656	418.000
342.708	188.749	418.000
340.924	188.767	418.000
340.721	189.642	418.000
340.042	188.800	418.000
339.349	187.797	418.000
215.183	90.636	419.000
215.578	89.987	419.000
347.361	353.191	420.000
347.364	353.533	420.000
215.073	164.461	421.000
214.561	163.829	421.000
212.846	162.309	422.000
211.935	163.175	422.000
347.078	353.248	423.000
347.764	353.305	423.000
346.632	353.273	424.000
347.361	353.376	424.000
227.711	148.894	425.000
228.102	149.399	425.000
224.447	283.746	426.000
224.029	283.061	426.000
224.608	282.738	426.000
446.680	143.065	427.000
445.671	142.990	427.000
347.069	353.481	428.000
346.905	354.393	428.000
223.671	284.017	429.000
223.195	283.908	429.000
445.844	141.639	430.000
446.130	142.833	430.000
445.942	143.746	430.000
392.134	248.546	431.000
392.354	247.203	431.000
392.474	245.663	431.000
392.858	245.836	431.000
446.958	141.780	432.000
446.824	142.092	432.000
344.544	257.375	433.000
344.089	256.316	433.000
344.061	257.152	433.000
343.999	256.904	433.000
210.846	242.515	434.000
211.475	242.613	434.000
211.911	246.718	435.000
211.937	246.820	435.000
347.069	257.171	436.000
346.593	257.153	436.000
211.581	243.373	437.000
211.378	242.735	437.000
211.125	242.532	437.000
211.192	243.037	437.000
460.516	393.926	438.000
460.161	393.933	438.000
460.039	393.794	438.000
210.817	244.100	439.000
211.677	244.414	439.000
211.423	243.113	439.000
211.969	243.325	439.000
211.072	242.705	440.000
210.577	243.730	440.000
211.090	244.874	441.000
211.009	244.056	441.000
210.100	244.285	441.000
210.590	245.521	441.000
210.427	245.901	442.000
211.205	246.456	442.000
210.703	246.397	442.000
210.799	245.420	442.000
234.729	233.842	443.000
233.364	233.357	443.000
233.761	233.458	443.000
148.952	301.740	444.000
149.268	301.637	444.000
393.028	389.673	445.000
393.487	389.562	445.000
392.880	389.910	445.000
393.827	389.009	446.000
394.349	389.570	446.000
467.594	190.423	447.000
467.264	191.620	447.000
466.819	192.568	447.000
467.442	193.132	447.000
467.931	194.790	447.000
469.113	194.700	448.000
468.506	195.210	448.000
468.442	195.960	449.000
468.381	195.737	449.000
469.090	194.863	449.000
262.342	287.233	450.000
263.200	287.053	450.000
336.158	280.064	451.000
336.502	281.011	451.000
336.072	280.684	451.000
335.329	280.259	451.000
190.086	371.298	452.000
190.778	372.153	452.000
191.520	372.048	452.000
403.118	361.478	453.000
403.337	361.751	453.000
403.812	362.429	453.000
403.542	363.072	453.000
403.778	362.945	453.000
403.323	364.756	453.000
403.034	365.575	453.000
402.544	364.754	453.000
468.900	195.294	454.000
468.769	194.685	454.000
467.627	194.120	454.000
468.294	194.167	454.000
468.568	194.514	454.000
445.055	142.308	455.000
444.831	140.942	455.000
330.132	349.197	456.000
330.889	349.204	456.000
330.482	349.140	456.000
330.764	349.377	456.000
330.809	348.759	456.000
401.010	366.071	457.000
401.209	367.107	457.000
331.271	349.053	458.000
330.858	348.982	458.000
330.801	348.823	458.000
331.044	349.134	458.000
403.513	363.429	459.000
403.876	363.382	459.000
403.924	363.120	459.000
404.085	362.501	459.000
403.480	362.373	459.000
403.250	363.197	459.000
403.788	364.355	459.000
330.703	349.127	460.000
331.660	348.996	460.000
332.088	348.087	460.000
389.474	49.837	461.000
390.821	49.372	461.000
403.925	362.727	462.000
404.951	362.605	462.000
404.283	361.955	462.000
404.581	362.187	462.000
404.088	362.189	462.000
403.820	362.217	462.000
403.564	362.145	462.000
404.110	362.161	462.000
403.743	361.839	462.000
404.150	361.837	462.000
403.406	361.735	462.000
403.576	361.108	462.000
278.932	264.525	463.000
279.501	263.954	463.000
469.459	193.111	464.000
467.889	192.860	464.000
467.815	194.151	464.000
467.443	194.066	464.000
467.679	192.651	464.000
467.632	192.945	464.000
468.447	193.353	464.000
468.742	192.871	464.000
468.116	193.280	464.000
468.583	194.583	464.000
467.548	195.066	464.000
467.813	195.476	464.000
468.857	195.684	464.000
468.789	195.317	464.000
468.741	195.340	464.000
467.211	195.055	464.000
449.208	280.790	465.000
449.076	280.656	465.000
449.690	280.683	465.000
449.256	280.583	465.000
449.503	280.621	465.000
336.837	346.556	466.000
338.749	345.264	466.000
389.380	49.055	467.000
388.327	48.118	467.000
388.112	48.581	467.000
387.696	48.778	467.000
449.532	280.409	468.000
449.242	280.267	468.000
449.067	280.176	468.000
448.965	280.930	468.000
448.965	280.930	468.000
449.090	280.850	468.000
449.491	280.930	468.000
449.319	280.917	468.000
449.147	280.477	468.000
449.172	280.096	468.000
449.043	280.283	468.000
449.247	280.477	468.000
449.422	280.551	468.000
449.873	280.923	468.000
449.138	281.035	468.000
449.406	280.910	468.000
449.355	280.932	468.000
449.316	280.722	468.000
448.848	280.532	468.000
449.294	280.734	468.000
449.345	280.577	468.000
449.161	280.826	468.000
448.854	280.686	468.000
449.067	280.741	468.000
449.071	280.708	468.000
449.491	280.831	468.000
449.098	280.613	468.000
448.873	280.701	468.000
486.805	295.957	469.000
486.527	295.706	469.000
276.069	264.436	470.000
275.632	263.760	470.000
276.358	264.497	470.000
403.796	360.457	471.000
403.626	360.848	471.000
403.934	361.104	471.000
403.814	360.997	471.000
403.241	361.376	472.000
404.352	362.379	472.000
403.656	360.916	472.000
403.439	361.702	472.000
403.737	361.934	472.000
404.179	361.484	472.000
403.992	361.458	472.000
404.297	361.329	472.000
403.966	361.078	472.000
404.014	361.540	472.000
224.377	284.188	473.000
224.115	284.390	473.000
223.528	284.357	473.000
222.907	285.081	473.000
328.112	181.647	474.000
328.901	181.628	474.000
328.958	182.239	474.000
329.399	181.736	474.000
330.519	181.803	474.000
331.521	181.096	474.000
331.044	181.584	474.000
331.134	181.777	474.000
190.064	106.647	475.000
188.289	106.340	475.000
187.353	105.637	475.000
341.636	225.042	476.000
340.702	224.708	476.000
340.894	225.492	476.000
213.452	166.441	477.000
213.323	166.493	477.000
434.757	244.024	478.000
434.614	243.630	478.000
435.326	243.926	478.000
435.608	244.098	478.000
436.168	243.722	478.000
228.317	52.842	479.000
227.905	51.872	479.000
228.609	51.495	479.000
227.889	52.281	479.000
227.345	51.641	479.000
228.861	51.404	479.000
290.960	129.831	480.000
291.038	129.532	480.000
290.802	129.075	480.000
82.933	347.650	481.000
81.830	348.011	481.000
81.618	347.914	481.000
229.868	51.047	482.000
229.311	51.062	482.000
79.781	351.124	483.000
81.006	352.168	483.000
81.230	353.228	483.000
141.565	140.751	484.000
141.463	141.780	484.000
294.023	305.374	485.000
294.997	304.317	485.000
290.846	129.504	486.000
291.342	129.985	486.000
290.762	129.983	486.000
79.641	353.830	487.000
78.949	353.650	487.000
387.963	129.046	488.000
389.252	128.548	488.000
391.583	128.943	488.000
338.757	226.506	489.000
335.917	226.339	489.000
335.411	226.220	489.000
335.414	225.707	489.000
293.801	306.369	490.000
294.245	306.496	490.000
294.181	307.068	490.000
294.294	306.957	490.000
286.399	185.595	491.000
286.426	185.748	491.000
287.174	186.026	491.000
231.672	34.888	492.000
231.427	34.825	492.000
437.557	243.308	493.000
437.958	243.138	493.000
358.454	339.776	494.000
357.778	340.672	494.000
195.360	238.910	495.000
195.915	238.954	495.000
197.012	239.248	495.000
229.782	62.812	496.000
230.334	63.811	496.000
231.858	266.709	497.000
231.396	267.904	497.000
229.986	267.844	497.000
229.216	268.997	497.000
229.764	269.387	497.000
229.008	269.869	497.000
232.732	60.468	498.000
232.631	60.108	498.000
231.552	60.956	498.000
231.873	61.937	498.000
196.687	240.332	499.000
197.984	241.012	499.000
390.987	129.670	500.000
390.633	129.229	500.000
389.174	129.520	500.000
369.334	331.944	501.000
368.757	332.320	501.000
369.377	332.448	501.000
231.624	61.844	502.000
230.614	63.070	502.000
290.892	129.930	503.000
291.236	129.713	503.000
226.857	53.488	504.000
227.087	52.773	504.000
227.425	51.923	504.000
228.182	51.598	504.000
198.536	241.989	505.000
198.516	240.963	505.000
230.493	65.208	506.000
230.088	63.646	506.000
228.700	63.249	506.000
291.071	129.258	507.000
291.177	129.846	507.000
337.776	196.069	508.000
337.396	197.232	508.000
228.723	51.354	509.000
228.807	50.145	509.000
229.637	268.399	510.000
229.407	268.541	510.000
291.745	129.438	511.000
291.383	129.482	511.000
386.110	353.132	512.000
385.905	352.969	512.000
488.736	248.332	513.000
488.809	248.132	513.000
149.238	306.630	514.000
147.784	304.894	514.000
228.350	269.133	515.000
229.722	268.966	515.000
231.362	34.847	516.000
231.770	34.162	516.000
488.241	249.471	517.000
487.605	248.763	517.000
230.482	265.456	518.000
232.092	265.800	518.000
232.289	266.076	518.000
231.734	265.828	518.000
488.169	250.176	519.000
488.265	250.839	519.000
190.601	107.405	520.000
189.601	106.183	520.000
291.217	212.822	521.000
291.787	212.296	521.000
337.122	197.223	522.000
337.387	197.181	522.000
337.588	197.568	522.000
292.117	129.875	523.000
291.316	129.903	523.000
291.347	129.916	523.000
291.981	212.726	524.000
292.068	211.871	524.000
410.861	255.009	525.000
409.803	255.509	525.000
410.542	256.164	525.000
409.803	255.753	525.000
409.990	254.843	525.000
228.842	269.473	526.000
228.802	269.169	526.000
229.545	269.090	526.000
224.236	224.139	527.000
222.590	223.892	527.000
239.370	229.291	528.000
239.723	228.845	528.000
190.579	251.112	529.000
190.345	251.644	529.000
463.995	103.003	530.000
464.058	102.627	530.000
232.256	50.180	531.000
232.135	49.952	531.000
218.450	164.772	532.000
217.155	164.775	532.000
20.094	185.670	533.000
20.534	186.461	533.000
216.889	164.392	534.000
217.762	164.860	534.000
218.929	164.763	534.000
452.644	280.930	535.000
452.376	280.995	535.000
452.440	280.838	535.000
453.410	281.182	535.000
453.974	280.275	535.000
453.562	281.230	535.000
453.550	281.934	535.000
454.449	282.311	535.000
454.325	282.216	535.000
455.409	279.541	535.000
455.484	278.517	535.000
234.419	62.279	536.000
233.231	63.333	536.000
65.033	333.409	537.000
65.302	333.826	537.000
64.593	333.092	537.000
64.233	332.763	537.000
65.425	332.461	537.000
394.421	340.912	538.000
394.422	341.276	538.000
454.690	278.468	539.000
455.344	279.934	539.000
454.548	281.576	539.000
453.725	280.177	539.000
453.957	279.444	539.000
454.775	280.372	539.000
456.344	279.016	539.000
456.589	278.697	539.000
363.020	318.405	540.000
361.864	317.662	540.000
390.450	345.200	541.000
389.623	344.092	541.000
244.717	265.711	542.000
244.471	265.039	542.000
343.611	224.307	543.000
344.164	224.529	543.000
342.955	224.575	543.000
244.335	264.482	544.000
243.855	263.935	544.000
343.647	224.900	545.000
343.448	224.604	545.000
244.288	261.904	546.000
244.243	262.084	546.000
244.510	261.910	546.000
245.038	262.010	546.000
245.412	262.418	546.000
343.965	224.392	547.000
343.682	224.289	547.000
244.741	261.901	548.000
244.469	263.041	548.000
243.838	263.464	548.000
244.043	263.276	548.000
244.331	263.101	548.000
246.592	264.040	548.000
245.047	263.976	548.000
244.780	264.081	548.000
244.668	265.830	548.000
244.668	265.830	548.000
353.836	313.035	549.000
354.469	312.119	549.000
343.733	225.324	550.000
343.967	225.434	550.000
344.247	224.617	550.000
10.641	181.005	551.000
10.756	180.763	551.000
163.336	339.398	552.000
162.541	339.102	552.000
456.929	240.695	553.000
456.237	239.335	553.000
455.976	239.455	553.000
457.824	238.097	553.000
457.824	238.097	553.000
343.800	225.218	554.000
344.461	224.804	554.000
344.461	224.804	554.000
409.860	136.904	555.000
409.860	136.904	555.000
410.882	135.666	555.000
410.759	136.849	555.000
353.644	310.608	556.000
353.644	310.608	556.000
65.214	333.357	557.000
64.255	332.048	557.000
64.476	332.936	557.000
220.561	163.406	558.000
220.869	164.339	558.000
219.817	165.969	558.000
221.148	165.114	558.000
222.082	164.263	558.000
344.190	225.133	559.000
344.359	224.568	559.000
344.468	225.249	559.000
344.201	225.090	559.000
344.323	224.996	559.000
344.270	225.105	559.000
344.457	224.877	559.000
344.508	225.666	559.000
344.365	224.810	559.000
344.129	225.077	559.000
344.329	224.432	559.000
338.570	387.179	560.000
337.932	387.270	560.000
338.823	386.270	560.000
342.014	251.024	561.000
341.276	250.329	561.000
341.881	250.469	561.000
410.728	135.311	562.000
410.821	135.644	562.000
410.135	135.377	562.000
409.630	135.378	562.000
221.209	238.663	563.000
223.166	237.641	563.000
222.675	238.476	563.000
137.919	137.165	564.000
137.476	137.154	564.000
139.149	137.775	564.000
246.451	264.547	565.000
246.030	263.911	565.000
246.934	262.365	565.000
247.347	262.615	566.000
246.460	263.047	566.000
245.215	263.924	566.000
245.431	264.776	566.000
277.365	332.142	567.000
276.654	331.291	567.000
334.662	195.415	568.000
334.832	194.766	568.000
346.438	197.558	569.000
346.343	197.538	569.000
347.380	197.894	569.000
347.005	195.500	569.000
346.560	195.216	569.000
346.192	194.504	569.000
346.799	194.336	569.000
347.741	193.616	569.000
346.773	194.940	569.000
345.948	196.284	569.000
346.940	195.953	569.000
348.659	195.626	569.000
221.991	165.811	570.000
220.124	165.930	570.000
182.777	376.975	571.000
183.292	376.872	571.000
182.949	376.524	571.000
182.629	378.072	571.000
183.139	377.614	571.000
240.408	79.389	572.000
240.836	79.406	572.000
240.129	80.374	572.000
240.485	80.921	572.000
338.997	381.840	573.000
338.974	381.530	573.000
66.357	332.978	574.000
64.525	333.404	574.000
64.293	333.220	574.000
64.386	332.446	574.000
64.520	332.705	574.000
378.777	247.718	575.000
378.777	247.718	575.000
451.001	213.485	576.000
451.801	213.207	576.000
401.122	86.698	577.000
400.657	86.926	577.000
119.591	295.683	578.000
119.398	295.320	578.000
313.515	268.108	579.000
[truncated: 14,419 more rows]
