# Supplementary material for: The transpeptidase PBP2 governs initial localization and activity of the major cell-wall synthesis machinery in E. coli
Source: eLife. 2020 Feb 20;9:e50629. doi: 10.7554/eLife.50629 (PMC7089770; doi:10.7554/eLife.50629)
Supplement: Source data 1. [file elife-50629-data1.zip › data/fast/GFP/av127_a22_1.txt]

X Y ID
247.579	138.344	1.000
246.882	136.980	1.000
245.228	135.779	1.000
244.735	134.524	1.000
244.072	134.035	1.000
245.258	136.065	1.000
161.786	229.518	2.000
161.173	229.752	2.000
352.040	232.339	3.000
351.900	232.451	3.000
352.495	232.878	3.000
95.996	276.042	4.000
96.385	276.091	4.000
96.317	276.169	4.000
95.954	276.325	4.000
96.053	276.291	4.000
480.059	403.783	5.000
480.706	403.676	5.000
480.352	403.709	5.000
480.300	403.116	5.000
144.023	408.332	6.000
144.701	406.724	6.000
144.483	405.687	6.000
142.945	405.824	6.000
250.729	412.449	7.000
249.527	412.796	7.000
489.135	472.400	8.000
488.876	472.129	8.000
374.373	214.673	9.000
374.432	214.579	9.000
374.518	212.243	9.000
374.179	212.219	9.000
373.854	211.906	9.000
374.967	211.793	9.000
375.202	212.744	9.000
185.846	267.619	10.000
185.848	266.906	10.000
256.072	328.659	11.000
256.256	328.773	11.000
256.073	328.002	11.000
219.692	355.806	12.000
220.420	356.515	12.000
220.406	356.590	12.000
220.075	357.145	12.000
440.703	163.721	13.000
442.132	163.109	13.000
187.010	364.112	14.000
186.746	363.629	14.000
186.386	363.620	14.000
499.604	389.943	15.000
500.497	389.903	15.000
501.120	389.807	15.000
501.257	389.066	15.000
502.236	388.829	15.000
412.316	491.825	16.000
412.528	491.936	16.000
454.134	176.657	17.000
453.010	177.840	17.000
216.528	282.314	18.000
216.547	281.804	18.000
216.679	281.856	18.000
216.123	282.120	18.000
216.729	281.460	18.000
216.645	281.798	18.000
216.343	281.424	18.000
215.956	281.502	18.000
216.635	281.686	18.000
216.788	282.344	18.000
216.233	282.151	18.000
216.833	282.102	18.000
217.076	282.112	18.000
45.531	332.026	19.000
46.258	332.388	19.000
297.000	385.362	20.000
296.119	385.828	20.000
295.697	386.288	20.000
295.641	385.896	20.000
296.030	386.279	20.000
296.717	387.129	20.000
488.349	471.816	21.000
489.653	471.393	21.000
489.410	471.961	21.000
419.370	303.798	22.000
419.168	303.984	22.000
143.637	307.788	23.000
144.113	309.194	23.000
143.407	308.312	23.000
344.869	348.803	24.000
345.118	348.729	24.000
410.032	385.056	25.000
410.049	384.349	25.000
187.480	245.604	26.000
186.179	245.399	26.000
382.404	400.781	27.000
383.502	400.613	27.000
479.417	403.442	28.000
480.164	403.384	28.000
141.733	292.327	29.000
142.910	292.109	29.000
61.081	350.172	30.000
61.744	350.501	30.000
380.023	394.214	31.000
381.295	396.710	31.000
380.541	395.189	31.000
339.060	460.118	32.000
340.489	459.193	32.000
437.528	283.902	33.000
437.229	284.151	33.000
186.573	364.112	34.000
186.427	362.825	34.000
186.315	363.467	34.000
186.221	363.489	34.000
186.111	363.381	34.000
404.805	448.059	35.000
404.889	448.025	35.000
400.792	413.884	36.000
401.020	414.075	36.000
400.928	413.409	36.000
488.492	472.016	37.000
488.798	471.605	37.000
488.564	471.765	37.000
488.372	471.980	37.000
488.912	471.936	37.000
488.493	471.597	37.000
488.884	471.672	37.000
488.756	471.589	37.000
488.973	471.506	37.000
488.789	471.716	37.000
488.513	471.589	37.000
489.295	471.496	37.000
488.775	471.206	37.000
488.476	471.530	37.000
488.808	471.520	37.000
488.807	471.786	37.000
488.967	471.585	37.000
345.139	348.785	38.000
344.842	348.884	38.000
344.724	349.316	38.000
296.684	385.578	39.000
296.174	385.488	39.000
296.215	385.051	39.000
296.709	385.115	39.000
296.967	385.121	39.000
323.920	452.515	40.000
323.977	452.596	40.000
324.142	452.989	40.000
324.020	451.308	40.000
326.141	450.976	40.000
379.758	87.006	41.000
378.391	86.989	41.000
162.019	226.241	42.000
161.534	226.816	42.000
407.019	394.530	43.000
406.194	394.351	43.000
384.336	270.784	44.000
384.313	270.162	44.000
384.309	269.898	44.000
384.800	270.092	44.000
383.803	270.292	44.000
384.716	270.206	44.000
385.021	270.048	44.000
385.058	269.833	44.000
384.135	270.006	44.000
384.398	270.101	44.000
385.021	269.938	44.000
348.216	291.270	45.000
347.612	290.957	45.000
480.797	403.789	46.000
480.390	403.746	46.000
479.790	403.302	46.000
480.129	404.193	46.000
363.623	275.336	47.000
362.041	275.032	47.000
411.637	297.908	48.000
412.293	298.227	48.000
411.307	297.465	48.000
411.884	297.075	48.000
411.669	297.133	48.000
411.959	297.858	48.000
256.540	328.543	49.000
256.127	327.983	49.000
256.632	328.513	49.000
256.855	328.602	49.000
494.182	363.595	50.000
495.586	364.481	50.000
494.786	363.633	50.000
331.848	368.837	51.000
331.862	368.664	51.000
332.384	368.820	51.000
332.643	368.901	51.000
332.264	368.750	51.000
332.304	368.549	51.000
332.519	368.448	51.000
332.146	368.074	51.000
332.027	368.593	51.000
332.459	368.464	51.000
332.461	368.249	51.000
332.551	368.884	51.000
394.304	391.828	52.000
395.155	392.139	52.000
255.773	438.612	53.000
254.780	438.857	53.000
255.790	438.914	53.000
255.094	438.969	53.000
254.982	438.798	53.000
254.075	438.718	53.000
253.376	438.923	53.000
254.319	438.987	53.000
338.648	459.882	54.000
337.935	460.145	54.000
336.207	459.998	54.000
151.214	114.077	55.000
152.413	113.339	55.000
479.948	158.177	56.000
481.680	158.919	56.000
481.638	158.802	56.000
34.205	196.063	57.000
34.597	196.465	57.000
35.150	196.270	57.000
34.690	196.350	57.000
34.697	195.831	57.000
35.077	196.179	57.000
274.240	271.595	58.000
274.244	271.730	58.000
273.654	272.092	58.000
272.379	272.167	58.000
438.531	290.476	59.000
438.669	290.799	59.000
437.699	291.004	59.000
437.371	290.996	59.000
438.039	290.790	59.000
438.592	291.609	59.000
463.521	298.861	60.000
461.468	298.982	60.000
462.755	299.443	60.000
463.274	298.780	60.000
462.819	298.498	60.000
463.061	298.049	60.000
462.843	296.791	60.000
462.681	297.123	60.000
463.433	297.968	60.000
462.424	297.035	60.000
85.191	402.671	61.000
85.471	403.131	61.000
143.475	402.557	62.000
143.355	404.189	62.000
426.859	414.312	63.000
428.778	414.202	63.000
496.992	450.969	64.000
497.236	449.924	64.000
497.349	450.102	64.000
240.780	143.623	65.000
240.247	144.694	65.000
240.354	145.269	65.000
434.687	165.648	66.000
433.540	165.362	66.000
434.112	165.437	66.000
433.360	165.320	66.000
433.447	165.396	66.000
358.179	246.891	67.000
360.372	245.583	67.000
360.329	245.604	67.000
24.056	261.304	68.000
23.928	261.027	68.000
219.611	355.611	69.000
219.685	355.692	69.000
10.114	402.368	70.000
11.228	402.357	70.000
482.809	415.599	71.000
482.659	415.731	71.000
482.621	415.471	71.000
482.677	415.927	71.000
482.678	415.517	71.000
481.712	416.483	71.000
482.917	415.635	71.000
387.848	494.582	72.000
389.209	493.513	72.000
389.583	494.440	72.000
389.886	492.629	72.000
452.665	179.015	73.000
453.961	177.590	73.000
453.359	176.546	73.000
454.279	175.990	73.000
454.934	176.519	73.000
455.462	177.201	73.000
454.048	177.702	73.000
453.573	177.247	73.000
453.336	176.733	73.000
453.554	177.719	73.000
452.760	177.189	73.000
458.093	203.057	74.000
459.372	204.264	74.000
254.239	207.608	75.000
256.039	209.296	75.000
257.182	210.046	75.000
469.789	306.436	76.000
469.707	306.057	76.000
469.160	305.852	76.000
360.555	315.033	77.000
360.646	313.794	77.000
277.271	344.775	78.000
278.389	345.652	78.000
276.644	344.741	78.000
277.431	346.089	78.000
139.412	352.146	79.000
139.443	352.645	79.000
500.747	352.302	80.000
500.463	353.383	80.000
119.389	372.989	81.000
118.463	373.940	81.000
296.472	384.944	82.000
296.881	385.728	82.000
296.603	384.770	82.000
296.263	385.252	82.000
296.682	385.116	82.000
295.920	385.553	82.000
309.992	398.084	83.000
313.323	398.374	83.000
233.543	402.440	84.000
233.998	402.737	84.000
455.477	448.753	85.000
457.744	448.903	85.000
456.433	448.339	85.000
354.100	454.442	86.000
353.918	453.505	86.000
382.563	213.774	87.000
383.549	214.368	87.000
382.653	213.366	87.000
382.995	214.552	87.000
383.498	215.832	87.000
403.315	225.944	88.000
403.375	225.995	88.000
404.510	226.544	88.000
403.240	260.548	89.000
402.444	261.400	89.000
402.274	260.844	89.000
217.191	282.212	90.000
217.211	282.440	90.000
217.176	282.323	90.000
217.159	282.620	90.000
143.824	309.429	91.000
143.643	306.774	91.000
186.495	363.215	92.000
186.651	363.119	92.000
186.798	363.672	92.000
186.483	363.150	92.000
186.673	363.690	92.000
187.086	363.225	92.000
186.371	363.200	92.000
340.514	424.217	93.000
341.866	424.440	93.000
327.800	453.516	94.000
325.658	452.359	94.000
451.127	165.296	95.000
451.155	163.068	95.000
491.757	309.786	96.000
491.403	310.875	96.000
490.884	312.095	96.000
442.819	372.466	97.000
443.673	372.427	97.000
443.195	372.885	97.000
442.935	371.125	97.000
10.679	401.916	98.000
10.679	401.352	98.000
10.053	402.100	98.000
10.404	401.669	98.000
10.619	402.725	98.000
10.865	402.431	98.000
9.854	401.909	98.000
119.289	89.386	99.000
117.903	88.705	99.000
297.981	258.787	100.000
298.773	258.390	100.000
300.656	259.491	100.000
299.471	259.542	100.000
298.377	259.360	100.000
97.950	288.267	101.000
97.993	288.665	101.000
139.294	352.504	102.000
139.440	352.151	102.000
139.119	352.801	102.000
139.036	352.760	102.000
139.465	352.347	102.000
139.485	352.739	102.000
139.375	352.478	102.000
493.108	364.479	103.000
493.564	364.242	103.000
410.662	297.023	104.000
410.670	296.941	104.000
469.747	305.310	105.000
470.653	306.302	105.000
470.705	306.078	105.000
351.310	451.670	106.000
351.040	452.624	106.000
314.122	125.571	107.000
313.531	126.101	107.000
312.894	125.771	107.000
461.452	140.418	108.000
461.356	140.188	108.000
461.215	139.904	108.000
461.484	140.154	108.000
461.759	139.675	108.000
461.489	140.053	108.000
461.664	139.909	108.000
403.830	225.320	109.000
403.429	225.861	109.000
419.939	301.276	110.000
419.592	301.337	110.000
417.987	301.759	110.000
418.677	300.307	110.000
342.568	312.469	111.000
342.552	311.935	111.000
403.566	412.351	112.000
401.659	409.561	112.000
400.397	408.488	112.000
285.934	110.223	113.000
285.897	110.426	113.000
391.401	147.452	114.000
392.398	146.936	114.000
216.341	283.210	115.000
216.718	283.436	115.000
217.128	282.729	115.000
217.196	282.734	115.000
217.010	282.179	115.000
216.838	282.474	115.000
217.717	282.353	115.000
217.028	281.994	115.000
217.540	282.521	115.000
217.409	282.050	115.000
217.487	282.316	115.000
217.055	281.847	115.000
217.650	281.910	115.000
217.631	282.281	115.000
217.920	282.413	115.000
217.936	282.012	115.000
217.347	282.930	115.000
218.263	282.718	115.000
217.346	282.392	115.000
217.276	282.680	115.000
452.757	361.477	116.000
451.600	361.544	116.000
337.672	207.932	117.000
338.471	206.993	117.000
337.785	206.122	117.000
352.303	229.871	118.000
352.277	232.189	118.000
353.185	233.063	118.000
354.083	232.834	118.000
353.442	233.056	118.000
353.018	232.199	118.000
354.297	231.441	118.000
402.369	261.341	119.000
401.687	260.996	119.000
402.102	261.043	119.000
398.389	290.883	120.000
398.056	290.746	120.000
398.115	290.693	120.000
410.979	296.842	121.000
411.282	296.831	121.000
472.844	333.324	122.000
472.730	332.195	122.000
472.660	332.206	122.000
8.773	363.219	123.000
9.003	362.235	123.000
456.846	453.762	124.000
458.846	455.927	124.000
437.438	174.922	125.000
437.031	174.218	125.000
145.536	305.598	126.000
144.733	306.995	126.000
257.792	327.784	127.000
257.764	328.554	127.000
258.829	329.583	127.000
259.769	328.295	127.000
258.081	328.356	127.000
470.200	450.936	128.000
470.317	451.474	128.000
469.921	451.674	128.000
503.863	178.188	129.000
503.225	177.565	129.000
8.789	298.955	130.000
10.293	299.691	130.000
9.530	299.624	130.000
88.587	390.511	131.000
88.372	392.746	131.000
66.494	223.812	132.000
66.367	222.242	132.000
466.142	279.849	133.000
466.463	279.227	133.000
83.080	291.072	134.000
83.796	290.389	134.000
339.326	313.600	135.000
340.243	313.977	135.000
127.196	441.995	136.000
127.697	442.688	136.000
127.775	442.764	136.000
144.157	483.477	137.000
144.276	483.389	137.000
54.578	102.668	138.000
54.719	102.060	138.000
481.131	159.876	139.000
480.568	160.965	139.000
181.058	253.991	140.000
181.392	254.761	140.000
325.280	257.494	141.000
323.166	258.232	141.000
322.767	257.205	141.000
146.275	305.246	142.000
146.695	304.714	142.000
146.565	304.512	142.000
146.593	304.016	142.000
146.668	303.872	142.000
495.421	323.087	143.000
495.115	322.853	143.000
496.318	322.145	143.000
61.805	351.981	144.000
61.344	351.370	144.000
139.407	352.544	145.000
139.859	352.547	145.000
140.037	352.492	145.000
140.048	352.518	145.000
139.820	352.531	145.000
139.632	352.524	145.000
139.387	352.423	145.000
139.471	352.544	145.000
139.474	352.861	145.000
127.075	369.082	146.000
126.196	369.312	146.000
331.043	382.536	147.000
329.558	382.236	147.000
329.639	381.661	147.000
330.137	380.149	147.000
330.606	379.487	147.000
489.147	471.532	148.000
488.640	471.194	148.000
489.008	471.516	148.000
488.749	471.358	148.000
488.725	471.644	148.000
488.961	471.695	148.000
489.132	471.813	148.000
147.242	91.796	149.000
146.929	92.161	149.000
427.160	163.251	150.000
425.608	164.140	150.000
424.486	163.827	150.000
454.870	175.802	151.000
454.842	174.795	151.000
453.759	175.816	151.000
321.330	179.400	152.000
320.046	178.516	152.000
199.668	247.912	153.000
197.983	248.754	153.000
198.358	249.429	153.000
198.099	249.925	153.000
198.361	249.568	153.000
401.923	260.616	154.000
401.959	261.150	154.000
349.646	291.080	155.000
349.957	290.238	155.000
350.349	291.048	155.000
250.879	386.710	156.000
251.193	387.697	156.000
250.045	386.536	156.000
249.017	384.999	156.000
249.456	385.724	156.000
250.815	384.825	156.000
11.063	401.937	157.000
10.556	402.270	157.000
10.114	402.118	157.000
10.159	402.541	157.000
470.079	450.581	158.000
470.674	451.587	158.000
238.470	480.208	159.000
238.069	479.177	159.000
337.515	203.689	160.000
337.696	205.381	160.000
74.082	251.397	161.000
73.585	251.543	161.000
74.154	251.789	161.000
74.625	252.065	161.000
375.213	272.257	162.000
374.928	272.801	162.000
410.925	296.319	163.000
411.075	296.767	163.000
471.680	333.731	164.000
470.517	333.308	164.000
496.895	449.338	165.000
495.738	450.108	165.000
496.049	450.530	165.000
252.916	203.391	166.000
252.859	202.223	166.000
417.873	303.907	167.000
417.919	304.213	167.000
417.695	305.277	167.000
458.113	370.595	168.000
459.067	368.492	168.000
459.437	368.377	168.000
486.158	386.773	169.000
487.232	388.292	169.000
488.524	389.988	169.000
489.001	390.252	169.000
489.371	389.667	169.000
488.448	389.063	169.000
489.590	388.108	169.000
419.699	441.002	170.000
420.261	438.822	170.000
420.812	438.521	170.000
402.006	260.645	171.000
402.497	260.411	171.000
401.886	261.543	171.000
256.156	320.824	172.000
255.840	321.732	172.000
256.848	323.850	172.000
256.511	323.540	172.000
256.420	323.701	172.000
255.885	325.066	172.000
256.936	324.051	172.000
257.098	324.514	172.000
332.160	368.224	173.000
332.654	368.214	173.000
332.370	367.608	173.000
332.562	368.001	173.000
332.390	367.879	173.000
332.990	368.279	173.000
489.796	398.437	174.000
490.498	399.325	174.000
491.081	399.894	174.000
490.750	399.594	174.000
491.402	399.271	174.000
492.503	399.993	174.000
490.932	400.762	174.000
491.382	399.495	174.000
489.856	399.897	174.000
424.076	164.502	175.000
423.176	165.469	175.000
352.841	233.858	176.000
354.000	232.211	176.000
350.018	290.156	177.000
349.617	290.196	177.000
348.692	291.049	177.000
349.427	291.487	177.000
411.398	295.672	178.000
410.547	295.968	178.000
98.567	298.660	179.000
98.616	299.803	179.000
189.216	231.521	180.000
189.230	229.624	180.000
188.765	230.978	180.000
190.553	231.138	180.000
383.357	240.374	181.000
382.371	241.414	181.000
403.291	245.872	182.000
403.199	246.765	182.000
401.744	248.304	182.000
401.383	247.623	182.000
150.349	300.901	183.000
149.300	301.789	183.000
503.368	351.463	184.000
500.626	351.902	184.000
502.140	351.952	184.000
501.248	352.837	184.000
501.553	352.808	184.000
491.277	364.625	185.000
491.183	366.111	185.000
492.364	365.790	185.000
417.038	467.399	186.000
416.078	467.859	186.000
456.010	174.291	187.000
455.221	174.972	187.000
51.803	311.282	188.000
50.664	312.604	188.000
293.171	350.551	189.000
293.548	351.575	189.000
293.298	352.537	189.000
469.051	115.689	190.000
468.847	115.581	190.000
428.450	247.753	191.000
429.483	246.872	191.000
245.808	340.546	192.000
245.511	340.185	192.000
246.144	340.427	192.000
73.221	359.414	193.000
73.490	359.997	193.000
71.898	357.841	193.000
10.096	402.046	194.000
11.187	402.212	194.000
492.737	479.329	195.000
492.822	479.727	195.000
492.546	480.345	195.000
447.332	298.246	196.000
447.608	298.111	196.000
447.277	297.905	196.000
147.756	302.076	197.000
148.271	301.955	197.000
127.327	370.864	198.000
126.021	372.045	198.000
126.194	371.458	198.000
322.281	178.353	199.000
322.466	178.718	199.000
381.838	239.731	200.000
383.205	241.091	200.000
382.626	240.698	200.000
496.957	450.471	201.000
496.501	450.492	201.000
496.423	450.500	201.000
173.767	264.798	202.000
174.377	264.432	202.000
332.837	368.094	203.000
332.664	368.363	203.000
332.737	368.129	203.000
332.012	367.800	203.000
331.608	368.280	203.000
250.874	412.381	204.000
248.383	412.100	204.000
63.506	446.708	205.000
63.610	446.740	205.000
63.488	446.917	205.000
63.804	446.590	205.000
339.479	265.937	206.000
339.854	265.341	206.000
339.445	264.238	206.000
338.410	264.746	206.000
431.513	420.443	207.000
430.773	420.368	207.000
113.948	285.450	208.000
114.453	284.543	208.000
113.304	286.073	208.000
420.048	303.869	209.000
419.600	301.673	209.000
43.787	346.898	210.000
42.880	345.554	210.000
501.304	351.520	211.000
500.669	351.208	211.000
499.728	351.747	211.000
411.211	296.148	212.000
410.947	295.927	212.000
410.760	296.392	212.000
360.822	246.560	213.000
360.409	246.656	213.000
328.936	383.565	214.000
327.117	383.843	214.000
312.281	393.411	215.000
311.850	393.309	215.000
312.257	393.129	215.000
255.639	207.626	216.000
257.433	207.332	216.000
257.167	206.297	216.000
318.963	228.007	217.000
319.357	226.723	217.000
98.400	287.575	218.000
99.215	287.075	218.000
97.695	285.755	218.000
96.961	285.723	218.000
96.615	286.485	218.000
96.845	287.396	218.000
496.323	450.448	219.000
496.693	450.625	219.000
496.361	450.579	219.000
496.843	450.862	219.000
496.287	450.605	219.000
496.221	449.898	219.000
496.858	450.652	219.000
496.867	450.167	219.000
217.727	282.367	220.000
218.084	281.941	220.000
217.432	282.601	220.000
216.729	282.384	220.000
468.919	450.813	221.000
470.069	450.943	221.000
469.990	451.414	221.000
469.764	451.395	221.000
285.715	110.049	222.000
286.223	109.937	222.000
286.384	110.153	222.000
287.088	109.923	222.000
286.633	109.714	222.000
286.176	109.859	222.000
467.428	163.701	223.000
467.381	163.734	223.000
467.041	163.944	223.000
136.028	251.635	224.000
137.338	253.260	224.000
136.652	253.617	224.000
455.778	482.633	225.000
456.014	481.335	225.000
456.007	481.761	225.000
187.739	193.986	226.000
186.281	194.584	226.000
185.663	194.831	226.000
422.863	237.978	227.000
423.322	237.746	227.000
273.387	242.044	228.000
271.888	242.691	228.000
272.884	242.815	228.000
138.763	317.778	229.000
138.599	317.686	229.000
139.989	317.289	229.000
138.510	317.657	229.000
410.302	295.738	230.000
410.292	295.717	230.000
402.265	417.076	231.000
401.928	416.158	231.000
402.119	415.105	231.000
402.857	414.520	231.000
403.989	414.667	231.000
330.877	95.236	232.000
330.287	95.595	232.000
292.272	115.679	233.000
293.112	115.672	233.000
181.161	224.046	234.000
181.481	222.657	234.000
501.166	276.534	235.000
501.714	276.721	235.000
503.229	276.706	235.000
504.360	276.464	235.000
503.038	276.217	235.000
502.437	274.812	235.000
270.622	380.283	236.000
270.153	380.229	236.000
377.264	209.419	237.000
375.773	208.937	237.000
376.632	208.449	237.000
380.567	240.780	238.000
380.119	240.846	238.000
217.919	282.215	239.000
218.355	282.386	239.000
217.773	283.154	239.000
217.169	282.861	239.000
216.870	282.373	239.000
469.795	451.147	240.000
469.839	451.801	240.000
470.133	451.072	240.000
471.035	451.130	240.000
469.350	451.603	240.000
179.125	258.380	241.000
177.086	258.407	241.000
96.224	287.273	242.000
96.192	287.591	242.000
95.470	286.889	242.000
411.113	296.028	243.000
411.203	296.063	243.000
411.349	295.988	243.000
346.800	348.054	244.000
346.583	349.033	244.000
346.392	348.453	244.000
345.874	349.355	244.000
345.836	349.483	244.000
345.601	347.721	244.000
253.875	386.530	245.000
254.586	387.367	245.000
253.732	386.710	245.000
254.072	387.788	245.000
253.779	389.302	245.000
252.882	388.196	245.000
252.978	388.035	245.000
253.451	387.757	245.000
10.764	402.812	246.000
11.487	403.401	246.000
10.717	403.098	246.000
428.288	478.676	247.000
427.936	479.293	247.000
329.793	96.832	248.000
331.841	96.329	248.000
332.986	98.170	248.000
475.762	385.032	249.000
475.998	384.380	249.000
477.898	385.309	249.000
222.269	129.532	250.000
223.677	128.074	250.000
223.463	129.069	250.000
380.318	241.059	251.000
379.532	239.852	251.000
380.225	241.035	251.000
380.784	242.196	251.000
381.339	241.290	251.000
380.372	240.196	251.000
447.699	300.614	252.000
447.265	300.859	252.000
446.705	301.035	252.000
489.821	325.953	253.000
490.869	325.181	253.000
332.632	368.397	254.000
332.166	367.498	254.000
332.805	368.309	254.000
387.162	86.936	255.000
386.957	87.301	255.000
174.807	264.349	256.000
174.800	262.440	256.000
353.560	269.989	257.000
353.623	270.447	257.000
347.918	291.677	258.000
348.799	290.886	258.000
256.819	323.430	259.000
255.872	324.528	259.000
254.027	323.835	259.000
255.435	325.516	259.000
256.671	324.074	259.000
256.104	323.497	259.000
255.648	323.919	259.000
255.975	323.359	259.000
255.476	323.333	259.000
254.393	323.352	259.000
254.617	323.457	259.000
255.468	323.770	259.000
192.842	253.699	260.000
193.355	253.905	260.000
390.713	309.065	261.000
391.040	309.216	261.000
390.853	310.201	261.000
323.691	381.465	262.000
324.960	381.314	262.000
314.026	395.703	263.000
314.897	394.390	263.000
314.830	393.375	263.000
313.483	392.015	263.000
332.729	67.735	264.000
331.654	67.920	264.000
291.873	115.112	265.000
292.529	115.301	265.000
423.311	135.331	266.000
423.073	135.007	266.000
172.788	265.993	267.000
171.512	266.440	267.000
174.834	329.540	268.000
174.233	329.761	268.000
496.158	449.844	269.000
496.470	449.996	269.000
21.019	462.984	270.000
20.397	463.154	270.000
397.358	290.686	271.000
397.496	290.439	271.000
397.430	291.046	271.000
403.994	414.377	272.000
403.426	415.620	272.000
402.363	413.879	272.000
401.831	414.253	272.000
402.334	415.602	272.000
400.895	415.338	272.000
401.894	414.779	272.000
401.400	413.010	272.000
401.042	412.470	272.000
400.329	411.106	272.000
401.326	413.047	272.000
401.996	412.205	272.000
405.270	448.665	273.000
404.729	448.532	273.000
405.944	448.682	273.000
290.896	184.783	274.000
289.903	186.139	274.000
288.946	187.656	274.000
393.996	483.474	275.000
393.472	484.054	275.000
391.250	310.134	276.000
390.141	308.849	276.000
389.459	308.904	276.000
388.643	467.113	277.000
388.566	466.398	277.000
147.845	91.751	278.000
147.963	91.033	278.000
145.143	91.337	278.000
334.686	103.666	279.000
334.537	103.091	279.000
334.070	102.978	279.000
335.389	105.045	279.000
140.609	255.298	280.000
138.911	255.076	280.000
137.620	255.399	280.000
136.109	256.604	280.000
336.269	255.538	281.000
335.411	258.427	281.000
430.656	415.798	282.000
430.938	418.169	282.000
195.567	92.288	283.000
195.376	91.938	283.000
195.335	91.599	283.000
195.229	90.844	283.000
195.770	90.838	283.000
195.332	91.487	283.000
395.168	214.965	284.000
395.360	215.819	284.000
397.861	290.963	285.000
397.871	290.601	285.000
10.982	403.539	286.000
10.147	403.083	286.000
386.578	468.043	287.000
385.020	468.553	287.000
473.544	470.127	288.000
474.690	469.289	288.000
474.248	468.631	288.000
475.542	467.776	288.000
476.630	467.088	288.000
315.743	242.576	289.000
315.760	243.357	289.000
334.702	257.754	290.000
336.494	257.167	290.000
348.058	291.648	291.000
348.519	291.253	291.000
477.586	383.440	292.000
476.804	382.620	292.000
476.836	382.174	292.000
416.784	416.853	293.000
416.274	415.679	293.000
267.398	204.951	294.000
266.719	205.181	294.000
267.531	203.592	294.000
266.741	202.802	294.000
265.755	202.182	294.000
504.496	274.801	295.000
504.089	277.865	295.000
164.800	351.865	296.000
165.732	352.308	296.000
332.855	367.799	297.000
332.662	368.305	297.000
331.624	367.674	297.000
331.542	368.043	297.000
332.901	367.513	297.000
150.801	79.837	298.000
150.864	78.653	298.000
491.170	109.106	299.000
491.119	108.903	299.000
492.789	108.649	299.000
492.023	108.054	299.000
397.625	291.036	300.000
397.662	290.685	300.000
339.396	297.479	301.000
339.875	296.479	301.000
268.926	367.059	302.000
269.224	367.990	302.000
268.576	367.567	302.000
267.057	366.389	302.000
263.175	365.808	302.000
262.529	365.903	302.000
496.131	449.773	303.000
495.953	449.904	303.000
496.511	449.708	303.000
18.192	458.895	304.000
16.953	460.642	304.000
239.737	146.671	305.000
240.463	143.810	305.000
240.458	143.761	305.000
336.594	254.862	306.000
336.510	254.902	306.000
373.687	87.174	307.000
375.562	87.144	307.000
206.282	189.746	308.000
206.004	190.108	308.000
87.838	243.989	309.000
88.849	245.890	309.000
88.565	247.536	309.000
411.261	295.474	310.000
410.815	295.708	310.000
411.023	295.588	310.000
411.292	295.246	310.000
465.926	431.056	311.000
466.107	429.538	311.000
465.443	432.907	311.000
463.859	432.558	311.000
330.296	93.715	312.000
331.377	92.387	312.000
465.508	119.424	313.000
466.096	119.646	313.000
433.782	174.950	314.000
435.555	173.959	314.000
288.023	189.143	315.000
288.314	189.237	315.000
287.858	188.851	315.000
287.600	189.174	315.000
398.036	290.652	316.000
397.673	290.543	316.000
396.445	290.482	316.000
397.653	290.559	316.000
397.854	290.878	316.000
397.450	290.512	316.000
397.322	290.450	316.000
42.076	325.840	317.000
42.690	324.995	317.000
430.651	416.442	318.000
428.531	416.212	318.000
429.031	416.413	318.000
430.109	416.132	318.000
430.771	417.036	318.000
430.157	416.812	318.000
429.836	415.438	318.000
428.028	413.834	318.000
426.709	414.188	318.000
347.685	440.622	319.000
349.636	439.763	319.000
350.272	440.754	319.000
352.388	441.340	319.000
393.318	484.062	320.000
394.356	483.495	320.000
395.647	484.489	320.000
244.130	135.803	321.000
244.797	135.398	321.000
245.275	131.673	321.000
243.675	132.825	321.000
244.165	134.301	321.000
245.229	134.606	321.000
246.944	136.026	321.000
247.766	136.077	321.000
248.704	137.124	321.000
340.531	297.752	322.000
338.982	296.985	322.000
63.319	317.417	323.000
63.753	319.206	323.000
405.289	448.812	324.000
405.116	448.194	324.000
495.866	450.011	325.000
495.781	449.932	325.000
496.062	449.819	325.000
496.096	450.542	325.000
496.195	449.649	325.000
386.488	87.320	326.000
386.437	86.994	326.000
386.501	86.889	326.000
296.533	292.056	327.000
297.208	291.654	327.000
416.844	302.449	328.000
416.953	302.531	328.000
415.715	417.126	329.000
413.513	415.743	329.000
414.319	417.158	329.000
413.748	417.895	329.000
483.398	442.821	330.000
483.912	443.171	330.000
482.773	441.801	330.000
376.116	445.568	331.000
372.905	445.117	331.000
387.848	78.465	332.000
387.101	77.178	332.000
387.668	77.343	332.000
388.835	77.441	332.000
467.857	117.776	333.000
465.623	117.917	333.000
88.158	247.009	334.000
89.414	245.810	334.000
88.737	245.865	334.000
130.836	342.417	335.000
129.855	343.768	335.000
111.540	388.515	336.000
109.864	389.209	336.000
109.389	388.745	336.000
110.009	386.959	336.000
10.022	402.744	337.000
10.648	401.666	337.000
335.435	106.664	338.000
335.219	106.509	338.000
253.696	208.641	339.000
253.950	208.934	339.000
255.533	208.150	339.000
255.418	208.080	339.000
325.538	256.540	340.000
323.904	256.483	340.000
322.679	257.027	340.000
322.829	256.719	340.000
153.968	294.529	341.000
154.224	294.052	341.000
154.248	295.063	341.000
332.273	367.245	342.000
332.517	367.425	342.000
465.416	431.093	343.000
467.097	432.152	343.000
416.338	263.721	344.000
416.822	264.466	344.000
413.031	264.429	344.000
416.956	302.008	345.000
417.346	302.112	345.000
399.460	337.980	346.000
398.753	338.553	346.000
398.702	339.784	346.000
397.723	339.255	346.000
397.492	341.333	346.000
398.303	342.749	346.000
399.305	343.657	346.000
385.909	215.797	347.000
385.612	216.851	347.000
385.445	217.197	347.000
386.098	217.040	347.000
385.168	216.804	347.000
286.034	261.848	348.000
284.141	260.568	348.000
62.385	351.231	349.000
61.963	352.273	349.000
62.582	351.441	349.000
62.227	350.833	349.000
197.086	353.926	350.000
198.485	353.881	350.000
198.067	353.543	350.000
197.386	352.980	350.000
342.405	421.558	351.000
343.276	422.230	351.000
342.820	421.888	351.000
342.214	421.921	351.000
342.611	422.427	351.000
372.000	443.626	352.000
371.925	443.632	352.000
373.350	444.435	352.000
374.552	443.655	352.000
374.502	443.684	352.000
374.172	445.199	352.000
143.226	327.760	353.000
145.763	327.791	353.000
144.730	328.187	353.000
142.687	329.483	353.000
141.563	329.359	353.000
141.782	330.184	353.000
350.668	350.182	354.000
350.864	351.526	354.000
332.134	367.879	355.000
331.966	367.871	355.000
414.473	415.530	356.000
414.301	416.302	356.000
416.896	415.058	356.000
386.723	87.164	357.000
386.558	86.914	357.000
466.513	119.149	358.000
466.721	119.469	358.000
468.067	118.610	358.000
35.292	195.844	359.000
34.759	196.251	359.000
154.006	296.586	360.000
153.136	298.318	360.000
417.034	302.782	361.000
416.572	302.505	361.000
482.777	440.885	362.000
483.379	440.525	362.000
482.314	439.754	362.000
482.179	439.148	362.000
322.376	256.943	363.000
323.858	256.870	363.000
326.392	258.059	363.000
325.424	259.491	363.000
299.997	209.040	364.000
300.942	208.370	364.000
301.429	208.217	364.000
93.649	364.908	365.000
91.976	365.962	365.000
92.319	365.424	365.000
331.914	368.080	366.000
332.009	367.782	366.000
108.918	386.462	367.000
107.337	385.988	367.000
107.816	385.456	367.000
469.227	446.464	368.000
469.220	447.363	368.000
469.378	448.796	368.000
468.504	448.957	368.000
469.458	449.563	368.000
495.936	449.502	369.000
496.254	449.539	369.000
496.473	449.806	369.000
482.150	482.000	370.000
480.888	480.521	370.000
481.244	481.281	370.000
446.922	493.842	371.000
447.071	493.318	371.000
247.655	137.867	372.000
246.774	136.611	372.000
243.956	135.821	372.000
431.205	173.619	373.000
433.027	174.093	373.000
48.794	183.739	374.000
49.537	185.882	374.000
35.252	195.831	375.000
34.605	196.557	375.000
153.402	294.848	376.000
154.202	295.319	376.000
410.576	295.994	377.000
410.937	295.717	377.000
361.240	65.213	378.000
361.601	65.121	378.000
361.499	65.144	378.000
361.631	64.801	378.000
361.334	65.230	378.000
361.440	64.943	378.000
384.638	86.630	379.000
383.953	86.645	379.000
384.812	86.778	379.000
385.178	87.081	379.000
385.705	87.082	379.000
276.528	133.756	380.000
276.080	134.138	380.000
275.391	134.342	380.000
469.139	118.138	381.000
469.338	118.620	381.000
252.743	206.827	382.000
251.438	206.681	382.000
88.610	217.947	383.000
89.311	217.310	383.000
88.647	217.650	383.000
88.698	217.694	383.000
348.916	291.192	384.000
348.112	291.191	384.000
156.519	348.332	385.000
155.934	348.995	385.000
154.610	349.938	385.000
342.569	421.565	386.000
343.246	421.814	386.000
342.950	421.886	386.000
215.852	459.214	387.000
216.155	458.311	387.000
446.994	495.070	388.000
446.987	495.342	388.000
446.701	494.658	388.000
429.708	195.751	389.000
429.182	195.675	389.000
428.982	194.630	389.000
427.092	194.643	389.000
374.718	445.729	390.000
374.057	444.784	390.000
374.964	444.318	390.000
374.481	443.933	390.000
374.443	445.691	390.000
373.427	446.598	390.000
390.820	76.584	391.000
391.221	76.971	391.000
391.204	78.084	391.000
391.929	77.415	391.000
393.622	77.609	391.000
249.048	141.887	392.000
250.385	139.495	392.000
301.804	279.359	393.000
300.358	279.278	393.000
417.207	417.805	394.000
415.064	414.948	394.000
126.215	440.954	395.000
126.018	442.548	395.000
125.073	443.286	395.000
115.818	450.041	396.000
115.884	449.227	396.000
495.813	449.817	397.000
496.030	450.064	397.000
495.877	450.208	397.000
496.075	449.870	397.000
431.018	490.848	398.000
431.778	490.789	398.000
430.576	490.176	398.000
429.710	490.127	398.000
106.638	148.779	399.000
105.534	148.909	399.000
213.793	223.487	400.000
213.083	221.998	400.000
44.465	326.770	401.000
44.140	326.967	401.000
125.696	342.593	402.000
126.483	343.623	402.000
127.076	344.476	402.000
244.809	153.595	403.000
244.396	153.689	403.000
380.255	240.030	404.000
379.640	241.273	404.000
379.729	242.397	404.000
379.802	244.363	404.000
379.985	244.390	404.000
82.456	291.500	405.000
83.087	292.778	405.000
84.125	294.222	405.000
140.299	314.069	406.000
139.913	314.430	406.000
140.590	313.088	406.000
243.459	352.368	407.000
243.419	353.060	407.000
331.857	367.254	408.000
331.682	367.512	408.000
363.795	388.287	409.000
364.180	389.527	409.000
364.892	390.343	409.000
10.456	402.098	410.000
11.237	402.384	410.000
10.645	402.142	410.000
11.134	402.730	410.000
11.467	402.955	410.000
62.827	404.220	411.000
64.036	403.552	411.000
64.367	401.494	411.000
217.651	456.303	412.000
216.840	455.061	412.000
384.186	86.107	413.000
383.653	87.390	413.000
383.086	88.034	413.000
383.091	87.981	413.000
383.252	87.819	413.000
336.556	103.565	414.000
335.122	106.008	414.000
334.870	105.458	414.000
335.536	106.804	414.000
335.173	106.404	414.000
336.029	107.268	414.000
433.653	174.613	415.000
434.485	173.982	415.000
435.782	173.512	415.000
436.445	175.433	415.000
435.931	176.565	415.000
254.552	207.529	416.000
254.031	208.002	416.000
154.851	295.169	417.000
155.301	294.672	417.000
425.401	321.298	418.000
425.085	320.340	418.000
427.388	318.584	418.000
426.718	319.355	418.000
155.059	349.102	419.000
155.453	349.538	419.000
155.757	350.306	419.000
155.929	351.950	419.000
155.888	352.089	419.000
156.432	350.759	419.000
155.925	351.929	419.000
154.972	350.147	419.000
350.210	351.885	420.000
351.933	352.446	420.000
253.587	388.928	421.000
251.378	388.709	421.000
251.119	388.659	421.000
313.605	400.812	422.000
312.675	400.996	422.000
312.243	399.924	422.000
311.069	399.009	422.000
311.013	399.253	422.000
311.453	400.807	422.000
300.433	280.224	423.000
299.725	280.810	423.000
213.224	225.071	424.000
214.503	222.912	424.000
213.839	222.316	424.000
244.928	298.678	425.000
244.466	298.202	425.000
245.862	297.792	425.000
332.557	366.694	426.000
332.155	366.765	426.000
452.673	377.855	427.000
451.900	377.849	427.000
451.595	377.832	427.000
450.617	377.240	427.000
261.208	380.390	428.000
260.646	378.288	428.000
495.938	449.770	429.000
495.804	449.734	429.000
496.701	450.114	429.000
495.871	449.791	429.000
495.788	449.748	429.000
218.954	453.175	430.000
219.345	451.924	430.000
218.526	452.168	430.000
334.172	458.206	431.000
333.841	456.829	431.000
333.901	456.369	431.000
401.202	93.401	432.000
401.520	92.962	432.000
249.368	140.246	433.000
248.997	141.300	433.000
249.448	138.926	433.000
247.617	137.512	433.000
245.174	135.251	433.000
244.148	135.202	433.000
245.709	134.357	433.000
322.503	257.187	434.000
322.919	257.126	434.000
322.586	257.146	434.000
267.691	324.581	435.000
268.375	325.100	435.000
268.665	322.359	435.000
380.642	110.008	436.000
380.912	109.959	436.000
382.790	110.819	436.000
382.972	110.198	436.000
254.661	206.802	437.000
255.944	208.385	437.000
255.082	208.588	437.000
256.578	210.719	437.000
255.640	210.441	437.000
255.240	209.735	437.000
408.512	340.151	438.000
409.883	343.200	438.000
477.164	382.095	439.000
477.933	381.390	439.000
371.932	132.844	440.000
372.215	133.160	440.000
372.149	133.494	440.000
373.118	134.045	440.000
280.095	178.172	441.000
279.900	177.132	441.000
281.431	176.441	441.000
10.467	402.008	442.000
10.610	402.047	442.000
386.415	216.131	443.000
386.684	215.828	443.000
210.521	223.851	444.000
210.549	223.638	444.000
267.920	286.822	445.000
267.045	284.925	445.000
266.711	284.172	445.000
268.084	284.188	445.000
371.337	299.324	446.000
371.604	299.189	446.000
372.146	299.257	446.000
467.654	119.269	447.000
467.634	117.371	447.000
466.419	116.529	447.000
461.841	136.368	448.000
460.974	136.466	448.000
493.374	199.352	449.000
491.989	201.347	449.000
490.726	200.879	449.000
215.967	354.664	450.000
216.365	355.930	450.000
56.361	376.942	451.000
55.771	375.220	451.000
242.815	352.664	452.000
243.045	352.774	452.000
243.205	352.285	452.000
105.196	139.869	453.000
106.289	140.025	453.000
232.434	322.175	454.000
231.316	322.944	454.000
154.539	350.275	455.000
154.586	351.236	455.000
410.368	294.661	456.000
410.187	293.433	456.000
410.507	294.585	456.000
411.029	294.270	456.000
411.224	294.524	456.000
410.745	294.341	456.000
410.166	294.525	456.000
410.316	295.083	456.000
411.430	295.683	456.000
412.219	296.041	456.000
479.065	479.648	457.000
480.663	479.219	457.000
482.447	479.799	457.000
485.653	479.971	457.000
483.828	480.533	457.000
484.501	479.477	457.000
484.181	480.590	457.000
484.222	481.647	457.000
483.302	481.681	457.000
322.751	257.462	458.000
322.929	256.991	458.000
322.381	256.999	458.000
323.281	257.600	458.000
322.721	256.638	458.000
322.872	256.945	458.000
322.634	256.864	458.000
322.663	257.304	458.000
322.951	257.463	458.000
323.027	257.140	458.000
322.775	257.225	458.000
322.642	257.077	458.000
323.048	257.520	458.000
323.023	256.946	458.000
323.012	257.264	458.000
323.046	256.523	458.000
323.199	256.721	458.000
322.642	256.812	458.000
322.584	256.845	458.000
322.630	256.968	458.000
322.706	256.638	458.000
323.176	256.890	458.000
323.091	257.287	458.000
323.084	257.166	458.000
323.257	257.200	458.000
323.676	257.359	458.000
322.986	256.567	458.000
322.897	257.126	458.000
336.176	105.114	459.000
334.889	103.987	459.000
333.909	103.629	459.000
335.367	100.738	459.000
285.917	109.702	460.000
286.436	108.385	460.000
287.018	108.718	460.000
286.320	108.920	460.000
286.495	107.932	460.000
433.921	137.655	461.000
433.353	137.937	461.000
432.688	138.792	461.000
432.996	138.646	461.000
433.955	138.898	461.000
433.845	141.055	461.000
433.738	140.890	461.000
145.735	305.928	462.000
146.442	304.705	462.000
147.615	303.342	462.000
146.972	304.203	462.000
232.342	245.699	463.000
233.046	245.012	463.000
232.495	244.968	463.000
499.635	286.373	464.000
500.589	286.850	464.000
500.194	287.919	464.000
501.455	286.834	464.000
501.142	285.123	464.000
501.454	285.692	464.000
474.657	382.543	465.000
475.758	382.679	465.000
475.743	382.705	465.000
495.732	449.769	466.000
495.740	449.229	466.000
495.905	449.382	466.000
140.986	221.197	467.000
140.507	222.156	467.000
139.665	221.892	467.000
153.602	297.056	468.000
154.975	295.817	468.000
154.122	295.364	468.000
153.698	295.895	468.000
153.378	294.215	468.000
408.562	340.427	469.000
408.567	341.431	469.000
335.330	459.701	470.000
336.232	459.086	470.000
402.105	129.885	471.000
401.510	129.123	471.000
401.627	129.469	471.000
402.127	129.559	471.000
400.491	129.268	471.000
398.912	129.634	471.000
488.132	202.002	472.000
487.804	201.810	472.000
321.357	249.456	473.000
322.521	248.857	473.000
179.538	372.429	474.000
180.841	372.930	474.000
181.292	372.885	474.000
181.321	373.151	474.000
372.988	134.163	475.000
372.598	133.642	475.000
371.957	132.828	475.000
371.516	132.748	475.000
372.080	134.177	475.000
372.529	134.510	475.000
372.231	133.441	475.000
372.736	133.389	475.000
372.741	132.747	475.000
372.193	133.186	475.000
372.084	134.525	475.000
202.695	242.654	476.000
204.100	243.657	476.000
232.747	350.548	477.000
232.354	351.895	477.000
232.640	353.495	477.000
233.826	353.208	477.000
214.124	354.766	478.000
213.921	354.832	478.000
11.128	402.880	479.000
11.512	402.542	479.000
11.238	402.914	479.000
11.404	402.885	479.000
417.218	455.646	480.000
416.240	455.481	480.000
417.774	455.076	480.000
417.470	454.806	480.000
416.756	453.971	480.000
416.551	453.410	480.000
415.202	453.012	480.000
414.926	452.297	480.000
415.643	451.710	480.000
415.616	452.768	480.000
99.055	288.488	481.000
98.966	287.567	481.000
99.481	287.695	481.000
97.680	287.581	481.000
342.830	422.354	482.000
342.741	422.058	482.000
343.477	421.713	482.000
495.858	449.548	483.000
495.404	449.575	483.000
495.886	449.546	483.000
350.547	236.934	484.000
350.238	237.728	484.000
41.545	461.475	485.000
40.814	461.464	485.000
39.818	461.609	485.000
42.433	462.683	485.000
352.761	116.731	486.000
352.620	118.004	486.000
350.571	116.406	486.000
351.270	116.676	486.000
352.204	115.949	486.000
350.805	117.381	486.000
336.592	460.191	487.000
336.548	459.692	487.000
336.744	460.466	487.000
338.773	460.587	487.000
381.412	489.707	488.000
383.272	489.304	488.000
361.137	64.825	489.000
360.889	65.201	489.000
343.842	97.383	490.000
344.154	97.266	490.000
287.322	108.284	491.000
287.290	107.908	491.000
236.400	122.182	492.000
236.961	122.189	492.000
434.893	140.162	493.000
433.624	140.354	493.000
435.058	140.203	493.000
209.686	276.693	494.000
210.057	276.380	494.000
209.148	273.455	494.000
147.634	303.870	495.000
146.100	305.517	495.000
147.359	304.149	495.000
146.574	304.363	495.000
146.324	305.697	495.000
364.624	493.711	496.000
363.865	493.515	496.000
363.013	492.838	496.000
363.537	491.512	496.000
362.460	491.038	496.000
362.453	491.477	496.000
335.046	99.338	497.000
334.768	100.974	497.000
333.608	101.544	497.000
331.925	102.077	497.000
227.955	100.719	498.000
228.530	100.720	498.000
227.471	101.081	498.000
495.545	449.899	499.000
495.186	449.441	499.000
495.553	449.217	499.000
495.511	449.606	499.000
496.029	449.281	499.000
322.673	173.087	500.000
323.062	173.707	500.000
325.321	174.607	500.000
240.944	235.808	501.000
240.974	236.040	501.000
351.939	238.775	502.000
350.813	237.212	502.000
351.877	237.924	502.000
351.912	236.796	502.000
352.955	232.990	502.000
342.871	241.228	503.000
341.814	239.594	503.000
339.774	239.312	503.000
341.398	238.978	503.000
342.856	240.527	503.000
342.678	240.660	503.000
11.033	402.998	504.000
11.217	402.679	504.000
306.640	420.496	505.000
307.324	420.035	505.000
142.541	90.027	506.000
142.545	91.137	506.000
344.688	97.549	507.000
344.531	96.970	507.000
343.707	97.222	507.000
234.839	122.170	508.000
232.792	122.058	508.000
451.944	277.705	509.000
452.284	277.488	509.000
371.686	299.356	510.000
371.730	299.396	510.000
371.822	298.922	510.000
372.460	298.893	510.000
371.641	298.848	510.000
261.784	368.279	511.000
263.711	367.568	511.000
263.912	366.302	511.000
263.466	365.030	511.000
267.793	285.744	512.000
269.402	285.979	512.000
269.720	287.336	512.000
269.547	287.788	512.000
270.694	287.565	512.000
272.372	289.756	512.000
271.824	289.069	512.000
272.804	289.721	512.000
273.162	289.739	512.000
273.276	291.322	512.000
274.690	293.977	512.000
73.284	293.150	513.000
71.458	290.677	513.000
71.915	290.477	513.000
70.941	289.494	513.000
69.694	289.111	513.000
153.392	296.497	514.000
153.568	296.540	514.000
154.882	294.545	514.000
273.991	268.386	515.000
273.052	269.021	515.000
273.339	267.576	515.000
272.799	266.536	515.000
273.462	267.157	515.000
476.861	381.960	516.000
477.335	381.824	516.000
388.522	446.575	517.000
388.897	446.940	517.000
387.893	448.060	517.000
386.909	449.761	517.000
212.732	117.950	518.000
212.193	118.078	518.000
204.754	243.143	519.000
204.326	243.622	519.000
496.458	425.388	520.000
497.088	427.465	520.000
496.729	425.991	520.000
496.818	427.368	520.000
116.224	450.051	521.000
115.624	449.653	521.000
197.712	79.372	522.000
197.834	79.172	522.000
479.968	156.101	523.000
478.730	156.949	523.000
477.335	156.669	523.000
251.774	388.901	524.000
251.866	386.921	524.000
252.469	386.260	524.000
252.270	386.164	524.000
254.634	385.984	524.000
253.734	385.567	524.000
10.219	402.369	525.000
9.440	402.043	525.000
10.694	402.669	525.000
495.649	449.606	526.000
495.563	449.701	526.000
495.645	449.256	526.000
495.525	449.191	526.000
495.591	449.567	526.000
23.441	478.462	527.000
22.286	478.299	527.000
22.065	478.460	527.000
109.301	97.429	528.000
108.682	97.428	528.000
108.882	96.085	528.000
472.343	165.434	529.000
472.641	166.575	529.000
473.705	165.892	529.000
473.107	165.099	529.000
98.753	289.090	530.000
97.116	288.313	530.000
96.052	288.443	530.000
153.805	295.639	531.000
154.346	295.288	531.000
153.499	294.837	531.000
152.458	295.839	531.000
482.062	414.050	532.000
482.384	414.145	532.000
482.126	414.579	532.000
343.247	421.215	533.000
343.417	422.090	533.000
415.110	452.566	534.000
413.719	452.187	534.000
413.401	452.134	534.000
412.403	452.746	534.000
123.092	462.641	535.000
123.000	462.661	535.000
140.912	317.539	536.000
139.744	318.378	536.000
139.918	317.924	536.000
403.792	140.783	537.000
405.451	140.050	537.000
405.228	141.506	537.000
185.164	264.645	538.000
185.751	264.390	538.000
98.700	298.351	539.000
102.353	297.940	539.000
105.120	299.172	539.000
105.519	299.304	539.000
286.968	108.675	540.000
286.435	108.957	540.000
480.854	160.080	541.000
481.475	159.996	541.000
383.694	211.672	542.000
385.478	211.351	542.000
385.480	210.061	542.000
241.044	235.953	543.000
241.333	235.734	543.000
22.491	478.649	544.000
22.645	478.624	544.000
306.063	420.533	545.000
307.323	420.896	545.000
306.625	420.244	545.000
306.863	420.711	545.000
344.951	98.038	546.000
346.576	98.192	546.000
345.336	98.052	546.000
434.195	141.168	547.000
434.102	139.644	547.000
436.002	139.336	547.000
435.310	138.376	547.000
189.746	192.532	548.000
188.023	192.466	548.000
189.045	190.705	548.000
185.903	265.768	549.000
187.078	264.434	549.000
187.834	264.299	549.000
350.837	382.469	550.000
351.874	384.211	550.000
350.396	385.481	550.000
350.780	384.982	550.000
349.918	386.261	550.000
349.514	387.098	550.000
363.419	384.563	551.000
363.945	384.518	551.000
363.996	384.616	551.000
364.922	383.887	551.000
363.631	383.889	551.000
394.840	403.564	552.000
394.433	402.669	552.000
396.320	402.410	552.000
395.702	403.827	552.000
395.566	401.972	552.000
495.503	428.046	553.000
497.100	427.845	553.000
497.362	425.984	553.000
206.481	130.200	554.000
206.742	130.346	554.000
305.608	280.232	555.000
305.547	281.071	555.000
502.713	288.122	556.000
503.671	288.594	556.000
503.461	289.522	556.000
335.513	458.749	557.000
336.534	459.669	557.000
481.464	159.948	558.000
481.029	159.712	558.000
328.645	222.781	559.000
327.983	223.760	559.000
328.759	222.971	559.000
328.421	223.699	559.000
330.920	222.942	559.000
328.491	223.714	559.000
343.525	245.106	560.000
343.452	244.304	560.000
186.706	266.587	561.000
185.912	265.933	561.000
30.363	269.975	562.000
30.985	268.871	562.000
146.448	269.688	563.000
147.412	269.604	563.000
412.474	294.771	564.000
412.209	295.007	564.000
262.637	365.245	565.000
263.300	366.788	565.000
263.087	367.866	565.000
261.770	367.784	565.000
375.187	228.210	566.000
376.253	230.567	566.000
377.785	228.084	566.000
11.588	402.853	567.000
11.578	403.030	567.000
12.045	402.622	567.000
334.362	457.812	568.000
333.454	455.278	568.000
312.787	169.316	569.000
311.931	168.585	569.000
353.325	228.391	570.000
354.039	228.748	570.000
146.307	354.363	571.000
145.504	355.513	571.000
145.693	353.676	571.000
343.942	421.280	572.000
342.515	421.514	572.000
395.490	434.381	573.000
395.157	434.376	573.000
165.762	194.321	574.000
166.276	194.098	574.000
165.994	193.991	574.000
259.009	233.762	575.000
259.439	233.142	575.000
258.901	233.852	575.000
323.422	256.932	576.000
322.955	256.659	576.000
284.990	323.836	577.000
283.528	323.484	577.000
284.444	324.607	577.000
455.026	379.432	578.000
454.987	378.074	578.000
349.559	387.673	579.000
350.498	388.397	579.000
177.637	189.730	580.000
177.183	189.829	580.000
279.372	181.072	581.000
280.078	178.353	581.000
155.213	292.947	582.000
154.759	294.457	582.000
412.266	295.139	583.000
412.011	294.547	583.000
330.612	453.492	584.000
331.187	453.021	584.000
330.947	454.027	584.000
332.046	454.517	584.000
426.641	249.397	585.000
427.503	248.056	585.000
425.618	249.481	585.000
186.345	267.205	586.000
187.251	266.767	586.000
371.077	316.863	587.000
370.078	314.330	587.000
243.443	352.690	588.000
243.799	352.730	588.000
143.964	354.107	589.000
143.773	354.497	589.000
143.761	355.186	589.000
143.420	354.097	589.000
144.907	354.542	589.000
144.764	355.482	589.000
[truncated: 47,596 more rows]
