# Supplementary material for: The transpeptidase PBP2 governs initial localization and activity of the major cell-wall synthesis machinery in E. coli
Source: eLife. 2020 Feb 20;9:e50629. doi: 10.7554/eLife.50629 (PMC7089770; doi:10.7554/eLife.50629)
Supplement: Source data 1. [file elife-50629-data1.zip › data/fast/GFP/av127_a22_2.txt]

X Y ID
418.966	23.257	1.000
419.200	23.742	1.000
418.624	23.271	1.000
419.621	23.247	1.000
403.262	126.129	2.000
403.664	127.236	2.000
402.183	127.798	2.000
494.841	137.008	3.000
494.921	137.777	3.000
452.811	141.811	4.000
451.515	141.976	4.000
486.619	161.923	5.000
487.529	161.308	5.000
488.186	161.809	5.000
160.596	168.655	6.000
159.472	169.653	6.000
160.941	171.256	6.000
159.643	171.414	6.000
420.284	180.224	7.000
420.144	181.218	7.000
419.253	181.814	7.000
420.308	182.314	7.000
418.453	181.843	7.000
417.351	181.409	7.000
471.281	183.994	8.000
470.802	185.357	8.000
407.142	197.298	9.000
407.115	197.376	9.000
406.958	197.562	9.000
406.810	197.733	9.000
407.134	197.484	9.000
407.139	198.149	9.000
406.895	197.537	9.000
406.774	197.730	9.000
407.375	198.105	9.000
406.960	197.561	9.000
432.387	204.589	10.000
433.573	205.175	10.000
430.280	205.355	10.000
392.860	215.779	11.000
392.727	214.931	11.000
392.659	212.791	11.000
394.047	214.296	11.000
395.492	215.624	11.000
394.340	216.799	11.000
392.059	216.422	11.000
392.114	216.035	11.000
349.754	219.840	12.000
349.589	219.650	12.000
299.936	252.651	13.000
298.795	251.546	13.000
298.560	251.362	13.000
325.473	255.357	14.000
325.291	256.415	14.000
323.507	258.780	14.000
141.556	260.770	15.000
141.197	260.268	15.000
140.218	261.178	15.000
141.266	262.506	15.000
140.491	262.187	15.000
309.593	262.214	16.000
309.434	262.280	16.000
92.954	269.317	17.000
93.423	270.154	17.000
93.425	269.539	17.000
92.385	269.679	17.000
91.268	271.101	17.000
92.284	271.037	17.000
90.727	271.097	17.000
91.712	270.367	17.000
92.727	269.897	17.000
92.157	269.207	17.000
92.544	270.188	17.000
92.985	269.842	17.000
176.412	301.710	18.000
176.343	301.675	18.000
419.740	312.885	19.000
419.849	312.605	19.000
419.184	312.116	19.000
418.459	311.518	19.000
418.629	311.880	19.000
346.031	315.004	20.000
347.354	312.426	20.000
345.174	312.812	20.000
343.922	313.849	20.000
344.775	314.985	20.000
175.996	316.020	21.000
176.066	316.141	21.000
430.975	328.649	22.000
431.633	329.444	22.000
307.544	338.049	23.000
307.874	338.953	23.000
308.139	339.760	23.000
132.951	348.095	24.000
132.127	348.339	24.000
131.509	347.762	24.000
95.899	363.763	25.000
95.812	362.953	25.000
160.003	373.984	26.000
160.569	374.159	26.000
160.616	374.814	26.000
160.140	375.489	26.000
159.576	375.607	26.000
157.914	375.006	26.000
502.025	374.109	27.000
501.667	374.299	27.000
501.294	374.318	27.000
501.919	374.162	27.000
501.963	374.319	27.000
502.464	374.315	27.000
501.849	374.387	27.000
502.007	374.224	27.000
491.102	375.122	28.000
491.197	374.715	28.000
491.527	375.243	28.000
491.359	374.906	28.000
491.224	374.888	28.000
491.741	374.738	28.000
492.180	374.297	28.000
468.852	385.385	29.000
468.270	385.955	29.000
468.168	385.735	29.000
456.859	386.452	30.000
456.874	386.073	30.000
268.435	394.301	31.000
267.807	395.131	31.000
267.724	394.543	31.000
267.696	394.378	31.000
267.068	394.262	31.000
266.509	395.814	31.000
266.272	395.779	31.000
267.157	396.810	31.000
266.649	397.498	31.000
267.688	396.408	31.000
267.222	395.678	31.000
267.402	396.530	31.000
267.847	396.014	31.000
268.005	396.848	31.000
268.081	396.808	31.000
265.808	396.612	31.000
317.128	394.717	32.000
318.011	395.840	32.000
318.366	396.101	32.000
317.760	396.023	32.000
316.933	396.606	32.000
370.478	400.468	33.000
369.599	401.791	33.000
415.515	410.040	34.000
415.502	408.781	34.000
414.764	408.349	34.000
415.264	409.480	34.000
414.447	409.782	34.000
413.967	409.665	34.000
414.198	410.035	34.000
423.371	420.648	35.000
422.403	421.218	35.000
177.491	425.721	36.000
177.133	425.834	36.000
406.577	428.564	37.000
405.365	429.605	37.000
370.922	433.904	38.000
370.572	433.920	38.000
370.716	433.809	38.000
407.485	441.053	39.000
407.524	441.208	39.000
407.705	440.945	39.000
407.752	440.764	39.000
407.749	440.967	39.000
407.381	441.202	39.000
407.671	440.954	39.000
407.798	440.841	39.000
407.560	440.943	39.000
407.360	440.802	39.000
407.582	440.724	39.000
402.058	454.363	40.000
401.668	454.347	40.000
401.775	454.399	40.000
402.621	454.770	40.000
403.557	454.898	40.000
406.124	453.952	40.000
445.366	479.941	41.000
444.858	480.731	41.000
352.073	60.120	42.000
350.749	59.248	42.000
460.791	184.542	43.000
460.425	183.882	43.000
459.874	183.258	43.000
462.093	183.101	43.000
67.503	194.930	44.000
67.976	195.625	44.000
165.880	267.712	45.000
165.686	267.076	45.000
165.208	268.188	45.000
218.812	294.959	46.000
217.439	295.478	46.000
217.382	294.342	46.000
233.964	312.378	47.000
233.412	312.486	47.000
481.861	386.450	48.000
482.470	386.483	48.000
486.480	479.435	49.000
487.344	479.931	49.000
487.296	479.623	49.000
332.344	490.227	50.000
332.078	489.620	50.000
331.384	488.981	50.000
330.457	489.655	50.000
329.458	488.409	50.000
182.649	84.078	51.000
182.845	85.429	51.000
186.457	141.081	52.000
186.790	141.208	52.000
152.748	171.332	53.000
151.757	171.184	53.000
153.551	171.125	53.000
310.386	181.801	54.000
310.473	181.488	54.000
356.305	220.968	55.000
358.183	221.615	55.000
360.771	223.018	55.000
175.724	264.323	56.000
177.019	264.148	56.000
90.110	278.103	57.000
88.529	277.460	57.000
286.074	277.987	58.000
285.651	278.162	58.000
286.510	278.629	58.000
287.997	278.005	58.000
288.008	279.919	58.000
289.687	278.846	58.000
218.863	284.303	59.000
219.366	284.083	59.000
313.944	290.246	60.000
313.220	290.788	60.000
326.531	308.431	61.000
325.796	307.847	61.000
326.455	307.391	61.000
118.446	320.563	62.000
119.735	322.034	62.000
119.757	321.541	62.000
122.058	321.731	62.000
121.988	323.062	62.000
122.742	323.247	62.000
123.683	323.898	62.000
124.457	325.422	62.000
124.569	326.765	62.000
125.087	326.533	62.000
333.062	347.259	63.000
332.855	346.852	63.000
332.665	347.247	63.000
365.611	390.290	64.000
364.551	389.589	64.000
364.621	390.398	64.000
430.683	410.627	65.000
430.892	409.407	65.000
430.782	409.601	65.000
430.693	408.194	65.000
432.179	407.747	65.000
352.469	415.863	66.000
352.289	415.683	66.000
351.997	416.548	66.000
351.279	416.474	66.000
351.693	415.855	66.000
52.664	436.325	67.000
52.871	436.793	67.000
454.762	485.259	68.000
453.397	481.967	68.000
330.819	84.729	69.000
330.262	84.449	69.000
329.743	83.233	69.000
331.717	85.213	69.000
333.530	83.148	69.000
419.175	171.249	70.000
419.447	170.281	70.000
387.611	346.880	71.000
386.939	347.152	71.000
235.882	354.466	72.000
234.814	352.688	72.000
233.490	354.192	72.000
236.158	354.768	72.000
236.349	354.509	72.000
236.630	353.306	72.000
443.519	418.125	73.000
445.106	418.448	73.000
304.283	436.556	74.000
303.945	436.092	74.000
471.928	450.174	75.000
471.972	449.917	75.000
472.129	447.918	75.000
471.696	447.368	75.000
347.319	454.014	76.000
347.440	453.868	76.000
346.960	453.714	76.000
347.509	453.801	76.000
299.998	459.523	77.000
300.146	459.992	77.000
394.917	487.514	78.000
394.999	487.179	78.000
394.384	486.810	78.000
405.333	504.379	79.000
406.299	504.092	79.000
405.442	503.715	79.000
405.170	502.961	79.000
405.009	502.750	79.000
404.589	503.263	79.000
405.085	502.819	79.000
405.080	503.707	79.000
408.477	25.100	80.000
408.488	24.893	80.000
408.121	25.507	80.000
471.607	48.033	81.000
471.440	48.221	81.000
471.399	48.597	81.000
469.869	49.768	81.000
102.781	111.153	82.000
103.639	111.610	82.000
401.977	128.076	83.000
401.606	127.723	83.000
400.781	126.348	83.000
403.303	126.312	83.000
342.056	156.095	84.000
342.174	155.647	84.000
342.133	156.170	84.000
341.651	155.091	84.000
341.856	157.063	84.000
349.702	220.346	85.000
349.339	220.266	85.000
349.525	219.628	85.000
349.881	219.875	85.000
264.208	225.140	86.000
263.488	226.287	86.000
264.503	227.581	86.000
265.407	225.962	86.000
261.894	226.416	86.000
261.594	227.086	86.000
300.516	262.548	87.000
300.308	262.997	87.000
337.449	456.446	88.000
336.732	456.705	88.000
336.520	456.463	88.000
337.027	456.795	88.000
336.967	456.389	88.000
336.977	456.738	88.000
336.640	456.439	88.000
336.970	455.965	88.000
336.286	456.123	88.000
336.845	456.509	88.000
418.927	25.728	89.000
419.101	25.383	89.000
459.864	164.296	90.000
459.448	164.963	90.000
460.424	164.873	90.000
461.969	164.151	90.000
461.020	163.706	90.000
160.769	212.020	91.000
160.900	212.188	91.000
159.691	213.193	91.000
158.783	213.898	91.000
158.379	215.316	91.000
288.559	222.442	92.000
288.555	223.016	92.000
288.102	223.301	92.000
214.526	242.478	93.000
214.710	242.526	93.000
312.887	291.433	94.000
311.211	289.446	94.000
331.289	373.377	95.000
330.645	372.070	95.000
369.260	402.433	96.000
370.033	402.000	96.000
370.022	401.826	96.000
369.302	400.779	96.000
369.994	400.593	96.000
368.945	401.486	96.000
368.850	400.587	96.000
369.039	401.406	96.000
369.258	401.919	96.000
368.195	401.893	96.000
368.989	400.417	96.000
370.031	402.881	96.000
370.559	404.427	96.000
473.540	417.885	97.000
473.107	417.420	97.000
473.322	416.553	97.000
53.309	436.139	98.000
52.794	436.589	98.000
52.391	436.105	98.000
52.687	436.423	98.000
53.660	436.811	98.000
53.054	436.351	98.000
391.914	145.332	99.000
391.735	145.851	99.000
391.423	145.734	99.000
437.399	161.879	100.000
437.231	161.327	100.000
438.331	162.222	100.000
157.917	168.901	101.000
156.605	169.702	101.000
157.658	169.548	101.000
157.362	169.432	101.000
155.552	169.854	101.000
155.566	169.450	101.000
155.256	170.046	101.000
331.871	180.431	102.000
333.505	179.283	102.000
333.685	178.065	102.000
333.574	178.525	102.000
160.935	182.809	103.000
160.598	183.084	103.000
282.542	246.867	104.000
282.752	247.059	104.000
282.619	246.905	104.000
280.478	245.052	104.000
137.905	280.908	105.000
138.966	280.913	105.000
485.044	381.621	106.000
484.045	382.142	106.000
298.196	393.225	107.000
298.147	392.136	107.000
297.694	392.714	107.000
402.064	454.488	108.000
402.065	454.322	108.000
401.898	454.433	108.000
401.638	454.226	108.000
402.085	454.266	108.000
401.734	454.163	108.000
401.724	454.170	108.000
401.850	454.233	108.000
401.541	454.365	108.000
401.679	454.078	108.000
401.496	454.059	108.000
356.815	467.045	109.000
355.616	467.684	109.000
356.675	467.122	109.000
372.808	38.978	110.000
372.390	39.090	110.000
423.883	165.529	111.000
423.190	165.098	111.000
312.021	183.496	112.000
311.356	183.373	112.000
309.734	183.192	112.000
322.680	258.808	113.000
322.244	259.840	113.000
323.778	258.659	113.000
322.824	260.318	113.000
247.636	288.461	114.000
248.065	289.711	114.000
419.056	312.300	115.000
418.554	311.481	115.000
419.141	312.130	115.000
418.923	312.501	115.000
418.671	311.909	115.000
418.234	312.171	115.000
417.849	313.202	115.000
417.559	313.340	115.000
62.448	330.371	116.000
61.529	329.653	116.000
340.085	365.418	117.000
340.985	366.363	117.000
216.214	366.209	118.000
215.801	367.443	118.000
214.291	368.009	118.000
425.136	444.085	119.000
422.909	444.713	119.000
423.128	446.215	119.000
480.159	455.241	120.000
480.244	455.569	120.000
18.006	186.557	121.000
17.555	185.495	121.000
66.940	239.394	122.000
67.447	238.466	122.000
67.830	237.957	122.000
68.530	237.763	122.000
170.067	262.966	123.000
170.099	264.472	123.000
313.745	290.206	124.000
314.111	289.260	124.000
313.319	289.074	124.000
312.400	288.662	124.000
282.312	387.379	125.000
281.856	387.698	125.000
281.981	386.954	125.000
176.103	411.552	126.000
176.033	411.992	126.000
352.955	414.783	127.000
352.148	415.797	127.000
409.440	455.783	128.000
410.810	456.006	128.000
292.808	53.766	129.000
291.559	51.821	129.000
291.691	52.727	129.000
335.531	82.690	130.000
333.341	82.221	130.000
331.500	82.391	130.000
435.553	100.188	131.000
435.517	99.406	131.000
434.981	99.343	131.000
360.035	223.582	132.000
359.887	221.940	132.000
359.227	222.556	132.000
359.668	222.913	132.000
343.285	315.579	133.000
341.504	313.684	133.000
185.823	401.102	134.000
186.305	401.616	134.000
128.242	405.953	135.000
127.540	405.424	135.000
126.919	403.690	135.000
127.919	402.158	135.000
433.059	409.299	136.000
431.083	408.353	136.000
432.743	407.197	136.000
307.291	495.300	137.000
306.696	495.335	137.000
307.304	495.915	137.000
356.740	165.008	138.000
356.717	163.758	138.000
334.613	195.030	139.000
335.223	196.366	139.000
349.714	219.832	140.000
349.885	220.180	140.000
234.745	231.191	141.000
232.126	231.070	141.000
151.027	338.837	142.000
150.648	339.297	142.000
150.974	339.096	142.000
150.492	339.588	142.000
150.628	339.483	142.000
150.763	339.424	142.000
392.733	358.660	143.000
392.543	359.121	143.000
392.162	358.981	143.000
391.145	358.552	143.000
391.089	358.235	143.000
391.432	358.233	143.000
341.468	366.593	144.000
341.906	367.135	144.000
329.466	373.494	145.000
329.613	371.562	145.000
168.325	403.537	146.000
166.967	404.210	146.000
165.333	403.732	146.000
165.658	403.130	146.000
415.029	464.650	147.000
415.135	464.949	147.000
415.042	464.985	147.000
486.006	501.833	148.000
485.604	501.167	148.000
485.613	501.995	148.000
351.516	117.400	149.000
349.797	117.537	149.000
335.136	208.834	150.000
334.631	209.549	150.000
283.878	209.481	151.000
284.802	209.983	151.000
263.735	226.100	152.000
265.758	227.560	152.000
265.223	227.605	152.000
265.520	229.417	152.000
265.688	228.783	152.000
265.410	227.431	152.000
249.063	289.247	153.000
249.820	289.425	153.000
469.265	387.005	154.000
467.782	386.072	154.000
476.738	449.789	155.000
477.200	450.445	155.000
477.146	451.518	155.000
85.501	463.673	156.000
84.772	464.076	156.000
396.710	65.074	157.000
396.470	62.943	157.000
100.857	125.976	158.000
100.611	125.777	158.000
406.370	197.314	159.000
406.921	197.825	159.000
406.885	197.791	159.000
407.875	197.638	159.000
246.450	353.783	160.000
247.926	352.617	160.000
192.294	358.781	161.000
193.922	358.323	161.000
192.728	359.338	161.000
175.894	411.652	162.000
175.729	411.595	162.000
407.773	440.890	163.000
407.509	441.069	163.000
407.413	441.075	163.000
407.751	440.628	163.000
407.828	441.013	163.000
407.956	441.066	163.000
407.529	440.901	163.000
407.917	441.186	163.000
407.716	441.181	163.000
407.807	440.312	163.000
408.065	440.735	163.000
407.779	440.181	163.000
408.124	440.863	163.000
407.386	440.577	163.000
407.559	440.765	163.000
265.415	471.880	164.000
265.324	472.460	164.000
406.690	503.474	165.000
406.429	503.754	165.000
405.645	503.920	165.000
330.487	45.531	166.000
330.461	44.920	166.000
357.002	163.029	167.000
358.473	162.501	167.000
360.247	161.424	167.000
360.509	163.774	167.000
361.551	163.979	167.000
434.073	182.066	168.000
434.754	182.007	168.000
435.519	182.038	168.000
271.002	206.681	169.000
268.685	207.779	169.000
268.144	209.148	169.000
270.657	208.302	169.000
270.961	207.049	169.000
349.441	220.167	170.000
349.267	220.070	170.000
349.686	220.184	170.000
180.688	252.962	171.000
180.901	252.938	171.000
202.888	292.628	172.000
205.314	291.246	172.000
205.182	291.039	172.000
306.755	293.449	173.000
307.362	294.488	173.000
306.469	294.211	173.000
125.206	326.499	174.000
124.829	324.830	174.000
123.894	323.614	174.000
303.933	435.232	175.000
303.422	434.973	175.000
304.189	434.591	175.000
305.768	435.611	175.000
304.980	434.915	175.000
53.218	437.123	176.000
52.696	435.846	176.000
53.105	435.875	176.000
52.708	436.241	176.000
300.749	59.616	177.000
300.480	59.904	177.000
95.279	271.166	178.000
93.249	271.210	178.000
91.046	281.439	179.000
87.815	280.416	179.000
88.772	280.375	179.000
91.911	280.510	179.000
219.093	283.996	180.000
219.271	284.709	180.000
218.963	285.342	180.000
332.871	346.400	181.000
333.091	346.373	181.000
430.887	407.086	182.000
431.616	407.122	182.000
162.875	425.828	183.000
162.869	425.706	183.000
163.340	425.852	183.000
346.526	454.012	184.000
347.284	454.021	184.000
415.300	464.750	185.000
414.582	464.571	185.000
414.209	464.396	185.000
347.193	118.546	186.000
349.267	118.646	186.000
349.224	117.257	186.000
349.329	115.890	186.000
281.863	246.644	187.000
282.571	246.381	187.000
283.773	245.639	187.000
284.397	245.937	187.000
258.715	291.678	188.000
258.011	290.533	188.000
260.433	337.877	189.000
260.050	337.908	189.000
260.686	338.462	189.000
259.882	337.214	189.000
260.249	337.130	189.000
260.211	337.310	189.000
261.673	337.281	189.000
354.052	344.059	190.000
354.561	342.850	190.000
352.559	342.050	190.000
352.026	342.289	190.000
351.382	342.473	190.000
246.977	351.784	191.000
245.622	351.224	191.000
246.918	351.065	191.000
248.474	351.413	191.000
247.545	350.773	191.000
246.823	350.671	191.000
246.941	351.232	191.000
127.121	401.025	192.000
126.542	402.344	192.000
127.138	402.386	192.000
234.099	409.940	193.000
234.381	409.324	193.000
235.309	409.600	193.000
475.695	449.439	194.000
476.194	448.862	194.000
336.877	456.099	195.000
337.099	456.491	195.000
336.730	455.860	195.000
337.039	456.180	195.000
336.886	456.088	195.000
336.768	456.032	195.000
186.642	141.010	196.000
187.013	140.572	196.000
214.611	242.304	197.000
215.623	242.661	197.000
179.924	253.007	198.000
180.490	253.399	198.000
474.552	321.440	199.000
474.211	321.429	199.000
474.339	321.707	199.000
474.143	321.858	199.000
474.202	321.495	199.000
474.197	321.457	199.000
474.161	321.366	199.000
474.063	321.701	199.000
474.282	321.557	199.000
474.370	321.301	199.000
215.143	368.375	200.000
215.752	368.714	200.000
388.592	371.826	201.000
388.646	372.459	201.000
388.569	373.301	201.000
388.550	372.348	201.000
389.256	372.531	201.000
390.948	372.818	201.000
392.370	373.184	201.000
391.849	373.855	201.000
480.433	455.621	202.000
480.148	455.233	202.000
479.625	454.634	202.000
402.238	503.128	203.000
402.710	503.812	203.000
393.771	63.612	204.000
394.187	63.226	204.000
393.620	64.305	204.000
393.233	62.715	204.000
333.776	181.649	205.000
331.903	180.246	205.000
331.857	179.282	205.000
332.422	178.768	205.000
333.226	179.831	205.000
333.164	181.640	205.000
376.470	192.534	206.000
375.660	192.659	206.000
374.846	193.330	206.000
156.265	215.433	207.000
156.444	215.588	207.000
418.683	312.601	208.000
418.608	312.224	208.000
418.718	311.851	208.000
419.300	311.860	208.000
418.956	313.362	208.000
419.065	311.855	208.000
124.048	323.591	209.000
123.428	322.690	209.000
225.076	374.102	210.000
226.477	376.043	210.000
322.875	383.968	211.000
322.856	383.768	211.000
322.548	384.016	211.000
322.335	384.275	211.000
403.665	428.433	212.000
402.545	428.551	212.000
402.479	427.929	212.000
402.826	427.020	212.000
401.196	426.855	212.000
297.451	470.346	213.000
297.749	470.413	213.000
329.038	82.172	214.000
329.205	83.032	214.000
326.589	84.096	214.000
338.596	93.522	215.000
336.999	93.708	215.000
337.462	94.113	215.000
336.281	95.099	215.000
391.994	146.040	216.000
391.696	145.174	216.000
340.072	158.800	217.000
338.998	157.259	217.000
12.342	199.260	218.000
11.697	199.481	218.000
349.915	220.041	219.000
349.668	220.043	219.000
265.860	229.152	220.000
265.155	230.742	220.000
265.080	229.934	220.000
265.572	230.040	220.000
265.248	229.874	220.000
263.530	229.970	220.000
219.518	285.444	221.000
219.310	285.249	221.000
285.757	342.783	222.000
286.606	342.546	222.000
197.481	375.789	223.000
195.777	375.725	223.000
129.169	386.356	224.000
129.873	387.584	224.000
131.390	389.106	224.000
390.225	426.879	225.000
391.419	427.942	225.000
369.442	127.669	226.000
369.153	128.903	226.000
186.541	140.656	227.000
186.588	140.390	227.000
186.778	140.879	227.000
103.489	163.011	228.000
102.171	162.319	228.000
103.046	161.674	228.000
103.441	161.733	228.000
122.923	175.070	229.000
122.743	176.046	229.000
123.355	175.333	229.000
122.432	176.051	229.000
174.413	178.455	230.000
175.768	178.009	230.000
176.909	179.794	230.000
329.527	250.644	231.000
330.970	247.838	231.000
332.483	346.858	232.000
332.318	347.209	232.000
208.021	382.040	233.000
207.321	381.484	233.000
207.427	382.918	233.000
475.462	449.117	234.000
475.719	449.507	234.000
474.660	448.632	234.000
301.841	494.176	235.000
299.318	492.847	235.000
299.480	491.713	235.000
300.471	491.609	235.000
300.344	492.124	235.000
201.068	97.289	236.000
201.568	95.862	236.000
502.779	122.391	237.000
502.776	122.531	237.000
321.043	260.578	238.000
322.160	260.172	238.000
322.278	260.102	238.000
322.241	260.439	238.000
321.763	260.562	238.000
321.022	260.901	238.000
150.833	339.149	239.000
151.290	340.316	239.000
150.918	338.925	239.000
223.865	375.853	240.000
224.503	377.072	240.000
225.964	375.062	240.000
126.254	403.277	241.000
127.476	401.384	241.000
371.906	404.952	242.000
373.289	404.432	242.000
373.935	404.330	242.000
327.810	427.630	243.000
327.121	426.844	243.000
326.227	426.422	243.000
327.359	445.922	244.000
326.212	446.992	244.000
326.419	448.371	244.000
325.287	448.647	244.000
313.394	122.031	245.000
314.183	121.721	245.000
314.082	121.839	245.000
427.890	204.705	246.000
426.061	205.370	246.000
317.280	217.484	247.000
318.094	218.460	247.000
318.007	219.054	247.000
317.447	218.171	247.000
317.557	218.421	247.000
316.859	218.844	247.000
65.655	236.757	248.000
66.199	236.657	248.000
181.442	251.318	249.000
182.026	251.337	249.000
183.011	250.358	249.000
182.874	250.705	249.000
183.305	251.046	249.000
184.571	250.704	249.000
183.590	250.342	249.000
182.374	251.665	249.000
171.246	266.529	250.000
171.451	266.039	250.000
171.229	264.915	250.000
171.183	266.026	250.000
219.304	284.025	251.000
219.305	284.336	251.000
219.536	284.115	251.000
219.297	284.336	251.000
220.508	283.844	251.000
219.462	284.015	251.000
219.759	282.253	251.000
220.398	282.224	251.000
221.064	281.808	251.000
221.481	283.196	251.000
222.542	282.388	251.000
221.047	281.978	251.000
220.668	282.081	251.000
491.947	373.902	252.000
491.228	372.859	252.000
52.493	436.215	253.000
53.258	436.266	253.000
234.655	436.519	254.000
235.508	435.860	254.000
347.353	454.136	255.000
347.115	453.118	255.000
347.322	453.525	255.000
346.946	453.743	255.000
346.612	453.106	255.000
346.902	453.760	255.000
28.418	488.034	256.000
28.495	487.999	256.000
476.296	181.729	257.000
476.500	181.209	257.000
306.372	293.204	258.000
306.450	293.709	258.000
285.548	322.992	259.000
285.304	324.447	259.000
456.410	385.476	260.000
454.659	385.770	260.000
454.428	383.231	260.000
452.198	382.966	260.000
500.290	122.602	261.000
499.691	121.496	261.000
197.379	375.638	262.000
196.940	375.364	262.000
155.232	215.846	263.000
156.594	216.337	263.000
155.640	216.912	263.000
150.913	339.436	264.000
150.981	339.747	264.000
481.720	383.701	265.000
481.657	385.543	265.000
482.142	385.996	265.000
481.086	456.358	266.000
480.953	456.271	266.000
277.789	180.149	267.000
278.516	178.860	267.000
160.462	182.987	268.000
159.796	183.380	268.000
297.021	217.436	269.000
299.215	218.088	269.000
301.054	218.061	269.000
429.444	329.609	270.000
430.646	329.212	270.000
431.251	328.333	270.000
432.225	328.813	270.000
432.856	329.704	270.000
432.678	329.119	270.000
431.138	329.123	270.000
430.901	329.579	270.000
431.323	329.468	270.000
431.599	328.392	270.000
431.714	327.520	270.000
431.851	327.215	270.000
297.483	69.206	271.000
297.662	69.689	271.000
314.016	121.684	272.000
313.712	121.638	272.000
428.008	205.937	273.000
427.945	205.451	273.000
428.161	205.563	273.000
250.610	220.735	274.000
251.205	221.886	274.000
418.197	313.477	275.000
417.201	312.644	275.000
416.875	311.772	275.000
417.546	311.483	275.000
417.472	311.293	275.000
417.786	311.319	275.000
417.679	311.919	275.000
417.871	311.865	275.000
418.784	312.529	275.000
420.101	312.598	275.000
419.974	313.077	275.000
175.892	315.440	276.000
175.868	315.926	276.000
184.241	402.739	277.000
185.057	402.425	277.000
184.900	402.118	277.000
302.171	491.831	278.000
300.792	492.112	278.000
475.815	182.716	279.000
474.616	183.055	279.000
476.258	183.111	279.000
476.061	183.636	279.000
476.236	182.532	279.000
476.761	180.223	279.000
406.991	197.234	280.000
406.494	197.858	280.000
351.274	221.005	281.000
350.793	220.193	281.000
349.576	220.295	281.000
349.685	220.172	281.000
214.417	243.248	282.000
214.562	243.391	282.000
169.717	265.363	283.000
169.683	263.625	283.000
169.353	264.399	283.000
169.136	265.364	283.000
170.783	266.206	283.000
154.327	217.391	284.000
155.572	216.014	284.000
155.894	216.241	284.000
157.008	217.057	284.000
156.975	215.311	284.000
157.004	215.085	284.000
79.649	299.757	285.000
79.930	300.737	285.000
80.350	301.157	285.000
79.917	301.337	285.000
80.284	301.053	285.000
321.152	81.959	286.000
323.999	82.029	286.000
324.082	81.521	286.000
323.740	82.256	286.000
286.471	132.069	287.000
286.794	132.143	287.000
287.587	132.488	287.000
184.424	140.113	288.000
184.922	139.543	288.000
183.376	139.837	288.000
184.297	140.437	288.000
185.547	140.900	288.000
391.934	145.327	289.000
391.641	145.674	289.000
393.084	145.246	289.000
465.376	181.003	290.000
464.850	182.216	290.000
463.904	182.080	290.000
463.171	182.795	290.000
463.269	182.327	290.000
462.399	183.517	290.000
462.081	183.839	290.000
461.816	183.725	290.000
462.335	183.020	290.000
462.005	182.952	290.000
461.158	182.194	290.000
460.906	181.912	290.000
375.089	193.511	291.000
373.722	193.891	291.000
372.979	194.329	291.000
316.544	220.336	292.000
316.899	221.286	292.000
252.265	222.689	293.000
253.670	222.769	293.000
252.243	221.969	293.000
320.128	240.649	294.000
321.152	242.164	294.000
321.764	242.168	294.000
321.329	242.006	294.000
321.807	242.600	294.000
320.617	243.693	294.000
322.285	245.119	294.000
333.060	246.905	295.000
332.723	246.796	295.000
332.739	247.023	295.000
332.113	246.843	295.000
331.114	308.445	296.000
332.076	309.564	296.000
331.438	307.995	296.000
150.841	340.403	297.000
150.274	339.422	297.000
391.599	360.103	298.000
390.664	360.029	298.000
479.630	455.355	299.000
479.523	454.954	299.000
458.006	165.011	300.000
456.844	166.182	300.000
159.600	183.935	301.000
159.906	183.769	301.000
182.562	250.383	302.000
183.270	249.381	302.000
72.419	278.686	303.000
71.674	279.827	303.000
72.346	279.936	303.000
175.440	316.246	304.000
174.812	316.886	304.000
346.722	452.892	305.000
347.174	453.131	305.000
346.680	453.623	305.000
347.167	452.892	305.000
346.732	453.655	305.000
346.241	453.328	305.000
268.231	104.469	306.000
265.871	105.214	306.000
266.237	105.885	306.000
267.281	107.943	306.000
268.096	107.657	306.000
189.260	308.753	307.000
191.310	307.468	307.000
191.376	307.614	307.000
329.071	501.997	308.000
329.870	501.891	308.000
281.335	178.005	309.000
281.427	177.537	309.000
282.145	177.271	309.000
282.451	176.840	309.000
282.639	176.389	309.000
140.567	259.657	310.000
141.083	261.108	310.000
142.501	260.845	310.000
293.007	291.186	311.000
292.492	293.196	311.000
223.724	381.243	312.000
223.445	380.961	312.000
221.943	381.024	312.000
221.987	380.224	312.000
503.486	158.513	313.000
502.186	156.893	313.000
501.118	158.290	313.000
321.460	261.258	314.000
321.182	262.179	314.000
321.697	261.598	314.000
175.823	316.211	315.000
176.087	316.093	315.000
176.270	315.759	315.000
175.743	316.042	315.000
176.631	315.136	315.000
472.682	450.796	316.000
473.517	450.093	316.000
474.652	449.749	316.000
475.757	450.546	316.000
476.015	450.035	316.000
474.994	450.405	316.000
474.922	450.526	316.000
475.663	448.876	316.000
475.643	448.323	316.000
288.058	130.123	317.000
290.337	130.886	317.000
290.789	130.772	317.000
160.085	183.794	318.000
159.366	183.183	318.000
333.262	405.218	319.000
334.246	405.914	319.000
333.115	407.442	319.000
333.418	408.434	319.000
333.049	408.192	319.000
330.364	406.601	319.000
330.790	406.600	319.000
330.466	407.277	319.000
330.261	407.330	319.000
329.502	407.222	319.000
328.911	408.281	319.000
428.123	206.099	320.000
429.512	206.776	320.000
191.164	306.540	321.000
189.732	309.039	321.000
204.628	328.625	322.000
205.852	328.569	322.000
115.694	336.450	323.000
116.506	336.174	323.000
329.270	501.892	324.000
329.646	502.667	324.000
423.513	398.270	325.000
422.870	397.260	325.000
378.706	119.616	326.000
379.684	118.393	326.000
346.787	453.218	327.000
346.661	453.334	327.000
346.748	453.254	327.000
346.513	453.915	327.000
346.627	454.031	327.000
347.413	453.811	327.000
346.601	453.015	327.000
346.667	453.497	327.000
271.429	106.996	328.000
272.246	106.354	328.000
272.726	106.444	328.000
123.022	321.534	329.000
123.415	322.451	329.000
477.292	437.029	330.000
477.137	437.113	330.000
475.833	437.171	330.000
483.605	455.252	331.000
484.442	454.957	331.000
484.127	454.556	331.000
482.606	455.370	331.000
301.336	492.156	332.000
302.116	493.402	332.000
303.285	493.533	332.000
184.434	251.467	333.000
186.157	251.918	333.000
175.885	411.066	334.000
175.948	411.324	334.000
213.921	243.016	335.000
213.949	242.582	335.000
176.326	315.681	336.000
176.814	315.748	336.000
175.773	316.092	336.000
394.231	359.013	337.000
392.903	360.330	337.000
393.344	362.374	337.000
52.604	437.202	338.000
52.919	436.636	338.000
52.861	436.808	338.000
52.479	436.227	338.000
425.549	476.865	339.000
424.526	475.245	339.000
332.186	246.064	340.000
332.932	246.453	340.000
332.559	246.408	340.000
123.206	321.856	341.000
123.036	321.821	341.000
428.932	399.847	342.000
430.493	398.948	342.000
429.650	398.126	342.000
402.376	404.962	343.000
400.281	405.224	343.000
399.448	406.100	343.000
410.023	160.118	344.000
410.166	159.639	344.000
454.089	164.680	345.000
454.359	165.850	345.000
426.794	410.256	346.000
426.819	408.525	346.000
430.731	407.946	346.000
467.915	415.001	347.000
468.336	416.085	347.000
467.792	415.404	347.000
275.131	196.304	348.000
274.000	195.555	348.000
215.296	268.047	349.000
214.787	268.510	349.000
185.562	401.187	350.000
183.815	403.552	350.000
336.865	455.702	351.000
336.796	456.287	351.000
337.046	456.259	351.000
337.351	456.311	351.000
337.159	455.731	351.000
336.923	455.907	351.000
336.692	456.046	351.000
337.058	455.969	351.000
337.274	455.996	351.000
337.084	456.071	351.000
336.924	456.008	351.000
337.306	455.899	351.000
336.782	455.577	351.000
336.984	455.714	351.000
337.100	455.704	351.000
337.087	455.745	351.000
336.958	455.959	351.000
336.948	455.854	351.000
336.944	455.737	351.000
337.162	455.834	351.000
337.359	455.903	351.000
337.105	456.025	351.000
337.211	456.094	351.000
337.508	456.272	351.000
337.387	455.751	351.000
336.922	455.661	351.000
349.615	220.066	352.000
350.175	220.418	352.000
349.503	220.683	352.000
349.778	220.155	352.000
349.672	220.380	352.000
349.516	220.331	352.000
349.739	220.431	352.000
349.793	220.786	352.000
349.813	220.290	352.000
349.607	220.223	352.000
349.541	220.395	352.000
349.767	220.449	352.000
349.375	220.692	352.000
349.169	220.723	352.000
349.440	220.346	352.000
349.558	220.692	352.000
349.433	220.391	352.000
349.792	220.557	352.000
349.141	220.489	352.000
349.617	220.664	352.000
349.187	220.436	352.000
349.596	220.610	352.000
349.468	220.970	352.000
349.752	220.714	352.000
348.961	220.662	352.000
349.477	220.390	352.000
349.407	221.228	352.000
349.583	221.034	352.000
349.771	220.719	352.000
348.885	220.829	352.000
349.353	220.792	352.000
349.400	220.657	352.000
349.693	221.123	352.000
349.667	220.963	352.000
349.705	221.141	352.000
349.973	220.794	352.000
349.328	220.473	352.000
349.281	220.983	352.000
349.343	220.800	352.000
419.024	311.553	353.000
419.083	311.185	353.000
418.984	311.120	353.000
418.890	311.639	353.000
418.998	311.226	353.000
418.464	311.100	353.000
419.159	311.318	353.000
418.635	311.361	353.000
418.952	311.356	353.000
419.082	311.259	353.000
418.893	311.259	353.000
418.946	311.064	353.000
419.246	311.343	353.000
419.017	311.015	353.000
419.402	311.100	353.000
419.293	311.007	353.000
418.872	311.135	353.000
419.162	310.571	353.000
419.188	311.107	353.000
418.832	311.051	353.000
414.701	463.716	354.000
413.989	463.628	354.000
413.381	463.620	354.000
413.435	463.563	354.000
413.805	463.338	354.000
413.691	463.413	354.000
414.257	463.334	354.000
413.428	463.692	354.000
414.471	463.740	354.000
414.438	463.851	354.000
415.702	463.825	354.000
415.560	464.643	354.000
415.102	464.496	354.000
415.988	464.346	354.000
416.673	464.697	354.000
416.196	464.871	354.000
178.027	139.619	355.000
179.507	139.929	355.000
177.644	140.237	355.000
181.448	141.410	355.000
181.277	141.265	355.000
184.138	140.947	355.000
392.294	145.243	356.000
392.482	146.508	356.000
392.183	145.552	356.000
391.172	145.149	356.000
391.298	144.857	356.000
391.590	145.185	356.000
391.449	145.466	356.000
175.375	317.368	357.000
175.254	317.586	357.000
174.793	316.843	357.000
246.022	474.520	358.000
246.247	474.723	358.000
245.916	474.759	358.000
246.058	475.345	358.000
246.339	474.862	358.000
246.261	474.564	358.000
282.802	177.157	359.000
281.835	179.090	359.000
376.344	389.341	360.000
377.906	388.315	360.000
377.937	387.614	360.000
375.303	387.528	360.000
374.090	386.101	360.000
175.614	410.700	361.000
175.657	410.722	361.000
53.339	436.415	362.000
52.601	436.646	362.000
497.677	28.667	363.000
496.759	29.403	363.000
496.554	28.918	363.000
496.467	28.992	363.000
496.443	29.382	363.000
497.527	29.463	363.000
496.831	30.476	363.000
476.642	173.922	364.000
477.475	173.446	364.000
477.879	176.190	364.000
79.664	268.451	365.000
80.851	268.131	365.000
403.511	406.946	366.000
403.301	406.078	366.000
402.618	404.824	366.000
313.306	407.892	367.000
315.866	408.650	367.000
316.504	410.937	367.000
315.262	413.330	367.000
317.302	412.651	367.000
246.324	435.809	368.000
245.664	437.058	368.000
246.118	436.052	368.000
247.067	434.877	368.000
396.996	363.342	369.000
398.206	360.250	369.000
397.842	359.864	369.000
400.203	361.152	369.000
402.630	361.628	369.000
401.951	360.159	369.000
400.359	358.946	369.000
183.913	139.698	370.000
183.574	138.608	370.000
175.123	411.960	371.000
175.423	411.626	371.000
175.497	410.734	371.000
337.225	455.908	372.000
337.428	455.666	372.000
337.273	455.940	372.000
281.645	175.986	373.000
283.014	173.641	373.000
481.309	175.822	374.000
480.132	174.599	374.000
329.630	250.315	375.000
329.250	250.805	375.000
330.120	250.391	375.000
331.163	248.039	375.000
404.685	406.736	376.000
404.677	406.228	376.000
404.763	406.472	376.000
204.479	160.817	377.000
203.070	159.235	377.000
316.487	393.032	378.000
315.305	393.418	378.000
315.087	391.183	378.000
314.462	391.901	378.000
314.948	390.908	378.000
314.635	391.317	378.000
316.182	391.409	378.000
432.596	410.021	379.000
431.310	410.409	379.000
303.263	52.965	380.000
303.542	53.907	380.000
391.221	145.479	381.000
391.516	145.094	381.000
405.622	193.758	382.000
404.457	194.095	382.000
404.432	193.893	382.000
403.691	194.435	382.000
404.132	195.316	382.000
286.335	415.332	383.000
287.011	415.768	383.000
317.182	305.834	384.000
316.983	306.352	384.000
318.934	304.899	384.000
236.151	432.365	385.000
234.038	434.198	385.000
61.985	441.071	386.000
62.222	440.599	386.000
220.644	380.476	387.000
220.316	381.514	387.000
175.848	410.992	388.000
176.152	410.598	388.000
175.937	411.429	388.000
206.968	157.868	389.000
207.238	158.895	389.000
278.173	243.161	390.000
280.487	243.709	390.000
404.261	406.467	391.000
404.166	406.631	391.000
403.814	406.511	391.000
403.251	405.861	391.000
403.157	405.451	391.000
402.616	407.018	391.000
298.443	455.507	392.000
297.605	455.182	392.000
298.340	456.018	392.000
298.694	456.512	392.000
380.535	221.736	393.000
379.933	222.712	393.000
328.281	252.101	394.000
328.967	251.153	394.000
328.388	251.429	394.000
322.859	306.996	395.000
324.647	307.889	395.000
325.073	308.916	395.000
275.699	340.330	396.000
276.391	339.032	396.000
489.671	396.737	397.000
489.074	396.732	397.000
286.604	59.749	398.000
286.417	60.098	398.000
214.182	286.206	399.000
214.177	287.046	399.000
214.234	287.122	399.000
215.341	285.458	399.000
216.332	285.053	399.000
217.234	285.569	399.000
218.265	284.118	399.000
218.914	284.466	399.000
340.808	207.428	400.000
340.910	207.918	400.000
340.558	209.499	400.000
186.956	251.826	401.000
187.032	251.362	401.000
335.025	198.629	402.000
334.675	198.562	402.000
278.508	241.950	403.000
279.558	242.013	403.000
390.352	372.774	404.000
391.507	372.467	404.000
391.767	373.706	404.000
392.427	373.301	404.000
391.679	372.885	404.000
474.935	408.342	405.000
474.893	408.359	405.000
240.935	176.624	406.000
242.562	177.210	406.000
242.831	177.232	406.000
243.698	178.109	406.000
485.809	338.872	407.000
485.982	338.596	407.000
459.424	396.614	408.000
459.077	395.181	408.000
459.066	395.527	408.000
334.170	409.294	409.000
334.260	408.538	409.000
334.804	407.977	409.000
335.806	408.536	409.000
334.989	408.648	409.000
333.769	408.100	409.000
332.918	408.459	409.000
331.247	408.971	409.000
296.797	455.679	410.000
297.805	457.332	410.000
183.932	250.476	411.000
183.455	251.135	411.000
183.347	250.640	411.000
185.609	401.171	412.000
184.926	402.115	412.000
364.848	173.512	413.000
364.302	173.481	413.000
403.037	406.609	414.000
403.212	406.278	414.000
402.677	404.898	414.000
402.839	405.914	414.000
391.471	144.928	415.000
391.814	145.434	415.000
391.727	145.332	415.000
391.692	145.575	415.000
391.426	145.421	415.000
392.231	145.337	415.000
392.490	145.456	415.000
391.927	145.600	415.000
470.022	464.368	416.000
468.743	462.677	416.000
468.985	461.949	416.000
469.058	462.769	416.000
272.101	55.921	417.000
272.380	56.114	417.000
344.110	135.186	418.000
343.866	133.929	418.000
284.508	245.192	419.000
284.385	247.186	419.000
282.059	247.604	419.000
282.758	247.234	419.000
282.283	246.976	419.000
103.702	318.352	420.000
103.062	318.043	420.000
184.873	402.253	421.000
185.963	400.497	421.000
415.027	465.059	422.000
415.775	464.493	422.000
415.618	464.373	422.000
415.009	464.258	422.000
416.282	465.102	422.000
415.585	465.115	422.000
415.821	465.239	422.000
168.913	141.079	423.000
170.412	141.480	423.000
170.168	142.038	423.000
310.876	262.379	424.000
310.703	261.770	424.000
393.470	371.615	425.000
394.030	372.611	425.000
238.170	197.054	426.000
237.608	197.924	426.000
185.382	251.601	427.000
185.906	250.740	427.000
185.770	249.943	427.000
186.858	250.564	427.000
197.880	256.911	428.000
198.507	257.047	428.000
198.154	257.256	428.000
198.641	257.128	428.000
198.330	257.598	428.000
198.339	258.610	428.000
197.687	258.780	428.000
197.559	259.724	428.000
195.857	259.924	428.000
195.229	261.041	428.000
194.680	258.765	428.000
196.716	258.107	428.000
186.254	400.949	429.000
186.486	400.931	429.000
498.001	28.912	430.000
496.228	29.931	430.000
454.220	387.682	431.000
452.772	387.767	431.000
454.135	387.654	431.000
104.218	318.597	432.000
103.680	318.798	432.000
103.594	318.895	432.000
104.036	319.139	432.000
437.994	359.036	433.000
438.394	358.013	433.000
403.575	407.308	434.000
402.912	407.610	434.000
418.998	422.123	435.000
420.866	421.813	435.000
417.544	421.237	435.000
235.516	435.899	436.000
236.746	436.666	436.000
473.545	478.065	437.000
472.308	476.569	437.000
391.516	145.152	438.000
391.717	145.464	438.000
391.749	145.121	438.000
391.626	145.259	438.000
391.704	145.150	438.000
391.771	145.213	438.000
392.331	145.473	438.000
392.422	145.570	438.000
392.061	145.319	438.000
391.953	145.705	438.000
391.929	145.397	438.000
391.855	145.632	438.000
164.688	183.229	439.000
164.035	183.039	439.000
173.816	321.110	440.000
174.040	321.581	440.000
173.379	322.440	440.000
175.639	411.676	441.000
175.248	411.166	441.000
175.815	411.650	441.000
175.418	412.267	441.000
246.781	149.226	442.000
248.181	149.856	442.000
248.335	151.445	442.000
308.641	253.742	443.000
308.011	253.531	443.000
309.255	252.741	443.000
308.836	252.674	443.000
287.373	344.120	444.000
288.089	343.045	444.000
286.740	342.904	444.000
286.550	340.907	444.000
431.541	408.913	445.000
431.623	407.989	445.000
431.943	407.873	445.000
431.570	409.046	445.000
302.767	53.168	446.000
304.081	54.498	446.000
457.397	184.438	447.000
458.047	186.003	447.000
458.401	186.382	447.000
312.609	339.625	448.000
312.205	339.645	448.000
312.778	339.050	448.000
235.063	439.396	449.000
235.634	439.228	449.000
468.384	474.826	450.000
467.675	474.627	450.000
467.511	475.112	450.000
466.493	475.336	450.000
295.880	39.919	451.000
295.185	40.965	451.000
294.497	40.660	451.000
329.030	251.775	452.000
329.159	251.328	452.000
329.205	251.427	452.000
452.772	386.151	453.000
454.382	386.255	453.000
454.444	387.041	453.000
453.593	386.948	453.000
452.269	386.435	453.000
453.890	386.903	453.000
452.291	386.179	453.000
453.091	386.042	453.000
455.432	386.764	453.000
171.199	123.021	454.000
171.034	123.108	454.000
151.068	340.464	455.000
150.640	340.001	455.000
303.583	54.368	456.000
302.205	53.213	456.000
303.221	53.077	456.000
303.277	54.174	456.000
248.413	149.200	457.000
250.576	148.769	457.000
310.648	262.341	458.000
310.724	262.289	458.000
310.744	262.270	458.000
306.865	293.691	459.000
305.989	294.123	459.000
306.784	294.016	459.000
306.223	293.874	459.000
306.956	293.819	459.000
306.327	293.625	459.000
307.041	293.524	459.000
150.010	302.138	460.000
150.702	302.311	460.000
471.626	385.957	461.000
470.576	386.505	461.000
470.001	386.165	461.000
176.334	411.363	462.000
176.120	411.719	462.000
286.710	222.104	463.000
286.888	223.500	463.000
216.024	294.800	464.000
215.257	295.978	464.000
493.592	409.647	465.000
493.845	409.501	465.000
459.191	183.095	466.000
459.265	184.808	466.000
459.089	184.214	466.000
459.861	184.350	466.000
461.017	183.327	466.000
460.092	181.864	466.000
461.017	182.036	466.000
461.064	182.941	466.000
462.073	182.246	466.000
463.592	183.078	466.000
295.262	264.598	467.000
295.483	265.037	467.000
295.607	263.841	467.000
296.218	263.427	467.000
295.973	263.522	467.000
295.339	262.146	467.000
247.572	304.100	468.000
245.659	303.817	468.000
173.690	457.055	469.000
173.746	457.072	469.000
470.994	449.789	470.000
472.946	451.362	470.000
472.951	451.431	470.000
471.727	450.650	470.000
146.370	234.137	471.000
147.480	236.616	471.000
147.422	237.239	471.000
329.238	251.075	472.000
330.312	249.809	472.000
486.239	338.465	473.000
486.074	338.123	473.000
246.427	304.769	474.000
246.259	304.873	474.000
471.991	179.244	475.000
472.917	179.438	475.000
177.302	209.851	476.000
177.335	210.474	476.000
176.753	210.717	476.000
177.123	211.117	476.000
176.648	212.023	476.000
197.070	257.589	477.000
196.051	259.059	477.000
196.413	258.434	477.000
197.223	258.828	477.000
390.551	372.641	478.000
389.696	374.126	478.000
390.496	373.511	478.000
390.392	372.284	478.000
391.664	372.832	478.000
391.350	372.229	478.000
391.702	371.935	478.000
176.008	411.633	479.000
175.825	411.964	479.000
283.168	246.905	480.000
281.502	246.570	480.000
283.107	245.915	480.000
282.923	245.441	480.000
281.966	244.904	480.000
282.936	243.903	480.000
381.132	175.229	481.000
379.587	177.768	481.000
379.460	179.167	481.000
168.032	192.471	482.000
167.654	193.223	482.000
166.913	193.843	482.000
167.674	192.687	482.000
148.802	238.229	483.000
148.784	237.573	483.000
147.335	239.000	483.000
330.838	249.306	484.000
329.274	251.355	484.000
346.738	453.384	485.000
347.184	453.300	485.000
414.516	207.288	486.000
415.003	207.126	486.000
322.524	260.082	487.000
324.034	258.156	487.000
322.269	259.682	487.000
322.998	259.082	487.000
321.426	260.470	487.000
322.010	259.629	487.000
321.856	259.913	487.000
216.043	284.910	488.000
216.663	283.625	488.000
215.319	285.486	488.000
215.108	285.751	488.000
215.897	285.323	488.000
216.165	285.030	488.000
215.468	283.926	488.000
220.517	384.432	489.000
220.515	383.351	489.000
220.627	381.845	489.000
222.564	380.884	489.000
222.005	380.844	489.000
421.175	418.975	490.000
421.117	417.350	490.000
192.252	222.874	491.000
191.858	223.015	491.000
191.893	222.936	491.000
191.839	222.953	491.000
193.427	222.736	491.000
192.936	222.505	491.000
246.415	302.585	492.000
247.959	303.531	492.000
249.311	304.147	492.000
248.118	304.930	492.000
185.325	400.978	493.000
186.132	400.964	493.000
186.375	400.291	493.000
471.922	450.188	494.000
473.032	450.027	494.000
472.663	450.816	494.000
176.029	316.213	495.000
176.787	315.317	495.000
254.431	384.685	496.000
254.538	384.430	496.000
415.028	207.142	497.000
415.133	208.092	497.000
415.137	207.295	497.000
182.239	221.811	498.000
183.213	222.427	498.000
181.300	222.627	498.000
182.147	221.278	498.000
299.627	330.604	499.000
299.980	332.545	499.000
300.423	332.481	499.000
298.411	332.040	499.000
434.488	192.835	500.000
435.352	192.059	500.000
435.277	192.911	500.000
175.757	316.818	501.000
176.398	315.660	501.000
249.153	302.838	502.000
249.460	301.485	502.000
249.296	300.778	502.000
186.300	401.172	503.000
185.122	401.894	503.000
27.994	488.073	504.000
27.481	487.721	504.000
391.554	145.886	505.000
391.309	145.802	505.000
391.441	145.473	505.000
391.223	145.619	505.000
390.627	145.969	505.000
391.130	145.835	505.000
390.967	145.495	505.000
390.623	145.407	505.000
391.279	145.114	505.000
391.490	145.478	505.000
391.766	145.783	505.000
391.316	145.643	505.000
391.349	145.965	505.000
471.156	178.931	506.000
472.034	178.915	506.000
471.813	178.755	506.000
471.802	178.913	506.000
471.771	178.837	506.000
471.670	179.049	506.000
471.739	178.810	506.000
471.606	179.067	506.000
472.033	178.991	506.000
471.697	179.317	506.000
471.543	179.246	506.000
471.592	178.867	506.000
472.386	179.205	506.000
398.211	484.922	507.000
397.066	484.846	507.000
395.394	485.428	507.000
191.996	223.201	508.000
192.219	223.097	508.000
192.783	223.934	508.000
192.928	224.429	508.000
192.807	224.496	508.000
192.202	224.432	508.000
192.001	224.282	508.000
357.881	414.028	509.000
356.645	414.774	509.000
356.196	414.471	509.000
356.598	414.138	509.000
357.230	412.730	509.000
357.344	411.429	509.000
473.312	424.882	510.000
472.988	422.776	510.000
327.882	252.803	511.000
328.205	251.784	511.000
319.957	262.149	512.000
319.864	262.914	512.000
297.419	334.166	513.000
299.085	333.288	513.000
465.200	383.705	514.000
466.282	383.186	514.000
466.345	383.449	514.000
171.287	123.452	515.000
171.111	123.105	515.000
171.424	123.358	515.000
271.445	139.230	516.000
271.236	139.455	516.000
453.517	212.780	517.000
452.952	212.692	517.000
251.315	69.627	518.000
252.689	71.184	518.000
254.615	71.961	518.000
294.788	334.992	519.000
294.911	335.266	519.000
319.190	80.556	520.000
319.275	81.995	520.000
175.855	410.954	521.000
176.833	411.040	521.000
262.700	421.125	522.000
262.174	422.164	522.000
444.623	456.196	523.000
443.105	452.860	523.000
443.152	453.128	523.000
441.372	453.246	523.000
391.176	145.205	524.000
391.460	145.612	524.000
391.294	145.317	524.000
391.539	145.894	524.000
391.499	145.540	524.000
391.772	145.518	524.000
391.730	145.202	524.000
391.123	145.517	524.000
391.546	144.919	524.000
391.221	145.114	524.000
391.268	145.099	524.000
391.804	145.506	524.000
391.290	145.479	524.000
391.397	145.193	524.000
390.768	145.142	524.000
391.065	145.617	524.000
391.432	145.080	524.000
391.715	145.471	524.000
380.624	175.299	525.000
380.110	175.250	525.000
218.412	225.749	526.000
218.495	225.514	526.000
207.632	325.138	527.000
207.608	325.487	527.000
317.871	83.152	528.000
318.728	82.072	528.000
250.089	301.394	529.000
249.984	301.105	529.000
220.634	356.752	530.000
221.573	357.099	530.000
223.568	357.084	530.000
356.036	126.793	531.000
355.116	126.331	531.000
287.358	414.873	532.000
285.805	414.417	532.000
472.157	60.450	533.000
471.212	60.720	533.000
471.391	61.276	533.000
469.867	60.478	533.000
470.122	60.200	533.000
310.710	261.865	534.000
310.414	261.583	534.000
310.489	261.577	534.000
196.695	304.184	535.000
198.126	303.170	535.000
176.316	316.510	536.000
176.313	316.536	536.000
475.351	383.555	537.000
474.915	382.728	537.000
359.125	411.615	538.000
360.031	411.115	538.000
360.094	412.090	538.000
359.002	412.183	538.000
359.024	412.072	538.000
360.066	413.039	538.000
360.392	413.699	538.000
105.756	151.250	539.000
106.607	150.364	539.000
185.435	401.603	540.000
185.416	401.756	540.000
186.135	400.809	540.000
301.271	58.021	541.000
301.188	57.364	541.000
301.333	56.566	541.000
301.410	57.588	541.000
302.536	56.304	541.000
302.943	55.739	541.000
304.408	57.261	541.000
303.110	58.496	541.000
300.887	58.027	541.000
299.937	58.337	541.000
122.469	204.342	542.000
122.296	204.310	542.000
172.789	324.495	543.000
172.431	323.316	543.000
[truncated: 35,116 more rows]
