# Supplementary material for: The transpeptidase PBP2 governs initial localization and activity of the major cell-wall synthesis machinery in E. coli
Source: eLife. 2020 Feb 20;9:e50629. doi: 10.7554/eLife.50629 (PMC7089770; doi:10.7554/eLife.50629)
Supplement: Source data 1. [file elife-50629-data1.zip › data/fast/GFP/gfpPBP2_15uMiptg_1.txt]

X Y ID
485.851	73.419	1.000
484.909	73.638	1.000
270.742	81.576	2.000
270.356	82.491	2.000
325.542	92.430	3.000
325.352	92.384	3.000
324.368	91.105	3.000
323.221	91.060	3.000
11.850	105.501	4.000
12.921	105.502	4.000
13.740	104.715	4.000
454.574	169.563	5.000
454.538	169.281	5.000
454.652	168.579	5.000
13.054	171.596	6.000
13.054	172.445	6.000
13.063	172.669	6.000
13.105	172.584	6.000
13.233	173.091	6.000
13.182	172.168	6.000
364.921	198.203	7.000
365.538	198.197	7.000
365.112	198.631	7.000
364.974	198.726	7.000
365.428	198.466	7.000
365.657	198.215	7.000
365.907	199.654	7.000
502.051	223.681	8.000
502.298	224.279	8.000
502.400	224.073	8.000
500.680	224.102	8.000
501.046	224.205	8.000
500.459	224.211	8.000
498.947	224.118	8.000
500.373	223.789	8.000
499.972	223.769	8.000
500.328	224.115	8.000
497.524	224.435	8.000
376.683	230.887	9.000
376.575	230.292	9.000
20.273	240.648	10.000
20.048	238.980	10.000
266.642	246.194	11.000
267.164	245.985	11.000
320.068	256.164	12.000
320.534	255.236	12.000
320.027	254.901	12.000
476.929	276.229	13.000
476.682	277.069	13.000
399.134	282.244	14.000
399.647	281.400	14.000
400.092	281.379	14.000
399.621	280.866	14.000
399.183	280.888	14.000
399.708	280.561	14.000
487.611	284.794	15.000
487.652	285.675	15.000
487.687	285.621	15.000
412.677	289.641	16.000
411.708	289.626	16.000
411.901	289.047	16.000
481.896	299.497	17.000
482.234	299.309	17.000
482.156	299.505	17.000
481.437	299.580	17.000
219.182	315.674	18.000
219.926	315.068	18.000
218.976	315.907	18.000
218.535	315.991	18.000
218.892	315.623	18.000
218.286	315.586	18.000
218.736	315.609	18.000
218.306	316.329	18.000
210.488	319.941	19.000
210.616	319.955	19.000
476.628	351.365	20.000
476.087	352.413	20.000
271.514	361.130	21.000
271.181	360.406	21.000
472.978	420.183	22.000
473.018	420.915	22.000
472.802	421.473	22.000
380.172	448.926	23.000
379.913	449.789	23.000
380.798	449.956	23.000
380.328	450.210	23.000
380.217	448.820	23.000
380.333	449.453	23.000
380.729	449.326	23.000
484.240	457.795	24.000
484.573	457.546	24.000
484.854	458.170	24.000
484.442	458.048	24.000
484.669	458.631	24.000
485.014	458.689	24.000
484.701	459.462	24.000
483.930	459.983	24.000
344.840	458.429	25.000
345.402	459.535	25.000
453.609	470.935	26.000
452.791	470.296	26.000
376.340	478.264	27.000
376.247	478.449	27.000
375.832	478.228	27.000
300.619	485.460	28.000
300.807	485.173	28.000
270.128	491.913	29.000
270.202	493.069	29.000
503.312	492.240	30.000
503.192	492.424	30.000
503.820	492.770	30.000
503.397	492.407	30.000
222.462	503.563	31.000
222.732	504.059	31.000
347.385	503.793	32.000
347.467	504.067	32.000
305.174	103.734	33.000
305.355	104.243	33.000
304.587	104.197	33.000
304.829	103.698	33.000
494.101	108.252	34.000
495.485	108.077	34.000
404.757	121.360	35.000
404.418	121.900	35.000
404.578	122.010	35.000
403.851	121.855	35.000
225.424	142.124	36.000
225.228	141.929	36.000
224.775	142.861	36.000
402.719	175.335	37.000
402.787	175.387	37.000
402.380	175.591	37.000
403.084	176.056	37.000
402.381	176.104	37.000
402.032	176.105	37.000
485.486	187.892	38.000
485.579	188.480	38.000
486.868	187.441	38.000
487.204	187.299	38.000
486.889	188.038	38.000
486.452	188.605	38.000
486.469	188.695	38.000
458.877	205.338	39.000
458.674	205.454	39.000
457.653	204.299	39.000
450.311	235.981	40.000
450.362	235.194	40.000
449.894	235.557	40.000
236.596	388.481	41.000
238.323	388.155	41.000
240.467	387.979	41.000
492.006	434.771	42.000
492.146	434.699	42.000
315.587	438.834	43.000
315.350	438.426	43.000
18.112	498.573	44.000
18.374	498.693	44.000
421.134	192.290	45.000
420.136	192.908	45.000
446.807	207.129	46.000
446.728	206.797	46.000
493.833	244.194	47.000
494.163	244.300	47.000
204.314	249.638	48.000
204.512	250.296	48.000
204.290	250.112	48.000
216.101	251.839	49.000
217.468	251.810	49.000
387.889	283.036	50.000
388.629	283.416	50.000
368.378	327.130	51.000
367.566	327.040	51.000
434.923	343.591	52.000
434.287	343.889	52.000
344.990	395.417	53.000
342.932	393.061	53.000
357.475	422.863	54.000
357.329	423.012	54.000
357.187	423.623	54.000
412.697	438.418	55.000
412.300	437.443	55.000
412.856	437.974	55.000
413.015	437.059	55.000
413.560	437.502	55.000
502.549	455.786	56.000
503.067	455.513	56.000
502.389	455.105	56.000
502.590	454.705	56.000
495.337	464.018	57.000
494.757	464.035	57.000
400.079	473.652	58.000
400.354	472.546	58.000
141.423	490.745	59.000
141.087	490.607	59.000
450.930	494.940	60.000
451.980	494.008	60.000
351.563	497.180	61.000
351.014	497.413	61.000
351.525	497.559	61.000
351.673	497.236	61.000
351.608	496.808	61.000
152.822	503.478	62.000
152.143	503.132	62.000
68.574	100.855	63.000
68.637	101.027	63.000
69.267	100.373	63.000
390.882	162.611	64.000
389.380	162.005	64.000
390.291	162.419	64.000
382.036	181.279	65.000
381.691	181.562	65.000
345.279	193.960	66.000
345.804	194.043	66.000
429.118	203.908	67.000
429.528	203.087	67.000
429.132	203.639	67.000
253.645	211.820	68.000
252.785	211.898	68.000
349.524	230.732	69.000
348.418	231.868	69.000
347.238	231.902	69.000
255.420	277.958	70.000
255.576	278.459	70.000
256.073	277.834	70.000
257.378	278.387	70.000
213.516	278.880	71.000
213.201	278.245	71.000
212.318	279.127	71.000
211.280	278.222	71.000
210.609	278.492	71.000
239.672	303.368	72.000
239.660	303.747	72.000
239.760	303.696	72.000
198.479	365.872	73.000
198.172	364.798	73.000
342.801	365.910	74.000
340.936	366.289	74.000
341.134	365.976	74.000
497.597	393.619	75.000
498.096	393.870	75.000
272.939	402.710	76.000
272.799	403.603	76.000
273.480	403.658	76.000
463.407	404.313	77.000
462.574	404.702	77.000
462.140	405.308	77.000
240.639	411.053	78.000
241.246	411.452	78.000
354.245	456.765	79.000
354.739	456.174	79.000
354.451	457.051	79.000
354.977	456.176	79.000
354.923	456.060	79.000
390.798	458.569	80.000
390.867	456.740	80.000
485.900	485.863	81.000
485.258	485.946	81.000
497.379	107.898	82.000
497.800	108.270	82.000
499.428	108.781	82.000
498.788	108.950	82.000
148.797	129.044	83.000
148.511	129.825	83.000
148.264	131.107	83.000
149.422	129.844	83.000
148.413	130.779	83.000
148.032	130.696	83.000
148.117	130.955	83.000
194.665	143.756	84.000
194.924	143.771	84.000
137.799	145.389	85.000
137.476	145.693	85.000
137.400	145.824	85.000
454.828	168.893	86.000
454.613	169.086	86.000
454.996	169.058	86.000
454.809	169.058	86.000
454.521	169.003	86.000
454.564	169.012	86.000
454.709	169.020	86.000
455.353	169.555	86.000
455.085	168.772	86.000
455.111	168.211	86.000
424.889	173.940	87.000
424.553	173.455	87.000
424.242	172.677	87.000
423.773	172.516	87.000
423.262	172.203	87.000
196.798	214.075	88.000
197.158	214.098	88.000
196.488	213.989	88.000
266.278	245.993	89.000
265.844	246.008	89.000
386.127	246.182	90.000
386.649	245.981	90.000
157.100	253.669	91.000
157.040	253.782	91.000
176.302	356.415	92.000
175.889	355.094	92.000
454.092	372.522	93.000
453.919	372.159	93.000
474.386	379.419	94.000
473.413	379.305	94.000
474.497	378.292	94.000
481.824	389.113	95.000
480.937	387.855	95.000
480.698	386.565	95.000
472.735	420.760	96.000
473.467	419.745	96.000
473.379	419.939	96.000
473.128	420.471	96.000
471.135	427.825	97.000
470.925	428.399	97.000
197.095	435.771	98.000
196.904	435.509	98.000
461.887	436.673	99.000
462.206	436.442	99.000
462.195	437.371	99.000
375.525	477.490	100.000
375.522	477.381	100.000
375.315	476.961	100.000
375.837	476.657	100.000
375.147	476.379	100.000
375.129	476.509	100.000
375.356	476.243	100.000
374.771	476.904	100.000
179.718	483.302	101.000
179.787	483.200	101.000
390.032	504.502	102.000
389.121	504.345	102.000
401.328	55.812	103.000
401.052	56.328	103.000
400.799	57.172	103.000
401.389	56.297	103.000
388.041	115.046	104.000
388.589	114.994	104.000
220.341	176.296	105.000
221.596	176.955	105.000
184.124	277.991	106.000
184.016	278.113	106.000
478.158	299.236	107.000
477.436	299.002	107.000
493.125	334.301	108.000
492.063	335.325	108.000
491.998	334.914	108.000
493.216	334.920	108.000
344.915	420.815	109.000
345.163	420.401	109.000
187.848	422.924	110.000
187.750	423.362	110.000
188.219	422.831	110.000
84.930	443.681	111.000
84.711	443.761	111.000
401.007	471.114	112.000
401.708	471.147	112.000
400.532	471.495	112.000
17.651	478.762	113.000
17.660	478.892	113.000
17.005	478.394	113.000
336.334	489.025	114.000
336.177	488.753	114.000
336.752	488.885	114.000
336.198	488.020	114.000
335.984	488.050	114.000
503.511	492.133	115.000
503.364	492.468	115.000
503.472	491.685	115.000
17.882	501.204	116.000
17.213	499.779	116.000
304.458	103.177	117.000
303.913	103.564	117.000
303.906	104.339	117.000
303.730	104.225	117.000
305.192	104.625	117.000
305.096	104.159	117.000
85.783	158.455	118.000
86.050	157.931	118.000
484.419	214.912	119.000
483.621	214.507	119.000
482.661	215.158	119.000
481.694	215.982	119.000
480.730	215.867	119.000
479.796	215.191	119.000
478.647	215.783	119.000
367.972	327.370	120.000
368.948	328.615	120.000
369.301	328.395	120.000
462.706	348.336	121.000
461.862	348.427	121.000
460.077	347.889	121.000
266.575	349.549	122.000
267.701	350.552	122.000
504.547	418.347	123.000
503.632	418.309	123.000
503.108	417.456	123.000
29.961	496.773	124.000
31.160	497.430	124.000
32.185	496.945	124.000
30.743	496.480	124.000
358.795	99.281	125.000
358.019	100.368	125.000
404.599	121.644	126.000
405.476	121.808	126.000
382.563	137.978	127.000
379.441	140.354	127.000
379.128	140.043	127.000
379.277	139.876	127.000
362.874	143.859	128.000
362.726	143.614	128.000
424.242	240.069	129.000
423.603	240.202	129.000
492.948	244.105	130.000
492.365	244.970	130.000
492.935	244.320	130.000
385.463	245.776	131.000
387.118	245.966	131.000
386.650	244.971	131.000
400.391	280.863	132.000
399.421	281.359	132.000
399.766	281.113	132.000
399.327	280.487	132.000
399.165	280.514	132.000
487.634	286.632	133.000
487.308	285.272	133.000
487.442	284.707	133.000
487.716	285.138	133.000
488.946	285.269	133.000
489.207	285.431	133.000
489.249	286.158	133.000
490.480	286.927	133.000
411.631	322.046	134.000
412.084	321.302	134.000
411.906	320.643	134.000
412.056	321.127	134.000
453.451	372.129	135.000
454.286	372.451	135.000
453.564	372.049	135.000
453.609	372.446	135.000
392.554	401.812	136.000
393.152	401.428	136.000
392.286	399.613	136.000
391.632	400.501	136.000
391.616	401.922	136.000
261.640	407.670	137.000
261.945	407.513	137.000
487.141	416.919	138.000
487.705	418.032	138.000
496.985	464.385	139.000
497.171	464.215	139.000
447.168	478.608	140.000
446.992	478.404	140.000
446.824	478.503	140.000
388.085	502.896	141.000
389.244	503.007	141.000
406.445	105.936	142.000
406.833	106.603	142.000
221.793	176.632	143.000
222.223	176.972	143.000
218.423	191.300	144.000
219.149	191.135	144.000
467.473	244.353	145.000
467.051	245.271	145.000
386.906	257.752	146.000
387.219	258.429	146.000
387.548	258.287	146.000
191.189	303.968	147.000
190.494	305.135	147.000
348.463	344.573	148.000
348.619	345.027	148.000
348.827	344.154	148.000
348.735	343.697	148.000
348.587	344.658	148.000
122.299	360.320	149.000
122.271	360.955	149.000
121.689	361.190	149.000
83.809	442.705	150.000
83.940	443.410	150.000
463.566	495.200	151.000
464.929	495.526	151.000
464.516	495.392	151.000
464.902	494.939	151.000
465.239	496.371	151.000
464.527	496.242	151.000
464.445	495.318	151.000
16.423	51.747	152.000
16.731	51.885	152.000
16.629	51.609	152.000
17.094	51.822	152.000
31.561	52.779	153.000
31.899	52.478	153.000
32.728	51.584	153.000
486.808	72.882	154.000
486.889	73.122	154.000
485.813	73.519	154.000
307.133	144.732	155.000
307.882	145.689	155.000
82.685	183.962	156.000
83.148	183.584	156.000
462.992	219.166	157.000
463.014	219.460	157.000
184.446	278.770	158.000
185.001	278.879	158.000
184.601	278.673	158.000
460.971	293.827	159.000
460.925	294.826	159.000
460.704	295.023	159.000
461.555	294.842	159.000
198.232	300.007	160.000
198.321	300.089	160.000
198.158	299.820	160.000
199.039	299.626	160.000
198.772	300.664	160.000
197.862	301.006	160.000
197.944	300.529	160.000
198.179	300.384	160.000
197.688	300.233	160.000
240.826	303.500	161.000
240.758	303.114	161.000
240.735	303.976	161.000
241.133	303.954	161.000
71.327	306.616	162.000
70.897	306.412	162.000
435.237	342.827	163.000
434.615	343.415	163.000
268.645	349.345	164.000
268.727	349.599	164.000
269.038	349.098	164.000
268.918	348.448	164.000
268.026	349.107	164.000
499.426	356.806	165.000
500.372	357.526	165.000
500.362	357.580	165.000
343.869	364.903	166.000
343.934	364.847	166.000
9.069	371.581	167.000
8.502	373.015	167.000
479.102	385.687	168.000
478.296	386.198	168.000
478.091	387.149	168.000
478.463	387.438	168.000
471.583	426.585	169.000
472.178	427.645	169.000
316.447	437.813	170.000
314.438	439.795	170.000
351.134	480.612	171.000
350.720	481.450	171.000
350.706	482.036	171.000
350.095	482.358	171.000
351.125	482.368	171.000
351.427	483.611	171.000
503.885	491.324	172.000
503.797	491.599	172.000
503.669	491.680	172.000
298.996	500.564	173.000
299.439	500.605	173.000
424.884	206.311	174.000
424.993	205.033	174.000
480.385	227.390	175.000
480.084	227.430	175.000
479.881	227.122	175.000
155.936	252.051	176.000
154.913	251.286	176.000
319.600	254.816	177.000
319.719	256.161	177.000
320.247	256.073	177.000
217.966	316.386	178.000
217.332	316.429	178.000
429.028	332.372	179.000
429.140	332.312	179.000
428.353	331.684	179.000
428.129	331.037	179.000
428.682	331.675	179.000
428.512	331.236	179.000
493.274	334.816	180.000
492.223	335.097	180.000
291.618	352.584	181.000
290.838	352.829	181.000
290.452	352.577	181.000
291.373	352.122	181.000
291.652	352.545	181.000
334.920	355.910	182.000
334.671	356.014	182.000
198.076	366.710	183.000
197.061	366.802	183.000
473.571	418.677	184.000
474.171	419.411	184.000
352.413	457.019	185.000
353.992	457.941	185.000
483.052	459.731	186.000
482.394	459.464	186.000
482.472	458.932	186.000
483.982	459.984	186.000
483.996	460.765	186.000
483.531	459.646	186.000
37.675	504.217	187.000
37.984	504.298	187.000
269.982	83.204	188.000
269.392	83.816	188.000
350.951	140.998	189.000
350.036	141.196	189.000
349.687	140.872	189.000
349.518	141.089	189.000
93.492	247.763	190.000
93.674	247.601	190.000
211.230	279.038	191.000
210.389	278.901	191.000
481.545	301.823	192.000
481.078	301.161	192.000
480.320	300.809	192.000
482.090	300.591	192.000
482.339	300.395	192.000
209.915	320.599	193.000
209.896	320.624	193.000
208.633	321.020	193.000
395.821	353.262	194.000
394.745	353.871	194.000
394.550	353.546	194.000
140.144	378.543	195.000
138.985	379.578	195.000
308.288	392.947	196.000
308.797	394.126	196.000
262.872	407.649	197.000
263.333	407.795	197.000
263.077	407.099	197.000
463.227	414.778	198.000
462.373	415.123	198.000
196.457	435.755	199.000
196.028	434.287	199.000
195.072	433.222	199.000
459.922	438.689	200.000
459.944	438.961	200.000
496.876	464.263	201.000
497.094	464.499	201.000
360.943	49.037	202.000
361.537	49.581	202.000
361.298	49.536	202.000
361.500	49.405	202.000
361.200	49.722	202.000
361.234	50.317	202.000
360.675	51.053	202.000
308.612	145.480	203.000
308.270	145.300	203.000
197.987	183.596	204.000
197.418	183.496	204.000
37.675	194.464	205.000
37.632	194.064	205.000
352.377	210.656	206.000
353.266	211.272	206.000
352.178	210.950	206.000
352.336	211.393	206.000
351.883	210.771	206.000
352.297	210.548	206.000
351.870	210.754	206.000
351.848	210.821	206.000
351.124	211.558	206.000
351.523	210.246	206.000
350.815	210.108	206.000
350.750	209.519	206.000
350.947	209.376	206.000
350.073	209.085	206.000
350.328	209.038	206.000
350.696	209.728	206.000
350.561	209.568	206.000
351.241	209.232	206.000
350.987	209.703	206.000
350.399	210.166	206.000
202.794	243.751	207.000
203.442	243.989	207.000
229.472	252.315	208.000
230.218	253.681	208.000
262.695	298.726	209.000
263.106	298.389	209.000
375.771	330.334	210.000
375.846	330.035	210.000
375.840	330.271	210.000
435.360	343.476	211.000
435.591	343.991	211.000
460.176	348.643	212.000
460.746	349.155	212.000
461.666	346.891	212.000
462.177	346.212	212.000
463.016	347.126	212.000
463.853	347.305	212.000
316.566	355.940	213.000
316.413	356.816	213.000
316.216	356.292	213.000
232.997	365.894	214.000
232.180	366.151	214.000
231.971	366.045	214.000
231.864	366.147	214.000
414.174	389.584	215.000
413.943	389.460	215.000
413.813	389.153	215.000
414.328	388.931	215.000
415.025	388.990	215.000
413.750	388.629	215.000
407.089	406.163	216.000
408.412	406.752	216.000
407.381	406.170	216.000
406.922	405.824	216.000
406.501	405.917	216.000
407.695	406.072	216.000
472.534	457.176	217.000
470.483	457.625	217.000
331.779	458.844	218.000
333.711	458.153	218.000
435.181	499.564	219.000
434.239	499.649	219.000
484.656	84.438	220.000
483.158	84.216	220.000
493.905	93.554	221.000
494.604	94.103	221.000
370.503	132.951	222.000
373.834	134.188	222.000
380.312	139.374	223.000
380.047	139.205	223.000
380.262	139.594	223.000
379.766	139.739	223.000
379.112	140.003	223.000
379.375	139.947	223.000
422.532	171.060	224.000
422.838	171.247	224.000
422.400	171.225	224.000
421.130	171.417	224.000
421.757	171.269	224.000
422.293	171.382	224.000
422.887	171.515	224.000
422.530	171.379	224.000
223.636	178.059	225.000
222.703	177.636	225.000
223.020	177.720	225.000
222.811	177.704	225.000
222.826	177.812	225.000
223.343	177.870	225.000
223.282	177.616	225.000
224.332	177.700	225.000
224.655	177.709	225.000
224.701	177.321	225.000
365.084	200.738	226.000
365.664	201.723	226.000
477.764	278.073	227.000
477.860	277.389	227.000
479.187	278.116	227.000
412.903	321.295	228.000
411.568	320.656	228.000
412.408	321.309	228.000
332.837	355.714	229.000
333.103	355.537	229.000
333.484	356.607	229.000
470.335	368.279	230.000
470.308	368.580	230.000
353.626	410.425	231.000
353.035	410.540	231.000
353.004	409.806	231.000
352.674	409.249	231.000
68.466	437.019	232.000
68.103	437.003	232.000
456.366	488.603	233.000
457.218	487.750	233.000
456.896	488.814	233.000
315.173	39.161	234.000
314.167	39.472	234.000
421.317	196.699	235.000
423.284	193.668	235.000
477.249	214.484	236.000
477.669	214.869	236.000
476.082	214.682	236.000
475.234	215.086	236.000
475.604	215.104	236.000
475.520	215.418	236.000
474.803	215.267	236.000
474.261	216.871	236.000
350.753	232.544	237.000
352.344	232.969	237.000
351.573	233.072	237.000
352.901	234.145	237.000
308.637	258.308	238.000
309.145	256.303	238.000
448.891	312.192	239.000
449.359	311.542	239.000
449.361	312.439	239.000
176.906	343.889	240.000
177.898	344.281	240.000
347.666	344.222	241.000
348.488	344.406	241.000
350.044	344.768	241.000
349.367	343.523	241.000
498.465	393.236	242.000
498.931	393.679	242.000
499.780	392.975	242.000
498.880	392.826	242.000
223.629	411.390	243.000
224.359	411.243	243.000
224.889	411.059	243.000
224.435	410.925	243.000
439.321	427.953	244.000
439.038	427.915	244.000
438.631	427.311	244.000
480.275	450.168	245.000
478.880	451.107	245.000
430.141	455.209	246.000
430.765	456.192	246.000
428.505	455.833	246.000
444.037	481.091	247.000
443.965	481.468	247.000
443.619	481.646	247.000
393.680	503.209	248.000
394.250	502.322	248.000
322.800	126.923	249.000
323.009	127.175	249.000
357.415	130.521	250.000
357.165	129.882	250.000
357.581	130.503	250.000
357.856	131.066	250.000
355.812	129.610	250.000
356.043	129.917	250.000
307.658	145.135	251.000
307.747	145.685	251.000
307.630	145.651	251.000
309.084	145.873	251.000
455.304	168.243	252.000
454.928	168.136	252.000
454.755	168.462	252.000
90.584	188.216	253.000
90.129	187.159	253.000
89.590	188.413	253.000
89.555	189.203	253.000
89.522	188.110	253.000
89.842	188.014	253.000
89.009	187.945	253.000
89.052	187.618	253.000
184.892	279.601	254.000
184.833	279.377	254.000
257.756	280.108	255.000
256.303	279.279	255.000
397.051	281.231	256.000
395.850	280.932	256.000
396.357	279.357	256.000
58.738	283.997	257.000
57.616	284.142	257.000
461.544	293.337	258.000
461.690	293.606	258.000
498.599	347.307	259.000
498.191	347.317	259.000
497.781	348.109	259.000
332.754	458.267	260.000
332.542	458.728	260.000
333.410	457.798	260.000
332.867	458.270	260.000
333.559	458.486	260.000
64.554	20.746	261.000
64.853	20.821	261.000
64.302	21.105	261.000
32.436	52.750	262.000
33.676	52.015	262.000
306.905	123.120	263.000
306.459	122.873	263.000
305.630	123.260	263.000
304.765	122.397	263.000
304.947	122.469	263.000
305.539	122.105	263.000
399.925	123.179	264.000
399.289	123.235	264.000
398.809	123.308	264.000
216.988	185.965	265.000
215.813	185.492	265.000
215.750	185.997	265.000
102.527	200.027	266.000
101.330	198.899	266.000
255.671	201.010	267.000
255.715	200.645	267.000
255.133	200.668	267.000
255.895	201.218	267.000
365.621	200.634	268.000
365.303	201.310	268.000
365.132	201.275	268.000
114.410	207.600	269.000
114.840	208.009	269.000
493.481	243.611	270.000
493.606	243.304	270.000
217.162	255.239	271.000
218.159	254.213	271.000
41.171	270.245	272.000
41.552	270.243	272.000
40.867	270.463	272.000
40.603	269.967	272.000
490.101	286.569	273.000
490.785	287.899	273.000
432.448	304.914	274.000
431.620	303.731	274.000
432.311	304.635	274.000
432.618	305.127	274.000
432.385	305.160	274.000
432.374	305.214	274.000
433.742	304.947	274.000
293.440	352.295	275.000
294.276	352.063	275.000
335.425	368.037	276.000
336.015	367.748	276.000
335.718	367.818	276.000
456.874	372.537	277.000
457.062	372.863	277.000
339.948	406.112	278.000
339.739	406.572	278.000
33.909	500.576	279.000
33.186	500.759	279.000
32.662	500.686	279.000
32.514	499.776	279.000
33.412	499.333	279.000
33.635	499.674	279.000
33.365	500.011	279.000
287.436	39.478	280.000
287.436	39.332	280.000
288.024	39.074	280.000
426.477	203.923	281.000
426.232	204.401	281.000
446.807	206.727	282.000
447.540	207.333	282.000
447.315	208.326	282.000
447.293	207.985	282.000
205.307	248.031	283.000
205.205	247.144	283.000
317.787	255.792	284.000
318.939	256.388	284.000
94.798	265.003	285.000
95.975	265.166	285.000
12.884	328.379	286.000
11.547	328.747	286.000
435.654	343.429	287.000
436.657	342.693	287.000
331.769	355.834	288.000
332.052	355.986	288.000
232.977	366.251	289.000
233.056	365.931	289.000
232.044	365.800	289.000
233.820	366.509	289.000
474.115	421.902	290.000
473.842	421.473	290.000
473.485	421.353	290.000
473.817	420.450	290.000
473.301	420.867	290.000
473.046	421.051	290.000
472.625	420.739	290.000
425.676	438.760	291.000
425.664	438.778	291.000
470.562	456.795	292.000
471.060	457.169	292.000
471.794	457.144	292.000
471.512	457.633	292.000
471.584	457.886	292.000
471.319	458.571	292.000
471.846	459.230	292.000
471.822	459.497	292.000
472.266	459.690	292.000
484.230	459.543	293.000
483.617	459.322	293.000
484.235	459.070	293.000
483.811	459.041	293.000
484.080	458.281	293.000
482.969	457.550	293.000
482.620	458.535	293.000
482.281	459.408	293.000
482.792	458.758	293.000
491.953	95.332	294.000
490.983	96.022	294.000
229.736	134.749	295.000
229.863	134.083	295.000
498.028	179.747	296.000
497.847	179.561	296.000
104.667	229.026	297.000
103.661	229.281	297.000
33.546	261.664	298.000
33.949	261.636	298.000
183.184	278.683	299.000
182.337	278.233	299.000
58.471	282.920	300.000
58.938	283.769	300.000
204.973	288.425	301.000
204.803	289.354	301.000
205.216	289.431	301.000
345.176	327.031	302.000
344.220	326.650	302.000
137.352	347.082	303.000
139.414	345.029	303.000
407.322	354.424	304.000
408.058	354.315	304.000
407.032	353.937	304.000
406.736	353.885	304.000
406.833	353.954	304.000
406.500	354.982	304.000
406.340	354.466	304.000
405.510	355.239	304.000
405.272	355.405	304.000
405.344	355.058	304.000
428.904	456.380	305.000
428.875	457.562	305.000
429.780	457.207	305.000
457.076	488.524	306.000
456.656	488.757	306.000
385.286	118.021	307.000
386.195	118.249	307.000
490.184	287.999	308.000
488.651	287.013	308.000
488.631	287.143	308.000
488.919	287.526	308.000
487.838	286.600	308.000
486.204	285.620	308.000
488.045	286.768	308.000
240.328	304.620	309.000
240.708	304.585	309.000
240.407	305.191	309.000
240.392	305.058	309.000
239.692	304.216	309.000
430.789	331.042	310.000
430.941	331.751	310.000
430.106	332.443	310.000
429.922	332.576	310.000
429.873	331.632	310.000
157.882	342.804	311.000
158.457	343.173	311.000
157.781	342.841	311.000
158.145	342.620	311.000
157.755	342.751	311.000
158.063	342.691	311.000
157.478	342.536	311.000
157.615	342.567	311.000
157.662	342.099	311.000
158.391	342.330	311.000
157.930	341.935	311.000
457.068	373.971	312.000
456.954	373.666	312.000
142.998	397.628	313.000
143.902	398.307	313.000
40.606	407.715	314.000
40.740	408.037	314.000
489.775	416.486	315.000
489.435	415.729	315.000
491.435	417.633	315.000
186.043	422.610	316.000
186.524	422.579	316.000
447.776	480.116	317.000
448.022	479.585	317.000
447.748	479.075	317.000
447.925	479.218	317.000
448.193	479.361	317.000
462.289	499.178	318.000
462.411	498.976	318.000
462.735	499.016	318.000
462.546	498.980	318.000
462.819	498.378	318.000
348.970	48.494	319.000
348.604	47.842	319.000
349.269	46.829	319.000
280.878	88.428	320.000
280.142	89.409	320.000
280.159	89.681	320.000
280.285	89.341	320.000
348.029	155.115	321.000
348.539	155.413	321.000
32.278	169.012	322.000
32.118	169.445	322.000
31.208	169.654	322.000
375.159	193.636	323.000
374.566	194.072	323.000
375.928	193.303	323.000
375.744	193.503	323.000
375.828	192.753	323.000
375.191	193.090	323.000
493.748	244.020	324.000
494.325	244.901	324.000
493.739	244.336	324.000
494.938	244.573	324.000
494.518	244.343	324.000
495.356	244.411	324.000
495.403	244.494	324.000
495.832	244.786	324.000
494.617	244.613	324.000
187.944	291.886	325.000
188.139	292.601	325.000
188.492	293.092	325.000
188.901	293.094	325.000
189.429	291.946	325.000
189.095	292.606	325.000
187.389	293.007	325.000
177.882	342.344	326.000
177.739	342.201	326.000
268.096	349.220	327.000
267.234	349.512	327.000
267.369	348.941	327.000
477.541	352.336	328.000
476.804	352.915	328.000
476.805	352.898	328.000
476.862	352.850	328.000
194.804	366.127	329.000
195.249	366.036	329.000
407.059	405.990	330.000
407.774	405.679	330.000
408.323	405.515	330.000
407.210	405.127	330.000
407.329	405.104	330.000
408.277	404.598	330.000
407.315	404.135	330.000
408.160	403.813	330.000
407.261	403.525	330.000
407.678	403.049	330.000
407.823	404.493	330.000
354.328	409.696	331.000
353.680	409.725	331.000
397.170	422.937	332.000
397.961	422.874	332.000
358.222	425.024	333.000
359.126	424.582	333.000
480.342	450.241	334.000
480.250	450.208	334.000
480.180	451.169	334.000
459.836	457.345	335.000
459.492	457.119	335.000
299.560	36.930	336.000
299.745	36.419	336.000
299.962	37.044	336.000
362.802	145.351	337.000
363.576	145.388	337.000
363.744	146.228	337.000
363.439	145.684	337.000
363.587	145.939	337.000
400.635	172.533	338.000
401.132	173.243	338.000
365.207	201.664	339.000
364.219	200.960	339.000
364.270	201.701	339.000
364.821	201.496	339.000
96.825	239.445	340.000
96.776	239.423	340.000
95.286	265.307	341.000
94.810	265.428	341.000
95.424	265.257	341.000
94.890	265.564	341.000
303.200	293.525	342.000
304.135	293.563	342.000
303.719	293.207	342.000
312.350	300.897	343.000
311.545	298.967	343.000
236.211	313.552	344.000
236.618	313.105	344.000
237.647	312.482	344.000
238.201	312.518	344.000
262.422	323.347	345.000
262.004	322.304	345.000
346.567	333.149	346.000
345.954	333.572	346.000
345.511	335.056	346.000
346.348	335.677	346.000
346.817	335.803	346.000
346.697	335.810	346.000
437.867	343.093	347.000
438.132	342.517	347.000
437.890	343.097	347.000
466.128	349.129	348.000
466.469	349.134	348.000
393.815	389.320	349.000
393.759	389.537	349.000
17.831	478.559	350.000
17.867	478.190	350.000
17.998	478.355	350.000
17.806	479.816	350.000
221.681	504.025	351.000
220.610	503.606	351.000
219.966	504.188	351.000
333.555	127.858	352.000
333.813	127.816	352.000
333.793	127.943	352.000
332.981	128.433	352.000
333.214	128.169	352.000
332.523	128.675	352.000
422.708	171.207	353.000
423.335	170.549	353.000
424.268	171.078	353.000
434.575	186.147	354.000
434.942	186.852	354.000
447.941	209.065	355.000
447.986	209.281	355.000
103.938	222.339	356.000
103.917	222.733	356.000
310.865	230.073	357.000
310.954	229.083	357.000
311.091	228.949	357.000
310.554	230.892	357.000
196.917	300.609	358.000
197.046	300.805	358.000
198.276	300.638	358.000
198.044	300.772	358.000
197.536	300.723	358.000
153.056	316.787	359.000
153.151	316.170	359.000
69.184	335.590	360.000
69.803	335.961	360.000
70.340	335.568	360.000
70.124	335.739	360.000
369.742	362.524	361.000
370.267	362.042	361.000
369.957	362.070	361.000
236.955	368.166	362.000
238.354	367.604	362.000
414.847	388.748	363.000
414.806	389.086	363.000
144.819	397.884	364.000
143.945	398.786	364.000
394.385	402.072	365.000
395.615	401.809	365.000
469.739	483.690	366.000
471.515	485.699	366.000
469.659	483.133	366.000
469.660	482.416	366.000
454.578	486.322	367.000
454.962	486.586	367.000
455.753	486.844	367.000
456.257	487.008	367.000
456.251	487.528	367.000
456.873	486.794	367.000
455.075	486.803	367.000
194.821	18.164	368.000
194.734	18.080	368.000
195.350	18.273	368.000
193.877	31.634	369.000
193.544	32.697	369.000
193.749	33.279	369.000
481.890	84.348	370.000
482.136	84.213	370.000
469.692	111.455	371.000
469.991	112.727	371.000
470.135	112.004	371.000
469.731	112.449	371.000
469.945	112.328	371.000
469.686	111.622	371.000
470.005	111.545	371.000
470.180	112.174	371.000
470.522	111.746	371.000
305.430	122.201	372.000
305.564	122.733	372.000
305.926	122.540	372.000
305.694	121.839	372.000
304.729	121.379	372.000
304.662	122.376	372.000
304.536	122.272	372.000
348.921	140.682	373.000
348.633	140.478	373.000
348.203	140.917	373.000
381.338	140.947	374.000
380.365	141.208	374.000
308.288	145.074	375.000
308.080	145.736	375.000
308.298	145.523	375.000
308.295	145.228	375.000
308.028	145.040	375.000
307.995	144.842	375.000
308.411	144.857	375.000
308.701	145.210	375.000
308.217	144.032	375.000
306.758	143.943	375.000
360.503	158.361	376.000
361.311	158.238	376.000
218.491	190.516	377.000
219.178	191.927	377.000
424.225	191.832	378.000
423.498	191.931	378.000
422.381	191.195	378.000
422.407	190.788	378.000
421.854	190.871	378.000
423.210	191.154	378.000
423.268	190.979	378.000
423.121	190.548	378.000
421.900	190.761	378.000
422.827	190.408	378.000
422.639	190.825	378.000
421.899	191.264	378.000
416.822	199.409	379.000
416.519	199.527	379.000
416.118	199.783	379.000
416.039	199.885	379.000
415.807	199.913	379.000
415.212	199.851	379.000
414.844	199.716	379.000
115.344	207.209	380.000
114.703	206.822	380.000
113.600	206.647	380.000
501.437	234.355	381.000
501.993	235.098	381.000
500.950	234.445	381.000
500.413	234.705	381.000
501.042	234.879	381.000
499.559	233.736	381.000
465.676	235.730	382.000
465.313	235.987	382.000
464.143	236.521	382.000
464.585	236.671	382.000
465.356	235.893	382.000
464.777	235.975	382.000
464.341	236.046	382.000
481.003	264.228	383.000
480.738	263.834	383.000
481.651	263.922	383.000
481.611	264.137	383.000
480.315	264.536	383.000
210.699	279.027	384.000
211.092	279.304	384.000
211.283	278.964	384.000
211.899	278.808	384.000
212.421	279.318	384.000
212.588	279.332	384.000
212.011	279.665	384.000
390.022	280.601	385.000
389.648	280.714	385.000
390.928	281.924	385.000
390.410	282.912	385.000
389.472	283.853	385.000
389.148	283.256	385.000
408.846	289.288	386.000
409.925	289.193	386.000
409.881	289.365	386.000
410.466	290.192	386.000
410.638	289.999	386.000
411.254	289.547	386.000
411.461	288.583	386.000
410.949	288.427	386.000
71.649	305.210	387.000
71.115	305.326	387.000
71.337	305.222	387.000
71.029	304.982	387.000
70.289	305.653	387.000
190.117	305.067	388.000
190.854	304.732	388.000
189.277	305.418	388.000
188.778	305.895	388.000
355.396	310.129	389.000
355.699	310.974	389.000
354.505	311.158	389.000
354.964	310.261	389.000
354.409	309.852	389.000
354.677	310.256	389.000
354.864	310.460	389.000
354.846	310.649	389.000
355.517	309.854	389.000
354.152	310.442	389.000
354.406	310.400	389.000
354.959	310.570	389.000
355.201	310.547	389.000
354.339	312.153	389.000
354.891	311.501	389.000
327.988	370.621	390.000
326.920	370.100	390.000
325.877	370.599	390.000
459.213	394.899	391.000
459.091	395.258	391.000
457.370	396.217	391.000
457.010	396.552	391.000
456.727	396.568	391.000
455.413	397.992	391.000
455.962	398.059	391.000
30.539	399.515	392.000
30.722	400.251	392.000
157.230	401.835	393.000
155.789	403.537	393.000
155.610	404.268	393.000
12.086	403.793	394.000
12.203	403.738	394.000
12.693	403.785	394.000
12.657	403.856	394.000
12.874	404.473	394.000
12.984	404.089	394.000
125.016	424.925	395.000
124.848	424.671	395.000
254.556	436.719	396.000
254.152	436.700	396.000
69.616	437.917	397.000
69.360	438.525	397.000
71.558	438.895	397.000
102.692	446.808	398.000
102.241	447.974	398.000
101.361	447.250	398.000
362.107	457.130	399.000
362.992	456.588	399.000
362.575	456.796	399.000
404.173	460.700	400.000
404.479	459.561	400.000
404.053	458.331	400.000
404.322	459.481	400.000
422.242	463.190	401.000
423.017	463.401	401.000
422.473	462.582	401.000
165.969	465.166	402.000
166.229	465.851	402.000
371.526	489.976	403.000
371.255	490.244	403.000
371.183	490.418	403.000
369.906	489.686	403.000
502.634	491.289	404.000
502.621	491.426	404.000
207.387	17.058	405.000
206.686	16.667	405.000
206.992	16.168	405.000
402.262	56.539	406.000
402.025	56.771	406.000
401.871	57.267	406.000
402.258	56.935	406.000
402.107	56.989	406.000
402.790	56.970	406.000
402.827	56.908	406.000
401.824	57.088	406.000
492.504	95.812	407.000
492.331	96.075	407.000
493.016	95.128	407.000
492.966	95.700	407.000
492.630	96.541	407.000
492.735	96.156	407.000
492.577	97.057	407.000
305.888	105.674	408.000
306.202	105.421	408.000
306.023	105.864	408.000
46.474	120.801	409.000
46.616	120.855	409.000
116.485	142.705	410.000
118.256	142.187	410.000
350.754	155.443	411.000
350.634	154.602	411.000
28.008	156.427	412.000
28.698	155.501	412.000
86.044	158.761	413.000
84.704	158.978	413.000
85.199	158.957	413.000
345.423	178.185	414.000
345.809	178.541	414.000
346.606	177.949	414.000
346.576	177.808	414.000
347.054	177.933	414.000
346.881	178.291	414.000
346.385	178.175	414.000
482.525	188.219	415.000
481.117	188.792	415.000
480.629	188.312	415.000
479.311	186.002	415.000
466.163	195.920	416.000
465.763	195.451	416.000
465.316	196.304	416.000
217.084	253.655	417.000
217.633	253.996	417.000
217.438	254.991	417.000
315.282	255.311	418.000
317.679	256.215	418.000
318.098	256.295	418.000
318.850	255.336	418.000
183.610	278.740	419.000
182.247	278.712	419.000
182.295	278.792	419.000
48.204	292.512	420.000
48.130	293.440	420.000
48.399	294.462	420.000
76.114	326.098	421.000
75.801	326.420	421.000
76.448	326.023	421.000
167.802	332.835	422.000
170.209	333.263	422.000
240.732	351.423	423.000
240.586	350.997	423.000
240.840	351.157	423.000
28.831	360.202	424.000
29.297	360.857	424.000
29.196	359.857	424.000
344.136	366.430	425.000
344.421	365.995	425.000
344.006	365.892	425.000
344.658	366.140	425.000
344.493	366.387	425.000
344.790	366.314	425.000
345.148	366.725	425.000
127.178	373.576	426.000
127.532	373.291	426.000
126.908	373.741	426.000
68.973	376.632	427.000
68.887	377.550	427.000
90.333	411.103	428.000
90.893	411.186	428.000
333.490	422.314	429.000
334.024	421.448	429.000
135.255	434.819	430.000
135.015	434.548	430.000
134.778	434.472	430.000
136.006	434.352	430.000
135.785	435.075	430.000
134.570	435.486	430.000
134.447	435.507	430.000
134.792	436.137	430.000
134.748	436.369	430.000
196.793	435.277	431.000
196.371	434.136	431.000
196.669	434.389	431.000
196.477	434.406	431.000
196.295	434.266	431.000
23.164	450.720	432.000
22.920	450.500	432.000
200.141	463.041	433.000
199.695	462.161	433.000
198.394	462.563	433.000
335.941	486.340	434.000
336.296	486.791	434.000
336.249	487.071	434.000
335.296	487.363	434.000
334.966	486.709	434.000
335.836	487.509	434.000
335.141	487.220	434.000
335.289	487.707	434.000
335.670	488.000	434.000
333.692	486.912	434.000
34.924	499.647	435.000
34.451	500.366	435.000
55.637	65.273	436.000
56.435	64.997	436.000
280.617	87.853	437.000
280.412	88.538	437.000
393.993	111.923	438.000
393.876	112.076	438.000
394.215	111.770	438.000
397.185	125.510	439.000
397.834	125.468	439.000
225.629	140.499	440.000
225.309	141.124	440.000
224.766	140.803	440.000
223.201	141.534	440.000
221.867	141.960	440.000
222.333	140.290	440.000
222.782	140.247	440.000
223.583	139.139	440.000
140.034	145.261	441.000
140.519	146.053	441.000
140.459	146.288	441.000
463.011	154.226	442.000
462.625	153.761	442.000
455.398	169.969	443.000
455.062	169.678	443.000
455.017	169.925	443.000
455.221	169.897	443.000
454.870	169.807	443.000
454.890	169.558	443.000
454.908	169.537	443.000
455.042	169.380	443.000
455.061	169.599	443.000
454.776	169.179	443.000
454.426	168.863	443.000
454.640	169.034	443.000
454.687	168.910	443.000
454.631	169.637	443.000
455.291	169.735	443.000
454.647	170.238	443.000
454.966	170.099	443.000
454.861	169.693	443.000
454.910	169.545	443.000
454.757	169.791	443.000
224.522	178.411	444.000
224.136	178.121	444.000
223.691	178.524	444.000
223.784	178.466	444.000
223.034	178.169	444.000
417.393	181.302	445.000
416.782	181.428	445.000
11.520	210.871	446.000
11.365	211.015	446.000
430.109	220.839	447.000
429.761	220.928	447.000
430.335	220.903	447.000
430.695	219.255	447.000
430.887	219.704	447.000
428.458	220.158	447.000
502.601	224.776	448.000
502.983	224.394	448.000
229.935	251.662	449.000
230.713	250.517	449.000
230.472	251.834	449.000
41.814	269.668	450.000
41.791	269.678	450.000
441.543	302.095	451.000
441.994	301.603	451.000
443.202	302.262	451.000
443.326	302.086	451.000
443.478	301.958	451.000
443.423	302.122	451.000
444.247	302.047	451.000
443.617	302.054	451.000
444.100	301.790	451.000
443.602	302.116	451.000
444.444	301.203	451.000
443.985	300.835	451.000
443.984	301.540	451.000
318.960	326.495	452.000
319.034	325.620	452.000
332.951	331.309	453.000
331.094	331.725	453.000
331.306	332.041	453.000
190.787	341.880	454.000
190.283	342.170	454.000
190.533	342.839	454.000
236.453	367.497	455.000
234.678	366.965	455.000
39.451	406.953	456.000
39.455	406.963	456.000
39.418	406.746	456.000
460.809	418.139	457.000
462.285	418.712	457.000
473.519	421.996	458.000
472.658	423.721	458.000
473.408	422.459	458.000
319.164	423.513	459.000
320.430	424.934	459.000
426.141	439.496	460.000
425.751	439.101	460.000
252.508	445.207	461.000
252.630	446.096	461.000
329.459	445.880	462.000
329.606	446.760	462.000
330.316	447.026	462.000
179.685	479.811	463.000
179.381	479.578	463.000
432.187	481.484	464.000
431.924	480.279	464.000
354.442	483.256	465.000
353.884	483.743	465.000
353.787	484.746	465.000
355.461	484.007	465.000
355.932	483.855	465.000
356.457	483.845	465.000
355.214	484.374	465.000
356.897	484.893	465.000
270.346	491.801	466.000
270.180	493.450	466.000
268.817	494.217	466.000
268.580	492.679	466.000
267.980	491.864	466.000
268.028	491.916	466.000
267.604	491.979	466.000
268.201	491.614	466.000
270.856	491.454	466.000
436.452	502.104	467.000
436.548	501.873	467.000
436.271	501.534	467.000
435.822	501.551	467.000
435.122	502.924	467.000
347.780	45.631	468.000
347.586	45.876	468.000
348.025	47.090	468.000
301.143	84.207	469.000
301.203	84.383	469.000
300.837	84.793	469.000
478.887	84.847	470.000
478.324	85.441	470.000
167.359	95.741	471.000
167.108	96.849	471.000
407.564	107.911	472.000
407.358	108.300	472.000
387.456	118.128	473.000
386.797	117.191	473.000
334.809	152.231	474.000
335.171	152.042	474.000
31.142	168.769	475.000
30.667	168.340	475.000
30.955	169.250	475.000
497.155	179.313	476.000
498.176	179.262	476.000
497.971	179.429	476.000
497.653	178.849	476.000
497.516	179.765	476.000
497.046	179.593	476.000
257.116	188.050	477.000
256.783	188.777	477.000
349.390	196.955	478.000
349.668	196.951	478.000
456.151	204.242	479.000
455.891	204.245	479.000
455.459	203.985	479.000
30.854	237.332	480.000
31.084	237.438	480.000
34.807	237.907	480.000
97.877	240.667	481.000
97.370	241.496	481.000
96.364	242.787	481.000
95.473	243.306	481.000
96.706	242.717	481.000
95.415	242.575	481.000
95.742	241.585	481.000
307.605	245.231	482.000
307.220	245.460	482.000
328.740	247.707	483.000
328.536	248.265	483.000
205.147	288.117	484.000
205.299	288.446	484.000
205.292	288.578	484.000
205.109	288.347	484.000
204.970	288.284	484.000
408.671	297.434	485.000
408.501	297.779	485.000
409.430	297.244	485.000
433.680	305.084	486.000
433.342	303.730	486.000
433.024	303.840	486.000
433.309	303.688	486.000
432.597	304.276	486.000
433.258	304.236	486.000
434.165	303.364	486.000
433.669	303.235	486.000
236.086	313.948	487.000
236.619	313.669	487.000
185.126	320.696	488.000
185.239	321.215	488.000
204.569	324.860	489.000
205.019	324.894	489.000
293.541	350.993	490.000
293.911	352.009	490.000
294.226	352.122	490.000
294.770	352.910	490.000
294.594	353.434	490.000
294.430	353.252	490.000
294.893	353.069	490.000
322.589	355.247	491.000
322.791	355.862	491.000
138.794	378.965	492.000
138.671	379.080	492.000
139.122	378.875	492.000
139.613	378.584	492.000
140.283	378.823	492.000
140.591	378.785	492.000
139.774	379.400	492.000
138.527	379.928	492.000
479.717	387.523	493.000
479.273	387.732	493.000
478.557	389.442	493.000
478.380	387.960	493.000
476.038	389.421	493.000
101.261	410.982	494.000
101.096	411.977	494.000
366.347	415.135	495.000
366.075	415.536	495.000
309.124	446.975	496.000
309.374	445.342	496.000
346.796	457.649	497.000
348.942	457.601	497.000
35.542	458.736	498.000
35.533	458.668	498.000
447.481	477.948	499.000
447.098	479.038	499.000
17.974	478.953	500.000
18.772	480.389	500.000
18.848	480.215	500.000
20.225	482.107	500.000
20.515	482.748	500.000
17.503	494.234	501.000
17.242	493.673	501.000
17.375	494.765	501.000
272.892	30.992	502.000
273.539	30.161	502.000
48.659	83.851	503.000
49.105	83.486	503.000
50.716	82.000	503.000
49.671	81.569	503.000
187.673	109.199	504.000
187.706	109.337	504.000
286.363	115.995	505.000
286.231	118.357	505.000
287.273	119.653	505.000
117.570	141.620	506.000
117.780	141.458	506.000
185.272	142.361	507.000
184.996	141.743	507.000
362.471	145.064	508.000
362.485	145.024	508.000
362.858	145.327	508.000
361.906	145.151	508.000
28.633	156.221	509.000
29.284	156.613	509.000
21.098	164.083	510.000
21.571	164.415	510.000
418.994	163.710	511.000
419.297	163.855	511.000
418.991	162.212	511.000
419.202	162.763	511.000
419.118	162.895	511.000
201.025	183.874	512.000
201.279	183.099	512.000
434.067	187.838	513.000
433.424	187.206	513.000
373.946	193.842	514.000
374.344	193.463	514.000
493.363	214.002	515.000
491.097	214.085	515.000
33.515	218.499	516.000
34.072	218.519	516.000
33.733	217.461	516.000
33.534	218.073	516.000
32.828	219.164	516.000
103.697	223.680	517.000
104.621	224.205	517.000
104.326	222.970	517.000
105.091	220.462	517.000
309.765	229.960	518.000
309.162	230.992	518.000
193.700	257.412	519.000
193.573	257.415	519.000
300.417	270.882	520.000
300.898	270.303	520.000
480.199	280.912	521.000
480.087	280.784	521.000
483.206	281.721	521.000
481.059	279.349	521.000
481.401	280.236	521.000
488.281	288.069	522.000
488.161	288.034	522.000
487.521	287.172	522.000
488.101	287.255	522.000
25.784	297.826	523.000
25.633	298.047	523.000
25.204	297.833	523.000
10.880	329.854	524.000
10.312	330.474	524.000
10.164	330.385	524.000
70.421	336.628	525.000
70.714	336.760	525.000
69.838	336.376	525.000
69.491	336.526	525.000
69.493	336.207	525.000
69.524	335.714	525.000
497.529	346.862	526.000
496.795	346.712	526.000
495.603	346.706	526.000
269.369	348.934	527.000
270.599	349.494	527.000
269.997	349.164	527.000
269.586	348.468	527.000
457.009	374.756	528.000
457.296	373.801	528.000
457.481	374.374	528.000
457.035	374.325	528.000
457.345	374.511	528.000
457.343	374.160	528.000
457.651	374.762	528.000
457.337	373.932	528.000
228.000	378.066	529.000
228.335	378.329	529.000
165.416	381.562	530.000
165.437	380.859	530.000
165.454	381.339	530.000
164.823	381.336	530.000
164.894	380.768	530.000
164.073	380.300	530.000
163.560	380.437	530.000
164.422	380.855	530.000
393.990	400.793	531.000
395.497	401.662	531.000
267.110	409.984	532.000
267.283	410.355	532.000
267.130	410.468	532.000
268.573	410.764	532.000
362.207	424.878	533.000
364.474	426.331	533.000
364.500	426.094	533.000
363.737	425.196	533.000
365.414	426.068	533.000
365.417	427.157	533.000
364.094	426.174	533.000
504.092	429.947	534.000
504.336	430.060	534.000
475.245	473.747	535.000
476.238	472.657	535.000
324.202	474.637	536.000
324.892	474.645	536.000
324.207	475.214	536.000
324.519	475.583	536.000
452.193	493.823	537.000
452.015	494.092	537.000
33.967	500.487	538.000
33.569	498.643	538.000
32.388	498.043	538.000
33.013	496.746	538.000
28.986	7.833	539.000
28.440	8.232	539.000
38.186	47.363	540.000
38.159	48.216	540.000
38.169	47.936	540.000
37.654	48.099	540.000
71.800	95.450	541.000
71.799	94.737	541.000
71.373	95.040	541.000
71.474	95.996	541.000
71.222	96.094	541.000
70.844	95.391	541.000
71.440	95.970	541.000
71.334	95.885	541.000
71.702	96.231	541.000
71.048	96.843	541.000
67.368	102.870	542.000
66.992	103.199	542.000
66.586	102.764	542.000
150.832	127.678	543.000
149.616	129.337	543.000
149.477	129.583	543.000
149.576	129.048	543.000
149.545	127.418	543.000
150.869	126.089	543.000
152.249	124.583	543.000
383.056	138.470	544.000
382.833	139.923	544.000
381.558	141.691	544.000
380.683	140.985	544.000
380.091	141.906	544.000
379.160	141.837	544.000
378.850	142.463	544.000
425.288	158.253	545.000
426.292	159.170	545.000
425.610	158.841	545.000
425.426	159.175	545.000
425.125	158.455	545.000
247.861	168.739	546.000
247.488	167.967	546.000
247.966	167.976	546.000
249.389	169.235	546.000
382.830	169.100	547.000
382.679	169.300	547.000
383.062	169.604	547.000
383.453	169.162	547.000
382.358	169.137	547.000
174.159	170.569	548.000
173.429	170.340	548.000
173.602	169.963	548.000
174.489	170.146	548.000
174.163	170.046	548.000
213.841	169.791	549.000
213.307	169.634	549.000
213.484	169.465	549.000
213.305	169.153	549.000
212.961	168.612	549.000
213.038	168.628	549.000
213.431	168.426	549.000
214.493	169.118	549.000
214.687	169.149	549.000
214.637	168.139	549.000
37.674	193.269	550.000
37.814	193.419	550.000
36.094	193.412	550.000
36.008	193.738	550.000
36.035	192.881	550.000
35.891	194.124	550.000
36.751	194.087	550.000
36.235	193.759	550.000
36.270	194.681	550.000
35.976	194.589	550.000
35.517	193.630	550.000
35.501	193.920	550.000
35.836	194.299	550.000
35.978	194.065	550.000
35.831	193.848	550.000
35.651	192.996	550.000
34.946	192.803	550.000
466.226	195.360	551.000
467.100	194.580	551.000
466.659	194.236	551.000
466.932	194.245	551.000
466.621	194.640	551.000
466.460	194.553	551.000
466.837	194.636	551.000
11.583	212.501	552.000
11.408	212.757	552.000
12.109	213.048	552.000
11.092	213.692	552.000
11.583	213.139	552.000
176.139	217.936	553.000
175.499	215.845	553.000
314.835	218.952	554.000
315.303	218.706	554.000
315.635	219.925	554.000
375.000	229.475	555.000
375.646	229.062	555.000
375.688	230.103	555.000
376.302	230.284	555.000
377.146	230.425	555.000
216.912	253.259	556.000
216.725	254.792	556.000
217.251	255.022	556.000
432.396	286.367	557.000
433.555	286.692	557.000
432.887	286.663	557.000
460.655	292.884	558.000
460.284	293.908	558.000
263.331	301.080	559.000
263.348	302.692	559.000
491.247	308.748	560.000
491.900	305.875	560.000
491.297	305.416	560.000
490.926	305.065	560.000
490.893	305.662	560.000
452.684	310.939	561.000
452.883	312.162	561.000
452.258	311.563	561.000
451.641	311.480	561.000
452.056	313.449	561.000
[truncated: 374,055 more rows]
