# Supplementary material for: The transpeptidase PBP2 governs initial localization and activity of the major cell-wall synthesis machinery in E. coli
Source: eLife. 2020 Feb 20;9:e50629. doi: 10.7554/eLife.50629 (PMC7089770; doi:10.7554/eLife.50629)
Supplement: Source data 1. [file elife-50629-data1.zip › data/fast/GFP/gfpPBP2_15uMiptg_2.txt]

X Y ID
53.045	17.358	1.000
53.077	17.082	1.000
53.191	17.680	1.000
53.108	17.717	1.000
53.303	18.174	1.000
53.269	17.155	1.000
53.603	17.662	1.000
54.074	18.055	1.000
53.897	17.473	1.000
361.396	29.124	2.000
361.393	29.083	2.000
361.763	29.271	2.000
311.471	33.412	3.000
310.887	34.261	3.000
311.649	34.364	3.000
312.110	34.060	3.000
312.331	33.166	3.000
312.692	33.258	3.000
312.492	33.704	3.000
39.007	46.040	4.000
38.201	45.313	4.000
306.170	80.610	5.000
307.634	80.868	5.000
308.014	79.035	5.000
252.347	105.568	6.000
251.032	106.064	6.000
251.567	105.657	6.000
252.334	106.258	6.000
103.882	107.373	7.000
103.903	106.564	7.000
104.317	106.555	7.000
103.264	106.708	7.000
103.135	106.432	7.000
104.541	106.546	7.000
103.188	106.706	7.000
478.043	107.529	8.000
477.417	106.311	8.000
476.946	106.003	8.000
476.766	106.336	8.000
492.533	110.887	9.000
492.149	110.513	9.000
492.265	110.219	9.000
492.245	110.147	9.000
492.335	110.360	9.000
492.271	110.177	9.000
492.424	110.732	9.000
492.793	111.293	9.000
265.269	113.382	10.000
265.096	113.480	10.000
264.911	113.483	10.000
265.428	113.484	10.000
265.246	113.476	10.000
265.745	113.609	10.000
265.766	113.600	10.000
121.200	113.613	11.000
121.061	114.623	11.000
116.610	124.880	12.000
116.918	124.704	12.000
117.418	124.428	12.000
116.981	124.861	12.000
116.829	124.330	12.000
116.422	124.578	12.000
116.852	124.387	12.000
116.661	124.298	12.000
116.468	124.926	12.000
116.804	123.833	12.000
116.676	123.469	12.000
116.560	124.242	12.000
117.294	124.286	12.000
117.647	124.624	12.000
37.931	128.845	13.000
38.177	128.880	13.000
199.180	138.203	14.000
198.392	138.607	14.000
198.134	139.135	14.000
198.576	139.628	14.000
198.516	139.917	14.000
198.239	139.000	14.000
197.991	139.112	14.000
218.754	156.072	15.000
218.618	155.643	15.000
219.179	156.476	15.000
22.948	160.797	16.000
22.569	160.832	16.000
376.607	180.336	17.000
375.785	181.104	17.000
375.939	180.446	17.000
376.236	180.893	17.000
375.738	181.594	17.000
377.486	180.516	17.000
377.233	180.563	17.000
321.240	190.292	18.000
320.594	190.164	18.000
320.009	189.861	18.000
320.562	190.770	18.000
321.734	191.789	18.000
321.584	191.880	18.000
321.482	191.769	18.000
321.147	192.965	18.000
355.539	205.059	19.000
357.121	205.389	19.000
357.155	204.559	19.000
19.836	220.916	20.000
20.332	221.213	20.000
20.621	221.024	20.000
20.273	221.062	20.000
20.367	220.874	20.000
20.127	220.974	20.000
20.153	220.942	20.000
20.736	221.218	20.000
164.469	223.597	21.000
163.962	223.622	21.000
41.865	226.714	22.000
42.053	226.730	22.000
42.017	226.677	22.000
42.023	227.540	22.000
41.771	226.751	22.000
396.123	226.844	23.000
395.817	226.640	23.000
396.160	226.829	23.000
395.864	227.036	23.000
395.690	225.955	23.000
395.909	226.588	23.000
396.408	226.419	23.000
396.730	226.706	23.000
346.227	230.959	24.000
346.243	231.165	24.000
345.799	230.634	24.000
346.059	230.553	24.000
345.474	230.658	24.000
187.505	238.730	25.000
188.108	239.134	25.000
147.190	249.834	26.000
147.237	251.415	26.000
146.498	250.924	26.000
146.535	249.880	26.000
146.614	248.776	26.000
417.374	253.733	27.000
416.975	254.153	27.000
416.348	253.698	27.000
249.068	258.105	28.000
247.750	258.537	28.000
247.429	259.115	28.000
248.212	258.013	28.000
473.498	261.577	29.000
473.248	262.176	29.000
473.059	261.111	29.000
473.049	260.546	29.000
472.599	261.948	29.000
247.455	268.592	30.000
248.179	267.183	30.000
248.585	267.530	30.000
248.836	268.071	30.000
247.954	268.646	30.000
249.380	268.494	30.000
249.125	267.717	30.000
249.288	266.499	30.000
249.192	266.956	30.000
249.655	267.643	30.000
485.026	267.789	31.000
484.876	267.912	31.000
483.721	269.345	31.000
365.282	289.448	32.000
365.954	289.779	32.000
365.699	290.220	32.000
366.114	290.132	32.000
170.715	296.573	33.000
170.527	296.396	33.000
170.652	295.710	33.000
171.177	295.535	33.000
206.613	299.528	34.000
206.595	299.687	34.000
470.834	307.277	35.000
471.914	308.366	35.000
472.258	308.212	35.000
192.842	320.281	36.000
193.091	320.287	36.000
192.793	321.092	36.000
438.048	323.594	37.000
437.753	323.691	37.000
438.357	323.286	37.000
220.271	327.164	38.000
219.890	327.253	38.000
219.922	327.491	38.000
318.779	339.656	39.000
318.601	338.910	39.000
318.011	339.561	39.000
273.455	340.748	40.000
273.913	341.426	40.000
274.551	341.591	40.000
274.450	342.300	40.000
444.092	362.129	41.000
442.252	361.832	41.000
441.573	363.120	41.000
180.725	362.576	42.000
181.997	363.028	42.000
182.684	362.399	42.000
182.092	362.361	42.000
182.115	362.715	42.000
413.540	362.476	43.000
412.562	361.223	43.000
413.848	362.103	43.000
414.856	362.975	43.000
392.988	367.217	44.000
393.811	367.695	44.000
393.945	367.645	44.000
394.254	367.139	44.000
394.011	367.424	44.000
393.451	368.755	44.000
393.083	369.338	44.000
477.671	374.167	45.000
477.860	376.384	45.000
352.604	384.594	46.000
350.919	384.927	46.000
352.476	385.013	46.000
352.708	385.011	46.000
53.554	388.715	47.000
53.142	389.483	47.000
207.540	403.017	48.000
207.147	403.525	48.000
381.053	405.384	49.000
380.718	405.587	49.000
381.487	404.888	49.000
382.586	405.965	49.000
383.392	407.121	49.000
224.241	408.885	50.000
224.578	408.700	50.000
7.557	409.566	51.000
8.209	409.432	51.000
309.079	413.447	52.000
309.287	413.630	52.000
274.679	418.520	53.000
275.403	418.435	53.000
334.792	419.226	54.000
335.288	418.710	54.000
335.652	418.459	54.000
336.163	419.210	54.000
336.606	419.414	54.000
336.411	419.237	54.000
336.150	418.668	54.000
336.062	418.362	54.000
336.161	417.613	54.000
334.787	416.897	54.000
434.663	427.841	55.000
436.185	427.444	55.000
436.230	427.847	55.000
434.784	426.390	55.000
472.349	437.524	56.000
472.143	437.963	56.000
472.404	437.116	56.000
340.381	439.629	57.000
340.865	439.366	57.000
340.838	439.004	57.000
340.781	438.473	57.000
46.670	442.845	58.000
46.466	443.491	58.000
46.412	443.230	58.000
46.534	443.320	58.000
93.862	448.059	59.000
93.097	447.951	59.000
150.218	450.170	60.000
150.722	450.485	60.000
150.607	450.479	60.000
151.201	450.358	60.000
150.297	450.478	60.000
149.992	450.794	60.000
150.066	450.979	60.000
148.454	450.999	60.000
149.196	450.503	60.000
150.364	449.591	60.000
383.872	456.655	61.000
382.018	454.916	61.000
381.439	453.719	61.000
454.172	468.045	62.000
453.520	468.489	62.000
454.722	468.405	62.000
454.913	468.330	62.000
291.821	474.751	63.000
291.955	475.156	63.000
495.464	476.184	64.000
496.088	476.578	64.000
496.577	477.105	64.000
496.866	476.735	64.000
180.986	480.310	65.000
182.266	480.107	65.000
109.211	481.834	66.000
109.232	482.439	66.000
108.828	481.857	66.000
109.191	481.218	66.000
109.363	482.021	66.000
109.621	482.480	66.000
108.911	481.898	66.000
167.005	484.482	67.000
166.771	484.270	67.000
503.134	484.971	68.000
502.597	485.583	68.000
502.729	485.427	68.000
502.676	485.167	68.000
23.676	488.973	69.000
23.577	488.957	69.000
24.217	489.080	69.000
23.651	488.767	69.000
23.345	489.271	69.000
392.863	488.641	70.000
392.629	488.842	70.000
187.232	490.896	71.000
187.623	491.375	71.000
187.478	491.085	71.000
44.030	494.237	72.000
43.946	494.434	72.000
43.695	494.522	72.000
43.039	494.029	72.000
43.562	494.198	72.000
44.213	495.073	72.000
44.238	494.347	72.000
43.743	494.626	72.000
44.406	494.285	72.000
43.716	494.360	72.000
44.077	494.674	72.000
187.664	8.479	73.000
187.554	8.842	73.000
188.381	9.004	73.000
24.326	23.307	74.000
24.627	24.819	74.000
24.714	25.083	74.000
24.625	25.111	74.000
234.027	30.379	75.000
233.742	30.253	75.000
233.597	30.099	75.000
233.330	30.301	75.000
278.632	48.643	76.000
278.998	48.099	76.000
278.600	48.155	76.000
278.877	48.675	76.000
278.493	48.565	76.000
278.425	48.776	76.000
278.814	48.411	76.000
278.398	48.771	76.000
313.695	50.979	77.000
314.066	51.112	77.000
103.654	89.248	78.000
103.571	88.756	78.000
103.625	88.849	78.000
208.146	91.258	79.000
208.757	91.607	79.000
239.064	101.077	80.000
239.626	102.006	80.000
143.444	103.421	81.000
142.835	103.098	81.000
143.679	103.877	81.000
35.939	108.596	82.000
36.389	109.913	82.000
36.607	109.192	82.000
346.066	112.401	83.000
345.804	111.658	83.000
358.991	116.500	84.000
359.522	115.167	84.000
88.335	118.609	85.000
88.922	119.188	85.000
303.572	123.868	86.000
304.936	122.437	86.000
309.789	173.951	87.000
309.123	174.006	87.000
308.846	174.243	87.000
309.537	176.310	87.000
309.897	176.175	87.000
308.587	175.514	87.000
278.586	194.275	88.000
279.585	194.008	88.000
279.267	194.275	88.000
366.347	199.648	89.000
366.880	199.610	89.000
367.230	199.121	89.000
367.647	198.276	89.000
367.668	198.176	89.000
367.327	198.115	89.000
366.807	198.796	89.000
367.205	198.101	89.000
367.880	197.509	89.000
368.361	196.781	89.000
174.464	218.634	90.000
175.761	219.238	90.000
28.803	225.294	91.000
29.332	225.010	91.000
29.593	225.188	91.000
29.371	225.615	91.000
28.456	225.269	91.000
28.611	226.452	91.000
28.673	225.332	91.000
29.267	225.895	91.000
30.796	226.147	91.000
29.315	225.131	91.000
30.410	225.748	91.000
31.117	226.254	91.000
22.760	238.981	92.000
21.088	239.109	92.000
22.233	239.213	92.000
111.806	244.465	93.000
112.156	244.402	93.000
112.292	244.708	93.000
333.721	251.361	94.000
332.891	251.515	94.000
333.593	251.127	94.000
333.653	251.079	94.000
333.168	251.477	94.000
332.473	252.404	94.000
245.101	276.340	95.000
245.855	275.118	95.000
245.944	275.853	95.000
245.661	275.745	95.000
245.615	276.648	95.000
414.424	284.084	96.000
415.229	283.802	96.000
466.106	284.015	97.000
465.270	283.469	97.000
224.450	284.863	98.000
224.631	284.971	98.000
170.117	305.169	99.000
169.923	303.865	99.000
170.618	303.863	99.000
230.801	316.078	100.000
230.735	316.654	100.000
204.379	333.582	101.000
205.630	333.473	101.000
206.156	332.906	101.000
205.872	332.574	101.000
206.468	334.023	101.000
175.670	338.402	102.000
175.667	338.327	102.000
176.112	339.160	102.000
366.556	346.443	103.000
366.226	347.183	103.000
366.273	347.693	103.000
364.604	347.015	103.000
364.438	347.171	103.000
364.342	347.613	103.000
364.657	346.768	103.000
364.982	346.538	103.000
365.378	346.334	103.000
365.360	345.787	103.000
364.237	346.525	103.000
364.213	347.122	103.000
364.313	347.971	103.000
364.359	346.688	103.000
364.023	348.345	103.000
363.871	347.415	103.000
364.037	346.820	103.000
336.479	348.383	104.000
336.777	348.488	104.000
393.340	347.512	105.000
392.534	347.343	105.000
392.478	346.082	105.000
343.647	361.469	106.000
343.687	359.994	106.000
296.508	371.426	107.000
297.208	371.535	107.000
296.837	371.651	107.000
296.557	372.400	107.000
296.560	373.042	107.000
42.183	376.947	108.000
42.621	376.787	108.000
43.358	376.544	108.000
43.089	376.679	108.000
42.678	376.374	108.000
44.143	376.580	108.000
43.983	376.220	108.000
43.774	376.826	108.000
74.478	376.642	109.000
75.808	376.546	109.000
76.063	375.694	109.000
75.485	375.385	109.000
74.980	375.655	109.000
80.887	384.107	110.000
81.368	384.740	110.000
205.482	414.021	111.000
207.573	413.004	111.000
412.180	448.932	112.000
412.653	449.071	112.000
411.716	449.105	112.000
412.256	449.798	112.000
412.768	449.817	112.000
412.493	451.042	112.000
412.381	450.470	112.000
411.412	450.569	112.000
141.349	456.076	113.000
141.960	456.440	113.000
141.555	456.750	113.000
142.097	456.738	113.000
142.178	457.428	113.000
401.854	456.414	114.000
401.415	456.668	114.000
30.009	463.483	115.000
29.776	463.118	115.000
487.483	486.762	116.000
488.826	486.137	116.000
487.712	486.339	116.000
487.758	485.613	116.000
488.116	487.972	116.000
489.446	488.960	116.000
424.606	494.113	117.000
424.114	494.123	117.000
27.221	495.662	118.000
29.366	497.420	118.000
220.715	501.474	119.000
221.074	501.413	119.000
220.945	501.568	119.000
485.613	501.551	120.000
487.272	500.728	120.000
487.638	500.975	120.000
487.438	501.516	120.000
487.076	501.152	120.000
487.236	501.312	120.000
487.010	501.663	120.000
487.133	501.550	120.000
486.763	501.070	120.000
486.041	500.561	120.000
487.147	500.505	120.000
488.402	500.378	120.000
488.602	500.717	120.000
449.357	503.744	121.000
449.139	504.044	121.000
89.020	45.002	122.000
89.945	45.376	122.000
89.253	44.991	122.000
315.543	65.899	123.000
315.366	65.703	123.000
59.466	89.605	124.000
59.497	89.583	124.000
58.928	90.301	124.000
59.312	90.569	124.000
50.330	128.237	125.000
50.033	127.036	125.000
240.892	132.948	126.000
241.297	133.185	126.000
280.978	146.637	127.000
280.336	146.430	127.000
279.744	146.990	127.000
70.539	156.520	128.000
72.266	157.125	128.000
71.766	156.656	128.000
214.350	175.273	129.000
214.102	174.846	129.000
32.977	238.669	130.000
33.201	238.910	130.000
32.547	238.773	130.000
32.906	239.126	130.000
31.956	238.666	130.000
32.293	239.585	130.000
54.354	261.130	131.000
53.807	261.722	131.000
13.094	274.160	132.000
12.381	275.099	132.000
196.723	280.075	133.000
197.204	280.364	133.000
197.204	280.265	133.000
196.314	279.314	133.000
196.062	279.518	133.000
196.449	279.030	133.000
196.331	278.323	133.000
196.443	278.754	133.000
195.973	279.262	133.000
312.710	279.513	134.000
313.086	279.837	134.000
316.270	280.424	134.000
135.402	294.773	135.000
135.284	294.417	135.000
134.361	294.579	135.000
134.976	294.756	135.000
135.220	294.443	135.000
134.426	294.225	135.000
195.282	298.186	136.000
195.873	296.870	136.000
196.276	296.584	136.000
195.963	296.687	136.000
74.734	314.171	137.000
73.254	313.635	137.000
73.765	312.648	137.000
73.254	313.768	137.000
332.735	325.545	138.000
333.214	325.428	138.000
334.095	323.624	138.000
333.815	323.792	138.000
334.566	323.795	138.000
474.075	330.859	139.000
474.148	331.458	139.000
473.855	331.676	139.000
473.242	332.113	139.000
356.194	340.213	140.000
356.343	338.959	140.000
162.367	360.422	141.000
161.154	360.982	141.000
161.869	360.537	141.000
161.682	361.856	141.000
162.918	362.554	141.000
163.328	363.129	141.000
43.689	365.629	142.000
42.450	365.364	142.000
42.783	366.027	142.000
43.454	365.791	142.000
43.149	364.611	142.000
284.774	378.921	143.000
285.497	379.176	143.000
285.171	379.421	143.000
285.375	380.402	143.000
415.223	383.682	144.000
415.538	385.627	144.000
417.522	385.311	144.000
418.697	383.529	144.000
418.848	383.195	144.000
418.282	382.911	144.000
364.635	392.671	145.000
365.144	392.394	145.000
365.471	392.148	145.000
365.152	390.955	145.000
365.002	389.589	145.000
57.792	422.246	146.000
58.363	421.720	146.000
300.609	424.676	147.000
301.388	425.789	147.000
22.355	433.585	148.000
19.583	431.167	148.000
225.393	444.174	149.000
226.060	445.039	149.000
227.423	444.700	149.000
227.597	444.549	149.000
227.609	444.485	149.000
227.977	444.548	149.000
227.332	445.304	149.000
358.968	463.188	150.000
359.527	463.544	150.000
440.964	473.526	151.000
441.908	472.688	151.000
442.746	469.961	151.000
171.819	474.544	152.000
171.905	475.013	152.000
171.380	475.023	152.000
171.491	475.472	152.000
170.738	475.804	152.000
172.564	476.567	152.000
8.743	488.627	153.000
7.965	488.352	153.000
264.581	57.245	154.000
263.644	56.885	154.000
264.156	57.434	154.000
26.882	84.200	155.000
26.862	84.558	155.000
26.904	84.444	155.000
348.655	108.841	156.000
349.581	109.667	156.000
38.365	128.944	157.000
38.933	129.354	157.000
39.412	128.820	157.000
39.251	128.493	157.000
339.209	193.819	158.000
341.117	193.266	158.000
417.047	223.666	159.000
416.714	223.244	159.000
416.220	223.802	159.000
297.989	242.538	160.000
297.509	242.392	160.000
52.772	247.586	161.000
51.934	248.305	161.000
393.097	257.080	162.000
393.801	258.183	162.000
393.974	258.904	162.000
394.225	259.232	162.000
393.561	259.210	162.000
393.810	259.281	162.000
30.039	263.210	163.000
29.787	262.333	163.000
329.735	264.764	164.000
329.684	264.159	164.000
47.291	301.719	165.000
47.997	301.907	165.000
64.976	302.820	166.000
66.278	302.568	166.000
67.202	302.745	166.000
67.192	303.030	166.000
65.447	302.699	166.000
65.260	303.620	166.000
232.032	327.833	167.000
231.318	327.114	167.000
485.795	342.410	168.000
485.914	343.196	168.000
486.341	343.009	168.000
486.378	342.778	168.000
487.081	343.852	168.000
486.866	344.794	168.000
456.587	363.276	169.000
456.188	363.493	169.000
123.410	409.092	170.000
122.733	408.425	170.000
274.300	418.365	171.000
274.568	418.817	171.000
275.336	418.981	171.000
275.299	418.335	171.000
274.494	417.713	171.000
275.425	417.527	171.000
275.614	417.470	171.000
274.898	418.255	171.000
275.428	419.681	171.000
275.052	420.158	171.000
274.401	419.621	171.000
100.188	423.306	172.000
99.879	422.949	172.000
100.397	423.339	172.000
100.475	422.919	172.000
101.548	422.295	172.000
482.249	470.486	173.000
483.624	470.927	173.000
484.244	471.167	173.000
483.322	470.366	173.000
483.846	470.622	173.000
483.674	470.632	173.000
440.014	480.074	174.000
440.907	480.098	174.000
160.997	490.723	175.000
160.518	491.743	175.000
129.185	496.746	176.000
128.512	496.045	176.000
131.559	495.411	176.000
130.613	496.707	176.000
128.866	497.602	176.000
307.141	78.850	177.000
306.784	79.112	177.000
306.123	79.756	177.000
306.751	80.432	177.000
305.968	80.559	177.000
36.930	90.282	178.000
36.945	90.764	178.000
201.565	100.815	179.000
201.954	101.164	179.000
317.028	102.465	180.000
317.777	102.754	180.000
317.922	102.360	180.000
240.475	103.592	181.000
238.778	101.076	181.000
238.314	101.324	181.000
239.425	103.567	181.000
238.949	102.491	181.000
239.467	103.555	181.000
239.803	103.991	181.000
239.658	104.464	181.000
467.417	105.773	182.000
467.436	105.592	182.000
468.093	105.986	182.000
467.454	106.823	182.000
373.285	114.640	183.000
372.650	114.239	183.000
56.471	165.366	184.000
56.579	165.588	184.000
56.490	165.726	184.000
56.495	165.631	184.000
57.265	164.396	184.000
388.700	172.781	185.000
388.964	172.863	185.000
388.116	173.336	185.000
159.761	187.354	186.000
159.673	187.882	186.000
103.881	204.162	187.000
104.130	204.517	187.000
103.257	203.730	187.000
103.491	203.482	187.000
187.965	239.177	188.000
188.855	239.336	188.000
175.518	243.740	189.000
177.347	243.809	189.000
211.562	256.759	190.000
212.011	256.681	190.000
211.569	255.590	190.000
295.523	257.447	191.000
295.236	257.511	191.000
488.941	261.303	192.000
488.648	260.843	192.000
488.473	260.794	192.000
87.970	261.332	193.000
87.901	261.549	193.000
87.557	261.825	193.000
188.686	263.913	194.000
189.770	264.002	194.000
484.628	269.124	195.000
484.234	268.469	195.000
484.258	268.022	195.000
484.402	267.838	195.000
484.165	268.401	195.000
284.635	278.033	196.000
283.969	278.518	196.000
80.147	296.096	197.000
80.864	296.763	197.000
80.209	296.399	197.000
480.514	306.769	198.000
480.577	307.101	198.000
471.574	308.291	199.000
471.375	308.161	199.000
192.883	321.615	200.000
194.358	321.809	200.000
195.293	323.355	200.000
195.838	323.932	200.000
195.382	323.978	200.000
438.011	323.139	201.000
437.464	322.664	201.000
378.041	344.618	202.000
377.071	345.284	202.000
323.973	348.052	203.000
324.326	347.824	203.000
323.829	347.370	203.000
323.495	346.670	203.000
323.203	347.197	203.000
342.950	359.189	204.000
343.702	358.879	204.000
343.264	358.967	204.000
341.946	359.842	204.000
341.968	359.697	204.000
342.172	360.530	204.000
317.552	385.324	205.000
317.105	384.947	205.000
425.438	394.551	206.000
426.097	396.628	206.000
424.754	396.829	206.000
423.768	398.319	206.000
69.549	402.782	207.000
70.909	402.640	207.000
70.347	402.057	207.000
257.720	404.607	208.000
257.591	404.302	208.000
257.614	404.386	208.000
256.379	403.320	208.000
310.201	413.265	209.000
310.801	412.199	209.000
310.428	412.532	209.000
310.907	412.979	209.000
233.098	430.552	210.000
232.435	430.176	210.000
221.116	434.697	211.000
220.236	433.036	211.000
220.464	433.749	211.000
220.623	434.280	211.000
220.156	433.880	211.000
220.007	433.705	211.000
220.815	433.889	211.000
221.061	433.444	211.000
221.611	433.282	211.000
221.375	433.363	211.000
221.805	433.338	211.000
309.715	443.260	212.000
309.710	443.249	212.000
481.368	444.446	213.000
482.922	444.347	213.000
483.487	443.068	213.000
484.023	444.774	213.000
484.878	444.457	213.000
174.981	447.631	214.000
175.490	446.277	214.000
418.268	503.776	215.000
418.498	503.749	215.000
40.089	47.185	216.000
40.089	47.033	216.000
39.732	47.172	216.000
41.066	47.775	216.000
40.993	47.268	216.000
40.573	46.776	216.000
41.192	46.968	216.000
40.975	46.899	216.000
40.693	46.529	216.000
315.269	65.566	217.000
314.378	65.142	217.000
314.149	64.470	217.000
314.242	64.785	217.000
345.482	81.491	218.000
344.654	82.413	218.000
345.038	81.944	218.000
343.890	82.318	218.000
138.272	90.319	219.000
138.923	90.181	219.000
138.434	90.533	219.000
139.788	89.686	219.000
209.194	89.528	220.000
208.651	91.285	220.000
132.295	96.229	221.000
131.090	96.655	221.000
131.976	96.980	221.000
130.897	96.584	221.000
131.796	96.036	221.000
132.190	95.869	221.000
143.611	103.922	222.000
144.452	104.608	222.000
145.118	105.831	222.000
144.216	105.945	222.000
477.038	106.057	223.000
477.168	105.523	223.000
478.092	105.209	223.000
477.905	104.279	223.000
477.459	105.012	223.000
477.428	105.395	223.000
477.662	106.149	223.000
477.378	106.190	223.000
50.780	127.198	224.000
51.419	127.655	224.000
288.686	137.803	225.000
288.786	137.464	225.000
288.828	138.137	225.000
289.006	138.156	225.000
38.114	146.333	226.000
37.743	145.738	226.000
37.715	146.541	226.000
37.768	145.725	226.000
21.085	160.736	227.000
22.201	160.863	227.000
384.233	189.012	228.000
384.259	188.902	228.000
385.450	188.242	228.000
384.174	188.748	228.000
279.380	217.381	229.000
280.332	217.707	229.000
352.850	245.458	230.000
353.286	244.970	230.000
206.923	246.070	231.000
207.192	244.975	231.000
207.133	245.045	231.000
207.217	244.833	231.000
272.854	257.498	232.000
272.633	258.197	232.000
272.259	258.417	232.000
336.152	282.750	233.000
336.365	282.432	233.000
353.993	283.166	234.000
354.456	282.105	234.000
353.642	282.496	234.000
170.781	303.733	235.000
170.251	304.093	235.000
170.212	304.121	235.000
170.182	304.737	235.000
170.630	304.814	235.000
170.684	305.284	235.000
170.168	305.301	235.000
170.257	304.501	235.000
170.968	304.308	235.000
170.656	304.459	235.000
169.733	304.432	235.000
169.335	304.178	235.000
169.165	305.348	235.000
169.669	305.083	235.000
168.623	304.454	235.000
169.597	304.222	235.000
169.632	304.522	235.000
215.340	310.203	236.000
215.593	308.694	236.000
420.759	335.871	237.000
420.762	336.022	237.000
285.994	352.871	238.000
286.527	351.784	238.000
502.602	361.630	239.000
503.186	361.491	239.000
352.834	384.645	240.000
352.274	383.884	240.000
82.507	386.277	241.000
82.559	385.925	241.000
80.949	385.726	241.000
343.553	394.410	242.000
344.076	393.788	242.000
344.533	394.440	242.000
8.519	408.945	243.000
8.304	409.193	243.000
8.804	409.271	243.000
8.542	409.671	243.000
8.369	409.105	243.000
8.388	409.619	243.000
8.455	409.755	243.000
8.022	409.641	243.000
7.857	409.424	243.000
8.325	408.179	243.000
8.253	408.525	243.000
427.539	425.077	244.000
427.261	424.105	244.000
171.187	437.690	245.000
172.041	437.485	245.000
173.274	438.142	245.000
341.866	438.960	246.000
342.005	438.875	246.000
47.348	443.760	247.000
47.281	443.261	247.000
46.749	443.329	247.000
426.949	447.458	248.000
426.722	447.590	248.000
195.136	450.922	249.000
194.949	450.961	249.000
195.647	451.018	249.000
364.637	20.353	250.000
365.085	21.079	250.000
24.527	23.996	251.000
24.161	23.246	251.000
239.588	54.930	252.000
239.312	54.688	252.000
239.236	54.794	252.000
238.289	55.835	252.000
238.882	56.113	252.000
238.756	55.726	252.000
239.068	55.412	252.000
240.767	134.410	253.000
241.301	133.417	253.000
241.287	133.440	253.000
242.300	133.132	253.000
242.466	133.060	253.000
242.050	134.013	253.000
258.998	138.372	254.000
259.052	136.997	254.000
91.646	146.266	255.000
92.275	148.023	255.000
92.892	148.513	255.000
92.946	148.830	255.000
92.830	148.782	255.000
92.977	147.998	255.000
93.057	148.263	255.000
91.374	147.766	255.000
219.432	156.991	256.000
219.589	157.305	256.000
219.245	157.873	256.000
220.824	158.070	256.000
71.384	167.856	257.000
71.678	167.793	257.000
71.669	168.009	257.000
343.871	229.196	258.000
343.808	229.370	258.000
343.980	229.399	258.000
342.886	228.916	258.000
342.016	228.731	258.000
342.672	230.048	258.000
273.328	229.929	259.000
273.336	229.829	259.000
273.203	229.920	259.000
273.372	229.854	259.000
273.055	229.784	259.000
472.568	231.074	260.000
473.442	230.808	260.000
474.376	230.474	260.000
475.762	230.135	260.000
476.250	230.440	260.000
474.459	231.541	260.000
474.046	231.167	260.000
472.708	231.638	260.000
471.889	232.032	260.000
146.353	248.571	261.000
146.173	249.487	261.000
146.734	250.166	261.000
221.743	249.748	262.000
220.907	249.465	262.000
22.369	262.342	263.000
21.578	261.913	263.000
202.645	262.597	264.000
202.261	262.538	264.000
173.719	283.037	265.000
174.736	283.246	265.000
174.026	282.998	265.000
48.020	300.037	266.000
47.690	299.340	266.000
495.917	314.777	267.000
495.944	314.648	267.000
61.446	319.075	268.000
61.892	319.197	268.000
62.194	318.746	268.000
386.257	363.276	269.000
386.695	363.605	269.000
385.910	363.587	269.000
455.917	363.275	270.000
455.786	363.529	270.000
455.662	363.613	270.000
456.153	363.687	270.000
462.053	368.973	271.000
462.372	369.120	271.000
452.990	379.666	272.000
452.752	379.483	272.000
453.389	379.925	272.000
453.474	379.544	272.000
453.182	379.369	272.000
453.270	379.425	272.000
52.652	388.365	273.000
53.231	388.538	273.000
53.470	388.385	273.000
91.919	409.714	274.000
91.646	410.024	274.000
91.510	410.173	274.000
92.289	410.673	274.000
36.075	411.565	275.000
35.636	411.872	275.000
474.648	434.425	276.000
474.321	434.221	276.000
380.829	453.350	277.000
381.515	453.535	277.000
381.588	453.555	277.000
381.669	453.778	277.000
382.628	454.168	277.000
381.659	453.108	277.000
406.331	460.809	278.000
407.106	461.654	278.000
407.208	462.191	278.000
406.871	462.483	278.000
406.931	462.472	278.000
407.348	462.594	278.000
441.250	479.652	279.000
442.328	481.058	279.000
441.362	481.947	279.000
22.714	488.678	280.000
22.458	488.961	280.000
23.127	488.647	280.000
23.060	489.122	280.000
22.627	489.264	280.000
22.778	489.216	280.000
31.672	500.259	281.000
32.577	500.323	281.000
31.612	500.629	281.000
31.762	500.693	281.000
31.578	499.938	281.000
30.684	499.231	281.000
29.862	499.550	281.000
30.981	500.327	281.000
29.986	499.415	281.000
29.969	499.668	281.000
30.610	499.558	281.000
31.243	498.888	281.000
31.533	498.863	281.000
31.249	497.868	281.000
30.555	497.576	281.000
160.824	500.113	282.000
160.439	500.033	282.000
208.813	503.575	283.000
208.151	503.495	283.000
207.809	503.868	283.000
207.748	503.954	283.000
207.651	503.840	283.000
208.132	503.739	283.000
207.911	503.664	283.000
208.194	503.245	283.000
218.062	32.458	284.000
219.361	33.928	284.000
218.675	33.818	284.000
219.936	34.442	284.000
219.245	35.108	284.000
217.850	33.611	284.000
218.181	34.295	284.000
218.513	33.873	284.000
218.338	34.237	284.000
218.746	33.333	284.000
218.560	33.453	284.000
219.464	34.276	284.000
220.420	34.508	284.000
220.228	34.595	284.000
217.991	33.784	284.000
217.649	33.912	284.000
216.450	33.046	284.000
216.397	32.270	284.000
217.748	32.526	284.000
303.165	55.448	285.000
303.385	54.905	285.000
302.416	54.429	285.000
181.766	62.171	286.000
181.317	62.848	286.000
182.101	62.564	286.000
183.288	62.412	286.000
182.868	62.403	286.000
184.890	62.661	286.000
59.212	91.349	287.000
59.274	91.684	287.000
60.112	91.833	287.000
120.901	117.421	288.000
121.105	117.348	288.000
120.975	117.063	288.000
121.245	115.944	288.000
121.841	115.299	288.000
121.352	116.054	288.000
121.319	117.766	288.000
281.354	147.913	289.000
281.412	147.183	289.000
281.123	145.027	289.000
281.329	145.857	289.000
281.697	145.686	289.000
280.858	144.730	289.000
280.001	143.101	289.000
280.012	143.241	289.000
279.188	142.893	289.000
280.291	143.699	289.000
280.550	143.845	289.000
280.529	144.167	289.000
370.637	155.415	290.000
370.718	155.720	290.000
370.431	155.546	290.000
370.731	155.867	290.000
371.287	155.550	290.000
371.956	155.331	290.000
371.992	155.492	290.000
371.144	155.829	290.000
371.188	155.595	290.000
371.426	156.272	290.000
371.600	156.485	290.000
371.424	156.904	290.000
371.981	156.563	290.000
371.348	156.034	290.000
371.332	156.064	290.000
215.221	177.498	291.000
215.310	177.652	291.000
215.708	177.978	291.000
214.482	176.867	291.000
299.919	179.711	292.000
300.896	179.508	292.000
300.960	179.932	292.000
301.772	179.293	292.000
119.108	222.492	293.000
117.870	221.976	293.000
117.543	221.743	293.000
501.483	236.137	294.000
500.874	236.336	294.000
499.641	237.051	294.000
500.775	236.452	294.000
297.855	243.644	295.000
297.943	242.510	295.000
298.098	243.699	295.000
53.125	249.078	296.000
54.280	248.345	296.000
446.665	257.470	297.000
446.792	259.033	297.000
306.866	259.138	298.000
307.218	258.004	298.000
54.358	261.027	299.000
54.166	260.663	299.000
53.538	260.289	299.000
52.307	259.800	299.000
54.285	259.448	299.000
56.197	261.059	299.000
470.459	264.940	300.000
471.208	264.760	300.000
471.383	265.115	300.000
283.173	279.040	301.000
282.262	277.853	301.000
281.778	278.147	301.000
281.355	278.036	301.000
283.683	278.370	301.000
283.090	278.931	301.000
283.920	278.502	301.000
284.001	278.165	301.000
284.849	278.288	301.000
460.952	321.533	302.000
461.506	320.542	302.000
461.429	319.875	302.000
461.269	320.306	302.000
461.004	320.630	302.000
461.160	320.889	302.000
378.230	345.224	303.000
377.604	345.761	303.000
78.301	348.291	304.000
77.757	347.989	304.000
340.351	348.214	305.000
340.513	346.443	305.000
339.157	346.207	305.000
340.031	346.035	305.000
131.567	352.717	306.000
132.097	352.862	306.000
131.999	352.035	306.000
132.296	351.374	306.000
133.406	350.867	306.000
133.768	350.918	306.000
132.284	350.293	306.000
131.650	350.624	306.000
132.070	350.548	306.000
131.889	350.551	306.000
132.058	351.179	306.000
131.551	351.135	306.000
131.790	351.906	306.000
418.244	359.697	307.000
418.194	360.050	307.000
417.276	360.234	307.000
418.014	360.114	307.000
418.534	360.531	307.000
418.806	358.745	307.000
419.851	358.398	307.000
306.152	363.521	308.000
306.381	364.527	308.000
305.210	365.330	308.000
306.708	365.545	308.000
307.301	364.954	308.000
306.703	364.839	308.000
307.728	364.696	308.000
307.128	364.491	308.000
305.477	364.467	308.000
304.731	365.827	308.000
304.738	365.965	308.000
304.960	367.206	308.000
305.231	366.738	308.000
305.095	366.312	308.000
304.683	366.471	308.000
304.227	367.655	308.000
304.370	367.413	308.000
304.188	366.981	308.000
302.793	367.044	308.000
302.414	367.397	308.000
302.808	367.276	308.000
302.935	367.538	308.000
303.633	367.303	308.000
304.033	367.771	308.000
158.027	373.653	309.000
157.820	372.810	309.000
159.008	375.062	309.000
159.179	375.210	309.000
478.230	377.946	310.000
478.643	377.373	310.000
479.178	377.694	310.000
284.660	380.073	311.000
282.473	380.827	311.000
225.938	383.327	312.000
225.457	384.477	312.000
225.862	383.476	312.000
224.957	384.333	312.000
225.045	384.185	312.000
203.133	389.630	313.000
205.699	389.636	313.000
207.306	389.550	313.000
81.107	413.437	314.000
82.096	412.609	314.000
82.113	412.807	314.000
81.736	412.863	314.000
318.415	425.853	315.000
318.845	426.080	315.000
317.941	425.280	315.000
231.815	428.556	316.000
231.501	429.824	316.000
367.603	454.664	317.000
368.684	455.536	317.000
352.995	456.610	318.000
352.672	456.236	318.000
30.066	463.032	319.000
30.320	463.357	319.000
237.698	464.811	320.000
238.452	464.453	320.000
239.002	464.491	320.000
239.308	465.056	320.000
239.965	466.009	320.000
239.965	466.485	320.000
239.166	465.973	320.000
239.412	465.704	320.000
239.473	465.228	320.000
239.275	465.615	320.000
239.206	465.524	320.000
239.072	466.833	320.000
239.085	467.235	320.000
239.043	467.074	320.000
238.286	466.622	320.000
218.335	501.289	321.000
217.935	500.863	321.000
218.656	500.734	321.000
218.645	501.167	321.000
371.975	10.626	322.000
371.471	10.228	322.000
371.622	9.832	322.000
371.206	11.568	322.000
371.640	11.484	322.000
361.099	28.451	323.000
361.097	28.841	323.000
362.023	28.205	323.000
69.506	39.639	324.000
70.704	40.104	324.000
69.774	40.149	324.000
71.091	40.470	324.000
78.091	41.203	325.000
77.871	40.544	325.000
95.395	45.560	326.000
95.744	45.433	326.000
96.884	46.078	326.000
96.896	45.685	326.000
97.221	46.122	326.000
344.464	114.467	327.000
344.614	114.567	327.000
344.549	114.439	327.000
203.698	148.447	328.000
203.391	149.602	328.000
202.683	149.061	328.000
202.793	148.817	328.000
286.643	156.814	329.000
286.521	156.661	329.000
293.715	169.673	330.000
295.531	170.117	330.000
295.348	171.469	330.000
294.567	172.417	330.000
294.874	173.573	330.000
295.962	174.337	330.000
295.007	174.020	330.000
294.936	174.393	330.000
328.795	206.128	331.000
328.754	205.893	331.000
329.401	206.635	331.000
329.100	207.179	331.000
329.133	208.342	331.000
330.652	207.937	331.000
227.630	212.754	332.000
228.183	213.638	332.000
228.611	213.066	332.000
229.430	212.524	332.000
228.111	212.289	332.000
228.202	213.222	332.000
369.434	220.418	333.000
369.003	221.404	333.000
369.208	221.671	333.000
369.694	221.136	333.000
370.184	220.653	333.000
370.503	220.715	333.000
370.006	219.199	333.000
249.386	245.484	334.000
248.386	246.851	334.000
472.189	245.667	335.000
472.496	245.974	335.000
472.074	246.804	335.000
471.634	246.723	335.000
76.062	247.542	336.000
77.000	247.388	336.000
429.943	280.023	337.000
429.489	279.890	337.000
429.595	279.958	337.000
335.922	281.870	338.000
336.076	281.218	338.000
464.795	287.427	339.000
464.736	288.397	339.000
465.142	288.726	339.000
464.714	288.877	339.000
464.852	288.290	339.000
466.220	288.324	339.000
306.666	289.666	340.000
307.214	288.892	340.000
307.664	289.845	340.000
308.867	290.523	340.000
196.085	296.635	341.000
196.530	297.451	341.000
196.409	297.066	341.000
195.987	296.653	341.000
196.133	296.353	341.000
196.469	296.282	341.000
196.266	295.986	341.000
196.905	295.670	341.000
196.171	295.251	341.000
195.807	295.153	341.000
195.939	295.281	341.000
196.452	295.032	341.000
196.843	294.268	341.000
197.025	295.300	341.000
196.913	295.325	341.000
196.583	295.577	341.000
196.494	294.643	341.000
98.266	325.305	342.000
98.237	325.203	342.000
403.411	341.874	343.000
403.242	341.844	343.000
402.354	343.011	343.000
403.110	341.993	343.000
402.571	341.805	343.000
111.808	371.687	344.000
111.767	373.095	344.000
111.963	373.257	344.000
111.842	373.655	344.000
112.568	372.444	344.000
112.705	372.056	344.000
112.505	372.430	344.000
112.525	372.668	344.000
113.353	374.041	344.000
113.502	373.171	344.000
113.234	373.430	344.000
317.525	383.931	345.000
317.439	383.160	345.000
382.523	407.109	346.000
382.888	406.699	346.000
383.147	406.283	346.000
61.235	421.389	347.000
59.102	421.654	347.000
58.021	422.108	347.000
59.587	421.488	347.000
59.718	421.462	347.000
59.442	421.345	347.000
58.537	422.894	347.000
58.069	422.060	347.000
59.542	420.695	347.000
34.234	425.642	348.000
35.794	425.640	348.000
20.859	432.420	349.000
20.294	430.892	349.000
21.063	431.146	349.000
21.713	432.412	349.000
21.418	432.005	349.000
110.089	480.772	350.000
110.486	481.529	350.000
366.728	19.074	351.000
365.550	20.570	351.000
365.459	21.459	351.000
364.833	20.214	351.000
211.432	27.802	352.000
210.948	27.426	352.000
210.467	27.625	352.000
210.700	28.127	352.000
307.619	120.084	353.000
309.145	120.265	353.000
51.016	127.276	354.000
51.000	127.814	354.000
40.018	127.951	355.000
39.917	127.688	355.000
247.022	175.996	356.000
247.131	176.498	356.000
247.430	176.927	356.000
397.089	226.630	357.000
397.069	226.402	357.000
111.025	243.570	358.000
111.183	243.320	358.000
111.077	242.865	358.000
473.581	258.649	359.000
474.524	258.770	359.000
475.047	258.710	359.000
489.018	260.946	360.000
489.080	261.126	360.000
489.174	261.538	360.000
21.110	262.029	361.000
22.066	262.401	361.000
21.860	261.643	361.000
21.415	261.913	361.000
21.416	261.525	361.000
22.431	262.143	361.000
87.659	284.970	362.000
86.757	284.587	362.000
87.046	285.076	362.000
87.130	285.729	362.000
469.189	304.923	363.000
468.932	304.814	363.000
469.711	304.569	363.000
469.735	305.494	363.000
419.565	306.227	364.000
419.319	306.916	364.000
418.997	306.907	364.000
418.106	307.012	364.000
418.462	307.962	364.000
419.080	309.068	364.000
418.487	309.576	364.000
418.839	309.078	364.000
320.170	339.632	365.000
318.906	339.599	365.000
318.407	339.373	365.000
37.356	353.792	366.000
36.887	353.651	366.000
336.852	368.254	367.000
335.568	368.609	367.000
335.463	368.499	367.000
334.608	368.094	367.000
334.680	368.687	367.000
334.477	368.900	367.000
334.433	368.213	367.000
335.517	367.078	367.000
336.445	366.605	367.000
337.195	366.012	367.000
59.384	374.955	368.000
59.626	374.504	368.000
58.827	374.720	368.000
414.342	386.288	369.000
415.166	385.764	369.000
414.114	386.207	369.000
414.559	386.066	369.000
413.386	385.886	369.000
413.489	386.128	369.000
423.485	399.483	370.000
424.094	399.500	370.000
257.352	402.970	371.000
259.290	403.739	371.000
310.731	445.174	372.000
310.514	445.761	372.000
310.471	445.233	372.000
94.598	447.592	373.000
93.584	448.052	373.000
285.466	459.924	374.000
284.386	456.987	374.000
285.179	455.733	374.000
285.619	458.137	374.000
285.068	458.051	374.000
8.791	489.997	375.000
8.766	488.958	375.000
8.229	488.900	375.000
8.353	488.195	375.000
277.654	48.743	376.000
277.403	47.848	376.000
277.200	48.670	376.000
277.672	48.249	376.000
277.686	48.629	376.000
56.797	75.236	377.000
56.662	75.430	377.000
343.615	83.387	378.000
344.790	83.116	378.000
37.410	90.460	379.000
37.546	89.870	379.000
86.960	96.051	380.000
86.939	96.457	380.000
230.188	98.498	381.000
229.277	99.071	381.000
229.902	98.885	381.000
229.035	98.630	381.000
37.071	110.987	382.000
37.262	112.209	382.000
265.916	113.647	383.000
265.781	113.492	383.000
266.164	113.652	383.000
265.990	113.593	383.000
266.146	113.729	383.000
265.929	113.591	383.000
265.902	113.638	383.000
265.745	113.483	383.000
266.220	113.307	383.000
266.098	113.325	383.000
266.206	113.287	383.000
266.008	113.537	383.000
266.368	113.572	383.000
266.320	113.806	383.000
160.755	187.306	384.000
160.430	188.361	384.000
351.531	200.645	385.000
351.646	199.832	385.000
302.966	210.272	386.000
302.688	208.589	386.000
161.547	224.482	387.000
162.020	224.245	387.000
161.798	225.248	387.000
162.323	225.465	387.000
418.678	227.665	388.000
418.387	228.496	388.000
418.259	229.788	388.000
189.841	238.656	389.000
189.252	239.040	389.000
33.897	240.205	390.000
34.603	239.672	390.000
33.089	240.212	390.000
32.208	239.608	390.000
152.398	251.954	391.000
152.346	252.041	391.000
152.008	251.123	391.000
151.740	251.230	391.000
152.629	249.814	391.000
331.374	251.795	392.000
331.927	251.794	392.000
331.690	251.076	392.000
331.414	250.710	392.000
332.338	251.128	392.000
332.247	250.913	392.000
331.409	250.799	392.000
393.577	257.372	393.000
393.290	257.500	393.000
307.534	258.183	394.000
307.473	258.601	394.000
306.290	259.123	394.000
306.078	259.129	394.000
305.360	258.403	394.000
236.196	276.472	395.000
236.726	274.251	395.000
237.144	270.667	395.000
236.950	270.513	395.000
236.232	272.113	395.000
236.251	271.457	395.000
65.593	301.245	396.000
64.886	301.766	396.000
64.816	301.532	396.000
64.098	302.449	396.000
63.463	302.856	396.000
205.720	333.451	397.000
205.310	331.739	397.000
205.918	333.238	397.000
273.963	342.543	398.000
272.371	342.089	398.000
272.761	342.566	398.000
271.409	341.787	398.000
272.057	341.967	398.000
271.821	342.427	398.000
272.298	341.923	398.000
272.364	342.089	398.000
273.275	342.931	398.000
287.880	347.517	399.000
288.073	347.707	399.000
288.232	347.738	399.000
287.883	348.973	399.000
287.098	349.680	399.000
287.264	347.288	399.000
324.322	348.326	400.000
324.193	348.160	400.000
182.299	361.195	401.000
181.941	359.840	401.000
491.046	363.640	402.000
490.933	363.423	402.000
491.486	362.884	402.000
204.748	367.367	403.000
205.766	368.490	403.000
204.084	366.598	403.000
202.348	367.674	403.000
479.602	368.853	404.000
479.701	371.723	404.000
297.995	373.475	405.000
298.457	373.195	405.000
44.353	375.889	406.000
43.546	376.635	406.000
42.866	376.087	406.000
41.569	376.769	406.000
41.593	376.643	406.000
42.646	376.017	406.000
73.614	375.795	407.000
73.008	375.863	407.000
73.085	375.756	407.000
71.922	375.657	407.000
72.188	375.343	407.000
281.961	381.320	408.000
282.086	381.892	408.000
346.681	392.842	409.000
348.198	391.006	409.000
35.808	411.870	410.000
36.204	411.760	410.000
112.605	413.383	411.000
111.807	412.740	411.000
124.736	436.421	412.000
125.037	436.856	412.000
124.996	436.551	412.000
386.386	461.569	413.000
388.215	464.177	413.000
387.833	462.897	413.000
387.506	461.149	413.000
388.066	460.229	413.000
387.333	460.665	413.000
387.638	462.444	413.000
386.644	462.890	413.000
386.914	462.495	413.000
386.516	461.097	413.000
386.953	461.320	413.000
442.279	468.571	414.000
441.322	469.128	414.000
441.134	469.222	414.000
379.008	480.576	415.000
378.996	480.812	415.000
379.606	483.010	415.000
441.410	482.820	416.000
441.624	482.284	416.000
442.361	482.366	416.000
440.990	481.583	416.000
441.516	482.365	416.000
406.295	490.922	417.000
407.034	489.515	417.000
407.523	489.833	417.000
406.543	488.781	417.000
115.221	75.816	418.000
115.707	76.223	418.000
115.957	75.884	418.000
115.445	74.989	418.000
116.173	75.039	418.000
251.878	77.539	419.000
251.983	77.185	419.000
59.800	92.028	420.000
58.862	90.439	420.000
145.251	105.300	421.000
145.288	104.230	421.000
233.669	117.725	422.000
233.139	117.300	422.000
288.443	137.680	423.000
288.855	137.865	423.000
288.575	137.450	423.000
288.272	137.508	423.000
288.491	137.794	423.000
288.791	137.058	423.000
16.597	141.611	424.000
16.909	140.217	424.000
16.166	139.475	424.000
232.891	142.887	425.000
231.819	142.405	425.000
232.144	142.805	425.000
232.336	142.277	425.000
232.957	143.269	425.000
231.833	143.329	425.000
208.850	161.660	426.000
210.105	163.228	426.000
102.167	203.915	427.000
102.332	202.973	427.000
102.564	203.668	427.000
102.032	203.707	427.000
41.551	227.453	428.000
41.088	227.292	428.000
180.171	256.819	429.000
180.001	258.836	429.000
179.831	258.771	429.000
179.871	259.648	429.000
86.910	260.314	430.000
87.381	260.749	430.000
358.339	264.712	431.000
358.887	265.110	431.000
358.442	265.949	431.000
358.013	265.323	431.000
359.602	265.746	431.000
359.051	265.622	431.000
360.617	265.434	431.000
360.201	266.039	431.000
248.065	268.118	432.000
248.116	269.170	432.000
444.796	269.056	433.000
444.460	269.079	433.000
443.466	269.098	433.000
443.354	268.949	433.000
444.061	268.953	433.000
484.560	269.513	434.000
483.814	268.436	434.000
483.595	269.156	434.000
79.985	295.570	435.000
80.334	295.197	435.000
80.197	295.377	435.000
47.613	298.781	436.000
47.721	299.469	436.000
47.935	301.615	436.000
47.584	300.417	436.000
47.768	300.081	436.000
205.600	300.172	437.000
205.350	300.632	437.000
206.056	300.955	437.000
206.294	301.182	437.000
205.516	301.587	437.000
204.823	301.863	437.000
204.345	302.222	437.000
61.447	319.840	438.000
62.544	319.552	438.000
62.055	319.069	438.000
81.195	324.164	439.000
80.939	323.676	439.000
99.971	324.929	440.000
99.925	324.584	440.000
99.711	324.693	440.000
495.741	349.006	441.000
496.675	349.421	441.000
496.366	350.043	441.000
341.151	362.491	442.000
341.287	362.066	442.000
340.795	361.066	442.000
341.815	362.426	442.000
478.185	376.984	443.000
477.666	377.928	443.000
477.579	378.187	443.000
234.934	403.722	444.000
234.847	403.221	444.000
235.484	402.862	444.000
234.016	403.508	444.000
333.887	416.628	445.000
334.261	417.968	445.000
334.785	417.303	445.000
334.837	417.446	445.000
334.135	419.213	445.000
133.036	424.150	446.000
133.267	425.617	446.000
132.674	426.024	446.000
132.330	426.322	446.000
30.598	463.391	447.000
29.024	463.344	447.000
260.248	481.113	448.000
259.656	481.141	448.000
259.863	481.136	448.000
259.582	481.088	448.000
260.113	480.855	448.000
260.151	480.436	448.000
260.341	480.022	448.000
260.487	480.655	448.000
260.644	479.555	448.000
260.843	479.939	448.000
260.866	479.648	448.000
260.875	479.036	448.000
260.864	479.214	448.000
260.866	479.423	448.000
260.941	479.844	448.000
260.862	480.323	448.000
261.062	480.740	448.000
260.861	480.212	448.000
261.682	480.316	448.000
261.860	479.470	448.000
261.327	479.873	448.000
261.004	480.083	448.000
260.581	480.609	448.000
260.622	481.133	448.000
110.330	481.805	449.000
111.042	481.803	449.000
111.018	482.137	449.000
110.598	481.537	449.000
110.999	482.123	449.000
111.139	482.022	449.000
111.898	482.422	449.000
111.972	483.197	449.000
111.916	483.207	449.000
112.822	482.983	449.000
112.362	483.079	449.000
111.760	483.058	449.000
112.072	484.290	449.000
111.690	483.390	449.000
111.382	482.985	449.000
111.727	483.206	449.000
112.297	483.694	449.000
112.324	483.494	449.000
111.853	483.537	449.000
111.801	483.823	449.000
111.820	484.161	449.000
112.027	484.304	449.000
111.798	483.419	449.000
112.077	483.054	449.000
111.344	483.195	449.000
380.429	494.924	450.000
379.876	494.606	450.000
378.496	494.524	450.000
378.348	495.656	450.000
198.079	497.527	451.000
199.926	498.216	451.000
162.413	499.244	452.000
162.263	499.208	452.000
290.051	499.489	453.000
290.817	499.273	453.000
362.304	27.676	454.000
361.705	27.480	454.000
232.481	29.100	455.000
232.740	29.420	455.000
232.351	28.662	455.000
232.464	29.524	455.000
230.567	28.934	455.000
231.475	29.589	455.000
232.482	29.793	455.000
232.538	29.588	455.000
232.410	29.129	455.000
77.647	40.018	456.000
78.323	39.957	456.000
77.989	40.924	456.000
79.206	41.032	456.000
78.172	41.029	456.000
78.559	41.327	456.000
77.870	41.484	456.000
77.253	41.525	456.000
77.144	42.049	456.000
77.059	41.855	456.000
193.873	59.438	457.000
194.194	59.298	457.000
84.039	85.806	458.000
83.490	85.590	458.000
210.264	90.169	459.000
209.780	90.481	459.000
209.443	91.270	459.000
209.520	90.638	459.000
208.847	91.004	459.000
209.228	90.124	459.000
468.071	106.838	460.000
467.747	107.364	460.000
54.028	132.575	461.000
54.065	131.833	461.000
54.570	132.778	461.000
170.406	245.148	462.000
171.027	245.663	462.000
171.269	245.567	462.000
297.108	246.875	463.000
297.558	246.603	463.000
297.639	246.570	463.000
75.989	247.787	464.000
76.399	247.245	464.000
76.153	247.246	464.000
76.479	247.509	464.000
76.188	248.068	464.000
76.359	247.182	464.000
76.741	247.809	464.000
75.701	246.884	464.000
75.211	246.872	464.000
336.939	281.106	465.000
336.419	281.057	465.000
401.880	295.348	466.000
402.364	296.631	466.000
334.361	299.015	467.000
335.308	298.384	467.000
334.952	298.989	467.000
334.535	300.784	467.000
303.491	301.098	468.000
303.297	301.300	468.000
495.116	314.453	469.000
495.241	313.774	469.000
496.076	313.452	469.000
231.459	315.333	470.000
230.767	315.777	470.000
229.621	316.950	470.000
229.914	316.806	470.000
377.769	331.426	471.000
378.059	331.404	471.000
483.223	353.867	472.000
483.447	353.676	472.000
484.456	352.648	472.000
484.289	352.153	472.000
482.974	352.603	472.000
482.350	352.402	472.000
481.941	352.566	472.000
480.234	354.099	472.000
480.429	352.391	472.000
478.301	353.547	472.000
476.873	353.191	472.000
476.338	353.422	472.000
476.051	354.690	472.000
475.730	354.153	472.000
266.505	365.583	473.000
268.757	363.738	473.000
82.147	413.021	474.000
81.640	412.598	474.000
82.273	412.067	474.000
82.937	411.927	474.000
83.202	411.787	474.000
82.796	411.813	474.000
83.566	411.770	474.000
[truncated: 304,533 more rows]
