# Supplementary material for: The transpeptidase PBP2 governs initial localization and activity of the major cell-wall synthesis machinery in E. coli
Source: eLife. 2020 Feb 20;9:e50629. doi: 10.7554/eLife.50629 (PMC7089770; doi:10.7554/eLife.50629)
Supplement: Source data 1. [file elife-50629-data1.zip › data/fast/GFP/gfpPBP2_15uMiptg_3.txt]

X Y ID
384.846	10.909	1.000
385.874	10.538	1.000
386.309	10.492	1.000
295.855	29.247	2.000
296.774	28.856	2.000
403.717	40.808	3.000
403.380	40.756	3.000
324.514	53.748	4.000
323.241	53.205	4.000
293.254	57.772	5.000
293.081	58.455	5.000
292.586	58.913	5.000
473.892	61.203	6.000
473.533	60.318	6.000
262.785	64.737	7.000
262.670	65.100	7.000
286.524	66.355	8.000
286.493	66.596	8.000
286.342	66.990	8.000
286.739	66.798	8.000
285.834	66.890	8.000
285.995	66.621	8.000
159.410	83.998	9.000
160.275	84.436	9.000
44.466	85.944	10.000
44.913	85.881	10.000
45.608	87.060	10.000
242.132	96.889	11.000
242.814	96.939	11.000
242.399	96.610	11.000
242.641	96.487	11.000
243.678	96.625	11.000
242.753	96.392	11.000
243.283	96.334	11.000
243.586	96.297	11.000
243.801	96.411	11.000
345.026	104.924	12.000
345.062	105.080	12.000
344.652	104.910	12.000
344.640	103.642	12.000
411.936	116.113	13.000
411.749	116.129	13.000
411.888	116.360	13.000
409.782	117.047	13.000
409.642	117.550	13.000
360.949	119.667	14.000
360.846	119.052	14.000
361.588	119.608	14.000
361.024	119.910	14.000
360.928	119.731	14.000
362.202	119.187	14.000
186.099	123.288	15.000
185.646	123.661	15.000
259.273	127.135	16.000
258.876	126.647	16.000
258.965	126.497	16.000
259.697	126.414	16.000
259.975	126.497	16.000
261.034	126.351	16.000
260.247	126.500	16.000
260.840	126.461	16.000
442.027	126.828	17.000
441.167	126.531	17.000
440.565	126.398	17.000
441.431	126.733	17.000
441.895	126.413	17.000
441.648	126.491	17.000
441.376	126.755	17.000
441.348	127.173	17.000
349.377	135.112	18.000
349.764	135.451	18.000
63.606	157.200	19.000
62.830	157.290	19.000
174.814	161.313	20.000
175.352	161.621	20.000
175.992	160.317	20.000
176.218	160.590	20.000
41.901	165.219	21.000
41.829	165.449	21.000
178.209	172.838	22.000
177.970	173.593	22.000
235.702	184.433	23.000
235.384	183.745	23.000
235.307	183.497	23.000
235.360	183.186	23.000
234.416	182.270	23.000
234.912	182.224	23.000
315.629	189.799	24.000
315.068	188.947	24.000
315.388	189.078	24.000
315.486	189.638	24.000
315.778	189.608	24.000
315.718	189.554	24.000
316.161	189.788	24.000
316.038	190.103	24.000
316.179	190.181	24.000
315.909	190.391	24.000
147.508	195.597	25.000
147.891	195.639	25.000
148.377	195.854	25.000
381.141	196.700	26.000
381.765	195.860	26.000
381.741	195.522	26.000
381.701	196.728	26.000
381.228	195.449	26.000
323.322	200.984	27.000
322.246	200.346	27.000
322.437	202.488	27.000
391.069	202.559	28.000
391.501	201.969	28.000
392.082	202.116	28.000
120.732	205.711	29.000
120.502	204.727	29.000
120.131	203.669	29.000
503.561	232.447	30.000
502.842	231.727	30.000
503.748	232.066	30.000
504.055	232.948	30.000
209.852	233.628	31.000
210.167	233.794	31.000
56.086	241.254	32.000
56.213	240.789	32.000
55.569	241.233	32.000
245.818	243.681	33.000
245.717	244.348	33.000
246.183	243.989	33.000
246.793	245.041	33.000
245.839	244.107	33.000
246.078	243.712	33.000
246.219	243.443	33.000
350.190	248.341	34.000
350.636	248.323	34.000
426.129	250.826	35.000
426.323	249.993	35.000
426.513	248.851	35.000
63.740	255.907	36.000
63.215	254.602	36.000
494.644	255.839	37.000
493.954	257.263	37.000
494.705	257.402	37.000
495.321	256.195	37.000
495.631	256.231	37.000
494.114	256.437	37.000
494.092	255.901	37.000
260.200	263.020	38.000
261.914	262.126	38.000
311.806	271.194	39.000
311.831	271.200	39.000
311.036	271.269	39.000
346.013	277.166	40.000
346.667	276.332	40.000
345.265	276.716	40.000
345.865	276.959	40.000
346.854	276.380	40.000
346.995	276.814	40.000
403.808	279.683	41.000
404.580	279.680	41.000
404.697	279.778	41.000
447.739	281.010	42.000
446.795	280.942	42.000
221.787	282.615	43.000
221.891	283.016	43.000
456.759	285.172	44.000
456.145	285.133	44.000
456.030	285.273	44.000
456.755	285.422	44.000
456.611	285.346	44.000
167.240	290.742	45.000
166.913	290.867	45.000
166.694	290.797	45.000
167.270	291.363	45.000
167.570	291.302	45.000
167.007	290.457	45.000
167.394	290.274	45.000
167.417	290.143	45.000
167.807	289.237	45.000
167.949	288.774	45.000
167.900	288.855	45.000
168.617	288.366	45.000
168.036	288.074	45.000
168.086	288.210	45.000
168.184	288.535	45.000
168.002	288.265	45.000
168.281	288.190	45.000
167.979	288.801	45.000
167.802	288.417	45.000
167.396	288.241	45.000
167.840	288.334	45.000
168.232	287.947	45.000
167.368	288.448	45.000
166.805	288.089	45.000
167.375	288.018	45.000
166.979	288.148	45.000
167.404	288.178	45.000
166.751	288.660	45.000
166.649	288.194	45.000
166.909	288.009	45.000
166.191	288.290	45.000
166.856	287.827	45.000
167.715	288.040	45.000
166.803	288.189	45.000
167.575	287.802	45.000
166.803	288.165	45.000
105.802	294.842	46.000
106.268	295.128	46.000
106.723	295.832	46.000
107.326	296.666	46.000
107.614	297.346	46.000
107.098	297.175	46.000
106.915	296.819	46.000
434.111	307.822	47.000
435.568	308.404	47.000
435.785	308.393	47.000
484.458	312.438	48.000
484.358	311.179	48.000
484.214	310.940	48.000
484.220	310.964	48.000
138.557	313.271	49.000
138.904	312.397	49.000
272.890	319.201	50.000
272.070	318.489	50.000
320.285	325.569	51.000
319.863	325.867	51.000
254.163	332.902	52.000
254.379	333.739	52.000
254.974	334.337	52.000
254.700	333.245	52.000
373.205	342.848	53.000
373.581	342.831	53.000
136.310	360.098	54.000
136.043	360.691	54.000
330.143	359.673	55.000
330.592	360.103	55.000
289.705	365.281	56.000
290.119	365.002	56.000
290.270	366.308	56.000
196.302	365.827	57.000
196.005	366.185	57.000
195.589	366.618	57.000
361.580	369.566	58.000
361.423	369.228	58.000
361.590	369.468	58.000
361.991	370.074	58.000
363.027	369.100	58.000
362.489	369.121	58.000
362.354	369.763	58.000
362.320	369.219	58.000
350.090	372.395	59.000
350.469	372.873	59.000
349.394	372.875	59.000
348.864	372.910	59.000
96.455	375.204	60.000
96.504	374.225	60.000
95.879	374.514	60.000
154.100	384.293	61.000
154.498	383.436	61.000
155.302	384.519	61.000
154.796	385.417	61.000
179.380	384.710	62.000
180.845	384.403	62.000
180.477	384.346	62.000
193.577	386.254	63.000
193.816	386.444	63.000
379.108	389.541	64.000
379.316	389.815	64.000
378.228	390.743	64.000
377.196	391.429	64.000
375.716	391.631	64.000
315.587	391.989	65.000
315.282	391.371	65.000
492.092	391.484	66.000
491.685	391.208	66.000
492.162	392.006	66.000
491.728	391.419	66.000
491.570	391.642	66.000
491.398	391.060	66.000
245.475	392.953	67.000
245.077	394.116	67.000
245.455	393.582	67.000
245.217	393.968	67.000
216.567	393.663	68.000
217.100	392.864	68.000
270.974	395.712	69.000
272.008	396.023	69.000
349.773	400.565	70.000
348.404	400.466	70.000
348.087	399.720	70.000
251.877	402.159	71.000
251.739	402.028	71.000
251.637	401.451	71.000
438.297	401.660	72.000
438.071	402.539	72.000
133.399	404.353	73.000
133.684	403.994	73.000
134.029	404.419	73.000
134.567	403.886	73.000
454.065	408.129	74.000
453.312	408.796	74.000
454.297	408.450	74.000
497.029	412.829	75.000
497.856	413.793	75.000
497.377	413.442	75.000
498.904	413.852	75.000
498.367	413.289	75.000
77.845	439.189	76.000
77.881	438.631	76.000
78.106	438.422	76.000
77.987	438.466	76.000
78.466	438.670	76.000
78.854	439.487	76.000
78.967	439.408	76.000
79.345	440.062	76.000
79.051	440.083	76.000
79.483	440.281	76.000
79.856	440.029	76.000
79.668	439.851	76.000
79.109	439.629	76.000
78.268	439.067	76.000
78.275	439.252	76.000
79.087	439.931	76.000
257.502	445.522	77.000
257.625	445.679	77.000
257.715	445.510	77.000
227.447	445.795	78.000
227.783	447.155	78.000
72.175	459.709	79.000
72.403	459.565	79.000
498.254	460.649	80.000
500.158	459.411	80.000
499.927	459.813	80.000
141.747	462.160	81.000
142.640	461.828	81.000
457.860	469.356	82.000
456.940	469.512	82.000
340.224	477.069	83.000
340.636	477.175	83.000
341.148	477.818	83.000
341.577	478.498	83.000
341.880	478.988	83.000
342.673	478.753	83.000
63.695	484.769	84.000
63.471	483.949	84.000
392.436	488.455	85.000
392.063	490.009	85.000
392.292	490.051	85.000
392.333	490.115	85.000
392.421	489.655	85.000
391.421	488.510	85.000
245.566	489.179	86.000
245.164	489.970	86.000
365.420	497.131	87.000
365.685	497.527	87.000
145.312	34.827	88.000
144.520	35.126	88.000
339.642	92.284	89.000
339.437	92.476	89.000
339.707	92.485	89.000
357.588	148.923	90.000
356.850	149.108	90.000
356.375	148.837	90.000
356.710	149.353	90.000
356.911	148.956	90.000
357.001	149.105	90.000
358.064	149.684	90.000
357.073	149.952	90.000
357.578	150.023	90.000
199.957	198.511	91.000
199.353	197.200	91.000
199.417	196.985	91.000
463.215	226.810	92.000
463.529	226.566	92.000
145.384	227.401	93.000
146.154	227.503	93.000
401.284	231.437	94.000
400.886	231.934	94.000
99.224	247.732	95.000
97.357	245.202	95.000
223.794	290.143	96.000
224.111	292.394	96.000
223.023	293.215	96.000
161.538	299.935	97.000
161.365	300.400	97.000
280.197	323.067	98.000
279.507	323.497	98.000
279.930	323.495	98.000
280.679	322.998	98.000
344.270	323.122	99.000
345.988	322.686	99.000
414.912	346.186	100.000
415.001	346.589	100.000
415.394	346.710	100.000
415.890	347.120	100.000
379.717	357.670	101.000
379.029	357.587	101.000
378.530	357.445	101.000
188.790	371.840	102.000
187.819	371.786	102.000
219.370	378.742	103.000
220.237	378.723	103.000
220.706	378.300	103.000
447.747	389.761	104.000
447.268	389.995	104.000
359.918	403.344	105.000
360.751	402.710	105.000
361.628	402.962	105.000
334.542	411.213	106.000
335.306	411.401	106.000
335.331	411.247	106.000
335.728	410.365	106.000
336.353	410.627	106.000
335.354	410.222	106.000
336.077	410.188	106.000
336.757	409.714	106.000
337.291	410.275	106.000
337.314	410.970	106.000
337.290	411.642	106.000
336.679	412.460	106.000
336.613	412.089	106.000
336.288	412.072	106.000
336.990	412.010	106.000
229.706	414.359	107.000
229.106	414.332	107.000
228.879	414.560	107.000
439.030	433.375	108.000
438.895	433.430	108.000
439.468	433.883	108.000
19.905	478.490	109.000
19.917	478.377	109.000
19.162	478.863	109.000
18.816	478.229	109.000
307.370	486.697	110.000
307.299	487.058	110.000
307.108	486.901	110.000
278.018	63.020	111.000
276.747	62.456	111.000
328.415	86.995	112.000
329.175	87.791	112.000
330.064	87.949	112.000
235.593	91.086	113.000
234.949	91.585	113.000
41.531	98.519	114.000
42.007	98.681	114.000
42.682	98.819	114.000
43.727	98.702	114.000
334.463	119.932	115.000
333.447	119.645	115.000
333.143	120.008	115.000
332.991	120.358	115.000
333.272	120.054	115.000
460.944	130.747	116.000
460.189	130.500	116.000
460.521	129.996	116.000
460.034	130.263	116.000
460.541	130.721	116.000
460.591	130.953	116.000
226.113	137.230	117.000
225.855	138.394	117.000
449.899	153.464	118.000
450.458	154.864	118.000
428.547	161.897	119.000
428.673	162.250	119.000
395.862	172.623	120.000
394.608	172.388	120.000
393.541	171.611	120.000
455.924	176.895	121.000
455.764	176.491	121.000
455.618	175.764	121.000
455.669	176.554	121.000
492.915	182.492	122.000
491.568	182.502	122.000
491.723	182.191	122.000
491.777	184.029	122.000
419.168	191.037	123.000
418.482	191.366	123.000
417.329	191.975	123.000
416.668	191.475	123.000
416.731	191.596	123.000
416.972	191.481	123.000
417.416	191.694	123.000
418.246	191.799	123.000
418.246	192.443	123.000
419.181	192.866	123.000
418.755	192.371	123.000
418.251	192.427	123.000
417.690	192.717	123.000
427.360	203.265	124.000
428.462	203.136	124.000
429.272	203.028	124.000
334.354	203.851	125.000
336.225	204.130	125.000
401.701	205.602	126.000
401.702	206.395	126.000
403.373	204.788	126.000
488.052	207.159	127.000
487.268	205.789	127.000
486.983	204.725	127.000
486.587	205.063	127.000
486.169	204.853	127.000
486.409	204.872	127.000
486.231	205.316	127.000
487.324	205.135	127.000
487.818	205.108	127.000
132.526	231.507	128.000
132.552	231.800	128.000
132.630	232.005	128.000
133.257	232.001	128.000
499.555	275.615	129.000
499.500	276.433	129.000
499.614	276.417	129.000
380.913	284.627	130.000
381.482	284.148	130.000
380.887	283.836	130.000
380.622	284.087	130.000
503.941	283.838	131.000
503.449	283.777	131.000
502.948	282.444	131.000
502.652	281.029	131.000
501.277	279.695	131.000
354.042	287.370	132.000
353.761	285.949	132.000
89.996	289.775	133.000
91.664	288.401	133.000
92.323	287.068	133.000
434.334	338.564	134.000
434.251	338.792	134.000
434.052	339.133	134.000
435.364	339.468	134.000
435.140	340.555	134.000
435.110	341.135	134.000
169.511	346.615	135.000
169.545	346.330	135.000
169.380	346.162	135.000
169.298	346.338	135.000
168.973	347.319	135.000
169.154	347.924	135.000
169.743	346.533	135.000
327.807	348.051	136.000
328.016	347.867	136.000
327.126	348.328	136.000
124.480	369.699	137.000
124.759	369.219	137.000
125.680	370.130	137.000
125.956	370.607	137.000
313.860	378.218	138.000
313.505	377.533	138.000
364.548	381.995	139.000
365.246	380.943	139.000
365.895	379.994	139.000
365.153	379.885	139.000
397.179	412.055	140.000
397.728	412.446	140.000
385.164	437.782	141.000
385.223	437.950	141.000
385.698	438.432	141.000
386.160	438.293	141.000
385.354	437.828	141.000
385.424	437.979	141.000
499.563	447.097	142.000
499.261	446.374	142.000
500.114	445.914	142.000
500.178	447.212	142.000
190.453	455.502	143.000
191.758	457.546	143.000
191.349	458.190	143.000
283.577	459.378	144.000
284.158	460.200	144.000
366.001	478.882	145.000
366.571	480.292	145.000
366.155	479.658	145.000
367.022	480.997	145.000
75.193	482.456	146.000
75.162	482.270	146.000
491.215	41.873	147.000
490.939	42.579	147.000
244.767	58.342	148.000
245.288	58.269	148.000
245.211	58.281	148.000
245.019	58.026	148.000
244.754	57.769	148.000
244.402	58.010	148.000
254.563	63.067	149.000
255.199	62.718	149.000
255.426	63.113	149.000
255.027	62.738	149.000
254.469	62.779	149.000
255.233	62.797	149.000
256.583	62.982	149.000
255.345	62.814	149.000
255.273	62.799	149.000
255.004	63.212	149.000
255.327	63.699	149.000
240.531	68.930	150.000
240.685	68.228	150.000
208.606	91.657	151.000
208.773	92.087	151.000
210.116	93.018	151.000
209.942	93.029	151.000
209.751	93.468	151.000
209.089	93.831	151.000
209.579	93.904	151.000
210.005	94.572	151.000
209.216	93.683	151.000
209.021	92.887	151.000
210.174	93.581	151.000
460.935	98.774	152.000
460.721	98.403	152.000
459.892	99.066	152.000
459.595	99.726	152.000
348.203	111.337	153.000
348.351	110.944	153.000
348.532	111.044	153.000
347.946	110.754	153.000
219.836	124.358	154.000
219.900	124.207	154.000
219.572	125.181	154.000
433.017	154.739	155.000
431.846	156.659	155.000
431.529	155.971	155.000
53.504	167.726	156.000
53.428	167.633	156.000
52.657	167.863	156.000
265.509	169.100	157.000
266.929	168.704	157.000
267.104	168.577	157.000
267.830	168.361	157.000
267.514	168.548	157.000
267.967	167.636	157.000
267.208	168.030	157.000
267.639	167.998	157.000
267.765	168.107	157.000
267.352	167.870	157.000
279.942	173.983	158.000
279.585	173.676	158.000
278.632	173.378	158.000
278.387	172.936	158.000
278.431	173.312	158.000
279.219	173.723	158.000
279.164	174.566	158.000
278.727	174.519	158.000
279.425	174.456	158.000
280.302	173.351	158.000
281.118	172.991	158.000
280.646	172.216	158.000
357.178	189.661	159.000
356.885	189.503	159.000
356.856	189.602	159.000
356.742	189.909	159.000
356.957	189.878	159.000
356.813	188.965	159.000
357.037	189.431	159.000
356.187	189.566	159.000
295.882	194.265	160.000
294.898	195.104	160.000
294.135	196.069	160.000
309.216	204.072	161.000
309.277	204.280	161.000
309.270	203.910	161.000
309.486	203.834	161.000
309.602	202.560	161.000
310.575	202.361	161.000
310.029	202.393	161.000
442.385	211.428	162.000
441.807	210.453	162.000
442.187	210.645	162.000
443.848	211.740	162.000
445.529	210.548	162.000
226.762	212.454	163.000
227.290	212.560	163.000
59.642	227.162	164.000
59.851	227.352	164.000
238.171	245.264	165.000
239.916	245.562	165.000
238.806	245.351	165.000
238.338	245.556	165.000
238.208	245.626	165.000
238.140	245.832	165.000
237.787	245.983	165.000
237.885	245.680	165.000
237.887	245.595	165.000
237.690	245.966	165.000
237.483	246.285	165.000
237.717	246.347	165.000
237.516	246.466	165.000
238.140	246.419	165.000
239.305	245.947	165.000
240.567	245.301	165.000
240.603	245.251	165.000
352.186	248.606	166.000
352.811	248.814	166.000
352.678	248.799	166.000
352.153	248.881	166.000
352.654	248.991	166.000
352.894	248.604	166.000
353.030	249.583	166.000
353.343	249.846	166.000
353.109	249.944	166.000
352.988	249.816	166.000
263.648	261.752	167.000
262.875	262.750	167.000
246.147	280.962	168.000
245.774	278.547	168.000
221.478	281.910	169.000
222.458	282.371	169.000
211.442	291.346	170.000
212.785	291.529	170.000
503.886	302.760	171.000
503.597	303.123	171.000
181.643	310.523	172.000
181.745	310.265	172.000
181.078	311.883	172.000
181.591	311.796	172.000
127.017	330.306	173.000
125.683	330.743	173.000
125.399	331.122	173.000
124.944	330.558	173.000
125.228	330.818	173.000
125.110	330.061	173.000
125.232	329.764	173.000
166.033	335.713	174.000
166.194	335.575	174.000
328.350	358.948	175.000
327.846	358.552	175.000
327.690	358.233	175.000
327.118	357.146	175.000
325.508	358.551	175.000
324.793	359.144	175.000
324.070	359.941	175.000
324.195	360.792	175.000
325.999	359.869	175.000
326.792	359.110	175.000
327.142	358.663	175.000
325.372	359.345	175.000
325.295	359.699	175.000
450.984	376.403	176.000
451.732	376.803	176.000
451.244	377.504	176.000
451.576	376.588	176.000
450.879	375.811	176.000
450.416	376.298	176.000
450.388	375.994	176.000
336.290	378.413	177.000
337.752	378.763	177.000
337.528	377.948	177.000
338.297	377.200	177.000
338.320	376.520	177.000
338.891	376.640	177.000
337.988	375.802	177.000
338.171	375.725	177.000
339.464	377.241	177.000
232.027	378.740	178.000
231.282	379.113	178.000
217.995	392.412	179.000
217.398	394.004	179.000
219.413	394.191	179.000
218.397	394.005	179.000
216.592	394.735	179.000
274.188	422.963	180.000
273.456	423.811	180.000
452.913	422.682	181.000
452.592	422.356	181.000
296.424	434.109	182.000
296.821	434.733	182.000
303.492	448.117	183.000
302.820	448.057	183.000
454.302	15.270	184.000
456.482	16.073	184.000
438.452	35.354	185.000
436.782	35.592	185.000
436.901	36.166	185.000
59.823	53.922	186.000
60.556	53.384	186.000
60.399	52.779	186.000
380.748	55.860	187.000
380.366	56.486	187.000
235.536	82.152	188.000
234.947	80.885	188.000
159.823	83.867	189.000
160.106	83.354	189.000
159.313	83.790	189.000
159.045	83.638	189.000
158.985	83.032	189.000
160.335	82.827	189.000
202.253	109.597	190.000
201.680	109.663	190.000
164.914	152.937	191.000
164.969	152.579	191.000
166.033	152.027	191.000
212.202	153.711	192.000
211.808	153.790	192.000
64.389	157.180	193.000
65.479	156.765	193.000
183.855	170.017	194.000
183.748	169.972	194.000
416.465	178.109	195.000
416.303	178.826	195.000
242.565	219.570	196.000
241.525	219.331	196.000
267.828	250.069	197.000
268.378	250.002	197.000
268.339	248.798	197.000
267.501	249.541	197.000
267.283	249.624	197.000
67.609	262.193	198.000
68.486	262.183	198.000
68.956	261.891	198.000
68.696	261.587	198.000
68.088	261.672	198.000
67.723	262.756	198.000
67.852	262.869	198.000
68.379	263.059	198.000
182.305	271.784	199.000
182.684	271.594	199.000
331.396	305.975	200.000
331.543	305.799	200.000
271.731	318.950	201.000
271.820	318.556	201.000
430.672	363.742	202.000
430.578	364.423	202.000
431.295	364.746	202.000
432.487	364.350	202.000
195.025	365.557	203.000
195.229	365.975	203.000
115.456	371.775	204.000
116.542	371.279	204.000
116.438	370.838	204.000
116.731	370.060	204.000
116.841	370.170	204.000
96.093	374.647	205.000
96.547	373.817	205.000
95.031	373.507	205.000
139.738	382.305	206.000
139.883	382.305	206.000
139.747	382.115	206.000
139.392	382.637	206.000
139.395	382.683	206.000
139.619	382.872	206.000
138.702	382.763	206.000
138.405	382.274	206.000
136.500	382.467	206.000
314.863	389.953	207.000
315.052	390.942	207.000
315.653	391.925	207.000
316.012	392.341	207.000
316.488	392.493	207.000
236.410	404.834	208.000
237.404	405.115	208.000
236.870	404.820	208.000
236.437	404.208	208.000
236.314	403.603	208.000
236.183	403.761	208.000
237.235	403.185	208.000
236.482	402.845	208.000
453.353	410.715	209.000
451.861	411.889	209.000
450.813	412.614	209.000
450.697	412.761	209.000
320.739	424.175	210.000
320.808	423.997	210.000
320.579	423.142	210.000
320.524	423.799	210.000
320.667	424.839	210.000
320.177	424.620	210.000
416.083	426.191	211.000
416.219	426.516	211.000
349.741	443.789	212.000
349.393	444.083	212.000
456.558	444.872	213.000
456.517	444.053	213.000
258.124	445.919	214.000
258.452	446.580	214.000
258.490	446.623	214.000
258.151	445.918	214.000
458.050	468.308	215.000
457.586	468.902	215.000
457.170	470.197	215.000
457.305	470.298	215.000
456.054	470.344	215.000
325.307	11.143	216.000
325.423	11.468	216.000
325.088	11.557	216.000
401.807	42.133	217.000
402.441	41.410	217.000
402.850	41.123	217.000
402.339	40.177	217.000
402.466	40.699	217.000
401.675	40.756	217.000
401.949	41.243	217.000
402.014	40.382	217.000
401.968	40.643	217.000
401.790	40.854	217.000
191.410	117.591	218.000
189.970	118.708	218.000
189.882	118.923	218.000
189.920	118.856	218.000
189.531	118.695	218.000
345.031	123.118	219.000
344.353	122.624	219.000
344.099	123.193	219.000
344.588	122.288	219.000
343.962	122.135	219.000
344.921	121.125	219.000
466.360	141.799	220.000
466.453	142.413	220.000
465.953	142.401	220.000
465.820	142.262	220.000
466.175	142.519	220.000
399.418	156.245	221.000
399.180	157.678	221.000
402.321	183.816	222.000
402.954	183.650	222.000
377.082	203.355	223.000
376.912	204.807	223.000
77.688	217.201	224.000
79.091	217.951	224.000
79.253	218.490	224.000
78.540	218.155	224.000
170.922	235.323	225.000
171.690	234.792	225.000
283.671	246.316	226.000
282.989	245.953	226.000
282.752	245.917	226.000
284.326	245.454	226.000
256.660	251.272	227.000
256.752	250.866	227.000
256.600	251.429	227.000
257.087	251.057	227.000
256.261	251.090	227.000
336.974	255.113	228.000
336.006	256.135	228.000
310.543	271.168	229.000
310.829	272.435	229.000
310.939	272.613	229.000
309.975	272.539	229.000
309.965	272.738	229.000
45.469	362.582	230.000
45.956	362.523	230.000
45.604	361.496	230.000
45.733	361.202	230.000
45.579	361.061	230.000
45.471	360.989	230.000
46.338	360.769	230.000
46.453	360.476	230.000
46.391	361.083	230.000
45.870	360.790	230.000
172.632	375.190	231.000
173.595	376.263	231.000
175.833	373.503	231.000
156.182	385.468	232.000
155.267	385.580	232.000
244.979	394.978	233.000
244.330	394.880	233.000
243.306	394.093	233.000
243.363	394.047	233.000
244.135	392.729	233.000
244.417	393.143	233.000
244.037	393.963	233.000
244.094	393.497	233.000
243.448	392.964	233.000
243.608	392.155	233.000
245.353	391.570	233.000
245.696	390.171	233.000
244.566	390.245	233.000
244.351	391.614	233.000
244.598	391.393	233.000
243.992	391.966	233.000
244.044	392.050	233.000
245.301	390.452	233.000
246.384	389.371	233.000
246.862	389.617	233.000
245.716	392.617	233.000
244.024	392.685	233.000
243.137	393.929	233.000
242.650	394.410	233.000
242.731	392.621	233.000
402.199	399.456	234.000
401.609	399.405	234.000
402.377	398.819	234.000
402.485	398.822	234.000
402.600	398.720	234.000
402.361	398.609	234.000
484.206	399.320	235.000
484.440	400.095	235.000
484.975	399.565	235.000
483.216	398.670	235.000
485.571	396.961	235.000
280.442	400.730	236.000
281.127	400.091	236.000
280.871	399.701	236.000
280.140	399.856	236.000
280.374	400.032	236.000
31.814	420.965	237.000
31.556	421.971	237.000
31.927	421.772	237.000
32.189	421.586	237.000
31.054	421.300	237.000
438.217	432.974	238.000
439.005	433.179	238.000
439.281	432.893	238.000
439.122	433.090	238.000
439.473	432.498	238.000
438.775	432.867	238.000
437.493	432.811	238.000
437.763	432.827	238.000
438.308	432.576	238.000
437.904	432.315	238.000
435.846	433.023	238.000
474.892	433.357	239.000
475.599	433.591	239.000
438.572	463.277	240.000
438.276	462.730	240.000
437.880	462.970	240.000
438.453	463.437	240.000
438.833	464.126	240.000
438.484	463.975	240.000
438.697	464.666	240.000
244.309	466.490	241.000
244.718	467.234	241.000
301.013	13.229	242.000
300.827	13.993	242.000
300.587	14.824	242.000
300.451	14.033	242.000
323.944	51.329	243.000
324.492	50.572	243.000
323.872	50.772	243.000
329.103	88.225	244.000
328.479	88.631	244.000
436.953	118.473	245.000
437.973	116.612	245.000
61.437	131.533	246.000
62.021	132.356	246.000
485.952	194.525	247.000
484.519	195.087	247.000
483.988	195.365	247.000
483.688	194.505	247.000
483.643	194.378	247.000
483.561	194.295	247.000
275.619	203.348	248.000
275.594	203.249	248.000
277.042	202.954	248.000
276.945	203.132	248.000
276.944	202.319	248.000
277.105	202.107	248.000
334.478	204.695	249.000
334.910	203.993	249.000
334.089	203.657	249.000
333.408	203.334	249.000
226.551	212.077	250.000
227.066	213.060	250.000
227.456	212.503	250.000
348.242	230.311	251.000
348.019	229.358	251.000
348.564	229.955	251.000
348.281	229.287	251.000
347.987	228.846	251.000
348.272	228.715	251.000
348.354	229.136	251.000
348.084	229.189	251.000
164.808	245.517	252.000
166.306	245.482	252.000
317.635	263.328	253.000
318.224	263.122	253.000
317.900	264.141	253.000
318.732	263.644	253.000
317.776	263.378	253.000
318.368	264.067	253.000
245.392	277.620	254.000
245.994	276.631	254.000
246.946	277.392	254.000
247.542	275.666	254.000
354.866	285.985	255.000
354.410	286.825	255.000
355.067	288.175	255.000
354.497	288.632	255.000
352.492	287.750	255.000
457.122	286.059	256.000
458.000	287.322	256.000
458.453	287.364	256.000
349.144	296.647	257.000
349.222	297.206	257.000
348.652	297.462	257.000
349.179	298.201	257.000
87.870	308.435	258.000
86.870	308.379	258.000
484.683	311.240	259.000
484.482	311.239	259.000
484.309	311.402	259.000
484.590	310.934	259.000
484.491	311.043	259.000
484.496	311.163	259.000
484.315	311.175	259.000
484.442	310.984	259.000
484.231	310.880	259.000
484.330	311.262	259.000
484.471	311.234	259.000
484.812	311.296	259.000
484.459	311.303	259.000
484.666	311.254	259.000
484.542	311.313	259.000
485.222	311.043	259.000
484.884	311.210	259.000
484.895	311.059	259.000
485.647	311.330	259.000
485.430	311.119	259.000
484.742	311.151	259.000
485.152	311.469	259.000
484.744	311.031	259.000
138.105	312.646	260.000
137.626	312.960	260.000
94.274	334.001	261.000
93.275	335.867	261.000
236.857	377.725	262.000
237.263	377.725	262.000
312.680	377.805	263.000
312.283	377.979	263.000
122.364	388.314	264.000
122.583	387.619	264.000
282.615	436.010	265.000
283.048	435.215	265.000
283.269	435.149	265.000
282.681	436.000	265.000
283.518	437.543	265.000
302.173	448.493	266.000
302.395	447.811	266.000
303.692	447.588	266.000
302.704	448.221	266.000
302.042	448.021	266.000
140.614	460.975	267.000
140.318	461.257	267.000
181.091	467.487	268.000
181.960	468.244	268.000
172.161	493.346	269.000
172.512	493.097	269.000
172.559	492.898	269.000
122.755	50.990	270.000
122.222	50.885	270.000
123.435	50.698	270.000
123.974	50.668	270.000
449.913	62.239	271.000
450.323	62.220	271.000
45.855	85.565	272.000
46.507	85.488	272.000
43.469	98.987	273.000
43.445	99.649	273.000
43.416	99.077	273.000
201.287	109.383	274.000
201.023	109.962	274.000
83.491	119.118	275.000
83.505	119.214	275.000
83.264	118.766	275.000
83.095	119.243	275.000
83.439	120.155	275.000
293.635	119.094	276.000
291.982	119.402	276.000
290.574	118.679	276.000
281.054	150.772	277.000
282.537	150.587	277.000
212.988	155.200	278.000
212.986	156.151	278.000
253.184	156.384	279.000
252.750	156.345	279.000
502.911	169.481	280.000
502.487	170.143	280.000
58.767	169.998	281.000
58.838	169.889	281.000
59.038	170.363	281.000
58.721	170.565	281.000
58.754	170.554	281.000
58.203	169.978	281.000
58.075	170.360	281.000
58.203	170.651	281.000
58.477	170.427	281.000
58.065	169.490	281.000
58.108	169.050	281.000
57.592	168.948	281.000
113.714	199.164	282.000
113.362	198.871	282.000
404.772	202.249	283.000
404.443	203.008	283.000
75.129	224.039	284.000
74.627	224.101	284.000
75.254	224.457	284.000
74.463	224.413	284.000
74.495	224.502	284.000
263.545	233.317	285.000
265.928	235.557	285.000
157.322	240.414	286.000
156.976	240.545	286.000
157.296	239.354	286.000
156.483	238.336	286.000
155.977	237.881	286.000
155.290	238.589	286.000
156.791	238.704	286.000
157.853	239.666	286.000
83.389	246.016	287.000
83.294	245.365	287.000
83.737	245.483	287.000
83.054	245.051	287.000
83.102	244.481	287.000
82.460	243.774	287.000
335.340	264.432	288.000
335.380	263.837	288.000
221.697	288.290	289.000
222.435	287.397	289.000
222.960	286.482	289.000
222.624	288.076	289.000
221.844	288.303	289.000
221.586	287.357	289.000
311.798	301.158	290.000
311.599	301.802	290.000
504.043	302.911	291.000
504.015	303.526	291.000
438.091	304.014	292.000
439.461	303.454	292.000
439.161	302.343	292.000
376.513	318.352	293.000
377.083	318.406	293.000
376.723	317.918	293.000
377.419	318.221	293.000
227.124	333.299	294.000
227.598	333.036	294.000
135.463	360.179	295.000
134.878	359.839	295.000
90.780	362.225	296.000
90.835	362.211	296.000
185.974	373.122	297.000
186.174	373.656	297.000
186.597	373.508	297.000
185.892	373.915	297.000
185.715	373.273	297.000
186.056	372.691	297.000
185.982	372.481	297.000
187.389	372.747	297.000
349.416	373.017	298.000
348.461	372.576	298.000
348.845	372.954	298.000
348.227	373.026	298.000
349.207	373.232	298.000
218.789	379.414	299.000
218.015	379.037	299.000
218.802	378.693	299.000
219.471	377.776	299.000
491.717	391.694	300.000
491.515	391.434	300.000
168.817	443.002	301.000
169.889	444.629	301.000
169.165	443.356	301.000
168.953	443.273	301.000
168.306	443.149	301.000
168.523	442.799	301.000
168.727	442.814	301.000
168.787	443.205	301.000
168.902	443.322	301.000
167.711	443.056	301.000
168.760	443.279	301.000
169.414	443.901	301.000
168.859	443.110	301.000
500.200	445.997	302.000
500.508	445.999	302.000
389.990	448.803	303.000
389.344	448.416	303.000
344.841	459.011	304.000
344.870	459.472	304.000
344.111	460.295	304.000
342.954	487.371	305.000
343.374	487.937	305.000
210.300	47.165	306.000
210.795	46.953	306.000
210.903	47.283	306.000
209.867	48.377	306.000
54.838	63.975	307.000
55.048	63.876	307.000
265.972	82.245	308.000
266.118	81.844	308.000
234.210	91.373	309.000
235.140	90.844	309.000
234.865	90.860	309.000
468.063	101.039	310.000
467.669	101.323	310.000
468.206	100.950	310.000
467.681	101.486	310.000
501.852	113.734	311.000
501.683	114.578	311.000
502.140	113.983	311.000
502.038	112.218	311.000
503.005	111.207	311.000
219.949	124.832	312.000
219.254	124.621	312.000
218.792	125.001	312.000
218.665	124.203	312.000
217.501	125.016	312.000
217.601	124.691	312.000
218.018	125.294	312.000
218.514	124.978	312.000
218.920	123.603	312.000
217.917	123.492	312.000
218.009	123.530	312.000
218.396	122.904	312.000
219.128	122.425	312.000
219.672	122.631	312.000
219.820	122.744	312.000
93.919	131.824	313.000
93.004	130.936	313.000
455.265	139.306	314.000
455.116	139.211	314.000
455.493	139.200	314.000
113.186	146.193	315.000
113.546	146.652	315.000
339.122	170.175	316.000
339.474	169.951	316.000
339.792	169.842	316.000
340.641	169.860	316.000
340.168	170.111	316.000
340.171	170.035	316.000
339.105	169.902	316.000
339.396	169.837	316.000
339.150	169.699	316.000
338.737	170.095	316.000
338.369	170.124	316.000
338.475	169.438	316.000
121.141	204.355	317.000
122.196	205.425	317.000
121.587	205.265	317.000
121.210	204.939	317.000
195.087	230.113	318.000
195.132	231.174	318.000
133.498	233.852	319.000
133.355	233.128	319.000
365.918	263.182	320.000
365.825	263.507	320.000
386.025	272.632	321.000
386.229	273.070	321.000
386.300	273.196	321.000
386.414	273.638	321.000
386.209	273.742	321.000
386.570	274.029	321.000
386.468	272.846	321.000
422.650	279.073	322.000
421.484	280.363	322.000
420.869	281.246	322.000
451.038	284.370	323.000
452.457	284.548	323.000
452.787	283.777	323.000
454.000	284.068	323.000
221.761	295.824	324.000
221.763	295.608	324.000
73.290	303.103	325.000
73.340	303.217	325.000
73.425	303.204	325.000
73.949	303.193	325.000
182.819	307.707	326.000
182.890	308.517	326.000
290.837	368.966	327.000
290.656	369.046	327.000
291.177	369.455	327.000
291.194	369.362	327.000
291.383	369.232	327.000
291.523	369.346	327.000
291.860	369.056	327.000
291.774	368.932	327.000
291.901	368.366	327.000
126.417	369.971	328.000
128.010	369.414	328.000
127.414	369.381	328.000
127.672	369.091	328.000
127.991	369.341	328.000
127.324	369.808	328.000
127.107	370.645	328.000
127.203	369.768	328.000
127.425	369.742	328.000
127.786	368.715	328.000
127.791	369.920	328.000
126.393	370.695	328.000
128.262	369.336	328.000
128.483	369.735	328.000
127.976	369.533	328.000
435.050	390.479	329.000
436.400	389.308	329.000
315.400	404.869	330.000
315.542	405.041	330.000
245.160	412.040	331.000
244.624	413.651	331.000
246.155	413.821	331.000
246.783	413.202	331.000
246.636	412.922	331.000
244.510	414.442	331.000
381.461	425.903	332.000
381.736	426.464	332.000
383.143	424.926	332.000
263.656	433.208	333.000
263.258	434.243	333.000
262.884	434.170	333.000
263.047	434.517	333.000
263.767	434.228	333.000
264.502	433.904	333.000
444.440	453.743	334.000
446.334	453.808	334.000
446.459	454.443	334.000
470.621	472.850	335.000
470.570	473.361	335.000
471.743	471.546	335.000
472.445	472.576	335.000
495.423	474.456	336.000
496.014	474.942	336.000
494.736	475.223	336.000
494.557	474.922	336.000
355.674	482.942	337.000
357.089	482.557	337.000
334.981	21.136	338.000
335.652	22.431	338.000
335.577	22.680	338.000
335.976	23.692	338.000
335.654	24.010	338.000
335.870	24.179	338.000
335.886	24.279	338.000
335.573	24.078	338.000
335.387	23.832	338.000
335.480	23.805	338.000
335.554	23.369	338.000
335.589	23.920	338.000
334.994	24.058	338.000
335.292	24.312	338.000
335.033	24.416	338.000
335.333	23.831	338.000
334.877	24.062	338.000
335.262	23.412	338.000
335.426	24.536	338.000
335.700	23.988	338.000
336.561	23.809	338.000
336.477	23.527	338.000
336.288	23.691	338.000
336.174	23.280	338.000
316.852	31.892	339.000
317.293	33.162	339.000
340.038	93.522	340.000
339.849	94.135	340.000
348.325	111.293	341.000
348.043	110.265	341.000
348.283	110.975	341.000
347.591	110.383	341.000
300.131	119.053	342.000
299.101	118.930	342.000
205.471	122.615	343.000
205.652	122.159	343.000
261.379	126.185	344.000
261.147	126.072	344.000
109.014	131.423	345.000
108.870	132.721	345.000
108.717	133.381	345.000
62.268	132.383	346.000
62.453	132.546	346.000
62.116	132.967	346.000
62.570	133.210	346.000
62.589	133.488	346.000
62.754	134.148	346.000
62.201	133.757	346.000
61.708	133.438	346.000
224.543	144.635	347.000
225.059	144.738	347.000
360.208	161.185	348.000
359.614	160.937	348.000
413.829	178.242	349.000
414.897	177.655	349.000
415.995	177.561	349.000
155.074	181.860	350.000
155.230	182.347	350.000
155.189	182.713	350.000
154.687	182.247	350.000
154.528	181.988	350.000
234.942	183.425	351.000
234.989	183.165	351.000
234.069	182.316	351.000
233.633	182.492	351.000
233.735	182.352	351.000
233.829	182.351	351.000
232.830	181.450	351.000
233.555	182.003	351.000
232.987	181.457	351.000
233.461	181.892	351.000
233.928	182.520	351.000
234.177	182.532	351.000
233.983	182.240	351.000
233.523	181.265	351.000
233.537	181.698	351.000
133.216	200.648	352.000
133.024	200.757	352.000
201.268	202.312	353.000
200.995	202.071	353.000
199.891	201.496	353.000
163.405	213.716	354.000
162.894	214.209	354.000
444.309	252.440	355.000
443.224	252.290	355.000
442.898	251.018	355.000
442.950	250.797	355.000
443.511	250.288	355.000
74.163	253.420	356.000
74.781	252.963	356.000
61.837	253.843	357.000
61.996	253.835	357.000
61.910	253.414	357.000
61.972	253.509	357.000
61.938	253.229	357.000
62.670	251.852	357.000
93.611	287.370	358.000
94.713	286.867	358.000
364.881	292.316	359.000
365.263	291.997	359.000
330.075	306.073	360.000
330.439	305.778	360.000
89.089	307.931	361.000
90.491	308.081	361.000
455.562	335.503	362.000
454.833	335.678	362.000
455.381	334.731	362.000
435.595	339.454	363.000
435.266	339.087	363.000
263.495	392.616	364.000
262.614	392.049	364.000
109.126	411.763	365.000
109.617	411.585	365.000
396.521	412.814	366.000
396.910	412.945	366.000
397.626	411.993	366.000
397.510	411.945	366.000
115.937	425.700	367.000
116.598	425.950	367.000
407.430	433.071	368.000
408.478	432.900	368.000
408.711	432.324	368.000
409.676	432.200	368.000
409.612	432.681	368.000
409.364	433.004	368.000
408.931	432.913	368.000
409.359	432.369	368.000
385.229	437.170	369.000
384.526	438.384	369.000
385.021	437.887	369.000
384.864	438.252	369.000
384.306	439.453	369.000
384.909	438.938	369.000
349.477	444.180	370.000
349.184	444.361	370.000
350.550	443.548	370.000
350.142	443.359	370.000
350.533	443.773	370.000
349.741	444.318	370.000
349.529	445.693	370.000
189.224	453.911	371.000
189.530	454.177	371.000
224.987	461.333	372.000
224.733	460.725	372.000
224.984	459.754	372.000
300.472	471.603	373.000
299.436	470.516	373.000
299.182	470.578	373.000
421.570	478.743	374.000
422.613	479.067	374.000
422.911	479.182	374.000
421.756	478.722	374.000
411.607	481.028	375.000
412.276	481.836	375.000
411.048	482.876	375.000
381.689	50.153	376.000
381.548	49.137	376.000
381.273	49.058	376.000
286.203	67.150	377.000
286.833	67.137	377.000
422.105	73.393	378.000
422.209	72.830	378.000
78.204	73.928	379.000
76.889	72.807	379.000
76.638	72.587	379.000
91.061	85.539	380.000
91.061	86.049	380.000
90.985	87.109	380.000
90.736	85.845	380.000
498.383	128.786	381.000
497.548	128.694	381.000
497.145	129.142	381.000
496.914	128.919	381.000
498.000	128.381	381.000
283.038	150.681	382.000
283.077	151.408	382.000
283.304	151.233	382.000
252.882	156.695	383.000
253.080	156.816	383.000
252.721	156.714	383.000
322.704	158.146	384.000
322.494	159.478	384.000
178.924	171.125	385.000
178.335	171.365	385.000
177.490	171.744	385.000
177.365	171.797	385.000
178.279	172.826	385.000
178.737	171.490	385.000
178.088	172.002	385.000
178.828	171.277	385.000
393.906	171.500	386.000
393.362	171.812	386.000
392.906	172.007	386.000
393.153	171.857	386.000
392.221	172.034	386.000
403.699	184.052	387.000
402.233	185.180	387.000
400.361	185.969	387.000
345.656	215.099	388.000
346.628	215.359	388.000
241.392	221.521	389.000
241.640	221.053	389.000
241.943	219.946	389.000
242.521	220.141	389.000
242.504	219.999	389.000
304.027	282.068	390.000
304.548	283.189	390.000
332.487	288.729	391.000
331.878	288.318	391.000
172.095	305.397	392.000
172.964	304.653	392.000
322.563	329.120	393.000
323.760	329.890	393.000
196.911	333.257	394.000
196.260	332.841	394.000
196.017	332.677	394.000
196.750	333.331	394.000
376.093	347.191	395.000
376.702	346.848	395.000
375.544	345.985	395.000
376.827	346.158	395.000
377.631	346.917	395.000
377.147	345.946	395.000
376.022	346.601	395.000
373.228	346.861	395.000
182.480	349.200	396.000
181.864	349.645	396.000
180.952	351.108	396.000
183.716	350.551	396.000
376.420	358.023	397.000
376.563	359.360	397.000
375.981	359.418	397.000
115.650	371.879	398.000
116.016	372.657	398.000
115.609	372.531	398.000
114.993	371.899	398.000
385.388	391.852	399.000
384.947	391.562	399.000
210.880	395.512	400.000
210.619	395.833	400.000
211.102	395.534	400.000
210.987	395.853	400.000
210.943	395.629	400.000
211.506	396.070	400.000
211.347	396.217	400.000
212.253	396.244	400.000
211.950	396.235	400.000
211.143	395.320	400.000
211.843	396.255	400.000
212.992	395.357	400.000
212.855	395.603	400.000
213.225	396.526	400.000
213.202	396.482	400.000
213.370	396.345	400.000
212.289	396.476	400.000
213.212	397.167	400.000
428.922	416.879	401.000
428.410	416.994	401.000
430.496	416.985	401.000
431.529	416.776	401.000
122.314	418.462	402.000
122.549	418.579	402.000
122.204	419.029	402.000
121.518	418.370	402.000
121.774	417.375	402.000
122.077	417.236	402.000
121.924	417.276	402.000
122.286	417.680	402.000
122.370	416.790	402.000
453.222	421.508	403.000
453.411	420.826	403.000
305.920	422.618	404.000
305.502	422.981	404.000
306.108	422.005	404.000
365.904	450.789	405.000
365.706	450.870	405.000
366.173	450.517	405.000
367.076	451.398	405.000
366.825	450.423	405.000
367.076	451.317	405.000
366.811	451.933	405.000
501.637	461.597	406.000
501.705	461.739	406.000
501.634	460.438	406.000
179.176	467.852	407.000
178.932	468.607	407.000
179.420	469.691	407.000
120.282	469.530	408.000
120.981	469.416	408.000
120.257	470.157	408.000
119.891	469.133	408.000
120.214	469.773	408.000
121.554	470.567	408.000
121.317	470.558	408.000
121.580	471.161	408.000
121.139	470.382	408.000
120.678	470.746	408.000
120.873	472.710	408.000
131.767	488.405	409.000
132.315	487.957	409.000
135.520	495.323	410.000
136.097	495.400	410.000
211.558	17.198	411.000
212.122	17.065	411.000
212.110	17.689	411.000
211.477	17.938	411.000
246.936	72.136	412.000
246.877	72.214	412.000
43.672	99.014	413.000
43.540	99.124	413.000
43.337	99.276	413.000
43.679	99.277	413.000
43.613	98.738	413.000
43.787	98.941	413.000
370.964	113.496	414.000
371.010	113.251	414.000
371.431	112.105	414.000
413.807	115.341	415.000
413.334	115.083	415.000
412.411	115.958	415.000
411.891	116.333	415.000
411.927	117.144	415.000
412.298	116.066	415.000
413.034	116.108	415.000
288.357	119.640	416.000
287.269	120.388	416.000
138.982	147.152	417.000
138.009	147.636	417.000
139.061	147.833	417.000
357.933	150.237	418.000
358.093	149.988	418.000
358.466	149.462	418.000
358.251	148.620	418.000
358.540	149.071	418.000
358.740	148.795	418.000
456.675	176.799	419.000
456.444	177.147	419.000
78.596	186.755	420.000
78.927	186.735	420.000
317.347	190.210	421.000
317.298	190.418	421.000
316.530	190.238	421.000
417.763	200.997	422.000
418.561	201.522	422.000
418.465	201.255	422.000
432.596	203.260	423.000
432.495	202.542	423.000
432.350	202.715	423.000
431.565	202.432	423.000
396.642	232.190	424.000
396.710	232.576	424.000
359.121	254.748	425.000
359.800	256.171	425.000
426.137	267.221	426.000
425.645	266.704	426.000
483.041	384.655	427.000
483.188	384.460	427.000
483.425	384.260	427.000
483.356	384.091	427.000
482.892	384.590	427.000
483.663	384.990	427.000
483.597	385.532	427.000
326.578	385.855	428.000
327.135	385.225	428.000
328.096	385.686	428.000
328.524	386.173	428.000
328.649	385.963	428.000
328.158	385.515	428.000
328.613	386.735	428.000
315.602	392.506	429.000
315.279	392.487	429.000
315.738	390.529	429.000
485.508	398.414	430.000
485.476	397.877	430.000
315.230	404.717	431.000
315.123	404.812	431.000
315.164	405.274	431.000
315.030	405.567	431.000
314.624	405.715	431.000
314.464	405.684	431.000
315.293	405.478	431.000
315.062	405.492	431.000
314.778	405.554	431.000
314.838	405.570	431.000
314.935	405.942	431.000
314.767	405.555	431.000
314.566	405.610	431.000
315.048	405.786	431.000
314.918	405.572	431.000
314.958	405.824	431.000
314.361	406.022	431.000
314.328	406.019	431.000
314.893	405.801	431.000
314.257	405.918	431.000
314.781	405.904	431.000
315.102	405.466	431.000
315.240	405.995	431.000
315.380	405.823	431.000
314.917	405.846	431.000
154.626	409.579	432.000
154.403	409.776	432.000
156.002	409.067	432.000
355.750	427.216	433.000
356.829	427.657	433.000
183.463	446.009	434.000
183.847	446.187	434.000
183.897	446.041	434.000
284.292	464.095	435.000
285.124	462.751	435.000
284.579	461.530	435.000
283.645	461.831	435.000
283.758	463.104	435.000
283.380	463.344	435.000
378.369	12.519	436.000
378.907	12.258	436.000
450.410	15.222	437.000
450.970	15.379	437.000
432.658	36.153	438.000
432.462	35.931	438.000
432.857	36.710	438.000
432.349	36.678	438.000
431.858	36.062	438.000
432.806	35.832	438.000
433.615	36.108	438.000
432.960	36.188	438.000
241.366	47.034	439.000
242.262	46.728	439.000
241.054	46.618	439.000
329.789	63.481	440.000
330.268	65.118	440.000
338.877	94.229	441.000
339.814	94.381	441.000
338.879	93.813	441.000
286.284	107.771	442.000
285.973	106.820	442.000
285.963	106.482	442.000
440.524	126.902	443.000
440.619	127.043	443.000
440.753	127.156	443.000
170.378	164.181	444.000
169.790	163.983	444.000
169.669	163.654	444.000
434.008	181.431	445.000
431.800	182.204	445.000
431.585	181.954	445.000
431.440	181.456	445.000
355.803	187.658	446.000
355.321	188.411	446.000
487.707	205.149	447.000
488.420	206.658	447.000
304.562	208.504	448.000
304.387	209.508	448.000
304.286	209.446	448.000
304.619	210.603	448.000
304.794	210.805	448.000
304.950	211.255	448.000
369.463	208.808	449.000
368.878	208.453	449.000
402.164	209.153	450.000
401.808	207.929	450.000
403.124	208.367	450.000
404.385	207.500	450.000
405.724	208.265	450.000
404.846	208.566	450.000
403.951	208.923	450.000
404.410	209.152	450.000
255.509	251.467	451.000
254.483	251.741	451.000
494.134	258.548	452.000
495.164	260.141	452.000
421.035	280.520	453.000
421.432	278.902	453.000
422.375	278.590	453.000
304.791	291.341	454.000
305.189	289.454	454.000
67.243	301.631	455.000
66.448	302.164	455.000
461.025	337.513	456.000
459.716	336.247	456.000
458.988	337.152	456.000
460.821	336.207	456.000
460.464	336.227	456.000
457.959	336.707	456.000
457.981	336.973	456.000
459.960	336.550	456.000
461.024	336.755	456.000
462.092	335.332	456.000
451.805	362.761	457.000
449.695	363.359	457.000
449.933	362.717	457.000
450.781	362.527	457.000
452.898	361.144	457.000
176.087	368.527	458.000
176.871	367.001	458.000
491.773	392.452	459.000
491.043	390.950	459.000
402.056	398.172	460.000
401.255	399.832	460.000
401.506	399.676	460.000
401.483	399.384	460.000
400.546	399.686	460.000
401.248	400.705	460.000
400.731	400.646	460.000
400.099	400.857	460.000
400.815	401.239	460.000
400.749	401.764	460.000
452.762	433.998	461.000
452.606	432.799	461.000
284.559	437.334	462.000
283.344	437.458	462.000
282.947	437.253	462.000
489.981	446.516	463.000
490.442	446.016	463.000
301.777	447.604	464.000
301.847	448.216	464.000
445.536	452.703	465.000
445.646	452.674	465.000
446.665	452.604	465.000
381.334	461.527	466.000
380.569	461.552	466.000
456.072	471.007	467.000
455.981	470.389	467.000
456.643	469.402	467.000
299.798	475.087	468.000
299.145	475.557	468.000
299.745	475.493	468.000
302.013	477.991	468.000
99.354	481.240	469.000
98.957	481.146	469.000
420.955	500.995	470.000
421.812	501.476	470.000
421.410	500.909	470.000
108.577	503.945	471.000
108.281	504.048	471.000
107.062	504.003	471.000
437.540	48.985	472.000
436.978	49.675	472.000
436.706	49.061	472.000
436.617	49.718	472.000
436.581	49.675	472.000
201.701	50.941	473.000
202.003	50.926	473.000
131.586	54.933	474.000
132.462	55.967	474.000
131.144	54.195	474.000
130.946	54.930	474.000
474.029	60.130	475.000
475.269	60.538	475.000
474.854	60.238	475.000
474.466	61.366	475.000
55.634	62.970	476.000
55.407	63.001	476.000
55.152	63.308	476.000
106.498	133.561	477.000
108.745	133.169	477.000
187.801	145.405	478.000
188.778	146.485	478.000
468.160	165.638	479.000
468.264	165.838	479.000
154.426	171.800	480.000
153.276	172.065	480.000
119.144	173.417	481.000
118.861	173.594	481.000
277.672	201.521	482.000
278.474	202.256	482.000
276.732	203.177	482.000
346.841	215.086	483.000
346.503	215.547	483.000
345.648	216.159	483.000
346.898	215.765	483.000
346.657	216.508	483.000
345.836	215.180	483.000
73.359	223.498	484.000
73.859	223.862	484.000
73.361	224.312	484.000
73.611	224.241	484.000
73.693	224.214	484.000
72.830	224.736	484.000
72.587	225.037	484.000
73.458	225.063	484.000
73.630	225.037	484.000
73.959	224.477	484.000
211.186	225.605	485.000
211.522	225.432	485.000
336.259	265.590	486.000
337.095	267.565	486.000
365.091	292.603	487.000
365.099	292.277	487.000
365.438	292.330	487.000
365.309	293.008	487.000
365.223	292.515	487.000
365.211	293.326	487.000
[truncated: 415,459 more rows]
