# Supplementary material for: The transpeptidase PBP2 governs initial localization and activity of the major cell-wall synthesis machinery in E. coli
Source: eLife. 2020 Feb 20;9:e50629. doi: 10.7554/eLife.50629 (PMC7089770; doi:10.7554/eLife.50629)
Supplement: Source data 1. [file elife-50629-data1.zip › data/fast/GFP/gfpPBP2_25uMiptg_1.txt]

X Y ID
118.505	28.834	1.000
119.416	28.944	1.000
119.236	28.612	1.000
119.065	28.530	1.000
118.990	28.383	1.000
119.547	28.484	1.000
119.056	28.649	1.000
118.958	28.252	1.000
118.680	28.186	1.000
117.929	28.031	1.000
118.078	28.011	1.000
118.214	28.267	1.000
117.155	27.437	1.000
117.297	27.942	1.000
117.521	28.435	1.000
118.093	28.947	1.000
118.227	28.702	1.000
118.555	29.074	1.000
118.818	29.011	1.000
118.216	29.001	1.000
119.041	29.037	1.000
119.140	29.061	1.000
118.950	29.174	1.000
119.101	29.013	1.000
119.614	28.439	1.000
119.281	28.924	1.000
118.350	28.777	1.000
118.283	28.787	1.000
386.765	58.334	2.000
387.716	58.643	2.000
365.496	79.278	3.000
365.826	79.127	3.000
366.322	79.523	3.000
366.470	79.261	3.000
345.322	94.533	4.000
345.504	94.599	4.000
200.790	98.155	5.000
201.723	97.998	5.000
406.552	98.829	6.000
406.913	99.038	6.000
376.511	111.682	7.000
376.743	111.739	7.000
266.304	164.742	8.000
266.041	164.989	8.000
266.980	164.672	8.000
448.226	172.092	9.000
447.890	172.190	9.000
276.745	174.250	10.000
276.801	173.907	10.000
277.670	174.000	10.000
276.834	173.616	10.000
276.631	173.523	10.000
276.355	173.366	10.000
276.384	173.030	10.000
275.902	173.847	10.000
276.331	173.760	10.000
276.230	174.040	10.000
276.333	173.586	10.000
276.758	173.313	10.000
277.550	173.594	10.000
277.816	173.564	10.000
277.761	173.277	10.000
325.121	175.102	11.000
325.541	175.153	11.000
325.112	173.838	11.000
324.376	173.065	11.000
324.188	172.819	11.000
418.933	178.287	12.000
418.563	177.948	12.000
418.667	178.768	12.000
241.832	180.399	13.000
241.800	180.367	13.000
337.865	181.296	14.000
337.660	181.235	14.000
338.163	181.695	14.000
179.946	188.780	15.000
179.470	188.749	15.000
180.094	188.555	15.000
180.731	188.337	15.000
181.188	186.669	15.000
181.899	187.658	15.000
341.954	194.533	16.000
342.051	194.678	16.000
341.513	194.372	16.000
341.411	194.722	16.000
220.810	196.188	17.000
222.173	195.504	17.000
222.270	195.589	17.000
221.704	195.971	17.000
221.509	196.025	17.000
221.823	195.911	17.000
221.400	195.382	17.000
221.756	195.399	17.000
221.751	195.084	17.000
220.659	196.241	17.000
221.528	195.507	17.000
325.968	200.235	18.000
324.795	199.629	18.000
353.181	201.020	19.000
353.591	201.065	19.000
352.251	202.277	19.000
198.048	203.208	20.000
198.414	203.265	20.000
199.558	214.504	21.000
200.822	215.308	21.000
324.286	220.908	22.000
324.442	221.140	22.000
325.040	222.829	22.000
324.871	222.800	22.000
323.876	220.831	22.000
323.933	220.403	22.000
474.509	222.287	23.000
474.526	223.398	23.000
473.568	224.038	23.000
295.822	223.633	24.000
295.765	224.765	24.000
295.986	224.409	24.000
384.287	230.188	25.000
384.743	231.498	25.000
384.296	230.210	25.000
385.050	229.803	25.000
29.347	232.024	26.000
29.305	232.492	26.000
29.154	232.993	26.000
28.950	234.429	26.000
28.885	233.724	26.000
28.400	232.868	26.000
28.641	232.823	26.000
28.384	233.332	26.000
28.778	233.401	26.000
28.664	233.017	26.000
28.649	232.709	26.000
27.753	233.007	26.000
408.492	254.308	27.000
409.117	254.421	27.000
365.324	259.933	28.000
366.245	260.701	28.000
345.369	261.388	29.000
344.821	261.738	29.000
308.454	262.574	30.000
307.983	261.287	30.000
307.384	260.663	30.000
308.206	260.904	30.000
103.210	276.488	31.000
102.590	277.964	31.000
103.197	278.419	31.000
401.721	276.874	32.000
402.595	278.527	32.000
404.135	278.088	32.000
405.375	278.143	32.000
403.329	276.940	32.000
216.883	290.812	33.000
216.150	291.023	33.000
215.987	290.881	33.000
215.894	291.188	33.000
216.853	290.591	33.000
216.934	290.523	33.000
216.255	290.637	33.000
216.168	290.609	33.000
216.236	290.939	33.000
216.375	291.142	33.000
217.093	290.421	33.000
216.426	290.427	33.000
217.087	290.192	33.000
229.417	294.065	34.000
228.896	293.823	34.000
228.652	294.163	34.000
137.478	303.246	35.000
136.127	301.982	35.000
136.306	302.334	35.000
112.931	304.839	36.000
112.868	304.993	36.000
113.563	304.372	36.000
113.380	304.027	36.000
112.380	304.266	36.000
366.963	307.040	37.000
367.956	306.924	37.000
292.993	333.165	38.000
292.080	334.444	38.000
494.405	340.617	39.000
494.011	340.674	39.000
493.647	340.909	39.000
494.358	340.355	39.000
202.442	344.962	40.000
202.183	344.727	40.000
334.992	347.036	41.000
334.832	347.650	41.000
502.851	353.027	42.000
503.085	353.120	42.000
501.922	352.915	42.000
501.339	353.378	42.000
501.645	353.183	42.000
501.735	352.716	42.000
19.535	355.351	43.000
17.750	354.391	43.000
318.865	355.311	44.000
318.546	355.005	44.000
319.168	354.963	44.000
422.850	364.246	45.000
422.602	364.308	45.000
423.338	366.609	45.000
422.402	366.101	45.000
422.294	366.503	45.000
421.364	365.261	45.000
421.146	364.564	45.000
421.063	364.304	45.000
421.038	364.206	45.000
420.512	363.787	45.000
421.205	364.030	45.000
421.187	364.367	45.000
421.064	365.883	45.000
421.370	366.708	45.000
359.472	367.671	46.000
359.227	368.624	46.000
51.958	368.807	47.000
51.768	368.760	47.000
51.781	368.771	47.000
52.312	368.965	47.000
180.549	369.105	48.000
182.170	367.892	48.000
181.549	367.995	48.000
180.940	369.225	48.000
180.620	369.232	48.000
181.173	368.101	48.000
181.147	367.953	48.000
180.946	368.291	48.000
181.255	368.160	48.000
181.830	368.703	48.000
181.153	368.794	48.000
88.405	371.365	49.000
86.848	372.101	49.000
86.455	371.229	49.000
336.559	375.157	50.000
337.342	376.287	50.000
336.995	377.292	50.000
336.464	376.668	50.000
101.019	377.858	51.000
101.825	377.757	51.000
101.388	377.222	51.000
213.603	379.327	52.000
214.612	379.661	52.000
46.244	380.315	53.000
46.586	381.127	53.000
321.223	383.852	54.000
321.206	383.563	54.000
65.444	387.209	55.000
65.864	386.812	55.000
65.361	386.868	55.000
64.948	386.970	55.000
64.661	386.840	55.000
65.064	386.723	55.000
65.390	386.123	55.000
63.920	386.441	55.000
64.710	386.714	55.000
65.504	386.730	55.000
64.720	387.306	55.000
65.838	387.195	55.000
65.690	387.260	55.000
66.016	386.907	55.000
406.507	400.894	56.000
407.188	400.889	56.000
407.091	400.996	56.000
406.628	401.189	56.000
406.842	400.749	56.000
406.229	400.039	56.000
374.494	402.176	57.000
374.996	401.758	57.000
374.998	401.975	57.000
109.915	407.118	58.000
110.498	407.396	58.000
110.370	407.608	58.000
110.371	408.220	58.000
178.586	412.987	59.000
178.340	412.989	59.000
177.575	412.865	59.000
325.345	422.382	60.000
325.597	422.842	60.000
324.779	422.669	60.000
454.266	427.243	61.000
453.911	426.493	61.000
453.780	425.291	61.000
185.410	434.315	62.000
184.551	433.124	62.000
184.137	431.619	62.000
183.820	431.863	62.000
184.092	431.688	62.000
184.537	431.895	62.000
184.148	432.283	62.000
365.839	440.539	63.000
365.867	440.479	63.000
366.513	441.279	63.000
366.314	440.692	63.000
163.279	447.248	64.000
163.127	447.786	64.000
326.741	448.765	65.000
326.622	449.206	65.000
325.495	448.751	65.000
325.409	448.950	65.000
484.066	462.482	66.000
483.832	463.105	66.000
483.836	462.751	66.000
398.137	465.424	67.000
398.820	466.352	67.000
92.147	478.328	68.000
92.462	477.840	68.000
144.424	480.259	69.000
144.342	480.085	69.000
144.063	479.643	69.000
142.655	478.507	69.000
470.401	484.652	70.000
470.161	485.266	70.000
292.968	486.135	71.000
293.115	487.142	71.000
267.771	501.010	72.000
267.315	500.541	72.000
267.256	500.684	72.000
432.638	86.395	73.000
433.629	86.022	73.000
434.259	86.944	73.000
288.463	96.720	74.000
288.046	96.184	74.000
287.603	97.097	74.000
287.196	96.998	74.000
253.547	112.085	75.000
253.165	112.911	75.000
253.344	112.471	75.000
252.722	111.650	75.000
252.987	111.980	75.000
252.389	112.017	75.000
253.226	111.753	75.000
253.361	112.089	75.000
253.036	112.394	75.000
399.712	141.428	76.000
400.976	140.076	76.000
181.020	161.300	77.000
181.825	160.529	77.000
182.368	161.095	77.000
182.104	160.757	77.000
174.948	171.320	78.000
174.754	172.587	78.000
442.969	186.144	79.000
444.191	186.023	79.000
445.091	186.404	79.000
447.104	187.052	79.000
446.559	186.281	79.000
446.461	186.347	79.000
497.564	192.104	80.000
498.119	192.683	80.000
105.672	211.587	81.000
105.337	212.437	81.000
106.016	212.039	81.000
319.220	252.529	82.000
319.778	252.937	82.000
259.401	285.346	83.000
259.230	285.718	83.000
55.327	295.426	84.000
54.170	295.195	84.000
150.654	296.828	85.000
150.850	297.129	85.000
150.103	311.800	86.000
150.033	311.795	86.000
150.379	312.758	86.000
281.240	342.239	87.000
281.532	342.285	87.000
280.815	342.665	87.000
189.578	365.536	88.000
189.230	365.471	88.000
288.902	365.756	89.000
289.644	366.183	89.000
291.256	364.099	89.000
162.750	381.637	90.000
159.374	382.445	90.000
160.304	381.738	90.000
160.144	382.421	90.000
282.935	402.390	91.000
283.292	403.482	91.000
284.085	403.249	91.000
284.870	403.538	91.000
284.618	403.595	91.000
126.699	439.211	92.000
127.025	440.508	92.000
127.180	441.547	92.000
127.649	441.439	92.000
128.394	440.257	92.000
127.331	441.917	92.000
127.236	442.143	92.000
127.251	441.246	92.000
351.153	464.240	93.000
351.115	465.177	93.000
358.990	467.837	94.000
359.312	467.057	94.000
358.162	466.550	94.000
358.110	467.138	94.000
358.047	467.482	94.000
358.527	467.955	94.000
358.866	467.722	94.000
358.623	467.710	94.000
359.128	467.691	94.000
359.634	467.490	94.000
359.088	467.129	94.000
359.237	467.256	94.000
359.680	467.476	94.000
358.074	466.935	94.000
358.930	466.630	94.000
357.819	467.131	94.000
356.223	467.238	94.000
356.014	467.423	94.000
354.828	467.003	94.000
210.804	485.003	95.000
210.723	484.920	95.000
142.705	489.679	96.000
143.367	489.217	96.000
384.180	20.062	97.000
384.744	19.096	97.000
381.562	84.502	98.000
381.576	84.744	98.000
382.234	84.482	98.000
381.212	84.778	98.000
448.013	98.318	99.000
447.590	99.089	99.000
402.310	128.858	100.000
404.730	129.532	100.000
451.994	186.598	101.000
452.996	186.402	101.000
132.150	191.058	102.000
132.512	191.004	102.000
380.073	193.219	103.000
381.174	193.198	103.000
382.205	192.636	103.000
382.041	192.971	103.000
133.096	203.364	104.000
133.548	202.687	104.000
133.864	202.910	104.000
188.270	211.066	105.000
188.532	211.071	105.000
188.366	211.041	105.000
188.974	211.400	105.000
188.192	211.360	105.000
188.025	211.309	105.000
187.351	211.778	105.000
481.703	213.024	106.000
482.187	211.823	106.000
482.837	210.314	106.000
303.392	248.328	107.000
303.181	248.608	107.000
304.064	248.833	107.000
284.358	259.542	108.000
283.837	259.086	108.000
284.001	258.675	108.000
284.343	258.193	108.000
284.342	258.514	108.000
284.424	258.679	108.000
259.879	302.094	109.000
259.982	301.242	109.000
260.203	300.762	109.000
397.978	341.554	110.000
397.645	341.452	110.000
288.085	350.236	111.000
287.918	350.343	111.000
287.867	350.596	111.000
287.568	350.180	111.000
287.356	351.368	111.000
403.533	349.677	112.000
402.962	349.484	112.000
402.319	349.394	112.000
402.295	348.385	112.000
402.913	347.667	112.000
402.217	348.163	112.000
402.284	347.935	112.000
401.434	347.968	112.000
401.996	347.965	112.000
324.800	396.841	113.000
325.586	397.108	113.000
325.428	396.329	113.000
325.188	395.628	113.000
324.525	396.127	113.000
325.500	396.671	113.000
161.513	422.902	114.000
162.156	422.313	114.000
161.944	421.712	114.000
343.021	428.417	115.000
342.418	428.285	115.000
342.847	427.577	115.000
364.602	429.168	116.000
365.029	429.892	116.000
437.020	429.447	117.000
436.294	427.852	117.000
221.982	431.516	118.000
221.653	431.650	118.000
221.408	432.215	118.000
112.633	487.998	119.000
113.515	488.603	119.000
112.979	487.798	119.000
392.944	42.186	120.000
394.465	41.900	120.000
394.414	41.635	120.000
395.143	41.376	120.000
284.980	63.957	121.000
284.939	63.343	121.000
284.388	63.318	121.000
283.875	61.914	121.000
284.561	63.352	121.000
406.234	100.053	122.000
406.201	99.927	122.000
406.245	100.369	122.000
393.884	130.581	123.000
394.530	129.711	123.000
297.826	172.437	124.000
298.155	172.649	124.000
487.674	200.440	125.000
487.777	200.694	125.000
489.035	200.108	125.000
488.261	199.451	125.000
489.884	200.553	125.000
488.934	201.046	125.000
459.307	208.599	126.000
460.542	209.451	126.000
460.950	209.015	126.000
460.648	209.053	126.000
460.194	209.243	126.000
459.819	209.994	126.000
459.152	211.408	126.000
201.246	215.550	127.000
200.270	215.163	127.000
412.238	250.798	128.000
412.511	250.396	128.000
327.652	254.295	129.000
328.240	254.895	129.000
328.415	254.604	129.000
327.774	254.644	129.000
32.302	257.160	130.000
32.846	258.031	130.000
33.521	257.575	130.000
33.673	256.777	130.000
228.411	260.444	131.000
228.902	260.696	131.000
344.075	261.413	132.000
344.000	261.304	132.000
343.573	261.100	132.000
343.185	261.398	132.000
342.524	262.055	132.000
344.288	262.938	132.000
344.893	262.736	132.000
143.029	270.887	133.000
142.781	270.994	133.000
143.263	271.084	133.000
144.166	271.045	133.000
143.953	270.454	133.000
144.011	270.922	133.000
143.000	270.306	133.000
142.544	271.123	133.000
143.624	271.161	133.000
240.375	271.124	134.000
240.190	271.529	134.000
240.701	271.920	134.000
139.032	284.601	135.000
139.219	285.129	135.000
30.429	330.327	136.000
30.727	330.320	136.000
30.391	330.046	136.000
339.557	334.981	137.000
340.724	332.855	137.000
342.381	330.282	137.000
338.792	331.986	137.000
146.501	340.430	138.000
146.397	339.393	138.000
146.455	338.768	138.000
146.631	338.756	138.000
146.022	337.911	138.000
145.488	337.493	138.000
146.568	338.197	138.000
146.378	338.110	138.000
319.984	344.527	139.000
319.901	344.228	139.000
214.233	365.636	140.000
213.858	366.155	140.000
213.822	366.359	140.000
214.265	366.514	140.000
213.996	366.083	140.000
232.265	369.608	141.000
232.227	369.571	141.000
382.313	376.614	142.000
381.778	376.209	142.000
381.747	376.669	142.000
424.942	414.679	143.000
424.438	414.843	143.000
424.621	415.389	143.000
424.440	415.035	143.000
67.712	422.887	144.000
68.264	422.902	144.000
70.069	422.463	144.000
70.599	422.252	144.000
70.893	422.466	144.000
71.868	422.539	144.000
408.522	426.216	145.000
408.283	427.089	145.000
408.186	425.973	145.000
141.741	430.635	146.000
141.576	431.391	146.000
140.904	431.892	146.000
71.487	449.121	147.000
71.517	448.820	147.000
71.723	448.823	147.000
154.397	450.455	148.000
153.707	451.750	148.000
154.763	450.912	148.000
367.533	455.920	149.000
367.324	455.916	149.000
268.500	470.947	150.000
268.507	470.447	150.000
480.368	31.097	151.000
480.542	30.511	151.000
270.157	100.880	152.000
269.398	101.611	152.000
271.057	101.248	152.000
271.667	100.907	152.000
272.433	100.806	152.000
272.208	100.980	152.000
272.317	100.728	152.000
272.241	100.863	152.000
272.139	100.501	152.000
384.804	121.341	153.000
384.706	122.466	153.000
384.252	121.543	153.000
384.010	120.935	153.000
266.152	164.968	154.000
266.262	164.225	154.000
266.321	164.690	154.000
266.344	164.671	154.000
265.627	164.570	154.000
337.798	181.495	155.000
337.688	181.949	155.000
337.987	181.343	155.000
337.874	180.647	155.000
295.963	224.162	156.000
295.696	223.391	156.000
295.855	223.392	156.000
296.012	223.159	156.000
309.992	273.058	157.000
310.059	272.796	157.000
309.080	273.635	157.000
47.371	276.574	158.000
47.868	276.909	158.000
48.289	277.223	158.000
257.524	285.868	159.000
257.228	285.779	159.000
256.716	285.557	159.000
258.963	285.151	159.000
52.794	293.885	160.000
51.783	292.565	160.000
50.484	293.148	160.000
52.404	293.535	160.000
367.693	319.249	161.000
368.706	319.111	161.000
367.886	319.673	161.000
201.873	344.959	162.000
203.128	345.095	162.000
349.912	357.266	163.000
348.963	356.502	163.000
350.487	356.612	163.000
350.177	356.943	163.000
350.368	357.423	163.000
351.001	358.087	163.000
87.588	371.837	164.000
87.685	371.337	164.000
87.811	371.017	164.000
88.688	370.619	164.000
87.989	370.802	164.000
87.441	370.793	164.000
384.335	392.034	165.000
383.896	391.949	165.000
383.653	391.783	165.000
204.758	402.246	166.000
204.387	401.230	166.000
204.213	401.310	166.000
203.673	400.655	166.000
203.973	400.660	166.000
203.453	400.431	166.000
203.017	400.148	166.000
203.426	400.530	166.000
364.140	406.522	167.000
364.428	406.451	167.000
364.276	407.040	167.000
363.199	405.110	167.000
365.133	405.681	167.000
365.191	404.905	167.000
322.479	406.922	168.000
322.732	407.677	168.000
177.227	413.519	169.000
177.114	413.512	169.000
325.213	421.500	170.000
326.360	422.166	170.000
135.193	422.018	171.000
135.065	421.573	171.000
134.651	422.358	171.000
135.093	422.488	171.000
135.477	421.877	171.000
135.210	422.206	171.000
134.500	422.032	171.000
134.442	422.034	171.000
190.808	422.582	172.000
190.055	422.222	172.000
190.583	423.679	172.000
189.904	422.359	172.000
189.626	421.900	172.000
190.268	422.291	172.000
88.836	444.088	173.000
89.770	442.818	173.000
351.781	464.261	174.000
351.295	464.620	174.000
266.359	500.501	175.000
266.742	500.720	175.000
209.762	503.808	176.000
209.592	504.118	176.000
208.992	504.111	176.000
208.546	503.795	176.000
368.215	66.468	177.000
367.196	65.277	177.000
432.641	86.038	178.000
431.995	85.001	178.000
431.728	85.679	178.000
402.407	139.618	179.000
402.224	139.819	179.000
401.505	139.675	179.000
402.278	139.460	179.000
402.441	140.074	179.000
403.357	141.076	179.000
403.306	141.386	179.000
252.421	141.196	180.000
251.791	140.938	180.000
352.503	201.420	181.000
351.569	200.382	181.000
351.221	200.519	181.000
352.191	200.388	181.000
352.581	200.696	181.000
352.477	200.321	181.000
352.166	201.183	181.000
440.546	211.084	182.000
440.912	211.730	182.000
163.412	218.910	183.000
164.267	218.840	183.000
163.097	217.945	183.000
223.172	224.276	184.000
223.245	224.329	184.000
481.341	236.072	185.000
480.001	236.556	185.000
106.398	261.175	186.000
107.042	260.440	186.000
256.154	271.144	187.000
255.083	270.951	187.000
401.217	287.142	188.000
401.316	287.503	188.000
402.548	287.521	188.000
402.010	288.424	188.000
415.997	290.054	189.000
415.577	290.181	189.000
357.465	295.362	190.000
357.988	295.908	190.000
313.150	297.698	191.000
312.372	298.204	191.000
423.558	329.465	192.000
423.578	329.691	192.000
293.232	333.186	193.000
293.551	333.095	193.000
293.580	333.580	193.000
292.915	333.418	193.000
397.113	339.473	194.000
396.390	341.057	194.000
397.327	341.740	194.000
396.648	342.088	194.000
281.409	342.478	195.000
281.535	342.352	195.000
281.358	342.518	195.000
281.844	342.105	195.000
281.560	342.614	195.000
51.886	370.197	196.000
51.802	369.105	196.000
51.755	369.341	196.000
52.480	369.050	196.000
363.765	372.720	197.000
363.032	372.037	197.000
362.528	373.066	197.000
359.571	370.548	197.000
335.798	375.692	198.000
336.586	375.271	198.000
336.145	376.552	198.000
336.253	376.496	198.000
336.349	376.202	198.000
336.212	375.931	198.000
336.320	375.841	198.000
336.532	376.152	198.000
336.036	376.613	198.000
335.897	376.382	198.000
48.059	380.782	199.000
49.007	381.466	199.000
49.000	382.106	199.000
394.780	417.044	200.000
393.805	416.204	200.000
114.247	428.385	201.000
114.750	429.401	201.000
115.481	429.126	201.000
325.299	449.097	202.000
326.470	449.601	202.000
325.878	448.474	202.000
126.431	464.651	203.000
126.643	464.988	203.000
126.596	465.322	203.000
125.879	465.774	203.000
236.415	464.574	204.000
236.167	464.555	204.000
47.382	472.715	205.000
48.250	472.477	205.000
47.816	472.625	205.000
48.665	472.819	205.000
143.774	479.665	206.000
143.996	480.154	206.000
144.234	480.589	206.000
144.027	480.018	206.000
143.826	479.615	206.000
470.494	484.937	207.000
470.082	484.575	207.000
94.079	485.608	208.000
94.139	485.734	208.000
94.638	486.388	208.000
95.411	486.970	208.000
95.906	487.553	208.000
95.903	488.224	208.000
456.355	38.133	209.000
455.971	38.036	209.000
456.285	37.217	209.000
456.933	37.667	209.000
456.352	37.885	209.000
456.611	38.024	209.000
456.005	37.923	209.000
288.093	96.399	210.000
288.192	96.596	210.000
287.523	97.295	210.000
287.614	96.860	210.000
441.707	124.986	211.000
442.254	125.266	211.000
397.344	129.896	212.000
398.904	128.528	212.000
425.068	135.051	213.000
425.068	134.649	213.000
175.554	171.287	214.000
175.833	171.904	214.000
175.552	171.600	214.000
175.683	170.659	214.000
175.072	170.792	214.000
176.123	169.715	214.000
175.820	170.703	214.000
367.499	171.549	215.000
368.750	171.183	215.000
132.473	190.244	216.000
132.176	190.430	216.000
131.594	190.287	216.000
494.510	191.736	217.000
495.112	191.739	217.000
495.728	192.136	217.000
256.750	204.001	218.000
256.963	203.447	218.000
219.079	208.256	219.000
218.954	208.498	219.000
218.696	208.367	219.000
219.043	207.835	219.000
218.528	208.386	219.000
136.954	237.534	220.000
138.083	237.068	220.000
303.680	247.106	221.000
303.655	247.140	221.000
303.598	247.142	221.000
304.248	247.586	221.000
304.720	247.526	221.000
305.096	247.797	221.000
304.531	247.486	221.000
304.342	247.725	221.000
303.948	247.849	221.000
304.046	248.217	221.000
303.763	248.060	221.000
308.828	289.116	222.000
308.089	288.555	222.000
307.854	288.007	222.000
307.434	287.840	222.000
306.641	287.524	222.000
306.726	287.096	222.000
307.693	286.851	222.000
378.310	322.393	223.000
378.037	322.545	223.000
378.689	321.750	223.000
435.486	345.481	224.000
436.538	345.509	224.000
231.432	370.513	225.000
231.857	369.823	225.000
438.431	375.667	226.000
438.634	375.183	226.000
364.099	380.633	227.000
363.012	380.284	227.000
362.815	380.420	227.000
368.952	391.065	228.000
367.988	391.779	228.000
366.462	393.005	228.000
99.130	393.048	229.000
99.091	392.971	229.000
98.691	392.530	229.000
100.539	392.807	229.000
288.404	408.300	230.000
287.757	407.862	230.000
288.901	408.437	230.000
288.398	408.031	230.000
288.425	407.937	230.000
288.806	407.820	230.000
289.845	408.426	230.000
90.628	454.010	231.000
91.539	454.381	231.000
90.003	454.946	231.000
366.848	455.451	232.000
366.845	457.083	232.000
366.833	457.874	232.000
366.990	457.303	232.000
367.453	457.304	232.000
84.100	456.532	233.000
83.357	456.245	233.000
386.528	144.454	234.000
385.990	144.241	234.000
183.122	160.882	235.000
182.345	161.242	235.000
182.882	186.231	236.000
182.044	186.928	236.000
181.951	186.830	236.000
183.149	185.672	236.000
182.980	186.377	236.000
182.739	187.272	236.000
182.275	187.304	236.000
182.092	187.080	236.000
182.433	186.221	236.000
182.480	186.188	236.000
182.485	185.820	236.000
76.934	193.839	237.000
77.600	194.177	237.000
78.011	194.292	237.000
78.427	194.570	237.000
340.112	195.033	238.000
340.074	195.274	238.000
462.555	199.108	239.000
462.398	199.514	239.000
463.041	199.828	239.000
463.114	200.495	239.000
463.530	200.219	239.000
322.537	219.811	240.000
321.921	219.501	240.000
185.231	243.915	241.000
184.954	243.200	241.000
184.625	242.849	241.000
183.285	242.810	241.000
183.931	243.465	241.000
183.808	244.164	241.000
184.014	245.424	241.000
183.274	244.913	241.000
183.918	244.981	241.000
183.176	245.606	241.000
183.463	245.191	241.000
276.433	276.956	242.000
276.168	276.328	242.000
275.803	277.270	242.000
275.070	276.859	242.000
275.681	277.297	242.000
275.135	278.767	242.000
348.243	302.555	243.000
348.098	303.080	243.000
347.435	302.711	243.000
76.970	319.737	244.000
77.101	319.523	244.000
203.204	345.688	245.000
203.379	346.635	245.000
203.458	346.442	245.000
270.181	363.612	246.000
272.738	364.218	246.000
100.713	379.193	247.000
101.098	378.653	247.000
101.700	378.197	247.000
101.296	378.281	247.000
321.280	384.611	248.000
321.722	384.633	248.000
322.534	385.621	248.000
445.811	401.734	249.000
445.186	401.739	249.000
445.031	401.425	249.000
408.100	426.809	250.000
408.952	426.907	250.000
377.819	439.954	251.000
377.320	439.820	251.000
418.909	467.904	252.000
419.760	467.913	252.000
162.057	474.711	253.000
162.177	474.885	253.000
211.061	486.399	254.000
210.930	487.149	254.000
112.031	488.727	255.000
113.476	488.566	255.000
143.053	489.400	256.000
143.108	489.463	256.000
143.329	489.858	256.000
311.330	495.579	257.000
310.574	494.887	257.000
265.831	500.030	258.000
266.580	499.990	258.000
266.702	499.926	258.000
266.414	500.398	258.000
335.942	504.065	259.000
335.771	504.079	259.000
336.013	503.708	259.000
424.428	63.781	260.000
424.187	63.332	260.000
423.796	63.396	260.000
423.687	63.620	260.000
423.900	64.079	260.000
423.711	64.331	260.000
424.308	63.298	260.000
252.511	140.354	261.000
253.835	140.701	261.000
333.193	196.637	262.000
333.107	195.987	262.000
332.439	196.696	262.000
332.378	196.407	262.000
332.457	196.194	262.000
331.810	196.894	262.000
332.987	196.334	262.000
306.020	198.406	263.000
305.821	198.419	263.000
306.396	198.412	263.000
305.253	197.918	263.000
411.505	222.784	264.000
411.974	222.132	264.000
175.461	224.804	265.000
175.697	225.984	265.000
31.539	256.595	266.000
31.429	256.631	266.000
242.045	271.582	267.000
243.170	271.710	267.000
242.945	271.264	267.000
242.410	271.806	267.000
242.844	272.479	267.000
243.919	272.473	267.000
342.536	272.343	268.000
343.145	271.462	268.000
343.799	271.220	268.000
344.276	270.861	268.000
406.489	276.362	269.000
405.552	277.062	269.000
93.169	292.898	270.000
93.594	292.452	270.000
112.906	305.449	271.000
112.786	303.087	271.000
111.695	304.073	271.000
111.931	303.852	271.000
113.212	304.832	271.000
113.483	303.308	271.000
113.382	303.061	271.000
113.622	302.916	271.000
116.061	302.342	271.000
114.695	302.689	271.000
113.855	302.622	271.000
114.198	302.789	271.000
114.972	302.924	271.000
114.914	302.838	271.000
113.027	302.901	271.000
84.597	330.145	272.000
85.162	329.449	272.000
85.387	329.233	272.000
85.364	329.190	272.000
84.860	329.528	272.000
85.040	328.892	272.000
84.679	329.611	272.000
340.508	332.088	273.000
340.020	332.407	273.000
340.710	331.370	273.000
339.152	331.828	273.000
406.513	366.827	274.000
406.937	367.560	274.000
484.229	369.211	275.000
484.248	369.145	275.000
484.374	368.555	275.000
159.685	382.908	276.000
160.874	382.553	276.000
161.170	381.876	276.000
161.145	381.972	276.000
340.766	387.603	277.000
340.457	387.641	277.000
339.615	387.307	277.000
111.028	391.284	278.000
110.896	390.648	278.000
336.941	413.159	279.000
336.537	413.823	279.000
337.056	413.410	279.000
336.869	413.198	279.000
336.393	413.510	279.000
337.038	412.604	279.000
436.803	428.032	280.000
436.677	427.772	280.000
423.706	75.875	281.000
424.072	75.933	281.000
423.428	76.207	281.000
201.819	97.935	282.000
201.507	97.990	282.000
201.399	98.081	282.000
201.367	98.830	282.000
201.863	98.476	282.000
202.649	98.564	282.000
202.276	98.354	282.000
202.776	97.959	282.000
203.556	97.352	282.000
203.003	97.977	282.000
202.752	97.742	282.000
203.107	98.079	282.000
379.367	112.684	283.000
378.615	113.235	283.000
446.246	171.433	284.000
445.873	169.414	284.000
30.402	180.866	285.000
30.594	181.046	285.000
338.895	180.930	286.000
338.253	181.030	286.000
336.985	181.207	286.000
336.545	182.104	286.000
335.659	181.350	286.000
335.687	181.998	286.000
467.236	185.320	287.000
467.179	185.587	287.000
443.563	186.159	288.000
442.313	186.248	288.000
205.663	193.445	289.000
206.507	193.305	289.000
205.233	192.713	289.000
205.513	193.295	289.000
206.535	193.423	289.000
201.497	214.759	290.000
199.421	214.531	290.000
199.290	214.762	290.000
199.019	214.539	290.000
87.117	216.168	291.000
88.167	216.135	291.000
87.904	216.062	291.000
87.963	216.562	291.000
87.661	216.070	291.000
113.243	223.346	292.000
113.997	222.560	292.000
112.885	223.115	292.000
327.698	254.743	293.000
327.787	254.939	293.000
327.285	254.246	293.000
327.024	253.715	293.000
326.778	253.752	293.000
326.270	254.418	293.000
47.636	277.838	294.000
47.976	278.480	294.000
139.547	284.233	295.000
140.653	284.137	295.000
139.288	284.788	295.000
51.962	292.947	296.000
52.080	293.077	296.000
319.659	355.487	297.000
318.661	355.500	297.000
382.753	362.597	298.000
384.587	362.276	298.000
384.600	361.827	298.000
232.227	369.664	299.000
231.778	370.077	299.000
231.854	369.671	299.000
230.916	370.548	299.000
231.281	370.387	299.000
232.496	369.221	299.000
231.524	369.481	299.000
232.475	368.648	299.000
232.741	370.081	299.000
232.864	370.569	299.000
232.314	370.950	299.000
232.826	370.301	299.000
231.976	370.456	299.000
231.994	370.427	299.000
231.610	369.883	299.000
49.152	381.766	300.000
49.779	382.271	300.000
497.239	393.916	301.000
497.504	394.682	301.000
497.941	395.216	301.000
497.236	394.763	301.000
325.812	397.252	302.000
325.910	396.850	302.000
324.497	396.019	302.000
325.589	396.510	302.000
324.399	396.282	302.000
357.912	429.902	303.000
358.578	429.371	303.000
23.105	459.383	304.000
22.355	459.351	304.000
23.193	458.876	304.000
267.196	469.907	305.000
267.408	469.838	305.000
267.786	470.560	305.000
470.344	484.512	306.000
470.682	483.713	306.000
471.015	483.920	306.000
470.793	484.365	306.000
470.571	484.082	306.000
187.795	107.468	307.000
187.912	106.952	307.000
411.408	139.037	308.000
411.891	139.456	308.000
264.970	163.931	309.000
265.900	163.517	309.000
265.933	163.906	309.000
266.337	163.995	309.000
130.322	165.110	310.000
130.087	164.422	310.000
131.304	190.022	311.000
130.716	190.580	311.000
130.616	190.248	311.000
131.316	190.194	311.000
489.306	202.012	312.000
488.719	201.411	312.000
491.494	214.327	313.000
490.670	214.565	313.000
490.790	214.450	313.000
491.471	213.834	313.000
14.242	234.634	314.000
14.541	234.940	314.000
314.084	236.608	315.000
314.042	237.323	315.000
314.321	237.665	315.000
315.048	236.863	315.000
314.549	236.892	315.000
313.800	237.651	315.000
313.827	237.757	315.000
106.068	261.473	316.000
106.980	260.494	316.000
106.508	260.534	316.000
106.851	261.231	316.000
105.974	261.246	316.000
104.953	261.353	316.000
106.027	260.577	316.000
105.525	261.543	316.000
320.706	295.506	317.000
318.705	297.179	317.000
445.257	302.070	318.000
444.050	301.033	318.000
11.036	308.897	319.000
10.686	308.901	319.000
364.236	320.144	320.000
363.966	319.689	320.000
364.227	319.065	320.000
363.910	319.098	320.000
363.389	318.465	320.000
380.542	323.406	321.000
381.043	323.201	321.000
380.078	322.760	321.000
378.956	321.925	321.000
436.715	345.677	322.000
436.890	346.308	322.000
436.460	346.180	322.000
502.778	354.928	323.000
503.386	354.118	323.000
503.425	354.433	323.000
503.749	353.900	323.000
504.199	353.522	323.000
111.677	357.474	324.000
111.143	356.105	324.000
111.126	356.983	324.000
110.768	357.265	324.000
109.480	357.074	324.000
438.257	374.274	325.000
436.202	374.000	325.000
435.077	373.959	325.000
273.019	390.396	326.000
274.127	390.154	326.000
273.832	389.577	326.000
371.368	393.811	327.000
368.516	393.139	327.000
404.931	401.036	328.000
405.775	401.379	328.000
196.098	434.635	329.000
197.559	434.931	329.000
196.835	434.885	329.000
195.536	434.966	329.000
422.964	439.717	330.000
422.842	440.054	330.000
422.654	440.556	330.000
399.908	465.284	331.000
399.872	465.789	331.000
400.356	465.803	331.000
400.970	466.088	331.000
400.040	465.981	331.000
399.816	465.555	331.000
401.361	466.015	331.000
400.475	466.056	331.000
400.913	466.374	331.000
402.645	466.394	331.000
401.212	466.010	331.000
401.949	465.673	331.000
402.233	465.868	331.000
400.630	466.352	331.000
210.810	487.967	332.000
211.075	488.188	332.000
37.730	498.607	333.000
36.863	500.213	333.000
37.346	499.515	333.000
37.183	499.430	333.000
36.713	499.197	333.000
148.078	108.959	334.000
148.777	108.749	334.000
502.739	116.832	335.000
502.823	116.923	335.000
393.915	129.831	336.000
392.945	129.096	336.000
310.048	151.390	337.000
309.202	152.074	337.000
360.193	171.388	338.000
359.706	171.880	338.000
359.946	172.024	338.000
359.812	172.498	338.000
173.129	177.664	339.000
172.829	178.067	339.000
258.236	178.830	340.000
258.892	179.090	340.000
175.135	200.695	341.000
175.878	201.861	341.000
176.387	199.964	341.000
391.416	230.024	342.000
391.818	229.943	342.000
390.680	229.592	342.000
291.974	246.866	343.000
293.067	247.290	343.000
293.721	247.629	343.000
30.968	256.975	344.000
30.713	257.352	344.000
305.925	262.068	345.000
305.787	263.094	345.000
306.136	262.422	345.000
305.724	262.706	345.000
251.660	307.909	346.000
250.223	308.229	346.000
250.578	307.930	346.000
290.110	350.757	347.000
290.076	350.351	347.000
289.552	350.429	347.000
289.086	350.356	347.000
339.119	365.982	348.000
339.168	366.473	348.000
340.587	366.589	348.000
341.525	366.129	348.000
52.059	369.139	349.000
52.196	369.000	349.000
52.198	369.166	349.000
53.017	369.125	349.000
52.249	369.717	349.000
52.759	369.975	349.000
214.399	379.498	350.000
214.818	379.676	350.000
386.554	393.025	351.000
387.047	392.042	351.000
386.421	393.390	351.000
386.100	393.543	351.000
262.023	403.848	352.000
262.751	403.348	352.000
262.658	402.672	352.000
262.675	402.840	352.000
263.282	403.119	352.000
263.242	402.465	352.000
391.748	416.876	353.000
392.183	416.330	353.000
392.244	416.156	353.000
391.153	416.302	353.000
324.490	422.869	354.000
324.874	422.883	354.000
408.425	478.398	355.000
408.615	479.308	355.000
408.577	479.573	355.000
332.662	483.687	356.000
331.165	484.406	356.000
332.009	485.580	356.000
331.979	484.497	356.000
22.202	485.003	357.000
21.601	484.692	357.000
418.399	485.529	358.000
418.502	485.512	358.000
30.243	181.638	359.000
31.062	181.271	359.000
30.820	180.615	359.000
218.947	208.867	360.000
219.078	208.625	360.000
235.437	244.083	361.000
235.392	242.421	361.000
237.303	241.754	361.000
255.072	270.797	362.000
255.151	270.593	362.000
255.369	270.571	362.000
255.351	270.352	362.000
256.267	270.716	362.000
256.765	270.782	362.000
308.737	273.588	363.000
308.935	273.381	363.000
309.059	273.100	363.000
401.599	276.076	364.000
401.311	275.700	364.000
401.774	275.818	364.000
401.414	276.169	364.000
401.641	287.390	365.000
403.237	288.646	365.000
403.117	289.720	365.000
346.560	302.572	366.000
347.248	302.539	366.000
258.359	303.739	367.000
258.589	303.371	367.000
146.573	337.723	368.000
146.684	337.897	368.000
146.754	337.640	368.000
145.983	338.922	368.000
146.618	338.962	368.000
146.361	337.019	368.000
145.757	337.261	368.000
93.830	340.073	369.000
93.346	339.823	369.000
402.139	349.422	370.000
402.855	349.658	370.000
403.291	349.382	370.000
181.162	368.646	371.000
180.636	368.128	371.000
381.478	375.849	372.000
381.011	375.602	372.000
50.094	381.286	373.000
49.275	381.294	373.000
50.021	381.859	373.000
50.688	381.181	373.000
365.114	404.832	374.000
366.119	405.295	374.000
366.295	405.722	374.000
110.955	407.454	375.000
110.950	407.464	375.000
500.090	409.115	376.000
500.204	410.136	376.000
178.051	411.508	377.000
177.719	410.834	377.000
177.297	411.596	377.000
435.631	426.725	378.000
435.308	427.079	378.000
83.775	433.207	379.000
82.815	433.846	379.000
83.132	433.568	379.000
84.011	433.306	379.000
366.951	456.625	380.000
367.007	456.458	380.000
108.772	462.651	381.000
108.161	462.526	381.000
47.446	473.868	382.000
47.216	474.037	382.000
47.755	473.816	382.000
48.293	473.681	382.000
144.298	478.181	383.000
142.993	478.331	383.000
383.504	16.909	384.000
384.426	15.913	384.000
384.544	15.778	384.000
254.128	112.615	385.000
254.844	112.716	385.000
254.645	112.732	385.000
254.530	112.046	385.000
254.077	112.653	385.000
401.283	140.844	386.000
401.830	140.102	386.000
401.981	140.152	386.000
401.626	141.020	386.000
216.749	151.378	387.000
216.252	151.702	387.000
217.099	151.688	387.000
216.980	151.527	387.000
216.842	151.510	387.000
216.598	152.058	387.000
216.702	152.197	387.000
449.505	168.734	388.000
448.685	169.474	388.000
449.023	170.486	388.000
448.608	168.869	388.000
449.776	169.186	388.000
449.392	168.991	388.000
77.888	194.501	389.000
78.310	195.130	389.000
221.313	195.185	390.000
221.989	195.045	390.000
221.806	195.123	390.000
220.445	195.687	390.000
340.736	194.886	391.000
341.225	194.954	391.000
463.013	201.066	392.000
463.242	201.324	392.000
463.071	200.636	392.000
463.438	200.623	392.000
463.045	200.201	392.000
462.819	200.633	392.000
462.743	200.581	392.000
462.782	200.408	392.000
462.808	200.430	392.000
463.187	200.181	392.000
112.512	223.457	393.000
112.431	222.774	393.000
112.652	222.601	393.000
113.567	223.086	393.000
113.438	222.187	393.000
28.100	233.622	394.000
28.737	233.257	394.000
29.366	233.141	394.000
29.098	231.980	394.000
28.034	233.617	394.000
343.355	261.807	395.000
342.680	261.732	395.000
160.784	264.642	396.000
160.448	264.984	396.000
161.818	264.424	396.000
161.724	264.406	396.000
161.672	264.212	396.000
431.260	265.493	397.000
433.490	264.194	397.000
271.428	304.992	398.000
272.319	305.060	398.000
272.922	305.050	398.000
30.260	331.464	399.000
29.704	330.998	399.000
30.035	331.310	399.000
395.350	335.214	400.000
395.386	335.424	400.000
394.794	336.162	400.000
394.848	335.243	400.000
394.992	334.268	400.000
231.985	358.521	401.000
231.651	358.377	401.000
126.463	386.380	402.000
127.500	385.584	402.000
127.013	385.182	402.000
295.185	398.159	403.000
294.992	398.779	403.000
296.309	398.677	403.000
296.444	397.041	403.000
295.757	396.807	403.000
69.464	408.449	404.000
69.015	409.446	404.000
70.126	409.373	404.000
189.828	420.631	405.000
190.321	420.777	405.000
190.380	420.931	405.000
133.828	421.885	406.000
133.954	421.968	406.000
498.163	435.975	407.000
499.094	436.186	407.000
470.940	452.544	408.000
471.753	454.468	408.000
470.730	452.784	408.000
268.225	470.799	409.000
268.537	471.264	409.000
268.445	470.604	409.000
268.294	470.470	409.000
268.631	470.026	409.000
268.220	470.408	409.000
293.726	486.469	410.000
293.928	485.473	410.000
320.042	494.885	411.000
319.966	494.589	411.000
320.346	494.833	411.000
320.855	494.354	411.000
321.305	493.745	411.000
322.494	494.499	411.000
424.294	502.373	412.000
424.509	502.065	412.000
408.922	503.111	413.000
410.444	503.773	413.000
384.734	84.304	414.000
384.389	84.129	414.000
384.554	84.897	414.000
282.576	112.756	415.000
282.039	112.296	415.000
282.121	112.896	415.000
235.332	126.412	416.000
236.408	125.874	416.000
393.207	129.855	417.000
393.063	129.603	417.000
394.325	130.190	417.000
394.043	128.802	417.000
393.340	130.063	417.000
308.889	152.041	418.000
308.672	152.966	418.000
308.506	152.511	418.000
308.964	153.111	418.000
308.793	153.711	418.000
308.810	153.889	418.000
172.065	177.598	419.000
172.684	177.791	419.000
284.946	184.450	420.000
284.187	184.016	420.000
439.878	211.328	421.000
440.017	210.699	421.000
199.732	214.656	422.000
197.930	214.081	422.000
198.624	214.056	422.000
281.575	215.988	423.000
281.220	215.743	423.000
30.612	256.928	424.000
31.045	256.888	424.000
30.736	257.081	424.000
30.754	256.905	424.000
30.855	257.384	424.000
30.161	257.930	424.000
216.344	291.036	425.000
216.146	291.626	425.000
247.921	295.741	426.000
246.760	296.199	426.000
245.961	296.836	426.000
245.391	296.396	426.000
244.018	296.702	426.000
243.512	296.427	426.000
244.224	296.266	426.000
244.584	296.214	426.000
244.950	296.134	426.000
244.937	297.346	426.000
244.958	296.294	426.000
244.955	296.464	426.000
245.573	295.815	426.000
245.301	295.219	426.000
156.822	338.656	427.000
157.291	339.139	427.000
204.363	346.385	428.000
204.334	346.037	428.000
203.952	345.966	428.000
203.267	346.102	428.000
203.837	346.203	428.000
203.471	345.887	428.000
315.592	356.276	429.000
316.004	355.520	429.000
352.217	357.233	430.000
352.664	358.096	430.000
353.730	357.634	430.000
439.478	375.630	431.000
438.953	374.852	431.000
438.759	374.447	431.000
503.172	403.877	432.000
502.995	403.944	432.000
388.113	427.887	433.000
388.402	427.868	433.000
244.434	447.783	434.000
242.772	447.602	434.000
242.497	446.926	434.000
95.426	455.495	435.000
95.873	455.456	435.000
95.898	455.072	435.000
95.804	454.892	435.000
172.787	482.900	436.000
172.931	482.880	436.000
22.572	484.505	437.000
21.583	484.639	437.000
21.239	484.371	437.000
21.627	483.923	437.000
22.029	483.811	437.000
21.425	484.512	437.000
21.137	484.250	437.000
367.228	80.066	438.000
367.611	80.255	438.000
367.587	80.649	438.000
366.877	79.803	438.000
255.920	141.074	439.000
256.069	141.159	439.000
255.579	141.575	439.000
266.716	163.637	440.000
264.154	163.911	440.000
263.244	164.287	440.000
390.712	191.046	441.000
390.378	191.512	441.000
476.170	199.835	442.000
477.455	199.682	442.000
476.666	199.147	442.000
255.918	203.407	443.000
256.591	203.454	443.000
256.213	203.473	443.000
342.596	218.544	444.000
343.024	218.415	444.000
342.702	219.129	444.000
201.332	233.535	445.000
201.533	233.576	445.000
225.069	260.269	446.000
225.549	260.189	446.000
304.874	288.738	447.000
305.450	288.478	447.000
50.214	290.830	448.000
49.411	290.506	448.000
49.349	290.913	448.000
49.119	291.273	448.000
49.453	291.123	448.000
49.561	290.869	448.000
323.067	294.123	449.000
322.947	293.639	449.000
443.737	301.800	450.000
444.148	301.503	450.000
420.487	328.151	451.000
420.843	328.178	451.000
336.946	340.016	452.000
337.501	340.679	452.000
337.253	340.958	452.000
181.316	367.920	453.000
181.049	367.357	453.000
421.817	382.382	454.000
421.865	382.010	454.000
299.011	385.588	455.000
299.714	385.794	455.000
300.314	386.698	455.000
197.581	399.507	456.000
196.998	399.617	456.000
86.379	419.896	457.000
86.732	419.864	457.000
86.622	419.251	457.000
85.733	419.147	457.000
86.459	418.439	457.000
86.739	418.635	457.000
86.731	418.686	457.000
87.044	418.363	457.000
86.868	418.932	457.000
86.049	419.327	457.000
85.904	419.230	457.000
84.691	419.535	457.000
83.856	420.465	457.000
82.796	420.961	457.000
197.498	424.321	458.000
198.109	424.439	458.000
119.974	462.674	459.000
119.555	462.735	459.000
120.083	463.055	459.000
120.385	463.558	459.000
41.021	469.735	460.000
42.392	471.302	460.000
41.149	470.146	460.000
40.795	470.153	460.000
113.113	487.644	461.000
113.754	487.559	461.000
113.701	487.095	461.000
113.899	486.923	461.000
113.400	487.308	461.000
113.827	487.242	461.000
423.653	76.015	462.000
423.287	76.291	462.000
423.390	75.856	462.000
432.888	87.561	463.000
433.511	86.301	463.000
371.239	93.111	464.000
370.462	92.657	464.000
369.363	92.658	464.000
371.182	93.161	464.000
370.068	92.275	464.000
286.744	95.629	465.000
287.464	95.707	465.000
287.633	95.475	465.000
169.316	108.623	466.000
168.143	107.532	466.000
425.290	139.898	467.000
425.304	140.634	467.000
425.216	140.717	467.000
425.318	140.738	467.000
425.808	140.582	467.000
425.312	140.575	467.000
385.182	144.299	468.000
385.441	144.577	468.000
385.553	144.733	468.000
386.307	144.942	468.000
385.995	144.880	468.000
443.188	156.381	469.000
442.961	156.380	469.000
443.652	155.540	469.000
273.218	161.277	470.000
273.364	160.672	470.000
273.652	159.739	470.000
273.399	159.843	470.000
278.386	173.050	471.000
278.240	172.848	471.000
278.451	172.679	471.000
336.041	182.740	472.000
335.203	182.384	472.000
335.484	182.860	472.000
442.953	186.495	473.000
444.023	186.891	473.000
444.420	187.083	473.000
444.247	187.631	473.000
361.669	196.841	474.000
362.147	196.757	474.000
362.334	196.387	474.000
487.071	201.106	475.000
487.807	201.314	475.000
488.301	201.195	475.000
488.558	200.692	475.000
85.590	215.747	476.000
87.891	216.564	476.000
236.179	241.181	477.000
235.383	242.184	477.000
235.696	242.618	477.000
214.017	248.181	478.000
213.070	247.738	478.000
431.833	265.388	479.000
431.827	265.674	479.000
431.751	265.292	479.000
105.786	277.325	480.000
103.080	279.162	480.000
221.760	287.298	481.000
220.402	286.916	481.000
221.804	287.134	481.000
377.914	322.006	482.000
380.022	322.755	482.000
426.355	340.334	483.000
425.990	339.939	483.000
110.346	357.927	484.000
110.583	358.015	484.000
111.331	358.316	484.000
314.910	396.463	485.000
314.641	396.625	485.000
315.491	396.419	485.000
135.311	421.196	486.000
134.738	420.738	486.000
77.354	421.525	487.000
76.949	421.346	487.000
77.011	421.064	487.000
76.644	421.861	487.000
499.119	435.902	488.000
499.114	435.371	488.000
149.847	453.846	489.000
150.514	453.508	489.000
150.177	454.285	489.000
409.120	477.940	490.000
409.092	478.295	490.000
409.367	478.238	490.000
409.436	477.612	490.000
210.519	488.956	491.000
210.497	488.784	491.000
385.480	16.087	492.000
385.912	16.667	492.000
158.027	182.964	493.000
158.348	183.656	493.000
173.797	234.549	494.000
172.913	234.848	494.000
173.207	234.063	494.000
173.454	235.662	494.000
327.760	255.199	495.000
328.718	255.337	495.000
328.723	255.088	495.000
328.990	255.357	495.000
328.230	255.187	495.000
328.805	255.410	495.000
367.458	260.633	496.000
366.914	260.475	496.000
365.998	261.161	496.000
365.251	260.539	496.000
365.529	259.890	496.000
353.775	272.942	497.000
354.241	272.873	497.000
403.973	275.078	498.000
404.151	276.187	498.000
218.893	303.710	499.000
219.404	304.041	499.000
253.610	304.578	500.000
253.933	304.220	500.000
255.126	304.266	500.000
255.232	304.046	500.000
254.784	304.941	500.000
255.008	305.469	500.000
254.675	305.267	500.000
89.269	306.708	501.000
89.025	307.233	501.000
130.259	335.826	502.000
129.523	335.465	502.000
234.438	358.917	503.000
236.304	359.261	503.000
235.244	359.077	503.000
235.581	358.844	503.000
235.241	358.633	503.000
235.793	359.419	503.000
356.313	366.788	504.000
356.068	367.053	504.000
355.881	366.984	504.000
126.636	384.944	505.000
126.924	384.724	505.000
496.255	393.292	506.000
496.254	394.185	506.000
496.541	394.732	506.000
90.887	429.616	507.000
91.089	430.114	507.000
90.727	429.682	507.000
88.047	455.778	508.000
86.677	455.292	508.000
155.919	484.685	509.000
155.916	485.458	509.000
37.997	500.709	510.000
38.501	502.794	510.000
492.077	25.989	511.000
492.466	25.943	511.000
354.860	162.210	512.000
353.866	162.084	512.000
352.968	162.341	512.000
352.729	162.734	512.000
175.121	171.062	513.000
174.681	170.914	513.000
360.931	171.923	514.000
360.874	172.411	514.000
323.991	201.009	515.000
324.599	199.127	515.000
324.319	200.789	515.000
313.973	237.570	516.000
314.658	237.663	516.000
315.533	237.332	516.000
315.394	237.203	516.000
315.485	238.140	516.000
439.163	243.533	517.000
439.705	243.652	517.000
440.503	243.948	517.000
440.283	242.834	517.000
440.482	242.344	517.000
439.844	242.040	517.000
440.215	241.640	517.000
440.084	241.490	517.000
439.629	241.251	517.000
439.583	241.690	517.000
152.271	254.982	518.000
152.330	254.927	518.000
253.025	283.449	519.000
253.066	284.405	519.000
252.842	284.269	519.000
252.611	284.447	519.000
251.952	284.976	519.000
76.560	322.670	520.000
76.202	322.750	520.000
77.081	323.018	520.000
293.237	333.543	521.000
292.755	334.194	521.000
394.734	340.285	522.000
394.929	339.430	522.000
396.666	340.431	522.000
396.655	341.270	522.000
398.332	340.844	522.000
433.178	358.199	523.000
432.738	357.690	523.000
419.406	365.540	524.000
418.646	363.988	524.000
419.677	363.866	524.000
420.076	364.078	524.000
420.446	363.293	524.000
420.699	362.796	524.000
180.172	367.860	525.000
181.450	366.954	525.000
181.926	367.641	525.000
181.398	367.358	525.000
182.080	367.470	525.000
182.303	367.595	525.000
182.723	366.968	525.000
408.670	368.535	526.000
408.229	369.773	526.000
215.411	379.570	527.000
215.679	379.821	527.000
262.969	401.943	528.000
262.620	402.240	528.000
262.996	401.839	528.000
262.964	402.300	528.000
263.632	402.189	528.000
263.542	401.764	528.000
262.932	401.612	528.000
263.588	402.766	528.000
263.665	403.006	528.000
263.386	403.326	528.000
263.010	403.503	528.000
263.296	403.816	528.000
262.898	404.287	528.000
262.227	403.401	528.000
262.595	403.797	528.000
263.072	403.863	528.000
262.696	403.684	528.000
434.669	426.937	529.000
434.466	426.246	529.000
434.194	425.506	529.000
434.841	426.003	529.000
280.824	436.276	530.000
281.990	434.172	530.000
373.433	437.990	531.000
372.524	438.866	531.000
128.093	453.185	532.000
128.095	452.958	532.000
380.818	490.082	533.000
381.101	490.334	533.000
381.809	490.235	533.000
381.948	491.194	533.000
382.948	490.454	533.000
264.668	164.048	534.000
265.797	163.140	534.000
265.677	164.017	534.000
297.651	172.944	535.000
298.057	172.619	535.000
102.003	175.764	536.000
102.056	176.051	536.000
485.025	212.203	537.000
484.296	213.483	537.000
483.698	213.436	537.000
482.702	213.332	537.000
[truncated: 233,667 more rows]
