# Supplementary material for: The transpeptidase PBP2 governs initial localization and activity of the major cell-wall synthesis machinery in E. coli
Source: eLife. 2020 Feb 20;9:e50629. doi: 10.7554/eLife.50629 (PMC7089770; doi:10.7554/eLife.50629)
Supplement: Source data 1. [file elife-50629-data1.zip › data/fast/GFP/gfpPBP2_25uMiptg_2.txt]

X Y ID
123.971	88.939	1.000
124.462	89.697	1.000
124.321	90.035	1.000
124.398	89.693	1.000
124.518	90.158	1.000
109.163	92.456	2.000
109.740	93.663	2.000
109.929	93.146	2.000
109.971	93.296	2.000
109.121	93.348	2.000
109.011	93.202	2.000
179.303	103.455	3.000
179.897	103.627	3.000
179.435	103.440	3.000
180.269	103.823	3.000
180.182	104.116	3.000
179.886	103.579	3.000
51.799	114.354	4.000
52.262	114.929	4.000
215.180	164.079	5.000
215.315	164.270	5.000
215.065	164.468	5.000
215.833	164.823	5.000
215.473	164.113	5.000
324.780	175.006	6.000
324.908	174.888	6.000
325.573	174.735	6.000
325.892	176.329	6.000
326.754	175.154	6.000
495.222	179.355	7.000
495.360	179.193	7.000
495.188	178.768	7.000
494.705	179.209	7.000
495.104	179.283	7.000
495.266	179.634	7.000
495.090	179.010	7.000
494.854	178.874	7.000
494.900	179.472	7.000
494.977	179.353	7.000
495.921	178.806	7.000
468.020	185.138	8.000
467.596	185.688	8.000
467.844	185.503	8.000
467.502	185.915	8.000
467.418	185.548	8.000
468.239	185.184	8.000
468.505	185.333	8.000
469.065	185.065	8.000
468.337	185.011	8.000
469.264	184.738	8.000
470.039	184.305	8.000
470.126	184.239	8.000
334.218	187.493	9.000
333.439	187.476	9.000
333.756	187.120	9.000
334.269	186.684	9.000
333.679	185.326	9.000
448.630	191.985	10.000
449.260	192.318	10.000
45.085	197.049	11.000
45.074	197.152	11.000
44.703	196.620	11.000
44.262	197.148	11.000
44.578	196.802	11.000
44.892	197.799	11.000
45.111	197.171	11.000
309.980	205.487	12.000
309.113	205.936	12.000
307.489	207.124	12.000
307.696	206.904	12.000
307.790	207.649	12.000
307.544	208.380	12.000
158.318	207.540	13.000
158.644	208.013	13.000
158.000	208.087	13.000
158.722	208.227	13.000
159.015	208.437	13.000
159.059	207.863	13.000
158.709	208.217	13.000
158.583	209.223	13.000
157.885	208.687	13.000
158.237	209.053	13.000
158.853	208.336	13.000
158.325	208.721	13.000
158.703	210.016	13.000
274.668	211.295	14.000
275.298	211.711	14.000
275.122	212.701	14.000
498.798	211.508	15.000
498.658	211.224	15.000
498.366	211.773	15.000
497.754	211.679	15.000
497.953	210.836	15.000
498.199	211.217	15.000
498.135	211.247	15.000
83.459	220.850	16.000
83.973	221.256	16.000
82.913	221.920	16.000
472.040	222.200	17.000
471.882	221.869	17.000
471.069	222.375	17.000
472.152	221.914	17.000
231.165	235.479	18.000
231.149	235.845	18.000
231.092	236.047	18.000
231.557	236.043	18.000
231.107	236.936	18.000
231.725	236.626	18.000
231.653	236.146	18.000
231.640	236.234	18.000
231.715	236.321	18.000
89.439	238.641	19.000
89.393	239.321	19.000
89.367	239.472	19.000
90.213	239.068	19.000
90.068	239.439	19.000
89.698	239.723	19.000
89.664	239.675	19.000
89.519	239.278	19.000
90.184	239.130	19.000
164.283	240.652	20.000
165.733	241.194	20.000
202.070	240.934	21.000
202.294	240.627	21.000
201.955	240.362	21.000
202.488	239.801	21.000
203.448	239.570	21.000
204.036	239.944	21.000
67.799	255.312	22.000
67.495	255.383	22.000
68.164	255.425	22.000
67.841	254.611	22.000
67.656	254.569	22.000
67.638	254.375	22.000
31.824	265.420	23.000
30.566	266.012	23.000
191.021	267.971	24.000
191.053	267.828	24.000
190.951	267.793	24.000
190.590	267.446	24.000
190.665	267.379	24.000
190.724	267.043	24.000
190.731	267.442	24.000
190.247	267.479	24.000
327.002	270.862	25.000
327.031	270.470	25.000
440.177	282.635	26.000
440.595	283.257	26.000
504.403	314.588	27.000
504.423	314.231	27.000
427.748	317.938	28.000
427.409	318.079	28.000
418.819	323.242	29.000
417.907	323.743	29.000
417.437	323.884	29.000
418.167	324.164	29.000
9.091	332.941	30.000
9.150	333.171	30.000
8.818	333.244	30.000
347.542	338.630	31.000
348.409	337.638	31.000
348.104	337.630	31.000
347.382	337.941	31.000
348.187	337.371	31.000
348.458	336.819	31.000
368.959	344.086	32.000
368.551	344.501	32.000
368.625	344.050	32.000
369.129	345.032	32.000
369.937	345.055	32.000
370.737	345.218	32.000
370.034	344.704	32.000
369.580	343.517	32.000
329.844	352.115	33.000
329.143	351.979	33.000
231.616	363.829	34.000
230.743	365.159	34.000
231.206	367.033	34.000
230.980	366.583	34.000
320.319	374.668	35.000
320.047	374.252	35.000
319.890	374.347	35.000
320.241	374.144	35.000
320.787	374.653	35.000
321.344	375.455	35.000
322.776	375.523	35.000
31.611	384.411	36.000
30.984	383.963	36.000
362.718	386.633	37.000
362.305	386.908	37.000
362.986	386.029	37.000
362.275	386.033	37.000
493.980	387.240	38.000
493.321	387.650	38.000
45.261	394.596	39.000
45.177	395.119	39.000
44.829	394.177	39.000
44.960	395.185	39.000
77.500	399.115	40.000
78.656	399.141	40.000
78.378	399.026	40.000
388.024	402.635	41.000
389.052	403.909	41.000
390.399	405.201	41.000
391.480	406.303	41.000
391.138	405.814	41.000
391.558	406.260	41.000
311.049	414.649	42.000
311.226	414.414	42.000
311.373	413.963	42.000
424.260	419.867	43.000
423.336	419.833	43.000
371.456	421.514	44.000
372.400	422.017	44.000
393.689	423.442	45.000
394.417	423.629	45.000
394.074	424.046	45.000
469.015	431.120	46.000
469.802	429.905	46.000
470.616	429.980	46.000
469.872	429.251	46.000
307.976	436.481	47.000
307.848	436.938	47.000
63.941	440.429	48.000
64.406	441.305	48.000
23.920	449.799	49.000
23.627	450.359	49.000
150.563	453.958	50.000
150.933	454.522	50.000
150.425	453.789	50.000
150.284	454.676	50.000
501.964	458.037	51.000
501.472	458.125	51.000
501.269	458.830	51.000
500.990	458.644	51.000
501.132	459.119	51.000
502.626	458.729	51.000
10.448	467.562	52.000
11.100	468.192	52.000
11.150	468.571	52.000
10.640	467.857	52.000
10.325	468.926	52.000
9.553	468.573	52.000
501.174	473.454	53.000
501.416	473.677	53.000
501.863	474.473	53.000
501.707	473.568	53.000
501.600	472.229	53.000
502.151	470.305	53.000
380.575	473.952	54.000
381.547	474.584	54.000
381.390	474.425	54.000
470.068	482.063	55.000
470.687	481.158	55.000
470.456	482.410	55.000
471.570	482.357	55.000
472.274	482.766	55.000
472.241	481.990	55.000
471.497	481.353	55.000
472.257	482.305	55.000
472.174	482.567	55.000
472.273	482.670	55.000
471.896	482.487	55.000
472.471	483.108	55.000
472.757	483.403	55.000
471.694	482.692	55.000
471.985	481.469	55.000
472.559	482.327	55.000
471.519	482.791	55.000
437.462	488.219	56.000
436.933	488.512	56.000
407.440	493.994	57.000
407.197	493.707	57.000
406.399	493.872	57.000
406.331	493.366	57.000
405.388	492.762	57.000
473.303	494.969	58.000
472.494	494.974	58.000
473.247	494.519	58.000
472.635	494.389	58.000
227.228	496.014	59.000
227.239	496.184	59.000
227.007	496.502	59.000
227.166	495.832	59.000
226.845	495.714	59.000
227.416	495.140	59.000
227.705	496.058	59.000
228.007	496.113	59.000
158.367	498.553	60.000
158.641	498.507	60.000
158.888	498.884	60.000
158.981	498.565	60.000
158.398	498.447	60.000
156.785	498.893	60.000
266.003	503.666	61.000
266.310	503.458	61.000
265.804	503.487	61.000
96.359	91.556	62.000
97.091	91.665	62.000
97.127	91.610	62.000
97.379	91.577	62.000
97.601	91.355	62.000
97.054	91.901	62.000
80.961	174.731	63.000
80.995	174.985	63.000
81.276	174.778	63.000
80.224	175.001	63.000
80.257	175.429	63.000
80.863	175.570	63.000
300.424	177.824	64.000
300.910	176.964	64.000
455.452	177.590	65.000
455.809	177.448	65.000
318.376	215.438	66.000
318.634	215.899	66.000
187.397	231.968	67.000
186.141	231.301	67.000
109.337	244.056	68.000
109.144	242.856	68.000
107.775	242.748	68.000
109.280	269.962	69.000
109.733	270.168	69.000
110.804	269.555	69.000
111.446	269.559	69.000
111.017	269.278	69.000
109.899	269.264	69.000
109.982	268.247	69.000
110.012	269.051	69.000
100.949	280.716	70.000
102.073	280.365	70.000
101.668	280.430	70.000
101.773	279.986	70.000
101.328	280.084	70.000
101.135	280.106	70.000
477.677	291.660	71.000
477.192	291.298	71.000
476.895	290.974	71.000
477.230	291.217	71.000
477.547	291.170	71.000
64.114	301.127	72.000
63.668	301.488	72.000
63.643	301.091	72.000
63.723	301.575	72.000
64.323	301.683	72.000
63.225	302.132	72.000
64.262	302.050	72.000
375.203	312.371	73.000
374.723	311.813	73.000
207.474	365.572	74.000
208.073	366.274	74.000
207.488	366.751	74.000
152.458	401.413	75.000
154.427	402.012	75.000
95.442	430.224	76.000
95.163	429.714	76.000
95.671	429.912	76.000
493.892	434.805	77.000
494.506	433.740	77.000
494.766	433.265	77.000
494.826	432.541	77.000
494.470	432.382	77.000
494.670	431.398	77.000
126.872	135.377	78.000
126.485	136.202	78.000
126.425	136.523	78.000
205.484	170.783	79.000
205.682	170.131	79.000
205.220	170.843	79.000
205.285	171.339	79.000
344.651	191.572	80.000
344.711	191.331	80.000
345.155	192.289	80.000
273.530	225.283	81.000
274.461	225.266	81.000
369.987	230.867	82.000
369.744	229.997	82.000
369.153	229.375	82.000
369.600	229.960	82.000
369.710	229.844	82.000
369.585	229.441	82.000
368.812	231.274	82.000
368.009	231.715	82.000
263.171	234.011	83.000
263.010	234.004	83.000
263.600	233.306	83.000
263.459	233.377	83.000
263.177	233.718	83.000
220.122	235.120	84.000
219.639	235.582	84.000
219.957	235.564	84.000
55.846	237.722	85.000
55.982	238.040	85.000
217.002	258.058	86.000
217.094	257.380	86.000
216.513	257.760	86.000
217.036	257.774	86.000
418.874	262.793	87.000
417.054	263.385	87.000
251.502	278.798	88.000
251.208	279.185	88.000
251.064	278.903	88.000
249.803	279.154	88.000
420.544	340.086	89.000
420.802	339.802	89.000
420.713	339.689	89.000
421.034	339.365	89.000
313.991	349.603	90.000
313.933	350.111	90.000
314.532	350.088	90.000
313.961	350.205	90.000
491.041	404.917	91.000
490.540	403.339	91.000
415.191	413.140	92.000
415.455	413.799	92.000
415.671	414.813	92.000
415.493	415.313	92.000
415.251	415.414	92.000
415.472	415.729	92.000
415.264	415.530	92.000
491.513	413.944	93.000
492.008	415.515	93.000
46.531	441.226	94.000
46.451	441.526	94.000
470.804	444.927	95.000
470.128	447.387	95.000
470.404	448.682	95.000
189.134	466.803	96.000
189.372	466.034	96.000
189.205	465.771	96.000
189.847	466.166	96.000
189.565	466.195	96.000
189.926	466.232	96.000
189.668	466.391	96.000
189.663	466.459	96.000
189.732	466.290	96.000
189.626	466.797	96.000
182.127	490.855	97.000
181.266	490.386	97.000
181.741	490.841	97.000
181.815	491.644	97.000
268.723	184.114	98.000
269.007	184.410	98.000
449.499	191.366	99.000
449.421	191.209	99.000
75.997	208.682	100.000
76.649	209.095	100.000
76.549	209.257	100.000
75.887	208.568	100.000
465.966	211.832	101.000
465.633	211.476	101.000
465.833	211.941	101.000
466.892	211.386	101.000
195.619	216.304	102.000
195.302	216.467	102.000
194.456	216.757	102.000
194.073	216.893	102.000
357.991	230.883	103.000
357.606	231.381	103.000
458.110	260.657	104.000
457.887	261.261	104.000
45.966	276.318	105.000
46.519	275.038	105.000
439.070	280.762	106.000
438.882	280.381	106.000
215.792	292.662	107.000
215.902	292.594	107.000
331.189	319.220	108.000
331.148	317.779	108.000
202.044	326.890	109.000
202.302	326.411	109.000
462.200	353.529	110.000
462.093	353.713	110.000
30.800	386.788	111.000
31.006	386.016	111.000
462.308	395.952	112.000
463.209	395.049	112.000
462.548	395.072	112.000
320.902	426.893	113.000
321.104	427.815	113.000
321.177	427.777	113.000
321.669	427.337	113.000
248.083	436.943	114.000
248.435	437.248	114.000
248.894	437.043	114.000
249.261	437.652	114.000
155.149	472.870	115.000
154.395	472.484	115.000
393.351	493.874	116.000
394.139	495.131	116.000
392.630	493.274	116.000
392.941	494.457	116.000
393.433	494.724	116.000
394.568	495.222	116.000
394.371	495.553	116.000
394.264	495.435	116.000
130.399	109.876	117.000
130.217	110.201	117.000
130.214	110.385	117.000
130.491	110.844	117.000
170.152	153.025	118.000
170.251	153.178	118.000
276.471	174.992	119.000
276.381	174.363	119.000
276.944	174.350	119.000
276.379	175.123	119.000
276.312	173.958	119.000
276.015	174.383	119.000
276.327	174.114	119.000
276.082	174.281	119.000
275.616	174.032	119.000
276.252	174.215	119.000
276.500	174.533	119.000
276.014	174.245	119.000
275.539	173.827	119.000
275.542	174.384	119.000
275.581	174.649	119.000
276.212	174.904	119.000
276.352	174.639	119.000
276.749	174.643	119.000
276.328	175.183	119.000
276.969	173.838	119.000
276.464	174.281	119.000
276.719	175.005	119.000
276.092	175.707	119.000
275.800	175.269	119.000
276.485	174.501	119.000
276.463	174.448	119.000
276.106	174.898	119.000
276.114	174.743	119.000
275.687	175.370	119.000
275.824	175.877	119.000
275.825	175.631	119.000
276.228	175.044	119.000
276.333	174.747	119.000
276.116	175.150	119.000
276.388	174.022	119.000
276.192	174.815	119.000
221.983	187.826	120.000
222.036	187.814	120.000
222.286	187.305	120.000
221.528	186.472	120.000
221.793	186.823	120.000
221.415	187.302	120.000
221.643	186.581	120.000
76.282	196.302	121.000
77.052	196.629	121.000
77.396	196.720	121.000
275.950	211.892	122.000
275.486	213.076	122.000
275.328	213.577	122.000
275.204	212.974	122.000
274.905	213.175	122.000
274.428	212.920	122.000
275.809	211.720	122.000
47.297	249.835	123.000
46.974	249.957	123.000
46.717	250.104	123.000
47.439	249.494	123.000
47.249	248.995	123.000
223.454	264.729	124.000
224.624	265.053	124.000
225.341	264.978	124.000
225.212	265.074	124.000
225.232	265.074	124.000
305.945	266.098	125.000
305.997	265.456	125.000
305.481	264.965	125.000
247.665	301.229	126.000
248.553	301.747	126.000
249.460	301.677	126.000
249.467	302.715	126.000
249.655	302.986	126.000
248.738	302.115	126.000
378.022	316.349	127.000
378.545	316.535	127.000
378.403	316.259	127.000
378.259	316.686	127.000
377.713	316.689	127.000
85.985	328.207	128.000
85.724	328.561	128.000
9.570	333.474	129.000
10.069	332.164	129.000
8.910	332.256	129.000
8.550	332.531	129.000
8.779	332.987	129.000
100.230	344.843	130.000
99.509	343.551	130.000
297.660	382.618	131.000
298.141	383.149	131.000
298.650	383.010	131.000
297.654	382.895	131.000
456.934	421.477	132.000
456.806	421.913	132.000
457.358	421.807	132.000
456.651	422.678	132.000
456.412	422.913	132.000
192.561	427.436	133.000
192.817	427.116	133.000
192.920	426.506	133.000
192.621	426.637	133.000
192.834	426.498	133.000
191.958	426.823	133.000
201.689	446.399	134.000
201.601	445.859	134.000
201.617	446.428	134.000
201.493	446.436	134.000
201.640	446.549	134.000
56.022	474.673	135.000
56.288	475.311	135.000
46.137	484.402	136.000
46.865	484.403	136.000
47.873	484.140	136.000
41.605	504.451	137.000
41.737	504.530	137.000
254.696	162.071	138.000
255.149	162.299	138.000
254.857	163.088	138.000
301.113	176.349	139.000
300.913	177.185	139.000
152.217	195.002	140.000
151.639	194.303	140.000
442.957	205.130	141.000
443.042	206.026	141.000
443.627	205.564	141.000
442.693	205.647	141.000
441.942	206.465	141.000
442.201	206.054	141.000
188.287	231.290	142.000
187.446	231.020	142.000
186.466	232.128	142.000
169.419	240.126	143.000
168.526	239.064	143.000
167.448	239.773	143.000
167.672	239.873	143.000
101.704	262.978	144.000
102.071	262.664	144.000
101.394	263.931	144.000
101.724	263.320	144.000
101.689	262.596	144.000
101.542	263.872	144.000
101.586	264.682	144.000
47.904	298.425	145.000
47.405	298.830	145.000
47.117	299.008	145.000
21.990	311.822	146.000
22.049	312.352	146.000
21.781	312.263	146.000
389.852	329.364	147.000
390.804	330.248	147.000
115.717	377.157	148.000
115.279	377.640	148.000
115.080	376.795	148.000
482.107	376.874	149.000
482.383	377.460	149.000
311.247	414.241	150.000
311.672	414.356	150.000
469.529	429.220	151.000
470.173	429.447	151.000
150.375	454.498	152.000
149.949	454.765	152.000
150.174	454.984	152.000
53.603	115.883	153.000
53.318	115.775	153.000
53.805	116.024	153.000
53.870	115.973	153.000
78.651	126.911	154.000
78.964	127.040	154.000
261.522	151.135	155.000
260.520	151.488	155.000
497.414	162.099	156.000
498.172	161.360	156.000
497.979	162.330	156.000
498.335	162.074	156.000
498.002	161.886	156.000
498.076	161.561	156.000
497.690	161.641	156.000
498.154	161.570	156.000
469.144	171.980	157.000
469.744	170.614	157.000
469.882	168.913	157.000
269.001	184.677	158.000
267.986	184.402	158.000
268.028	183.986	158.000
268.002	184.066	158.000
268.485	184.293	158.000
343.982	205.275	159.000
344.756	203.342	159.000
343.787	205.673	159.000
178.619	235.642	160.000
178.687	236.060	160.000
179.649	234.766	160.000
182.342	232.555	160.000
381.455	240.774	161.000
381.185	240.681	161.000
380.693	240.245	161.000
381.639	239.973	161.000
381.875	239.927	161.000
406.105	265.788	162.000
406.368	265.916	162.000
215.698	293.161	163.000
215.651	293.203	163.000
215.620	293.915	163.000
216.416	292.344	163.000
99.089	316.795	164.000
99.482	317.264	164.000
100.146	316.746	164.000
55.218	328.673	165.000
55.619	329.002	165.000
55.196	329.433	165.000
54.956	328.512	165.000
55.441	328.647	165.000
333.395	329.907	166.000
332.031	329.318	166.000
71.021	338.980	167.000
70.803	339.183	167.000
70.777	339.457	167.000
70.785	339.770	167.000
70.863	339.657	167.000
70.822	340.098	167.000
70.240	340.826	167.000
69.878	340.825	167.000
70.356	340.486	167.000
70.712	340.734	167.000
71.414	339.665	167.000
71.923	339.451	167.000
407.261	345.295	168.000
407.597	345.337	168.000
407.454	346.654	168.000
407.573	347.757	168.000
407.263	347.473	168.000
461.724	354.607	169.000
461.922	355.574	169.000
462.420	355.919	169.000
462.051	356.195	169.000
115.697	383.514	170.000
116.055	384.369	170.000
31.417	387.121	171.000
32.049	386.885	171.000
31.432	386.118	171.000
241.739	431.903	172.000
241.785	431.922	172.000
504.392	495.944	173.000
503.696	496.301	173.000
266.741	504.039	174.000
266.422	504.098	174.000
264.789	503.069	174.000
264.976	502.474	174.000
265.197	503.253	174.000
265.765	504.031	174.000
154.428	106.029	175.000
155.138	105.801	175.000
451.014	191.056	176.000
451.495	190.784	176.000
450.852	190.221	176.000
451.092	190.092	176.000
450.512	190.328	176.000
450.976	190.969	176.000
448.851	191.411	176.000
449.326	191.072	176.000
449.238	191.446	176.000
151.671	233.373	177.000
151.670	233.951	177.000
152.139	234.120	177.000
12.370	240.313	178.000
10.625	240.632	178.000
11.424	241.877	178.000
11.818	240.189	178.000
12.473	241.499	178.000
11.245	240.561	178.000
217.847	256.377	179.000
217.782	256.607	179.000
217.541	256.479	179.000
217.902	255.795	179.000
368.211	322.901	180.000
367.443	322.301	180.000
100.315	343.158	181.000
100.725	344.238	181.000
100.404	343.902	181.000
99.162	345.411	181.000
351.121	356.644	182.000
351.832	357.197	182.000
351.985	357.329	182.000
351.833	357.731	182.000
351.919	358.467	182.000
352.458	357.364	182.000
413.940	359.399	183.000
414.170	360.630	183.000
208.733	366.344	184.000
207.845	366.965	184.000
174.035	383.937	185.000
173.546	383.739	185.000
174.434	383.349	185.000
174.522	384.006	185.000
247.867	405.667	186.000
247.321	405.400	186.000
246.549	405.404	186.000
246.796	405.975	186.000
408.294	461.246	187.000
408.311	462.360	187.000
408.748	461.953	187.000
409.074	462.530	187.000
61.199	464.195	188.000
60.454	464.414	188.000
381.506	475.474	189.000
381.024	475.420	189.000
473.356	495.237	190.000
472.946	494.847	190.000
178.012	102.645	191.000
177.307	101.610	191.000
176.539	101.048	191.000
41.558	137.319	192.000
41.542	137.647	192.000
41.125	136.581	192.000
335.761	181.264	193.000
335.942	181.017	193.000
344.825	195.685	194.000
344.961	195.073	194.000
344.601	194.884	194.000
344.348	195.401	194.000
45.520	197.064	195.000
45.235	196.629	195.000
45.895	198.361	195.000
76.482	208.704	196.000
76.740	209.354	196.000
76.503	209.407	196.000
76.617	209.346	196.000
76.917	208.851	196.000
497.259	210.991	197.000
497.191	211.320	197.000
497.190	211.311	197.000
497.366	211.524	197.000
496.437	211.903	197.000
496.512	211.704	197.000
495.618	211.741	197.000
495.384	211.789	197.000
79.889	219.904	198.000
79.458	219.828	198.000
79.817	220.028	198.000
266.466	244.682	199.000
266.383	244.401	199.000
266.452	244.793	199.000
266.556	244.403	199.000
154.009	254.649	200.000
156.061	253.742	200.000
155.822	253.557	200.000
305.397	265.377	201.000
305.307	265.634	201.000
95.702	291.889	202.000
96.078	291.681	202.000
158.423	309.005	203.000
158.652	308.781	203.000
158.847	309.070	203.000
159.027	309.558	203.000
389.615	330.006	204.000
389.514	330.763	204.000
389.755	330.931	204.000
390.157	330.960	204.000
389.465	330.483	204.000
43.692	335.738	205.000
43.080	336.440	205.000
43.519	335.374	205.000
347.578	337.282	206.000
348.906	336.458	206.000
348.677	336.363	206.000
20.063	341.971	207.000
19.732	341.922	207.000
184.322	363.221	208.000
184.156	363.865	208.000
183.743	364.344	208.000
182.917	364.366	208.000
183.232	364.106	208.000
323.464	376.557	209.000
324.916	375.847	209.000
325.530	376.053	209.000
324.935	376.546	209.000
174.678	394.762	210.000
174.643	394.681	210.000
43.133	424.246	211.000
42.939	423.831	211.000
42.738	422.693	211.000
42.563	422.174	211.000
42.345	421.272	211.000
42.128	421.187	211.000
306.202	436.151	212.000
307.015	437.020	212.000
306.789	435.956	212.000
305.323	436.115	212.000
304.459	435.533	212.000
469.000	447.366	213.000
469.403	447.331	213.000
468.723	447.297	213.000
469.054	447.012	213.000
469.322	447.294	213.000
490.930	479.365	214.000
491.475	479.747	214.000
492.019	480.502	214.000
491.395	479.830	214.000
491.758	479.626	214.000
491.735	479.853	214.000
491.081	480.442	214.000
453.664	487.138	215.000
453.026	486.817	215.000
215.475	163.835	216.000
216.972	163.293	216.000
217.247	163.228	216.000
218.236	163.327	216.000
204.720	168.722	217.000
204.693	168.450	217.000
204.442	167.663	217.000
203.832	167.256	217.000
202.904	168.106	217.000
203.610	169.488	217.000
80.881	174.600	218.000
80.641	175.265	218.000
80.727	174.933	218.000
187.173	205.576	219.000
187.465	205.724	219.000
186.174	205.564	219.000
261.184	234.010	220.000
260.316	233.890	220.000
260.727	234.478	220.000
260.016	234.821	220.000
315.929	236.743	221.000
315.603	236.868	221.000
56.850	238.374	222.000
57.114	237.735	222.000
108.170	242.237	223.000
107.224	242.253	223.000
190.752	266.948	224.000
189.917	266.960	224.000
21.263	312.199	225.000
21.903	312.623	225.000
22.341	311.787	225.000
324.259	364.160	226.000
324.868	363.901	226.000
324.619	364.151	226.000
324.923	364.207	226.000
344.777	366.482	227.000
345.444	366.363	227.000
344.556	366.461	227.000
344.444	366.582	227.000
337.267	372.794	228.000
336.999	373.522	228.000
337.537	373.903	228.000
337.551	374.018	228.000
337.727	374.067	228.000
338.134	373.512	228.000
263.458	384.905	229.000
263.204	385.045	229.000
263.426	384.793	229.000
263.746	384.431	229.000
264.386	384.842	229.000
494.791	391.077	230.000
494.554	390.794	230.000
494.198	390.518	230.000
495.572	389.603	230.000
464.188	503.417	231.000
464.218	503.386	231.000
155.038	104.679	232.000
154.617	106.052	232.000
150.285	194.335	233.000
151.293	194.719	233.000
151.050	194.708	233.000
151.471	195.393	233.000
151.800	195.342	233.000
151.273	195.045	233.000
371.583	203.990	234.000
372.326	203.713	234.000
371.323	203.216	234.000
371.806	203.295	234.000
371.883	203.443	234.000
345.009	206.720	235.000
345.651	206.805	235.000
345.490	206.486	235.000
344.477	206.323	235.000
344.452	205.258	235.000
307.524	208.655	236.000
307.558	209.190	236.000
307.671	209.399	236.000
96.493	222.001	237.000
95.585	221.602	237.000
30.352	231.517	238.000
30.230	231.707	238.000
500.385	274.722	239.000
500.547	274.372	239.000
501.740	274.606	239.000
500.827	273.969	239.000
500.820	273.891	239.000
501.147	274.201	239.000
501.204	274.122	239.000
501.278	274.171	239.000
500.850	274.254	239.000
501.142	274.419	239.000
501.610	274.606	239.000
501.456	274.664	239.000
501.720	274.703	239.000
501.510	274.573	239.000
501.380	274.559	239.000
245.840	280.901	240.000
245.305	280.351	240.000
245.187	280.794	240.000
246.458	281.206	240.000
311.352	297.456	241.000
311.167	297.113	241.000
418.641	326.883	242.000
418.514	326.836	242.000
84.972	328.080	243.000
85.210	327.391	243.000
8.399	332.980	244.000
9.167	332.489	244.000
8.808	332.701	244.000
8.758	332.861	244.000
8.366	332.697	244.000
9.220	332.085	244.000
8.946	332.891	244.000
9.511	332.794	244.000
9.664	333.145	244.000
9.592	332.722	244.000
9.485	332.724	244.000
9.856	332.468	244.000
10.001	332.779	244.000
9.790	332.800	244.000
9.833	332.527	244.000
9.441	332.496	244.000
460.238	349.557	245.000
460.592	349.251	245.000
74.853	399.406	246.000
74.436	399.240	246.000
457.343	457.902	247.000
458.899	458.268	247.000
59.118	463.816	248.000
60.927	464.662	248.000
61.588	464.773	248.000
60.831	465.488	248.000
60.605	464.619	248.000
435.610	488.292	249.000
436.159	487.663	249.000
437.398	487.023	249.000
436.981	487.009	249.000
473.412	494.285	250.000
473.314	494.435	250.000
473.256	493.415	250.000
473.953	495.727	250.000
54.261	116.433	251.000
53.964	116.560	251.000
54.041	115.699	251.000
54.875	116.503	251.000
440.180	221.619	252.000
439.640	222.262	252.000
181.102	232.854	253.000
180.847	233.785	253.000
180.920	235.044	253.000
182.433	235.419	253.000
181.918	234.463	253.000
181.307	234.846	253.000
180.447	233.665	253.000
181.593	234.287	253.000
98.560	235.974	254.000
97.402	236.633	254.000
88.662	239.679	255.000
88.959	239.550	255.000
88.405	239.276	255.000
104.571	259.380	256.000
104.920	259.840	256.000
104.137	260.673	256.000
412.877	262.808	257.000
413.202	263.636	257.000
414.769	264.324	257.000
414.309	264.532	257.000
415.021	264.334	257.000
415.493	263.696	257.000
414.098	264.454	257.000
403.400	265.386	258.000
402.439	263.793	258.000
163.141	276.793	259.000
161.877	277.903	259.000
161.993	277.750	259.000
161.902	277.716	259.000
215.773	292.590	260.000
215.740	292.698	260.000
215.065	293.071	260.000
214.948	292.814	260.000
215.090	292.630	260.000
214.512	292.546	260.000
215.222	292.048	260.000
502.911	314.414	261.000
503.092	314.481	261.000
504.152	314.351	261.000
228.625	338.735	262.000
228.952	338.957	262.000
242.207	352.617	263.000
242.754	352.911	263.000
401.930	382.030	264.000
401.578	382.267	264.000
402.578	383.146	264.000
401.537	383.093	264.000
401.568	382.872	264.000
401.071	382.634	264.000
401.944	382.391	264.000
402.221	382.524	264.000
402.515	382.213	264.000
402.604	381.515	264.000
402.724	381.615	264.000
402.582	381.802	264.000
402.137	382.134	264.000
402.234	381.771	264.000
402.600	381.951	264.000
402.370	381.675	264.000
445.017	426.719	265.000
444.666	426.326	265.000
74.764	444.651	266.000
75.061	444.229	266.000
76.235	444.546	266.000
198.598	498.761	267.000
199.035	498.497	267.000
98.800	91.632	268.000
99.255	91.770	268.000
98.666	91.374	268.000
99.874	91.246	268.000
99.751	91.085	268.000
132.459	131.796	269.000
131.461	132.912	269.000
50.186	153.591	270.000
50.112	153.772	270.000
50.473	154.914	270.000
205.265	175.292	271.000
205.739	175.274	271.000
325.471	177.408	272.000
325.610	177.758	272.000
496.595	178.223	273.000
496.101	178.414	273.000
496.553	179.040	273.000
496.150	178.022	273.000
496.772	178.150	273.000
496.629	178.215	273.000
496.641	178.606	273.000
496.039	177.343	273.000
495.802	177.602	273.000
483.029	180.404	274.000
483.800	180.702	274.000
268.738	183.996	275.000
269.234	184.358	275.000
75.545	194.957	276.000
75.812	194.632	276.000
76.382	195.024	276.000
75.848	195.390	276.000
76.555	194.654	276.000
75.467	194.293	276.000
220.284	233.963	277.000
220.565	234.160	277.000
381.826	238.132	278.000
380.999	239.613	278.000
157.386	254.421	279.000
157.464	254.438	279.000
156.833	253.993	279.000
217.470	256.199	280.000
217.909	255.676	280.000
218.149	256.028	280.000
305.389	265.277	281.000
305.264	265.424	281.000
305.434	265.689	281.000
305.453	265.966	281.000
191.024	266.801	282.000
191.296	266.825	282.000
246.642	302.303	283.000
246.891	303.059	283.000
246.830	303.386	283.000
248.251	303.567	283.000
249.280	303.661	283.000
249.555	304.015	283.000
251.073	303.348	283.000
100.226	315.600	284.000
99.945	315.631	284.000
55.384	328.265	285.000
55.641	326.834	285.000
345.610	338.018	286.000
346.638	337.899	286.000
346.588	337.759	286.000
421.146	339.146	287.000
420.910	339.244	287.000
367.335	341.386	288.000
366.551	340.216	288.000
366.647	341.184	288.000
367.065	340.472	288.000
367.314	340.218	288.000
319.170	375.550	289.000
318.579	374.863	289.000
319.296	374.597	289.000
378.218	408.028	290.000
377.835	408.673	290.000
377.436	408.896	290.000
431.736	410.977	291.000
431.589	410.349	291.000
430.277	410.547	291.000
430.196	411.479	291.000
431.360	411.281	291.000
431.034	410.851	291.000
430.226	411.287	291.000
430.961	411.768	291.000
432.823	412.741	291.000
432.533	413.016	291.000
432.244	413.434	291.000
432.515	413.070	291.000
432.565	413.448	291.000
432.021	413.305	291.000
323.057	429.610	292.000
322.288	429.261	292.000
322.456	429.626	292.000
323.571	430.257	292.000
325.099	431.081	292.000
325.567	432.119	292.000
325.811	432.376	292.000
46.727	440.706	293.000
46.394	440.600	293.000
201.726	446.053	294.000
201.618	446.507	294.000
201.506	446.731	294.000
201.313	446.632	294.000
201.332	446.851	294.000
409.282	463.126	295.000
408.626	462.592	295.000
408.340	462.606	295.000
408.989	463.112	295.000
408.066	462.070	295.000
408.812	462.317	295.000
170.565	496.777	296.000
170.800	496.717	296.000
169.464	497.229	296.000
227.738	496.650	297.000
226.598	496.158	297.000
226.671	496.008	297.000
226.704	496.002	297.000
226.561	495.601	297.000
226.282	495.688	297.000
226.048	495.584	297.000
225.977	495.265	297.000
225.975	495.392	297.000
226.017	495.575	297.000
225.961	495.778	297.000
398.701	503.134	298.000
398.378	502.337	298.000
154.077	104.990	299.000
153.911	104.972	299.000
255.225	160.926	300.000
254.800	160.686	300.000
469.154	185.230	301.000
469.048	185.501	301.000
206.657	226.807	302.000
205.141	226.924	302.000
307.732	243.144	303.000
308.421	242.131	303.000
47.183	298.753	304.000
47.751	299.037	304.000
378.210	315.206	305.000
378.237	314.624	305.000
378.442	314.675	305.000
378.737	315.600	305.000
379.054	315.681	305.000
379.199	315.917	305.000
377.914	314.935	305.000
378.647	316.144	305.000
384.084	323.455	306.000
383.822	323.722	306.000
417.912	325.878	307.000
418.534	326.440	307.000
418.932	326.403	307.000
419.343	326.882	307.000
418.948	327.149	307.000
419.399	326.652	307.000
194.017	372.899	308.000
193.739	372.533	308.000
194.125	373.980	308.000
194.614	372.923	308.000
419.478	404.559	309.000
418.268	403.823	309.000
418.261	403.874	309.000
402.253	431.794	310.000
401.359	430.942	310.000
480.940	451.345	311.000
479.852	451.310	311.000
382.158	474.349	312.000
382.261	474.597	312.000
265.758	502.979	313.000
265.456	502.517	313.000
266.162	503.103	313.000
267.226	504.047	313.000
74.898	111.592	314.000
75.290	111.245	314.000
374.009	147.459	315.000
374.173	146.996	315.000
343.379	195.554	316.000
343.798	195.255	316.000
343.912	196.602	316.000
344.013	196.798	316.000
343.441	196.488	316.000
343.885	195.487	316.000
345.158	195.882	316.000
345.284	196.688	316.000
344.849	199.348	316.000
297.389	201.328	317.000
297.088	201.964	317.000
297.308	201.591	317.000
75.808	209.319	318.000
76.381	208.963	318.000
46.780	249.393	319.000
45.960	249.445	319.000
51.591	349.216	320.000
52.477	348.177	320.000
52.670	348.837	320.000
52.574	349.621	320.000
115.118	379.765	321.000
115.080	378.322	321.000
114.562	379.498	321.000
113.926	379.327	321.000
57.218	383.894	322.000
56.613	383.355	322.000
58.551	384.277	322.000
78.549	399.647	323.000
77.711	399.349	323.000
247.805	405.142	324.000
248.311	404.993	324.000
249.192	405.256	324.000
249.759	406.075	324.000
248.594	404.767	324.000
248.941	405.152	324.000
456.345	422.530	325.000
455.717	422.723	325.000
456.585	421.877	325.000
456.532	422.339	325.000
456.093	422.454	325.000
250.359	437.521	326.000
249.657	437.394	326.000
249.965	436.647	326.000
249.309	437.459	326.000
248.402	437.078	326.000
248.979	437.476	326.000
249.713	437.695	326.000
249.097	438.487	326.000
247.526	437.057	326.000
248.133	438.036	326.000
248.530	437.846	326.000
248.981	437.080	326.000
248.343	436.624	326.000
248.376	435.798	326.000
110.887	485.342	327.000
112.156	485.341	327.000
111.697	484.905	327.000
111.785	484.959	327.000
112.758	485.315	327.000
41.237	503.947	328.000
41.252	504.285	328.000
124.668	90.200	329.000
125.114	91.366	329.000
125.126	91.913	329.000
72.369	98.944	330.000
71.150	98.717	330.000
70.441	99.385	330.000
71.135	99.572	330.000
70.915	99.058	330.000
71.548	98.427	330.000
70.808	98.629	330.000
80.930	173.744	331.000
80.953	173.678	331.000
81.931	173.732	331.000
81.955	173.868	331.000
160.081	208.532	332.000
160.268	208.552	332.000
160.630	208.258	332.000
160.887	208.974	332.000
160.638	207.898	332.000
160.848	207.734	332.000
161.792	208.251	332.000
370.084	226.752	333.000
370.198	226.517	333.000
370.142	227.895	333.000
369.849	227.430	333.000
89.553	239.539	334.000
89.784	239.351	334.000
267.208	244.148	335.000
266.356	244.759	335.000
266.872	244.402	335.000
246.910	281.088	336.000
247.783	280.838	336.000
248.473	280.679	336.000
247.623	281.582	336.000
117.352	288.306	337.000
117.703	287.387	337.000
95.882	291.628	338.000
96.734	291.714	338.000
98.010	292.650	338.000
158.616	308.290	339.000
158.937	309.032	339.000
158.226	308.628	339.000
405.546	313.654	340.000
405.576	314.085	340.000
406.315	313.399	340.000
406.218	313.078	340.000
406.476	313.844	340.000
406.112	313.583	340.000
406.725	315.039	340.000
431.909	317.474	341.000
432.615	318.886	341.000
357.896	324.041	342.000
357.602	324.126	342.000
356.503	324.132	342.000
356.172	323.576	342.000
356.870	323.873	342.000
356.976	323.778	342.000
357.292	324.705	342.000
356.938	324.687	342.000
356.346	324.158	342.000
356.950	324.882	342.000
84.994	328.083	343.000
85.038	327.508	343.000
84.702	328.237	343.000
186.474	355.638	344.000
187.194	355.132	344.000
423.262	384.421	345.000
423.460	384.671	345.000
423.589	384.365	345.000
7.700	400.450	346.000
8.415	400.964	346.000
8.603	403.098	346.000
8.291	403.318	346.000
7.718	402.109	346.000
8.192	402.998	346.000
7.903	401.523	346.000
7.799	401.156	346.000
337.894	426.799	347.000
337.538	426.443	347.000
338.166	425.673	347.000
338.102	424.907	347.000
56.322	450.633	348.000
57.533	450.637	348.000
58.394	451.177	348.000
436.736	487.006	349.000
437.029	487.387	349.000
348.378	503.844	350.000
348.280	503.154	350.000
215.071	163.703	351.000
216.276	164.476	351.000
216.656	164.166	351.000
372.415	203.490	352.000
372.341	203.348	352.000
55.978	238.634	353.000
56.099	238.445	353.000
107.774	242.889	354.000
110.534	242.761	354.000
223.875	266.782	355.000
223.767	267.012	355.000
222.725	266.436	355.000
223.063	266.598	355.000
223.264	266.684	355.000
222.997	266.824	355.000
222.546	266.787	355.000
326.832	270.725	356.000
327.212	270.931	356.000
327.698	271.264	356.000
327.023	271.204	356.000
327.290	270.938	356.000
328.813	270.743	356.000
429.785	271.175	357.000
429.820	271.121	357.000
326.538	288.364	358.000
326.052	288.907	358.000
324.986	289.336	358.000
324.549	289.307	358.000
21.952	313.291	359.000
22.676	313.371	359.000
384.254	323.653	360.000
385.125	324.844	360.000
223.567	328.034	361.000
224.309	328.237	361.000
224.451	328.656	361.000
207.452	366.347	362.000
207.943	365.962	362.000
345.834	366.624	363.000
346.949	367.553	363.000
347.436	368.005	363.000
346.243	367.572	363.000
344.580	366.424	363.000
344.622	366.314	363.000
344.473	366.288	363.000
344.864	365.415	363.000
344.429	364.787	363.000
338.413	374.979	364.000
338.439	375.019	364.000
338.577	374.511	364.000
338.662	373.984	364.000
337.446	373.961	364.000
338.298	374.151	364.000
275.949	382.812	365.000
276.608	383.216	365.000
276.533	383.552	365.000
297.448	383.725	366.000
297.434	383.309	366.000
297.022	383.187	366.000
361.923	384.366	367.000
362.187	386.539	367.000
362.747	386.477	367.000
460.829	396.943	368.000
463.068	395.626	368.000
461.887	395.198	368.000
462.703	395.535	368.000
53.311	416.602	369.000
52.778	416.972	369.000
53.143	416.415	369.000
52.755	416.537	369.000
52.356	417.053	369.000
52.399	416.288	369.000
54.127	417.677	369.000
371.774	422.298	370.000
371.103	420.585	370.000
47.111	441.237	371.000
46.760	441.132	371.000
502.346	440.476	372.000
502.000	439.376	372.000
501.380	439.331	372.000
66.159	442.789	373.000
66.908	443.370	373.000
478.796	451.245	374.000
479.415	451.439	374.000
479.593	451.217	374.000
491.265	481.167	375.000
491.696	480.851	375.000
199.224	499.026	376.000
199.331	499.222	376.000
199.908	499.254	376.000
199.639	498.631	376.000
145.036	84.934	377.000
144.689	83.954	377.000
174.336	99.695	378.000
175.076	99.549	378.000
174.929	99.780	378.000
493.464	146.985	379.000
493.040	146.782	379.000
493.262	146.978	379.000
493.316	146.826	379.000
493.624	147.133	379.000
496.060	161.668	380.000
495.996	161.412	380.000
449.903	191.119	381.000
449.893	191.088	381.000
450.058	191.312	381.000
344.708	205.591	382.000
345.184	206.136	382.000
345.631	206.409	382.000
345.255	206.911	382.000
345.292	206.614	382.000
345.258	206.671	382.000
77.713	208.058	383.000
76.877	207.804	383.000
259.301	235.261	384.000
259.062	235.261	384.000
46.206	249.881	385.000
46.574	249.695	385.000
110.209	269.764	386.000
109.401	269.501	386.000
311.650	298.691	387.000
311.578	299.058	387.000
310.902	299.005	387.000
310.801	298.650	387.000
311.158	300.105	387.000
504.363	314.447	388.000
504.041	313.547	388.000
255.733	375.174	389.000
255.421	374.960	389.000
256.209	374.924	389.000
257.210	373.863	389.000
256.863	373.692	389.000
256.468	374.028	389.000
255.811	374.496	389.000
255.549	374.563	389.000
255.374	374.850	389.000
255.313	375.295	389.000
495.968	385.174	390.000
495.114	385.383	390.000
495.224	385.143	390.000
494.523	384.242	390.000
495.097	383.238	390.000
494.320	383.335	390.000
494.235	384.344	390.000
493.583	383.427	390.000
78.066	399.104	391.000
78.533	399.540	391.000
78.178	399.827	391.000
78.331	399.415	391.000
78.939	399.837	391.000
78.390	400.356	391.000
282.603	406.549	392.000
283.160	406.038	392.000
42.827	420.898	393.000
43.368	421.610	393.000
405.221	447.680	394.000
405.655	447.240	394.000
405.392	447.894	394.000
78.871	484.518	395.000
78.677	484.748	395.000
78.805	485.540	395.000
78.252	485.337	395.000
181.260	159.804	396.000
180.813	159.615	396.000
181.063	159.857	396.000
471.440	170.423	397.000
471.675	171.453	397.000
471.743	171.318	397.000
472.198	171.194	397.000
471.720	171.410	397.000
470.895	171.580	397.000
471.025	171.246	397.000
471.432	170.758	397.000
470.065	169.798	397.000
218.925	175.141	398.000
220.459	175.255	398.000
219.828	175.822	398.000
220.062	176.057	398.000
481.702	178.935	399.000
481.019	179.107	399.000
481.206	179.043	399.000
480.916	179.340	399.000
481.406	179.287	399.000
481.072	179.141	399.000
481.453	178.650	399.000
480.812	178.909	399.000
480.592	178.125	399.000
480.658	178.047	399.000
314.692	198.205	400.000
315.004	197.324	400.000
315.286	197.640	400.000
221.214	233.632	401.000
219.971	234.793	401.000
232.847	234.400	402.000
232.948	235.253	402.000
232.735	235.287	402.000
89.911	239.121	403.000
89.754	239.611	403.000
89.316	239.862	403.000
89.913	239.444	403.000
89.871	239.406	403.000
90.336	239.631	403.000
89.974	239.787	403.000
381.141	238.831	404.000
380.425	238.849	404.000
476.273	252.243	405.000
475.807	253.129	405.000
64.919	253.165	406.000
65.172	253.389	406.000
66.304	253.645	406.000
126.544	274.441	407.000
127.155	273.555	407.000
117.050	287.510	408.000
116.708	286.265	408.000
115.882	286.313	408.000
115.941	288.016	408.000
113.923	287.107	408.000
114.630	286.332	408.000
116.159	286.868	408.000
116.494	286.260	408.000
115.957	286.280	408.000
116.163	285.674	408.000
141.146	307.043	409.000
140.696	306.930	409.000
141.328	307.785	409.000
140.522	307.445	409.000
140.386	306.954	409.000
139.489	329.737	410.000
139.683	330.559	410.000
43.893	352.436	411.000
43.046	353.653	411.000
98.279	375.865	412.000
99.655	375.758	412.000
98.648	377.193	412.000
59.726	383.063	413.000
59.355	383.507	413.000
245.031	417.057	414.000
243.566	416.638	414.000
364.372	474.930	415.000
364.200	475.468	415.000
364.052	475.202	415.000
472.325	483.923	416.000
473.015	484.490	416.000
161.722	496.559	417.000
161.748	497.803	417.000
54.644	117.861	418.000
55.155	117.553	418.000
269.325	184.389	419.000
269.436	184.252	419.000
269.597	184.167	419.000
380.790	196.280	420.000
379.900	195.723	420.000
291.341	212.657	421.000
290.583	213.599	421.000
290.157	214.274	421.000
55.092	239.287	422.000
55.893	239.389	422.000
56.108	238.718	422.000
56.712	238.036	422.000
267.449	244.878	423.000
266.940	244.816	423.000
75.169	248.296	424.000
75.824	247.957	424.000
76.368	248.312	424.000
220.214	253.768	425.000
220.532	253.720	425.000
220.372	253.986	425.000
220.399	253.896	425.000
220.457	254.243	425.000
219.875	254.890	425.000
385.754	325.313	426.000
385.912	325.622	426.000
72.067	338.804	427.000
73.333	338.720	427.000
72.917	338.561	427.000
73.444	338.484	427.000
73.703	338.412	427.000
73.456	338.646	427.000
73.185	338.903	427.000
208.296	365.949	428.000
209.228	366.434	428.000
208.508	366.206	428.000
208.592	366.250	428.000
208.004	366.326	428.000
208.106	366.498	428.000
207.888	366.031	428.000
114.466	378.566	429.000
115.122	378.047	429.000
113.917	377.928	429.000
113.624	379.355	429.000
114.280	377.837	429.000
310.869	412.449	430.000
311.455	413.529	430.000
371.507	421.623	431.000
371.829	422.030	431.000
371.107	421.255	431.000
371.407	421.328	431.000
371.405	421.154	431.000
156.067	472.206	432.000
155.824	472.650	432.000
155.668	472.789	432.000
156.089	472.320	432.000
156.235	472.354	432.000
155.866	472.105	432.000
156.023	471.888	432.000
156.365	471.723	432.000
155.990	471.054	432.000
156.181	471.005	432.000
156.300	471.416	432.000
155.933	471.556	432.000
156.115	470.923	432.000
155.949	471.762	432.000
155.608	471.338	432.000
55.322	472.922	433.000
55.360	473.418	433.000
42.111	481.193	434.000
41.402	481.350	434.000
193.400	165.642	435.000
192.952	165.643	435.000
193.197	166.106	435.000
192.889	165.700	435.000
192.905	165.637	435.000
192.640	165.537	435.000
192.236	165.669	435.000
464.035	187.207	436.000
464.021	187.081	436.000
464.467	186.745	436.000
463.088	187.647	436.000
462.823	187.886	436.000
463.779	186.557	436.000
299.596	200.490	437.000
299.431	199.251	437.000
299.590	199.514	437.000
298.800	199.646	437.000
298.209	199.616	437.000
298.103	199.373	437.000
91.536	222.793	438.000
91.418	222.148	438.000
91.615	222.415	438.000
91.359	222.153	438.000
206.593	227.274	439.000
205.610	227.637	439.000
205.839	227.515	439.000
204.402	227.758	439.000
369.505	227.384	440.000
369.015	227.267	440.000
369.763	227.079	440.000
370.305	227.216	440.000
370.024	227.690	440.000
369.466	227.589	440.000
370.091	227.424	440.000
369.782	228.185	440.000
369.717	227.651	440.000
370.052	227.933	440.000
370.105	228.040	440.000
369.753	228.118	440.000
369.731	228.003	440.000
369.933	227.731	440.000
261.280	235.302	441.000
259.698	235.286	441.000
259.665	235.088	441.000
259.436	235.663	441.000
259.129	235.928	441.000
259.239	235.722	441.000
260.120	235.458	441.000
158.973	251.908	442.000
157.955	253.179	442.000
157.354	252.698	442.000
157.355	253.347	442.000
110.018	267.451	443.000
111.379	267.445	443.000
111.677	267.812	443.000
112.592	267.473	443.000
296.412	283.256	444.000
296.268	283.366	444.000
296.716	283.289	444.000
330.542	317.197	445.000
331.437	317.387	445.000
331.363	318.388	445.000
332.002	317.244	445.000
224.901	328.967	446.000
225.006	328.865	446.000
224.765	328.495	446.000
225.087	328.604	446.000
390.643	331.973	447.000
390.489	331.285	447.000
59.918	344.232	448.000
59.725	345.039	448.000
315.638	348.363	449.000
315.188	348.536	449.000
186.170	356.678	450.000
185.742	357.000	450.000
185.955	357.613	450.000
185.948	357.316	450.000
186.076	357.620	450.000
186.371	356.735	450.000
232.399	365.194	451.000
231.795	365.302	451.000
231.403	364.017	451.000
230.143	364.485	451.000
230.538	365.284	451.000
321.504	374.083	452.000
320.388	374.558	452.000
320.961	374.418	452.000
320.502	374.791	452.000
320.287	375.269	452.000
275.272	383.408	453.000
274.980	382.563	453.000
275.177	382.784	453.000
275.609	383.130	453.000
275.665	382.992	453.000
362.749	385.511	454.000
362.371	386.200	454.000
362.769	386.939	454.000
416.901	401.313	455.000
417.348	400.959	455.000
43.775	420.242	456.000
43.518	420.486	456.000
445.418	426.070	457.000
445.272	425.735	457.000
444.899	425.048	457.000
444.312	426.049	457.000
444.415	425.955	457.000
46.246	441.681	458.000
46.154	441.517	458.000
46.587	441.888	458.000
46.958	442.053	458.000
47.283	441.801	458.000
25.084	449.758	459.000
26.329	449.985	459.000
310.433	477.016	460.000
311.071	476.783	460.000
413.637	478.746	461.000
413.519	478.568	461.000
413.828	479.059	461.000
413.674	479.184	461.000
413.910	479.583	461.000
414.433	479.683	461.000
414.523	479.124	461.000
415.015	479.218	461.000
415.050	478.956	461.000
491.821	481.364	462.000
491.358	481.072	462.000
492.152	481.315	462.000
491.940	480.956	462.000
470.459	492.766	463.000
469.812	493.046	463.000
124.437	91.495	464.000
123.714	89.956	464.000
143.125	123.688	465.000
143.506	123.356	465.000
144.103	123.844	465.000
142.959	124.757	465.000
143.623	124.575	465.000
143.918	124.218	465.000
144.361	123.995	465.000
144.817	124.409	465.000
372.723	147.277	466.000
372.714	147.248	466.000
496.887	161.689	467.000
497.744	162.150	467.000
498.202	162.143	467.000
217.090	164.272	468.000
214.942	164.068	468.000
215.026	163.989	468.000
215.416	164.083	468.000
215.766	164.071	468.000
215.843	163.770	468.000
216.156	164.017	468.000
216.477	163.983	468.000
216.268	164.352	468.000
216.502	164.165	468.000
216.956	164.055	468.000
216.964	164.062	468.000
216.919	164.097	468.000
217.270	163.536	468.000
216.481	163.912	468.000
215.918	164.130	468.000
215.577	163.529	468.000
215.928	163.934	468.000
216.133	163.904	468.000
216.768	163.974	468.000
217.134	163.872	468.000
217.009	163.683	468.000
216.751	163.981	468.000
75.041	194.622	469.000
75.495	194.629	469.000
185.559	231.742	470.000
187.470	231.896	470.000
212.746	261.461	471.000
212.556	261.128	471.000
212.347	261.765	471.000
413.231	265.503	472.000
413.178	266.154	472.000
412.349	265.832	472.000
413.096	265.103	472.000
105.381	282.237	473.000
105.491	283.080	473.000
104.940	282.560	473.000
212.327	308.089	474.000
211.691	308.154	474.000
212.122	308.084	474.000
329.603	352.148	475.000
329.925	351.450	475.000
329.607	351.639	475.000
328.107	351.722	475.000
329.526	352.002	475.000
329.370	351.924	475.000
329.073	352.531	475.000
329.487	351.991	475.000
329.472	352.419	475.000
330.756	351.842	475.000
330.274	352.441	475.000
331.575	352.848	475.000
89.834	381.257	476.000
89.674	381.603	476.000
152.934	413.468	477.000
152.899	413.327	477.000
456.114	422.309	478.000
456.452	422.163	478.000
456.300	422.431	478.000
227.597	425.760	479.000
226.532	425.477	479.000
226.300	426.137	479.000
225.113	425.245	479.000
79.563	446.326	480.000
79.489	445.852	480.000
470.882	446.602	481.000
470.435	447.678	481.000
473.208	484.600	482.000
473.178	483.810	482.000
473.973	482.538	482.000
270.193	492.921	483.000
270.322	493.051	483.000
270.759	492.693	483.000
271.055	493.041	483.000
162.262	497.744	484.000
163.430	497.444	484.000
182.363	159.511	485.000
181.973	160.470	485.000
182.301	160.726	485.000
181.772	160.693	485.000
181.807	161.219	485.000
181.986	160.409	485.000
182.114	159.866	485.000
182.182	160.224	485.000
182.752	159.690	485.000
183.424	158.730	485.000
183.694	158.455	485.000
475.183	195.364	486.000
475.025	195.842	486.000
475.129	194.923	486.000
313.989	199.121	487.000
313.416	198.754	487.000
380.262	239.526	488.000
380.498	239.722	488.000
380.403	240.081	488.000
380.586	239.471	488.000
380.400	238.995	488.000
110.052	243.099	489.000
110.817	243.254	489.000
[truncated: 402,197 more rows]
