# Supplementary material for: The transpeptidase PBP2 governs initial localization and activity of the major cell-wall synthesis machinery in E. coli
Source: eLife. 2020 Feb 20;9:e50629. doi: 10.7554/eLife.50629 (PMC7089770; doi:10.7554/eLife.50629)
Supplement: Source data 1. [file elife-50629-data1.zip › data/fast/GFP/gfpPBP2_25uMiptg_3.txt]

X Y ID
188.904	14.025	1.000
188.777	13.471	1.000
394.053	24.490	2.000
394.223	24.704	2.000
394.066	24.711	2.000
217.201	47.013	3.000
217.356	47.168	3.000
217.648	47.419	3.000
217.596	47.148	3.000
217.142	46.895	3.000
216.624	47.569	3.000
259.475	64.946	4.000
259.437	65.297	4.000
259.743	64.850	4.000
143.024	79.402	5.000
143.490	79.947	5.000
126.895	83.069	6.000
127.016	82.752	6.000
126.701	82.499	6.000
134.108	96.885	7.000
134.560	97.473	7.000
380.835	120.446	8.000
379.855	121.154	8.000
379.732	120.425	8.000
380.369	120.575	8.000
380.342	120.310	8.000
380.481	120.774	8.000
380.023	120.738	8.000
380.470	120.559	8.000
380.798	121.070	8.000
381.595	120.310	8.000
380.998	120.273	8.000
381.020	121.072	8.000
381.662	119.847	8.000
381.636	119.825	8.000
116.182	122.792	9.000
116.392	122.348	9.000
115.835	122.464	9.000
114.992	122.181	9.000
116.565	122.466	9.000
395.139	127.431	10.000
396.039	127.730	10.000
36.327	128.220	11.000
36.231	127.873	11.000
35.897	126.548	11.000
35.679	127.876	11.000
35.552	127.495	11.000
36.139	127.504	11.000
440.734	135.676	12.000
441.247	134.542	12.000
441.125	135.328	12.000
441.157	135.501	12.000
442.047	134.529	12.000
446.030	156.034	13.000
446.413	155.683	13.000
446.411	155.495	13.000
446.107	155.525	13.000
94.847	159.718	14.000
94.774	159.222	14.000
95.336	159.600	14.000
94.608	159.204	14.000
457.413	161.727	15.000
455.798	161.652	15.000
456.752	160.181	15.000
183.044	165.064	16.000
183.352	165.005	16.000
183.505	164.232	16.000
183.250	164.657	16.000
183.069	164.531	16.000
182.559	164.367	16.000
330.286	180.601	17.000
331.116	181.507	17.000
209.127	213.808	18.000
208.916	213.835	18.000
209.599	214.191	18.000
91.194	250.789	19.000
92.690	251.919	19.000
91.982	251.403	19.000
91.536	251.535	19.000
90.978	252.003	19.000
173.797	251.686	20.000
174.063	252.107	20.000
408.331	257.743	21.000
408.805	258.130	21.000
408.839	257.294	21.000
116.021	292.630	22.000
115.528	293.196	22.000
114.833	294.153	22.000
114.720	294.265	22.000
311.684	311.814	23.000
311.990	312.611	23.000
71.524	326.115	24.000
71.652	325.813	24.000
71.904	326.369	24.000
72.285	326.332	24.000
71.503	326.698	24.000
55.606	330.272	25.000
55.672	329.337	25.000
55.792	329.170	25.000
55.932	329.931	25.000
55.479	329.442	25.000
54.921	329.916	25.000
55.200	329.154	25.000
54.201	329.713	25.000
54.889	329.104	25.000
55.261	328.410	25.000
55.842	328.617	25.000
411.395	347.962	26.000
410.994	348.565	26.000
11.040	350.271	27.000
11.625	350.003	27.000
11.081	349.438	27.000
25.880	353.022	28.000
25.935	352.440	28.000
96.528	364.421	29.000
96.542	364.184	29.000
96.837	364.036	29.000
96.672	363.599	29.000
97.014	363.908	29.000
97.668	363.245	29.000
97.603	363.960	29.000
185.359	364.576	30.000
184.047	365.158	30.000
184.737	364.413	30.000
185.661	364.442	30.000
184.067	365.099	30.000
184.442	365.660	30.000
182.743	366.134	30.000
118.219	379.469	31.000
118.170	379.037	31.000
118.679	378.120	31.000
118.670	378.603	31.000
118.575	378.916	31.000
110.815	385.461	32.000
110.079	385.277	32.000
110.027	385.564	32.000
110.616	385.334	32.000
110.203	385.242	32.000
111.356	385.136	32.000
111.223	384.844	32.000
110.998	385.310	32.000
110.867	384.647	32.000
118.298	395.187	33.000
119.542	393.929	33.000
119.306	393.290	33.000
362.953	403.035	34.000
362.751	403.451	34.000
363.484	402.693	34.000
363.979	403.355	34.000
9.276	438.849	35.000
8.962	439.187	35.000
9.455	438.692	35.000
9.231	440.072	35.000
9.790	439.469	35.000
9.666	439.186	35.000
80.815	444.916	36.000
81.036	445.120	36.000
81.827	444.867	36.000
481.656	449.180	37.000
481.948	449.429	37.000
482.160	450.051	37.000
481.926	450.112	37.000
482.744	450.280	37.000
93.904	473.838	38.000
93.878	474.070	38.000
491.145	479.241	39.000
490.888	479.484	39.000
490.974	479.335	39.000
491.570	479.734	39.000
491.595	479.597	39.000
491.481	479.643	39.000
491.111	480.363	39.000
491.024	479.704	39.000
490.063	480.494	39.000
490.024	480.451	39.000
490.413	480.484	39.000
489.937	480.530	39.000
488.991	481.157	39.000
489.523	480.996	39.000
424.850	479.378	40.000
425.698	479.733	40.000
42.919	490.094	41.000
42.595	490.104	41.000
41.678	489.797	41.000
41.756	488.972	41.000
41.311	488.714	41.000
40.200	487.854	41.000
357.687	495.174	42.000
357.396	494.955	42.000
357.919	494.797	42.000
357.192	494.524	42.000
472.464	496.653	43.000
472.946	495.963	43.000
473.346	495.583	43.000
486.635	496.066	44.000
486.713	495.784	44.000
487.732	496.943	44.000
488.449	496.485	44.000
488.257	495.876	44.000
488.437	496.228	44.000
489.323	496.060	44.000
490.811	495.771	44.000
489.402	495.058	44.000
490.529	495.518	44.000
491.252	495.453	44.000
490.496	494.296	44.000
490.557	494.535	44.000
491.447	493.361	44.000
38.258	503.471	45.000
39.392	503.686	45.000
39.900	503.983	45.000
405.456	123.277	46.000
404.725	122.793	46.000
405.462	122.424	46.000
32.045	158.097	47.000
32.033	157.221	47.000
32.267	158.973	47.000
32.568	157.363	47.000
298.052	167.230	48.000
297.643	166.226	48.000
297.634	165.648	48.000
272.614	176.023	49.000
273.053	175.779	49.000
273.423	176.286	49.000
272.563	175.285	49.000
272.044	176.252	49.000
46.394	186.773	50.000
46.218	186.460	50.000
46.890	187.852	50.000
46.119	186.243	50.000
45.697	186.408	50.000
45.648	186.544	50.000
89.069	204.832	51.000
89.260	204.747	51.000
89.869	204.963	51.000
89.927	204.453	51.000
87.859	221.877	52.000
87.640	222.504	52.000
381.592	228.688	53.000
380.762	229.665	53.000
15.687	367.915	54.000
15.984	367.937	54.000
15.671	368.223	54.000
15.566	367.608	54.000
15.431	367.913	54.000
15.719	368.027	54.000
292.420	389.361	55.000
293.239	389.074	55.000
451.350	482.190	56.000
451.097	483.557	56.000
451.428	483.261	56.000
27.329	226.978	57.000
26.535	227.033	57.000
26.411	226.833	57.000
409.504	282.920	58.000
409.044	282.561	58.000
408.996	282.486	58.000
100.101	319.833	59.000
99.073	319.760	59.000
98.232	319.339	59.000
97.866	319.762	59.000
98.410	319.547	59.000
362.036	327.131	60.000
362.443	327.983	60.000
352.999	355.289	61.000
353.791	354.651	61.000
357.734	391.851	62.000
357.491	391.571	62.000
196.116	466.998	63.000
195.927	467.011	63.000
329.390	486.169	64.000
329.411	485.831	64.000
144.175	80.962	65.000
143.810	80.919	65.000
167.866	238.516	66.000
167.658	238.499	66.000
202.783	247.953	67.000
203.098	248.097	67.000
48.649	312.478	68.000
48.528	312.261	68.000
50.621	338.611	69.000
49.839	338.661	69.000
50.415	338.725	69.000
50.398	338.899	69.000
50.378	338.796	69.000
50.006	338.604	69.000
50.370	338.579	69.000
50.824	338.633	69.000
50.349	337.212	69.000
432.738	493.748	70.000
432.922	493.401	70.000
433.899	492.843	70.000
433.187	493.043	70.000
361.041	44.743	71.000
361.051	43.916	71.000
361.466	44.038	71.000
360.471	44.306	71.000
360.945	44.522	71.000
361.041	44.872	71.000
125.782	82.935	72.000
126.315	82.144	72.000
126.182	81.444	72.000
126.083	81.804	72.000
126.498	81.362	72.000
256.761	93.578	73.000
257.482	93.945	73.000
406.866	110.667	74.000
406.449	110.494	74.000
53.457	114.262	75.000
53.564	114.600	75.000
53.828	114.542	75.000
457.120	159.560	76.000
457.036	159.771	76.000
457.790	159.457	76.000
457.834	159.658	76.000
430.434	200.059	77.000
430.646	200.054	77.000
214.457	226.080	78.000
214.122	225.688	78.000
214.364	225.863	78.000
214.506	226.803	78.000
80.426	228.686	79.000
80.732	228.714	79.000
80.989	228.745	79.000
81.512	229.843	79.000
309.223	229.716	80.000
308.983	229.209	80.000
309.443	229.932	80.000
310.052	229.376	80.000
173.997	251.710	81.000
173.953	251.987	81.000
173.601	252.172	81.000
173.861	252.314	81.000
97.739	257.552	82.000
97.808	258.328	82.000
97.955	258.185	82.000
98.488	258.215	82.000
98.322	259.249	82.000
210.984	267.807	83.000
210.136	267.762	83.000
209.688	266.818	83.000
209.883	267.398	83.000
11.004	348.953	84.000
10.768	349.899	84.000
434.514	401.872	85.000
434.504	401.119	85.000
435.204	401.363	85.000
241.268	419.978	86.000
241.970	420.017	86.000
241.798	420.726	86.000
241.542	420.249	86.000
242.021	420.411	86.000
76.637	421.104	87.000
76.586	421.394	87.000
77.077	421.020	87.000
76.811	420.021	87.000
394.098	420.905	88.000
393.579	420.911	88.000
393.880	421.654	88.000
21.702	83.056	89.000
21.656	83.282	89.000
20.359	82.602	89.000
20.807	83.569	89.000
20.394	82.931	89.000
371.268	110.410	90.000
371.736	110.049	90.000
32.943	117.019	91.000
31.988	117.179	91.000
15.264	120.453	92.000
16.173	120.152	92.000
446.312	154.442	93.000
447.179	153.215	93.000
298.110	165.102	94.000
298.145	165.460	94.000
298.128	164.166	94.000
331.310	179.169	95.000
331.789	179.014	95.000
330.978	179.777	95.000
345.891	192.495	96.000
346.202	191.494	96.000
344.661	191.823	96.000
223.571	207.237	97.000
224.185	207.310	97.000
224.864	207.407	97.000
323.428	211.704	98.000
323.635	211.633	98.000
356.619	243.139	99.000
357.180	242.420	99.000
357.237	242.672	99.000
356.484	242.626	99.000
37.803	256.036	100.000
38.072	257.540	100.000
110.269	301.475	101.000
110.195	302.071	101.000
109.726	300.916	101.000
394.823	334.618	102.000
394.689	334.462	102.000
394.160	333.972	102.000
393.864	334.713	102.000
393.205	333.807	102.000
316.500	362.202	103.000
316.225	361.677	103.000
118.761	393.661	104.000
117.558	394.019	104.000
93.361	473.517	105.000
94.017	473.624	105.000
93.134	474.090	105.000
93.405	473.750	105.000
93.247	473.855	105.000
357.405	494.826	106.000
357.326	494.779	106.000
393.802	89.671	107.000
394.005	90.269	107.000
394.681	89.824	107.000
396.304	126.596	108.000
396.463	126.038	108.000
396.799	126.198	108.000
385.211	129.699	109.000
384.902	129.396	109.000
385.301	129.830	109.000
384.923	129.636	109.000
385.907	129.140	109.000
440.484	134.846	110.000
441.598	135.029	110.000
441.384	134.786	110.000
441.876	134.011	110.000
441.151	134.030	110.000
440.753	134.378	110.000
307.951	172.272	111.000
308.310	172.523	111.000
43.154	198.255	112.000
42.704	199.265	112.000
210.355	214.226	113.000
209.328	212.525	113.000
214.949	249.428	114.000
215.146	249.819	114.000
215.017	248.915	114.000
214.587	249.376	114.000
311.883	312.979	115.000
312.563	313.701	115.000
260.484	65.438	116.000
260.323	65.257	116.000
260.529	64.812	116.000
260.125	64.664	116.000
174.966	105.117	117.000
174.618	104.933	117.000
174.784	105.127	117.000
430.579	199.447	118.000
430.550	199.417	118.000
430.625	199.630	118.000
429.279	199.700	118.000
429.826	199.648	118.000
193.824	199.468	119.000
194.412	198.766	119.000
194.120	198.790	119.000
194.888	198.542	119.000
195.101	199.052	119.000
194.244	198.669	119.000
190.515	265.001	120.000
188.748	264.827	120.000
393.605	267.653	121.000
393.605	267.924	121.000
49.657	274.142	122.000
49.429	273.006	122.000
50.520	274.311	122.000
410.293	283.057	123.000
410.473	283.123	123.000
410.504	282.797	123.000
410.066	282.574	123.000
410.164	282.354	123.000
48.808	312.827	124.000
48.719	312.699	124.000
47.243	312.402	124.000
48.137	312.411	124.000
48.016	312.690	124.000
83.531	345.051	125.000
84.019	345.677	125.000
11.130	348.997	126.000
11.232	350.020	126.000
393.738	351.494	127.000
392.284	351.377	127.000
276.619	360.702	128.000
276.626	360.585	128.000
332.217	395.977	129.000
331.466	395.867	129.000
332.046	396.382	129.000
331.860	396.190	129.000
331.916	396.204	129.000
40.824	488.859	130.000
40.531	488.780	130.000
41.502	489.101	130.000
42.217	488.918	130.000
42.107	489.665	130.000
42.660	490.515	130.000
43.014	489.826	130.000
42.833	490.393	130.000
43.443	489.760	130.000
43.361	490.415	130.000
43.570	490.698	130.000
62.629	490.955	131.000
62.250	491.176	131.000
63.359	491.575	131.000
62.551	490.691	131.000
62.252	490.704	131.000
62.718	491.277	131.000
62.823	491.154	131.000
62.557	491.279	131.000
62.493	491.297	131.000
62.784	491.676	131.000
61.858	491.919	131.000
372.528	18.658	132.000
372.828	18.120	132.000
346.348	35.910	133.000
346.028	35.035	133.000
345.916	35.011	133.000
345.796	35.110	133.000
144.081	81.222	134.000
143.336	80.637	134.000
144.420	81.210	134.000
145.496	81.665	134.000
428.802	135.990	135.000
429.044	135.969	135.000
429.582	135.539	135.000
429.770	136.213	135.000
429.354	135.591	135.000
429.258	134.885	135.000
263.571	178.483	136.000
264.133	178.807	136.000
264.460	178.314	136.000
263.534	178.706	136.000
264.510	178.488	136.000
62.895	191.171	137.000
61.738	190.420	137.000
61.952	190.533	137.000
91.617	203.946	138.000
91.283	203.441	138.000
92.394	202.947	138.000
323.196	211.224	139.000
322.977	211.303	139.000
323.894	211.524	139.000
323.936	212.343	139.000
27.973	228.047	140.000
27.949	228.875	140.000
39.912	344.403	141.000
40.136	344.357	141.000
40.036	344.586	141.000
39.274	344.896	141.000
40.061	344.932	141.000
40.478	345.215	141.000
40.754	346.021	141.000
40.421	344.559	141.000
40.141	344.761	141.000
40.880	344.414	141.000
41.027	345.013	141.000
339.504	345.137	142.000
339.736	344.540	142.000
339.408	344.175	142.000
340.514	343.652	142.000
342.140	343.746	142.000
341.863	344.245	142.000
342.658	345.012	142.000
342.023	345.324	142.000
343.033	344.229	142.000
385.295	344.848	143.000
384.690	344.438	143.000
434.155	360.381	144.000
434.344	360.862	144.000
66.645	402.324	145.000
67.117	402.003	145.000
66.485	402.077	145.000
66.239	401.783	145.000
66.275	402.357	145.000
65.667	402.674	145.000
65.815	402.976	145.000
377.198	402.242	146.000
376.924	402.289	146.000
394.463	422.550	147.000
394.161	422.020	147.000
394.331	421.633	147.000
394.108	420.600	147.000
394.293	419.396	147.000
109.892	468.444	148.000
109.417	469.046	148.000
199.849	484.361	149.000
200.114	483.684	149.000
200.169	484.136	149.000
200.186	484.614	149.000
467.801	501.659	150.000
468.123	502.081	150.000
468.117	501.966	150.000
468.335	501.481	150.000
209.430	56.644	151.000
209.311	56.666	151.000
136.515	96.713	152.000
136.149	97.564	152.000
32.342	155.901	153.000
32.545	155.679	153.000
32.185	156.123	153.000
95.821	160.773	154.000
95.603	160.432	154.000
308.328	164.224	155.000
308.153	164.243	155.000
308.087	164.905	155.000
309.229	164.832	155.000
318.025	385.399	156.000
318.458	385.618	156.000
424.483	406.673	157.000
425.371	407.865	157.000
166.861	418.800	158.000
166.897	419.417	158.000
165.655	419.431	158.000
77.588	420.778	159.000
77.809	421.478	159.000
78.851	422.207	159.000
8.878	438.346	160.000
8.183	438.794	160.000
9.342	106.296	161.000
8.396	105.885	161.000
396.440	125.798	162.000
396.394	126.084	162.000
396.100	126.190	162.000
395.162	126.558	162.000
449.848	142.625	163.000
450.136	142.260	163.000
450.212	141.551	163.000
449.992	141.612	163.000
212.462	147.971	164.000
212.474	147.473	164.000
211.787	146.994	164.000
446.594	152.876	165.000
447.121	152.594	165.000
446.760	152.828	165.000
446.630	153.567	165.000
457.290	159.387	166.000
457.282	159.322	166.000
456.909	159.971	166.000
457.905	159.002	166.000
458.343	159.409	166.000
458.263	159.850	166.000
457.473	161.037	166.000
362.755	194.513	167.000
362.436	194.513	167.000
363.292	194.417	167.000
363.512	194.296	167.000
233.438	232.829	168.000
232.830	232.908	168.000
192.535	237.242	169.000
193.286	237.027	169.000
192.716	236.985	169.000
192.871	237.380	169.000
192.856	237.067	169.000
193.287	237.640	169.000
193.065	237.591	169.000
192.526	237.663	169.000
192.811	237.138	169.000
193.128	237.349	169.000
202.460	248.045	170.000
202.975	247.018	170.000
173.449	251.321	171.000
173.392	251.528	171.000
173.585	250.866	171.000
109.668	299.691	172.000
109.722	299.793	172.000
361.616	326.854	173.000
361.372	326.022	173.000
84.367	345.979	174.000
84.870	346.244	174.000
84.689	344.910	174.000
97.183	364.050	175.000
98.212	363.177	175.000
118.377	378.911	176.000
117.673	379.814	176.000
292.224	389.875	177.000
292.352	389.977	177.000
117.358	394.006	178.000
118.041	393.595	178.000
117.486	395.327	178.000
117.599	394.532	178.000
241.577	420.252	179.000
242.031	419.768	179.000
195.092	466.113	180.000
195.199	466.908	180.000
194.879	466.526	180.000
279.797	480.286	181.000
279.638	480.048	181.000
73.375	489.708	182.000
72.822	488.756	182.000
71.263	26.729	183.000
71.589	25.914	183.000
394.029	88.301	184.000
394.278	88.418	184.000
394.590	87.989	184.000
395.172	88.001	184.000
406.212	111.292	185.000
406.583	111.241	185.000
407.290	110.687	185.000
407.130	111.828	185.000
407.296	112.494	185.000
298.039	163.993	186.000
297.732	163.788	186.000
297.800	163.027	186.000
297.416	162.995	186.000
409.154	259.807	187.000
410.728	259.499	187.000
393.518	268.154	188.000
393.675	267.605	188.000
197.544	294.833	189.000
196.782	294.376	189.000
385.903	344.013	190.000
384.777	344.179	190.000
354.788	355.599	191.000
354.579	355.666	191.000
112.060	384.491	192.000
111.094	384.532	192.000
110.741	385.086	192.000
436.755	401.684	193.000
435.995	401.684	193.000
92.728	473.347	194.000
93.120	473.683	194.000
92.695	473.728	194.000
92.684	474.119	194.000
172.692	17.695	195.000
172.515	17.455	195.000
154.836	34.385	196.000
153.995	35.488	196.000
193.052	45.203	197.000
193.448	46.024	197.000
193.001	46.207	197.000
55.647	94.803	198.000
55.212	94.788	198.000
55.973	95.077	198.000
55.798	94.829	198.000
55.240	95.154	198.000
54.988	95.032	198.000
403.672	122.617	199.000
404.066	122.702	199.000
403.700	123.209	199.000
386.051	129.655	200.000
385.790	130.751	200.000
385.503	130.637	200.000
437.346	146.678	201.000
437.226	146.402	201.000
437.316	146.283	201.000
437.589	145.953	201.000
438.148	146.620	201.000
437.095	146.527	201.000
372.509	161.192	202.000
372.832	160.576	202.000
372.677	159.588	202.000
208.634	213.335	203.000
208.498	213.567	203.000
339.889	225.615	204.000
341.388	226.550	204.000
381.530	228.981	205.000
381.465	229.811	205.000
227.627	245.972	206.000
227.269	244.829	206.000
38.335	275.648	207.000
38.359	276.425	207.000
38.036	276.505	207.000
38.106	276.582	207.000
37.512	275.947	207.000
37.481	275.828	207.000
334.073	322.608	208.000
333.990	322.583	208.000
54.591	329.317	209.000
55.046	329.356	209.000
54.545	328.990	209.000
54.921	328.067	209.000
55.742	327.647	209.000
257.408	352.282	210.000
258.198	351.961	210.000
318.415	385.758	211.000
318.651	385.228	211.000
318.947	384.531	211.000
319.324	384.657	211.000
358.328	392.404	212.000
358.631	392.922	212.000
148.091	418.254	213.000
149.241	418.202	213.000
318.975	423.574	214.000
318.838	424.172	214.000
319.105	424.434	214.000
318.623	425.122	214.000
351.183	455.876	215.000
352.559	455.932	215.000
16.602	469.702	216.000
16.454	469.669	216.000
16.287	469.630	216.000
327.117	45.636	217.000
327.104	45.494	217.000
327.339	45.163	217.000
326.860	45.200	217.000
325.740	45.638	217.000
326.489	45.621	217.000
326.186	45.780	217.000
8.326	104.776	218.000
9.431	105.529	218.000
440.761	133.853	219.000
440.277	133.808	219.000
440.566	133.723	219.000
450.136	197.919	220.000
449.917	198.300	220.000
430.869	199.172	221.000
430.687	199.354	221.000
430.243	199.546	221.000
430.178	200.091	221.000
429.663	200.228	221.000
430.290	200.178	221.000
431.058	200.569	221.000
430.748	201.039	221.000
430.942	200.437	221.000
168.724	202.597	222.000
169.066	202.129	222.000
168.485	201.693	222.000
168.773	201.668	222.000
168.457	201.876	222.000
167.887	202.447	222.000
280.679	220.984	223.000
280.380	221.328	223.000
178.794	235.987	224.000
179.328	235.937	224.000
179.583	235.481	224.000
73.802	268.927	225.000
74.185	268.596	225.000
74.492	269.253	225.000
73.621	268.540	225.000
312.302	308.728	226.000
313.289	308.176	226.000
48.099	313.293	227.000
48.979	313.186	227.000
78.682	422.763	228.000
78.444	421.921	228.000
78.488	422.790	228.000
65.563	427.860	229.000
65.247	426.918	229.000
199.183	500.281	230.000
199.896	500.254	230.000
200.680	500.674	230.000
361.090	45.576	231.000
360.450	46.163	231.000
54.416	115.367	232.000
54.581	115.850	232.000
54.021	115.638	232.000
54.190	115.497	232.000
228.807	300.414	233.000
228.675	301.006	233.000
385.740	343.258	234.000
384.511	343.980	234.000
384.735	343.562	234.000
385.800	342.779	234.000
418.107	376.210	235.000
418.051	376.731	235.000
293.522	390.107	236.000
293.714	389.539	236.000
293.289	389.381	236.000
293.001	389.500	236.000
292.958	389.983	236.000
436.759	402.065	237.000
435.393	400.958	237.000
435.291	400.868	237.000
435.700	401.042	237.000
436.351	400.528	237.000
435.701	400.182	237.000
323.412	407.151	238.000
322.606	408.875	238.000
323.618	408.624	238.000
324.143	409.154	238.000
324.899	409.700	238.000
324.081	408.927	238.000
324.879	409.928	238.000
240.659	420.258	239.000
241.099	420.653	239.000
240.034	421.119	239.000
80.683	444.242	240.000
79.855	443.874	240.000
79.282	443.588	240.000
482.509	451.562	241.000
482.117	452.028	241.000
481.903	452.100	241.000
482.834	451.960	241.000
195.291	467.480	242.000
195.313	466.951	242.000
433.977	493.832	243.000
433.796	494.498	243.000
433.835	493.636	243.000
433.469	493.832	243.000
433.798	493.598	243.000
433.598	493.017	243.000
346.837	35.712	244.000
347.454	36.851	244.000
346.804	35.336	244.000
346.483	35.660	244.000
331.395	128.130	245.000
332.070	127.393	245.000
331.629	127.829	245.000
332.048	128.471	245.000
18.313	141.323	246.000
18.805	141.321	246.000
182.440	164.953	247.000
182.852	164.584	247.000
453.440	207.434	248.000
453.321	207.290	248.000
189.023	262.133	249.000
189.078	261.766	249.000
189.441	262.251	249.000
189.024	260.718	249.000
85.053	346.511	250.000
85.364	346.511	250.000
84.540	345.527	250.000
15.289	367.886	251.000
15.486	369.003	251.000
15.160	369.551	251.000
14.947	370.207	251.000
15.705	369.557	251.000
312.727	371.389	252.000
311.899	371.275	252.000
358.541	393.947	253.000
358.545	393.619	253.000
358.503	393.407	253.000
358.439	394.161	253.000
358.746	394.179	253.000
358.705	394.520	253.000
332.119	396.611	254.000
332.445	396.071	254.000
332.410	395.675	254.000
332.935	396.594	254.000
310.987	411.483	255.000
312.163	411.543	255.000
95.137	448.496	256.000
94.693	448.387	256.000
155.412	35.803	257.000
155.249	36.626	257.000
248.543	66.570	258.000
248.510	66.267	258.000
248.578	65.842	258.000
143.568	80.377	259.000
143.762	80.925	259.000
446.954	153.607	260.000
447.241	153.521	260.000
446.930	152.938	260.000
446.849	152.888	260.000
386.949	154.390	261.000
387.326	153.500	261.000
388.328	153.705	261.000
388.329	153.752	261.000
240.626	175.245	262.000
240.526	174.938	262.000
240.402	174.672	262.000
48.013	313.628	263.000
48.388	313.661	263.000
311.888	314.318	264.000
312.230	313.973	264.000
312.353	314.232	264.000
393.866	334.390	265.000
394.323	334.402	265.000
371.401	337.569	266.000
373.235	335.883	266.000
372.285	336.518	266.000
27.370	350.428	267.000
27.525	350.484	267.000
342.976	414.316	268.000
343.060	414.350	268.000
343.902	415.225	268.000
472.677	497.238	269.000
472.260	497.761	269.000
472.359	497.574	269.000
407.211	111.874	270.000
406.422	112.329	270.000
368.314	113.000	271.000
368.594	113.036	271.000
359.133	129.754	272.000
358.564	129.189	272.000
96.910	162.552	273.000
96.285	161.558	273.000
307.382	165.707	274.000
307.810	166.609	274.000
307.316	167.092	274.000
457.655	179.050	275.000
456.087	179.640	275.000
60.060	189.681	276.000
61.312	190.048	276.000
61.082	189.885	276.000
59.577	189.670	276.000
59.521	190.104	276.000
293.854	207.271	277.000
293.911	206.842	277.000
294.378	206.792	277.000
293.748	206.526	277.000
271.111	230.446	278.000
271.144	230.314	278.000
336.367	236.959	279.000
336.372	236.756	279.000
138.049	303.445	280.000
137.655	303.518	280.000
138.116	303.652	280.000
46.945	383.968	281.000
46.828	384.138	281.000
27.769	436.487	282.000
28.077	437.000	282.000
27.640	436.708	282.000
195.487	467.254	283.000
195.871	467.551	283.000
195.803	467.758	283.000
195.537	467.221	283.000
196.149	468.253	283.000
195.632	467.672	283.000
196.024	468.380	283.000
195.840	467.119	283.000
121.961	470.929	284.000
121.633	471.231	284.000
388.621	480.035	285.000
388.689	480.267	285.000
388.712	480.171	285.000
143.887	42.303	286.000
143.433	42.859	286.000
143.384	42.568	286.000
31.864	76.789	287.000
32.140	77.408	287.000
31.564	77.279	287.000
381.749	120.402	288.000
381.451	120.175	288.000
7.706	183.792	289.000
7.518	183.806	289.000
213.154	201.165	290.000
211.973	201.340	290.000
211.654	201.360	290.000
211.329	200.751	290.000
212.126	200.900	290.000
211.583	202.314	290.000
211.713	202.456	290.000
68.316	280.451	291.000
68.632	280.486	291.000
68.740	280.987	291.000
69.401	280.972	291.000
68.627	280.949	291.000
68.836	281.637	291.000
69.023	281.737	291.000
68.583	280.723	291.000
68.916	281.029	291.000
69.574	281.306	291.000
69.976	281.291	291.000
69.385	281.217	291.000
69.401	281.471	291.000
69.256	281.217	291.000
132.643	289.720	292.000
132.246	289.725	292.000
214.608	296.234	293.000
213.738	296.192	293.000
77.945	302.231	294.000
77.857	301.653	294.000
77.800	301.223	294.000
77.954	301.550	294.000
77.390	301.639	294.000
76.395	301.588	294.000
76.430	301.736	294.000
77.095	302.240	294.000
100.936	314.827	295.000
100.700	315.364	295.000
100.848	315.579	295.000
101.528	315.567	295.000
100.796	315.635	295.000
100.280	315.759	295.000
100.591	315.476	295.000
100.785	315.261	295.000
101.417	315.886	295.000
101.651	315.533	295.000
101.382	316.382	295.000
101.028	315.595	295.000
101.377	315.790	295.000
415.379	448.592	296.000
415.236	448.957	296.000
415.147	449.484	296.000
488.413	480.571	297.000
488.833	480.952	297.000
382.000	494.058	298.000
381.236	494.076	298.000
219.403	50.135	299.000
219.244	50.357	299.000
219.137	49.830	299.000
219.272	50.098	299.000
193.878	98.945	300.000
193.757	99.153	300.000
194.063	98.502	300.000
194.168	98.004	300.000
193.303	98.187	300.000
32.846	115.876	301.000
32.381	116.392	301.000
31.061	156.098	302.000
31.461	156.156	302.000
82.451	160.411	303.000
82.435	160.368	303.000
81.621	159.171	303.000
82.528	158.756	303.000
101.049	187.241	304.000
100.838	187.438	304.000
82.628	218.043	305.000
83.292	218.022	305.000
83.438	217.635	305.000
84.594	217.511	305.000
84.016	217.188	305.000
84.653	217.416	305.000
83.583	216.784	305.000
313.355	220.284	306.000
312.806	220.476	306.000
312.322	220.896	306.000
312.754	220.792	306.000
312.471	220.051	306.000
184.267	250.410	307.000
184.245	249.718	307.000
184.482	250.514	307.000
184.691	250.170	307.000
184.318	297.553	308.000
183.775	297.498	308.000
183.762	297.267	308.000
184.057	297.449	308.000
184.600	298.084	308.000
185.002	298.131	308.000
185.254	298.972	308.000
184.347	298.208	308.000
184.396	298.188	308.000
184.654	298.660	308.000
184.252	298.871	308.000
183.982	298.398	308.000
183.885	298.247	308.000
182.982	297.398	308.000
183.258	297.929	308.000
184.054	297.611	308.000
183.842	297.325	308.000
183.282	296.720	308.000
183.951	296.872	308.000
111.826	299.419	309.000
111.297	299.775	309.000
268.060	327.047	310.000
267.566	327.243	310.000
268.248	327.765	310.000
268.039	327.813	310.000
55.375	327.845	311.000
54.776	328.263	311.000
55.224	328.281	311.000
386.028	342.630	312.000
385.721	343.416	312.000
385.698	342.969	312.000
386.020	343.485	312.000
385.939	343.396	312.000
385.375	343.645	312.000
386.267	342.915	312.000
385.969	343.482	312.000
27.366	350.957	313.000
26.861	350.751	313.000
26.435	349.956	313.000
186.665	363.395	314.000
186.835	363.585	314.000
493.747	423.251	315.000
493.173	423.698	315.000
493.449	423.557	315.000
17.100	468.911	316.000
17.531	469.283	316.000
17.762	468.845	316.000
18.296	469.567	316.000
62.567	491.516	317.000
61.395	490.921	317.000
338.643	78.252	318.000
339.252	79.088	318.000
43.071	99.021	319.000
43.707	99.314	319.000
10.392	106.780	320.000
8.714	106.727	320.000
8.854	106.460	320.000
7.962	105.460	320.000
8.318	106.028	320.000
393.115	177.610	321.000
395.548	178.186	321.000
199.970	184.803	322.000
200.708	184.878	322.000
165.059	206.944	323.000
165.012	207.070	323.000
165.120	208.048	323.000
459.165	206.774	324.000
459.069	207.044	324.000
459.249	207.050	324.000
431.304	213.090	325.000
432.811	213.342	325.000
433.858	212.983	325.000
433.615	213.000	325.000
433.370	213.466	325.000
433.372	212.676	325.000
306.799	228.816	326.000
307.316	229.210	326.000
306.965	228.659	326.000
307.285	229.343	326.000
306.934	229.062	326.000
306.468	229.237	326.000
306.563	228.622	326.000
452.496	233.328	327.000
453.783	233.211	327.000
46.636	383.920	328.000
46.616	384.096	328.000
41.449	475.337	329.000
41.466	475.218	329.000
41.418	475.657	329.000
378.039	475.717	330.000
378.678	476.598	330.000
378.298	476.741	330.000
377.385	477.671	330.000
331.900	32.079	331.000
332.283	31.538	331.000
450.654	197.896	332.000
450.898	197.780	332.000
449.019	198.555	332.000
446.078	198.912	332.000
463.373	231.335	333.000
466.213	231.130	333.000
47.376	252.422	334.000
47.671	251.851	334.000
47.535	252.952	334.000
73.126	269.429	335.000
73.628	269.399	335.000
38.405	274.190	336.000
38.596	274.346	336.000
354.455	274.343	337.000
354.723	275.149	337.000
200.936	279.494	338.000
200.026	279.077	338.000
280.411	291.507	339.000
279.725	291.346	339.000
314.083	372.149	340.000
313.831	372.868	340.000
315.238	372.638	340.000
314.380	372.214	340.000
269.887	399.314	341.000
269.232	399.382	341.000
268.899	398.980	341.000
268.675	398.594	341.000
269.201	398.691	341.000
268.048	398.035	341.000
267.867	398.599	341.000
268.115	398.305	341.000
268.832	397.087	341.000
269.963	398.209	341.000
270.792	398.209	341.000
271.537	397.540	341.000
271.780	397.337	341.000
420.050	404.178	342.000
419.934	403.744	342.000
393.907	418.979	343.000
393.278	419.683	343.000
393.629	419.788	343.000
439.994	444.368	344.000
439.469	445.224	344.000
439.202	444.979	344.000
439.199	445.355	344.000
437.953	446.356	344.000
388.671	481.239	345.000
387.799	480.099	345.000
143.795	489.771	346.000
144.145	489.320	346.000
470.399	499.174	347.000
469.618	499.486	347.000
385.476	129.745	348.000
386.865	130.201	348.000
386.393	130.443	348.000
101.532	187.228	349.000
100.461	187.784	349.000
111.491	196.966	350.000
111.993	196.976	350.000
36.296	200.696	351.000
34.557	201.211	351.000
34.299	201.750	351.000
35.504	201.474	351.000
223.585	206.530	352.000
224.123	206.575	352.000
442.589	225.128	353.000
441.638	225.055	353.000
77.983	243.039	354.000
77.862	242.955	354.000
77.784	242.565	354.000
77.590	242.407	354.000
89.741	280.354	355.000
90.497	280.341	355.000
47.550	311.685	356.000
47.503	312.780	356.000
83.618	343.390	357.000
84.104	344.007	357.000
83.165	343.565	357.000
83.480	343.753	357.000
42.245	346.634	358.000
41.117	346.203	358.000
41.351	345.562	358.000
41.196	346.156	358.000
324.719	408.090	359.000
325.039	407.703	359.000
327.802	416.098	360.000
328.660	416.409	360.000
78.333	422.697	361.000
78.625	422.671	361.000
78.156	422.376	361.000
78.235	422.384	361.000
78.013	422.310	361.000
199.683	476.808	362.000
199.115	476.732	362.000
490.191	481.098	363.000
489.951	480.760	363.000
489.694	480.648	363.000
490.245	480.672	363.000
490.271	480.749	363.000
316.252	21.603	364.000
318.361	23.075	364.000
100.193	46.814	365.000
100.388	46.278	365.000
100.825	45.587	365.000
328.063	94.155	366.000
327.692	95.042	366.000
136.292	95.614	367.000
136.842	95.362	367.000
455.785	163.354	368.000
455.942	163.396	368.000
346.520	191.730	369.000
345.898	192.115	369.000
194.143	198.157	370.000
194.519	198.040	370.000
302.782	217.475	371.000
302.546	216.692	371.000
302.391	216.741	371.000
302.846	217.079	371.000
303.076	217.513	371.000
202.338	252.945	372.000
202.452	253.475	372.000
202.466	252.754	372.000
310.152	280.167	373.000
310.441	280.077	373.000
311.008	280.609	373.000
310.130	280.985	373.000
309.978	280.693	373.000
317.519	362.077	374.000
317.839	362.554	374.000
318.256	362.581	374.000
318.333	362.440	374.000
66.714	398.907	375.000
67.060	398.925	375.000
311.094	411.897	376.000
311.924	412.705	376.000
493.196	424.541	377.000
493.407	424.460	377.000
493.092	423.800	377.000
493.483	423.643	377.000
493.589	424.745	377.000
14.479	481.309	378.000
14.267	480.917	378.000
15.047	481.206	378.000
15.475	481.263	378.000
16.453	480.820	378.000
17.349	481.527	378.000
342.302	49.858	379.000
342.921	50.440	379.000
116.816	62.118	380.000
117.894	62.190	380.000
117.304	62.130	380.000
118.225	62.340	380.000
117.741	62.461	380.000
118.240	62.384	380.000
385.902	155.544	381.000
384.727	156.075	381.000
457.985	207.159	382.000
458.920	207.054	382.000
458.575	206.944	382.000
101.687	227.387	383.000
100.865	227.459	383.000
100.301	227.160	383.000
337.007	237.689	384.000
337.902	237.783	384.000
338.280	238.485	384.000
37.479	259.937	385.000
37.613	260.108	385.000
37.132	259.551	385.000
37.796	259.757	385.000
73.768	270.371	386.000
73.955	270.172	386.000
74.409	269.535	386.000
132.882	290.792	387.000
133.174	290.793	387.000
41.016	322.151	388.000
39.931	322.088	388.000
39.911	322.468	388.000
40.605	323.527	388.000
41.179	324.386	388.000
41.656	323.699	388.000
42.075	323.357	388.000
42.365	323.184	388.000
326.196	336.526	389.000
325.020	336.198	389.000
325.762	334.851	389.000
372.441	443.520	390.000
372.807	443.020	390.000
372.895	442.877	390.000
377.401	463.103	391.000
378.124	463.727	391.000
377.873	463.887	391.000
378.188	464.373	391.000
378.355	463.111	391.000
469.119	501.519	392.000
468.597	501.621	392.000
468.566	500.937	392.000
469.287	501.174	392.000
469.043	501.194	392.000
469.567	500.301	392.000
468.890	500.175	392.000
468.396	500.357	392.000
468.233	501.068	392.000
483.688	500.761	393.000
483.680	501.210	393.000
264.180	12.004	394.000
264.574	11.948	394.000
264.294	12.376	394.000
447.078	152.107	395.000
448.054	153.068	395.000
365.392	178.001	396.000
364.855	179.703	396.000
355.183	193.910	397.000
354.379	193.381	397.000
111.889	196.570	398.000
111.691	196.788	398.000
169.117	199.937	399.000
169.202	200.355	399.000
224.524	207.089	400.000
224.239	207.276	400.000
224.754	207.341	400.000
224.854	207.587	400.000
225.066	206.811	400.000
304.565	257.020	401.000
305.078	257.286	401.000
305.216	257.147	401.000
306.217	257.622	401.000
290.188	332.182	402.000
290.489	331.459	402.000
419.922	374.374	403.000
420.953	373.950	403.000
317.582	384.147	404.000
318.443	383.719	404.000
318.655	383.520	404.000
394.354	406.057	405.000
394.594	406.770	405.000
394.746	407.028	405.000
394.227	406.896	405.000
394.710	406.368	405.000
394.857	406.687	405.000
394.737	406.611	405.000
394.763	406.812	405.000
394.579	406.470	405.000
394.797	406.383	405.000
343.472	415.867	406.000
343.092	415.490	406.000
146.315	419.795	407.000
145.868	419.824	407.000
145.952	419.250	407.000
146.011	419.753	407.000
145.524	419.409	407.000
146.303	419.730	407.000
393.952	420.601	408.000
394.322	419.834	408.000
318.179	424.854	409.000
318.979	425.440	409.000
318.844	424.962	409.000
96.703	448.566	410.000
96.783	448.437	410.000
426.437	481.489	411.000
426.124	481.721	411.000
35.880	36.819	412.000
34.674	36.398	412.000
283.084	90.144	413.000
283.242	90.687	413.000
282.170	90.382	413.000
284.390	131.155	414.000
284.800	131.546	414.000
284.355	131.191	414.000
284.169	131.750	414.000
283.825	131.894	414.000
283.523	131.621	414.000
283.629	130.753	414.000
284.269	129.257	414.000
284.163	129.063	414.000
461.284	146.052	415.000
461.086	146.122	415.000
193.611	197.465	416.000
193.873	198.184	416.000
451.411	198.292	417.000
452.626	198.558	417.000
200.918	226.765	418.000
201.738	225.956	418.000
405.814	235.823	419.000
406.450	235.311	419.000
303.694	246.455	420.000
302.984	246.210	420.000
268.105	269.391	421.000
267.373	269.110	421.000
33.094	79.106	422.000
33.964	78.404	422.000
150.249	83.412	423.000
150.152	83.753	423.000
149.804	83.491	423.000
149.798	83.456	423.000
364.768	194.945	424.000
365.215	194.489	424.000
365.012	194.310	424.000
364.254	193.810	424.000
441.674	234.536	425.000
441.835	235.274	425.000
475.103	238.946	426.000
475.765	239.012	426.000
476.657	238.429	426.000
199.097	266.562	427.000
199.062	267.524	427.000
199.519	267.121	427.000
77.525	302.606	428.000
77.339	303.082	428.000
41.291	346.007	429.000
40.962	345.744	429.000
40.776	345.594	429.000
40.987	345.478	429.000
40.631	345.612	429.000
41.307	345.854	429.000
47.278	383.258	430.000
47.374	383.692	430.000
46.821	383.246	430.000
47.565	382.988	430.000
47.316	382.962	430.000
47.055	383.981	430.000
415.969	449.434	431.000
416.038	449.494	431.000
415.321	449.092	431.000
416.364	448.789	431.000
474.494	492.720	432.000
474.845	492.715	432.000
474.261	493.035	432.000
331.400	48.041	433.000
331.176	47.993	433.000
331.279	47.791	433.000
332.447	48.031	433.000
334.875	48.325	433.000
89.367	51.485	434.000
89.829	52.703	434.000
90.057	52.895	434.000
90.151	53.104	434.000
143.186	80.758	435.000
144.064	81.396	435.000
27.603	101.302	436.000
27.389	100.851	436.000
448.404	154.174	437.000
448.546	153.282	437.000
60.410	176.047	438.000
60.473	176.499	438.000
111.914	196.314	439.000
111.870	196.564	439.000
433.954	212.457	440.000
433.640	212.060	440.000
433.687	211.519	440.000
26.197	227.368	441.000
26.816	227.903	441.000
27.166	227.756	441.000
27.360	227.799	441.000
27.028	227.245	441.000
27.007	227.611	441.000
271.480	231.226	442.000
270.873	230.300	442.000
66.249	263.187	443.000
66.265	262.742	443.000
288.094	268.938	444.000
287.001	268.284	444.000
74.736	269.858	445.000
74.384	269.532	445.000
74.535	268.914	445.000
74.666	269.008	445.000
74.391	268.494	445.000
74.391	268.291	445.000
74.048	268.236	445.000
73.886	268.437	445.000
289.608	331.105	446.000
289.584	331.112	446.000
290.062	330.782	446.000
290.952	330.415	446.000
445.681	362.360	447.000
446.960	361.916	447.000
446.574	362.368	447.000
447.149	363.035	447.000
447.969	362.393	447.000
447.594	361.367	447.000
317.565	363.089	448.000
318.298	362.722	448.000
318.279	363.095	448.000
316.942	363.587	448.000
316.201	362.432	448.000
313.732	372.290	449.000
313.399	371.191	449.000
77.980	421.646	450.000
77.196	421.037	450.000
491.580	479.690	451.000
490.497	479.739	451.000
175.428	489.978	452.000
175.443	489.910	452.000
175.659	490.178	452.000
107.540	494.268	453.000
107.698	493.327	453.000
108.711	493.488	453.000
108.218	493.447	453.000
107.840	493.632	453.000
107.972	493.864	453.000
34.707	36.862	454.000
33.350	35.631	454.000
33.554	37.045	454.000
55.232	93.113	455.000
54.862	93.477	455.000
266.933	109.538	456.000
266.429	110.313	456.000
266.467	110.314	456.000
267.210	109.316	456.000
266.807	108.229	456.000
61.173	190.824	457.000
61.036	190.420	457.000
441.501	224.631	458.000
440.866	224.512	458.000
194.748	291.903	459.000
195.660	291.548	459.000
196.390	291.326	459.000
411.093	314.103	460.000
411.900	313.155	460.000
389.379	318.782	461.000
389.861	319.732	461.000
389.119	319.166	461.000
339.580	344.558	462.000
339.918	344.718	462.000
340.238	345.170	462.000
341.968	345.494	462.000
340.837	345.463	462.000
429.586	411.075	463.000
430.116	411.427	463.000
430.015	410.779	463.000
85.984	412.785	464.000
85.434	412.051	464.000
85.700	411.758	464.000
85.126	411.402	464.000
85.435	411.755	464.000
85.583	412.075	464.000
85.045	411.623	464.000
362.396	482.905	465.000
361.512	482.758	465.000
73.764	25.719	466.000
74.619	25.026	466.000
74.705	25.041	466.000
74.936	24.744	466.000
255.084	50.217	467.000
254.587	48.591	467.000
32.866	77.768	468.000
31.443	77.902	468.000
31.148	77.775	468.000
29.875	77.621	468.000
29.607	77.997	468.000
29.010	76.910	468.000
29.876	76.960	468.000
282.425	89.290	469.000
282.234	88.288	469.000
72.994	167.767	470.000
72.836	167.733	470.000
83.180	217.340	471.000
83.074	217.193	471.000
83.401	217.408	471.000
83.182	218.337	471.000
83.943	217.824	471.000
83.482	217.966	471.000
83.605	217.683	471.000
83.406	218.249	471.000
82.964	218.759	471.000
82.997	218.131	471.000
82.428	217.282	471.000
82.159	216.896	471.000
81.037	216.765	471.000
322.892	232.847	472.000
322.694	232.514	472.000
77.080	242.285	473.000
76.718	242.400	473.000
147.432	250.553	474.000
147.600	249.988	474.000
36.983	260.323	475.000
37.196	260.096	475.000
381.397	280.756	476.000
380.642	280.594	476.000
379.937	280.741	476.000
383.864	281.440	476.000
76.602	302.032	477.000
78.023	301.841	477.000
78.076	301.201	477.000
77.438	301.392	477.000
289.448	312.834	478.000
289.119	312.599	478.000
410.425	348.810	479.000
410.829	348.931	479.000
409.479	349.912	479.000
409.458	349.750	479.000
360.581	396.858	480.000
359.815	396.818	480.000
378.417	462.869	481.000
377.822	462.659	481.000
101.048	46.342	482.000
100.469	46.037	482.000
100.475	46.101	482.000
100.526	47.178	482.000
100.773	46.031	482.000
100.625	46.516	482.000
101.451	46.453	482.000
100.962	46.665	482.000
101.044	47.025	482.000
101.101	46.788	482.000
100.028	46.247	482.000
100.248	46.642	482.000
23.545	84.217	483.000
24.039	83.381	483.000
312.277	92.223	484.000
312.598	92.217	484.000
27.847	101.132	485.000
27.244	101.835	485.000
150.300	148.303	486.000
150.170	147.869	486.000
149.473	147.572	486.000
149.126	146.814	486.000
149.258	146.788	486.000
148.813	146.712	486.000
149.661	147.250	486.000
297.797	159.942	487.000
298.226	158.455	487.000
183.644	164.146	488.000
183.808	164.332	488.000
60.052	175.918	489.000
59.756	176.520	489.000
59.609	176.227	489.000
59.918	177.480	489.000
59.537	177.115	489.000
60.575	177.690	489.000
60.855	180.174	489.000
60.510	179.770	489.000
60.586	179.085	489.000
61.456	178.863	489.000
60.303	178.745	489.000
60.873	179.280	489.000
100.584	188.394	490.000
101.328	187.886	490.000
412.148	197.179	491.000
412.657	197.578	491.000
412.088	197.624	491.000
411.765	196.917	491.000
433.307	199.669	492.000
433.673	199.168	492.000
433.515	198.996	492.000
434.118	198.812	492.000
433.418	198.660	492.000
434.404	198.874	492.000
434.626	199.308	492.000
201.796	225.563	493.000
201.799	225.911	493.000
201.795	225.273	493.000
202.748	224.459	493.000
202.859	224.635	493.000
14.029	229.511	494.000
15.461	230.223	494.000
65.000	292.312	495.000
64.537	290.795	495.000
207.289	315.665	496.000
206.816	315.890	496.000
325.593	334.571	497.000
325.564	334.914	497.000
325.944	335.749	497.000
40.311	364.271	498.000
40.763	364.667	498.000
40.622	365.294	498.000
40.516	364.892	498.000
40.287	365.274	498.000
40.308	365.265	498.000
40.409	365.575	498.000
340.495	410.601	499.000
339.691	410.161	499.000
339.318	410.769	499.000
447.271	414.609	500.000
447.732	414.007	500.000
474.708	493.206	501.000
474.689	493.005	501.000
474.865	492.463	501.000
475.045	492.700	501.000
475.170	492.313	501.000
474.520	492.193	501.000
162.057	501.206	502.000
161.266	501.432	502.000
68.882	114.060	503.000
69.567	114.223	503.000
69.621	114.887	503.000
69.682	114.739	503.000
69.722	115.636	503.000
69.808	115.602	503.000
69.633	116.581	503.000
69.891	116.338	503.000
69.689	116.302	503.000
69.615	116.575	503.000
69.650	116.718	503.000
69.605	116.331	503.000
83.647	120.003	504.000
83.616	119.484	504.000
91.077	130.873	505.000
90.252	130.774	505.000
69.124	159.462	506.000
69.339	160.219	506.000
57.070	245.643	507.000
56.685	245.172	507.000
120.368	306.582	508.000
121.045	307.165	508.000
47.447	311.792	509.000
47.274	310.903	509.000
101.050	315.222	510.000
101.330	315.956	510.000
101.427	316.793	510.000
185.500	324.985	511.000
184.759	325.072	511.000
393.255	419.956	512.000
393.155	419.387	512.000
89.596	52.064	513.000
89.964	51.937	513.000
89.991	52.545	513.000
90.179	52.489	513.000
89.952	53.173	513.000
282.553	86.622	514.000
283.205	86.304	514.000
268.668	166.143	515.000
269.311	166.089	515.000
267.847	165.297	515.000
267.979	165.362	515.000
267.799	165.403	515.000
320.958	173.408	516.000
320.105	174.327	516.000
320.538	174.618	516.000
320.438	175.569	516.000
320.598	175.548	516.000
320.734	176.637	516.000
393.588	177.870	517.000
393.878	177.906	517.000
393.558	178.038	517.000
394.100	178.009	517.000
394.937	178.644	517.000
394.515	178.906	517.000
394.472	179.118	517.000
393.558	178.991	517.000
394.459	178.675	517.000
395.201	178.707	517.000
225.795	207.846	518.000
225.725	207.849	518.000
311.044	218.786	519.000
312.975	220.516	519.000
463.804	231.921	520.000
464.416	232.080	520.000
464.950	231.089	520.000
463.577	231.453	520.000
204.115	243.589	521.000
204.410	243.418	521.000
463.433	244.068	522.000
462.806	244.295	522.000
462.960	245.011	522.000
69.291	281.652	523.000
69.331	281.355	523.000
69.844	282.072	523.000
69.296	281.148	523.000
213.430	298.115	524.000
214.558	298.013	524.000
401.581	338.107	525.000
402.112	338.517	525.000
71.075	347.905	526.000
70.884	348.484	526.000
461.577	380.351	527.000
461.205	380.489	527.000
428.222	394.655	528.000
428.141	395.116	528.000
378.309	462.635	529.000
377.979	463.806	529.000
256.656	491.452	530.000
256.937	491.370	530.000
257.565	491.529	530.000
122.081	37.351	531.000
121.761	37.861	531.000
122.040	37.168	531.000
254.425	48.636	532.000
254.962	48.151	532.000
254.989	48.714	532.000
254.894	49.466	532.000
109.234	69.615	533.000
108.026	69.503	533.000
136.132	74.736	534.000
136.536	75.650	534.000
136.163	75.462	534.000
25.300	83.938	535.000
25.267	83.640	535.000
81.398	138.573	536.000
81.391	138.135	536.000
373.402	160.113	537.000
373.427	160.319	537.000
72.536	167.663	538.000
72.493	167.743	538.000
215.267	231.678	539.000
215.923	232.007	539.000
215.472	231.916	539.000
322.949	232.587	540.000
324.302	231.979	540.000
323.529	232.108	540.000
148.071	252.598	541.000
148.642	253.500	541.000
37.354	260.437	542.000
36.852	259.276	542.000
36.645	259.239	542.000
22.557	272.813	543.000
22.182	273.015	543.000
41.595	345.932	544.000
41.664	346.425	544.000
41.317	346.105	544.000
41.719	345.935	544.000
40.898	345.478	544.000
201.967	360.481	545.000
202.066	360.465	545.000
201.712	360.246	545.000
202.210	360.336	545.000
180.739	366.463	546.000
180.559	366.348	546.000
181.044	366.623	546.000
181.218	366.625	546.000
181.407	366.350	546.000
180.952	366.188	546.000
180.457	366.384	546.000
180.692	366.038	546.000
182.122	366.347	546.000
318.975	426.109	547.000
319.249	425.514	547.000
318.125	424.411	547.000
318.476	425.152	547.000
318.551	426.371	547.000
317.459	425.442	547.000
453.443	426.512	548.000
453.670	426.451	548.000
373.164	442.828	549.000
374.004	443.207	549.000
373.843	443.443	549.000
310.413	11.407	550.000
310.503	11.984	550.000
297.832	166.547	551.000
298.972	165.884	551.000
451.727	209.246	552.000
451.150	209.724	552.000
67.709	236.437	553.000
67.424	235.963	553.000
174.883	251.815	554.000
174.134	251.556	554.000
236.236	263.463	555.000
237.004	264.607	555.000
87.661	279.012	556.000
87.452	279.073	556.000
88.729	279.013	556.000
88.860	279.630	556.000
40.046	298.410	557.000
40.493	299.882	557.000
41.799	300.698	557.000
41.070	300.507	557.000
40.447	300.072	557.000
229.412	320.832	558.000
228.678	319.932	558.000
228.334	320.149	558.000
227.353	319.532	558.000
191.138	338.934	559.000
191.505	339.119	559.000
192.323	340.225	559.000
410.932	348.755	560.000
411.707	348.810	560.000
410.818	348.525	560.000
411.292	347.979	560.000
411.409	348.244	560.000
411.471	348.069	560.000
412.448	347.461	560.000
313.645	372.460	561.000
313.292	372.415	561.000
447.996	415.003	562.000
448.314	414.025	562.000
447.975	414.433	562.000
447.368	413.806	562.000
447.056	413.926	562.000
446.964	414.166	562.000
446.482	414.454	562.000
446.803	414.634	562.000
447.602	414.066	562.000
27.187	435.673	563.000
26.989	435.635	563.000
27.271	435.532	563.000
27.354	435.215	563.000
257.826	459.826	564.000
258.082	459.354	564.000
175.218	488.688	565.000
175.112	488.068	565.000
175.388	488.450	565.000
337.349	48.500	566.000
335.964	48.620	566.000
[truncated: 370,262 more rows]
