# Supplementary material for: The transpeptidase PBP2 governs initial localization and activity of the major cell-wall synthesis machinery in E. coli
Source: eLife. 2020 Feb 20;9:e50629. doi: 10.7554/eLife.50629 (PMC7089770; doi:10.7554/eLife.50629)
Supplement: Source data 1. [file elife-50629-data1.zip › data/fast/GFP/gfpPBP2_5uMiptg_1.txt]

X Y ID
9.747	79.363	1.000
9.579	78.849	1.000
9.395	79.003	1.000
9.679	78.782	1.000
381.610	81.535	2.000
381.640	82.264	2.000
381.543	82.009	2.000
381.394	81.680	2.000
381.090	81.740	2.000
167.290	91.122	3.000
167.211	90.523	3.000
167.098	90.821	3.000
166.949	90.543	3.000
167.704	91.218	3.000
372.920	112.587	4.000
373.547	112.359	4.000
373.680	113.295	4.000
373.731	112.637	4.000
373.824	112.815	4.000
373.423	113.478	4.000
373.346	112.834	4.000
373.596	113.118	4.000
373.396	113.181	4.000
373.711	112.923	4.000
19.618	114.908	5.000
19.862	115.494	5.000
349.367	118.513	6.000
348.964	117.899	6.000
348.951	117.553	6.000
79.079	120.277	7.000
80.460	120.087	7.000
386.080	151.110	8.000
385.807	151.039	8.000
385.607	151.082	8.000
245.614	177.406	9.000
246.008	177.882	9.000
244.747	177.051	9.000
105.915	186.546	10.000
105.686	187.588	10.000
170.292	188.715	11.000
170.551	187.512	11.000
165.305	201.117	12.000
164.671	202.108	12.000
165.336	201.916	12.000
165.485	202.095	12.000
165.626	203.022	12.000
242.278	248.938	13.000
242.855	249.892	13.000
372.036	250.180	14.000
373.340	250.675	14.000
373.421	250.848	14.000
216.530	257.989	15.000
216.460	257.025	15.000
84.536	263.541	16.000
85.745	263.774	16.000
86.092	264.218	16.000
387.626	265.964	17.000
387.010	267.242	17.000
385.581	267.427	17.000
384.416	266.590	17.000
79.114	273.259	18.000
79.865	274.132	18.000
80.167	274.376	18.000
335.942	285.424	19.000
335.718	285.848	19.000
336.769	285.443	19.000
337.883	286.126	19.000
338.330	286.008	19.000
335.482	286.939	19.000
486.147	300.667	20.000
487.494	302.382	20.000
487.235	301.265	20.000
486.088	300.802	20.000
474.891	304.905	21.000
475.182	306.483	21.000
236.030	307.372	22.000
235.397	307.520	22.000
486.360	309.775	23.000
486.314	309.897	23.000
69.912	326.655	24.000
70.359	326.693	24.000
70.443	326.123	24.000
370.535	329.356	25.000
370.613	330.127	25.000
368.271	328.729	25.000
369.541	329.190	25.000
344.156	355.983	26.000
343.742	355.841	26.000
449.400	363.450	27.000
448.901	363.058	27.000
450.224	363.910	27.000
259.535	375.117	28.000
259.301	375.213	28.000
259.113	375.165	28.000
258.898	375.765	28.000
278.313	374.871	29.000
278.813	375.138	29.000
310.619	375.631	30.000
310.766	375.537	30.000
311.384	373.399	30.000
181.995	400.961	31.000
182.282	400.886	31.000
142.293	462.795	32.000
142.081	462.555	32.000
40.442	464.461	33.000
40.435	463.840	33.000
40.512	464.378	33.000
382.315	464.605	34.000
381.346	465.350	34.000
381.389	465.146	34.000
382.530	465.502	34.000
382.678	465.907	34.000
383.182	465.286	34.000
382.715	464.883	34.000
29.743	472.908	35.000
30.364	473.884	35.000
30.238	474.165	35.000
30.614	473.262	35.000
30.907	473.856	35.000
31.081	473.904	35.000
30.650	473.859	35.000
489.800	477.155	36.000
489.855	476.973	36.000
490.997	476.641	36.000
490.451	475.805	36.000
445.811	482.199	37.000
445.616	481.592	37.000
445.705	481.860	37.000
446.597	481.058	37.000
446.934	481.224	37.000
472.326	499.791	38.000
471.834	500.777	38.000
362.842	58.743	39.000
363.225	58.850	39.000
362.825	58.964	39.000
136.777	73.458	40.000
136.239	72.433	40.000
136.463	73.071	40.000
331.413	161.512	41.000
331.252	161.259	41.000
331.346	160.766	41.000
331.358	159.806	41.000
449.852	165.937	42.000
451.208	165.633	42.000
450.936	165.996	42.000
451.111	166.226	42.000
451.524	166.834	42.000
209.946	167.828	43.000
210.038	168.496	43.000
225.572	172.660	44.000
225.132	172.398	44.000
224.622	172.381	44.000
494.993	172.684	45.000
494.550	173.094	45.000
280.700	201.536	46.000
280.649	201.516	46.000
167.441	210.827	47.000
166.745	211.799	47.000
43.067	291.014	48.000
43.045	290.983	48.000
75.459	313.479	49.000
75.269	311.938	49.000
170.044	349.026	50.000
170.322	349.640	50.000
170.843	349.097	50.000
172.134	348.385	50.000
172.147	348.971	50.000
172.235	348.099	50.000
172.495	347.925	50.000
171.790	348.528	50.000
484.592	354.871	51.000
485.179	354.191	51.000
78.626	356.369	52.000
79.150	356.456	52.000
78.833	356.211	52.000
414.216	366.860	53.000
415.309	367.537	53.000
323.282	377.897	54.000
323.986	378.351	54.000
323.818	378.360	54.000
323.884	377.912	54.000
323.622	378.086	54.000
324.323	377.618	54.000
469.921	402.631	55.000
469.817	403.525	55.000
469.753	403.529	55.000
278.940	404.236	56.000
278.263	405.072	56.000
277.621	405.260	56.000
277.308	405.489	56.000
276.568	406.789	56.000
277.600	404.701	56.000
379.230	420.283	57.000
378.016	421.829	57.000
464.117	457.958	58.000
462.711	458.248	58.000
463.004	457.982	58.000
462.858	457.478	58.000
204.146	32.374	59.000
204.620	32.841	59.000
129.282	46.708	60.000
128.934	46.081	60.000
129.083	45.671	60.000
129.480	45.516	60.000
128.984	45.555	60.000
129.462	46.617	60.000
128.533	47.304	60.000
128.649	46.652	60.000
394.349	124.758	61.000
393.850	125.019	61.000
393.755	124.582	61.000
171.866	164.078	62.000
173.136	163.901	62.000
173.128	163.275	62.000
172.972	163.351	62.000
173.058	163.529	62.000
172.911	164.505	62.000
173.095	165.088	62.000
406.119	166.564	63.000
406.898	166.962	63.000
96.488	192.388	64.000
96.664	192.663	64.000
480.755	250.136	65.000
481.543	250.957	65.000
481.369	250.658	65.000
480.978	249.927	65.000
481.113	249.828	65.000
481.483	250.079	65.000
481.220	250.121	65.000
124.523	288.004	66.000
123.423	288.175	66.000
122.325	289.261	66.000
123.643	287.686	66.000
123.658	286.677	66.000
490.496	321.411	67.000
490.544	321.909	67.000
135.061	329.340	68.000
134.644	328.392	68.000
388.375	330.916	69.000
387.664	331.413	69.000
388.195	332.377	69.000
402.878	332.551	70.000
402.876	333.085	70.000
402.049	344.874	71.000
402.157	345.833	71.000
460.460	345.794	72.000
459.941	346.159	72.000
469.708	362.445	73.000
470.324	362.417	73.000
469.057	378.698	74.000
469.586	380.452	74.000
491.432	412.606	75.000
492.251	412.101	75.000
198.768	458.157	76.000
198.573	458.042	76.000
90.194	467.710	77.000
91.350	469.448	77.000
91.617	466.975	77.000
29.222	488.718	78.000
29.133	488.705	78.000
44.166	69.077	79.000
43.864	68.882	79.000
166.578	142.377	80.000
166.123	142.225	80.000
419.112	169.367	81.000
418.007	169.636	81.000
418.636	170.868	81.000
418.662	170.975	81.000
418.188	169.358	81.000
418.558	168.766	81.000
461.952	195.470	82.000
460.459	194.502	82.000
462.470	195.677	82.000
213.075	206.103	83.000
213.862	206.346	83.000
213.676	205.440	83.000
213.012	205.416	83.000
213.527	205.984	83.000
213.516	206.084	83.000
212.474	207.245	83.000
213.577	207.461	83.000
213.047	207.247	83.000
214.062	207.901	83.000
341.281	252.350	84.000
341.625	252.845	84.000
341.810	252.235	84.000
342.076	253.638	84.000
342.972	252.986	84.000
497.078	268.387	85.000
497.206	268.440	85.000
496.599	268.602	85.000
496.782	268.553	85.000
497.990	267.915	85.000
498.874	266.926	85.000
222.800	302.406	86.000
223.390	301.401	86.000
222.876	301.196	86.000
289.269	350.212	87.000
290.347	350.690	87.000
291.636	349.498	87.000
291.292	349.728	87.000
291.287	349.550	87.000
179.247	367.881	88.000
178.667	368.017	88.000
179.283	366.822	88.000
330.360	391.392	89.000
330.692	392.982	89.000
357.169	453.109	90.000
356.713	454.274	90.000
356.868	454.962	90.000
190.134	35.146	91.000
191.013	35.026	91.000
190.094	34.844	91.000
359.175	44.783	92.000
357.647	45.617	92.000
335.906	114.075	93.000
335.596	113.689	93.000
336.205	114.773	93.000
335.714	115.464	93.000
108.148	117.594	94.000
107.275	117.948	94.000
366.661	124.476	95.000
366.509	123.638	95.000
128.521	157.780	96.000
129.295	157.973	96.000
124.140	164.446	97.000
124.972	163.771	97.000
124.498	164.458	97.000
124.181	164.892	97.000
126.144	163.325	97.000
200.966	176.115	98.000
200.951	176.240	98.000
201.160	176.194	98.000
201.087	176.248	98.000
244.781	176.421	99.000
243.983	176.088	99.000
16.160	203.508	100.000
15.828	203.950	100.000
16.187	203.126	100.000
325.204	232.602	101.000
325.600	230.939	101.000
326.236	231.278	101.000
241.353	249.236	102.000
241.655	249.487	102.000
79.838	274.157	103.000
80.967	275.285	103.000
79.917	274.184	103.000
485.216	308.908	104.000
484.363	309.908	104.000
485.508	310.239	104.000
328.107	314.322	105.000
328.478	314.837	105.000
329.449	315.158	105.000
329.073	314.784	105.000
374.900	315.076	106.000
375.442	315.477	106.000
375.682	317.082	106.000
377.338	315.504	106.000
376.375	314.951	106.000
376.480	314.345	106.000
375.743	314.322	106.000
71.131	326.809	107.000
71.072	326.126	107.000
71.725	327.315	107.000
70.902	327.925	107.000
70.950	328.115	107.000
72.071	327.621	107.000
72.309	327.396	107.000
71.654	327.540	107.000
71.888	327.679	107.000
494.391	326.675	108.000
491.974	324.867	108.000
311.141	374.274	109.000
313.357	374.957	109.000
322.269	407.274	110.000
322.023	408.942	110.000
321.384	409.526	110.000
321.238	409.669	110.000
321.037	409.337	110.000
320.832	409.788	110.000
321.695	410.258	110.000
458.557	406.909	111.000
456.961	406.449	111.000
455.557	407.573	111.000
454.938	407.344	111.000
494.584	415.427	112.000
494.151	414.637	112.000
493.372	414.849	112.000
109.491	430.394	113.000
110.043	430.860	113.000
37.801	462.786	114.000
39.362	463.343	114.000
203.242	33.449	115.000
203.723	32.241	115.000
203.618	31.706	115.000
204.108	31.872	115.000
203.879	31.706	115.000
204.012	31.947	115.000
204.655	31.829	115.000
204.844	31.198	115.000
204.428	31.137	115.000
204.085	30.951	115.000
203.780	32.186	115.000
63.610	46.975	116.000
63.441	46.587	116.000
63.244	46.329	116.000
63.616	46.857	116.000
63.578	47.720	116.000
63.819	46.888	116.000
110.300	86.544	117.000
110.289	86.825	117.000
19.653	115.219	118.000
18.894	115.336	118.000
19.118	115.082	118.000
255.185	133.900	119.000
255.526	133.161	119.000
255.347	132.384	119.000
254.409	133.222	119.000
317.038	174.664	120.000
316.256	174.781	120.000
223.673	318.954	121.000
223.480	318.943	121.000
223.823	319.810	121.000
370.670	329.231	122.000
371.304	329.663	122.000
40.300	345.155	123.000
40.293	345.387	123.000
39.274	344.929	123.000
40.642	343.659	123.000
41.489	343.832	123.000
40.306	343.633	123.000
459.245	345.974	124.000
458.276	346.278	124.000
496.786	350.526	125.000
496.220	349.566	125.000
497.152	349.410	125.000
258.101	376.086	126.000
257.105	376.637	126.000
139.367	400.983	127.000
138.745	400.648	127.000
139.099	400.105	127.000
182.732	400.814	128.000
182.600	400.765	128.000
469.919	403.289	129.000
469.986	403.238	129.000
470.033	401.555	129.000
469.458	402.165	129.000
469.137	400.011	129.000
480.139	438.971	130.000
480.391	439.275	130.000
282.959	453.791	131.000
283.083	454.777	131.000
490.081	475.170	132.000
490.917	473.880	132.000
493.393	474.209	132.000
494.987	472.754	132.000
497.285	472.445	132.000
413.644	503.225	133.000
413.320	502.604	133.000
327.831	44.403	134.000
328.252	44.379	134.000
149.409	110.203	135.000
149.797	109.768	135.000
149.542	110.064	135.000
411.397	124.622	136.000
412.246	124.846	136.000
412.279	125.806	136.000
412.308	126.525	136.000
411.953	126.273	136.000
412.841	125.257	136.000
97.264	192.024	137.000
96.542	192.409	137.000
96.204	192.309	137.000
96.756	192.335	137.000
96.914	192.469	137.000
97.495	191.594	137.000
98.114	191.388	137.000
218.070	236.277	138.000
216.921	235.968	138.000
140.519	282.345	139.000
140.995	282.299	139.000
483.977	298.436	140.000
485.105	298.884	140.000
485.114	298.451	140.000
484.111	297.015	140.000
484.537	297.120	140.000
484.093	297.688	140.000
484.630	298.582	140.000
484.971	298.418	140.000
484.984	297.600	140.000
484.951	296.307	140.000
484.791	295.537	140.000
235.272	308.902	141.000
234.565	309.912	141.000
234.489	309.309	141.000
387.705	331.386	142.000
386.261	331.603	142.000
192.095	360.793	143.000
192.515	361.717	143.000
470.430	361.638	144.000
470.995	361.890	144.000
470.429	361.791	144.000
470.364	361.713	144.000
481.991	384.300	145.000
482.789	381.766	145.000
483.862	379.281	145.000
144.619	467.145	146.000
144.399	466.003	146.000
144.947	466.947	146.000
145.873	467.832	146.000
146.422	468.394	146.000
150.260	84.011	147.000
149.657	84.153	147.000
150.140	84.289	147.000
149.900	83.764	147.000
237.790	126.455	148.000
237.868	126.988	148.000
395.267	140.539	149.000
395.278	140.412	149.000
395.485	140.149	149.000
224.824	150.130	150.000
224.217	149.252	150.000
118.861	171.179	151.000
118.014	171.516	151.000
353.879	224.799	152.000
353.528	225.835	152.000
353.853	225.750	152.000
109.570	232.714	153.000
109.180	232.643	153.000
394.744	276.784	154.000
395.689	276.737	154.000
492.102	291.010	155.000
491.965	292.223	155.000
492.718	291.667	155.000
222.398	300.675	156.000
222.233	301.280	156.000
476.386	313.863	157.000
476.713	313.965	157.000
491.248	321.060	158.000
490.413	321.077	158.000
489.907	321.942	158.000
491.126	323.120	158.000
433.684	370.129	159.000
433.821	369.508	159.000
435.047	369.409	159.000
435.797	369.762	159.000
388.029	371.482	160.000
389.546	372.032	160.000
320.062	390.439	161.000
319.972	389.905	161.000
320.033	391.367	161.000
320.257	390.862	161.000
111.756	432.587	162.000
112.887	432.773	162.000
394.906	451.131	163.000
393.854	448.882	163.000
357.121	454.957	164.000
356.970	454.905	164.000
358.170	45.392	165.000
359.981	46.062	165.000
359.887	45.549	165.000
357.133	45.576	165.000
210.278	169.035	166.000
211.002	169.602	166.000
210.695	168.821	166.000
216.306	180.034	167.000
216.741	179.750	167.000
217.039	181.533	167.000
217.349	181.834	167.000
114.477	281.467	168.000
114.370	282.200	168.000
460.976	370.984	169.000
459.187	371.308	169.000
459.318	371.565	169.000
460.677	371.518	169.000
460.603	370.481	169.000
182.198	400.920	170.000
182.219	401.047	170.000
182.393	400.564	170.000
182.221	400.740	170.000
480.276	438.773	171.000
480.666	437.925	171.000
481.654	435.963	171.000
462.950	454.585	172.000
463.501	453.665	172.000
462.944	453.726	172.000
463.169	452.431	172.000
464.220	453.596	172.000
464.709	452.593	172.000
464.020	452.212	172.000
464.206	450.672	172.000
413.334	502.764	173.000
412.844	502.536	173.000
376.298	36.731	174.000
376.088	36.314	174.000
145.496	55.670	175.000
145.243	55.667	175.000
145.202	56.413	175.000
144.812	56.057	175.000
145.293	56.006	175.000
144.645	55.842	175.000
148.585	120.765	176.000
148.485	121.113	176.000
148.964	120.847	176.000
147.187	121.134	176.000
147.577	121.434	176.000
146.900	120.835	176.000
147.054	121.051	176.000
147.265	121.838	176.000
200.642	176.371	177.000
201.090	175.920	177.000
201.029	175.714	177.000
201.259	176.122	177.000
201.079	175.698	177.000
201.061	175.420	177.000
200.761	175.496	177.000
201.019	175.937	177.000
201.175	175.446	177.000
201.117	175.990	177.000
201.447	175.554	177.000
201.562	175.542	177.000
30.668	285.117	178.000
31.613	284.849	178.000
121.232	290.745	179.000
121.445	289.870	179.000
121.235	290.052	179.000
120.663	288.681	179.000
120.905	288.743	179.000
34.682	319.028	180.000
36.616	319.528	180.000
466.922	328.278	181.000
467.325	326.206	181.000
372.414	328.731	182.000
372.419	328.862	182.000
371.847	329.343	182.000
371.354	328.855	182.000
371.762	328.961	182.000
371.825	328.588	182.000
371.315	329.056	182.000
371.565	329.263	182.000
371.529	329.049	182.000
372.458	329.115	182.000
372.693	329.401	182.000
373.102	329.264	182.000
373.263	329.830	182.000
372.893	329.227	182.000
372.803	329.910	182.000
475.503	342.514	183.000
475.403	342.552	183.000
496.268	344.184	184.000
496.597	344.538	184.000
116.958	383.371	185.000
116.959	383.951	185.000
494.952	402.675	186.000
494.297	404.701	186.000
493.758	405.705	186.000
493.789	405.180	186.000
493.731	404.786	186.000
494.317	404.565	186.000
434.532	468.402	187.000
436.175	470.077	187.000
436.797	469.268	187.000
446.419	482.074	188.000
445.981	482.215	188.000
445.420	481.930	188.000
446.584	482.284	188.000
484.412	499.682	189.000
483.881	500.375	189.000
484.528	500.748	189.000
484.097	500.616	189.000
420.270	48.200	190.000
419.969	48.108	190.000
419.051	49.014	190.000
399.547	81.842	191.000
398.771	80.838	191.000
398.968	81.475	191.000
398.560	80.876	191.000
234.549	138.393	192.000
234.035	138.454	192.000
118.037	172.252	193.000
117.618	171.093	193.000
118.172	170.712	193.000
38.173	188.004	194.000
39.747	188.362	194.000
168.271	211.877	195.000
167.569	211.485	195.000
168.762	212.050	195.000
167.824	212.416	195.000
165.923	211.688	195.000
155.496	215.823	196.000
156.520	215.612	196.000
156.427	215.971	196.000
155.781	215.980	196.000
324.496	230.616	197.000
324.833	231.338	197.000
324.203	231.078	197.000
358.919	231.948	198.000
359.446	232.210	198.000
359.693	232.522	198.000
360.411	233.057	198.000
360.010	232.793	198.000
360.170	232.727	198.000
360.288	232.790	198.000
359.561	232.527	198.000
377.752	239.785	199.000
375.503	240.091	199.000
375.069	240.458	199.000
373.276	239.442	199.000
373.679	238.877	199.000
373.787	239.560	199.000
374.523	237.991	199.000
375.686	239.219	199.000
376.062	238.171	199.000
75.926	247.781	200.000
76.392	247.676	200.000
137.156	264.496	201.000
137.986	264.330	201.000
449.150	290.408	202.000
447.417	290.015	202.000
449.668	289.495	202.000
450.907	289.581	202.000
450.290	290.628	202.000
138.432	328.448	203.000
138.759	328.025	203.000
138.073	328.131	203.000
136.340	328.747	203.000
288.991	349.052	204.000
288.730	350.134	204.000
288.664	349.752	204.000
289.635	350.308	204.000
289.838	349.373	204.000
289.497	350.133	204.000
289.470	351.236	204.000
192.043	361.696	205.000
191.801	361.922	205.000
190.662	362.831	205.000
97.374	380.575	206.000
97.755	380.122	206.000
99.260	379.482	206.000
98.534	380.115	206.000
97.679	380.094	206.000
97.575	380.953	206.000
95.749	380.637	206.000
41.218	463.386	207.000
42.414	463.997	207.000
42.350	464.603	207.000
117.687	14.962	208.000
117.172	14.496	208.000
116.819	13.909	208.000
117.181	13.989	208.000
117.480	13.984	208.000
191.138	35.743	209.000
190.258	35.693	209.000
188.905	36.507	209.000
188.825	36.624	209.000
313.356	50.492	210.000
313.032	50.051	210.000
313.069	50.476	210.000
313.325	50.313	210.000
313.820	50.450	210.000
356.455	84.760	211.000
356.213	85.227	211.000
356.406	85.615	211.000
355.935	85.768	211.000
110.960	86.474	212.000
109.556	87.304	212.000
57.191	140.083	213.000
57.469	140.130	213.000
225.404	149.141	214.000
224.246	149.543	214.000
405.564	164.254	215.000
405.478	163.978	215.000
405.694	163.818	215.000
406.674	165.429	215.000
406.141	166.019	215.000
341.781	255.772	216.000
341.773	254.938	216.000
341.862	255.573	216.000
342.384	255.977	216.000
342.831	255.566	216.000
342.798	254.467	216.000
254.914	266.602	217.000
254.439	266.834	217.000
81.911	274.794	218.000
82.425	274.979	218.000
82.175	274.699	218.000
82.163	275.203	218.000
235.632	286.687	219.000
234.900	286.640	219.000
235.014	286.694	219.000
116.891	298.916	220.000
117.153	299.096	220.000
116.403	297.498	220.000
232.651	308.365	221.000
234.333	306.738	221.000
488.765	317.939	222.000
489.446	316.373	222.000
490.227	316.374	222.000
484.215	354.819	223.000
483.013	354.755	223.000
85.362	377.625	224.000
85.296	379.444	224.000
84.275	378.960	224.000
84.472	379.537	224.000
484.628	382.337	225.000
484.494	385.497	225.000
496.084	471.805	226.000
494.792	472.243	226.000
493.676	473.362	226.000
493.191	474.280	226.000
493.691	474.253	226.000
128.863	46.579	227.000
128.445	45.621	227.000
129.115	45.718	227.000
129.136	45.268	227.000
129.248	44.939	227.000
312.648	134.105	228.000
312.398	133.709	228.000
313.664	134.052	228.000
312.836	133.123	228.000
311.588	132.139	228.000
310.573	130.828	228.000
66.055	254.804	229.000
65.947	254.488	229.000
66.191	254.850	229.000
390.647	264.188	230.000
391.983	264.766	230.000
31.781	285.535	231.000
31.995	285.862	231.000
194.225	294.351	232.000
194.273	294.170	232.000
298.736	301.280	233.000
297.935	300.307	233.000
75.478	312.304	234.000
75.681	312.457	234.000
377.518	316.537	235.000
377.556	316.274	235.000
376.415	316.187	235.000
377.140	314.815	235.000
467.591	378.349	236.000
467.684	377.630	236.000
466.962	377.662	236.000
467.196	377.689	236.000
157.533	416.348	237.000
156.806	415.124	237.000
44.168	67.805	238.000
44.213	67.848	238.000
373.850	112.886	239.000
374.002	113.740	239.000
364.511	120.768	240.000
364.140	121.044	240.000
413.108	125.765	241.000
414.188	125.839	241.000
414.145	126.301	241.000
15.949	139.358	242.000
15.998	140.442	242.000
15.776	141.137	242.000
15.796	140.047	242.000
15.678	140.054	242.000
16.151	139.774	242.000
460.152	193.361	243.000
459.696	193.107	243.000
459.070	192.803	243.000
459.400	193.017	243.000
481.731	250.293	244.000
481.232	250.310	244.000
491.901	322.189	245.000
491.551	324.757	245.000
493.157	326.763	245.000
468.640	326.121	246.000
467.648	326.018	246.000
233.045	355.964	247.000
233.534	355.854	247.000
234.204	356.094	247.000
313.497	381.554	248.000
313.864	380.857	248.000
313.676	380.095	248.000
312.938	378.375	248.000
313.196	378.925	248.000
313.024	379.095	248.000
312.388	378.578	248.000
312.455	378.679	248.000
342.938	384.181	249.000
342.167	383.020	249.000
118.033	385.014	250.000
116.718	384.756	250.000
449.069	407.526	251.000
447.383	407.401	251.000
448.051	407.686	251.000
458.613	420.225	252.000
459.648	419.908	252.000
459.272	420.711	252.000
504.480	427.110	253.000
503.915	427.368	253.000
365.900	83.281	254.000
365.294	83.347	254.000
159.595	107.798	255.000
156.929	108.189	255.000
156.920	108.588	255.000
156.596	107.653	255.000
127.606	114.085	256.000
127.581	115.106	256.000
217.580	181.608	257.000
217.348	183.035	257.000
216.971	182.591	257.000
243.479	249.407	258.000
244.161	249.137	258.000
115.491	274.264	259.000
116.088	275.375	259.000
115.459	277.097	259.000
115.959	276.778	259.000
116.007	276.802	259.000
114.634	277.289	259.000
113.703	278.916	259.000
113.873	278.708	259.000
234.360	306.994	260.000
232.530	307.992	260.000
233.453	308.548	260.000
233.694	308.203	260.000
234.054	307.650	260.000
332.125	329.771	261.000
331.965	331.301	261.000
331.580	331.282	261.000
434.193	370.026	262.000
432.038	369.559	262.000
483.587	386.595	263.000
482.322	385.585	263.000
482.036	386.444	263.000
479.551	385.880	263.000
467.973	400.084	264.000
467.760	401.189	264.000
467.877	400.611	264.000
481.843	426.164	265.000
482.495	424.867	265.000
482.742	437.211	266.000
482.429	437.912	266.000
496.087	457.750	267.000
496.093	458.286	267.000
324.182	480.564	268.000
323.833	480.585	268.000
323.157	481.644	268.000
483.422	501.159	269.000
482.960	500.231	269.000
483.045	500.134	269.000
360.321	71.998	270.000
360.240	72.065	270.000
398.781	80.789	271.000
399.064	81.692	271.000
399.583	81.817	271.000
399.447	81.319	271.000
399.336	81.593	271.000
399.131	81.053	271.000
399.245	81.429	271.000
398.638	81.261	271.000
91.928	105.446	272.000
92.296	104.671	272.000
238.299	122.829	273.000
239.057	122.994	273.000
238.653	123.305	273.000
237.924	123.378	273.000
237.337	124.135	273.000
237.705	124.867	273.000
238.086	125.931	273.000
253.183	158.169	274.000
253.393	158.344	274.000
252.354	158.219	274.000
252.313	158.248	274.000
210.457	166.914	275.000
209.236	166.392	275.000
209.286	166.634	275.000
210.669	166.409	275.000
209.753	166.391	275.000
209.967	166.941	275.000
494.760	173.362	276.000
495.084	172.933	276.000
494.954	172.574	276.000
494.701	172.824	276.000
495.314	172.685	276.000
372.814	253.880	277.000
373.833	254.465	277.000
235.648	285.992	278.000
235.175	286.245	278.000
235.053	286.447	278.000
120.854	288.774	279.000
119.976	289.139	279.000
120.233	289.623	279.000
482.858	352.723	280.000
483.303	351.911	280.000
484.192	349.871	280.000
483.644	348.632	280.000
167.660	358.001	281.000
167.122	358.426	281.000
195.361	394.121	282.000
196.167	394.298	282.000
196.328	394.471	282.000
116.740	406.169	283.000
116.784	404.107	283.000
116.113	406.750	283.000
156.644	415.471	284.000
156.933	415.003	284.000
43.766	464.149	285.000
44.269	463.975	285.000
43.333	464.583	285.000
381.568	82.609	286.000
381.776	82.607	286.000
381.280	82.688	286.000
215.807	104.450	287.000
215.494	103.392	287.000
256.425	132.392	288.000
256.394	131.405	288.000
255.970	132.380	288.000
325.089	233.305	289.000
325.262	233.072	289.000
325.479	233.776	289.000
325.189	233.238	289.000
191.995	254.044	290.000
191.231	253.357	290.000
81.118	274.596	291.000
81.092	274.733	291.000
80.429	274.022	291.000
81.997	274.197	291.000
80.480	273.740	291.000
80.275	272.379	291.000
330.439	312.706	292.000
329.051	313.457	292.000
330.537	313.382	292.000
330.058	314.161	292.000
76.139	313.842	293.000
76.102	312.773	293.000
75.168	313.927	293.000
75.722	313.473	293.000
75.984	313.546	293.000
75.782	314.526	293.000
188.734	359.733	294.000
188.658	358.428	294.000
459.846	373.009	295.000
459.346	372.790	295.000
107.051	376.503	296.000
106.686	376.693	296.000
50.265	377.455	297.000
49.533	376.862	297.000
50.192	375.995	297.000
50.287	375.315	297.000
50.878	375.796	297.000
342.725	383.417	298.000
342.035	382.988	298.000
342.579	383.215	298.000
342.853	383.609	298.000
169.426	416.379	299.000
167.371	416.185	299.000
167.551	416.038	299.000
167.123	415.690	299.000
167.575	416.234	299.000
167.124	416.363	299.000
167.704	416.268	299.000
167.807	416.557	299.000
167.915	415.512	299.000
168.063	415.777	299.000
166.861	415.408	299.000
167.480	413.837	299.000
167.233	413.837	299.000
168.839	413.436	299.000
143.930	55.166	300.000
143.765	55.396	300.000
365.182	121.268	301.000
365.333	122.189	301.000
413.891	126.699	302.000
413.514	126.934	302.000
413.463	126.895	302.000
413.652	126.692	302.000
413.293	126.361	302.000
413.066	127.319	302.000
318.204	169.102	303.000
316.999	169.303	303.000
317.896	168.073	303.000
317.288	168.440	303.000
316.749	169.070	303.000
402.317	186.801	304.000
402.381	186.640	304.000
448.948	261.055	305.000
448.108	262.637	305.000
501.855	279.740	306.000
501.435	279.878	306.000
485.901	310.626	307.000
485.861	310.918	307.000
486.873	310.097	307.000
487.318	309.171	307.000
414.592	328.951	308.000
414.286	329.788	308.000
415.024	329.262	308.000
415.164	329.889	308.000
496.860	350.933	309.000
497.425	350.650	309.000
79.660	356.632	310.000
80.068	356.983	310.000
234.329	356.639	311.000
233.951	356.079	311.000
233.444	356.654	311.000
432.048	370.201	312.000
433.621	369.968	312.000
433.594	369.922	312.000
259.810	374.467	313.000
260.566	374.388	313.000
260.898	375.116	313.000
260.168	374.371	313.000
259.870	374.561	313.000
258.541	375.517	313.000
259.992	374.883	313.000
260.429	374.874	313.000
262.122	375.519	313.000
260.949	375.529	313.000
260.506	374.463	313.000
259.191	375.663	313.000
258.207	377.889	313.000
258.741	377.683	313.000
260.067	377.946	313.000
156.863	382.868	314.000
156.519	382.659	314.000
154.464	381.355	314.000
155.850	381.544	314.000
156.826	381.608	314.000
155.304	380.800	314.000
290.485	394.723	315.000
290.506	394.534	315.000
448.928	407.974	316.000
448.917	407.665	316.000
482.982	438.170	317.000
482.520	439.314	317.000
482.092	438.399	317.000
481.283	439.875	317.000
320.234	460.467	318.000
319.669	459.448	318.000
426.547	499.364	319.000
424.570	499.240	319.000
223.908	74.974	320.000
224.580	75.317	320.000
201.724	154.261	321.000
201.191	154.062	321.000
200.527	154.232	321.000
200.517	154.183	321.000
200.904	153.884	321.000
201.615	153.030	321.000
201.308	153.609	321.000
331.099	249.689	322.000
331.613	249.574	322.000
344.903	255.436	323.000
344.322	256.107	323.000
217.003	259.958	324.000
217.455	258.415	324.000
122.176	283.639	325.000
122.740	286.127	325.000
121.950	286.341	325.000
122.015	286.322	325.000
122.146	285.995	325.000
122.500	285.506	325.000
122.676	286.062	325.000
123.163	286.861	325.000
123.045	286.580	325.000
122.171	287.601	325.000
106.517	296.561	326.000
104.612	297.150	326.000
104.331	296.782	326.000
342.816	355.055	327.000
342.881	354.069	327.000
342.180	354.690	327.000
342.572	354.548	327.000
342.616	354.416	327.000
467.068	398.172	328.000
467.192	396.851	328.000
468.003	395.390	328.000
468.833	397.817	328.000
468.563	397.388	328.000
492.108	403.697	329.000
492.103	404.848	329.000
350.363	415.303	330.000
351.092	414.667	330.000
351.661	414.506	330.000
434.336	473.844	331.000
433.703	472.106	331.000
434.629	472.486	331.000
472.448	501.472	332.000
473.172	501.075	332.000
473.366	500.658	332.000
473.643	501.312	332.000
472.904	501.423	332.000
472.962	501.629	332.000
473.150	501.752	332.000
473.017	500.846	332.000
472.147	500.318	332.000
364.792	84.087	333.000
365.317	83.882	333.000
166.069	90.771	334.000
167.909	91.763	334.000
157.304	106.725	335.000
156.827	107.335	335.000
91.371	127.433	336.000
91.776	127.233	336.000
91.700	127.439	336.000
91.114	126.766	336.000
91.859	127.182	336.000
92.324	127.249	336.000
92.172	127.527	336.000
92.641	127.260	336.000
91.998	127.898	336.000
92.830	127.457	336.000
92.488	128.191	336.000
92.814	128.366	336.000
131.168	154.523	337.000
131.331	154.103	337.000
131.718	153.219	337.000
131.710	153.394	337.000
471.860	212.428	338.000
470.581	213.177	338.000
470.250	214.427	338.000
157.613	214.619	339.000
157.591	215.509	339.000
157.475	214.276	339.000
158.347	213.067	339.000
159.295	213.270	339.000
159.792	212.774	339.000
359.654	233.774	340.000
360.688	233.952	340.000
360.704	234.766	340.000
401.852	254.180	341.000
402.469	254.307	341.000
229.863	255.142	342.000
226.818	253.478	342.000
32.497	259.205	343.000
31.976	260.024	343.000
389.448	266.306	344.000
389.896	265.303	344.000
390.846	264.162	344.000
389.060	263.703	344.000
30.933	285.609	345.000
29.993	285.446	345.000
494.910	289.944	346.000
494.073	288.946	346.000
494.465	287.853	346.000
97.154	359.294	347.000
97.456	359.960	347.000
97.718	359.231	347.000
97.098	359.112	347.000
96.561	368.547	348.000
96.730	369.170	348.000
117.650	385.020	349.000
118.068	385.259	349.000
481.145	387.022	350.000
481.345	388.189	350.000
482.749	390.195	350.000
415.701	393.500	351.000
416.203	393.020	351.000
114.908	402.330	352.000
114.083	403.018	352.000
108.560	430.448	353.000
109.373	430.313	353.000
108.879	429.613	353.000
42.202	465.333	354.000
41.872	465.052	354.000
42.427	465.091	354.000
43.335	465.894	354.000
43.631	465.588	354.000
483.018	500.415	355.000
484.257	499.335	355.000
483.981	499.424	355.000
309.306	46.926	356.000
308.686	47.385	356.000
308.109	48.036	356.000
143.100	55.206	357.000
143.948	55.014	357.000
143.289	55.455	357.000
143.619	55.447	357.000
144.450	55.271	357.000
144.564	55.815	357.000
144.862	55.547	357.000
144.290	55.722	357.000
144.300	55.529	357.000
190.959	77.799	358.000
190.652	77.379	358.000
250.695	115.188	359.000
250.335	115.481	359.000
255.658	132.167	360.000
255.116	132.812	360.000
405.696	164.480	361.000
405.699	164.175	361.000
405.308	166.169	361.000
167.646	210.223	362.000
167.634	211.024	362.000
46.832	284.880	363.000
47.651	284.571	363.000
235.182	286.222	364.000
235.483	286.562	364.000
485.425	295.477	365.000
483.527	294.755	365.000
114.283	299.841	366.000
115.841	299.108	366.000
70.129	327.668	367.000
70.847	326.607	367.000
70.573	326.901	367.000
71.304	326.061	367.000
71.550	325.910	367.000
457.401	345.793	368.000
457.666	346.825	368.000
215.205	351.504	369.000
216.296	351.730	369.000
215.608	352.352	369.000
106.593	376.591	370.000
106.281	376.380	370.000
462.933	455.197	371.000
464.784	454.106	371.000
464.687	454.747	371.000
462.603	455.542	371.000
482.863	483.883	372.000
482.364	485.452	372.000
110.471	130.952	373.000
110.311	130.846	373.000
308.939	130.731	374.000
308.714	131.184	374.000
494.881	172.688	375.000
495.022	172.623	375.000
367.720	210.700	376.000
368.229	210.375	376.000
367.947	209.142	376.000
367.699	207.602	376.000
367.371	207.720	376.000
343.541	255.872	377.000
345.230	254.643	377.000
343.704	255.025	377.000
343.122	254.850	377.000
343.169	253.189	377.000
343.516	253.566	377.000
344.299	252.931	377.000
344.244	253.408	377.000
344.074	253.489	377.000
267.300	264.894	378.000
266.475	264.503	378.000
266.474	264.216	378.000
473.571	294.369	379.000
472.974	294.955	379.000
472.814	295.414	379.000
473.431	295.942	379.000
472.656	296.293	379.000
330.527	313.555	380.000
330.997	313.596	380.000
330.533	314.629	380.000
329.176	313.332	380.000
10.656	329.596	381.000
10.577	329.556	381.000
130.345	344.918	382.000
130.724	344.915	382.000
129.876	345.244	382.000
431.735	369.625	383.000
431.711	369.462	383.000
432.725	370.301	383.000
433.103	370.771	383.000
342.812	383.776	384.000
342.272	384.937	384.000
492.031	410.565	385.000
493.091	410.307	385.000
496.528	458.102	386.000
495.371	458.991	386.000
493.369	459.018	386.000
493.770	458.872	386.000
420.254	47.543	387.000
418.936	47.510	387.000
417.879	48.873	387.000
240.994	107.994	388.000
241.103	108.335	388.000
240.971	107.595	388.000
148.742	109.843	389.000
148.229	110.019	389.000
365.067	122.318	390.000
364.122	122.194	390.000
364.348	122.374	390.000
210.979	168.359	391.000
211.566	169.698	391.000
480.554	250.028	392.000
480.734	249.737	392.000
227.680	252.575	393.000
227.882	252.783	393.000
226.915	252.676	393.000
227.050	252.576	393.000
226.578	253.046	393.000
227.251	252.542	393.000
32.977	260.409	394.000
33.601	260.917	394.000
34.488	260.179	394.000
183.607	280.507	395.000
184.251	280.041	395.000
30.929	286.137	396.000
30.520	286.171	396.000
36.304	321.748	397.000
35.774	321.259	397.000
35.399	322.027	397.000
336.855	370.898	398.000
336.817	370.845	398.000
336.863	372.684	398.000
335.297	373.610	398.000
335.547	375.266	398.000
195.847	395.238	399.000
195.302	394.211	399.000
195.249	393.563	399.000
113.667	399.538	400.000
114.003	399.062	400.000
113.622	401.708	400.000
112.739	400.553	400.000
320.453	458.976	401.000
320.692	460.023	401.000
423.847	502.045	402.000
424.636	502.744	402.000
425.579	503.564	402.000
426.709	503.032	402.000
426.542	501.634	402.000
424.266	502.204	402.000
424.149	501.508	402.000
221.249	75.578	403.000
221.135	75.847	403.000
190.108	77.195	404.000
189.850	77.531	404.000
156.529	108.728	405.000
156.180	109.257	405.000
156.463	109.079	405.000
317.687	167.527	406.000
317.741	168.077	406.000
201.491	175.225	407.000
201.526	175.772	407.000
166.873	212.324	408.000
167.696	212.291	408.000
360.567	234.899	409.000
361.243	233.140	409.000
404.160	255.564	410.000
404.108	255.128	410.000
403.676	254.788	410.000
404.442	254.798	410.000
217.197	259.197	411.000
216.539	258.705	411.000
484.317	296.540	412.000
482.887	298.130	412.000
483.001	297.103	412.000
482.243	298.061	412.000
482.537	299.189	412.000
235.353	307.447	413.000
235.437	309.359	413.000
243.156	313.747	414.000
244.052	313.233	414.000
244.857	313.971	414.000
245.675	313.995	414.000
244.987	313.545	414.000
244.621	313.180	414.000
245.094	313.212	414.000
245.435	313.239	414.000
244.925	312.682	414.000
244.745	313.049	414.000
244.501	312.683	414.000
11.212	315.086	415.000
11.037	314.820	415.000
11.014	315.631	415.000
11.429	317.344	415.000
10.420	317.209	415.000
11.407	316.477	415.000
10.386	315.638	415.000
10.355	314.709	415.000
482.907	356.038	416.000
483.269	356.216	416.000
482.425	355.945	416.000
482.644	356.082	416.000
481.580	354.056	416.000
182.524	400.986	417.000
182.172	401.031	417.000
484.588	424.798	418.000
483.429	424.176	418.000
483.488	424.758	418.000
495.444	433.761	419.000
495.445	433.574	419.000
396.734	455.003	420.000
397.004	455.258	420.000
396.939	454.445	420.000
396.517	454.263	420.000
395.690	454.723	420.000
395.623	452.719	420.000
396.011	453.372	420.000
387.626	72.352	421.000
387.821	72.981	421.000
387.941	73.370	421.000
388.559	73.879	421.000
387.984	73.389	421.000
399.579	82.033	422.000
397.529	81.281	422.000
397.522	81.027	422.000
397.398	80.728	422.000
396.888	80.592	422.000
396.491	80.677	422.000
396.328	80.720	422.000
396.095	80.969	422.000
395.876	80.521	422.000
396.220	80.889	422.000
396.354	81.210	422.000
396.539	81.245	422.000
396.045	81.371	422.000
395.668	80.980	422.000
396.056	81.345	422.000
396.956	81.305	422.000
167.312	92.062	423.000
166.608	92.023	423.000
166.405	91.601	423.000
165.717	91.578	423.000
165.465	91.089	423.000
167.352	90.599	423.000
168.884	91.136	423.000
168.474	90.675	423.000
380.861	98.709	424.000
381.750	98.551	424.000
374.010	113.474	425.000
373.949	113.088	425.000
374.041	113.606	425.000
373.470	114.084	425.000
373.483	114.663	425.000
254.062	130.901	426.000
254.423	130.407	426.000
404.451	163.458	427.000
406.073	163.695	427.000
406.687	166.169	427.000
214.478	183.346	428.000
213.688	181.632	428.000
171.457	187.688	429.000
169.908	187.410	429.000
169.735	187.540	429.000
354.038	226.023	430.000
353.097	225.781	430.000
333.838	237.976	431.000
334.320	237.979	431.000
234.717	286.217	432.000
235.305	286.679	432.000
234.873	286.564	432.000
234.561	286.876	432.000
235.213	286.773	432.000
234.838	286.346	432.000
235.116	286.504	432.000
235.091	286.529	432.000
234.828	286.380	432.000
235.039	286.592	432.000
234.838	286.191	432.000
234.566	286.189	432.000
235.114	286.052	432.000
235.615	285.912	432.000
235.179	286.201	432.000
496.377	288.404	433.000
495.761	289.194	433.000
368.685	307.093	434.000
369.363	305.913	434.000
376.695	350.089	435.000
376.413	349.358	435.000
375.699	348.950	435.000
375.618	349.980	435.000
376.065	350.330	435.000
167.081	392.392	436.000
168.358	392.529	436.000
108.686	431.104	437.000
107.921	430.616	437.000
107.690	431.635	437.000
108.464	433.181	437.000
436.041	469.453	438.000
436.415	469.339	438.000
436.325	469.442	438.000
395.402	469.874	439.000
394.827	470.258	439.000
396.493	470.401	439.000
396.693	471.315	439.000
396.204	471.613	439.000
483.771	499.640	440.000
483.135	499.821	440.000
482.281	500.659	440.000
483.870	499.618	440.000
484.075	499.400	440.000
482.875	500.022	440.000
483.926	498.842	440.000
482.891	499.658	440.000
193.719	34.827	441.000
193.433	35.797	441.000
374.440	140.140	442.000
375.663	141.378	442.000
246.894	177.721	443.000
248.013	178.594	443.000
77.307	193.623	444.000
77.348	192.553	444.000
77.682	192.120	444.000
77.168	193.247	444.000
76.407	192.500	444.000
76.680	192.678	444.000
76.813	191.488	444.000
76.880	191.345	444.000
77.283	190.816	444.000
76.566	191.668	444.000
76.425	191.703	444.000
75.718	191.569	444.000
460.378	253.777	445.000
461.555	254.376	445.000
462.523	253.735	445.000
463.229	254.413	445.000
463.154	253.370	445.000
463.298	253.122	445.000
463.578	253.124	445.000
462.745	253.132	445.000
462.305	253.190	445.000
461.862	252.499	445.000
462.230	251.801	445.000
461.573	251.700	445.000
462.100	252.655	445.000
461.869	253.757	445.000
462.544	252.931	445.000
462.992	252.715	445.000
462.879	252.155	445.000
194.299	256.487	446.000
193.847	257.617	446.000
193.334	256.641	446.000
192.707	255.587	446.000
193.901	254.583	446.000
193.507	253.482	446.000
193.338	254.858	446.000
193.926	256.797	446.000
193.520	257.442	446.000
104.171	298.113	447.000
105.820	297.875	447.000
105.891	298.368	447.000
105.374	298.293	447.000
105.256	298.708	447.000
106.468	298.311	447.000
105.735	298.507	447.000
105.403	298.110	447.000
114.051	298.756	448.000
114.680	298.260	448.000
114.533	299.004	448.000
115.103	299.917	448.000
114.140	299.738	448.000
8.592	303.526	449.000
8.348	303.636	449.000
8.169	303.952	449.000
8.459	304.178	449.000
8.286	304.314	449.000
416.354	329.758	450.000
415.709	329.680	450.000
415.608	329.787	450.000
415.908	329.606	450.000
482.730	330.314	451.000
484.409	329.673	451.000
483.120	330.160	451.000
459.011	346.907	452.000
458.843	346.412	452.000
459.480	345.242	452.000
233.951	356.720	453.000
233.672	355.408	453.000
234.114	356.614	453.000
233.653	357.064	453.000
233.536	356.579	453.000
233.815	356.759	453.000
233.883	356.656	453.000
492.506	398.681	454.000
494.123	398.865	454.000
156.893	414.682	455.000
156.776	415.826	455.000
157.117	415.482	455.000
157.875	416.693	455.000
157.259	415.957	455.000
157.985	417.016	455.000
157.436	417.514	455.000
416.641	423.647	456.000
416.908	423.754	456.000
416.660	423.705	456.000
418.007	423.805	456.000
417.505	424.010	456.000
320.335	459.252	457.000
320.612	457.815	457.000
320.833	458.493	457.000
417.415	485.452	458.000
417.204	485.694	458.000
417.899	486.077	458.000
418.796	485.275	458.000
419.500	485.193	458.000
418.908	485.333	458.000
419.255	485.887	458.000
154.999	53.030	459.000
155.222	54.486	459.000
360.322	72.200	460.000
360.799	72.533	460.000
360.491	72.449	460.000
360.420	72.171	460.000
360.574	72.419	460.000
190.539	78.165	461.000
190.869	77.842	461.000
189.365	77.462	461.000
189.204	77.578	461.000
189.782	78.229	461.000
190.182	78.795	461.000
241.738	107.172	462.000
241.476	105.425	462.000
147.724	109.462	463.000
148.464	110.532	463.000
310.119	145.067	464.000
310.414	145.640	464.000
311.281	145.702	464.000
202.777	153.286	465.000
202.377	153.848	465.000
318.309	167.455	466.000
318.001	167.104	466.000
118.241	171.156	467.000
119.573	171.469	467.000
118.530	171.072	467.000
118.380	171.445	467.000
117.497	171.707	467.000
116.803	171.320	467.000
117.597	171.905	467.000
117.707	172.296	467.000
117.070	171.947	467.000
34.607	260.557	468.000
34.247	261.129	468.000
33.702	260.789	468.000
96.752	278.745	469.000
96.611	280.143	469.000
96.961	280.601	469.000
113.638	278.719	470.000
113.821	278.765	470.000
113.855	278.536	470.000
31.097	285.686	471.000
33.335	286.793	471.000
10.979	327.751	472.000
10.413	328.811	472.000
215.510	350.355	473.000
215.950	350.295	473.000
215.295	349.567	473.000
382.314	353.862	474.000
382.568	352.887	474.000
382.671	352.259	474.000
382.301	352.986	474.000
382.237	352.547	474.000
382.499	352.947	474.000
383.306	354.594	474.000
384.323	354.766	474.000
384.628	355.252	474.000
383.464	354.214	474.000
445.291	359.643	475.000
445.626	359.706	475.000
153.535	378.771	476.000
150.970	377.205	476.000
149.917	375.465	476.000
150.340	378.317	476.000
119.375	384.700	477.000
120.270	385.870	477.000
463.122	456.545	478.000
463.170	457.722	478.000
203.903	31.683	479.000
203.738	32.111	479.000
203.671	32.217	479.000
204.085	33.280	479.000
203.617	31.571	479.000
53.043	54.217	480.000
53.193	54.641	480.000
46.171	95.741	481.000
45.748	96.200	481.000
106.653	96.338	482.000
107.516	95.939	482.000
400.675	97.313	483.000
400.316	96.720	483.000
400.492	96.158	483.000
399.128	96.258	483.000
399.190	95.849	483.000
397.618	95.601	483.000
397.940	96.409	483.000
397.597	96.505	483.000
397.621	95.373	483.000
382.926	99.526	484.000
382.695	99.334	484.000
382.627	99.503	484.000
384.317	100.219	484.000
370.262	103.606	485.000
371.141	104.632	485.000
370.866	104.867	485.000
310.777	131.220	486.000
310.710	130.401	486.000
128.345	131.720	487.000
128.133	131.927	487.000
252.688	158.492	488.000
253.617	158.032	488.000
494.958	172.482	489.000
494.871	172.664	489.000
495.167	172.820	489.000
494.976	172.946	489.000
495.560	172.573	489.000
214.520	181.145	490.000
214.402	178.756	490.000
214.804	180.062	490.000
215.238	180.012	490.000
160.594	214.383	491.000
159.587	214.574	491.000
57.858	263.359	492.000
58.127	263.024	492.000
58.145	262.904	492.000
471.680	297.073	493.000
472.209	296.990	493.000
472.177	297.235	493.000
472.127	298.121	493.000
472.076	298.433	493.000
472.238	298.883	493.000
472.325	298.639	493.000
472.437	297.154	493.000
485.521	309.416	494.000
486.703	310.745	494.000
486.965	310.389	494.000
487.596	311.075	494.000
487.045	310.697	494.000
477.926	338.976	495.000
478.665	338.189	495.000
477.949	336.065	495.000
477.602	337.772	495.000
477.604	337.320	495.000
477.188	337.899	495.000
477.636	337.303	495.000
131.615	345.559	496.000
131.003	346.767	496.000
340.522	383.350	497.000
340.676	384.398	497.000
341.968	386.300	497.000
340.902	386.817	497.000
208.433	385.197	498.000
207.050	384.204	498.000
481.269	385.586	499.000
482.213	386.427	499.000
480.406	385.668	499.000
255.992	391.285	500.000
254.880	392.152	500.000
493.903	412.014	501.000
495.331	412.793	501.000
351.268	414.572	502.000
352.259	415.226	502.000
352.319	415.272	502.000
352.046	415.781	502.000
351.977	415.635	502.000
351.394	414.927	502.000
350.942	415.222	502.000
363.338	122.352	503.000
363.601	121.567	503.000
450.033	258.254	504.000
450.033	257.902	504.000
298.953	261.202	505.000
298.041	262.709	505.000
343.750	265.576	506.000
344.373	265.025	506.000
344.217	265.219	506.000
343.574	264.489	506.000
495.072	267.795	507.000
495.607	267.401	507.000
496.497	267.943	507.000
496.742	266.821	507.000
497.699	266.345	507.000
497.628	266.580	507.000
497.157	266.287	507.000
497.276	266.816	507.000
497.182	265.833	507.000
497.584	266.826	507.000
497.416	266.237	507.000
495.823	268.309	507.000
74.749	316.905	508.000
73.754	316.414	508.000
73.157	317.961	508.000
201.879	376.279	509.000
203.979	376.672	509.000
203.620	376.974	509.000
204.157	377.050	509.000
202.154	375.852	509.000
201.260	376.189	509.000
201.629	375.397	509.000
406.692	99.467	510.000
406.838	100.112	510.000
406.805	99.519	510.000
406.982	99.916	510.000
395.323	139.318	511.000
395.962	140.346	511.000
394.826	140.185	511.000
395.776	141.604	511.000
301.067	160.479	512.000
300.769	160.332	512.000
318.279	166.979	513.000
318.025	166.867	513.000
317.544	166.965	513.000
316.202	167.006	513.000
201.318	175.848	514.000
201.319	176.894	514.000
377.657	242.407	515.000
376.615	242.079	515.000
375.928	242.541	515.000
376.436	242.988	515.000
375.818	242.196	515.000
375.285	242.155	515.000
384.119	244.625	516.000
383.932	243.423	516.000
385.291	243.862	516.000
385.693	244.357	516.000
385.019	244.008	516.000
386.813	244.084	516.000
386.965	242.950	516.000
386.007	243.588	516.000
384.776	243.914	516.000
384.179	244.344	516.000
76.002	248.444	517.000
77.009	248.969	517.000
482.144	295.181	518.000
483.004	294.826	518.000
483.323	293.184	518.000
483.276	293.530	518.000
483.104	293.247	518.000
482.632	292.133	518.000
482.017	292.962	518.000
482.104	294.005	518.000
483.422	294.376	518.000
481.860	350.274	519.000
482.616	350.566	519.000
445.801	361.934	520.000
445.424	362.372	520.000
335.856	371.425	521.000
336.134	371.811	521.000
336.473	370.807	521.000
336.059	369.706	521.000
335.896	369.787	521.000
336.270	369.759	521.000
335.010	371.255	521.000
335.598	371.522	521.000
337.131	370.500	521.000
335.281	370.100	521.000
334.880	370.807	521.000
336.655	370.750	521.000
335.978	369.869	521.000
336.782	369.681	521.000
337.242	370.102	521.000
41.489	380.018	522.000
43.528	378.929	522.000
482.769	395.538	523.000
482.297	394.495	523.000
482.567	395.364	523.000
492.410	399.647	524.000
493.340	400.220	524.000
493.492	399.923	524.000
492.691	398.650	524.000
493.247	398.358	524.000
378.415	427.558	525.000
378.590	426.102	525.000
380.638	424.985	525.000
480.331	437.894	526.000
480.685	437.776	526.000
385.608	72.367	527.000
386.414	72.522	527.000
379.959	83.099	528.000
379.472	82.840	528.000
239.489	129.165	529.000
238.829	129.053	529.000
368.474	138.371	530.000
368.292	137.397	530.000
367.503	138.955	530.000
252.965	157.414	531.000
252.876	158.066	531.000
503.718	166.562	532.000
503.352	166.732	532.000
471.500	215.644	533.000
471.022	214.852	533.000
469.791	215.193	533.000
470.129	215.967	533.000
470.623	216.120	533.000
470.741	215.685	533.000
11.641	218.686	534.000
11.428	218.856	534.000
11.332	218.577	534.000
11.419	218.182	534.000
403.764	254.393	535.000
403.424	254.768	535.000
404.884	254.552	535.000
404.063	254.419	535.000
403.980	254.225	535.000
403.648	254.165	535.000
403.633	254.277	535.000
403.210	254.948	535.000
264.849	263.060	536.000
266.556	263.202	536.000
267.238	260.791	536.000
266.301	260.958	536.000
267.775	261.391	536.000
267.138	260.162	536.000
77.830	272.007	537.000
77.942	272.808	537.000
76.615	272.485	537.000
76.614	272.425	537.000
76.564	272.687	537.000
76.331	272.482	537.000
78.185	272.860	537.000
504.342	284.502	538.000
504.198	281.781	538.000
120.879	291.353	539.000
121.959	290.423	539.000
375.526	332.617	540.000
375.903	332.747	540.000
375.007	333.431	540.000
404.235	344.534	541.000
403.517	346.005	541.000
[truncated: 181,105 more rows]
