# Supplementary material for: The transpeptidase PBP2 governs initial localization and activity of the major cell-wall synthesis machinery in E. coli
Source: eLife. 2020 Feb 20;9:e50629. doi: 10.7554/eLife.50629 (PMC7089770; doi:10.7554/eLife.50629)
Supplement: Source data 1. [file elife-50629-data1.zip › data/fast/GFP/gfpPBP2_5uMiptg_10h_1.txt]

X Y ID
304.288	41.107	1.000
303.739	40.950	1.000
304.324	40.865	1.000
279.583	53.338	2.000
279.404	53.241	2.000
279.641	53.276	2.000
410.012	100.966	3.000
409.877	100.929	3.000
410.016	101.014	3.000
410.084	101.506	3.000
318.737	110.676	4.000
319.072	111.804	4.000
319.312	111.616	4.000
318.419	111.820	4.000
318.438	111.377	4.000
318.273	111.444	4.000
318.106	112.435	4.000
433.684	176.507	5.000
434.473	176.460	5.000
434.214	176.802	5.000
179.536	187.839	6.000
179.731	188.180	6.000
412.755	201.956	7.000
412.785	201.920	7.000
412.974	201.497	7.000
412.545	201.996	7.000
412.229	202.085	7.000
477.456	230.290	8.000
478.275	229.879	8.000
297.881	235.709	9.000
297.959	235.793	9.000
297.718	235.950	9.000
297.667	236.160	9.000
297.585	236.013	9.000
297.966	236.251	9.000
419.389	243.169	10.000
419.421	243.360	10.000
419.543	243.455	10.000
419.140	243.155	10.000
419.327	243.315	10.000
419.171	243.163	10.000
483.047	248.536	11.000
484.011	248.833	11.000
485.374	249.382	11.000
107.927	270.763	12.000
107.372	270.135	12.000
373.320	271.941	13.000
372.779	272.659	13.000
18.992	273.800	14.000
19.209	274.298	14.000
19.222	273.838	14.000
60.284	419.945	15.000
60.272	420.496	15.000
59.854	420.501	15.000
59.729	419.801	15.000
59.467	420.113	15.000
464.427	421.994	16.000
464.171	422.039	16.000
464.161	422.668	16.000
464.543	422.119	16.000
464.910	421.506	16.000
465.561	421.844	16.000
465.542	421.449	16.000
466.254	421.482	16.000
466.362	422.257	16.000
465.357	421.823	16.000
465.126	421.242	16.000
29.239	433.794	17.000
29.713	433.746	17.000
174.689	439.232	18.000
174.542	439.787	18.000
174.402	439.168	18.000
174.843	438.340	18.000
174.384	439.145	18.000
453.882	447.787	19.000
454.277	447.259	19.000
453.694	447.319	19.000
453.585	447.552	19.000
454.092	447.450	19.000
454.155	447.178	19.000
453.866	447.232	19.000
454.245	447.434	19.000
453.847	447.639	19.000
453.654	446.389	19.000
453.783	447.683	19.000
453.473	448.281	19.000
454.036	447.207	19.000
45.786	453.092	20.000
46.396	452.977	20.000
494.461	461.706	21.000
494.308	461.628	21.000
495.332	462.606	21.000
495.631	462.833	21.000
496.099	463.362	21.000
495.900	463.073	21.000
496.370	463.045	21.000
49.624	464.934	22.000
49.778	464.450	22.000
49.590	464.817	22.000
452.223	485.699	23.000
452.632	486.165	23.000
452.846	486.069	23.000
452.552	486.345	23.000
452.583	486.130	23.000
452.153	486.090	23.000
452.574	485.826	23.000
452.594	485.732	23.000
452.330	485.693	23.000
452.692	485.972	23.000
452.440	486.105	23.000
452.451	485.976	23.000
452.547	486.122	23.000
452.426	486.420	23.000
452.656	486.356	23.000
452.626	485.873	23.000
452.511	486.381	23.000
452.349	486.044	23.000
452.693	486.516	23.000
452.744	485.909	23.000
452.678	485.964	23.000
452.822	485.804	23.000
452.539	485.606	23.000
469.537	488.064	24.000
469.224	488.721	24.000
469.144	488.301	24.000
469.437	488.172	24.000
472.514	66.662	25.000
473.219	66.324	25.000
296.932	133.320	26.000
297.187	132.075	26.000
296.699	132.642	26.000
128.168	162.524	27.000
127.560	162.047	27.000
127.438	162.909	27.000
156.258	256.253	28.000
156.213	256.965	28.000
141.282	260.264	29.000
141.249	259.699	29.000
140.951	259.797	29.000
142.010	259.027	29.000
141.838	258.325	29.000
437.192	281.794	30.000
437.084	281.989	30.000
227.611	287.376	31.000
227.938	287.458	31.000
489.745	321.114	32.000
488.988	320.989	32.000
503.209	321.868	33.000
502.984	321.496	33.000
273.165	340.461	34.000
273.541	341.049	34.000
273.672	340.647	34.000
492.160	368.935	35.000
492.424	368.844	35.000
492.325	368.832	35.000
492.575	368.896	35.000
491.954	368.396	35.000
491.978	369.494	35.000
492.142	369.117	35.000
491.976	368.997	35.000
492.193	368.580	35.000
406.836	384.456	36.000
406.750	384.363	36.000
406.708	384.262	36.000
407.419	383.889	36.000
406.662	384.296	36.000
405.437	385.446	36.000
161.811	390.833	37.000
162.235	390.662	37.000
161.960	390.367	37.000
205.194	393.583	38.000
204.934	394.091	38.000
315.826	395.289	39.000
317.479	395.177	39.000
317.301	394.446	39.000
21.071	448.508	40.000
20.820	448.006	40.000
21.397	448.513	40.000
21.273	448.555	40.000
20.088	448.609	40.000
432.063	465.034	41.000
431.159	465.847	41.000
431.370	465.706	41.000
431.515	466.187	41.000
431.377	466.948	41.000
431.327	466.785	41.000
268.040	483.221	42.000
267.465	482.942	42.000
268.032	482.925	42.000
268.411	482.496	42.000
267.791	483.660	42.000
268.097	482.558	42.000
267.803	482.804	42.000
267.854	483.246	42.000
375.491	486.415	43.000
375.966	486.371	43.000
376.517	486.288	43.000
377.294	485.429	43.000
377.093	485.875	43.000
376.633	485.922	43.000
377.167	485.582	43.000
377.340	485.031	43.000
291.241	53.591	44.000
291.864	51.269	44.000
293.481	52.937	44.000
294.540	54.222	44.000
269.134	133.054	45.000
268.129	133.424	45.000
269.263	133.165	45.000
308.382	205.337	46.000
308.587	205.903	46.000
457.969	226.441	47.000
459.034	226.671	47.000
459.285	226.986	47.000
459.460	226.795	47.000
176.573	291.503	48.000
176.352	291.578	48.000
176.741	291.217	48.000
336.345	348.011	49.000
336.355	348.574	49.000
157.663	349.190	50.000
157.168	348.790	50.000
157.075	348.554	50.000
157.229	348.758	50.000
156.712	348.871	50.000
157.320	348.538	50.000
157.276	348.907	50.000
157.434	348.754	50.000
127.190	379.744	51.000
126.358	379.250	51.000
126.940	379.277	51.000
475.418	397.479	52.000
475.359	396.783	52.000
169.928	412.118	53.000
169.871	411.446	53.000
169.465	410.490	53.000
87.316	455.201	54.000
86.872	456.131	54.000
86.473	456.439	54.000
87.236	457.592	54.000
10.633	459.513	55.000
10.366	459.686	55.000
10.492	460.040	55.000
461.580	500.513	56.000
461.603	500.884	56.000
460.416	500.352	56.000
136.360	82.361	57.000
136.138	82.561	57.000
136.031	81.715	57.000
135.949	82.102	57.000
317.526	194.524	58.000
317.085	194.453	58.000
317.107	194.806	58.000
316.351	194.148	58.000
315.927	194.382	58.000
315.612	194.829	58.000
399.319	263.512	59.000
398.375	264.505	59.000
400.007	265.150	59.000
180.414	272.491	60.000
179.830	272.565	60.000
374.456	272.565	61.000
374.084	272.072	61.000
373.833	272.112	61.000
420.918	274.694	62.000
420.640	274.963	62.000
173.655	276.963	63.000
173.592	277.175	63.000
174.159	277.169	63.000
365.852	290.899	64.000
365.483	290.774	64.000
423.043	320.767	65.000
422.995	320.503	65.000
424.462	321.276	65.000
425.848	321.532	65.000
425.988	321.361	65.000
426.108	322.225	65.000
425.521	321.973	65.000
424.996	323.085	65.000
135.495	19.646	66.000
135.418	19.691	66.000
341.954	52.232	67.000
342.395	52.154	67.000
260.406	68.708	68.000
260.912	68.414	68.000
154.013	105.475	69.000
153.310	105.751	69.000
230.390	119.487	70.000
230.827	119.432	70.000
230.567	120.074	70.000
230.416	119.594	70.000
229.728	119.549	70.000
229.617	119.369	70.000
229.536	119.820	70.000
228.973	120.403	70.000
341.204	170.012	71.000
341.039	169.341	71.000
340.340	169.177	71.000
182.799	201.598	72.000
182.995	201.559	72.000
182.883	201.849	72.000
105.666	228.129	73.000
105.038	228.601	73.000
105.774	228.548	73.000
226.841	300.342	74.000
226.742	300.006	74.000
227.786	299.805	74.000
227.774	299.928	74.000
226.318	299.778	74.000
227.263	299.219	74.000
226.524	299.126	74.000
227.024	300.183	74.000
226.336	299.961	74.000
225.989	299.560	74.000
219.499	343.071	75.000
219.393	343.105	75.000
496.922	483.156	76.000
496.967	482.574	76.000
497.224	482.774	76.000
497.342	482.082	76.000
496.574	481.836	76.000
497.379	482.415	76.000
496.343	483.852	76.000
496.467	483.118	76.000
497.086	483.054	76.000
497.520	482.279	76.000
161.267	494.673	77.000
161.358	494.587	77.000
161.805	495.126	77.000
161.567	495.404	77.000
161.926	494.988	77.000
161.590	495.035	77.000
160.486	494.720	77.000
160.547	495.015	77.000
306.069	56.087	78.000
305.719	56.778	78.000
304.164	56.444	78.000
243.998	119.182	79.000
243.603	120.357	79.000
212.147	147.195	80.000
213.310	146.605	80.000
214.042	145.628	80.000
214.135	146.347	80.000
214.162	146.401	80.000
470.834	174.773	81.000
469.793	174.819	81.000
470.249	174.886	81.000
470.506	175.089	81.000
470.474	174.532	81.000
380.427	187.950	82.000
380.692	187.875	82.000
380.810	188.376	82.000
380.553	188.030	82.000
380.378	188.264	82.000
380.352	188.636	82.000
380.690	188.727	82.000
381.135	188.176	82.000
381.591	189.107	82.000
180.564	189.393	83.000
180.211	189.067	83.000
485.104	249.178	84.000
485.552	249.008	84.000
485.247	248.600	84.000
352.942	338.850	85.000
352.493	339.125	85.000
34.670	482.143	86.000
34.362	481.535	86.000
234.450	490.271	87.000
235.145	490.618	87.000
234.772	490.548	87.000
279.558	53.123	88.000
279.549	53.139	88.000
109.533	67.073	89.000
109.651	67.171	89.000
472.488	66.502	90.000
473.033	66.196	90.000
472.991	66.544	90.000
473.004	66.712	90.000
473.012	66.719	90.000
472.917	66.207	90.000
296.976	132.194	91.000
297.205	133.269	91.000
296.619	132.266	91.000
188.464	158.539	92.000
187.827	158.410	92.000
162.849	236.452	93.000
163.373	236.354	93.000
171.057	348.863	94.000
170.332	347.909	94.000
144.495	350.214	95.000
144.275	350.330	95.000
144.197	350.318	95.000
475.504	397.463	96.000
475.427	397.491	96.000
58.583	419.309	97.000
59.373	419.752	97.000
58.604	419.369	97.000
58.631	419.573	97.000
58.632	419.320	97.000
371.026	474.992	98.000
371.133	475.825	98.000
371.029	475.244	98.000
140.066	109.770	99.000
140.267	109.561	99.000
468.735	137.648	100.000
468.730	136.948	100.000
468.818	137.176	100.000
389.051	169.524	101.000
388.716	169.183	101.000
389.007	169.370	101.000
390.202	168.313	101.000
390.889	169.024	101.000
70.299	180.295	102.000
69.760	179.894	102.000
472.411	186.255	103.000
472.867	186.952	103.000
472.303	187.445	103.000
472.032	186.536	103.000
472.074	186.452	103.000
297.778	235.471	104.000
298.063	236.018	104.000
419.716	243.217	105.000
419.564	243.162	105.000
418.962	242.659	105.000
419.187	242.673	105.000
419.298	242.908	105.000
419.227	243.371	105.000
419.664	243.370	105.000
418.810	243.205	105.000
419.848	243.332	105.000
419.792	243.166	105.000
419.709	243.147	105.000
419.186	243.395	105.000
419.491	243.329	105.000
420.069	243.668	105.000
419.698	243.438	105.000
419.383	243.147	105.000
419.340	242.916	105.000
419.821	242.957	105.000
419.797	243.560	105.000
419.026	243.085	105.000
418.725	242.446	105.000
374.135	271.480	106.000
373.175	271.543	106.000
373.017	271.592	106.000
219.866	342.928	107.000
218.871	342.616	107.000
219.100	342.267	107.000
219.127	342.164	107.000
220.333	342.357	107.000
219.796	342.697	107.000
219.662	342.490	107.000
220.277	343.175	107.000
218.931	342.689	107.000
219.836	342.689	107.000
232.517	403.642	108.000
232.216	403.242	108.000
265.728	405.424	109.000
265.889	405.703	109.000
378.232	427.085	110.000
378.531	427.098	110.000
10.258	459.450	111.000
10.686	459.742	111.000
10.658	459.111	111.000
10.674	459.906	111.000
10.340	459.396	111.000
10.492	459.163	111.000
60.964	477.644	112.000
60.442	478.333	112.000
407.125	491.044	113.000
407.422	490.946	113.000
260.886	68.533	114.000
261.056	68.394	114.000
260.414	68.505	114.000
153.277	105.616	115.000
153.540	105.448	115.000
319.031	112.598	116.000
319.051	112.480	116.000
318.663	110.727	116.000
318.228	110.798	116.000
318.182	109.755	116.000
318.846	109.875	116.000
319.315	109.728	116.000
319.373	109.236	116.000
319.918	108.708	116.000
290.804	149.074	117.000
291.178	147.831	117.000
291.413	148.079	117.000
291.919	149.597	117.000
127.855	162.883	118.000
129.026	162.308	118.000
128.611	162.523	118.000
130.030	162.465	118.000
130.986	162.316	118.000
130.793	162.599	118.000
131.015	163.210	118.000
412.717	201.558	119.000
412.092	201.998	119.000
149.019	231.952	120.000
149.425	231.988	120.000
149.379	231.043	120.000
343.407	246.063	121.000
343.174	246.470	121.000
342.815	246.467	121.000
342.551	247.670	121.000
420.742	274.320	122.000
420.449	273.991	122.000
177.528	291.536	123.000
177.329	291.334	123.000
176.721	291.242	123.000
175.975	291.058	123.000
176.772	291.255	123.000
176.670	291.401	123.000
176.463	290.702	123.000
176.420	290.967	123.000
175.590	290.267	123.000
173.969	290.462	123.000
214.963	296.424	124.000
214.585	295.585	124.000
503.792	323.297	125.000
503.284	323.034	125.000
288.853	342.356	126.000
289.122	342.296	126.000
405.086	385.603	127.000
405.528	385.531	127.000
407.036	385.658	127.000
406.747	386.222	127.000
89.861	422.300	128.000
89.370	422.383	128.000
88.587	420.461	128.000
89.868	419.894	128.000
90.292	419.781	128.000
432.539	465.315	129.000
432.674	465.215	129.000
431.803	464.601	129.000
432.008	465.207	129.000
432.104	464.609	129.000
432.156	464.775	129.000
432.094	464.998	129.000
431.833	465.179	129.000
431.663	465.278	129.000
431.914	465.077	129.000
432.041	464.547	129.000
432.084	465.224	129.000
432.313	465.128	129.000
432.377	465.203	129.000
432.005	465.473	129.000
432.358	464.819	129.000
432.285	465.342	129.000
432.363	465.294	129.000
432.243	465.403	129.000
432.032	465.113	129.000
432.636	465.519	129.000
432.140	465.993	129.000
432.252	465.499	129.000
34.342	479.099	130.000
33.984	480.295	130.000
475.813	497.665	131.000
476.463	497.831	131.000
476.577	498.614	131.000
475.860	498.541	131.000
304.082	56.619	132.000
303.544	56.336	132.000
308.176	91.609	133.000
307.418	91.046	133.000
428.451	207.355	134.000
428.876	208.184	134.000
428.747	208.243	134.000
428.681	207.456	134.000
179.749	219.277	135.000
180.852	219.013	135.000
181.438	219.005	135.000
180.766	219.278	135.000
180.244	218.589	135.000
179.588	219.611	135.000
106.912	228.924	136.000
106.849	228.755	136.000
191.408	251.053	137.000
191.674	251.177	137.000
474.901	396.885	138.000
475.682	397.198	138.000
475.484	397.104	138.000
475.497	397.495	138.000
475.388	397.131	138.000
475.489	396.950	138.000
475.870	397.733	138.000
475.372	397.219	138.000
475.534	397.594	138.000
475.439	397.336	138.000
475.617	397.416	138.000
475.501	396.783	138.000
475.866	397.323	138.000
475.369	397.176	138.000
169.676	414.655	139.000
169.624	414.379	139.000
169.157	415.202	139.000
169.475	414.764	139.000
478.806	428.627	140.000
478.892	427.664	140.000
478.133	428.037	140.000
497.001	463.909	141.000
497.192	463.692	141.000
324.303	33.053	142.000
324.679	32.996	142.000
324.834	32.570	142.000
294.093	53.936	143.000
292.601	52.413	143.000
292.315	50.340	143.000
291.711	49.803	143.000
292.010	50.653	143.000
292.381	50.315	143.000
292.257	48.871	143.000
290.395	48.961	143.000
290.720	48.502	143.000
110.118	67.505	144.000
109.970	67.709	144.000
109.242	67.725	144.000
109.497	67.478	144.000
360.189	150.525	145.000
359.761	150.281	145.000
374.063	152.100	146.000
374.647	152.026	146.000
374.023	150.802	146.000
184.360	295.258	147.000
184.653	294.898	147.000
308.158	300.063	148.000
307.912	300.231	148.000
414.951	325.600	149.000
414.736	325.910	149.000
244.865	336.506	150.000
245.407	337.378	150.000
126.627	424.289	151.000
126.578	424.550	151.000
454.715	438.954	152.000
453.349	439.753	152.000
59.474	478.906	153.000
57.727	477.554	153.000
58.429	478.072	153.000
59.093	478.090	153.000
58.815	478.153	153.000
58.763	477.910	153.000
57.075	477.826	153.000
57.298	477.046	153.000
407.327	491.178	154.000
407.257	491.055	154.000
406.585	491.262	154.000
405.805	491.626	154.000
406.093	492.262	154.000
409.400	101.210	155.000
409.326	101.456	155.000
409.337	101.213	155.000
409.539	100.605	155.000
409.545	101.949	155.000
409.644	102.645	155.000
409.712	102.533	155.000
409.560	101.759	155.000
409.345	100.499	155.000
409.685	100.349	155.000
409.800	100.849	155.000
409.555	101.140	155.000
409.731	101.511	155.000
214.893	146.049	156.000
215.310	146.995	156.000
215.282	146.368	156.000
387.681	175.672	157.000
386.928	175.696	157.000
386.988	176.641	157.000
411.385	202.054	158.000
411.417	202.449	158.000
374.286	272.232	159.000
373.858	273.032	159.000
157.016	349.355	160.000
157.022	348.675	160.000
156.995	348.860	160.000
156.946	349.424	160.000
157.253	349.078	160.000
157.500	348.890	160.000
157.204	349.505	160.000
157.047	348.863	160.000
156.439	348.440	160.000
157.090	348.780	160.000
157.075	348.657	160.000
156.951	348.910	160.000
156.927	348.937	160.000
459.513	399.435	161.000
459.303	399.485	161.000
469.543	488.299	162.000
469.295	488.405	162.000
470.120	487.652	162.000
469.459	488.043	162.000
469.899	488.096	162.000
469.549	487.964	162.000
152.799	105.625	163.000
153.167	105.901	163.000
153.796	105.859	163.000
243.796	119.855	164.000
243.001	120.401	164.000
243.371	119.732	164.000
243.405	120.308	164.000
243.420	120.343	164.000
243.463	119.690	164.000
323.284	219.512	165.000
323.639	219.659	165.000
238.425	228.157	166.000
238.017	227.934	166.000
420.356	274.747	167.000
420.775	274.787	167.000
282.342	417.166	168.000
283.498	417.309	168.000
284.232	417.399	168.000
283.826	417.648	168.000
496.396	462.713	169.000
496.810	462.950	169.000
496.757	462.519	169.000
497.296	462.777	169.000
496.496	462.677	169.000
495.698	462.415	169.000
496.267	461.893	169.000
20.349	473.950	170.000
19.240	474.221	170.000
19.544	473.285	170.000
19.417	473.989	170.000
19.519	474.068	170.000
20.169	473.612	170.000
19.441	473.191	170.000
19.889	473.005	170.000
473.320	66.029	171.000
473.043	65.970	171.000
472.826	66.010	171.000
473.175	65.997	171.000
473.328	65.889	171.000
473.063	65.902	171.000
473.416	65.474	171.000
261.061	68.188	172.000
261.083	68.431	172.000
261.090	68.559	172.000
261.214	68.544	172.000
261.475	68.179	172.000
261.449	68.260	172.000
261.221	68.538	172.000
261.534	68.671	172.000
261.202	68.602	172.000
459.087	79.368	173.000
459.669	78.861	173.000
459.764	79.173	173.000
459.472	78.981	173.000
459.748	79.108	173.000
460.068	78.498	173.000
460.033	78.738	173.000
334.979	126.718	174.000
335.393	126.756	174.000
334.216	126.178	174.000
335.423	126.707	174.000
336.078	126.634	174.000
336.837	126.362	174.000
337.035	126.482	174.000
336.933	126.026	174.000
336.351	126.063	174.000
336.421	125.979	174.000
336.617	126.393	174.000
336.581	125.891	174.000
337.133	126.106	174.000
360.585	149.960	175.000
360.715	149.651	175.000
361.786	150.173	175.000
362.033	149.892	175.000
361.496	149.588	175.000
361.360	149.246	175.000
342.035	219.207	176.000
342.279	219.128	176.000
327.574	233.678	177.000
327.133	234.190	177.000
325.986	233.191	177.000
325.524	231.762	177.000
325.511	232.057	177.000
326.471	232.364	177.000
227.591	287.416	178.000
226.637	287.288	178.000
227.514	287.640	178.000
449.163	304.028	179.000
449.144	303.209	179.000
448.541	303.861	179.000
449.162	303.040	179.000
449.878	303.214	179.000
449.838	302.723	179.000
450.750	302.413	179.000
450.183	303.133	179.000
450.379	302.251	179.000
450.378	303.428	179.000
449.248	303.451	179.000
121.911	315.524	180.000
122.087	315.272	180.000
406.076	386.540	181.000
406.387	387.004	181.000
406.233	387.122	181.000
405.959	386.851	181.000
405.369	385.606	181.000
405.276	385.653	181.000
405.224	384.684	181.000
50.275	463.925	182.000
48.913	463.885	182.000
234.633	490.741	183.000
234.341	490.886	183.000
234.700	490.611	183.000
234.805	490.630	183.000
32.673	495.613	184.000
33.465	495.890	184.000
373.682	152.146	185.000
373.394	152.361	185.000
374.459	151.910	185.000
375.281	151.796	185.000
375.595	151.885	185.000
376.133	152.083	185.000
376.612	151.833	185.000
377.103	151.375	185.000
409.870	203.022	186.000
409.027	202.203	186.000
409.072	201.526	186.000
408.577	201.721	186.000
408.466	201.490	186.000
409.858	200.565	186.000
409.953	200.112	186.000
411.303	200.256	186.000
411.851	200.755	186.000
412.119	201.019	186.000
412.032	200.058	186.000
411.290	200.690	186.000
411.818	201.375	186.000
428.804	208.514	187.000
427.245	210.567	187.000
428.457	210.993	187.000
427.099	209.973	187.000
425.644	208.696	187.000
425.896	208.398	187.000
425.669	209.175	187.000
426.129	209.849	187.000
425.960	208.466	187.000
426.500	208.290	187.000
427.176	209.044	187.000
427.442	210.705	187.000
71.012	213.333	188.000
72.338	213.756	188.000
71.950	213.902	188.000
297.825	235.356	189.000
297.751	236.049	189.000
298.107	235.840	189.000
298.311	235.837	189.000
298.017	236.039	189.000
298.675	236.104	189.000
299.301	235.680	189.000
154.781	259.778	190.000
154.938	259.334	190.000
401.924	263.185	191.000
403.508	263.558	191.000
404.691	263.656	191.000
403.277	263.533	191.000
403.472	262.769	191.000
403.885	262.586	191.000
79.214	403.073	192.000
79.345	402.208	192.000
79.196	402.079	192.000
79.402	402.986	192.000
339.776	167.792	193.000
340.062	167.644	193.000
340.602	167.684	193.000
469.820	248.748	194.000
470.559	248.108	194.000
141.405	255.956	195.000
143.180	255.972	195.000
143.776	256.644	195.000
286.417	437.837	196.000
285.591	438.665	196.000
284.083	437.624	196.000
284.469	437.063	196.000
283.868	437.276	196.000
283.664	437.575	196.000
497.050	482.945	197.000
497.671	482.275	197.000
411.525	16.223	198.000
411.390	16.007	198.000
411.112	16.157	198.000
304.636	48.025	199.000
304.502	48.344	199.000
304.485	47.854	199.000
305.043	48.377	199.000
304.527	47.363	199.000
304.370	47.362	199.000
304.167	47.677	199.000
304.647	48.068	199.000
304.582	48.019	199.000
304.075	47.568	199.000
296.823	130.093	200.000
296.587	129.401	200.000
296.062	129.545	200.000
296.349	129.897	200.000
295.525	131.679	200.000
295.822	132.390	200.000
303.673	260.248	201.000
302.948	260.906	201.000
302.962	260.490	201.000
304.167	260.694	201.000
304.314	261.036	201.000
305.331	261.489	201.000
393.900	262.287	202.000
394.518	262.283	202.000
394.537	262.626	202.000
393.943	262.903	202.000
394.316	262.312	202.000
393.322	263.219	202.000
394.416	263.471	202.000
394.511	262.879	202.000
300.364	282.382	203.000
300.585	281.486	203.000
300.465	282.145	203.000
300.087	281.853	203.000
414.970	325.512	204.000
414.826	325.582	204.000
415.017	325.245	204.000
415.053	325.190	204.000
414.056	325.916	204.000
413.952	324.997	204.000
413.087	324.933	204.000
412.952	324.831	204.000
413.366	325.017	204.000
412.761	324.659	204.000
413.179	325.094	204.000
413.551	324.871	204.000
413.628	324.510	204.000
413.597	324.323	204.000
413.606	324.688	204.000
413.825	324.843	204.000
413.527	324.752	204.000
413.388	324.808	204.000
413.961	325.224	204.000
413.652	324.603	204.000
174.939	438.557	205.000
174.597	438.715	205.000
174.748	438.542	205.000
174.886	438.704	205.000
174.745	439.031	205.000
175.424	438.291	205.000
343.228	53.863	206.000
343.628	54.350	206.000
110.079	67.815	207.000
110.921	68.109	207.000
110.964	67.708	207.000
188.887	159.660	208.000
188.644	159.823	208.000
188.178	160.142	208.000
387.467	175.250	209.000
386.904	176.165	209.000
386.058	176.198	209.000
386.373	175.753	209.000
180.149	244.472	210.000
180.353	244.389	210.000
181.104	244.148	210.000
181.473	244.395	210.000
192.546	248.916	211.000
193.148	248.546	211.000
317.863	258.947	212.000
318.295	258.751	212.000
183.202	295.180	213.000
182.858	294.529	213.000
183.271	295.413	213.000
183.226	295.391	213.000
184.322	296.140	213.000
183.951	295.435	213.000
332.161	349.456	214.000
332.849	349.126	214.000
34.972	421.880	215.000
34.573	421.779	215.000
454.170	447.532	216.000
454.095	448.047	216.000
41.560	450.770	217.000
41.353	450.570	217.000
40.553	450.723	217.000
39.347	450.376	217.000
39.900	451.583	217.000
49.249	464.222	218.000
48.525	463.863	218.000
49.351	464.056	218.000
50.023	463.843	218.000
49.771	463.882	218.000
49.625	463.707	218.000
404.816	491.846	219.000
405.141	491.215	219.000
404.355	491.454	219.000
404.693	490.927	219.000
402.096	493.927	219.000
402.215	493.587	219.000
402.445	494.423	219.000
401.346	494.439	219.000
474.103	500.667	220.000
473.191	500.611	220.000
472.610	500.711	220.000
472.557	501.075	220.000
472.488	501.578	220.000
472.971	501.835	220.000
472.061	501.901	220.000
472.528	501.426	220.000
319.589	108.306	221.000
318.984	108.919	221.000
318.894	109.347	221.000
317.892	109.381	221.000
318.109	109.505	221.000
377.900	120.271	222.000
378.488	120.098	222.000
378.359	119.928	222.000
378.045	119.940	222.000
378.345	119.892	222.000
341.132	219.336	223.000
340.704	218.936	223.000
123.013	305.559	224.000
123.118	305.011	224.000
123.462	304.970	224.000
123.679	304.606	224.000
124.031	305.136	224.000
123.363	304.908	224.000
122.957	305.356	224.000
217.635	341.893	225.000
217.713	342.063	225.000
217.549	341.265	225.000
390.860	345.754	226.000
391.119	346.075	226.000
391.351	346.267	226.000
392.538	344.174	226.000
392.027	343.852	226.000
487.000	474.360	227.000
486.231	474.509	227.000
485.451	474.969	227.000
484.829	475.131	227.000
483.796	475.987	227.000
485.196	476.299	227.000
484.679	474.605	227.000
484.412	474.334	227.000
234.916	490.494	228.000
234.364	490.784	228.000
435.785	31.330	229.000
434.786	31.868	229.000
431.496	177.703	230.000
432.448	178.078	230.000
432.824	177.820	230.000
433.059	177.519	230.000
432.906	178.301	230.000
433.433	178.415	230.000
434.629	177.648	230.000
435.128	177.940	230.000
149.999	183.030	231.000
149.607	182.884	231.000
179.465	272.845	232.000
180.318	272.221	232.000
78.560	403.969	233.000
78.636	403.397	233.000
371.779	475.330	234.000
370.876	473.933	234.000
369.345	473.930	234.000
497.469	482.580	235.000
497.076	482.951	235.000
469.819	487.464	236.000
469.706	488.282	236.000
470.147	487.704	236.000
469.107	488.623	236.000
290.743	47.271	237.000
290.699	47.605	237.000
290.645	47.807	237.000
290.172	48.551	237.000
291.530	48.579	237.000
204.578	137.048	238.000
204.558	137.330	238.000
89.179	151.134	239.000
88.603	150.680	239.000
183.570	202.272	240.000
184.546	202.841	240.000
261.436	223.562	241.000
261.211	223.251	241.000
260.883	223.137	241.000
261.305	223.310	241.000
261.291	223.382	241.000
261.026	223.038	241.000
143.087	256.953	242.000
141.538	255.889	242.000
19.868	274.321	243.000
19.209	274.838	243.000
226.707	287.215	244.000
225.851	287.299	244.000
112.833	303.789	245.000
112.799	303.871	245.000
350.108	362.436	246.000
349.957	361.901	246.000
349.465	361.363	246.000
350.785	360.294	246.000
350.691	360.586	246.000
351.504	360.210	246.000
351.789	360.532	246.000
351.975	360.766	246.000
352.164	360.972	246.000
353.014	360.973	246.000
352.221	359.832	246.000
352.560	358.943	246.000
351.751	360.568	246.000
351.612	360.103	246.000
351.445	359.869	246.000
125.921	423.663	247.000
127.015	424.276	247.000
127.097	423.962	247.000
142.852	444.390	248.000
143.409	444.457	248.000
142.741	444.704	248.000
454.306	446.563	249.000
455.056	445.843	249.000
454.815	445.789	249.000
454.768	446.381	249.000
454.478	446.777	249.000
454.334	446.920	249.000
453.600	446.584	249.000
454.500	447.638	249.000
454.149	447.458	249.000
454.071	447.662	249.000
453.757	447.735	249.000
453.969	447.557	249.000
453.977	447.350	249.000
453.843	447.200	249.000
454.119	447.536	249.000
453.859	448.042	249.000
453.976	447.868	249.000
496.828	462.619	250.000
496.823	462.865	250.000
496.360	462.648	250.000
495.812	461.780	250.000
496.086	461.688	250.000
495.045	461.378	250.000
495.429	461.983	250.000
494.848	462.365	250.000
494.083	461.324	250.000
494.508	460.625	250.000
493.429	461.637	250.000
493.336	461.018	250.000
493.251	460.362	250.000
493.228	460.134	250.000
162.233	495.472	251.000
161.737	495.484	251.000
161.914	495.508	251.000
162.022	495.263	251.000
162.266	495.410	251.000
161.997	495.612	251.000
162.275	495.506	251.000
162.008	495.735	251.000
161.723	495.785	251.000
15.314	52.923	252.000
15.440	52.014	252.000
460.349	61.759	253.000
459.798	62.195	253.000
122.899	75.610	254.000
122.957	74.986	254.000
341.743	220.127	255.000
341.700	220.454	255.000
342.034	220.270	255.000
343.162	218.692	255.000
404.615	262.456	256.000
405.112	262.717	256.000
404.711	262.743	256.000
326.376	365.049	257.000
326.392	365.318	257.000
325.303	364.620	257.000
232.592	402.749	258.000
231.711	402.911	258.000
455.209	457.928	259.000
456.776	457.455	259.000
455.832	458.713	259.000
455.758	457.928	259.000
454.493	457.678	259.000
454.475	456.650	259.000
454.953	456.223	259.000
454.823	455.763	259.000
455.264	454.796	259.000
455.189	456.047	259.000
19.090	472.499	260.000
20.786	471.738	260.000
21.017	471.376	260.000
22.325	470.114	260.000
22.007	469.546	260.000
22.008	470.291	260.000
21.463	470.698	260.000
21.334	469.132	260.000
234.704	490.604	261.000
234.492	490.314	261.000
434.098	31.352	262.000
433.882	31.103	262.000
459.445	79.202	263.000
460.176	78.630	263.000
460.223	78.136	263.000
150.567	183.328	264.000
150.412	183.478	264.000
180.847	190.007	265.000
181.216	190.197	265.000
199.959	341.798	266.000
199.613	343.162	266.000
199.810	343.649	266.000
200.926	344.025	266.000
200.276	342.742	266.000
201.035	342.566	266.000
498.458	481.688	267.000
497.659	483.106	267.000
110.393	67.506	268.000
110.772	67.438	268.000
178.394	168.337	269.000
179.538	168.455	269.000
183.748	203.400	270.000
183.337	203.142	270.000
183.158	203.038	270.000
183.373	203.311	270.000
72.113	213.820	271.000
72.545	213.219	271.000
74.033	212.530	271.000
73.743	212.438	271.000
161.612	235.782	272.000
162.113	235.970	272.000
162.047	235.960	272.000
306.208	261.896	273.000
305.187	261.764	273.000
305.092	261.206	273.000
305.206	260.954	273.000
303.954	260.716	273.000
304.057	260.474	273.000
304.086	260.589	273.000
304.230	261.250	273.000
502.552	293.795	274.000
500.670	294.112	274.000
502.043	295.091	274.000
500.985	294.766	274.000
501.272	294.823	274.000
217.701	340.567	275.000
218.625	341.485	275.000
289.476	343.737	276.000
289.424	343.456	276.000
289.877	343.131	276.000
290.103	343.300	276.000
290.453	343.238	276.000
266.440	405.325	277.000
266.480	405.433	277.000
266.465	405.151	277.000
169.616	415.765	278.000
169.840	414.893	278.000
473.352	66.361	279.000
473.243	65.796	279.000
493.141	101.929	280.000
492.863	101.818	280.000
339.649	168.704	281.000
339.665	169.050	281.000
339.921	168.595	281.000
306.904	173.171	282.000
307.402	172.491	282.000
386.826	175.646	283.000
387.777	176.787	283.000
329.697	187.052	284.000
329.805	186.723	284.000
330.516	186.898	284.000
329.896	187.196	284.000
343.912	248.235	285.000
343.270	247.892	285.000
301.473	279.833	286.000
300.972	280.169	286.000
300.564	280.048	286.000
300.527	280.132	286.000
234.380	341.660	287.000
233.813	342.109	287.000
233.571	342.437	287.000
234.073	342.376	287.000
204.408	394.852	288.000
204.896	394.199	288.000
475.453	397.211	289.000
475.477	397.025	289.000
475.394	396.892	289.000
475.557	396.819	289.000
475.782	397.018	289.000
475.568	396.902	289.000
475.678	397.010	289.000
475.591	397.177	289.000
475.897	396.827	289.000
451.167	439.346	290.000
451.467	438.881	290.000
452.062	439.127	290.000
452.886	438.998	290.000
451.961	438.210	290.000
451.363	438.332	290.000
451.758	439.974	290.000
451.361	439.672	290.000
451.954	438.567	290.000
452.994	438.351	290.000
452.955	438.015	290.000
38.113	451.017	291.000
36.006	450.711	291.000
35.586	451.294	291.000
370.137	473.820	292.000
370.265	473.723	292.000
371.492	473.120	292.000
373.170	473.240	292.000
373.626	472.605	292.000
372.750	471.604	292.000
372.192	472.607	292.000
372.960	473.297	292.000
58.064	476.781	293.000
58.136	477.288	293.000
452.742	485.949	294.000
452.806	485.854	294.000
452.713	485.800	294.000
452.571	486.107	294.000
453.102	485.877	294.000
452.838	485.990	294.000
453.199	486.051	294.000
453.207	486.036	294.000
453.388	485.833	294.000
453.093	486.097	294.000
452.813	485.614	294.000
453.154	485.665	294.000
452.917	485.544	294.000
452.980	485.946	294.000
452.771	486.081	294.000
453.054	485.802	294.000
452.658	486.285	294.000
452.837	485.950	294.000
234.282	490.246	295.000
234.106	490.299	295.000
378.918	120.295	296.000
378.477	119.709	296.000
379.018	119.870	296.000
378.646	119.619	296.000
378.564	119.603	296.000
223.860	136.018	297.000
224.966	135.387	297.000
224.101	136.913	297.000
222.906	138.099	297.000
222.884	137.676	297.000
304.841	140.558	298.000
305.050	141.469	298.000
305.128	141.037	298.000
305.341	141.101	298.000
305.721	140.752	298.000
306.620	140.241	298.000
306.283	140.070	298.000
306.795	141.289	298.000
306.623	140.478	298.000
360.964	150.155	299.000
360.852	150.426	299.000
360.235	150.065	299.000
421.366	182.603	300.000
421.674	182.493	300.000
422.234	182.080	300.000
422.342	181.615	300.000
422.234	182.220	300.000
423.834	180.685	300.000
476.452	227.538	301.000
475.575	227.084	301.000
328.741	233.762	302.000
329.473	233.609	302.000
299.456	236.310	303.000
299.819	236.787	303.000
299.494	237.023	303.000
103.415	257.819	304.000
103.244	258.199	304.000
103.157	257.747	304.000
103.990	257.606	304.000
103.697	257.748	304.000
104.290	258.322	304.000
104.736	257.621	304.000
460.939	291.496	305.000
461.439	290.212	305.000
460.743	289.970	305.000
460.366	289.311	305.000
461.082	290.507	305.000
461.369	290.431	305.000
177.304	292.308	306.000
177.941	292.416	306.000
178.180	292.178	306.000
144.688	350.369	307.000
144.740	349.781	307.000
144.434	351.004	307.000
144.932	349.971	307.000
144.672	350.143	307.000
144.814	350.342	307.000
22.862	448.634	308.000
22.476	448.972	308.000
22.199	449.388	308.000
22.289	450.191	308.000
21.366	450.630	308.000
231.627	451.303	309.000
232.368	449.957	309.000
232.105	450.331	309.000
411.669	16.193	310.000
411.781	16.114	310.000
291.354	48.721	311.000
292.570	49.434	311.000
292.702	49.253	311.000
261.703	68.551	312.000
261.006	69.211	312.000
409.197	101.463	313.000
409.983	101.348	313.000
409.462	102.258	313.000
409.618	101.598	313.000
409.928	102.048	313.000
409.419	101.007	313.000
409.104	100.707	313.000
409.221	100.621	313.000
409.013	100.916	313.000
409.011	100.137	313.000
72.002	180.863	314.000
72.038	180.245	314.000
73.790	179.802	314.000
299.195	247.608	315.000
298.530	247.340	315.000
298.545	247.827	315.000
301.640	296.309	316.000
301.773	296.519	316.000
122.527	305.249	317.000
122.840	305.577	317.000
351.706	338.583	318.000
351.556	338.919	318.000
351.238	339.419	318.000
472.430	501.196	319.000
472.432	501.407	319.000
473.323	65.879	320.000
473.094	65.342	320.000
365.803	109.598	321.000
366.184	109.945	321.000
293.475	148.445	322.000
292.895	148.747	322.000
387.080	177.670	323.000
386.794	177.196	323.000
386.200	176.511	323.000
261.407	222.971	324.000
261.743	223.184	324.000
261.373	223.163	324.000
261.919	223.274	324.000
191.260	249.767	325.000
192.286	250.296	325.000
402.579	262.699	326.000
402.280	263.098	326.000
401.082	263.582	326.000
20.072	274.850	327.000
19.789	273.647	327.000
20.020	273.573	327.000
156.454	348.456	328.000
157.127	348.599	328.000
157.001	348.872	328.000
157.212	349.000	328.000
157.360	348.978	328.000
157.061	348.769	328.000
304.462	47.773	329.000
305.201	48.251	329.000
294.846	132.573	330.000
294.040	132.998	330.000
294.760	132.521	330.000
295.872	132.135	330.000
296.341	132.856	330.000
297.251	132.172	330.000
433.847	178.404	331.000
433.932	177.695	331.000
433.088	177.627	331.000
433.481	177.690	331.000
433.274	177.610	331.000
476.848	227.576	332.000
476.745	228.069	332.000
317.471	259.015	333.000
318.012	260.613	333.000
316.963	260.595	333.000
223.494	327.063	334.000
222.788	327.007	334.000
469.710	488.487	335.000
469.745	488.761	335.000
470.324	488.294	335.000
469.724	488.186	335.000
261.960	69.233	336.000
261.702	68.809	336.000
261.322	69.002	336.000
261.941	69.258	336.000
261.637	69.200	336.000
262.333	69.402	336.000
261.718	69.032	336.000
337.082	126.020	337.000
336.856	125.900	337.000
291.256	174.899	338.000
291.285	175.427	338.000
291.630	176.036	338.000
162.032	180.137	339.000
161.596	180.074	339.000
198.832	190.852	340.000
198.846	191.478	340.000
199.556	191.678	340.000
331.309	232.966	341.000
330.542	233.098	341.000
329.749	233.442	341.000
330.464	233.116	341.000
163.086	235.983	342.000
162.943	236.520	342.000
137.136	237.044	343.000
136.115	236.441	343.000
448.372	262.721	344.000
448.030	263.514	344.000
173.904	289.738	345.000
174.457	289.731	345.000
122.511	306.240	346.000
122.948	306.189	346.000
286.279	403.605	347.000
286.533	403.361	347.000
286.633	402.603	347.000
286.206	402.971	347.000
234.784	490.526	348.000
234.578	490.685	348.000
234.659	490.664	348.000
234.059	490.795	348.000
411.588	16.381	349.000
411.436	16.369	349.000
411.651	16.231	349.000
365.851	110.264	350.000
365.636	111.221	350.000
330.216	187.025	351.000
330.518	186.834	351.000
329.976	187.580	351.000
330.445	187.584	351.000
418.342	242.817	352.000
418.074	242.676	352.000
418.507	242.687	352.000
417.684	242.350	352.000
418.239	242.659	352.000
418.517	242.988	352.000
312.716	281.289	353.000
313.259	281.218	353.000
228.054	287.215	354.000
228.580	287.652	354.000
447.403	301.624	355.000
446.819	301.593	355.000
446.811	302.832	355.000
446.958	302.343	355.000
447.348	301.444	355.000
446.292	301.485	355.000
47.566	360.537	356.000
47.146	360.362	356.000
169.500	415.338	357.000
169.746	414.719	357.000
483.949	474.598	358.000
484.635	474.902	358.000
484.098	474.520	358.000
482.669	476.302	358.000
168.827	489.752	359.000
169.532	489.879	359.000
169.880	490.512	359.000
160.481	494.974	360.000
160.002	494.866	360.000
456.282	501.698	361.000
456.519	501.348	361.000
457.368	500.248	361.000
457.621	499.205	361.000
341.596	52.927	362.000
341.714	52.162	362.000
411.859	107.454	363.000
411.848	107.975	363.000
411.607	108.172	363.000
411.653	108.389	363.000
228.032	132.485	364.000
228.500	132.248	364.000
362.543	148.628	365.000
361.595	148.979	365.000
360.968	148.668	365.000
361.602	149.151	365.000
361.748	149.310	365.000
361.531	149.548	365.000
360.469	149.358	365.000
359.530	148.388	365.000
360.081	148.832	365.000
359.664	148.415	365.000
359.474	147.804	365.000
339.649	168.434	366.000
340.091	168.463	366.000
340.003	167.842	366.000
339.487	168.255	366.000
339.921	168.159	366.000
339.979	168.347	366.000
339.825	168.448	366.000
340.488	168.799	366.000
476.731	228.236	367.000
476.455	227.480	367.000
192.031	250.531	368.000
191.518	251.234	368.000
192.066	249.729	368.000
191.764	250.836	368.000
266.015	405.103	369.000
266.339	404.616	369.000
266.351	405.225	369.000
473.364	66.142	370.000
473.792	65.752	370.000
469.561	137.086	371.000
469.588	137.244	371.000
469.470	136.813	371.000
293.221	149.040	372.000
293.366	149.194	372.000
293.262	149.162	372.000
322.542	219.056	373.000
322.013	218.007	373.000
322.307	218.217	373.000
323.936	220.017	373.000
150.567	231.733	374.000
150.502	231.684	374.000
150.661	232.851	374.000
150.394	232.382	374.000
151.144	232.920	374.000
151.207	232.824	374.000
151.318	232.607	374.000
221.905	327.507	375.000
223.079	328.452	375.000
26.588	329.128	376.000
26.512	328.695	376.000
28.140	328.614	376.000
27.092	328.758	376.000
284.986	329.106	377.000
285.804	328.817	377.000
290.875	341.797	378.000
291.052	341.826	378.000
290.954	340.933	378.000
291.313	341.668	378.000
290.950	340.692	378.000
229.932	396.675	379.000
229.210	396.381	379.000
229.402	396.131	379.000
36.767	449.823	380.000
36.748	448.841	380.000
454.646	456.103	381.000
455.322	455.781	381.000
455.062	455.605	381.000
455.208	455.111	381.000
455.303	455.376	381.000
103.927	258.306	382.000
103.304	258.238	382.000
103.792	258.728	382.000
104.729	259.059	382.000
103.935	259.460	382.000
103.817	258.883	382.000
103.800	258.417	382.000
103.885	258.061	382.000
103.973	258.506	382.000
102.713	258.281	382.000
102.487	257.772	382.000
102.359	257.651	382.000
102.202	257.166	382.000
173.327	288.962	383.000
173.437	289.301	383.000
113.191	303.218	384.000
113.261	303.892	384.000
113.173	303.819	384.000
235.659	341.862	385.000
235.195	342.407	385.000
369.591	401.078	386.000
369.552	400.890	386.000
169.682	414.835	387.000
169.560	415.244	387.000
20.635	472.284	388.000
20.266	472.166	388.000
20.798	472.478	388.000
373.763	473.084	389.000
373.165	473.704	389.000
373.423	474.280	389.000
374.093	474.171	389.000
374.238	474.243	389.000
374.462	474.424	389.000
373.364	474.236	389.000
371.161	472.157	389.000
371.567	474.154	389.000
372.528	474.340	389.000
373.424	474.033	389.000
373.246	473.870	389.000
305.329	48.956	390.000
305.646	48.992	390.000
292.353	54.429	391.000
292.911	53.319	391.000
290.969	174.590	392.000
291.088	174.519	392.000
290.910	175.019	392.000
290.819	175.265	392.000
181.914	190.384	393.000
181.499	189.962	393.000
180.519	189.376	393.000
95.852	313.906	394.000
95.630	314.328	394.000
321.039	363.992	395.000
322.828	363.289	395.000
469.910	488.155	396.000
470.007	488.547	396.000
470.122	488.297	396.000
469.572	488.232	396.000
470.357	488.398	396.000
470.400	488.411	396.000
410.014	489.416	397.000
410.836	489.096	397.000
410.910	488.799	397.000
410.534	489.655	397.000
410.206	490.361	397.000
366.209	110.018	398.000
366.466	110.668	398.000
116.659	114.467	399.000
116.810	114.679	399.000
195.465	323.571	400.000
194.769	323.088	400.000
334.079	352.099	401.000
334.083	351.639	401.000
266.631	404.413	402.000
266.136	404.884	402.000
36.588	448.370	403.000
35.860	448.103	403.000
35.883	448.194	403.000
278.712	452.647	404.000
278.767	453.472	404.000
279.124	453.455	404.000
279.156	453.323	404.000
189.919	495.819	405.000
190.219	495.459	405.000
400.589	496.407	406.000
400.404	497.136	406.000
399.791	497.924	406.000
457.158	500.752	407.000
456.507	501.467	407.000
39.785	165.485	408.000
40.075	165.228	408.000
182.886	202.804	409.000
183.083	202.321	409.000
183.258	202.022	409.000
59.226	274.010	410.000
59.249	274.241	410.000
228.244	287.995	411.000
228.347	287.987	411.000
48.340	355.322	412.000
48.010	355.204	412.000
48.083	355.601	412.000
286.214	403.063	413.000
287.239	402.166	413.000
169.596	415.720	414.000
169.735	415.172	414.000
169.300	415.323	414.000
92.203	421.952	415.000
92.022	422.160	415.000
418.373	243.150	416.000
418.930	243.131	416.000
418.699	243.159	416.000
447.294	301.738	417.000
445.988	301.883	417.000
157.181	410.043	418.000
155.734	409.978	418.000
156.579	409.477	418.000
127.172	424.287	419.000
126.887	424.048	419.000
20.948	472.377	420.000
20.858	473.345	420.000
21.444	472.454	420.000
21.424	472.707	420.000
20.736	472.740	420.000
473.339	66.432	421.000
473.377	66.539	421.000
473.646	65.944	421.000
188.946	159.447	422.000
189.062	159.481	422.000
74.211	211.436	423.000
73.788	211.393	423.000
191.962	251.092	424.000
191.714	250.797	424.000
299.668	282.217	425.000
298.482	281.501	425.000
299.489	281.449	425.000
299.210	280.648	425.000
299.674	281.045	425.000
183.043	311.110	426.000
182.555	311.737	426.000
290.012	340.019	427.000
289.930	339.857	427.000
199.749	341.012	428.000
200.412	341.004	428.000
200.737	340.559	428.000
201.520	340.926	428.000
352.406	357.705	429.000
352.304	358.347	429.000
352.704	358.431	429.000
352.626	358.892	429.000
352.653	357.656	429.000
204.734	394.740	430.000
204.407	394.346	430.000
204.604	394.685	430.000
58.759	420.256	431.000
59.211	420.226	431.000
40.867	450.829	432.000
41.077	451.845	432.000
150.439	183.822	433.000
149.790	183.117	433.000
150.158	182.818	433.000
443.016	197.199	434.000
443.229	197.225	434.000
443.953	197.498	434.000
444.458	198.323	434.000
444.498	197.839	434.000
445.202	197.504	434.000
445.308	197.529	434.000
181.687	292.466	435.000
181.570	292.120	435.000
443.344	373.864	436.000
443.823	373.383	436.000
190.255	496.420	437.000
189.909	496.066	437.000
189.630	495.377	437.000
401.100	498.044	438.000
400.545	497.799	438.000
400.943	497.227	438.000
400.952	497.586	438.000
401.219	498.467	438.000
457.707	503.812	439.000
458.047	503.055	439.000
457.960	501.617	439.000
458.129	501.932	439.000
457.691	502.062	439.000
458.533	503.117	439.000
458.726	502.172	439.000
412.205	56.471	440.000
412.019	56.345	440.000
411.707	108.343	441.000
411.747	108.540	441.000
337.093	125.910	442.000
336.854	125.700	442.000
291.815	175.693	443.000
291.580	175.372	443.000
150.875	232.181	444.000
151.327	231.519	444.000
136.447	491.782	445.000
136.337	491.657	445.000
137.326	492.530	445.000
136.482	492.045	445.000
182.356	201.410	446.000
183.180	201.353	446.000
184.523	201.498	446.000
404.126	264.874	447.000
402.625	265.747	447.000
96.215	314.627	448.000
94.382	314.457	448.000
94.305	314.120	448.000
64.455	359.812	449.000
63.498	359.559	449.000
62.987	359.693	449.000
62.023	359.002	449.000
63.392	404.375	450.000
64.239	405.644	450.000
225.857	436.656	451.000
225.961	437.041	451.000
231.263	450.220	452.000
231.345	450.638	452.000
169.490	489.098	453.000
169.572	489.542	453.000
170.300	489.601	453.000
291.544	49.111	454.000
291.204	49.701	454.000
473.473	66.430	455.000
473.524	66.000	455.000
340.630	167.338	456.000
339.999	167.228	456.000
339.989	167.681	456.000
234.775	342.232	457.000
235.522	342.156	457.000
168.986	415.369	458.000
169.945	415.920	458.000
50.047	464.885	459.000
49.902	464.992	459.000
201.189	341.964	460.000
201.476	341.368	460.000
201.697	342.372	460.000
277.930	452.810	461.000
277.705	454.491	461.000
469.973	487.968	462.000
470.292	488.087	462.000
303.675	150.300	463.000
303.719	149.903	463.000
192.989	185.411	464.000
191.468	184.476	464.000
225.960	436.417	465.000
225.691	436.318	465.000
317.882	349.948	466.000
317.715	350.478	466.000
317.849	350.355	466.000
317.325	350.643	466.000
317.510	350.577	466.000
317.747	350.467	466.000
317.922	350.027	466.000
317.828	350.241	466.000
317.397	350.787	466.000
318.219	350.559	466.000
317.886	350.499	466.000
318.220	350.615	466.000
318.181	350.381	466.000
318.158	350.371	466.000
318.167	350.329	466.000
318.138	350.422	466.000
318.482	350.197	466.000
318.197	350.389	466.000
318.106	350.771	466.000
318.260	350.295	466.000
318.543	350.021	466.000
318.116	350.153	466.000
318.551	350.354	466.000
318.182	350.095	466.000
318.557	350.424	466.000
318.029	350.369	466.000
318.253	350.616	466.000
317.754	350.508	466.000
318.321	350.850	466.000
318.341	350.273	466.000
318.727	350.332	466.000
318.404	350.414	466.000
318.065	350.082	466.000
317.956	350.337	466.000
318.353	350.689	466.000
318.060	350.407	466.000
318.365	350.514	466.000
318.243	350.412	466.000
318.262	350.620	466.000
318.248	350.703	466.000
318.517	350.641	466.000
318.187	350.785	466.000
318.514	350.566	466.000
318.087	350.625	466.000
318.527	350.260	466.000
318.383	350.161	466.000
318.408	350.191	466.000
318.763	350.305	466.000
318.407	350.384	466.000
318.529	350.565	466.000
318.394	350.472	466.000
318.223	350.374	466.000
318.406	350.952	466.000
318.353	350.510	466.000
318.306	350.206	466.000
318.133	350.122	466.000
318.227	350.650	466.000
318.315	350.388	466.000
318.664	350.325	466.000
318.349	350.585	466.000
318.290	350.622	466.000
317.894	350.615	466.000
318.981	350.525	466.000
318.655	350.174	466.000
318.305	350.525	466.000
318.294	350.622	466.000
318.188	350.065	466.000
318.581	350.399	466.000
318.462	350.645	466.000
299.070	248.174	467.000
298.411	248.751	467.000
297.994	248.490	467.000
297.314	248.095	467.000
298.759	247.214	467.000
298.713	247.132	467.000
299.091	245.517	467.000
299.167	246.911	467.000
299.404	247.447	467.000
298.524	247.501	467.000
298.206	248.318	467.000
299.030	247.918	467.000
299.766	247.551	467.000
300.214	247.536	467.000
301.033	246.669	467.000
301.415	246.460	467.000
299.666	246.947	467.000
299.668	248.234	467.000
299.900	247.644	467.000
378.963	120.023	468.000
378.822	119.745	468.000
378.951	119.509	468.000
379.423	118.762	468.000
378.804	119.280	468.000
378.481	118.954	468.000
378.752	118.822	468.000
378.971	118.187	468.000
378.772	118.991	468.000
378.803	119.669	468.000
378.869	119.022	468.000
379.661	118.134	468.000
379.410	118.023	468.000
379.304	118.361	468.000
379.670	117.894	468.000
157.213	348.690	469.000
156.454	348.748	469.000
157.276	349.092	469.000
157.082	348.976	469.000
156.938	348.881	469.000
157.101	348.860	469.000
156.435	348.710	469.000
156.504	348.368	469.000
156.583	349.407	469.000
156.184	348.902	469.000
157.134	349.262	469.000
156.545	349.295	469.000
156.242	348.253	469.000
156.544	348.513	469.000
156.407	349.056	469.000
156.649	348.717	469.000
364.390	231.342	470.000
364.399	231.154	470.000
363.973	231.439	470.000
[truncated: 82,231 more rows]
