# Supplementary material for: The transpeptidase PBP2 governs initial localization and activity of the major cell-wall synthesis machinery in E. coli
Source: eLife. 2020 Feb 20;9:e50629. doi: 10.7554/eLife.50629 (PMC7089770; doi:10.7554/eLife.50629)
Supplement: Source data 1. [file elife-50629-data1.zip › data/fast/GFP/gfpPBP2_5uMiptg_10h_2.txt]

X Y ID
318.325	58.182	1.000
318.115	57.697	1.000
317.832	58.231	1.000
143.473	59.522	2.000
144.580	59.355	2.000
144.122	58.965	2.000
143.037	59.237	2.000
142.630	58.967	2.000
143.008	59.149	2.000
142.594	59.220	2.000
142.508	59.585	2.000
286.651	65.282	3.000
287.056	64.741	3.000
286.892	64.603	3.000
287.090	64.649	3.000
286.565	64.732	3.000
286.211	65.179	3.000
286.110	65.445	3.000
113.096	66.608	4.000
112.030	65.708	4.000
121.556	89.703	5.000
121.481	89.697	5.000
121.576	89.555	5.000
121.484	89.654	5.000
121.670	89.851	5.000
121.442	89.730	5.000
121.951	89.992	5.000
291.095	92.670	6.000
291.223	92.657	6.000
291.588	93.143	6.000
291.677	93.271	6.000
291.805	92.862	6.000
291.692	93.182	6.000
291.587	93.107	6.000
291.664	92.750	6.000
291.535	92.943	6.000
291.806	92.866	6.000
373.677	96.071	7.000
372.555	96.005	7.000
372.310	94.955	7.000
372.125	94.918	7.000
372.721	95.007	7.000
372.694	94.326	7.000
104.494	119.900	8.000
104.969	119.554	8.000
105.027	120.446	8.000
105.149	120.226	8.000
105.074	120.309	8.000
105.675	120.645	8.000
419.675	127.098	9.000
419.852	126.661	9.000
419.608	126.634	9.000
430.861	127.835	10.000
430.899	127.961	10.000
430.752	128.149	10.000
430.431	127.814	10.000
430.749	128.050	10.000
430.022	128.483	10.000
430.135	128.113	10.000
430.785	128.240	10.000
136.429	144.053	11.000
136.159	144.786	11.000
136.249	145.754	11.000
136.072	146.930	11.000
135.152	146.252	11.000
135.356	145.492	11.000
135.443	145.335	11.000
135.196	144.832	11.000
135.681	145.375	11.000
155.726	146.924	12.000
156.444	147.667	12.000
476.260	151.727	13.000
476.248	151.865	13.000
120.942	153.242	14.000
122.324	152.598	14.000
122.477	152.993	14.000
318.361	180.424	15.000
318.807	179.891	15.000
317.924	179.861	15.000
317.713	180.061	15.000
317.343	180.200	15.000
317.805	179.898	15.000
317.273	179.697	15.000
317.641	179.503	15.000
241.519	195.235	16.000
241.783	195.595	16.000
241.392	195.675	16.000
242.175	194.664	16.000
242.424	196.100	16.000
242.642	197.413	16.000
243.204	197.249	16.000
244.048	196.133	16.000
243.035	194.921	16.000
81.072	224.065	17.000
81.706	225.950	17.000
458.857	250.893	18.000
458.218	251.115	18.000
458.463	250.554	18.000
122.687	254.111	19.000
122.929	254.686	19.000
122.882	254.804	19.000
123.101	254.717	19.000
123.250	254.594	19.000
444.253	254.236	20.000
443.488	253.738	20.000
247.864	256.686	21.000
247.649	255.636	21.000
246.649	255.082	21.000
246.055	254.539	21.000
245.384	254.657	21.000
164.866	265.571	22.000
164.840	265.101	22.000
164.984	264.685	22.000
217.956	266.796	23.000
218.623	267.822	23.000
218.405	267.021	23.000
217.714	266.354	23.000
218.439	265.927	23.000
164.386	275.630	24.000
164.364	276.045	24.000
164.976	276.706	24.000
164.522	277.028	24.000
164.354	276.826	24.000
164.472	277.133	24.000
164.263	277.058	24.000
164.268	276.523	24.000
163.832	275.872	24.000
60.322	277.046	25.000
60.689	276.011	25.000
415.954	280.965	26.000
417.271	281.872	26.000
417.261	281.695	26.000
417.160	281.189	26.000
417.229	280.808	26.000
417.884	281.115	26.000
417.157	281.049	26.000
417.852	282.362	26.000
417.468	282.635	26.000
417.688	282.104	26.000
417.516	282.734	26.000
418.079	284.271	26.000
418.289	284.706	26.000
417.855	284.197	26.000
416.939	284.673	26.000
417.279	286.003	26.000
206.845	285.951	27.000
207.757	286.866	27.000
264.717	302.838	28.000
264.148	303.121	28.000
264.242	302.784	28.000
292.741	307.272	29.000
292.607	306.754	29.000
292.916	306.532	29.000
416.429	308.854	30.000
416.386	308.773	30.000
415.290	308.872	30.000
223.164	314.487	31.000
224.187	314.419	31.000
154.450	323.700	32.000
154.428	323.793	32.000
153.592	323.952	32.000
153.135	324.027	32.000
153.335	323.497	32.000
152.461	322.928	32.000
152.366	322.898	32.000
233.475	330.060	33.000
233.485	330.182	33.000
235.173	329.866	33.000
234.196	329.784	33.000
233.979	330.194	33.000
149.451	337.575	34.000
149.898	338.010	34.000
149.704	338.155	34.000
151.818	337.049	34.000
151.171	338.320	34.000
151.749	337.698	34.000
235.610	340.483	35.000
235.679	340.450	35.000
81.134	365.800	36.000
80.942	365.992	36.000
81.406	365.480	36.000
81.049	365.752	36.000
80.846	366.008	36.000
81.150	366.515	36.000
80.666	367.962	36.000
81.057	367.573	36.000
68.716	384.934	37.000
68.585	384.839	37.000
68.447	384.960	37.000
68.749	384.964	37.000
69.010	384.829	37.000
68.820	385.218	37.000
68.772	385.158	37.000
68.738	384.868	37.000
68.767	385.054	37.000
68.867	385.287	37.000
68.682	384.789	37.000
68.878	385.363	37.000
68.536	385.099	37.000
68.577	385.122	37.000
105.891	396.684	38.000
105.625	396.671	38.000
106.095	397.103	38.000
106.350	396.402	38.000
105.941	396.885	38.000
105.855	396.806	38.000
106.135	396.825	38.000
106.706	396.884	38.000
106.548	397.000	38.000
140.039	400.929	39.000
140.161	401.047	39.000
30.388	412.860	40.000
30.570	413.100	40.000
31.419	413.232	40.000
31.831	413.544	40.000
30.819	413.583	40.000
29.862	413.618	40.000
28.876	414.218	40.000
28.448	414.048	40.000
448.952	415.524	41.000
448.828	415.574	41.000
448.562	415.564	41.000
447.708	414.868	41.000
141.929	420.014	42.000
140.929	420.138	42.000
140.528	419.809	42.000
390.944	425.134	43.000
391.403	425.350	43.000
391.238	425.069	43.000
390.940	425.582	43.000
29.969	437.249	44.000
30.395	437.180	44.000
30.422	437.706	44.000
30.483	437.500	44.000
235.017	465.591	45.000
236.505	465.297	45.000
238.341	465.604	45.000
241.401	467.763	45.000
429.422	474.624	46.000
430.376	475.408	46.000
430.692	475.539	46.000
254.726	476.868	47.000
254.319	477.493	47.000
254.029	478.195	47.000
254.210	477.464	47.000
253.729	475.720	47.000
482.433	485.261	48.000
482.277	484.990	48.000
481.388	484.896	48.000
480.997	484.573	48.000
36.425	493.094	49.000
35.401	492.197	49.000
36.018	492.701	49.000
36.211	493.022	49.000
169.553	497.947	50.000
170.533	497.992	50.000
170.991	497.603	50.000
348.683	500.529	51.000
348.330	500.119	51.000
347.620	499.022	51.000
67.470	25.903	52.000
67.883	25.119	52.000
360.004	37.363	53.000
360.288	38.151	53.000
343.103	65.453	54.000
343.845	65.593	54.000
9.632	88.758	55.000
9.728	88.658	55.000
66.988	102.247	56.000
67.487	102.145	56.000
69.422	101.001	56.000
68.001	100.867	56.000
68.712	100.604	56.000
68.971	100.318	56.000
67.586	101.134	56.000
67.544	101.632	56.000
115.526	104.784	57.000
116.521	104.629	57.000
116.872	104.478	57.000
116.425	104.201	57.000
116.135	104.410	57.000
117.122	104.592	57.000
117.415	104.652	57.000
117.775	104.437	57.000
117.391	104.264	57.000
117.953	104.510	57.000
117.170	105.219	57.000
116.991	105.066	57.000
117.347	104.906	57.000
117.003	104.944	57.000
116.597	104.751	57.000
115.914	105.002	57.000
115.937	104.719	57.000
116.329	105.348	57.000
115.957	105.430	57.000
115.617	104.644	57.000
116.122	103.963	57.000
115.749	103.627	57.000
115.557	103.775	57.000
114.863	103.542	57.000
116.039	103.240	57.000
115.349	104.057	57.000
115.447	103.517	57.000
116.625	103.683	57.000
116.757	103.431	57.000
117.309	103.873	57.000
117.765	103.755	57.000
117.534	104.523	57.000
117.455	104.698	57.000
117.780	104.709	57.000
116.733	104.376	57.000
117.287	105.219	57.000
118.324	104.618	57.000
118.650	104.168	57.000
119.221	104.189	57.000
120.363	103.500	57.000
120.998	103.553	57.000
122.155	103.746	57.000
68.704	158.722	58.000
69.071	158.409	58.000
68.028	158.536	58.000
68.417	158.645	58.000
68.515	158.601	58.000
67.451	158.269	58.000
67.781	157.654	58.000
68.193	158.146	58.000
68.740	158.024	58.000
69.056	158.098	58.000
69.416	158.352	58.000
69.098	157.483	58.000
68.439	156.826	58.000
68.242	156.874	58.000
67.935	156.674	58.000
67.585	156.729	58.000
67.960	157.333	58.000
67.845	157.198	58.000
67.495	157.474	58.000
68.336	158.003	58.000
67.922	157.855	58.000
176.312	164.045	59.000
175.601	163.526	59.000
175.681	162.736	59.000
66.118	219.368	60.000
66.281	219.770	60.000
66.054	219.282	60.000
65.400	219.265	60.000
65.880	219.519	60.000
66.208	219.377	60.000
65.985	219.278	60.000
65.982	218.920	60.000
66.216	219.376	60.000
65.719	219.174	60.000
65.724	218.981	60.000
65.931	219.577	60.000
66.221	219.062	60.000
66.225	219.362	60.000
461.634	302.825	61.000
461.600	302.413	61.000
461.793	303.154	61.000
461.771	304.575	61.000
461.863	305.809	61.000
460.928	306.186	61.000
460.351	306.039	61.000
102.632	312.476	62.000
103.055	311.813	62.000
102.662	311.761	62.000
102.715	312.266	62.000
102.523	312.059	62.000
102.612	311.838	62.000
102.363	311.704	62.000
102.689	312.128	62.000
102.994	311.806	62.000
102.591	312.313	62.000
102.679	312.263	62.000
102.043	312.457	62.000
101.479	312.790	62.000
102.318	311.668	62.000
102.646	311.613	62.000
102.185	312.252	62.000
101.765	312.022	62.000
102.427	311.333	62.000
102.257	311.591	62.000
102.638	311.050	62.000
69.564	333.866	63.000
70.087	334.131	63.000
70.430	333.599	63.000
68.100	334.656	63.000
68.246	334.510	63.000
68.223	334.525	63.000
68.362	334.288	63.000
68.601	334.403	63.000
68.757	334.533	63.000
68.504	334.177	63.000
68.601	334.464	63.000
68.600	334.719	63.000
68.043	334.696	63.000
67.944	334.921	63.000
68.567	334.833	63.000
68.463	334.860	63.000
60.196	382.367	64.000
61.466	382.527	64.000
60.646	382.065	64.000
60.112	382.041	64.000
60.149	382.359	64.000
60.435	382.131	64.000
57.480	420.380	65.000
57.018	419.986	65.000
57.057	419.753	65.000
57.076	420.347	65.000
56.865	420.123	65.000
56.835	418.750	65.000
57.755	418.640	65.000
58.006	418.717	65.000
57.366	417.705	65.000
57.340	417.968	65.000
58.694	417.878	65.000
243.107	97.835	66.000
242.591	98.132	66.000
242.203	97.307	66.000
241.833	97.120	66.000
242.015	96.735	66.000
242.178	96.640	66.000
242.414	96.449	66.000
242.359	96.376	66.000
242.223	96.373	66.000
242.238	96.808	66.000
241.342	96.860	66.000
241.385	96.940	66.000
240.593	97.552	66.000
240.784	97.395	66.000
240.894	97.503	66.000
241.732	97.965	66.000
241.603	97.063	66.000
72.664	139.366	67.000
72.970	139.202	67.000
10.973	150.978	68.000
11.446	150.475	68.000
11.953	151.215	68.000
12.420	150.867	68.000
12.637	150.181	68.000
13.011	150.519	68.000
13.051	149.888	68.000
449.817	161.029	69.000
449.895	160.824	69.000
450.061	160.964	69.000
450.404	159.264	69.000
450.687	157.896	69.000
449.786	158.050	69.000
449.420	157.093	69.000
448.570	158.225	69.000
447.825	159.744	69.000
447.360	159.848	69.000
446.794	160.219	69.000
448.260	160.904	69.000
445.712	160.553	69.000
445.193	159.538	69.000
444.688	160.181	69.000
196.589	188.482	70.000
196.676	187.547	70.000
196.919	187.910	70.000
233.225	193.842	71.000
233.581	193.321	71.000
234.201	194.304	71.000
234.247	195.401	71.000
233.961	194.555	71.000
233.252	193.826	71.000
233.359	193.776	71.000
233.933	193.677	71.000
233.873	194.171	71.000
234.687	195.311	71.000
283.695	245.845	72.000
282.776	245.590	72.000
282.424	246.650	72.000
282.678	246.455	72.000
282.409	246.582	72.000
282.716	246.526	72.000
283.487	246.808	72.000
283.949	246.545	72.000
283.862	246.606	72.000
283.393	246.997	72.000
283.419	246.984	72.000
284.060	246.897	72.000
283.012	246.506	72.000
283.256	246.576	72.000
283.442	246.491	72.000
207.740	247.009	73.000
207.093	248.084	73.000
206.975	247.469	73.000
206.429	248.214	73.000
210.232	316.821	74.000
210.585	316.420	74.000
210.002	316.626	74.000
20.312	319.806	75.000
20.480	319.349	75.000
20.907	319.838	75.000
20.478	319.644	75.000
21.375	319.902	75.000
21.021	320.245	75.000
20.804	320.166	75.000
21.255	319.406	75.000
21.248	320.000	75.000
20.972	320.169	75.000
20.830	319.973	75.000
21.042	320.082	75.000
20.855	320.018	75.000
20.828	320.015	75.000
21.190	320.500	75.000
21.768	320.911	75.000
21.177	320.103	75.000
21.052	319.958	75.000
20.730	319.760	75.000
21.147	320.091	75.000
20.928	319.589	75.000
21.029	320.100	75.000
21.362	319.794	75.000
304.239	383.418	76.000
303.894	383.163	76.000
304.024	383.296	76.000
305.828	382.250	76.000
305.229	381.758	76.000
305.668	381.874	76.000
305.747	382.073	76.000
305.744	381.520	76.000
305.732	381.220	76.000
305.532	381.663	76.000
305.350	382.217	76.000
305.229	381.906	76.000
305.613	382.935	76.000
305.282	382.387	76.000
282.834	409.322	77.000
282.725	409.380	77.000
282.259	409.158	77.000
282.321	408.915	77.000
281.966	409.656	77.000
282.498	409.358	77.000
266.661	415.819	78.000
266.658	416.617	78.000
138.241	458.168	79.000
138.132	458.228	79.000
137.906	458.811	79.000
138.182	458.201	79.000
364.242	100.130	80.000
363.980	100.402	80.000
31.435	133.679	81.000
30.942	132.824	81.000
31.891	134.201	81.000
32.523	134.988	81.000
143.559	160.052	82.000
143.090	158.976	82.000
141.894	158.854	82.000
143.405	158.097	82.000
151.136	166.612	83.000
151.106	166.401	83.000
151.316	165.778	83.000
151.453	166.861	83.000
261.945	260.868	84.000
261.237	260.313	84.000
260.149	260.711	84.000
259.578	261.000	84.000
258.974	260.910	84.000
259.507	260.944	84.000
259.307	261.158	84.000
259.186	261.377	84.000
258.577	262.081	84.000
258.760	261.164	84.000
259.585	261.465	84.000
260.217	260.881	84.000
260.915	260.543	84.000
261.260	260.021	84.000
261.765	260.499	84.000
261.743	260.641	84.000
262.426	260.101	84.000
262.005	260.282	84.000
261.915	260.601	84.000
262.195	260.835	84.000
262.698	261.380	84.000
235.697	340.163	85.000
234.919	340.073	85.000
235.299	339.119	85.000
235.792	339.641	85.000
235.503	340.246	85.000
235.522	340.237	85.000
235.087	338.917	85.000
246.251	367.924	86.000
247.032	368.053	86.000
247.089	368.572	86.000
247.117	369.731	86.000
246.710	370.070	86.000
246.148	370.593	86.000
246.551	371.019	86.000
300.503	419.452	87.000
301.209	418.980	87.000
301.511	418.332	87.000
301.636	418.640	87.000
301.278	417.999	87.000
27.063	457.484	88.000
26.879	457.415	88.000
171.791	473.379	89.000
171.368	474.005	89.000
172.129	473.352	89.000
172.399	472.915	89.000
171.859	473.663	89.000
172.148	473.752	89.000
172.467	474.478	89.000
172.526	474.285	89.000
172.273	474.963	89.000
173.168	474.437	89.000
172.541	473.212	89.000
171.830	473.539	89.000
171.469	473.330	89.000
170.974	474.315	89.000
204.343	490.984	90.000
204.316	491.167	90.000
360.885	37.885	91.000
360.151	37.639	91.000
69.230	80.065	92.000
69.421	78.516	92.000
69.258	79.211	92.000
69.204	79.572	92.000
69.804	79.017	92.000
69.975	79.170	92.000
70.944	79.034	92.000
69.404	79.918	92.000
419.865	126.286	93.000
420.118	126.603	93.000
420.236	126.356	93.000
420.057	126.069	93.000
122.284	153.161	94.000
121.706	152.738	94.000
122.293	152.782	94.000
122.049	152.706	94.000
121.687	152.548	94.000
121.836	152.781	94.000
122.096	152.718	94.000
122.762	152.924	94.000
122.987	152.590	94.000
122.708	152.780	94.000
122.924	152.988	94.000
122.860	152.438	94.000
123.527	152.111	94.000
176.096	242.808	95.000
175.822	241.688	95.000
457.440	250.987	96.000
457.194	250.492	96.000
456.694	249.441	96.000
62.491	275.446	97.000
61.884	275.609	97.000
292.921	306.408	98.000
292.418	306.597	98.000
293.058	306.491	98.000
293.271	306.683	98.000
415.074	308.937	99.000
414.855	308.343	99.000
360.479	321.266	100.000
360.643	321.051	100.000
359.043	322.284	100.000
358.336	322.217	100.000
358.378	321.819	100.000
358.877	321.106	100.000
360.027	321.209	100.000
328.172	359.121	101.000
328.067	359.397	101.000
327.672	359.260	101.000
327.186	359.351	101.000
327.104	358.882	101.000
326.865	358.975	101.000
327.450	358.836	101.000
327.624	358.339	101.000
327.811	358.758	101.000
276.624	442.368	102.000
276.264	440.987	102.000
373.791	476.982	103.000
373.416	476.562	103.000
373.653	477.011	103.000
85.684	11.885	104.000
85.603	11.218	104.000
86.095	11.216	104.000
85.822	11.359	104.000
336.021	245.147	105.000
335.668	245.324	105.000
336.217	242.198	105.000
336.277	241.919	105.000
336.395	241.867	105.000
337.119	243.045	105.000
336.550	242.847	105.000
307.568	265.693	106.000
307.725	266.533	106.000
308.642	266.433	106.000
307.999	266.392	106.000
307.615	266.169	106.000
308.030	266.657	106.000
307.584	266.290	106.000
308.171	266.108	106.000
308.117	266.614	106.000
308.740	266.608	106.000
308.905	266.329	106.000
102.135	390.422	107.000
102.490	388.917	107.000
103.086	388.507	107.000
103.365	389.907	107.000
103.829	390.160	107.000
103.245	389.543	107.000
103.529	388.391	107.000
103.626	389.045	107.000
103.949	389.868	107.000
449.237	414.056	108.000
448.986	414.675	108.000
449.121	414.544	108.000
448.917	414.840	108.000
447.054	414.664	108.000
446.076	415.359	108.000
68.296	24.933	109.000
68.205	24.840	109.000
68.140	25.149	109.000
67.760	25.003	109.000
68.243	24.675	109.000
72.924	139.069	110.000
72.978	138.887	110.000
196.565	188.243	111.000
196.507	188.043	111.000
196.863	188.206	111.000
196.989	188.564	111.000
197.005	187.960	111.000
196.415	188.135	111.000
196.404	187.583	111.000
196.811	188.179	111.000
197.452	187.593	111.000
266.689	415.746	112.000
267.030	415.824	112.000
29.939	492.221	113.000
29.489	492.004	113.000
29.656	492.343	113.000
29.588	491.885	113.000
29.447	491.950	113.000
206.213	491.580	114.000
206.069	492.068	114.000
33.605	21.465	115.000
33.844	21.763	115.000
406.899	82.638	116.000
406.703	83.023	116.000
192.685	316.224	117.000
193.096	315.630	117.000
193.700	315.798	117.000
210.125	316.593	118.000
210.086	316.568	118.000
210.207	316.494	118.000
210.052	316.725	118.000
210.142	316.478	118.000
210.126	316.983	118.000
275.910	440.355	119.000
274.918	440.627	119.000
276.061	440.227	119.000
211.680	450.542	120.000
212.432	450.629	120.000
210.736	449.124	120.000
345.898	66.537	121.000
344.803	66.680	121.000
122.659	254.433	122.000
122.775	254.002	122.000
448.069	265.512	123.000
448.518	265.456	123.000
99.766	279.315	124.000
98.757	280.165	124.000
98.537	279.738	124.000
98.948	280.887	124.000
98.306	280.559	124.000
263.028	302.827	125.000
263.708	302.795	125.000
262.430	304.376	125.000
263.041	304.041	125.000
189.163	307.116	126.000
188.850	305.642	126.000
187.759	304.830	126.000
187.012	305.042	126.000
186.793	303.997	126.000
186.935	303.328	126.000
188.139	304.401	126.000
187.493	305.601	126.000
185.864	303.571	126.000
185.521	302.857	126.000
185.230	303.247	126.000
186.476	302.772	126.000
185.602	303.215	126.000
185.679	303.989	126.000
186.611	304.674	126.000
187.134	303.036	126.000
152.140	321.959	127.000
150.974	323.017	127.000
151.715	322.359	127.000
291.959	352.101	128.000
291.740	351.551	128.000
179.657	363.745	129.000
177.930	363.795	129.000
177.931	363.137	129.000
177.957	363.297	129.000
177.435	363.680	129.000
177.771	363.348	129.000
177.941	363.593	129.000
178.445	363.523	129.000
178.743	362.957	129.000
205.852	363.963	130.000
205.220	363.562	130.000
205.518	363.239	130.000
205.786	362.647	130.000
205.709	362.382	130.000
12.317	410.111	131.000
12.143	409.874	131.000
79.584	70.110	132.000
79.150	71.257	132.000
78.388	70.720	132.000
79.054	70.453	132.000
78.940	70.562	132.000
282.352	89.381	133.000
282.728	88.508	133.000
316.225	179.022	134.000
316.418	179.051	134.000
52.608	220.318	135.000
51.675	220.718	135.000
51.579	221.216	135.000
52.407	221.855	135.000
52.417	222.734	135.000
53.226	223.183	135.000
52.299	222.592	135.000
52.285	222.160	135.000
51.753	221.253	135.000
51.671	221.317	135.000
51.706	221.753	135.000
49.925	220.908	135.000
50.653	221.231	135.000
51.426	220.965	135.000
51.042	220.474	135.000
50.362	220.707	135.000
281.892	297.564	136.000
282.737	296.703	136.000
283.120	297.173	136.000
284.088	297.773	136.000
283.632	297.508	136.000
283.603	297.504	136.000
282.703	297.381	136.000
281.395	296.576	136.000
293.236	306.164	137.000
292.995	306.353	137.000
230.731	325.197	138.000
230.451	324.961	138.000
81.304	367.741	139.000
81.194	366.481	139.000
81.261	366.344	139.000
81.594	365.950	139.000
81.312	365.740	139.000
81.268	366.962	139.000
81.184	367.864	139.000
90.846	19.057	140.000
90.043	18.787	140.000
90.387	18.531	140.000
249.828	78.603	141.000
249.480	77.986	141.000
249.544	78.235	141.000
249.665	78.262	141.000
249.660	78.826	141.000
250.479	78.836	141.000
250.338	79.543	141.000
250.979	80.220	141.000
9.272	88.184	142.000
9.554	88.520	142.000
45.288	162.231	143.000
45.382	161.880	143.000
331.652	256.525	144.000
331.740	256.514	144.000
305.135	278.697	145.000
304.855	278.589	145.000
344.196	65.548	146.000
343.423	64.351	146.000
343.591	64.583	146.000
107.332	141.918	147.000
107.373	141.626	147.000
107.371	142.069	147.000
107.709	141.949	147.000
107.730	141.678	147.000
145.530	162.877	148.000
147.571	164.360	148.000
148.347	165.469	148.000
28.509	238.180	149.000
28.495	237.074	149.000
27.294	236.824	149.000
27.414	237.950	149.000
29.923	238.382	149.000
30.535	240.154	149.000
122.658	253.679	150.000
122.825	254.733	150.000
123.183	254.079	150.000
107.162	396.925	151.000
106.694	396.815	151.000
106.889	397.212	151.000
106.207	396.944	151.000
142.021	419.849	152.000
141.924	420.153	152.000
142.314	419.302	152.000
142.326	420.067	152.000
141.981	420.026	152.000
479.652	420.115	153.000
479.898	420.621	153.000
478.946	419.251	153.000
316.030	178.548	154.000
316.160	177.996	154.000
81.694	225.042	155.000
81.713	224.576	155.000
82.377	225.150	155.000
81.922	225.180	155.000
82.306	224.668	155.000
176.335	241.976	156.000
176.803	241.351	156.000
176.119	242.147	156.000
348.213	241.794	157.000
348.955	241.702	157.000
349.256	242.122	157.000
348.443	242.247	157.000
292.231	307.491	158.000
292.755	307.142	158.000
363.184	318.190	159.000
361.909	318.308	159.000
231.535	325.315	160.000
231.293	325.056	160.000
275.469	440.972	161.000
275.215	441.468	161.000
116.790	486.179	162.000
117.377	485.858	162.000
152.293	490.259	163.000
150.673	490.788	163.000
150.246	491.296	163.000
150.302	492.032	163.000
149.505	491.146	163.000
149.235	491.617	163.000
149.203	491.774	163.000
150.355	491.374	163.000
234.698	195.296	164.000
233.559	195.754	164.000
440.006	244.195	165.000
440.327	244.287	165.000
440.861	243.622	165.000
439.619	244.484	165.000
439.827	244.187	165.000
439.430	244.014	165.000
439.798	243.329	165.000
439.735	242.588	165.000
439.743	242.211	165.000
439.742	242.493	165.000
440.311	242.709	165.000
440.154	243.994	165.000
440.295	244.268	165.000
440.155	243.445	165.000
440.536	243.080	165.000
440.699	243.452	165.000
440.631	244.752	165.000
71.250	274.902	166.000
70.984	274.092	166.000
235.510	339.388	167.000
235.523	339.696	167.000
11.488	410.484	168.000
10.503	410.876	168.000
11.347	410.632	168.000
11.464	410.917	168.000
12.308	411.325	168.000
12.198	411.572	168.000
12.079	411.084	168.000
211.979	449.531	169.000
212.912	449.342	169.000
213.287	450.449	169.000
212.787	448.837	169.000
213.080	447.952	169.000
419.332	464.980	170.000
418.754	465.352	170.000
91.359	18.628	171.000
90.726	19.040	171.000
90.361	18.660	171.000
91.063	18.468	171.000
38.462	103.133	172.000
39.590	103.252	172.000
155.715	322.169	173.000
155.487	322.025	173.000
155.544	321.173	173.000
154.769	321.776	173.000
223.306	459.937	174.000
223.217	460.332	174.000
238.728	465.769	175.000
238.947	466.919	175.000
238.445	466.349	175.000
237.796	465.493	175.000
237.487	465.098	175.000
236.895	465.830	175.000
237.383	465.670	175.000
237.525	463.876	175.000
237.920	464.552	175.000
237.451	464.472	175.000
237.061	464.485	175.000
237.545	466.671	175.000
237.858	467.561	175.000
238.008	466.269	175.000
238.039	466.604	175.000
238.942	466.979	175.000
239.062	467.351	175.000
239.700	467.744	175.000
238.904	468.564	175.000
238.639	469.886	175.000
239.199	469.944	175.000
240.980	469.389	175.000
430.723	476.109	176.000
431.326	477.055	176.000
86.098	12.481	177.000
86.510	12.180	177.000
12.799	148.874	178.000
11.762	149.479	178.000
475.509	155.193	179.000
475.602	153.680	179.000
473.991	153.564	179.000
293.708	306.101	180.000
292.587	306.393	180.000
293.063	306.550	180.000
293.187	306.176	180.000
205.540	363.687	181.000
205.278	363.183	181.000
205.189	362.827	181.000
205.430	363.528	181.000
189.279	374.384	182.000
188.563	374.270	182.000
188.734	373.578	182.000
188.533	374.392	182.000
189.246	374.625	182.000
196.857	187.865	183.000
196.364	187.956	183.000
196.487	187.942	183.000
233.265	195.441	184.000
233.257	194.305	184.000
233.875	195.081	184.000
233.448	195.245	184.000
233.088	195.880	184.000
232.781	196.400	184.000
62.952	277.251	185.000
62.342	277.420	185.000
60.442	276.028	185.000
210.434	316.673	186.000
210.316	316.473	186.000
210.080	316.841	186.000
209.980	316.731	186.000
210.808	316.967	186.000
210.309	316.458	186.000
210.235	316.495	186.000
210.762	316.869	186.000
210.592	316.366	186.000
240.648	349.321	187.000
240.816	349.231	187.000
164.779	418.656	188.000
165.995	420.964	188.000
166.818	422.963	188.000
166.089	422.372	188.000
164.992	422.277	188.000
118.763	487.607	189.000
119.646	487.639	189.000
118.898	486.140	189.000
119.009	486.547	189.000
118.197	486.523	189.000
346.064	497.194	190.000
346.610	496.724	190.000
406.867	108.129	191.000
407.530	108.546	191.000
82.236	260.203	192.000
81.844	260.256	192.000
81.824	260.527	192.000
82.311	260.221	192.000
82.254	260.381	192.000
81.773	260.235	192.000
81.422	261.430	192.000
80.550	262.574	192.000
416.862	285.041	193.000
417.187	284.577	193.000
417.744	285.171	193.000
418.210	285.064	193.000
418.172	284.707	193.000
416.908	284.686	193.000
26.854	296.541	194.000
26.982	296.071	194.000
27.370	296.654	194.000
26.822	296.808	194.000
26.877	296.617	194.000
27.537	296.620	194.000
26.861	296.685	194.000
27.227	296.078	194.000
27.042	296.733	194.000
81.330	366.790	195.000
81.356	367.535	195.000
81.305	367.435	195.000
81.572	368.611	195.000
229.042	392.676	196.000
229.795	393.614	196.000
159.346	402.978	197.000
160.034	402.857	197.000
454.699	415.793	198.000
451.604	415.222	198.000
453.833	415.709	198.000
59.253	417.926	199.000
59.021	418.856	199.000
59.743	419.498	199.000
57.637	418.737	199.000
58.113	418.526	199.000
57.895	419.660	199.000
56.774	418.101	199.000
56.684	416.853	199.000
56.765	417.319	199.000
55.654	418.698	199.000
56.184	417.961	199.000
55.655	417.288	199.000
56.061	417.590	199.000
57.205	417.123	199.000
475.456	420.295	200.000
474.907	420.663	200.000
477.186	421.060	200.000
477.545	420.228	200.000
478.341	419.695	200.000
479.183	419.158	200.000
479.459	419.713	200.000
478.477	419.541	200.000
475.076	451.852	201.000
475.679	451.954	201.000
475.032	452.430	201.000
474.860	452.339	201.000
474.526	451.755	201.000
136.906	452.660	202.000
137.235	453.805	202.000
136.693	454.874	202.000
137.121	454.893	202.000
137.667	455.563	202.000
137.807	455.635	202.000
137.578	455.756	202.000
137.408	455.926	202.000
204.695	490.795	203.000
203.971	490.359	203.000
212.688	12.498	204.000
212.655	12.730	204.000
70.225	78.824	205.000
69.580	78.697	205.000
68.961	79.027	205.000
67.963	77.451	205.000
67.558	77.183	205.000
67.977	77.271	205.000
67.440	77.241	205.000
67.446	77.015	205.000
67.470	77.021	205.000
67.398	77.648	205.000
121.251	189.492	206.000
121.342	190.456	206.000
121.543	190.698	206.000
341.883	255.463	207.000
342.135	254.982	207.000
231.308	326.004	208.000
231.048	326.047	208.000
232.492	327.240	208.000
235.423	339.114	209.000
235.286	339.463	209.000
235.684	338.411	209.000
235.650	338.697	209.000
103.161	391.789	210.000
102.692	391.661	210.000
67.774	25.304	211.000
68.396	25.226	211.000
68.450	25.294	211.000
67.856	25.250	211.000
67.732	25.418	211.000
67.792	25.726	211.000
67.815	25.588	211.000
67.888	25.464	211.000
67.713	25.694	211.000
67.027	25.955	211.000
11.822	44.335	212.000
11.593	44.254	212.000
12.455	149.583	213.000
13.313	150.196	213.000
13.515	150.469	213.000
13.367	150.193	213.000
12.386	150.397	213.000
12.155	150.598	213.000
12.644	150.306	213.000
11.931	150.333	213.000
123.340	152.023	214.000
124.018	151.846	214.000
123.273	151.633	214.000
322.445	231.721	215.000
322.171	231.810	215.000
321.585	232.767	215.000
322.058	232.985	215.000
322.147	232.258	215.000
322.375	232.432	215.000
322.725	231.897	215.000
321.278	231.075	215.000
31.755	237.399	216.000
31.694	237.211	216.000
31.609	236.548	216.000
30.550	236.638	216.000
29.883	236.645	216.000
29.792	237.953	216.000
108.277	256.534	217.000
108.222	257.084	217.000
447.509	265.873	218.000
447.977	265.940	218.000
155.691	319.978	219.000
155.615	320.851	219.000
156.447	320.240	219.000
156.419	319.526	219.000
156.255	318.611	219.000
68.347	334.493	220.000
69.060	334.546	220.000
300.468	419.135	221.000
300.351	418.725	221.000
275.811	440.161	222.000
275.257	439.841	222.000
49.341	502.867	223.000
49.729	504.231	223.000
48.985	503.876	223.000
90.190	18.844	224.000
90.896	19.045	224.000
143.478	58.334	225.000
144.153	58.292	225.000
241.709	96.770	226.000
241.292	96.810	226.000
240.663	97.171	226.000
240.525	97.175	226.000
240.868	97.144	226.000
240.993	97.188	226.000
240.973	97.469	226.000
240.776	97.491	226.000
240.873	97.488	226.000
240.907	97.516	226.000
194.957	127.662	227.000
194.743	127.543	227.000
194.531	127.473	227.000
193.510	127.991	227.000
193.192	128.554	227.000
193.530	127.741	227.000
196.345	187.638	228.000
196.506	187.598	228.000
197.293	187.834	228.000
196.704	187.553	228.000
196.871	187.705	228.000
196.895	188.393	228.000
196.759	188.052	228.000
446.886	255.295	229.000
446.261	254.877	229.000
445.974	254.804	229.000
445.759	254.268	229.000
446.160	254.276	229.000
445.296	253.272	229.000
445.126	253.533	229.000
444.694	253.930	229.000
444.707	253.970	229.000
445.087	254.088	229.000
97.220	281.868	230.000
96.716	282.582	230.000
97.209	282.239	230.000
292.997	306.736	231.000
293.174	306.245	231.000
293.371	306.120	231.000
293.134	306.576	231.000
293.252	306.645	231.000
292.578	306.891	231.000
293.045	306.654	231.000
292.915	306.683	231.000
293.102	306.768	231.000
292.469	307.046	231.000
115.528	322.059	232.000
115.578	321.373	232.000
115.345	321.315	232.000
114.871	321.115	232.000
114.883	319.972	232.000
356.790	391.243	233.000
357.026	392.121	233.000
105.984	396.872	234.000
106.337	397.040	234.000
173.364	472.810	235.000
173.090	473.252	235.000
173.213	473.857	235.000
173.296	474.036	235.000
173.188	474.028	235.000
173.084	473.833	235.000
172.696	474.367	235.000
172.868	474.077	235.000
172.845	474.686	235.000
36.120	493.902	236.000
36.570	493.639	236.000
36.832	493.618	236.000
36.281	494.200	236.000
36.857	493.663	236.000
35.999	492.980	236.000
35.783	493.036	236.000
36.559	493.480	236.000
37.170	494.155	236.000
36.032	494.341	236.000
36.547	494.365	236.000
36.984	494.209	236.000
37.095	493.351	236.000
168.719	497.439	237.000
168.423	497.703	237.000
168.335	496.973	237.000
292.026	74.210	238.000
291.705	75.009	238.000
290.919	74.439	238.000
8.408	124.204	239.000
8.857	124.794	239.000
9.302	124.685	239.000
9.383	124.124	239.000
9.175	123.628	239.000
176.110	163.473	240.000
175.741	164.056	240.000
175.521	164.548	240.000
174.976	164.284	240.000
174.446	163.625	240.000
174.837	162.942	240.000
211.509	177.814	241.000
211.616	177.713	241.000
211.345	177.220	241.000
210.773	176.253	241.000
211.302	175.474	241.000
341.823	255.109	242.000
342.833	258.371	242.000
342.587	258.217	242.000
341.748	258.295	242.000
341.945	256.910	242.000
342.458	256.507	242.000
342.767	256.765	242.000
342.703	257.147	242.000
44.144	385.103	243.000
43.496	384.808	243.000
228.808	392.132	244.000
228.542	393.178	244.000
269.379	439.624	245.000
269.478	440.264	245.000
254.671	475.890	246.000
253.990	475.220	246.000
254.569	476.612	246.000
256.286	476.703	246.000
254.018	477.640	246.000
254.254	476.846	246.000
252.481	477.650	246.000
13.611	493.119	247.000
14.785	493.732	247.000
107.488	141.936	248.000
107.641	141.805	248.000
107.980	142.264	248.000
107.723	142.350	248.000
107.549	141.876	248.000
107.265	142.046	248.000
107.012	142.140	248.000
107.416	141.833	248.000
477.599	153.624	249.000
478.577	153.639	249.000
447.931	265.343	250.000
448.468	264.380	250.000
448.379	265.176	250.000
448.990	266.302	250.000
81.626	368.984	251.000
81.488	369.588	251.000
188.580	374.085	252.000
188.777	373.839	252.000
188.911	374.262	252.000
189.289	374.391	252.000
102.610	392.438	253.000
102.169	392.768	253.000
247.595	455.969	254.000
247.413	455.943	254.000
246.819	456.083	254.000
144.658	134.735	255.000
144.611	134.604	255.000
259.674	162.614	256.000
260.035	163.073	256.000
260.603	163.084	256.000
359.564	324.292	257.000
359.009	324.352	257.000
235.254	338.240	258.000
235.463	337.911	258.000
236.058	337.015	258.000
107.247	396.917	259.000
107.004	397.375	259.000
106.840	397.302	259.000
106.666	397.381	259.000
107.040	397.301	259.000
106.625	397.347	259.000
106.802	397.088	259.000
107.234	397.509	259.000
106.894	396.994	259.000
106.852	397.140	259.000
106.944	396.936	259.000
107.225	397.181	259.000
107.228	397.464	259.000
360.292	412.714	260.000
359.962	413.997	260.000
359.739	413.072	260.000
29.740	437.252	261.000
30.192	436.537	261.000
148.509	489.941	262.000
150.415	490.735	262.000
145.084	58.901	263.000
145.650	59.272	263.000
146.039	59.008	263.000
122.593	254.266	264.000
122.953	254.180	264.000
122.851	254.970	264.000
97.195	281.115	265.000
97.600	281.227	265.000
98.100	280.183	265.000
98.217	280.016	265.000
97.950	280.642	265.000
357.081	391.763	266.000
356.947	391.903	266.000
356.722	392.078	266.000
357.041	392.279	266.000
357.194	391.498	266.000
109.127	431.928	267.000
109.680	431.430	267.000
110.008	430.171	267.000
12.276	446.727	268.000
11.665	447.024	268.000
10.958	446.980	268.000
66.406	159.575	269.000
66.967	159.606	269.000
66.360	159.118	269.000
65.996	158.559	269.000
65.009	159.275	269.000
232.763	198.897	270.000
232.379	197.936	270.000
232.286	198.625	270.000
263.640	260.363	271.000
262.754	260.385	271.000
262.466	261.494	271.000
417.468	283.691	272.000
417.310	282.847	272.000
231.347	311.917	273.000
231.199	311.433	273.000
260.571	406.588	274.000
260.677	405.944	274.000
260.730	405.187	274.000
260.207	403.873	274.000
259.907	404.453	274.000
261.567	405.124	274.000
205.042	491.000	275.000
205.429	490.750	275.000
205.278	491.371	275.000
204.980	490.918	275.000
204.631	491.408	275.000
298.660	418.681	276.000
298.062	419.469	276.000
297.389	419.577	276.000
116.861	486.609	277.000
116.424	486.076	277.000
168.564	497.733	278.000
167.947	497.200	278.000
314.078	23.776	279.000
314.612	24.535	279.000
107.944	257.176	280.000
107.348	257.084	280.000
41.647	274.817	281.000
42.379	275.569	281.000
43.906	274.804	281.000
27.581	296.436	282.000
27.118	296.063	282.000
210.427	316.037	283.000
210.511	316.250	283.000
149.831	490.141	284.000
149.589	489.881	284.000
149.752	491.450	284.000
149.952	492.944	284.000
149.660	492.390	284.000
149.496	491.030	284.000
149.710	491.189	284.000
150.591	491.533	284.000
151.146	492.654	284.000
149.600	492.655	284.000
149.071	492.949	284.000
149.722	493.622	284.000
148.829	492.193	284.000
148.769	492.588	284.000
148.181	492.364	284.000
149.476	491.374	284.000
148.280	491.069	284.000
148.430	491.848	284.000
349.773	47.353	285.000
349.871	48.809	285.000
264.600	239.349	286.000
264.781	239.099	286.000
265.151	239.041	286.000
123.220	254.110	287.000
122.709	254.963	287.000
122.622	254.284	287.000
448.686	267.399	288.000
448.443	266.656	288.000
231.634	310.859	289.000
231.608	310.181	289.000
231.420	310.206	289.000
231.487	310.976	289.000
442.463	95.667	290.000
442.564	96.169	290.000
442.711	95.960	290.000
75.622	97.049	291.000
76.518	96.688	291.000
77.294	97.423	291.000
76.195	97.629	291.000
193.360	127.684	292.000
193.972	128.029	292.000
193.022	127.788	292.000
193.192	128.521	292.000
193.236	129.390	292.000
231.097	329.520	293.000
232.061	329.824	293.000
232.045	330.496	293.000
188.773	374.064	294.000
188.640	374.079	294.000
188.639	374.642	294.000
116.678	485.918	295.000
115.551	486.103	295.000
139.765	497.115	296.000
138.894	497.690	296.000
67.457	25.935	297.000
67.607	26.470	297.000
108.378	257.801	298.000
107.888	257.054	298.000
210.454	316.321	299.000
210.535	316.679	299.000
210.755	316.834	299.000
210.608	316.444	299.000
211.145	316.863	299.000
374.122	369.184	300.000
373.619	368.824	300.000
373.393	368.338	300.000
297.492	417.878	301.000
297.263	418.952	301.000
298.139	418.554	301.000
242.470	455.489	302.000
243.011	456.972	302.000
243.238	456.937	302.000
243.983	456.002	302.000
243.745	456.879	302.000
159.336	481.755	303.000
158.767	480.682	303.000
158.916	481.727	303.000
158.376	481.758	303.000
158.701	480.973	303.000
159.468	481.552	303.000
168.555	497.060	304.000
167.975	496.296	304.000
241.421	97.076	305.000
241.215	96.794	305.000
242.019	96.453	305.000
241.554	95.939	305.000
107.260	141.669	306.000
107.328	141.719	306.000
107.423	141.729	306.000
107.518	141.489	306.000
107.244	141.408	306.000
107.464	141.778	306.000
107.387	141.708	306.000
235.287	198.253	307.000
235.889	199.583	307.000
235.334	201.172	307.000
235.856	201.072	307.000
235.047	200.152	307.000
234.936	200.545	307.000
70.952	274.315	308.000
71.263	274.146	308.000
71.468	273.934	308.000
38.700	443.140	309.000
38.376	443.137	309.000
38.372	443.513	309.000
11.856	447.520	310.000
12.077	447.308	310.000
107.415	26.030	311.000
106.249	25.860	311.000
106.131	24.654	311.000
264.555	238.683	312.000
264.806	238.786	312.000
265.027	238.491	312.000
388.791	248.063	313.000
389.200	247.743	313.000
389.364	246.556	313.000
388.869	246.277	313.000
164.162	263.351	314.000
165.227	263.609	314.000
164.538	263.570	314.000
12.585	301.276	315.000
13.362	301.670	315.000
13.452	301.052	315.000
271.970	351.041	316.000
271.031	350.373	316.000
165.856	382.130	317.000
166.738	381.505	317.000
165.259	381.185	317.000
165.327	382.324	317.000
165.603	382.785	317.000
166.758	384.919	317.000
160.357	402.814	318.000
159.941	402.382	318.000
56.738	417.949	319.000
57.401	418.649	319.000
57.491	419.116	319.000
58.553	420.013	319.000
59.016	419.911	319.000
58.289	419.410	319.000
249.827	463.735	320.000
250.040	462.049	320.000
249.531	463.270	320.000
250.236	463.481	320.000
249.398	463.159	320.000
439.851	120.411	321.000
440.615	119.713	321.000
441.450	119.766	321.000
441.308	120.377	321.000
441.248	120.064	321.000
440.341	120.008	321.000
168.500	164.871	322.000
169.195	164.823	322.000
168.997	164.649	322.000
140.853	173.220	323.000
141.097	173.545	323.000
141.108	173.665	323.000
141.204	172.901	323.000
142.121	173.861	323.000
142.049	173.305	323.000
141.684	173.250	323.000
141.044	173.510	323.000
140.693	173.433	323.000
140.780	172.985	323.000
357.132	324.715	324.000
356.731	324.414	324.000
18.433	471.681	325.000
18.626	471.113	325.000
19.168	471.028	325.000
19.493	470.013	325.000
18.478	469.966	325.000
17.835	471.920	325.000
18.372	472.136	325.000
139.646	497.849	326.000
139.925	496.876	326.000
13.600	498.534	327.000
14.532	497.987	327.000
446.891	263.724	328.000
447.570	263.782	328.000
448.285	262.617	328.000
283.941	351.173	329.000
283.426	350.702	329.000
282.433	350.771	329.000
282.308	350.650	329.000
267.718	358.444	330.000
266.934	358.585	330.000
267.451	358.175	330.000
266.515	357.652	330.000
265.401	356.982	330.000
265.246	357.373	330.000
265.076	356.983	330.000
177.003	360.315	331.000
176.420	360.642	331.000
176.560	360.902	331.000
188.643	374.424	332.000
189.085	374.036	332.000
189.593	373.674	332.000
189.444	373.947	332.000
189.187	374.219	332.000
189.085	374.291	332.000
188.691	374.496	332.000
188.340	373.467	332.000
189.282	374.228	332.000
360.171	413.769	333.000
360.010	413.257	333.000
360.308	413.552	333.000
360.266	413.108	333.000
300.740	442.818	334.000
299.778	441.739	334.000
300.754	442.933	334.000
300.439	443.384	334.000
300.109	443.585	334.000
300.096	443.408	334.000
299.200	443.964	334.000
299.477	444.357	334.000
299.320	444.706	334.000
192.763	129.197	335.000
193.220	129.330	335.000
194.123	129.885	335.000
175.386	194.066	336.000
175.377	194.306	336.000
107.400	257.656	337.000
106.854	258.099	337.000
107.294	257.567	337.000
107.266	258.030	337.000
106.055	257.511	337.000
106.424	257.397	337.000
106.685	257.286	337.000
105.604	256.392	337.000
398.116	265.002	338.000
397.835	264.262	338.000
236.050	287.648	339.000
237.132	287.417	339.000
236.383	286.802	339.000
177.116	388.451	340.000
177.403	387.136	340.000
160.029	402.207	341.000
159.750	402.211	341.000
159.433	401.342	341.000
159.171	401.052	341.000
396.599	442.239	342.000
396.662	442.587	342.000
396.995	442.711	342.000
11.791	447.257	343.000
11.807	447.469	343.000
407.356	467.083	344.000
406.907	467.786	344.000
406.452	467.699	344.000
406.508	468.001	344.000
83.090	491.039	345.000
83.463	491.287	345.000
206.237	490.634	346.000
206.879	490.570	346.000
435.642	97.191	347.000
436.030	96.588	347.000
436.228	96.966	347.000
435.968	96.867	347.000
435.876	96.850	347.000
435.850	96.944	347.000
436.050	96.708	347.000
435.707	97.086	347.000
435.730	96.903	347.000
421.634	121.666	348.000
419.981	121.161	348.000
157.284	237.654	349.000
156.723	237.670	349.000
155.730	238.020	349.000
155.611	237.269	349.000
266.295	238.438	350.000
266.163	238.348	350.000
122.887	255.267	351.000
122.876	254.601	351.000
122.932	254.633	351.000
165.400	264.045	352.000
166.841	265.462	352.000
139.923	336.575	353.000
139.716	336.573	353.000
140.825	336.371	353.000
141.200	337.234	353.000
140.627	337.333	353.000
140.676	337.013	353.000
14.283	497.637	354.000
14.946	497.580	354.000
14.862	497.384	354.000
15.317	497.038	354.000
15.565	497.051	354.000
116.045	7.899	355.000
116.251	7.698	355.000
263.758	261.180	356.000
262.270	260.067	356.000
264.325	259.351	356.000
264.141	259.183	356.000
265.240	260.526	356.000
390.630	311.150	357.000
390.421	311.920	357.000
389.693	312.048	357.000
389.811	312.126	357.000
155.138	318.090	358.000
155.865	318.172	358.000
105.429	24.454	359.000
104.927	24.551	359.000
105.582	23.776	359.000
105.293	23.563	359.000
106.352	23.942	359.000
106.750	24.410	359.000
458.277	94.055	360.000
457.266	94.284	360.000
456.617	94.131	360.000
443.598	160.695	361.000
443.035	160.697	361.000
276.197	445.943	362.000
275.520	445.423	362.000
275.674	446.422	362.000
276.322	446.270	362.000
276.415	446.216	362.000
249.857	463.509	363.000
250.275	463.471	363.000
349.545	48.502	364.000
349.200	48.685	364.000
348.405	48.285	364.000
70.070	236.992	365.000
70.831	237.173	365.000
70.407	237.515	365.000
70.797	238.214	365.000
70.407	237.405	365.000
160.630	487.395	366.000
160.836	486.922	366.000
160.628	486.634	366.000
160.184	486.216	366.000
85.265	491.435	367.000
84.307	492.743	367.000
84.786	491.337	367.000
84.822	491.429	367.000
85.054	492.186	367.000
84.212	490.649	367.000
117.396	8.729	368.000
117.055	8.168	368.000
115.633	8.365	368.000
115.934	8.547	368.000
29.139	239.914	369.000
30.221	239.833	369.000
30.298	238.831	369.000
360.514	412.523	370.000
360.253	412.643	370.000
197.240	102.762	371.000
197.214	102.911	371.000
197.874	102.731	371.000
389.958	311.392	372.000
390.298	311.815	372.000
390.729	311.542	372.000
91.835	331.868	373.000
91.841	331.919	373.000
91.713	331.553	373.000
232.581	466.489	374.000
233.225	466.136	374.000
286.005	65.501	375.000
286.197	65.491	375.000
285.977	65.137	375.000
349.169	48.097	376.000
349.661	48.833	376.000
123.025	432.917	377.000
122.551	433.531	377.000
124.444	376.030	378.000
124.940	376.308	378.000
124.352	375.941	378.000
124.577	376.009	378.000
124.365	375.859	378.000
124.762	375.871	378.000
124.503	375.570	378.000
124.616	375.898	378.000
124.345	376.025	378.000
124.515	375.567	378.000
124.246	376.197	378.000
124.120	376.060	378.000
124.686	375.969	378.000
124.364	375.880	378.000
124.439	376.143	378.000
124.695	376.232	378.000
124.399	375.863	378.000
124.297	375.975	378.000
124.489	375.940	378.000
124.563	376.077	378.000
124.793	375.865	378.000
124.477	375.730	378.000
124.872	375.842	378.000
124.540	376.071	378.000
125.072	375.959	378.000
124.980	376.185	378.000
125.032	376.218	378.000
124.930	376.275	378.000
124.935	375.955	378.000
124.731	376.076	378.000
124.546	376.321	378.000
124.501	376.312	378.000
124.212	376.077	378.000
124.140	376.213	378.000
124.406	376.128	378.000
124.132	376.169	378.000
124.084	375.921	378.000
124.011	376.246	378.000
124.144	376.356	378.000
124.065	376.360	378.000
124.529	376.265	378.000
124.327	376.347	378.000
124.389	376.265	378.000
124.212	376.174	378.000
124.623	376.403	378.000
124.378	376.225	378.000
124.268	376.170	378.000
124.530	376.613	378.000
124.482	376.329	378.000
124.745	376.322	378.000
124.709	376.259	378.000
124.525	376.403	378.000
124.368	376.285	378.000
124.691	376.112	378.000
124.573	376.352	378.000
124.479	376.200	378.000
124.326	375.973	378.000
124.280	376.272	378.000
20.948	319.893	379.000
20.798	319.462	379.000
20.840	319.951	379.000
20.692	319.911	379.000
21.309	319.939	379.000
20.881	320.049	379.000
20.764	319.993	379.000
20.814	319.720	379.000
20.680	319.854	379.000
21.223	320.108	379.000
20.821	319.680	379.000
20.475	319.986	379.000
21.163	319.838	379.000
20.788	319.742	379.000
20.948	320.116	379.000
20.882	319.720	379.000
20.628	319.788	379.000
21.171	320.089	379.000
21.068	319.486	379.000
20.992	319.608	379.000
20.703	319.844	379.000
20.958	319.790	379.000
21.219	319.592	379.000
21.191	319.785	379.000
20.926	319.937	379.000
21.132	319.509	379.000
21.134	319.839	379.000
21.328	319.487	379.000
21.172	319.837	379.000
21.097	319.825	379.000
21.293	319.785	379.000
235.044	339.039	380.000
235.423	339.053	380.000
234.577	338.750	380.000
234.219	338.038	380.000
235.215	338.482	380.000
236.165	339.526	380.000
236.957	339.126	380.000
236.980	339.355	380.000
236.755	339.518	380.000
236.023	339.229	380.000
234.722	338.274	380.000
235.253	337.546	380.000
234.985	337.623	380.000
235.365	337.470	380.000
234.823	337.272	380.000
235.386	337.248	380.000
235.310	337.251	380.000
235.810	336.819	380.000
235.435	337.230	380.000
235.667	336.871	380.000
235.589	336.694	380.000
235.841	337.622	380.000
236.139	336.680	380.000
235.541	337.039	380.000
235.864	337.022	380.000
236.362	336.436	380.000
236.631	336.466	380.000
236.841	336.364	380.000
236.895	336.856	380.000
237.726	337.420	380.000
237.698	336.341	380.000
231.906	309.709	381.000
231.783	309.532	381.000
231.536	309.587	381.000
231.801	310.132	381.000
231.650	310.275	381.000
231.276	309.497	381.000
231.430	309.580	381.000
231.707	309.438	381.000
231.829	309.607	381.000
231.639	309.276	381.000
231.289	309.074	381.000
230.580	309.076	381.000
230.037	310.226	381.000
229.071	310.142	381.000
228.315	310.752	381.000
228.239	311.332	381.000
228.494	311.761	381.000
228.663	312.597	381.000
228.141	313.013	381.000
228.403	313.529	381.000
26.426	296.418	382.000
26.558	296.777	382.000
27.002	297.264	382.000
26.866	297.173	382.000
25.443	296.796	382.000
25.309	296.941	382.000
25.264	297.416	382.000
25.466	297.443	382.000
25.347	297.967	382.000
25.428	298.041	382.000
25.250	298.269	382.000
25.072	297.837	382.000
25.414	297.578	382.000
25.181	297.683	382.000
210.646	316.881	383.000
210.699	316.446	383.000
211.196	316.321	383.000
210.739	316.645	383.000
210.817	316.668	383.000
210.661	316.151	383.000
210.818	316.185	383.000
211.012	316.398	383.000
211.066	316.192	383.000
210.916	316.403	383.000
210.926	316.265	383.000
210.997	316.342	383.000
210.890	315.935	383.000
210.481	316.415	383.000
210.455	316.273	383.000
210.751	316.319	383.000
210.660	316.272	383.000
210.564	316.125	383.000
264.709	393.663	384.000
264.017	393.829	384.000
264.103	393.442	384.000
[truncated: 62,504 more rows]
