# Supplementary material for: The transpeptidase PBP2 governs initial localization and activity of the major cell-wall synthesis machinery in E. coli
Source: eLife. 2020 Feb 20;9:e50629. doi: 10.7554/eLife.50629 (PMC7089770; doi:10.7554/eLife.50629)
Supplement: Source data 1. [file elife-50629-data1.zip › data/fast/GFP/gfpPBP2_5uMiptg_10h_3.txt]

X Y ID
276.215	112.834	1.000
277.459	112.258	1.000
277.391	111.393	1.000
276.723	111.053	1.000
277.247	111.183	1.000
277.301	111.612	1.000
276.863	112.018	1.000
277.093	112.208	1.000
277.492	113.209	1.000
276.841	113.406	1.000
277.040	113.709	1.000
276.828	113.439	1.000
276.730	113.542	1.000
276.496	113.426	1.000
276.765	113.674	1.000
276.401	112.955	1.000
276.346	113.279	1.000
276.714	113.502	1.000
275.553	113.270	1.000
275.814	113.578	1.000
303.601	121.183	2.000
304.847	121.098	2.000
249.785	124.697	3.000
249.857	124.873	3.000
249.805	125.226	3.000
249.408	125.266	3.000
299.655	134.411	4.000
299.724	134.212	4.000
299.952	134.164	4.000
299.864	134.429	4.000
298.826	134.337	4.000
298.509	134.480	4.000
298.217	134.970	4.000
173.378	146.877	5.000
173.156	147.229	5.000
363.609	179.752	6.000
363.764	179.826	6.000
363.372	179.631	6.000
363.126	179.591	6.000
363.518	179.461	6.000
363.345	179.538	6.000
363.185	179.620	6.000
363.324	179.632	6.000
266.981	182.126	7.000
266.621	181.803	7.000
266.742	181.482	7.000
267.288	180.823	7.000
343.351	199.105	8.000
343.187	199.358	8.000
343.254	200.268	8.000
325.172	203.501	9.000
324.631	202.956	9.000
324.629	202.500	9.000
324.991	202.335	9.000
324.906	203.281	9.000
325.228	202.835	9.000
325.375	202.967	9.000
326.369	204.074	9.000
327.102	204.853	9.000
326.306	204.582	9.000
326.709	205.122	9.000
327.054	204.598	9.000
24.760	210.896	10.000
24.808	211.196	10.000
25.277	210.389	10.000
25.037	209.816	10.000
83.516	214.617	11.000
82.668	214.504	11.000
82.988	215.657	11.000
83.066	215.425	11.000
83.400	214.062	11.000
84.537	212.580	11.000
326.815	221.448	12.000
327.628	221.614	12.000
326.931	221.089	12.000
326.902	220.295	12.000
327.206	220.999	12.000
128.623	224.603	13.000
128.371	224.866	13.000
362.847	229.294	14.000
361.984	230.021	14.000
361.519	230.411	14.000
361.614	229.671	14.000
399.955	231.445	15.000
399.969	231.379	15.000
400.063	231.149	15.000
400.163	230.990	15.000
400.214	230.618	15.000
400.040	230.116	15.000
400.226	230.463	15.000
399.630	230.345	15.000
400.203	230.803	15.000
400.119	230.429	15.000
400.250	230.586	15.000
372.086	238.541	16.000
371.146	239.599	16.000
372.260	238.310	16.000
372.181	238.187	16.000
371.541	238.256	16.000
371.177	238.039	16.000
371.059	238.613	16.000
59.518	241.441	17.000
59.244	241.766	17.000
58.591	241.877	17.000
200.227	246.475	18.000
199.918	246.361	18.000
200.363	246.631	18.000
200.485	246.545	18.000
200.150	246.770	18.000
200.270	246.502	18.000
200.221	246.547	18.000
200.370	246.546	18.000
200.842	246.776	18.000
200.370	246.627	18.000
200.416	246.191	18.000
200.255	246.787	18.000
199.881	246.745	18.000
200.023	245.949	18.000
200.399	246.787	18.000
199.901	246.768	18.000
200.391	246.331	18.000
200.483	246.849	18.000
200.118	246.930	18.000
200.556	246.805	18.000
200.063	246.679	18.000
200.164	246.625	18.000
200.312	246.746	18.000
200.629	246.762	18.000
200.087	246.655	18.000
200.146	246.591	18.000
200.264	246.549	18.000
200.680	246.679	18.000
200.638	246.234	18.000
200.503	246.523	18.000
200.284	246.417	18.000
200.153	246.638	18.000
200.475	246.109	18.000
200.647	246.638	18.000
200.502	246.673	18.000
200.618	246.251	18.000
200.646	246.795	18.000
200.421	246.575	18.000
200.969	246.766	18.000
248.671	261.500	19.000
247.927	261.703	19.000
205.239	262.628	20.000
204.757	262.290	20.000
204.925	262.811	20.000
204.873	262.267	20.000
20.820	266.331	21.000
21.084	266.660	21.000
20.668	266.348	21.000
281.229	277.237	22.000
281.079	277.638	22.000
280.948	277.643	22.000
280.997	277.741	22.000
280.949	277.907	22.000
280.805	277.576	22.000
281.414	278.265	22.000
281.406	277.794	22.000
281.261	277.631	22.000
281.237	277.949	22.000
281.141	277.652	22.000
281.163	278.163	22.000
280.648	277.709	22.000
281.493	277.465	22.000
281.508	277.871	22.000
171.911	287.312	23.000
171.888	287.719	23.000
172.623	287.806	23.000
172.779	287.261	23.000
172.627	286.088	23.000
172.054	286.050	23.000
400.689	293.885	24.000
400.388	293.980	24.000
400.386	294.654	24.000
387.275	294.737	25.000
386.223	295.065	25.000
94.418	295.560	26.000
94.210	295.990	26.000
331.660	330.688	27.000
328.858	330.603	27.000
329.339	330.422	27.000
332.231	330.418	27.000
370.672	339.670	28.000
370.436	339.389	28.000
240.055	352.614	29.000
240.964	352.753	29.000
240.127	352.936	29.000
240.315	352.874	29.000
240.060	352.188	29.000
224.549	354.151	30.000
225.715	354.744	30.000
226.158	353.440	30.000
78.768	363.611	31.000
79.498	363.842	31.000
140.133	364.431	32.000
140.650	364.353	32.000
140.184	364.617	32.000
139.964	364.069	32.000
139.949	364.839	32.000
140.346	364.935	32.000
140.187	363.875	32.000
140.345	364.753	32.000
8.290	375.219	33.000
8.744	375.619	33.000
8.905	375.005	33.000
9.310	375.480	33.000
9.620	376.057	33.000
9.190	376.096	33.000
8.672	376.633	33.000
8.026	377.248	33.000
8.232	376.887	33.000
62.806	376.280	34.000
62.744	376.864	34.000
62.740	376.922	34.000
62.500	376.791	34.000
62.498	376.633	34.000
167.112	387.358	35.000
166.480	387.647	35.000
246.719	402.496	36.000
246.085	403.337	36.000
245.157	402.735	36.000
167.288	404.983	37.000
167.597	404.630	37.000
167.636	404.303	37.000
167.597	404.554	37.000
167.756	404.608	37.000
314.670	406.329	38.000
315.265	407.531	38.000
314.364	408.342	38.000
313.743	409.039	38.000
72.923	409.110	39.000
74.152	409.242	39.000
73.432	410.033	39.000
78.768	415.515	40.000
78.079	416.422	40.000
79.608	416.888	40.000
80.564	417.261	40.000
295.559	419.301	41.000
295.096	419.148	41.000
295.076	419.270	41.000
295.197	419.561	41.000
295.272	419.191	41.000
295.201	419.389	41.000
295.431	419.158	41.000
295.387	419.701	41.000
295.122	419.385	41.000
295.897	419.357	41.000
295.530	419.161	41.000
295.463	419.218	41.000
295.483	419.169	41.000
295.097	419.283	41.000
295.246	419.423	41.000
332.686	432.957	42.000
331.606	433.453	42.000
330.560	433.269	42.000
330.478	431.043	42.000
330.793	432.397	42.000
330.627	433.199	42.000
323.373	436.988	43.000
323.531	437.248	43.000
322.656	436.483	43.000
88.441	440.975	44.000
89.310	440.910	44.000
88.697	441.092	44.000
89.178	441.472	44.000
88.953	441.257	44.000
331.169	441.267	45.000
331.125	441.522	45.000
171.064	453.969	46.000
170.205	452.924	46.000
196.304	455.537	47.000
196.508	456.221	47.000
196.620	455.948	47.000
196.470	455.715	47.000
196.356	455.811	47.000
196.819	455.851	47.000
197.000	455.320	47.000
65.691	458.647	48.000
65.897	458.999	48.000
171.480	463.283	49.000
171.390	464.856	49.000
187.258	471.873	50.000
186.810	471.838	50.000
187.381	472.297	50.000
186.430	473.162	50.000
186.795	472.792	50.000
186.911	472.850	50.000
187.320	472.267	50.000
184.742	472.367	50.000
185.140	470.979	50.000
188.473	482.786	51.000
187.859	483.503	51.000
187.862	483.712	51.000
121.111	497.344	52.000
120.969	496.551	52.000
121.526	496.439	52.000
121.336	496.491	52.000
122.511	496.758	52.000
122.416	495.961	52.000
328.662	109.387	53.000
328.081	108.818	53.000
328.018	108.394	53.000
327.819	108.474	53.000
328.147	108.384	53.000
328.102	108.441	53.000
170.502	133.835	54.000
169.518	133.991	54.000
302.178	182.031	55.000
302.831	181.370	55.000
303.472	181.184	55.000
238.414	257.856	56.000
237.950	257.556	56.000
175.368	264.071	57.000
175.537	264.063	57.000
176.062	263.357	57.000
301.096	304.895	58.000
301.159	305.195	58.000
300.943	305.418	58.000
300.703	305.290	58.000
301.120	304.992	58.000
301.241	304.880	58.000
301.329	305.665	58.000
300.951	306.274	58.000
301.059	305.485	58.000
301.744	305.513	58.000
302.363	305.375	58.000
293.801	324.339	59.000
293.510	324.612	59.000
294.735	324.830	59.000
295.493	324.738	59.000
97.516	332.207	60.000
97.610	331.789	60.000
97.181	331.161	60.000
86.867	351.019	61.000
87.046	350.714	61.000
86.645	350.934	61.000
343.239	417.850	62.000
342.749	416.463	62.000
342.220	416.720	62.000
341.333	416.711	62.000
341.128	416.857	62.000
340.146	418.131	62.000
341.062	418.775	62.000
340.539	419.657	62.000
340.927	420.845	62.000
339.329	422.026	62.000
340.597	421.496	62.000
342.899	421.264	62.000
343.871	420.846	62.000
343.838	421.244	62.000
342.272	420.295	62.000
341.939	420.482	62.000
343.661	419.392	62.000
343.643	419.970	62.000
279.752	463.963	63.000
278.351	461.498	63.000
89.676	476.538	64.000
88.735	475.333	64.000
13.910	484.115	65.000
13.506	484.862	65.000
13.389	485.639	65.000
263.686	113.102	66.000
264.589	112.780	66.000
265.556	112.755	66.000
259.611	137.287	67.000
260.003	137.754	67.000
308.129	223.202	68.000
308.201	223.464	68.000
306.096	314.076	69.000
303.527	315.125	69.000
303.578	313.159	69.000
305.212	311.623	69.000
305.548	311.687	69.000
304.946	312.404	69.000
306.454	312.463	69.000
266.566	336.560	70.000
266.806	336.749	70.000
159.067	356.321	71.000
159.135	356.192	71.000
159.014	356.261	71.000
86.148	404.799	72.000
86.574	404.613	72.000
86.281	403.901	72.000
85.617	403.745	72.000
85.650	402.956	72.000
85.021	403.518	72.000
83.776	403.672	72.000
84.161	403.052	72.000
83.804	402.591	72.000
83.829	402.274	72.000
83.832	402.829	72.000
84.799	402.966	72.000
85.207	403.811	72.000
85.994	403.394	72.000
86.448	403.049	72.000
137.370	450.648	73.000
137.211	450.604	73.000
138.770	465.418	74.000
138.750	465.811	74.000
138.189	465.593	74.000
138.941	465.978	74.000
276.895	477.255	75.000
277.788	477.167	75.000
171.199	148.151	76.000
171.677	148.558	76.000
171.053	147.576	76.000
494.487	210.748	77.000
494.655	211.039	77.000
494.563	210.456	77.000
128.637	224.458	78.000
128.834	224.000	78.000
128.701	224.454	78.000
128.326	225.168	78.000
128.749	224.474	78.000
129.260	224.660	78.000
128.847	224.818	78.000
386.017	246.297	79.000
385.580	248.639	79.000
385.078	248.991	79.000
384.340	249.289	79.000
383.872	250.351	79.000
63.743	354.112	80.000
64.098	353.859	80.000
64.282	353.596	80.000
296.153	473.509	81.000
296.945	473.183	81.000
298.183	472.884	81.000
297.928	472.426	81.000
149.197	498.141	82.000
149.148	498.452	82.000
35.530	173.024	83.000
34.954	173.202	83.000
35.217	172.764	83.000
192.494	184.437	84.000
191.784	185.146	84.000
382.735	188.913	85.000
383.107	188.498	85.000
342.129	197.840	86.000
341.288	198.109	86.000
340.776	199.707	86.000
341.184	200.764	86.000
340.615	201.289	86.000
340.964	202.347	86.000
340.138	202.270	86.000
339.129	201.199	86.000
340.160	201.129	86.000
340.586	202.173	86.000
341.824	203.312	86.000
59.136	241.927	87.000
58.793	242.425	87.000
251.102	260.753	88.000
250.661	261.446	88.000
250.894	261.641	88.000
249.693	261.540	88.000
249.239	262.190	88.000
484.773	299.114	89.000
485.343	298.383	89.000
249.857	310.820	90.000
249.502	311.316	90.000
249.933	311.392	90.000
250.709	311.430	90.000
169.168	452.847	91.000
169.221	452.368	91.000
169.283	453.731	91.000
280.429	464.374	92.000
279.637	463.891	92.000
278.753	464.878	92.000
278.906	465.826	92.000
279.440	465.354	92.000
197.037	470.838	93.000
196.737	470.849	93.000
197.072	469.978	93.000
196.745	470.230	93.000
195.983	469.995	93.000
195.222	469.271	93.000
195.308	470.159	93.000
141.418	485.268	94.000
140.925	485.450	94.000
220.926	502.370	95.000
220.680	502.182	95.000
471.904	88.582	96.000
471.228	88.571	96.000
191.814	131.111	97.000
192.362	131.117	97.000
192.354	130.957	97.000
191.831	131.414	97.000
191.998	130.730	97.000
169.879	134.064	98.000
169.603	133.843	98.000
169.647	133.750	98.000
170.497	133.875	98.000
171.463	134.537	98.000
170.938	133.506	98.000
172.166	133.014	98.000
322.047	156.256	99.000
321.598	156.317	99.000
25.430	209.409	100.000
25.588	208.654	100.000
26.076	207.716	100.000
26.243	207.559	100.000
362.361	230.606	101.000
363.037	230.877	101.000
401.337	293.486	102.000
403.106	292.546	102.000
402.959	291.828	102.000
403.360	292.304	102.000
331.586	331.622	103.000
330.751	332.787	103.000
159.084	361.843	104.000
158.975	362.721	104.000
336.469	369.038	105.000
336.513	369.218	105.000
113.625	394.745	106.000
113.546	394.435	106.000
114.371	395.032	106.000
114.980	394.473	106.000
114.380	394.637	106.000
114.528	395.075	106.000
114.802	394.577	106.000
13.849	484.885	107.000
13.745	484.325	107.000
14.197	484.024	107.000
14.532	484.714	107.000
14.112	484.212	107.000
12.882	483.896	107.000
362.119	158.237	108.000
361.897	158.488	108.000
266.723	180.027	109.000
266.894	180.829	109.000
267.161	336.895	110.000
267.461	336.874	110.000
215.245	342.661	111.000
214.511	343.652	111.000
215.504	343.013	111.000
494.431	211.509	112.000
492.564	212.148	112.000
493.175	211.651	112.000
493.359	211.612	112.000
491.715	210.681	112.000
492.526	210.659	112.000
492.865	210.868	112.000
492.017	211.805	112.000
490.910	212.566	112.000
490.731	213.230	112.000
240.630	258.667	113.000
240.413	258.370	113.000
240.828	258.550	113.000
240.854	258.062	113.000
239.547	257.364	113.000
240.171	259.016	113.000
240.377	259.220	113.000
172.193	286.009	114.000
173.593	285.677	114.000
174.370	287.056	114.000
94.998	296.777	115.000
94.191	296.435	115.000
94.048	296.638	115.000
94.512	296.633	115.000
94.025	295.800	115.000
95.105	296.403	115.000
224.804	302.432	116.000
225.499	303.115	116.000
225.419	302.843	116.000
224.087	303.199	116.000
222.523	302.482	116.000
222.554	301.765	116.000
178.306	311.213	117.000
178.717	311.003	117.000
235.257	315.363	118.000
235.624	315.415	118.000
235.624	314.059	118.000
234.975	314.140	118.000
234.005	314.771	118.000
233.872	315.578	118.000
135.112	330.565	119.000
134.393	330.004	119.000
96.712	331.956	120.000
96.116	332.234	120.000
347.076	401.845	121.000
346.843	402.095	121.000
88.389	440.281	122.000
88.206	440.654	122.000
89.629	442.157	122.000
89.217	441.331	122.000
79.613	470.273	123.000
79.553	470.525	123.000
78.411	469.279	123.000
77.934	468.794	123.000
78.335	467.531	123.000
120.570	496.211	124.000
120.558	495.614	124.000
325.817	109.137	125.000
325.760	108.675	125.000
170.114	147.411	126.000
170.284	146.490	126.000
320.269	157.484	127.000
321.062	156.294	127.000
320.464	157.058	127.000
320.645	156.305	127.000
320.869	156.315	127.000
321.194	156.502	127.000
321.556	156.988	127.000
322.011	156.182	127.000
321.367	156.467	127.000
309.499	220.012	128.000
310.222	219.968	128.000
310.011	220.714	128.000
310.577	221.376	128.000
310.179	221.765	128.000
310.668	221.885	128.000
310.166	221.253	128.000
309.502	222.470	128.000
309.240	222.282	128.000
358.516	226.421	129.000
358.396	227.030	129.000
358.086	228.729	129.000
357.814	228.247	129.000
357.745	228.469	129.000
357.862	228.372	129.000
357.381	228.585	129.000
469.426	253.609	130.000
469.701	253.566	130.000
468.194	253.229	130.000
467.699	253.278	130.000
468.679	253.343	130.000
469.996	253.305	130.000
470.599	253.684	130.000
470.704	252.743	130.000
471.866	252.961	130.000
20.731	266.596	131.000
20.582	267.156	131.000
21.058	266.090	131.000
20.425	265.506	131.000
19.108	265.644	131.000
19.084	265.549	131.000
19.433	265.525	131.000
19.863	265.334	131.000
20.015	265.172	131.000
20.826	264.363	131.000
20.638	264.965	131.000
20.772	265.018	131.000
20.748	265.100	131.000
21.332	264.511	131.000
20.805	264.144	131.000
21.602	264.604	131.000
21.518	265.580	131.000
21.137	265.341	131.000
20.540	264.901	131.000
198.099	455.864	132.000
198.195	455.772	132.000
198.098	456.199	132.000
197.569	457.283	132.000
197.448	456.528	132.000
196.862	455.472	132.000
196.684	455.633	132.000
196.827	455.398	132.000
197.243	455.321	132.000
196.740	456.012	132.000
196.250	455.677	132.000
304.026	120.503	133.000
304.381	120.910	133.000
304.633	121.684	133.000
247.904	124.494	134.000
247.908	125.427	134.000
248.162	125.702	134.000
247.925	124.700	134.000
207.313	145.177	135.000
207.680	145.482	135.000
207.774	145.028	135.000
208.472	145.122	135.000
209.458	144.875	135.000
208.734	144.825	135.000
209.437	145.108	135.000
363.006	179.658	136.000
363.111	179.523	136.000
363.130	179.506	136.000
363.058	179.683	136.000
362.749	179.792	136.000
363.197	179.723	136.000
363.283	179.642	136.000
363.089	179.809	136.000
362.936	179.762	136.000
363.118	179.815	136.000
363.320	179.877	136.000
363.078	179.598	136.000
363.114	179.782	136.000
363.228	179.776	136.000
362.929	179.677	136.000
363.042	179.706	136.000
362.947	180.104	136.000
363.045	179.897	136.000
362.862	179.845	136.000
363.140	179.661	136.000
84.432	213.608	137.000
84.427	213.367	137.000
137.032	236.752	138.000
136.881	236.307	138.000
383.878	249.292	139.000
382.891	249.165	139.000
382.669	248.745	139.000
382.964	248.667	139.000
178.823	251.161	140.000
179.228	251.774	140.000
180.252	251.617	140.000
182.317	248.912	140.000
182.410	248.493	140.000
181.919	248.636	140.000
181.134	250.261	140.000
181.431	249.790	140.000
181.864	250.252	140.000
398.728	296.955	141.000
399.177	298.190	141.000
399.549	299.557	141.000
292.976	326.053	142.000
293.446	325.740	142.000
293.174	326.081	142.000
293.548	325.955	142.000
139.922	364.503	143.000
140.750	364.425	143.000
140.250	364.563	143.000
140.823	364.680	143.000
63.300	377.005	144.000
63.937	377.034	144.000
109.934	409.168	145.000
109.775	406.867	145.000
109.753	406.472	145.000
137.329	450.427	146.000
136.058	450.241	146.000
136.334	450.033	146.000
136.809	450.113	146.000
136.966	449.907	146.000
138.688	465.919	147.000
138.836	465.438	147.000
138.399	465.598	147.000
138.622	465.852	147.000
138.700	465.949	147.000
138.717	466.001	147.000
138.932	465.774	147.000
138.381	465.846	147.000
138.444	465.628	147.000
138.649	466.038	147.000
138.655	465.417	147.000
138.920	465.638	147.000
138.856	465.519	147.000
139.225	465.823	147.000
138.888	465.568	147.000
138.648	465.439	147.000
138.584	465.590	147.000
299.682	134.154	148.000
299.628	134.319	148.000
299.746	134.634	148.000
208.768	272.642	149.000
209.019	272.853	149.000
208.926	272.729	149.000
208.959	272.637	149.000
402.571	291.738	150.000
402.179	292.082	150.000
402.579	292.555	150.000
387.392	294.289	151.000
387.833	294.143	151.000
388.771	294.252	151.000
388.733	295.104	151.000
389.020	294.623	151.000
387.735	294.270	151.000
386.632	294.338	151.000
386.877	294.536	151.000
387.303	295.757	151.000
248.503	312.366	152.000
248.009	313.364	152.000
82.755	349.764	153.000
81.316	349.553	153.000
81.496	348.086	153.000
82.042	346.890	153.000
83.111	348.374	153.000
83.398	348.124	153.000
82.309	348.755	153.000
82.076	348.674	153.000
82.352	348.344	153.000
83.127	348.152	153.000
82.700	347.162	153.000
63.607	353.775	154.000
63.707	354.042	154.000
185.339	470.507	155.000
185.274	470.913	155.000
184.951	470.737	155.000
183.797	472.080	155.000
294.887	471.755	156.000
295.144	471.686	156.000
295.205	471.720	156.000
221.371	502.908	157.000
220.724	502.053	157.000
265.452	111.583	158.000
264.971	114.314	158.000
266.441	115.034	158.000
266.001	113.721	158.000
265.955	113.064	158.000
264.701	113.145	158.000
219.999	121.593	159.000
220.711	121.219	159.000
220.771	121.869	159.000
221.741	122.048	159.000
222.360	122.214	159.000
222.954	122.657	159.000
259.959	139.475	160.000
259.306	138.819	160.000
259.756	138.360	160.000
68.372	218.742	161.000
67.812	219.341	161.000
67.493	218.287	161.000
67.492	217.246	161.000
128.494	224.524	162.000
128.662	224.528	162.000
128.487	224.903	162.000
128.330	224.652	162.000
128.504	224.796	162.000
128.969	224.550	162.000
470.512	234.657	163.000
471.133	234.326	163.000
249.380	261.903	164.000
249.749	261.905	164.000
249.705	262.599	164.000
248.799	262.798	164.000
248.778	262.635	164.000
248.329	262.617	164.000
247.928	262.732	164.000
247.941	262.732	164.000
247.896	262.902	164.000
247.948	262.320	164.000
246.541	262.678	164.000
247.140	263.678	164.000
205.256	262.741	165.000
204.843	262.238	165.000
205.575	262.307	165.000
205.009	261.879	165.000
232.807	354.965	166.000
235.949	354.765	166.000
235.768	354.471	166.000
234.727	354.908	166.000
234.995	355.353	166.000
234.456	354.710	166.000
208.958	356.786	167.000
208.594	357.481	167.000
207.842	356.583	167.000
207.279	356.156	167.000
206.911	356.320	167.000
207.032	355.808	167.000
233.005	387.484	168.000
233.023	388.025	168.000
233.148	387.211	168.000
232.391	387.486	168.000
232.693	388.352	168.000
233.102	388.690	168.000
233.913	388.204	168.000
233.180	389.942	168.000
234.383	389.949	168.000
233.657	389.610	168.000
282.186	394.272	169.000
282.075	393.902	169.000
281.543	393.133	169.000
281.460	393.536	169.000
281.577	393.050	169.000
282.245	393.636	169.000
283.350	394.086	169.000
100.613	437.228	170.000
102.442	436.729	170.000
237.879	122.610	171.000
238.153	121.159	171.000
237.989	121.761	171.000
237.792	122.838	171.000
238.002	123.095	171.000
237.946	123.481	171.000
8.559	259.865	172.000
8.240	259.437	172.000
8.616	259.165	172.000
8.561	259.486	172.000
8.562	259.008	172.000
8.010	260.055	172.000
8.011	260.233	172.000
8.453	260.842	172.000
8.779	260.596	172.000
257.321	294.386	173.000
257.409	294.259	173.000
257.371	294.211	173.000
216.532	342.104	174.000
215.663	342.334	174.000
215.424	342.810	174.000
215.774	343.058	174.000
325.894	204.292	175.000
325.970	203.842	175.000
326.404	202.840	175.000
326.730	204.443	175.000
327.193	204.841	175.000
327.481	205.030	175.000
326.937	204.654	175.000
238.752	240.637	176.000
238.848	241.698	176.000
339.809	368.392	177.000
340.145	368.232	177.000
339.588	368.667	177.000
17.306	374.264	178.000
17.224	374.651	178.000
18.052	374.965	178.000
18.317	375.832	178.000
17.689	375.400	178.000
17.111	375.431	178.000
17.022	375.291	178.000
17.323	374.892	178.000
16.810	374.755	178.000
89.146	440.921	179.000
89.226	441.963	179.000
210.412	453.928	180.000
209.684	453.638	180.000
209.812	455.064	180.000
211.352	455.491	180.000
211.612	455.731	180.000
210.903	457.047	180.000
212.346	456.944	180.000
173.149	464.395	181.000
172.861	463.919	181.000
301.863	470.391	182.000
302.328	470.721	182.000
120.924	496.219	183.000
120.698	496.568	183.000
287.109	176.407	184.000
287.311	175.664	184.000
286.547	176.514	184.000
285.056	174.730	184.000
284.865	175.060	184.000
285.722	175.555	184.000
286.223	174.400	184.000
286.319	174.296	184.000
285.172	174.575	184.000
284.796	174.454	184.000
285.172	175.090	184.000
285.972	175.564	184.000
286.189	176.484	184.000
286.719	176.839	184.000
285.877	177.309	184.000
285.450	176.608	184.000
302.044	307.133	185.000
301.753	306.205	185.000
301.776	306.435	185.000
301.562	305.768	185.000
233.565	315.511	186.000
232.454	314.833	186.000
109.970	337.619	187.000
109.682	337.668	187.000
264.522	473.193	188.000
264.443	472.407	188.000
264.894	471.386	188.000
265.604	472.482	188.000
265.915	472.947	188.000
295.430	472.270	189.000
295.914	473.388	189.000
209.435	273.061	190.000
209.116	272.556	190.000
250.047	312.202	191.000
250.487	311.937	191.000
250.119	312.093	191.000
250.329	311.792	191.000
250.549	311.745	191.000
250.928	311.876	191.000
250.607	311.339	191.000
373.225	343.959	192.000
372.591	344.518	192.000
338.375	389.858	193.000
338.550	389.725	193.000
338.747	389.785	193.000
109.774	408.416	194.000
108.670	409.711	194.000
136.987	450.197	195.000
136.690	450.736	195.000
173.707	470.221	196.000
174.032	470.757	196.000
220.664	502.977	197.000
220.736	502.856	197.000
220.578	502.518	197.000
86.690	95.912	198.000
86.509	96.639	198.000
87.421	96.269	198.000
259.948	138.797	199.000
260.306	137.476	199.000
259.051	136.397	199.000
257.998	137.361	199.000
258.242	136.960	199.000
258.254	138.104	199.000
259.779	138.472	199.000
382.989	188.325	200.000
382.867	187.933	200.000
382.595	188.328	200.000
341.449	203.638	201.000
340.326	202.603	201.000
340.282	201.863	201.000
340.814	202.600	201.000
341.072	202.618	201.000
342.726	202.342	201.000
342.410	203.136	201.000
342.153	202.509	201.000
171.639	213.771	202.000
171.618	214.191	202.000
396.212	230.149	203.000
396.748	229.855	203.000
238.964	242.336	204.000
238.186	242.120	204.000
238.080	242.543	204.000
238.520	243.117	204.000
291.264	244.405	205.000
292.472	243.132	205.000
294.121	243.401	205.000
293.968	243.813	205.000
293.572	243.591	205.000
294.483	243.686	205.000
293.981	243.443	205.000
380.549	250.164	206.000
380.398	250.469	206.000
379.619	251.322	206.000
379.229	251.561	206.000
281.096	277.703	207.000
281.776	277.872	207.000
281.443	277.810	207.000
281.268	278.014	207.000
281.413	277.835	207.000
281.676	277.833	207.000
281.003	278.189	207.000
280.876	277.887	207.000
369.932	333.703	208.000
369.822	332.317	208.000
267.064	336.559	209.000
267.191	336.310	209.000
267.394	337.051	209.000
159.292	360.954	210.000
159.727	360.871	210.000
159.971	360.751	210.000
159.378	360.430	210.000
159.314	360.630	210.000
159.594	361.217	210.000
159.698	361.108	210.000
160.579	361.321	210.000
159.887	361.350	210.000
159.418	361.207	210.000
159.534	360.804	210.000
159.960	361.389	210.000
159.582	361.242	210.000
159.487	361.216	210.000
159.856	361.331	210.000
102.664	437.106	211.000
102.202	436.965	211.000
102.356	437.138	211.000
102.217	437.382	211.000
102.625	437.071	211.000
102.560	436.832	211.000
102.170	437.209	211.000
102.601	436.899	211.000
102.775	436.900	211.000
103.120	437.331	211.000
102.990	437.074	211.000
102.398	437.561	211.000
102.331	437.172	211.000
102.216	437.565	211.000
102.614	438.272	211.000
102.359	437.675	211.000
102.580	438.239	211.000
103.026	437.690	211.000
103.035	438.311	211.000
89.650	441.253	212.000
90.156	441.905	212.000
90.355	442.228	212.000
89.866	440.863	212.000
89.316	440.273	212.000
89.270	440.503	212.000
89.084	440.513	212.000
391.601	54.731	213.000
391.985	54.330	213.000
391.917	54.667	213.000
391.584	54.969	213.000
391.547	54.593	213.000
392.219	54.586	213.000
392.141	53.952	213.000
391.915	54.397	213.000
391.580	54.258	213.000
304.652	121.358	214.000
304.861	121.762	214.000
304.284	122.354	214.000
303.215	122.356	214.000
303.890	123.253	214.000
305.075	123.251	214.000
208.482	145.863	215.000
208.510	145.222	215.000
208.462	145.711	215.000
208.528	145.797	215.000
208.600	145.532	215.000
207.817	145.489	215.000
207.980	145.425	215.000
209.367	145.371	215.000
208.941	145.243	215.000
205.097	262.630	216.000
205.108	262.594	216.000
303.282	312.777	217.000
303.687	311.336	217.000
227.600	376.582	218.000
227.901	378.171	218.000
226.955	378.039	218.000
227.607	379.086	218.000
228.361	378.282	218.000
226.926	378.226	218.000
114.861	395.772	219.000
114.506	395.565	219.000
118.618	416.446	220.000
120.065	415.592	220.000
120.797	416.290	220.000
120.574	416.099	220.000
52.965	433.510	221.000
52.444	433.517	221.000
52.646	433.092	221.000
53.458	434.120	221.000
223.082	458.335	222.000
223.731	458.787	222.000
247.136	122.799	223.000
247.556	122.827	223.000
247.392	124.019	223.000
247.039	124.450	223.000
247.663	123.851	223.000
248.899	123.057	223.000
247.786	123.509	223.000
247.510	123.056	223.000
247.620	123.085	223.000
247.056	123.852	223.000
129.036	225.000	224.000
129.015	225.112	224.000
401.159	296.690	225.000
401.052	298.222	225.000
400.887	298.837	225.000
399.456	299.461	225.000
64.518	355.221	226.000
64.155	355.280	226.000
232.696	355.581	227.000
232.387	355.515	227.000
232.334	355.019	227.000
233.104	355.220	227.000
232.602	355.405	227.000
230.540	355.272	227.000
229.682	355.184	227.000
229.769	355.129	227.000
231.134	354.309	227.000
232.972	353.650	227.000
232.805	353.662	227.000
232.314	354.105	227.000
232.432	352.843	227.000
235.951	354.132	227.000
236.424	352.900	227.000
139.765	363.770	228.000
140.368	363.999	228.000
328.280	432.311	229.000
328.923	431.369	229.000
329.037	431.015	229.000
329.335	431.108	229.000
329.057	432.091	229.000
152.692	437.682	230.000
152.561	437.001	230.000
138.477	449.861	231.000
139.464	450.943	231.000
66.402	459.843	232.000
66.289	459.319	232.000
272.057	147.557	233.000
271.173	147.860	233.000
272.059	146.429	233.000
150.287	295.828	234.000
150.767	294.670	234.000
359.063	356.741	235.000
358.927	356.333	235.000
358.823	356.505	235.000
358.801	356.427	235.000
359.157	356.449	235.000
339.100	389.643	236.000
339.159	389.668	236.000
338.582	389.724	236.000
338.493	389.199	236.000
338.723	389.732	236.000
283.825	394.672	237.000
283.864	395.064	237.000
283.326	395.082	237.000
295.980	472.802	238.000
295.045	472.273	238.000
296.022	471.957	238.000
490.440	25.896	239.000
491.126	25.709	239.000
361.750	158.235	240.000
362.288	158.457	240.000
181.521	249.345	241.000
181.774	248.748	241.000
181.903	248.267	241.000
181.831	249.213	241.000
205.069	262.743	242.000
204.976	262.954	242.000
205.289	262.202	242.000
205.087	262.457	242.000
205.215	263.118	242.000
204.962	263.294	242.000
179.349	310.448	243.000
177.610	310.836	243.000
177.607	310.607	243.000
177.042	310.832	243.000
177.791	311.058	243.000
177.661	310.833	243.000
177.816	310.949	243.000
177.373	311.167	243.000
177.403	312.549	243.000
177.264	312.216	243.000
343.647	420.214	244.000
343.814	418.942	244.000
343.323	419.275	244.000
249.250	103.375	245.000
249.519	102.835	245.000
275.946	113.897	246.000
277.064	113.670	246.000
277.455	113.956	246.000
277.896	113.838	246.000
278.737	112.924	246.000
277.890	113.082	246.000
277.884	112.423	246.000
277.760	111.774	246.000
277.571	111.610	246.000
128.755	225.422	247.000
128.464	224.973	247.000
226.302	314.259	248.000
225.704	313.896	248.000
226.105	313.945	248.000
227.829	312.982	248.000
228.219	312.666	248.000
109.470	338.293	249.000
110.181	338.714	249.000
110.286	338.033	249.000
109.874	337.975	249.000
109.944	337.298	249.000
140.587	363.836	250.000
140.580	364.755	250.000
140.088	364.400	250.000
85.325	423.984	251.000
86.351	423.426	251.000
85.729	423.004	251.000
85.644	422.938	251.000
84.872	423.062	251.000
84.704	422.577	251.000
83.746	422.011	251.000
82.569	420.755	251.000
82.867	421.067	251.000
83.841	421.666	251.000
84.433	421.354	251.000
83.571	419.743	251.000
83.542	419.811	251.000
83.962	419.843	251.000
83.666	419.491	251.000
389.660	100.138	252.000
390.082	100.521	252.000
334.339	194.431	253.000
334.505	193.838	253.000
334.374	194.267	253.000
334.132	194.377	253.000
334.506	195.405	253.000
334.799	194.806	253.000
335.103	195.630	253.000
334.881	194.391	253.000
406.885	229.151	254.000
406.919	228.671	254.000
382.599	251.384	255.000
382.735	251.799	255.000
382.470	251.951	255.000
381.607	251.746	255.000
382.167	250.728	255.000
8.221	259.873	256.000
7.933	260.297	256.000
7.660	260.071	256.000
7.707	259.945	256.000
7.774	260.221	256.000
7.609	261.219	256.000
120.966	415.958	257.000
120.580	416.036	257.000
66.621	457.415	258.000
66.422	457.699	258.000
223.815	462.672	259.000
224.304	461.915	259.000
491.336	25.606	260.000
492.025	25.713	260.000
161.486	108.471	261.000
161.765	107.522	261.000
161.256	107.070	261.000
160.893	106.110	261.000
161.117	107.161	261.000
161.432	108.001	261.000
320.959	157.407	262.000
320.996	157.143	262.000
321.285	157.194	262.000
249.294	374.237	263.000
249.276	373.428	263.000
328.978	392.431	264.000
329.365	392.749	264.000
328.926	392.374	264.000
110.195	408.363	265.000
110.327	408.703	265.000
111.072	408.908	265.000
53.216	434.324	266.000
52.769	434.019	266.000
165.575	478.062	267.000
165.375	478.951	267.000
165.141	479.039	267.000
165.746	479.235	267.000
82.561	99.952	268.000
83.470	99.434	268.000
83.778	98.048	268.000
83.756	97.378	268.000
237.916	122.840	269.000
237.980	123.037	269.000
238.123	123.050	269.000
128.593	225.329	270.000
128.072	224.375	270.000
222.056	303.820	271.000
221.778	304.572	271.000
222.233	304.907	271.000
251.615	312.334	272.000
251.011	311.983	272.000
250.931	311.334	272.000
251.061	311.310	272.000
250.650	311.368	272.000
250.453	312.450	272.000
250.533	312.835	272.000
250.606	312.982	272.000
236.346	313.656	273.000
235.944	314.288	273.000
63.534	353.803	274.000
63.110	353.271	274.000
195.896	380.422	275.000
197.268	379.627	275.000
197.853	379.490	275.000
270.647	416.589	276.000
271.415	418.904	276.000
270.882	418.400	276.000
329.212	429.736	277.000
329.748	429.424	277.000
329.756	429.295	277.000
329.319	429.184	277.000
88.691	441.738	278.000
88.616	442.093	278.000
88.922	442.266	278.000
73.441	500.500	279.000
73.515	500.245	279.000
76.271	501.181	279.000
74.734	500.861	279.000
408.403	68.267	280.000
407.985	68.937	280.000
408.108	69.373	280.000
406.861	229.332	281.000
406.151	229.751	281.000
406.002	229.615	281.000
407.352	229.034	281.000
248.242	263.012	282.000
250.317	263.596	282.000
139.982	364.476	283.000
139.792	364.686	283.000
347.035	401.810	284.000
346.262	401.539	284.000
115.326	423.291	285.000
115.720	423.209	285.000
372.515	93.321	286.000
372.035	92.273	286.000
371.941	92.510	286.000
176.612	147.233	287.000
176.831	148.013	287.000
175.397	147.230	287.000
174.570	147.275	287.000
382.709	188.185	288.000
383.512	188.333	288.000
382.885	188.480	288.000
382.990	188.618	288.000
260.443	293.660	289.000
260.318	293.772	289.000
267.014	335.962	290.000
266.958	336.136	290.000
52.461	433.665	291.000
52.219	433.560	291.000
260.706	134.844	292.000
259.818	135.691	292.000
259.110	134.862	292.000
257.540	132.885	292.000
257.813	131.849	292.000
191.995	230.591	293.000
192.413	230.407	293.000
193.573	230.540	293.000
235.967	244.061	294.000
235.611	243.787	294.000
235.082	243.012	294.000
235.064	242.838	294.000
234.802	242.930	294.000
235.361	243.150	294.000
235.611	243.542	294.000
281.611	277.749	295.000
280.980	277.558	295.000
281.006	277.619	295.000
281.482	277.317	295.000
70.245	398.347	296.000
69.428	399.006	296.000
68.814	397.348	296.000
151.184	456.654	297.000
151.096	456.127	297.000
297.064	472.873	298.000
297.301	472.764	298.000
297.231	473.223	298.000
296.262	473.516	298.000
128.644	225.030	299.000
129.216	224.630	299.000
129.187	224.478	299.000
129.043	224.753	299.000
382.073	250.387	300.000
381.836	250.714	300.000
381.997	249.999	300.000
347.877	401.378	301.000
347.675	401.490	301.000
347.855	401.933	301.000
61.213	409.954	302.000
61.448	409.549	302.000
115.504	422.419	303.000
116.198	423.666	303.000
115.638	423.623	303.000
116.355	423.624	303.000
115.934	423.824	303.000
138.679	465.928	304.000
138.464	465.933	304.000
138.882	465.868	304.000
138.674	465.667	304.000
139.183	466.145	304.000
138.841	465.902	304.000
138.769	466.242	304.000
138.837	465.821	304.000
139.149	465.578	304.000
304.817	120.156	305.000
304.104	120.812	305.000
303.716	120.260	305.000
303.599	121.258	305.000
302.845	122.871	305.000
304.657	123.880	305.000
304.517	124.559	305.000
304.086	124.086	305.000
182.702	139.286	306.000
184.387	137.886	306.000
184.927	138.098	306.000
184.812	138.555	306.000
184.583	138.666	306.000
185.092	137.466	306.000
259.800	293.708	307.000
260.153	293.624	307.000
267.207	336.750	308.000
266.867	336.136	308.000
110.010	338.277	309.000
110.137	337.958	309.000
110.536	338.831	309.000
87.242	405.787	310.000
86.796	405.612	310.000
329.881	430.770	311.000
329.700	430.902	311.000
329.726	429.073	311.000
329.484	429.811	311.000
329.239	428.446	311.000
198.814	452.011	312.000
198.333	451.376	312.000
198.014	449.562	312.000
198.892	449.862	312.000
198.433	450.120	312.000
238.006	123.151	313.000
236.934	122.853	313.000
320.575	157.086	314.000
319.330	157.613	314.000
84.502	209.650	315.000
85.180	210.033	315.000
84.449	208.428	315.000
84.666	209.386	315.000
83.774	209.487	315.000
83.423	208.959	315.000
20.333	264.343	316.000
20.196	263.996	316.000
19.092	264.515	316.000
217.904	270.358	317.000
218.402	270.611	317.000
218.299	270.782	317.000
219.207	409.863	318.000
219.923	408.112	318.000
219.391	407.895	318.000
218.607	406.412	318.000
217.811	405.345	318.000
83.157	98.016	319.000
82.927	98.228	319.000
82.705	97.895	319.000
82.605	98.175	319.000
220.139	120.865	320.000
221.205	122.101	320.000
220.940	122.003	320.000
471.296	234.759	321.000
471.045	234.706	321.000
471.074	234.380	321.000
471.490	234.742	321.000
471.057	234.875	321.000
470.946	234.436	321.000
471.272	235.000	321.000
471.160	234.597	321.000
471.037	234.772	321.000
180.517	249.363	322.000
180.892	248.918	322.000
181.757	248.629	322.000
182.883	249.184	322.000
182.619	249.017	322.000
182.709	248.625	322.000
181.835	248.764	322.000
181.731	247.907	322.000
182.324	248.387	322.000
182.954	248.025	322.000
182.904	247.639	322.000
183.168	247.770	322.000
97.879	298.421	323.000
97.147	297.525	323.000
61.151	350.380	324.000
62.373	351.984	324.000
139.905	365.082	325.000
139.891	365.036	325.000
139.971	364.676	325.000
140.187	365.243	325.000
139.826	364.521	325.000
195.184	384.797	326.000
195.333	385.730	326.000
115.021	395.172	327.000
114.398	395.007	327.000
113.713	395.856	327.000
114.635	394.317	327.000
114.822	394.654	327.000
114.771	394.977	327.000
114.757	395.177	327.000
60.686	410.349	328.000
60.347	410.767	328.000
60.985	410.828	328.000
61.247	410.581	328.000
214.799	455.095	329.000
213.235	456.265	329.000
413.943	258.011	330.000
412.236	256.338	330.000
204.637	262.782	331.000
204.568	262.465	331.000
281.293	277.659	332.000
281.571	277.661	332.000
281.570	277.505	332.000
281.429	277.799	332.000
281.138	277.839	332.000
394.404	338.149	333.000
394.116	339.896	333.000
372.945	344.037	334.000
373.690	344.428	334.000
159.426	361.481	335.000
159.270	360.850	335.000
159.154	361.565	335.000
249.684	370.647	336.000
249.015	371.413	336.000
492.775	25.147	337.000
492.654	25.594	337.000
492.929	25.171	337.000
446.808	99.799	338.000
446.687	100.140	338.000
383.277	188.496	339.000
382.773	188.705	339.000
383.168	188.593	339.000
383.935	188.401	339.000
383.423	188.274	339.000
177.442	311.223	340.000
177.899	311.067	340.000
109.836	337.523	341.000
110.231	337.292	341.000
110.427	337.885	341.000
110.111	408.274	342.000
110.175	408.299	342.000
110.561	407.982	342.000
110.525	407.160	342.000
109.116	406.119	342.000
109.028	406.719	342.000
111.226	406.952	342.000
110.682	407.618	342.000
112.349	409.393	342.000
111.918	408.600	342.000
320.013	456.951	343.000
320.344	456.981	343.000
319.573	456.882	343.000
165.549	478.554	344.000
164.635	479.252	344.000
266.063	111.162	345.000
266.929	111.355	345.000
244.680	157.507	346.000
245.178	157.433	346.000
488.065	307.523	347.000
486.265	307.962	347.000
486.011	307.810	347.000
485.731	307.798	347.000
485.629	307.369	347.000
486.431	308.064	347.000
486.621	308.471	347.000
486.434	308.630	347.000
486.698	308.154	347.000
487.600	306.464	347.000
489.190	305.048	347.000
489.970	305.088	347.000
267.427	335.754	348.000
267.145	336.032	348.000
267.096	336.313	348.000
267.339	336.241	348.000
266.989	336.344	348.000
266.869	336.107	348.000
267.020	336.243	348.000
103.719	342.745	349.000
104.221	344.141	349.000
104.789	344.529	349.000
194.866	388.652	350.000
195.566	389.407	350.000
196.365	389.806	350.000
195.437	388.973	350.000
196.639	388.622	350.000
197.226	388.479	350.000
197.693	388.183	350.000
220.374	124.887	351.000
219.600	125.921	351.000
219.429	125.412	351.000
470.261	142.358	352.000
471.317	142.517	352.000
472.251	142.194	352.000
472.425	140.929	352.000
471.525	141.407	352.000
167.313	146.640	353.000
167.519	146.346	353.000
167.381	146.200	353.000
167.720	145.847	353.000
168.300	145.424	353.000
168.811	145.367	353.000
167.990	146.352	353.000
169.073	147.500	353.000
169.396	146.627	353.000
235.661	301.588	354.000
236.365	301.859	354.000
373.414	343.944	355.000
373.633	344.780	355.000
328.832	427.393	356.000
329.166	427.637	356.000
319.496	157.203	357.000
319.945	156.779	357.000
320.489	157.081	357.000
321.190	156.946	357.000
320.489	156.794	357.000
321.099	157.126	357.000
129.242	224.746	358.000
129.204	225.039	358.000
261.164	293.453	359.000
260.181	293.045	359.000
393.988	339.299	360.000
395.129	339.531	360.000
395.346	338.426	360.000
394.238	339.347	360.000
248.682	371.774	361.000
248.414	372.332	361.000
249.011	372.035	361.000
248.636	371.611	361.000
250.901	372.096	361.000
251.809	372.430	361.000
130.349	395.846	362.000
131.107	395.553	362.000
87.669	405.547	363.000
88.167	405.274	363.000
102.603	438.862	364.000
102.792	439.077	364.000
102.148	439.207	364.000
102.246	438.774	364.000
102.498	439.086	364.000
234.091	350.263	365.000
235.600	349.929	365.000
159.150	361.360	366.000
159.892	360.758	366.000
83.288	420.148	367.000
82.922	420.450	367.000
83.161	420.568	367.000
82.723	420.181	367.000
392.023	54.136	368.000
391.684	54.584	368.000
392.022	54.661	368.000
82.414	98.613	369.000
81.695	98.980	369.000
81.342	99.454	369.000
451.558	100.616	370.000
450.958	100.292	370.000
450.113	99.996	370.000
448.681	99.756	370.000
68.426	219.480	371.000
68.621	219.166	371.000
226.898	471.345	372.000
226.659	470.601	372.000
219.513	125.854	373.000
219.138	125.606	373.000
83.007	207.533	374.000
83.492	208.050	374.000
83.971	209.857	374.000
83.527	208.539	374.000
260.341	293.585	375.000
261.608	293.694	375.000
16.764	375.279	376.000
16.397	375.555	376.000
16.277	375.635	376.000
114.207	393.995	377.000
114.527	395.276	377.000
114.367	395.218	377.000
113.107	394.930	377.000
115.480	424.828	378.000
115.169	425.550	378.000
114.800	425.863	378.000
115.593	425.629	378.000
115.363	425.487	378.000
115.227	423.219	378.000
320.341	457.139	379.000
319.938	456.915	379.000
320.256	456.852	379.000
320.479	456.425	379.000
320.010	456.978	379.000
258.653	127.304	380.000
259.423	127.372	380.000
259.797	126.327	380.000
205.913	219.165	381.000
205.804	219.055	381.000
110.698	337.295	382.000
110.339	337.489	382.000
373.288	343.738	383.000
373.014	343.859	383.000
330.377	434.417	384.000
329.411	434.173	384.000
330.043	434.888	384.000
138.864	465.634	385.000
138.898	465.628	385.000
138.980	465.419	385.000
138.471	465.837	385.000
304.279	121.950	386.000
303.201	122.362	386.000
460.117	132.907	387.000
460.705	132.301	387.000
460.230	132.330	387.000
461.078	132.667	387.000
67.924	217.606	388.000
66.534	218.371	388.000
66.908	217.738	388.000
66.522	218.492	388.000
66.630	217.511	388.000
138.091	237.269	389.000
138.029	237.350	389.000
138.566	236.100	389.000
239.867	353.447	390.000
239.703	353.894	390.000
70.581	400.283	391.000
70.814	399.522	391.000
59.586	410.900	392.000
59.651	410.685	392.000
474.190	292.863	393.000
474.726	293.825	393.000
475.247	294.381	393.000
267.149	335.775	394.000
267.368	336.193	394.000
195.950	389.243	395.000
194.603	388.186	395.000
194.300	388.870	395.000
194.526	389.386	395.000
102.477	438.799	396.000
102.391	439.478	396.000
196.269	449.043	397.000
196.166	449.090	397.000
393.612	339.220	398.000
394.071	338.902	398.000
373.325	344.071	399.000
372.852	343.984	399.000
373.134	343.840	399.000
233.977	349.728	400.000
233.717	350.630	400.000
233.846	351.230	400.000
338.842	389.654	401.000
339.250	389.652	401.000
339.009	389.389	401.000
338.673	389.365	401.000
339.043	389.517	401.000
338.835	389.654	401.000
338.979	389.933	401.000
338.517	389.479	401.000
338.607	390.008	401.000
339.358	389.809	401.000
338.983	389.761	401.000
338.913	389.458	401.000
338.951	389.196	401.000
338.950	389.579	401.000
339.151	390.159	401.000
339.335	389.951	401.000
339.400	389.443	401.000
339.172	389.658	401.000
339.437	389.769	401.000
339.330	389.951	401.000
339.506	389.988	401.000
338.843	389.655	401.000
339.008	389.649	401.000
339.308	389.971	401.000
338.995	389.600	401.000
51.432	432.366	402.000
51.144	432.365	402.000
51.337	432.269	402.000
51.388	431.818	402.000
51.797	432.720	402.000
51.721	432.024	402.000
52.501	432.367	402.000
53.513	431.969	402.000
53.335	432.187	402.000
53.802	431.723	402.000
54.011	431.231	402.000
53.826	430.763	402.000
54.792	429.314	402.000
55.342	428.871	402.000
55.043	428.418	402.000
55.437	427.621	402.000
55.119	429.243	402.000
218.387	270.111	403.000
218.401	270.279	403.000
218.659	270.544	403.000
218.366	270.181	403.000
218.295	270.467	403.000
218.051	270.294	403.000
218.513	270.352	403.000
218.496	270.567	403.000
217.969	270.348	403.000
218.607	270.607	403.000
218.367	270.430	403.000
218.221	270.762	403.000
218.446	270.370	403.000
218.255	270.294	403.000
218.679	270.163	403.000
218.100	270.537	403.000
218.311	270.529	403.000
218.375	270.285	403.000
218.125	270.264	403.000
218.337	270.204	403.000
218.133	270.394	403.000
218.162	270.428	403.000
218.331	270.480	403.000
218.016	270.241	403.000
218.260	270.251	403.000
218.065	270.497	403.000
218.098	270.408	403.000
216.905	272.034	403.000
225.863	356.637	404.000
225.841	356.718	404.000
225.970	356.504	404.000
225.419	356.147	404.000
225.148	356.035	404.000
226.150	356.441	404.000
225.974	356.415	404.000
226.558	356.500	404.000
226.711	356.605	404.000
226.595	356.498	404.000
225.968	356.340	404.000
336.618	376.634	405.000
336.060	374.618	405.000
337.135	375.727	405.000
338.286	376.077	405.000
338.708	375.673	405.000
338.739	375.358	405.000
337.867	374.646	405.000
337.671	374.484	405.000
336.767	374.446	405.000
335.683	374.431	405.000
335.688	373.749	405.000
335.505	374.240	405.000
335.573	374.325	405.000
315.432	407.764	406.000
316.292	407.499	406.000
316.146	406.326	406.000
315.048	406.893	406.000
314.133	407.684	406.000
315.571	408.335	406.000
316.771	406.877	406.000
316.778	406.824	406.000
139.315	450.127	407.000
138.643	450.109	407.000
139.375	450.442	407.000
139.709	450.516	407.000
139.535	450.688	407.000
139.531	450.291	407.000
139.537	451.019	407.000
139.247	449.896	407.000
138.274	449.031	407.000
160.199	360.717	408.000
159.530	361.035	408.000
160.132	360.905	408.000
159.439	360.685	408.000
159.619	360.700	408.000
159.082	360.136	408.000
289.058	194.098	409.000
289.642	193.366	409.000
289.529	193.304	409.000
289.834	194.101	409.000
289.631	193.294	409.000
289.777	193.209	409.000
290.265	193.022	409.000
290.296	193.109	409.000
290.212	193.258	409.000
291.091	191.573	409.000
290.778	191.673	409.000
291.016	191.398	409.000
290.995	190.755	409.000
291.034	191.018	409.000
299.273	303.158	410.000
298.193	303.342	410.000
298.340	302.826	410.000
297.993	300.884	410.000
11.388	316.933	411.000
12.606	316.687	411.000
11.979	317.451	411.000
12.562	318.001	411.000
12.570	317.935	411.000
13.356	317.689	411.000
13.989	319.688	411.000
13.526	319.100	411.000
110.028	337.777	412.000
110.066	338.151	412.000
110.351	337.704	412.000
110.644	337.831	412.000
87.152	405.024	413.000
86.087	405.933	413.000
86.156	406.223	413.000
85.941	405.908	413.000
86.254	406.323	413.000
86.796	405.715	413.000
86.670	404.871	413.000
86.523	404.913	413.000
303.768	122.177	414.000
304.699	122.891	414.000
305.068	121.813	414.000
305.213	121.935	414.000
304.684	121.480	414.000
305.918	120.858	414.000
305.708	121.709	414.000
170.636	147.575	415.000
170.939	146.242	415.000
171.113	145.140	415.000
171.049	145.292	415.000
171.559	145.364	415.000
170.865	145.625	415.000
44.256	152.439	416.000
44.187	152.694	416.000
43.628	152.820	416.000
183.373	246.721	417.000
182.041	246.979	417.000
320.000	457.013	418.000
320.198	457.026	418.000
320.019	456.895	418.000
320.252	456.968	418.000
319.925	456.751	418.000
320.065	456.793	418.000
139.327	465.585	419.000
138.872	465.783	419.000
138.577	465.376	419.000
95.829	330.000	420.000
96.280	329.960	420.000
95.347	330.017	420.000
95.879	328.973	420.000
96.064	329.550	420.000
95.799	329.090	420.000
95.618	329.818	420.000
96.281	330.410	420.000
96.548	329.111	420.000
207.246	356.098	421.000
207.363	356.696	421.000
267.440	371.968	422.000
267.888	370.666	422.000
268.461	370.418	422.000
331.468	434.308	423.000
332.163	434.699	423.000
331.983	435.009	423.000
330.686	435.668	423.000
331.333	435.722	423.000
331.124	435.825	423.000
331.183	435.285	423.000
196.036	448.931	424.000
196.744	449.157	424.000
196.309	448.424	424.000
196.185	448.537	424.000
195.841	448.507	424.000
96.084	478.012	425.000
95.704	478.480	425.000
96.052	478.592	425.000
96.441	478.567	425.000
96.383	478.183	425.000
330.224	208.155	426.000
329.697	207.791	426.000
266.941	336.203	427.000
267.524	336.291	427.000
267.613	336.335	427.000
394.209	339.171	428.000
394.698	339.096	428.000
[truncated: 69,960 more rows]
