# Supplementary material for: The transpeptidase PBP2 governs initial localization and activity of the major cell-wall synthesis machinery in E. coli
Source: eLife. 2020 Feb 20;9:e50629. doi: 10.7554/eLife.50629 (PMC7089770; doi:10.7554/eLife.50629)
Supplement: Source data 1. [file elife-50629-data1.zip › data/fast/GFP/gfpPBP2_5uMiptg_2.txt]

X Y ID
358.060	32.340	1.000
358.211	32.839	1.000
358.272	32.348	1.000
357.530	31.282	1.000
140.253	52.137	2.000
139.594	51.878	2.000
139.368	52.990	2.000
106.645	89.576	3.000
106.874	90.197	3.000
180.106	102.059	4.000
179.925	102.171	4.000
398.559	121.181	5.000
399.212	121.046	5.000
398.888	121.776	5.000
259.369	133.390	6.000
259.429	133.914	6.000
260.246	134.027	6.000
260.860	134.310	6.000
215.211	162.982	7.000
215.437	162.785	7.000
118.746	182.444	8.000
117.893	181.898	8.000
117.962	181.428	8.000
118.340	181.313	8.000
248.299	184.418	9.000
249.250	185.683	9.000
480.369	226.295	10.000
480.933	226.256	10.000
480.245	225.874	10.000
480.547	226.592	10.000
222.445	243.621	11.000
221.806	244.305	11.000
221.906	244.870	11.000
248.230	303.552	12.000
247.993	303.470	12.000
98.235	305.641	13.000
98.276	306.137	13.000
78.199	316.665	14.000
76.806	317.355	14.000
79.223	317.832	14.000
80.826	317.481	14.000
335.094	331.518	15.000
335.636	331.823	15.000
335.104	330.380	15.000
334.617	331.125	15.000
334.244	331.484	15.000
100.052	337.742	16.000
99.896	337.913	16.000
100.191	338.010	16.000
101.592	337.126	16.000
100.498	337.133	16.000
100.200	337.016	16.000
101.350	337.426	16.000
103.010	336.857	16.000
103.530	337.934	16.000
63.520	363.738	17.000
63.533	364.101	17.000
63.959	363.764	17.000
266.600	377.917	18.000
266.676	377.853	18.000
266.870	377.448	18.000
266.476	377.769	18.000
326.674	387.681	19.000
327.495	386.678	19.000
282.432	389.128	20.000
282.743	389.039	20.000
364.161	397.746	21.000
362.622	397.273	21.000
360.651	397.138	21.000
282.115	402.148	22.000
281.733	403.156	22.000
282.259	403.460	22.000
282.277	404.263	22.000
282.040	403.850	22.000
281.865	404.186	22.000
282.390	404.187	22.000
281.588	404.476	22.000
281.672	404.896	22.000
282.419	404.653	22.000
282.403	403.892	22.000
281.848	403.772	22.000
281.479	403.928	22.000
375.276	423.700	23.000
375.638	422.692	23.000
375.882	422.166	23.000
112.046	427.526	24.000
113.154	430.505	24.000
345.561	430.803	25.000
346.240	430.417	25.000
346.412	431.109	25.000
346.088	431.620	25.000
347.092	431.828	25.000
82.049	435.979	26.000
82.407	436.325	26.000
99.991	446.338	27.000
100.225	445.471	27.000
99.399	444.623	27.000
471.177	492.978	28.000
471.804	492.341	28.000
471.161	491.892	28.000
420.441	500.687	29.000
420.544	501.251	29.000
420.416	502.419	29.000
396.648	85.511	30.000
396.793	85.670	30.000
396.547	85.614	30.000
395.761	85.908	30.000
395.395	85.659	30.000
395.251	85.953	30.000
157.332	115.310	31.000
158.636	115.011	31.000
158.528	115.074	31.000
289.435	175.580	32.000
289.919	174.211	32.000
325.877	234.600	33.000
326.538	234.904	33.000
325.430	233.087	33.000
498.810	243.976	34.000
498.230	243.861	34.000
286.418	248.758	35.000
285.868	248.013	35.000
210.362	270.332	36.000
210.877	270.456	36.000
23.500	347.893	37.000
23.257	347.465	37.000
23.265	346.860	37.000
23.325	347.582	37.000
476.857	357.657	38.000
476.756	357.910	38.000
390.557	392.802	39.000
390.723	392.188	39.000
403.322	403.349	40.000
404.054	402.696	40.000
303.822	485.486	41.000
303.936	484.905	41.000
381.589	495.036	42.000
381.729	496.646	42.000
128.949	19.418	43.000
128.857	19.251	43.000
131.099	61.506	44.000
131.050	61.448	44.000
129.627	62.830	44.000
403.667	78.477	45.000
403.523	78.492	45.000
212.793	100.236	46.000
211.928	100.328	46.000
212.573	100.275	46.000
10.531	102.184	47.000
9.688	102.211	47.000
358.645	118.886	48.000
358.267	118.944	48.000
358.884	118.734	48.000
359.003	118.796	48.000
358.885	119.327	48.000
156.500	125.386	49.000
156.459	125.517	49.000
270.008	165.709	50.000
269.519	165.254	50.000
271.734	166.095	50.000
123.520	187.267	51.000
123.180	186.349	51.000
452.254	213.867	52.000
452.832	214.542	52.000
202.482	245.616	53.000
202.633	245.363	53.000
202.187	245.382	53.000
201.980	245.330	53.000
399.043	291.750	54.000
399.379	291.964	54.000
327.354	321.281	55.000
327.617	320.498	55.000
165.068	336.083	56.000
165.300	336.575	56.000
98.591	395.883	57.000
99.826	394.749	57.000
411.974	421.987	58.000
412.535	422.971	58.000
482.763	426.538	59.000
482.246	426.698	59.000
482.884	426.425	59.000
483.348	427.178	59.000
355.826	162.877	60.000
356.059	164.147	60.000
308.192	179.282	61.000
309.054	179.619	61.000
309.399	179.602	61.000
309.542	179.279	61.000
175.192	184.559	62.000
174.685	183.599	62.000
172.499	231.399	63.000
172.488	231.314	63.000
48.156	277.298	64.000
48.240	277.527	64.000
47.885	277.174	64.000
47.585	276.313	64.000
247.988	303.787	65.000
248.217	303.793	65.000
66.406	316.674	66.000
66.043	316.469	66.000
390.952	382.095	67.000
390.901	382.086	67.000
136.561	391.495	68.000
137.403	392.302	68.000
83.300	436.610	69.000
82.644	436.287	69.000
83.510	436.788	69.000
82.583	435.566	69.000
333.880	437.078	70.000
333.300	437.959	70.000
332.484	437.676	70.000
274.619	482.644	71.000
274.469	483.231	71.000
275.095	482.035	71.000
179.246	36.921	72.000
179.110	37.434	72.000
167.345	88.378	73.000
167.848	88.070	73.000
167.848	88.032	73.000
166.852	87.943	73.000
167.453	87.190	73.000
398.957	122.034	74.000
399.350	121.621	74.000
398.848	121.616	74.000
398.750	121.353	74.000
399.397	121.465	74.000
400.050	121.562	74.000
249.487	146.474	75.000
249.347	146.162	75.000
92.357	337.927	76.000
92.886	337.148	76.000
65.859	340.196	77.000
65.169	341.112	77.000
65.732	340.647	77.000
65.257	341.135	77.000
65.696	340.316	77.000
402.033	340.617	78.000
400.176	341.549	78.000
400.882	340.785	78.000
293.771	344.236	79.000
293.860	343.642	79.000
475.899	357.860	80.000
477.037	357.679	80.000
476.212	357.240	80.000
209.594	359.651	81.000
209.291	359.582	81.000
390.505	391.331	82.000
389.884	392.436	82.000
366.741	413.901	83.000
366.040	413.144	83.000
367.403	413.927	83.000
470.773	429.016	84.000
470.698	428.660	84.000
471.905	428.146	84.000
461.349	438.228	85.000
461.527	438.659	85.000
461.637	438.419	85.000
461.379	437.775	85.000
461.905	439.164	85.000
461.671	437.889	85.000
133.978	456.985	86.000
133.651	457.195	86.000
103.536	460.237	87.000
102.872	459.223	87.000
304.027	485.027	88.000
304.260	485.217	88.000
304.706	485.402	88.000
304.304	486.008	88.000
304.977	485.489	88.000
382.026	498.224	89.000
381.730	497.036	89.000
381.311	497.539	89.000
381.127	497.477	89.000
368.415	86.768	90.000
367.956	87.286	90.000
368.966	86.648	90.000
369.111	86.772	90.000
369.280	86.519	90.000
215.153	163.588	91.000
215.563	163.974	91.000
215.414	163.508	91.000
123.057	186.515	92.000
122.349	186.342	92.000
66.289	199.215	93.000
67.632	198.463	93.000
452.574	213.945	94.000
453.116	213.988	94.000
453.258	214.312	94.000
452.942	213.784	94.000
452.413	213.422	94.000
332.017	222.558	95.000
330.841	222.905	95.000
330.826	221.223	95.000
392.389	230.969	96.000
393.337	230.582	96.000
222.925	245.181	97.000
221.553	246.756	97.000
98.650	269.264	98.000
98.321	269.449	98.000
120.917	308.582	99.000
120.655	308.607	99.000
119.814	308.722	99.000
119.358	308.908	99.000
110.487	319.916	100.000
110.469	318.788	100.000
477.601	336.146	101.000
477.217	336.918	101.000
476.886	337.085	101.000
266.133	377.876	102.000
266.316	377.209	102.000
267.269	376.426	102.000
266.702	376.189	102.000
266.602	376.389	102.000
266.667	376.867	102.000
153.377	406.558	103.000
154.266	406.141	103.000
445.526	419.039	104.000
445.253	419.749	104.000
445.587	419.155	104.000
145.706	426.470	105.000
146.474	426.642	105.000
112.081	428.313	106.000
112.388	428.575	106.000
112.686	427.636	106.000
112.748	427.252	106.000
422.214	472.126	107.000
422.062	472.413	107.000
422.103	472.358	107.000
269.648	140.715	108.000
270.050	139.705	108.000
270.446	139.496	108.000
172.887	191.346	109.000
173.103	190.926	109.000
322.526	203.995	110.000
322.853	203.864	110.000
215.830	229.187	111.000
215.126	229.208	111.000
254.802	304.884	112.000
255.475	305.272	112.000
320.543	353.945	113.000
319.477	354.535	113.000
444.754	371.742	114.000
445.514	370.237	114.000
67.357	387.958	115.000
67.313	387.853	115.000
476.880	388.890	116.000
477.042	388.144	116.000
476.424	389.086	116.000
413.537	421.711	117.000
414.153	422.334	117.000
347.044	430.987	118.000
347.683	430.609	118.000
347.783	430.142	118.000
289.979	480.171	119.000
290.360	479.601	119.000
421.617	503.965	120.000
421.360	502.713	120.000
190.851	28.908	121.000
190.901	29.306	121.000
156.429	125.818	122.000
154.859	125.468	122.000
200.626	159.230	123.000
200.240	160.473	123.000
199.367	161.822	123.000
130.668	183.033	124.000
130.537	183.915	124.000
130.725	184.034	124.000
131.463	184.897	124.000
131.914	184.597	124.000
173.705	252.602	125.000
174.309	252.410	125.000
476.340	270.705	126.000
476.460	270.486	126.000
22.613	346.898	127.000
23.459	348.496	127.000
23.983	348.886	127.000
24.755	349.641	127.000
285.426	390.936	128.000
285.249	391.619	128.000
283.321	391.115	128.000
282.533	390.188	128.000
273.467	483.921	129.000
273.157	484.290	129.000
139.819	50.310	130.000
139.822	51.031	130.000
140.230	50.739	130.000
212.824	100.343	131.000
213.391	100.831	131.000
212.917	100.386	131.000
212.439	100.483	131.000
212.992	99.900	131.000
212.498	100.163	131.000
212.145	99.818	131.000
212.230	100.155	131.000
212.146	99.703	131.000
212.105	99.820	131.000
212.173	99.714	131.000
212.764	100.028	131.000
211.863	99.831	131.000
212.492	100.194	131.000
158.602	113.914	132.000
159.228	113.461	132.000
159.344	113.305	132.000
158.500	114.362	132.000
117.099	121.215	133.000
116.864	121.639	133.000
251.281	146.163	134.000
251.497	145.708	134.000
156.354	147.863	135.000
156.062	148.419	135.000
427.718	172.178	136.000
427.817	172.812	136.000
427.309	172.749	136.000
427.251	173.056	136.000
246.264	245.654	137.000
245.945	247.323	137.000
99.958	304.969	138.000
100.733	305.225	138.000
434.450	338.882	139.000
434.430	339.053	139.000
434.482	339.353	139.000
476.323	357.924	140.000
475.620	357.720	140.000
200.549	365.856	141.000
200.525	366.284	141.000
201.187	366.678	141.000
201.379	365.761	141.000
129.178	392.634	142.000
129.853	393.658	142.000
494.598	409.958	143.000
493.927	410.135	143.000
493.278	410.604	143.000
82.930	435.939	144.000
83.420	436.772	144.000
332.519	435.631	145.000
332.479	435.924	145.000
192.024	46.958	146.000
192.307	48.444	146.000
396.162	85.182	147.000
396.703	85.986	147.000
396.523	86.028	147.000
396.158	85.965	147.000
395.579	85.730	147.000
395.339	86.307	147.000
395.320	86.026	147.000
114.288	145.187	148.000
114.821	145.284	148.000
114.634	146.182	148.000
465.092	166.265	149.000
464.499	166.215	149.000
463.670	165.608	149.000
463.853	166.458	149.000
395.059	202.391	150.000
396.058	203.000	150.000
208.405	268.489	151.000
208.559	268.206	151.000
207.871	268.913	151.000
390.512	55.491	152.000
390.232	55.514	152.000
390.685	55.798	152.000
466.161	174.908	153.000
466.486	175.483	153.000
466.672	175.925	153.000
466.601	175.639	153.000
224.381	190.764	154.000
223.262	190.661	154.000
225.020	190.572	154.000
224.784	190.574	154.000
224.949	190.450	154.000
347.334	243.262	155.000
347.471	244.052	155.000
348.502	243.629	155.000
222.785	245.533	156.000
222.759	245.030	156.000
111.151	318.616	157.000
112.049	319.801	157.000
111.642	319.632	157.000
306.838	319.163	158.000
306.435	318.935	158.000
307.477	318.720	158.000
144.845	346.158	159.000
145.384	347.404	159.000
425.440	414.455	160.000
425.810	414.198	160.000
426.922	413.281	160.000
427.731	413.857	160.000
359.226	35.251	161.000
359.095	33.059	161.000
199.616	161.926	162.000
199.915	162.767	162.000
251.053	185.092	163.000
250.932	184.709	163.000
405.527	247.414	164.000
404.998	248.833	164.000
393.231	256.401	165.000
392.961	257.494	165.000
89.313	292.943	166.000
89.846	292.079	166.000
15.409	297.059	167.000
14.362	297.097	167.000
80.981	314.977	168.000
79.320	314.421	168.000
475.961	390.635	169.000
476.549	390.658	169.000
476.320	390.967	169.000
477.019	388.943	169.000
322.947	410.220	170.000
324.766	409.391	170.000
348.013	429.426	171.000
348.740	429.780	171.000
332.368	435.429	172.000
333.001	434.957	172.000
332.287	435.145	172.000
83.649	435.628	173.000
83.127	436.767	173.000
82.775	437.841	173.000
83.645	438.613	173.000
86.244	449.722	174.000
86.530	449.090	174.000
132.988	456.819	175.000
133.476	456.725	175.000
133.885	457.499	175.000
133.516	457.250	175.000
382.078	496.762	176.000
382.193	497.112	176.000
280.069	159.661	177.000
279.790	160.685	177.000
117.575	180.794	178.000
117.586	181.621	178.000
117.552	181.216	178.000
123.119	187.471	179.000
122.008	186.984	179.000
251.129	222.079	180.000
250.720	222.501	180.000
250.931	222.929	180.000
101.001	305.257	181.000
99.879	305.867	181.000
399.023	340.523	182.000
399.231	339.679	182.000
266.778	378.982	183.000
266.799	377.907	183.000
267.061	378.149	183.000
356.301	394.224	184.000
355.686	394.436	184.000
453.380	413.406	185.000
453.541	413.074	185.000
453.476	411.833	185.000
455.309	411.770	185.000
455.837	411.710	185.000
456.028	411.850	185.000
455.970	410.400	185.000
272.947	484.998	186.000
273.005	485.017	186.000
432.346	502.634	187.000
432.536	502.093	187.000
433.145	501.899	187.000
367.574	86.009	188.000
368.277	86.607	188.000
368.389	85.946	188.000
368.553	85.932	188.000
369.257	85.657	188.000
190.263	175.486	189.000
190.259	175.693	189.000
474.817	176.519	190.000
474.095	176.632	190.000
475.417	176.125	190.000
476.402	176.765	190.000
396.473	201.937	191.000
396.280	201.844	191.000
395.883	201.958	191.000
475.995	269.773	192.000
476.324	270.168	192.000
476.614	270.700	192.000
476.384	341.721	193.000
475.945	341.217	193.000
205.835	375.750	194.000
206.241	375.514	194.000
207.096	375.630	194.000
74.084	449.097	195.000
74.009	449.567	195.000
481.161	468.004	196.000
482.030	468.186	196.000
364.604	52.060	197.000
363.825	50.760	197.000
503.900	123.107	198.000
503.989	123.821	198.000
502.660	123.536	198.000
115.072	145.205	199.000
114.916	145.498	199.000
115.147	145.735	199.000
115.038	145.147	199.000
115.524	145.373	199.000
115.584	147.180	199.000
51.480	147.590	200.000
51.275	148.381	200.000
130.799	184.352	201.000
131.050	184.601	201.000
405.903	248.913	202.000
406.252	248.602	202.000
394.618	258.132	203.000
393.549	257.130	203.000
394.048	257.424	203.000
493.019	438.022	204.000
494.596	436.859	204.000
324.236	465.002	205.000
324.281	465.660	205.000
433.899	479.972	206.000
433.659	480.231	206.000
433.923	478.982	206.000
433.777	477.843	206.000
433.531	477.906	206.000
381.254	497.099	207.000
381.137	498.130	207.000
381.394	497.292	207.000
381.699	497.255	207.000
381.124	495.549	207.000
349.513	503.422	208.000
349.590	503.363	208.000
191.244	48.832	209.000
191.764	49.223	209.000
467.024	176.022	210.000
466.833	175.619	210.000
466.406	175.134	210.000
172.069	189.643	211.000
172.687	190.150	211.000
172.744	190.667	211.000
173.181	191.053	211.000
174.143	190.074	211.000
304.084	332.885	212.000
303.618	333.933	212.000
109.197	382.192	213.000
108.673	381.768	213.000
463.276	382.259	214.000
462.539	381.969	214.000
463.059	382.289	214.000
331.609	435.539	215.000
332.739	436.064	215.000
106.808	480.465	216.000
106.708	479.673	216.000
106.449	479.076	216.000
106.745	479.741	216.000
273.043	484.300	217.000
274.036	483.803	217.000
274.744	483.535	217.000
304.241	484.386	218.000
304.521	484.668	218.000
304.332	485.009	218.000
304.170	484.838	218.000
303.687	484.149	218.000
303.440	484.779	218.000
185.532	43.901	219.000
185.025	44.521	219.000
137.120	55.955	220.000
138.995	53.172	220.000
239.902	160.265	221.000
239.760	160.690	221.000
239.720	160.555	221.000
392.016	229.253	222.000
391.633	230.731	222.000
321.593	309.274	223.000
322.032	308.790	223.000
321.652	308.480	223.000
144.779	346.052	224.000
145.005	345.511	224.000
144.846	345.345	224.000
24.420	349.674	225.000
24.253	350.112	225.000
306.106	367.375	226.000
305.886	367.489	226.000
384.008	404.997	227.000
384.638	405.347	227.000
385.064	404.827	227.000
384.512	404.116	227.000
493.633	409.509	228.000
493.163	409.635	228.000
159.491	419.318	229.000
161.800	419.499	229.000
134.376	439.265	230.000
135.022	439.368	230.000
292.388	486.863	231.000
293.837	488.021	231.000
293.454	488.593	231.000
293.237	488.052	231.000
359.665	33.421	232.000
359.787	33.257	232.000
23.305	100.696	233.000
23.587	100.350	233.000
398.742	120.591	234.000
399.235	121.157	234.000
398.562	120.889	234.000
140.641	153.994	235.000
139.836	154.235	235.000
119.211	157.046	236.000
119.887	155.963	236.000
176.150	162.452	237.000
176.201	162.370	237.000
48.112	277.249	238.000
47.883	276.993	238.000
47.922	277.199	238.000
47.360	276.942	238.000
47.678	277.232	238.000
46.999	277.006	238.000
47.485	276.870	238.000
47.038	276.725	238.000
47.268	276.874	238.000
47.426	276.161	238.000
47.340	276.649	238.000
46.893	276.659	238.000
494.332	295.749	239.000
493.985	295.059	239.000
260.439	315.156	240.000
260.085	315.837	240.000
468.011	370.256	241.000
468.074	370.061	241.000
468.210	369.364	241.000
468.464	369.927	241.000
208.979	377.405	242.000
207.976	377.195	242.000
311.089	382.849	243.000
310.632	382.664	243.000
310.154	381.721	243.000
427.126	414.532	244.000
427.497	413.100	244.000
443.496	418.257	245.000
442.964	417.797	245.000
366.386	107.209	246.000
366.773	107.290	246.000
138.332	171.279	247.000
138.066	170.620	247.000
119.993	184.621	248.000
120.453	185.080	248.000
121.217	185.355	248.000
70.455	197.477	249.000
70.209	196.700	249.000
162.533	200.772	250.000
162.599	200.802	250.000
162.277	200.913	250.000
162.326	200.436	250.000
162.850	200.363	250.000
307.085	319.424	251.000
306.563	319.664	251.000
60.470	326.955	252.000
59.888	328.055	252.000
63.929	341.157	253.000
63.729	340.393	253.000
64.662	340.047	253.000
446.035	503.868	254.000
446.156	502.785	254.000
130.745	62.093	255.000
131.564	61.758	255.000
131.364	61.496	255.000
130.435	63.277	255.000
128.501	64.214	255.000
176.909	206.502	256.000
177.536	205.656	256.000
492.401	369.290	257.000
491.590	368.326	257.000
492.715	367.418	257.000
501.073	406.937	258.000
501.633	406.750	258.000
189.186	421.273	259.000
189.130	421.380	259.000
134.280	439.814	260.000
134.277	439.712	260.000
74.646	449.814	261.000
74.714	449.840	261.000
74.479	450.293	261.000
74.572	450.453	261.000
74.597	450.654	261.000
75.060	449.791	261.000
74.855	450.277	261.000
75.044	450.128	261.000
74.695	450.426	261.000
74.345	449.381	261.000
417.546	21.940	262.000
417.391	21.896	262.000
359.169	32.975	263.000
359.269	33.957	263.000
184.184	117.391	264.000
183.300	116.826	264.000
248.723	134.701	265.000
249.303	134.376	265.000
249.142	134.731	265.000
249.143	134.353	265.000
248.617	134.599	265.000
140.039	154.166	266.000
139.871	154.505	266.000
248.305	185.416	267.000
247.364	185.197	267.000
216.960	253.459	268.000
216.568	253.214	268.000
216.678	252.513	268.000
216.757	251.969	268.000
394.514	256.861	269.000
394.624	257.239	269.000
394.535	257.165	269.000
480.958	301.530	270.000
481.308	301.252	270.000
466.544	362.845	271.000
466.119	362.352	271.000
206.772	376.899	272.000
207.507	377.254	272.000
207.139	376.208	272.000
448.694	380.521	273.000
447.770	381.122	273.000
274.104	413.518	274.000
274.434	413.219	274.000
274.178	413.328	274.000
293.798	413.382	275.000
294.080	412.988	275.000
293.755	413.235	275.000
293.661	413.605	275.000
442.839	421.178	276.000
444.236	421.727	276.000
443.911	421.839	276.000
443.343	421.953	276.000
444.776	421.905	276.000
367.875	86.637	277.000
367.964	87.507	277.000
398.223	120.420	278.000
399.088	120.986	278.000
199.971	152.203	279.000
199.512	152.430	279.000
466.566	175.685	280.000
466.326	175.465	280.000
466.005	175.070	280.000
465.818	175.322	280.000
403.501	250.902	281.000
403.678	251.480	281.000
223.854	320.640	282.000
223.372	321.414	282.000
223.551	321.674	282.000
54.628	331.219	283.000
54.024	331.261	283.000
54.987	330.220	283.000
309.786	381.122	284.000
308.350	382.699	284.000
309.170	383.370	284.000
310.234	382.514	284.000
309.212	381.106	284.000
310.136	381.028	284.000
147.193	383.389	285.000
146.132	383.999	285.000
402.442	401.936	286.000
400.495	403.364	286.000
451.677	405.952	287.000
451.588	406.225	287.000
492.024	410.435	288.000
493.011	411.133	288.000
493.775	410.584	288.000
493.583	410.605	288.000
483.941	412.270	289.000
481.968	413.708	289.000
482.130	413.104	289.000
482.694	412.660	289.000
146.484	428.294	290.000
147.990	428.209	290.000
433.674	477.213	291.000
433.496	476.862	291.000
433.126	477.619	291.000
445.301	487.228	292.000
446.192	488.123	292.000
446.693	487.947	292.000
446.894	488.398	292.000
190.803	30.205	293.000
191.158	29.767	293.000
284.064	119.163	294.000
284.060	120.008	294.000
283.442	119.753	294.000
283.252	120.419	294.000
282.953	121.847	294.000
240.007	160.307	295.000
239.369	160.163	295.000
239.750	160.160	295.000
234.939	176.026	296.000
235.507	176.327	296.000
236.364	176.097	296.000
265.665	351.934	297.000
265.863	351.395	297.000
467.191	398.479	298.000
465.082	398.764	298.000
463.959	398.245	298.000
463.584	398.088	298.000
303.463	484.325	299.000
303.307	484.519	299.000
303.651	484.544	299.000
212.990	100.520	300.000
212.035	99.991	300.000
212.514	100.413	300.000
212.729	100.796	300.000
212.018	100.480	300.000
212.293	100.883	300.000
212.173	100.820	300.000
211.794	100.425	300.000
212.255	100.916	300.000
212.085	100.546	300.000
365.740	107.196	301.000
365.771	106.927	301.000
364.882	107.217	301.000
364.547	107.202	301.000
134.943	135.035	302.000
135.155	134.545	302.000
119.212	164.196	303.000
120.108	164.498	303.000
119.785	164.311	303.000
333.630	436.647	304.000
332.342	436.254	304.000
332.732	435.902	304.000
99.189	445.672	305.000
98.496	444.260	305.000
98.766	443.275	305.000
461.992	466.696	306.000
462.248	465.928	306.000
462.872	466.297	306.000
464.281	466.395	306.000
446.176	504.261	307.000
445.108	503.137	307.000
394.160	257.908	308.000
394.472	258.172	308.000
394.415	257.550	308.000
394.164	257.206	308.000
394.359	257.357	308.000
481.228	298.877	309.000
480.018	300.910	309.000
479.774	299.716	309.000
159.772	418.760	310.000
158.980	419.032	310.000
292.059	486.879	311.000
291.513	485.971	311.000
191.162	29.516	312.000
190.981	29.636	312.000
191.158	29.748	312.000
191.562	29.819	312.000
191.288	30.026	312.000
119.114	182.420	313.000
117.651	181.713	313.000
117.879	182.234	313.000
117.397	182.148	313.000
117.491	182.584	313.000
117.213	182.258	313.000
116.793	181.943	313.000
347.074	208.285	314.000
347.228	208.966	314.000
247.349	244.058	315.000
247.699	243.670	315.000
215.232	251.572	316.000
216.070	250.358	316.000
215.468	250.982	316.000
491.228	310.315	317.000
491.403	310.133	317.000
309.242	317.277	318.000
308.311	316.830	318.000
475.157	332.112	319.000
475.201	332.118	319.000
474.425	359.248	320.000
474.343	358.574	320.000
475.065	358.345	320.000
474.627	358.544	320.000
207.816	376.571	321.000
207.675	375.248	321.000
207.666	374.819	321.000
127.668	380.768	322.000
128.907	380.539	322.000
189.073	419.710	323.000
188.743	421.654	323.000
358.542	119.431	324.000
358.900	120.514	324.000
399.062	121.509	325.000
398.840	121.666	325.000
139.416	154.040	326.000
140.084	153.526	326.000
466.637	175.082	327.000
466.323	175.212	327.000
85.750	188.781	328.000
85.563	188.862	328.000
85.327	189.822	328.000
403.043	251.422	329.000
402.189	251.292	329.000
402.505	251.486	329.000
426.097	370.133	330.000
426.773	370.889	330.000
119.046	435.134	331.000
120.918	436.110	331.000
120.965	436.872	331.000
120.264	436.587	331.000
120.311	437.494	331.000
67.691	77.050	332.000
67.795	76.340	332.000
69.143	76.443	332.000
68.456	76.331	332.000
67.811	76.080	332.000
68.500	77.098	332.000
188.354	163.930	333.000
188.223	163.397	333.000
194.662	274.045	334.000
195.027	274.484	334.000
195.137	274.495	334.000
193.962	274.212	334.000
194.508	274.339	334.000
81.376	317.546	335.000
81.006	317.427	335.000
79.976	317.148	335.000
79.988	316.439	335.000
434.842	359.117	336.000
435.186	359.606	336.000
88.105	397.743	337.000
86.781	396.473	337.000
86.731	397.061	337.000
86.856	396.701	337.000
407.516	486.296	338.000
407.454	486.345	338.000
363.177	107.314	339.000
364.451	107.014	339.000
365.442	107.235	339.000
365.531	107.584	339.000
365.617	106.232	339.000
239.695	160.358	340.000
239.838	160.351	340.000
239.741	160.853	340.000
405.332	224.927	341.000
407.161	223.897	341.000
406.032	224.069	341.000
406.048	223.833	341.000
492.465	309.775	342.000
492.197	309.918	342.000
493.051	372.741	343.000
492.947	372.265	343.000
271.385	437.334	344.000
270.412	437.292	344.000
270.927	437.135	344.000
271.461	437.561	344.000
270.553	436.398	344.000
271.071	437.494	344.000
94.833	440.150	345.000
96.042	441.188	345.000
96.292	441.341	345.000
96.894	441.132	345.000
96.500	441.421	345.000
172.978	440.216	346.000
173.148	440.568	346.000
432.140	501.791	347.000
432.405	502.524	347.000
357.536	164.486	348.000
356.973	164.382	348.000
181.880	221.967	349.000
182.836	222.071	349.000
215.650	251.171	350.000
215.631	250.884	350.000
216.438	251.297	350.000
310.611	315.594	351.000
310.458	315.556	351.000
310.172	315.842	351.000
318.541	354.644	352.000
319.472	354.380	352.000
317.799	354.223	352.000
318.317	353.212	352.000
317.277	353.208	352.000
318.195	352.889	352.000
317.960	353.567	352.000
426.922	371.993	353.000
426.455	372.114	353.000
402.855	402.585	354.000
402.443	402.596	354.000
404.207	402.127	354.000
406.654	403.390	354.000
293.930	413.671	355.000
293.441	414.341	355.000
114.317	427.370	356.000
113.988	426.899	356.000
445.842	494.651	357.000
445.813	496.026	357.000
444.867	493.183	357.000
21.444	102.067	358.000
21.725	101.090	358.000
278.777	281.183	359.000
278.540	281.407	359.000
278.240	281.529	359.000
308.797	331.535	360.000
308.371	332.320	360.000
308.341	332.053	360.000
80.749	362.635	361.000
80.087	363.041	361.000
80.281	363.268	361.000
399.549	366.800	362.000
399.747	367.028	362.000
275.422	459.221	363.000
274.048	459.510	363.000
403.015	478.555	364.000
402.166	478.259	364.000
400.963	477.481	364.000
407.861	486.029	365.000
407.484	486.629	365.000
407.820	486.992	365.000
407.961	486.462	365.000
184.832	59.938	366.000
184.195	59.245	366.000
185.208	58.973	366.000
319.050	104.159	367.000
318.650	106.400	367.000
456.285	410.080	368.000
455.862	411.891	368.000
420.716	500.672	369.000
421.174	501.325	369.000
356.387	164.221	370.000
356.354	164.581	370.000
117.483	310.029	371.000
118.524	310.236	371.000
117.812	393.398	372.000
118.000	393.056	372.000
354.054	393.687	373.000
353.675	392.831	373.000
353.189	392.626	373.000
344.193	428.529	374.000
343.626	428.501	374.000
347.556	441.810	375.000
348.383	441.163	375.000
74.442	451.195	376.000
74.472	451.236	376.000
74.495	451.323	376.000
74.192	450.122	376.000
73.731	450.289	376.000
74.143	450.891	376.000
64.597	133.835	377.000
64.250	134.153	377.000
64.387	134.192	377.000
462.964	382.844	378.000
463.278	382.487	378.000
137.207	441.460	379.000
136.803	440.539	379.000
273.084	460.509	380.000
271.828	462.109	380.000
68.648	76.373	381.000
68.773	76.071	381.000
193.282	47.443	382.000
192.175	48.196	382.000
130.721	378.535	383.000
130.267	378.397	383.000
119.145	393.248	384.000
118.800	393.273	384.000
118.854	393.351	384.000
118.514	393.779	384.000
317.897	355.984	385.000
317.868	353.073	385.000
22.342	290.097	386.000
21.258	289.646	386.000
407.740	358.015	387.000
408.117	357.046	387.000
73.762	450.622	388.000
74.738	453.069	388.000
21.465	89.234	389.000
21.541	89.670	389.000
262.539	253.515	390.000
262.307	253.859	390.000
465.422	175.338	391.000
465.283	174.896	391.000
75.124	451.946	392.000
75.005	451.191	392.000
353.135	393.705	393.000
353.291	393.488	393.000
354.899	394.608	393.000
355.670	196.802	394.000
356.071	195.587	394.000
466.866	396.560	395.000
466.262	396.711	395.000
467.314	367.513	396.000
464.770	365.385	396.000
103.541	395.760	397.000
103.494	394.878	397.000
383.982	407.896	398.000
382.765	406.312	398.000
211.533	100.558	399.000
212.165	101.156	399.000
121.621	437.526	400.000
120.157	436.425	400.000
119.077	437.176	400.000
119.572	436.862	400.000
196.498	356.564	401.000
196.239	356.083	401.000
196.198	355.802	401.000
22.965	101.343	402.000
22.792	101.696	402.000
22.441	100.953	402.000
266.406	142.361	403.000
266.629	142.026	403.000
21.204	289.457	404.000
22.597	289.369	404.000
23.269	288.540	404.000
336.662	400.869	405.000
336.755	402.016	405.000
336.264	403.116	405.000
336.693	401.527	405.000
336.428	400.591	405.000
383.565	405.829	406.000
383.888	405.286	406.000
427.002	416.687	407.000
426.432	416.768	407.000
380.100	111.947	408.000
380.932	112.176	408.000
399.624	253.399	409.000
398.527	253.782	409.000
405.928	265.700	410.000
406.213	267.793	410.000
407.422	267.598	410.000
407.771	268.169	410.000
407.528	268.228	410.000
407.262	267.828	410.000
406.824	267.459	410.000
407.787	269.049	410.000
408.912	268.721	410.000
409.921	268.851	410.000
410.394	269.622	410.000
410.369	270.180	410.000
410.139	269.358	410.000
476.096	270.916	411.000
476.853	272.033	411.000
35.196	282.172	412.000
34.967	282.436	412.000
117.071	308.945	413.000
117.713	308.337	413.000
80.970	317.670	414.000
81.465	317.040	414.000
482.205	378.508	415.000
481.463	378.517	415.000
481.642	378.757	415.000
481.924	378.866	415.000
481.717	378.324	415.000
481.852	377.438	415.000
482.237	377.045	415.000
483.588	377.702	415.000
175.258	434.552	416.000
175.288	433.935	416.000
175.051	434.918	416.000
402.483	108.716	417.000
402.275	110.176	417.000
307.611	179.214	418.000
308.116	180.142	418.000
308.027	181.116	418.000
308.053	181.033	418.000
307.570	180.336	418.000
308.138	180.071	418.000
192.389	270.702	419.000
189.240	268.627	419.000
378.573	378.809	420.000
379.594	378.215	420.000
493.334	410.892	421.000
492.194	412.096	421.000
271.178	465.418	422.000
272.302	464.787	422.000
271.147	464.321	422.000
456.789	489.822	423.000
455.370	490.061	423.000
455.254	488.857	423.000
455.830	489.414	423.000
455.305	491.019	423.000
59.275	30.032	424.000
59.151	30.226	424.000
177.863	35.765	425.000
176.929	34.997	425.000
126.520	63.415	426.000
126.421	63.218	426.000
165.686	85.508	427.000
166.405	85.394	427.000
165.566	83.479	427.000
172.519	187.991	428.000
172.363	187.612	428.000
316.698	202.284	429.000
317.737	201.448	429.000
459.230	301.995	430.000
458.451	302.112	430.000
430.802	335.347	431.000
430.643	335.324	431.000
430.420	335.625	431.000
430.783	335.117	431.000
430.409	335.749	431.000
430.417	336.317	431.000
429.940	337.197	431.000
428.786	337.699	431.000
428.524	339.145	431.000
428.311	338.977	431.000
428.356	337.668	431.000
266.248	371.203	432.000
266.505	370.410	432.000
265.729	369.421	432.000
264.523	368.994	432.000
265.576	371.057	432.000
264.973	370.085	432.000
375.350	428.050	433.000
374.613	427.343	433.000
433.894	499.800	434.000
433.983	498.717	434.000
433.752	498.055	434.000
434.920	498.104	434.000
61.097	53.746	435.000
60.247	52.980	435.000
23.697	86.768	436.000
23.452	86.807	436.000
365.329	108.048	437.000
365.869	107.301	437.000
365.889	107.430	437.000
366.762	108.257	437.000
366.915	107.732	437.000
367.128	108.110	437.000
366.564	108.415	437.000
366.654	108.217	437.000
367.037	108.247	437.000
366.964	108.183	437.000
367.030	108.429	437.000
367.514	108.085	437.000
195.405	136.888	438.000
196.345	136.598	438.000
196.826	136.719	438.000
120.064	163.180	439.000
120.207	161.720	439.000
120.033	162.302	439.000
119.670	163.167	439.000
119.827	162.928	439.000
120.168	163.608	439.000
120.656	161.569	439.000
211.561	188.841	440.000
211.108	188.297	440.000
211.418	187.813	440.000
211.564	188.455	440.000
211.232	187.903	440.000
499.708	195.526	441.000
499.795	194.270	441.000
232.113	251.978	442.000
231.916	252.106	442.000
313.496	255.088	443.000
312.772	254.781	443.000
294.721	278.431	444.000
295.055	276.914	444.000
475.318	348.434	445.000
475.133	348.496	445.000
474.361	349.295	445.000
196.845	355.629	446.000
197.270	355.869	446.000
197.766	356.334	446.000
374.804	358.605	447.000
374.318	357.846	447.000
442.046	419.895	448.000
442.058	419.068	448.000
159.359	430.384	449.000
159.394	430.690	449.000
158.286	430.449	449.000
158.605	429.677	449.000
222.042	59.291	450.000
222.661	59.216	450.000
385.094	101.702	451.000
386.003	101.483	451.000
387.286	102.407	451.000
16.775	149.033	452.000
16.469	148.221	452.000
378.311	152.151	453.000
377.714	153.632	453.000
326.618	169.005	454.000
326.608	169.352	454.000
475.414	176.438	455.000
476.069	176.065	455.000
475.389	175.083	455.000
475.486	175.842	455.000
275.891	194.954	456.000
276.793	195.316	456.000
276.941	194.553	456.000
277.614	194.872	456.000
276.914	195.544	456.000
277.431	196.703	456.000
277.634	196.526	456.000
277.871	196.693	456.000
490.659	201.037	457.000
488.903	200.944	457.000
488.220	200.299	457.000
488.323	200.492	457.000
487.190	200.070	457.000
483.345	227.157	458.000
482.441	228.093	458.000
183.215	335.658	459.000
183.589	335.848	459.000
183.472	335.602	459.000
454.139	374.644	460.000
454.143	374.504	460.000
497.201	382.446	461.000
497.287	382.067	461.000
133.041	391.140	462.000
132.937	391.817	462.000
393.808	393.326	463.000
393.518	393.455	463.000
392.766	393.817	463.000
392.426	394.198	463.000
491.745	412.790	464.000
491.409	413.219	464.000
491.519	411.706	464.000
492.198	411.536	464.000
100.783	417.250	465.000
100.579	418.108	465.000
424.740	418.559	466.000
425.009	417.369	466.000
425.475	419.103	466.000
426.427	419.231	466.000
425.972	420.327	466.000
425.819	421.004	466.000
425.994	419.829	466.000
425.535	419.772	466.000
424.905	417.832	466.000
423.893	418.168	466.000
327.455	424.298	467.000
327.706	424.907	467.000
270.957	437.903	468.000
271.354	437.755	468.000
271.517	438.030	468.000
270.595	438.156	468.000
463.634	465.954	469.000
463.897	465.653	469.000
464.026	465.510	469.000
195.501	498.864	470.000
195.151	498.675	470.000
195.621	499.362	470.000
420.266	500.108	471.000
420.755	500.094	471.000
178.317	36.020	472.000
179.269	37.482	472.000
179.511	36.615	472.000
178.360	35.942	472.000
422.529	60.730	473.000
422.811	61.488	473.000
211.473	100.456	474.000
211.590	100.178	474.000
210.963	99.446	474.000
211.497	100.619	474.000
211.662	100.817	474.000
211.815	100.455	474.000
211.886	100.870	474.000
319.526	105.726	475.000
319.202	105.800	475.000
318.788	105.663	475.000
317.762	105.948	475.000
318.153	105.545	475.000
127.976	156.695	476.000
128.055	157.069	476.000
128.441	156.929	476.000
128.301	157.607	476.000
128.726	156.463	476.000
129.164	157.234	476.000
128.788	156.758	476.000
504.071	219.106	477.000
504.098	218.385	477.000
503.688	218.331	477.000
393.657	227.224	478.000
392.445	227.268	478.000
392.688	226.040	478.000
62.442	330.319	479.000
62.670	329.403	479.000
62.227	328.745	479.000
176.754	331.516	480.000
176.677	331.043	480.000
177.199	331.222	480.000
177.384	331.056	480.000
177.564	331.322	480.000
178.325	331.774	480.000
449.691	339.652	481.000
450.282	339.679	481.000
21.377	347.513	482.000
20.352	347.033	482.000
21.044	347.379	482.000
289.426	363.956	483.000
289.863	363.948	483.000
289.915	364.337	483.000
125.098	391.628	484.000
124.908	391.951	484.000
124.640	392.626	484.000
126.406	393.196	484.000
354.903	392.889	485.000
354.218	393.004	485.000
352.893	393.380	485.000
352.878	393.930	485.000
334.905	436.734	486.000
333.818	436.336	486.000
398.666	440.496	487.000
399.441	440.671	487.000
75.891	453.115	488.000
75.742	451.247	488.000
75.877	452.703	488.000
75.050	451.586	488.000
74.789	453.130	488.000
377.372	500.097	489.000
375.447	500.912	489.000
375.514	501.955	489.000
61.306	53.511	490.000
61.113	53.141	490.000
60.634	52.957	490.000
59.792	52.840	490.000
60.757	52.854	490.000
363.155	123.341	491.000
363.300	123.198	491.000
140.308	152.950	492.000
139.896	152.888	492.000
140.947	150.979	492.000
244.309	159.141	493.000
243.733	159.419	493.000
243.874	159.927	493.000
242.817	160.337	493.000
243.420	185.575	494.000
243.477	185.555	494.000
244.183	185.880	494.000
427.529	196.858	495.000
427.896	197.894	495.000
427.101	197.124	495.000
427.248	196.356	495.000
427.109	196.503	495.000
398.065	290.248	496.000
398.215	290.424	496.000
161.953	304.505	497.000
162.369	303.650	497.000
162.642	303.451	497.000
163.278	302.518	497.000
492.377	312.150	498.000
492.579	311.512	498.000
476.606	331.945	499.000
477.418	333.321	499.000
476.836	332.548	499.000
477.039	331.569	499.000
476.718	332.506	499.000
477.035	332.559	499.000
68.125	340.117	500.000
67.814	340.488	500.000
67.132	339.250	500.000
67.147	339.349	500.000
66.683	339.917	500.000
67.186	339.641	500.000
67.692	339.047	500.000
68.821	338.847	500.000
475.261	357.174	501.000
475.219	357.120	501.000
475.219	357.086	501.000
378.310	379.993	502.000
379.170	381.843	502.000
379.510	380.258	502.000
379.618	382.418	502.000
282.941	391.169	503.000
282.874	391.073	503.000
128.531	404.685	504.000
128.531	404.581	504.000
127.469	404.703	504.000
127.011	404.049	504.000
96.909	441.788	505.000
97.161	442.426	505.000
96.916	443.462	505.000
208.603	132.232	506.000
209.946	129.996	506.000
210.420	130.109	506.000
246.573	147.646	507.000
245.574	147.727	507.000
245.398	147.293	507.000
281.102	165.038	508.000
281.156	164.765	508.000
281.492	166.343	508.000
281.322	166.200	508.000
281.110	166.136	508.000
289.166	218.909	509.000
288.146	217.495	509.000
216.292	228.311	510.000
216.853	228.300	510.000
216.984	251.988	511.000
216.884	250.522	511.000
170.985	252.742	512.000
171.485	252.923	512.000
398.943	281.726	513.000
398.340	281.335	513.000
398.319	281.275	513.000
398.478	281.550	513.000
96.384	293.366	514.000
95.868	293.908	514.000
95.922	293.490	514.000
253.900	381.342	515.000
254.240	381.134	515.000
134.979	392.248	516.000
133.322	391.868	516.000
133.544	390.391	516.000
132.826	390.663	516.000
283.418	403.687	517.000
282.228	402.573	517.000
280.980	401.727	517.000
364.844	411.849	518.000
365.717	412.248	518.000
477.986	464.780	519.000
479.062	465.320	519.000
422.200	60.481	520.000
422.124	60.747	520.000
421.819	60.627	520.000
421.891	60.911	520.000
421.900	61.041	520.000
422.905	61.298	520.000
422.088	61.645	520.000
421.817	61.885	520.000
422.130	60.768	520.000
421.429	60.938	520.000
140.783	109.073	521.000
139.659	108.740	521.000
245.463	135.585	522.000
245.982	135.698	522.000
245.056	135.106	522.000
236.315	176.555	523.000
236.282	176.238	523.000
453.548	216.232	524.000
453.550	214.798	524.000
452.693	215.067	524.000
454.013	214.858	524.000
454.419	214.208	524.000
102.702	228.595	525.000
103.781	228.059	525.000
197.777	275.687	526.000
197.465	275.073	526.000
349.542	280.236	527.000
349.819	279.878	527.000
350.202	280.117	527.000
349.338	280.366	527.000
462.064	397.841	528.000
462.635	399.145	528.000
462.949	399.516	528.000
462.813	397.869	528.000
461.898	398.283	528.000
462.166	399.102	528.000
462.763	398.912	528.000
461.785	398.136	528.000
345.584	404.480	529.000
348.853	406.329	529.000
348.507	406.614	529.000
347.748	406.961	529.000
347.469	405.707	529.000
345.859	404.911	529.000
346.917	404.435	529.000
438.582	412.013	530.000
438.894	412.173	530.000
440.177	411.083	530.000
441.765	413.461	530.000
440.270	414.519	530.000
439.272	415.596	530.000
438.767	414.620	530.000
374.670	427.244	531.000
375.053	426.610	531.000
348.313	442.087	532.000
348.115	441.854	532.000
348.120	441.991	532.000
348.152	441.484	532.000
476.937	451.449	533.000
477.685	451.562	533.000
485.419	472.728	534.000
484.541	473.208	534.000
485.221	473.993	534.000
484.731	473.595	534.000
486.359	473.901	534.000
303.565	486.116	535.000
304.517	486.166	535.000
304.677	486.315	535.000
304.040	486.351	535.000
303.139	485.913	535.000
303.097	484.749	535.000
303.841	484.967	535.000
305.601	484.691	535.000
305.823	484.605	535.000
305.421	483.903	535.000
305.317	483.801	535.000
305.923	484.795	535.000
406.743	485.775	536.000
407.404	486.751	536.000
373.059	89.008	537.000
373.073	88.815	537.000
372.006	89.224	537.000
373.557	89.554	537.000
375.154	90.293	537.000
376.255	89.496	537.000
375.678	88.976	537.000
374.826	89.225	537.000
374.089	89.212	537.000
380.877	111.947	538.000
381.258	112.845	538.000
85.597	116.475	539.000
85.779	116.196	539.000
399.078	121.204	540.000
399.315	121.107	540.000
399.032	121.135	540.000
399.053	121.412	540.000
365.272	151.804	541.000
364.549	152.299	541.000
365.255	152.046	541.000
211.594	187.818	542.000
212.477	187.884	542.000
212.770	188.192	542.000
185.925	266.261	543.000
186.129	266.620	543.000
185.487	266.711	543.000
185.473	265.976	543.000
398.127	290.727	544.000
397.898	289.565	544.000
398.241	290.089	544.000
398.580	290.955	544.000
398.106	290.926	544.000
398.267	291.172	544.000
398.094	291.250	544.000
398.281	290.800	544.000
398.393	290.992	544.000
397.961	290.195	544.000
118.683	308.504	545.000
117.654	309.551	545.000
117.953	310.185	545.000
117.993	310.343	545.000
492.662	312.841	546.000
492.990	313.133	546.000
493.396	313.423	546.000
272.881	348.825	547.000
271.491	348.047	547.000
271.711	347.644	547.000
271.839	347.026	547.000
270.863	347.696	547.000
270.403	349.024	547.000
269.692	350.692	547.000
268.832	350.877	547.000
270.586	350.491	547.000
268.975	350.857	547.000
269.516	349.831	547.000
204.767	354.466	548.000
206.145	354.436	548.000
206.958	353.851	548.000
287.382	405.246	549.000
287.592	405.978	549.000
287.624	405.390	549.000
387.244	420.661	550.000
386.972	421.359	550.000
387.632	420.758	550.000
387.771	420.566	550.000
387.446	420.238	550.000
271.059	437.577	551.000
270.898	437.615	551.000
271.107	437.197	551.000
469.630	489.727	552.000
470.371	493.114	552.000
380.624	493.483	553.000
381.034	493.975	553.000
53.425	130.516	554.000
53.869	129.692	554.000
218.039	249.887	555.000
216.689	249.579	555.000
216.407	249.643	555.000
137.435	285.070	556.000
137.323	285.028	556.000
239.553	301.522	557.000
240.509	301.172	557.000
341.905	305.527	558.000
342.535	306.098	558.000
343.661	307.284	558.000
344.288	306.637	558.000
344.904	307.282	558.000
291.559	309.711	559.000
291.886	310.801	559.000
65.002	329.327	560.000
65.500	329.752	560.000
65.038	328.645	560.000
66.312	329.042	560.000
67.357	328.942	560.000
65.182	328.159	560.000
232.155	351.781	561.000
230.922	352.123	561.000
230.995	352.041	561.000
318.035	355.345	562.000
318.377	355.874	562.000
317.807	356.047	562.000
319.085	355.454	562.000
318.978	354.898	562.000
318.883	355.055	562.000
475.120	356.645	563.000
475.360	356.588	563.000
475.922	357.095	563.000
475.049	356.824	563.000
474.960	356.767	563.000
474.645	356.537	563.000
475.220	356.869	563.000
475.444	357.037	563.000
476.089	356.826	563.000
476.493	356.668	563.000
103.627	369.654	564.000
103.330	369.787	564.000
106.410	369.833	564.000
337.665	402.157	565.000
337.243	400.551	565.000
335.844	400.378	565.000
365.207	412.647	566.000
366.051	413.142	566.000
330.405	415.388	567.000
331.065	415.106	567.000
330.767	414.712	567.000
331.199	414.752	567.000
331.471	414.389	567.000
331.903	414.057	567.000
331.725	414.176	567.000
331.566	414.325	567.000
483.022	426.571	568.000
483.789	426.393	568.000
484.471	426.795	568.000
484.747	426.413	568.000
484.382	425.774	568.000
486.104	426.220	568.000
451.814	428.833	569.000
451.410	429.307	569.000
452.214	429.189	569.000
451.981	429.035	569.000
451.277	429.031	569.000
432.123	477.448	570.000
432.087	478.259	570.000
195.992	500.441	571.000
196.257	501.071	571.000
195.612	500.583	571.000
63.891	77.258	572.000
63.923	77.420	572.000
64.432	77.118	572.000
102.475	92.380	573.000
102.620	92.269	573.000
102.947	92.133	573.000
102.862	91.789	573.000
102.210	91.403	573.000
103.747	91.056	573.000
104.372	90.689	573.000
437.203	150.805	574.000
437.767	150.055	574.000
438.189	149.354	574.000
140.517	152.486	575.000
140.120	153.150	575.000
107.099	162.142	576.000
106.633	163.043	576.000
479.387	225.882	577.000
479.252	225.649	577.000
501.051	229.385	578.000
501.189	230.556	578.000
500.429	229.961	578.000
500.772	230.115	578.000
501.851	230.300	578.000
197.530	275.562	579.000
198.379	275.511	579.000
198.340	274.767	579.000
199.070	275.525	579.000
196.414	273.386	579.000
297.439	275.959	580.000
298.175	276.165	580.000
299.109	277.066	580.000
472.061	278.904	581.000
471.980	281.086	581.000
471.462	282.453	581.000
443.549	317.933	582.000
445.336	318.099	582.000
444.923	317.317	582.000
444.711	315.615	582.000
445.695	314.915	582.000
265.770	377.123	583.000
265.020	376.055	583.000
264.483	376.311	583.000
264.205	377.010	583.000
263.580	378.346	583.000
264.799	378.114	583.000
265.246	377.939	583.000
265.377	377.612	583.000
265.004	378.217	583.000
264.586	377.852	583.000
264.518	377.632	583.000
264.732	377.829	583.000
58.367	30.874	584.000
60.011	30.950	584.000
59.635	30.781	584.000
59.166	30.514	584.000
59.090	30.499	584.000
58.773	30.335	584.000
59.261	30.858	584.000
58.531	30.852	584.000
58.374	30.804	584.000
57.763	30.388	584.000
314.353	47.365	585.000
314.197	47.578	585.000
248.814	67.961	586.000
249.607	68.165	586.000
249.907	67.621	586.000
249.353	68.748	586.000
249.245	68.743	586.000
249.451	68.380	586.000
249.208	68.100	586.000
249.576	68.183	586.000
249.733	68.153	586.000
249.625	67.751	586.000
249.729	67.500	586.000
249.532	67.182	586.000
246.135	135.783	587.000
245.675	135.618	587.000
225.531	152.068	588.000
223.597	153.085	588.000
223.331	153.347	588.000
222.773	153.078	588.000
355.755	162.968	589.000
355.443	162.745	589.000
83.594	304.945	590.000
83.189	305.122	590.000
83.327	304.696	590.000
388.329	326.770	591.000
388.083	326.919	591.000
387.935	326.393	591.000
177.709	332.369	592.000
177.442	331.836	592.000
177.176	331.841	592.000
177.553	332.014	592.000
177.529	331.653	592.000
87.761	338.642	593.000
86.453	339.350	593.000
286.275	347.840	594.000
286.856	348.143	594.000
160.298	351.225	595.000
160.354	350.591	595.000
498.523	382.996	596.000
498.052	383.620	596.000
496.820	382.790	596.000
500.789	407.865	597.000
500.864	408.396	597.000
335.799	439.557	598.000
336.494	439.471	598.000
478.923	452.258	599.000
479.033	452.112	599.000
478.343	451.184	599.000
460.667	453.310	600.000
462.461	453.483	600.000
463.031	452.532	600.000
462.565	451.449	600.000
469.798	491.866	601.000
470.526	493.059	601.000
470.644	492.768	601.000
470.549	493.067	601.000
470.492	492.812	601.000
21.463	56.950	602.000
21.779	56.913	602.000
21.165	57.405	602.000
367.351	87.918	603.000
368.030	87.390	603.000
412.100	90.481	604.000
411.878	89.932	604.000
412.431	132.183	605.000
411.501	132.010	605.000
376.902	153.354	606.000
376.685	152.151	606.000
376.658	152.302	606.000
375.944	152.245	606.000
202.315	160.434	607.000
201.942	159.550	607.000
312.726	175.795	608.000
312.673	175.314	608.000
313.095	175.709	608.000
211.775	188.254	609.000
211.456	187.800	609.000
277.530	196.100	610.000
276.941	196.502	610.000
277.191	195.062	610.000
277.828	196.183	610.000
277.326	195.857	610.000
277.221	195.197	610.000
276.798	195.874	610.000
172.083	251.660	611.000
171.966	252.021	611.000
173.052	252.577	611.000
173.380	252.828	611.000
403.708	251.701	612.000
403.061	251.936	612.000
403.271	252.209	612.000
403.104	252.296	612.000
402.785	252.971	612.000
402.410	252.733	612.000
495.241	270.722	613.000
495.432	269.145	613.000
495.549	268.668	613.000
495.525	268.212	613.000
37.704	283.914	614.000
36.240	283.755	614.000
38.341	284.925	614.000
266.301	293.175	615.000
266.693	293.823	615.000
95.656	294.764	616.000
94.004	295.154	616.000
161.230	302.260	617.000
160.963	301.953	617.000
158.899	301.543	617.000
158.837	302.320	617.000
294.459	317.135	618.000
294.895	317.528	618.000
295.630	318.836	618.000
295.419	319.109	618.000
196.206	355.970	619.000
197.039	356.728	619.000
196.240	356.347	619.000
196.268	356.548	619.000
395.124	379.857	620.000
395.329	380.503	620.000
395.114	380.844	620.000
394.998	382.231	620.000
394.397	380.402	620.000
395.525	379.762	620.000
396.496	379.857	620.000
396.047	379.338	620.000
395.042	380.882	620.000
411.636	391.245	621.000
[truncated: 212,559 more rows]
