# Supplementary material for: The transpeptidase PBP2 governs initial localization and activity of the major cell-wall synthesis machinery in E. coli
Source: eLife. 2020 Feb 20;9:e50629. doi: 10.7554/eLife.50629 (PMC7089770; doi:10.7554/eLife.50629)
Supplement: Source data 1. [file elife-50629-data1.zip › data/fast/GFP/gfpPBP2_5uMiptg_3.txt]

X Y ID
279.866	8.770	1.000
279.724	8.698	1.000
280.088	8.591	1.000
280.095	8.834	1.000
280.065	9.253	1.000
279.904	9.048	1.000
279.330	8.718	1.000
279.728	9.522	1.000
279.466	9.452	1.000
278.806	9.019	1.000
262.135	10.336	2.000
261.938	10.380	2.000
262.118	10.504	2.000
155.629	10.497	3.000
155.146	10.159	3.000
154.934	9.908	3.000
93.317	52.037	4.000
91.946	52.467	4.000
92.159	51.492	4.000
91.448	51.271	4.000
247.036	61.724	5.000
246.719	61.703	5.000
246.971	61.459	5.000
247.014	61.344	5.000
246.739	61.643	5.000
245.628	61.387	5.000
246.093	61.820	5.000
246.437	61.782	5.000
141.886	80.942	6.000
142.876	80.852	6.000
178.929	90.473	7.000
178.774	90.635	7.000
452.060	100.184	8.000
451.494	100.656	8.000
450.716	100.202	8.000
450.847	99.935	8.000
451.382	99.557	8.000
486.425	119.122	9.000
485.507	119.103	9.000
485.825	119.901	9.000
326.971	147.507	10.000
326.736	147.535	10.000
223.030	156.982	11.000
223.029	157.109	11.000
324.959	163.092	12.000
324.416	163.555	12.000
324.955	163.205	12.000
325.216	163.032	12.000
324.480	163.873	12.000
325.123	163.572	12.000
91.918	181.563	13.000
91.436	181.943	13.000
379.926	181.021	14.000
380.096	181.046	14.000
380.714	179.996	14.000
381.517	179.264	14.000
381.914	179.823	14.000
381.259	179.008	14.000
381.018	179.547	14.000
381.319	179.361	14.000
474.131	203.622	15.000
473.279	203.770	15.000
473.374	203.469	15.000
23.184	207.219	16.000
23.486	208.407	16.000
288.290	237.445	17.000
288.165	236.167	17.000
287.890	234.890	17.000
188.546	238.720	18.000
190.009	238.147	18.000
107.640	246.030	19.000
107.007	245.665	19.000
433.955	248.106	20.000
433.379	249.378	20.000
278.883	256.033	21.000
277.418	256.033	21.000
420.088	258.809	22.000
419.629	259.903	22.000
420.243	259.849	22.000
420.128	259.704	22.000
420.295	259.399	22.000
419.736	257.882	22.000
420.278	257.900	22.000
439.609	259.561	23.000
439.493	259.731	23.000
201.310	262.424	24.000
202.299	262.385	24.000
202.772	261.913	24.000
202.917	261.516	24.000
310.517	266.829	25.000
309.562	266.962	25.000
310.753	266.720	25.000
351.004	273.533	26.000
351.731	274.193	26.000
465.503	284.035	27.000
464.869	283.320	27.000
8.094	286.562	28.000
8.150	286.372	28.000
8.207	287.691	28.000
8.312	288.635	28.000
114.585	286.740	29.000
115.092	287.240	29.000
115.089	288.154	29.000
291.917	290.666	30.000
291.990	290.852	30.000
291.171	291.420	30.000
291.807	290.937	30.000
291.181	291.189	30.000
290.772	291.110	30.000
473.616	306.634	31.000
473.621	305.625	31.000
473.591	305.166	31.000
473.440	305.489	31.000
473.035	304.982	31.000
472.697	304.872	31.000
472.991	305.733	31.000
473.070	305.791	31.000
472.607	305.334	31.000
472.620	305.925	31.000
472.748	306.405	31.000
340.083	328.763	32.000
339.831	328.922	32.000
339.593	329.946	32.000
340.159	329.688	32.000
124.067	344.693	33.000
122.633	345.251	33.000
121.791	346.029	33.000
121.296	345.962	33.000
121.343	345.042	33.000
120.849	345.466	33.000
121.235	345.095	33.000
321.748	345.004	34.000
321.764	345.444	34.000
321.527	345.403	34.000
321.416	345.547	34.000
321.557	345.377	34.000
322.221	344.752	34.000
322.072	344.801	34.000
322.081	345.252	34.000
321.872	345.462	34.000
321.798	345.296	34.000
321.592	345.221	34.000
321.579	345.435	34.000
322.203	345.646	34.000
322.143	345.052	34.000
390.544	344.612	35.000
390.695	344.464	35.000
296.508	348.414	36.000
296.419	348.796	36.000
449.407	349.466	37.000
449.571	349.363	37.000
449.698	349.810	37.000
449.584	350.400	37.000
449.447	350.193	37.000
449.372	350.157	37.000
252.799	353.032	38.000
252.647	353.055	38.000
439.627	354.350	39.000
440.250	355.315	39.000
441.863	356.061	39.000
417.155	354.665	40.000
417.670	355.222	40.000
417.881	355.982	40.000
417.704	355.698	40.000
75.343	356.859	41.000
76.177	356.803	41.000
167.861	361.820	42.000
168.065	362.633	42.000
168.079	362.213	42.000
168.417	362.796	42.000
256.633	363.829	43.000
256.264	364.176	43.000
255.799	365.067	43.000
255.611	365.746	43.000
255.174	365.753	43.000
254.774	365.506	43.000
254.865	366.775	43.000
255.324	366.109	43.000
254.981	366.262	43.000
254.516	366.399	43.000
254.520	367.050	43.000
253.756	366.798	43.000
330.350	364.967	44.000
330.061	364.404	44.000
330.358	364.717	44.000
330.158	364.218	44.000
330.405	364.881	44.000
329.745	364.164	44.000
446.892	375.053	45.000
446.607	376.739	45.000
243.803	381.200	46.000
244.242	380.854	46.000
243.173	380.383	46.000
243.706	380.168	46.000
244.038	380.094	46.000
491.843	382.620	47.000
492.327	382.301	47.000
490.623	382.576	47.000
488.861	381.606	47.000
356.627	385.104	48.000
355.753	385.504	48.000
227.452	388.764	49.000
227.064	389.086	49.000
227.578	389.588	49.000
227.343	390.469	49.000
228.224	389.325	49.000
228.219	388.829	49.000
227.514	389.146	49.000
227.558	389.483	49.000
227.578	390.205	49.000
310.162	396.172	50.000
310.065	395.625	50.000
294.301	405.844	51.000
294.398	405.926	51.000
354.317	407.227	52.000
354.339	405.997	52.000
355.783	404.509	52.000
355.911	404.790	52.000
356.398	406.342	52.000
164.546	408.693	53.000
164.528	408.096	53.000
164.924	407.441	53.000
406.551	413.042	54.000
407.296	412.495	54.000
91.519	418.199	55.000
91.973	418.462	55.000
91.727	418.721	55.000
90.648	418.402	55.000
89.640	417.988	55.000
90.246	417.999	55.000
494.530	421.509	56.000
494.200	421.536	56.000
493.948	420.939	56.000
492.934	420.214	56.000
493.013	419.717	56.000
491.517	418.696	56.000
376.868	423.345	57.000
376.035	422.558	57.000
375.892	422.637	57.000
376.553	421.030	57.000
61.255	425.770	58.000
61.936	425.705	58.000
61.812	425.240	58.000
61.633	426.136	58.000
61.400	426.258	58.000
61.095	426.290	58.000
61.849	426.407	58.000
399.602	432.043	59.000
398.880	433.562	59.000
397.494	434.339	59.000
396.000	433.917	59.000
247.280	434.145	60.000
247.117	435.144	60.000
102.605	437.295	61.000
103.089	436.620	61.000
103.361	436.546	61.000
479.006	442.065	62.000
479.153	442.906	62.000
479.001	441.962	62.000
479.105	442.234	62.000
478.955	441.469	62.000
477.680	442.429	62.000
478.811	441.535	62.000
478.654	442.073	62.000
479.587	441.462	62.000
175.438	491.260	63.000
175.268	490.976	63.000
175.048	490.225	63.000
174.836	491.718	63.000
175.391	492.122	63.000
175.420	492.444	63.000
175.706	492.642	63.000
176.098	492.188	63.000
175.773	492.802	63.000
147.937	491.701	64.000
148.130	492.204	64.000
140.121	500.092	65.000
140.055	499.659	65.000
139.835	499.725	65.000
139.600	499.752	65.000
139.232	499.860	65.000
139.473	499.540	65.000
139.270	499.300	65.000
139.182	499.422	65.000
139.590	499.476	65.000
139.588	499.500	65.000
139.647	499.535	65.000
139.983	498.866	65.000
101.609	25.926	66.000
102.199	26.783	66.000
102.260	27.100	66.000
260.198	54.723	67.000
261.607	54.988	67.000
262.621	55.240	67.000
51.889	100.966	68.000
51.864	101.224	68.000
449.321	108.854	69.000
448.559	108.158	69.000
448.871	108.115	69.000
448.675	108.574	69.000
447.760	109.052	69.000
320.908	138.737	70.000
320.901	139.274	70.000
320.970	139.651	70.000
135.897	143.075	71.000
136.605	143.400	71.000
137.871	142.695	71.000
137.852	144.231	71.000
137.093	144.338	71.000
137.178	142.310	71.000
386.527	186.957	72.000
385.897	187.769	72.000
385.362	187.769	72.000
385.942	187.968	72.000
386.355	189.869	72.000
386.790	190.415	72.000
386.318	189.017	72.000
458.509	213.059	73.000
458.798	213.630	73.000
458.318	213.257	73.000
457.953	213.218	73.000
458.367	213.041	73.000
459.407	214.146	73.000
492.600	231.403	74.000
492.193	232.242	74.000
492.085	231.930	74.000
180.002	243.386	75.000
179.994	243.358	75.000
20.694	254.408	76.000
20.620	254.724	76.000
20.996	253.820	76.000
20.862	255.987	76.000
19.816	257.138	76.000
20.039	257.921	76.000
20.088	257.109	76.000
430.819	268.595	77.000
430.874	269.029	77.000
430.629	268.751	77.000
431.396	269.384	77.000
430.816	269.138	77.000
430.942	269.110	77.000
429.913	268.961	77.000
427.978	268.383	77.000
411.362	281.211	78.000
410.317	281.660	78.000
108.787	310.602	79.000
108.768	310.694	79.000
108.802	309.983	79.000
466.472	322.359	80.000
466.456	323.060	80.000
466.672	322.301	80.000
355.939	333.486	81.000
355.574	333.428	81.000
355.333	333.654	81.000
355.512	333.355	81.000
355.124	333.086	81.000
355.565	333.182	81.000
423.512	333.743	82.000
424.373	334.656	82.000
424.598	335.305	82.000
425.451	335.617	82.000
426.568	334.965	82.000
426.580	334.086	82.000
313.278	336.087	83.000
313.907	335.271	83.000
313.256	335.236	83.000
438.735	366.980	84.000
441.032	364.106	84.000
365.275	412.166	85.000
365.123	412.949	85.000
366.575	412.860	85.000
48.695	435.512	86.000
48.703	435.583	86.000
71.742	436.424	87.000
71.418	436.890	87.000
70.889	436.814	87.000
71.148	437.395	87.000
102.791	18.447	88.000
103.072	17.121	88.000
112.906	20.977	89.000
113.131	20.949	89.000
112.502	20.357	89.000
112.915	20.592	89.000
112.945	19.608	89.000
113.154	19.820	89.000
112.807	19.060	89.000
362.503	48.276	90.000
361.881	48.304	90.000
457.197	54.985	91.000
457.343	54.832	91.000
456.907	55.296	91.000
456.652	55.175	91.000
456.858	55.238	91.000
457.361	55.790	91.000
440.802	77.217	92.000
439.681	77.102	92.000
439.548	76.766	92.000
440.359	76.515	92.000
440.949	76.850	92.000
441.378	77.153	92.000
440.380	76.613	92.000
335.662	113.743	93.000
335.775	113.741	93.000
336.527	113.579	93.000
312.972	149.810	94.000
310.659	149.861	94.000
307.893	150.634	94.000
306.848	150.388	94.000
305.524	151.797	94.000
306.624	151.111	94.000
305.517	152.246	94.000
305.722	152.316	94.000
305.643	152.473	94.000
305.941	151.640	94.000
306.085	150.793	94.000
452.030	168.047	95.000
451.270	168.804	95.000
450.631	169.341	95.000
450.779	169.085	95.000
319.113	173.062	96.000
318.865	173.235	96.000
458.232	183.740	97.000
458.902	183.741	97.000
459.264	184.161	97.000
208.367	194.327	98.000
208.590	194.139	98.000
403.733	194.792	99.000
403.172	194.013	99.000
403.042	207.402	100.000
402.450	207.135	100.000
402.523	207.763	100.000
400.806	206.952	100.000
400.141	206.386	100.000
401.104	206.444	100.000
401.502	205.505	100.000
403.122	206.220	100.000
403.184	206.113	100.000
401.936	207.625	100.000
401.709	207.936	100.000
402.898	207.757	100.000
401.981	207.392	100.000
402.819	207.098	100.000
222.177	282.189	101.000
221.773	282.221	101.000
221.146	282.383	101.000
220.967	282.617	101.000
220.558	282.803	101.000
219.804	282.554	101.000
392.726	285.903	102.000
393.178	284.860	102.000
391.877	285.846	102.000
392.507	285.303	102.000
392.835	285.931	102.000
427.099	295.528	103.000
427.136	294.843	103.000
217.596	307.583	104.000
216.301	308.663	104.000
94.337	308.525	105.000
95.103	307.659	105.000
94.144	307.463	105.000
94.821	307.619	105.000
94.969	307.025	105.000
94.845	306.565	105.000
96.161	307.782	105.000
95.414	308.073	105.000
96.206	307.531	105.000
138.057	348.284	106.000
139.199	347.019	106.000
139.933	346.646	106.000
301.967	352.567	107.000
302.671	353.627	107.000
302.075	352.146	107.000
302.106	351.182	107.000
301.296	350.729	107.000
332.222	384.380	108.000
331.629	382.469	108.000
330.381	384.120	108.000
328.782	384.340	108.000
328.806	384.941	108.000
329.354	385.578	108.000
329.621	385.839	108.000
127.505	398.048	109.000
127.200	398.649	109.000
482.851	420.043	110.000
483.693	420.328	110.000
481.904	420.913	110.000
482.756	420.160	110.000
436.460	463.056	111.000
436.694	462.597	111.000
435.439	462.680	111.000
436.998	464.077	111.000
104.516	69.009	112.000
104.553	70.354	112.000
104.058	71.901	112.000
178.646	90.052	113.000
178.537	89.662	113.000
178.390	89.465	113.000
27.332	110.551	114.000
26.479	110.519	114.000
220.122	127.467	115.000
220.423	128.681	115.000
89.499	143.667	116.000
89.296	144.138	116.000
327.251	148.561	117.000
327.856	148.963	117.000
328.692	149.088	117.000
327.958	149.677	117.000
328.641	149.940	117.000
328.139	149.687	117.000
197.218	169.364	118.000
196.856	169.607	118.000
334.849	175.370	119.000
333.781	177.431	119.000
332.871	178.889	119.000
332.678	178.348	119.000
91.631	182.418	120.000
91.979	181.631	120.000
91.985	182.655	120.000
92.110	183.053	120.000
39.424	189.320	121.000
38.948	190.054	121.000
40.761	190.586	121.000
299.748	190.425	122.000
300.583	191.379	122.000
300.918	191.161	122.000
301.253	190.896	122.000
300.289	191.328	122.000
299.924	191.293	122.000
299.874	191.061	122.000
299.950	190.792	122.000
300.586	190.634	122.000
300.049	189.666	122.000
299.648	190.471	122.000
299.424	191.036	122.000
300.031	190.158	122.000
298.604	190.539	122.000
129.963	235.690	123.000
129.164	235.066	123.000
128.245	235.239	123.000
128.381	235.042	123.000
127.975	235.222	123.000
329.756	265.728	124.000
329.526	266.524	124.000
264.850	286.138	125.000
263.934	286.800	125.000
265.024	286.269	125.000
264.963	285.401	125.000
139.477	300.225	126.000
139.643	300.861	126.000
139.969	300.238	126.000
137.441	299.748	126.000
465.545	303.694	127.000
466.446	303.710	127.000
465.291	303.854	127.000
464.939	303.344	127.000
464.874	304.072	127.000
465.066	304.513	127.000
464.575	305.142	127.000
463.487	304.279	127.000
464.613	304.857	127.000
464.626	304.954	127.000
464.919	305.268	127.000
65.266	338.917	128.000
64.971	338.505	128.000
65.518	338.394	128.000
65.235	339.304	128.000
64.707	339.538	128.000
65.599	339.227	128.000
66.013	340.438	128.000
66.549	340.425	128.000
467.738	347.498	129.000
467.364	350.017	129.000
467.032	349.718	129.000
252.133	354.010	130.000
252.912	355.703	130.000
253.343	356.402	130.000
252.924	354.360	130.000
252.159	354.563	130.000
192.287	358.472	131.000
191.916	358.305	131.000
265.929	369.559	132.000
266.723	369.946	132.000
357.081	384.699	133.000
357.079	384.294	133.000
285.268	390.522	134.000
285.164	390.412	134.000
285.323	391.129	134.000
286.690	392.332	134.000
76.106	401.568	135.000
76.825	401.294	135.000
56.133	437.072	136.000
57.529	436.220	136.000
57.713	436.584	136.000
58.118	436.589	136.000
58.126	436.368	136.000
56.502	437.502	136.000
364.199	469.711	137.000
363.975	469.391	137.000
376.374	469.890	138.000
374.935	470.578	138.000
238.022	75.902	139.000
238.245	74.964	139.000
239.179	73.663	139.000
241.319	74.817	139.000
145.428	82.780	140.000
146.163	82.544	140.000
43.669	106.047	141.000
45.156	106.223	141.000
499.981	113.175	142.000
498.556	113.408	142.000
500.482	114.452	142.000
9.784	126.285	143.000
9.549	127.210	143.000
10.348	125.804	143.000
10.926	126.207	143.000
278.990	159.251	144.000
279.707	158.709	144.000
353.637	191.302	145.000
353.400	191.365	145.000
165.111	215.295	146.000
165.227	215.770	146.000
164.765	216.218	146.000
163.237	216.459	146.000
163.592	216.258	146.000
162.542	216.687	146.000
162.589	217.314	146.000
162.322	217.060	146.000
163.199	216.792	146.000
162.975	216.575	146.000
163.295	217.063	146.000
164.531	217.325	146.000
164.531	217.898	146.000
167.124	217.829	146.000
165.958	216.905	146.000
166.263	216.462	146.000
166.585	216.816	146.000
167.761	216.837	146.000
167.638	217.615	146.000
167.918	217.929	146.000
167.082	217.377	146.000
167.074	216.662	146.000
391.493	243.636	147.000
393.569	244.038	147.000
393.799	242.703	147.000
392.506	242.457	147.000
256.919	279.900	148.000
257.770	278.802	148.000
113.698	288.386	149.000
114.344	288.269	149.000
185.971	297.095	150.000
185.125	297.266	150.000
253.476	321.347	151.000
252.224	321.186	151.000
252.628	321.612	151.000
252.831	321.121	151.000
251.869	321.114	151.000
251.441	321.540	151.000
413.616	355.761	152.000
413.172	355.509	152.000
412.557	356.881	152.000
414.672	357.352	152.000
377.203	366.146	153.000
375.539	365.969	153.000
466.190	383.504	154.000
466.485	384.943	154.000
157.449	383.575	155.000
157.384	383.804	155.000
157.535	383.944	155.000
157.305	384.051	155.000
360.510	396.033	156.000
360.239	394.961	156.000
185.855	400.962	157.000
185.700	400.322	157.000
185.256	400.278	157.000
357.229	436.535	158.000
357.234	436.207	158.000
148.888	492.766	159.000
147.803	490.968	159.000
446.388	496.219	160.000
446.372	495.079	160.000
446.253	495.521	160.000
445.015	496.570	160.000
331.242	35.271	161.000
332.493	35.616	161.000
262.594	54.909	162.000
261.712	55.304	162.000
261.036	56.261	162.000
455.418	85.046	163.000
455.534	84.074	163.000
454.034	85.004	163.000
454.639	86.951	163.000
56.730	88.724	164.000
57.060	88.089	164.000
56.638	88.851	164.000
360.392	96.020	165.000
359.223	97.261	165.000
359.201	96.442	165.000
320.511	139.604	166.000
319.758	139.735	166.000
320.312	140.244	166.000
319.228	172.930	167.000
319.837	171.960	167.000
320.066	171.592	167.000
319.512	170.839	167.000
319.413	169.524	167.000
403.350	196.001	168.000
403.644	195.521	168.000
292.202	216.870	169.000
292.751	215.551	169.000
293.659	215.616	169.000
293.686	215.795	169.000
293.746	215.613	169.000
198.917	224.724	170.000
199.235	224.465	170.000
197.200	226.493	170.000
197.703	226.297	170.000
197.030	226.204	170.000
196.234	226.411	170.000
179.264	230.857	171.000
178.359	229.709	171.000
178.575	230.412	171.000
178.532	229.637	171.000
178.143	229.671	171.000
178.503	230.383	171.000
178.417	231.336	171.000
201.383	261.462	172.000
201.688	261.085	172.000
201.771	261.659	172.000
200.865	262.046	172.000
466.628	322.579	173.000
467.296	322.856	173.000
33.926	344.847	174.000
33.063	344.731	174.000
33.098	342.926	174.000
434.451	384.758	175.000
434.931	383.679	175.000
125.785	397.895	176.000
125.555	397.288	176.000
125.626	396.898	176.000
125.927	396.892	176.000
126.909	397.032	176.000
126.945	396.767	176.000
126.997	396.601	176.000
127.631	396.731	176.000
295.380	405.021	177.000
295.436	404.305	177.000
296.206	403.637	177.000
296.201	402.082	177.000
297.132	401.607	177.000
296.805	401.329	177.000
296.712	401.639	177.000
242.919	416.270	178.000
243.299	415.540	178.000
79.620	425.343	179.000
79.984	425.596	179.000
80.013	425.097	179.000
80.353	424.556	179.000
80.186	424.912	179.000
80.251	425.495	179.000
443.551	441.065	180.000
443.842	440.507	180.000
205.274	467.546	181.000
206.306	466.853	181.000
222.481	75.995	182.000
222.534	75.124	182.000
353.506	87.845	183.000
353.852	88.475	183.000
407.233	89.789	184.000
407.895	89.600	184.000
408.252	88.337	184.000
483.183	97.698	185.000
482.753	96.983	185.000
482.701	98.504	185.000
481.254	99.047	185.000
26.621	109.237	186.000
27.118	110.199	186.000
28.976	111.140	186.000
338.073	113.161	187.000
338.414	113.140	187.000
338.278	112.614	187.000
158.752	159.946	188.000
159.341	158.122	188.000
159.115	158.870	188.000
161.453	158.737	188.000
26.425	170.313	189.000
27.378	169.943	189.000
27.363	170.573	189.000
28.393	170.958	189.000
193.094	192.727	190.000
191.544	192.687	190.000
191.806	193.075	190.000
190.603	194.543	190.000
189.259	194.347	190.000
190.064	193.780	190.000
190.870	192.470	190.000
190.321	192.571	190.000
328.839	253.471	191.000
328.533	254.596	191.000
327.729	255.246	191.000
328.021	255.041	191.000
328.470	253.163	191.000
328.542	252.589	191.000
394.668	256.029	192.000
395.050	257.206	192.000
329.729	265.392	193.000
329.185	265.375	193.000
186.054	329.317	194.000
187.512	329.258	194.000
455.230	333.516	195.000
456.204	333.514	195.000
441.708	365.169	196.000
442.674	365.431	196.000
442.259	367.130	196.000
186.656	369.119	197.000
184.762	370.451	197.000
184.434	370.178	197.000
184.984	370.546	197.000
184.755	369.150	197.000
185.894	367.265	197.000
185.753	365.649	197.000
164.454	408.858	198.000
165.317	407.706	198.000
406.974	413.308	199.000
407.386	413.483	199.000
407.030	412.592	199.000
407.039	412.482	199.000
407.232	411.926	199.000
406.757	411.194	199.000
103.228	437.299	200.000
102.246	438.588	200.000
88.367	444.063	201.000
88.691	443.677	201.000
165.442	498.810	202.000
165.407	498.806	202.000
165.241	498.847	202.000
104.137	19.343	203.000
103.953	17.934	203.000
103.455	18.384	203.000
103.532	19.860	203.000
94.127	71.899	204.000
94.664	72.259	204.000
147.104	145.750	205.000
146.620	145.715	205.000
26.441	156.600	206.000
26.101	156.454	206.000
26.450	156.704	206.000
25.781	155.955	206.000
278.699	159.202	207.000
278.592	158.944	207.000
278.176	158.264	207.000
278.767	158.706	207.000
277.801	157.324	207.000
451.761	169.231	208.000
451.228	169.188	208.000
450.183	169.143	208.000
450.046	169.196	208.000
450.088	169.279	208.000
450.467	169.099	208.000
450.404	168.971	208.000
488.234	176.462	209.000
487.749	178.264	209.000
487.145	177.969	209.000
486.553	177.344	209.000
360.801	178.741	210.000
360.758	177.990	210.000
459.094	184.119	211.000
459.162	185.749	211.000
208.609	193.905	212.000
208.036	193.993	212.000
43.252	216.673	213.000
43.608	215.792	213.000
188.997	238.761	214.000
188.806	238.679	214.000
189.075	237.732	214.000
188.493	237.823	214.000
189.134	237.232	214.000
466.471	253.037	215.000
466.454	251.907	215.000
466.819	251.182	215.000
405.378	279.988	216.000
406.275	280.463	216.000
133.152	300.073	217.000
130.263	302.715	217.000
479.331	348.771	218.000
478.201	349.956	218.000
478.677	350.055	218.000
467.775	351.737	219.000
468.461	351.424	219.000
466.974	352.314	219.000
466.549	353.342	219.000
465.748	353.443	219.000
465.492	353.057	219.000
464.952	353.174	219.000
465.766	352.307	219.000
167.144	362.987	220.000
166.792	362.379	220.000
166.702	362.098	220.000
166.180	361.042	220.000
165.306	360.998	220.000
165.382	359.500	220.000
329.933	364.483	221.000
329.966	364.605	221.000
330.260	364.789	221.000
213.320	405.442	222.000
213.159	406.471	222.000
212.882	406.164	222.000
173.383	421.754	223.000
172.087	421.168	223.000
171.765	421.919	223.000
357.209	436.045	224.000
357.489	436.447	224.000
357.216	436.782	224.000
378.619	441.126	225.000
379.289	441.883	225.000
379.928	441.634	225.000
379.933	442.496	225.000
436.533	464.475	226.000
436.622	464.641	226.000
436.370	464.546	226.000
437.230	465.412	226.000
436.284	465.223	226.000
435.675	464.667	226.000
435.670	464.300	226.000
435.701	465.175	226.000
435.030	465.200	226.000
280.975	24.477	227.000
281.513	25.356	227.000
281.697	24.250	227.000
315.032	160.302	228.000
316.472	160.710	228.000
318.029	160.606	228.000
317.564	160.534	228.000
317.005	160.469	228.000
354.553	190.601	229.000
354.660	190.313	229.000
354.778	190.168	229.000
354.502	190.499	229.000
354.744	190.821	229.000
354.518	190.645	229.000
355.242	190.387	229.000
354.526	190.676	229.000
353.432	191.159	229.000
353.948	191.413	229.000
354.277	192.769	229.000
354.407	192.579	229.000
354.287	192.342	229.000
352.643	193.652	229.000
352.373	194.379	229.000
353.122	193.306	229.000
388.980	194.279	230.000
388.792	195.234	230.000
295.686	241.060	231.000
297.329	239.769	231.000
298.375	240.363	231.000
298.127	240.153	231.000
77.804	259.270	232.000
76.260	258.908	232.000
76.555	257.845	232.000
463.802	281.971	233.000
463.702	282.072	233.000
463.676	282.313	233.000
464.107	281.471	233.000
465.123	281.567	233.000
465.344	282.375	233.000
465.760	282.221	233.000
465.830	282.165	233.000
60.371	323.672	234.000
60.150	323.952	234.000
60.860	325.870	234.000
60.504	326.179	234.000
61.322	324.171	234.000
62.552	324.932	234.000
175.314	339.217	235.000
175.074	336.555	235.000
300.743	351.516	236.000
301.652	350.481	236.000
301.513	350.574	236.000
245.981	415.533	237.000
247.554	414.723	237.000
69.300	436.548	238.000
68.384	437.223	238.000
67.599	437.025	238.000
135.583	492.346	239.000
135.900	493.063	239.000
273.643	498.305	240.000
273.558	496.151	240.000
273.603	496.927	240.000
261.738	10.202	241.000
261.561	10.480	241.000
261.642	10.107	241.000
261.841	10.234	241.000
401.595	19.727	242.000
402.171	19.578	242.000
402.873	19.647	242.000
402.856	19.487	242.000
246.295	61.662	243.000
245.019	61.946	243.000
224.060	77.715	244.000
224.117	76.926	244.000
56.248	88.838	245.000
56.101	88.150	245.000
56.288	89.005	245.000
56.103	88.820	245.000
56.247	88.424	245.000
55.853	89.468	245.000
55.977	89.284	245.000
179.476	89.103	246.000
179.263	89.465	246.000
179.160	89.298	246.000
450.546	99.729	247.000
451.080	98.341	247.000
451.227	99.206	247.000
500.200	115.231	248.000
499.715	114.658	248.000
498.329	113.865	248.000
282.380	133.960	249.000
282.916	134.312	249.000
283.150	134.033	249.000
283.032	134.340	249.000
282.608	134.731	249.000
281.430	134.826	249.000
279.876	134.634	249.000
279.836	134.763	249.000
491.034	232.062	250.000
491.512	231.754	250.000
490.483	232.104	250.000
156.951	233.707	251.000
157.400	233.745	251.000
287.166	234.256	252.000
288.021	234.560	252.000
288.044	233.381	252.000
287.222	233.250	252.000
286.119	232.812	252.000
285.976	232.885	252.000
393.917	242.638	253.000
393.161	243.634	253.000
394.041	243.250	253.000
90.647	260.809	254.000
92.987	258.887	254.000
93.296	258.499	254.000
92.954	258.127	254.000
93.765	258.543	254.000
93.565	258.893	254.000
93.070	258.037	254.000
340.876	268.647	255.000
340.105	268.991	255.000
107.073	311.760	256.000
107.407	312.042	256.000
107.738	313.149	256.000
107.492	312.514	256.000
41.329	313.224	257.000
41.420	313.248	257.000
41.223	312.359	257.000
41.252	314.056	257.000
41.975	313.726	257.000
41.312	314.370	257.000
41.448	313.948	257.000
40.968	314.435	257.000
41.598	313.711	257.000
41.797	313.697	257.000
41.297	314.309	257.000
41.732	313.786	257.000
41.766	313.417	257.000
42.222	312.737	257.000
42.232	313.125	257.000
41.998	312.694	257.000
42.652	311.868	257.000
41.782	312.660	257.000
41.922	312.863	257.000
41.267	313.338	257.000
40.900	314.679	257.000
41.170	313.062	257.000
418.511	320.101	258.000
417.456	319.531	258.000
251.375	355.403	259.000
252.148	356.802	259.000
251.399	357.459	259.000
252.120	355.334	259.000
252.205	354.887	259.000
253.318	357.077	259.000
252.958	357.074	259.000
253.058	355.746	259.000
152.492	359.902	260.000
151.316	360.395	260.000
485.759	420.624	261.000
484.976	420.717	261.000
484.716	420.961	261.000
484.846	420.631	261.000
247.445	434.823	262.000
247.408	434.790	262.000
247.322	435.249	262.000
469.204	442.052	263.000
469.125	444.060	263.000
468.455	443.120	263.000
86.578	442.999	264.000
86.321	443.037	264.000
113.034	18.100	265.000
113.228	18.420	265.000
256.235	65.424	266.000
255.978	65.885	266.000
256.423	67.884	266.000
240.065	75.236	267.000
239.801	75.611	267.000
240.079	76.556	267.000
240.633	75.802	267.000
241.073	77.120	267.000
10.462	125.770	268.000
10.238	125.170	268.000
9.457	125.038	268.000
8.943	125.438	268.000
8.056	125.583	268.000
214.544	149.207	269.000
214.884	149.226	269.000
214.308	149.665	269.000
215.573	149.091	269.000
432.760	215.281	270.000
431.681	216.065	270.000
427.678	268.469	271.000
428.257	268.644	271.000
429.377	269.128	271.000
429.262	268.776	271.000
428.259	268.544	271.000
428.816	267.776	271.000
429.502	266.783	271.000
250.087	287.109	272.000
250.071	287.742	272.000
54.209	324.822	273.000
53.511	324.209	273.000
54.159	323.694	273.000
355.061	333.438	274.000
355.053	333.563	274.000
355.257	333.913	274.000
355.402	333.768	274.000
355.380	333.115	274.000
354.994	333.371	274.000
355.250	333.316	274.000
355.111	332.955	274.000
355.191	332.999	274.000
355.161	333.260	274.000
355.013	333.503	274.000
354.866	332.849	274.000
355.340	333.469	274.000
415.534	357.223	275.000
415.443	356.055	275.000
284.731	392.591	276.000
285.400	392.413	276.000
285.601	392.554	276.000
285.136	392.182	276.000
285.125	391.906	276.000
284.706	391.274	276.000
283.857	390.929	276.000
282.047	390.560	276.000
283.119	391.164	276.000
283.452	392.237	276.000
282.588	391.383	276.000
282.841	391.942	276.000
252.648	403.689	277.000
251.289	404.030	277.000
252.547	403.802	277.000
252.441	404.332	277.000
252.070	402.728	277.000
252.045	402.254	277.000
88.188	415.529	278.000
88.049	414.718	278.000
87.156	414.218	278.000
86.989	413.700	278.000
86.735	414.049	278.000
102.027	422.717	279.000
102.459	423.808	279.000
64.446	425.861	280.000
65.007	425.555	280.000
65.037	424.922	280.000
378.263	470.122	281.000
377.972	469.782	281.000
378.411	469.991	281.000
378.327	468.821	281.000
355.132	473.448	282.000
355.161	473.578	282.000
355.201	473.518	282.000
354.706	473.271	282.000
355.025	473.600	282.000
355.058	473.567	282.000
355.131	472.795	282.000
355.598	473.480	282.000
355.494	473.350	282.000
102.915	7.597	283.000
103.055	7.881	283.000
102.980	7.831	283.000
103.058	7.936	283.000
103.015	7.757	283.000
479.683	44.769	284.000
478.986	43.461	284.000
93.428	50.713	285.000
93.079	50.171	285.000
93.692	50.730	285.000
259.682	57.062	286.000
259.411	56.089	286.000
258.881	55.878	286.000
299.259	133.800	287.000
299.673	133.890	287.000
28.793	170.303	288.000
27.888	171.194	288.000
318.978	170.087	289.000
319.321	172.488	289.000
153.665	184.952	290.000
153.297	184.216	290.000
466.192	251.695	291.000
466.081	251.766	291.000
466.103	251.161	291.000
466.177	251.997	291.000
329.304	265.490	292.000
329.327	265.493	292.000
329.390	265.233	292.000
64.552	314.739	293.000
64.029	314.819	293.000
158.543	350.331	294.000
158.595	350.401	294.000
330.409	364.634	295.000
330.062	364.496	295.000
330.140	364.620	295.000
329.812	364.618	295.000
406.248	382.579	296.000
407.196	382.447	296.000
488.724	412.715	297.000
488.303	412.814	297.000
488.260	412.592	297.000
365.690	413.582	298.000
365.780	413.945	298.000
364.396	414.076	298.000
364.852	414.380	298.000
364.971	413.446	298.000
364.764	414.032	298.000
364.323	414.322	298.000
395.027	422.824	299.000
396.911	422.499	299.000
396.226	422.436	299.000
396.528	422.816	299.000
397.436	422.541	299.000
397.016	422.309	299.000
396.283	422.705	299.000
396.690	422.855	299.000
396.867	422.710	299.000
398.030	422.239	299.000
398.487	421.803	299.000
479.594	441.372	300.000
480.191	440.779	300.000
436.948	480.178	301.000
438.871	480.267	301.000
438.462	479.727	301.000
437.899	478.407	301.000
176.209	493.449	302.000
176.982	493.136	302.000
79.671	17.666	303.000
79.814	17.638	303.000
102.690	19.348	304.000
102.955	18.400	304.000
103.306	18.693	304.000
103.270	18.663	304.000
102.686	19.097	304.000
102.023	19.118	304.000
102.180	19.106	304.000
102.206	18.854	304.000
101.981	19.388	304.000
101.587	18.732	304.000
101.280	17.790	304.000
101.559	18.599	304.000
102.594	19.397	304.000
101.482	19.157	304.000
102.187	19.375	304.000
102.440	20.149	304.000
329.349	34.230	305.000
327.952	34.818	305.000
328.021	35.994	305.000
284.161	110.161	306.000
282.377	110.881	306.000
282.941	111.512	306.000
283.609	110.060	306.000
284.361	109.358	306.000
284.432	110.087	306.000
284.896	110.071	306.000
283.488	110.226	306.000
283.336	109.875	306.000
280.686	109.702	306.000
280.568	109.496	306.000
361.795	178.986	307.000
361.830	179.081	307.000
361.716	179.580	307.000
361.411	178.616	307.000
475.183	242.769	308.000
475.204	242.773	308.000
197.837	283.766	309.000
198.575	283.440	309.000
198.478	284.512	309.000
199.425	284.608	309.000
199.291	284.682	309.000
199.017	283.895	309.000
264.011	287.353	310.000
263.651	287.978	310.000
264.301	290.000	310.000
264.091	290.552	310.000
264.018	291.349	310.000
96.419	316.307	311.000
96.222	316.983	311.000
95.309	317.164	311.000
94.606	317.975	311.000
95.370	317.785	311.000
89.544	338.502	312.000
89.745	339.079	312.000
179.610	356.236	313.000
179.064	356.248	313.000
155.468	384.195	314.000
152.829	384.114	314.000
379.241	442.152	315.000
378.675	441.512	315.000
378.803	441.201	315.000
378.550	440.736	315.000
377.909	441.134	315.000
378.412	440.920	315.000
376.901	441.810	315.000
205.359	467.786	316.000
205.447	467.777	316.000
193.677	490.189	317.000
193.652	490.207	317.000
102.577	28.402	318.000
102.563	27.906	318.000
103.084	27.149	318.000
102.955	27.329	318.000
267.107	45.984	319.000
266.095	45.734	319.000
457.179	55.277	320.000
456.971	55.400	320.000
452.605	98.157	321.000
453.505	97.579	321.000
454.278	97.257	321.000
453.664	95.694	321.000
453.322	95.698	321.000
12.806	139.711	322.000
12.105	139.920	322.000
323.667	218.042	323.000
323.492	217.141	323.000
22.883	253.889	324.000
23.402	253.510	324.000
24.259	252.043	324.000
203.480	261.192	325.000
205.146	261.975	325.000
206.349	261.180	325.000
206.993	260.272	325.000
207.074	260.465	325.000
207.432	260.353	325.000
206.394	261.120	325.000
104.347	269.608	326.000
104.854	269.922	326.000
212.619	293.789	327.000
212.953	294.094	327.000
213.065	294.311	327.000
214.108	294.321	327.000
214.858	294.574	327.000
213.746	293.429	327.000
214.663	293.322	327.000
215.236	291.945	327.000
215.350	292.093	327.000
216.132	292.723	327.000
215.062	293.354	327.000
215.549	293.598	327.000
215.295	294.158	327.000
215.319	293.537	327.000
215.989	292.140	327.000
215.337	292.836	327.000
215.936	292.457	327.000
216.171	291.955	327.000
423.790	294.251	328.000
422.948	294.598	328.000
423.032	294.854	328.000
423.308	296.421	328.000
423.913	296.202	328.000
424.487	295.921	328.000
424.170	296.255	328.000
423.805	296.478	328.000
424.513	295.765	328.000
423.617	296.194	328.000
423.369	296.349	328.000
342.839	330.836	329.000
342.752	331.304	329.000
96.193	362.751	330.000
96.714	364.116	330.000
253.965	367.137	331.000
253.633	366.416	331.000
132.661	371.958	332.000
132.511	371.821	332.000
449.280	379.910	333.000
449.062	378.994	333.000
449.241	377.747	333.000
448.226	378.446	333.000
349.381	409.872	334.000
349.729	410.124	334.000
262.207	10.734	335.000
262.330	10.715	335.000
262.680	10.564	335.000
502.021	188.549	336.000
501.670	190.245	336.000
347.847	206.076	337.000
347.867	206.759	337.000
347.655	206.900	337.000
347.216	207.426	337.000
108.427	312.688	338.000
109.209	312.425	338.000
298.797	346.548	339.000
298.566	345.984	339.000
380.032	346.352	340.000
379.376	348.524	340.000
302.678	354.701	341.000
301.522	355.780	341.000
247.824	383.160	342.000
247.718	382.456	342.000
246.910	382.354	342.000
245.750	382.150	342.000
212.746	406.329	343.000
213.059	406.292	343.000
213.842	406.176	343.000
247.189	434.872	344.000
247.041	434.154	344.000
49.522	437.609	345.000
48.300	436.946	345.000
90.928	8.661	346.000
91.184	9.142	346.000
230.540	32.674	347.000
230.679	33.010	347.000
258.668	56.941	348.000
259.644	56.369	348.000
259.910	56.244	348.000
357.789	61.764	349.000
358.438	62.620	349.000
359.727	62.766	349.000
358.803	63.613	349.000
93.990	98.199	350.000
94.009	97.578	350.000
93.925	97.531	350.000
93.201	98.093	350.000
92.832	97.382	350.000
92.359	96.777	350.000
93.494	96.177	350.000
93.596	95.634	350.000
14.353	113.995	351.000
13.990	114.479	351.000
13.061	113.559	351.000
23.835	206.920	352.000
24.974	206.960	352.000
438.080	257.088	353.000
438.669	257.336	353.000
438.492	257.484	353.000
438.031	259.016	353.000
438.115	258.869	353.000
438.583	258.482	353.000
438.551	258.118	353.000
439.876	257.722	353.000
439.974	258.546	353.000
440.261	257.931	353.000
76.577	258.542	354.000
76.632	259.127	354.000
77.626	259.404	354.000
78.123	258.524	354.000
77.474	258.356	354.000
420.369	262.740	355.000
419.959	262.929	355.000
329.850	265.621	356.000
329.994	265.428	356.000
330.501	265.571	356.000
330.042	265.544	356.000
329.909	265.415	356.000
329.911	265.335	356.000
330.182	266.000	356.000
330.079	265.517	356.000
329.920	266.090	356.000
329.957	265.650	356.000
330.146	265.478	356.000
329.785	265.645	356.000
25.837	286.178	357.000
24.878	285.979	357.000
246.709	302.060	358.000
245.908	302.597	358.000
435.293	319.754	359.000
436.682	319.725	359.000
435.052	320.758	359.000
435.844	320.574	359.000
435.182	321.212	359.000
502.883	358.626	360.000
503.953	358.526	360.000
503.936	357.769	360.000
504.331	358.889	360.000
503.953	358.689	360.000
503.837	358.124	360.000
427.826	368.954	361.000
427.132	367.542	361.000
426.337	367.279	361.000
329.751	384.105	362.000
328.275	383.938	362.000
120.314	405.994	363.000
121.297	406.446	363.000
121.491	405.682	363.000
503.462	412.955	364.000
502.672	412.422	364.000
399.316	436.029	365.000
399.543	435.331	365.000
399.417	435.461	365.000
396.758	434.779	365.000
396.233	434.544	365.000
396.700	434.930	365.000
395.535	435.078	365.000
394.266	435.376	365.000
56.254	438.063	366.000
56.805	438.644	366.000
57.829	438.020	366.000
57.149	437.238	366.000
59.004	436.312	366.000
459.197	461.869	367.000
459.874	461.858	367.000
459.622	461.601	367.000
459.282	461.188	367.000
458.726	461.145	367.000
246.310	61.773	368.000
246.269	61.877	368.000
247.079	62.137	368.000
246.645	62.068	368.000
246.459	62.319	368.000
246.561	62.094	368.000
246.534	61.633	368.000
247.356	62.359	368.000
247.303	62.060	368.000
247.234	61.835	368.000
246.880	61.985	368.000
246.710	61.424	368.000
247.265	61.088	368.000
246.641	61.990	368.000
246.646	61.909	368.000
246.685	62.035	368.000
246.626	61.564	368.000
246.639	61.864	368.000
246.824	61.735	368.000
246.646	62.195	368.000
246.580	61.819	368.000
246.253	62.202	368.000
246.571	61.525	368.000
246.629	61.687	368.000
353.237	87.907	369.000
354.249	87.886	369.000
354.108	88.521	369.000
353.569	88.119	369.000
353.303	88.294	369.000
27.009	110.251	370.000
25.551	110.931	370.000
208.012	132.236	371.000
208.758	130.975	371.000
208.301	130.283	371.000
87.164	142.607	372.000
87.132	142.771	372.000
87.566	143.551	372.000
202.523	184.339	373.000
202.141	183.695	373.000
287.848	232.713	374.000
286.943	232.653	374.000
232.034	259.056	375.000
231.638	259.065	375.000
231.433	259.331	375.000
215.715	309.450	376.000
215.839	308.056	376.000
215.327	308.345	376.000
215.897	308.251	376.000
214.071	305.827	376.000
464.452	352.866	377.000
464.221	352.003	377.000
464.618	351.706	377.000
464.847	351.948	377.000
165.811	360.508	378.000
165.963	360.032	378.000
166.220	360.530	378.000
166.641	360.178	378.000
166.405	360.093	378.000
166.643	360.164	378.000
166.412	360.213	378.000
477.780	44.048	379.000
477.978	43.809	379.000
478.402	43.746	379.000
477.896	43.570	379.000
478.357	44.142	379.000
8.865	89.200	380.000
9.446	89.447	380.000
9.258	89.202	380.000
9.957	88.643	380.000
56.294	89.212	381.000
56.340	88.617	381.000
55.166	89.391	381.000
69.604	124.133	382.000
69.488	124.488	382.000
69.895	123.415	382.000
70.931	123.941	382.000
70.872	123.644	382.000
69.433	124.446	382.000
68.103	125.278	382.000
325.952	127.599	383.000
326.030	127.421	383.000
325.345	127.327	383.000
325.782	126.076	383.000
325.785	126.605	383.000
325.573	127.459	383.000
325.423	127.905	383.000
325.766	127.069	383.000
325.830	127.959	383.000
325.830	127.800	383.000
324.387	127.399	383.000
324.958	128.527	383.000
10.710	138.831	384.000
11.039	138.736	384.000
486.005	176.849	385.000
486.381	176.612	385.000
24.536	252.331	386.000
22.872	254.470	386.000
216.548	283.480	387.000
215.824	282.444	387.000
216.503	282.919	387.000
295.370	296.109	388.000
294.400	295.554	388.000
397.884	299.332	389.000
398.048	298.973	389.000
420.542	320.359	390.000
421.612	319.275	390.000
422.032	319.789	390.000
422.732	320.389	390.000
423.512	319.040	390.000
252.996	325.709	391.000
252.869	324.874	391.000
253.097	324.300	391.000
254.715	324.437	391.000
256.155	324.445	391.000
255.413	324.024	391.000
254.963	324.216	391.000
255.094	323.156	391.000
255.345	321.423	391.000
252.489	351.742	392.000
253.336	350.812	392.000
300.470	355.439	393.000
302.107	355.123	393.000
94.177	361.229	394.000
96.580	364.175	394.000
439.070	366.753	395.000
439.665	367.676	395.000
438.836	367.991	395.000
439.760	368.357	395.000
438.266	369.777	395.000
439.226	368.389	395.000
438.903	368.628	395.000
487.776	410.346	396.000
488.188	409.409	396.000
62.219	425.207	397.000
61.454	425.914	397.000
61.501	425.895	397.000
61.724	426.647	397.000
61.589	425.445	397.000
62.635	425.750	397.000
62.067	426.024	397.000
62.580	426.187	397.000
99.673	435.671	398.000
99.197	434.754	398.000
205.571	467.220	399.000
205.572	467.404	399.000
206.375	467.496	399.000
206.989	467.815	399.000
206.561	467.295	399.000
205.674	467.795	399.000
205.914	467.428	399.000
206.201	467.609	399.000
206.499	467.791	399.000
193.740	489.846	400.000
193.547	490.120	400.000
193.747	490.191	400.000
103.482	28.237	401.000
103.432	28.932	401.000
103.197	28.788	401.000
103.149	28.441	401.000
103.304	28.147	401.000
102.405	27.884	401.000
101.662	28.328	401.000
101.686	28.256	401.000
101.481	28.044	401.000
335.954	38.530	402.000
334.640	38.014	402.000
140.522	43.434	403.000
140.458	44.092	403.000
140.184	43.210	403.000
140.200	42.922	403.000
139.758	42.497	403.000
139.318	42.480	403.000
140.101	42.460	403.000
139.311	42.863	403.000
93.812	85.688	404.000
93.084	84.758	404.000
93.923	84.092	404.000
93.591	83.645	404.000
93.025	84.534	404.000
20.859	128.628	405.000
21.196	128.641	405.000
21.076	129.245	405.000
261.329	151.698	406.000
261.943	151.037	406.000
261.915	150.908	406.000
262.091	151.659	406.000
264.147	151.654	406.000
264.284	151.347	406.000
263.698	151.071	406.000
264.053	151.126	406.000
263.868	151.140	406.000
460.675	169.363	407.000
459.960	169.291	407.000
459.702	168.476	407.000
460.744	168.384	407.000
37.341	188.857	408.000
37.984	188.684	408.000
37.374	188.304	408.000
37.582	188.416	408.000
37.760	188.286	408.000
37.847	187.865	408.000
137.210	258.895	409.000
138.195	258.659	409.000
139.332	257.813	409.000
139.418	258.407	409.000
223.691	265.098	410.000
223.149	265.020	410.000
465.842	281.861	411.000
465.437	281.651	411.000
250.297	283.543	412.000
251.492	282.520	412.000
252.943	281.456	412.000
252.993	281.308	412.000
252.205	280.781	412.000
252.028	282.028	412.000
252.815	281.546	412.000
252.857	280.978	412.000
253.407	280.209	412.000
254.069	280.257	412.000
253.868	280.768	412.000
254.463	280.879	412.000
254.840	280.409	412.000
254.942	279.931	412.000
255.468	279.351	412.000
255.754	279.532	412.000
256.175	279.736	412.000
23.792	286.514	413.000
22.995	285.411	413.000
266.347	290.361	414.000
264.692	289.790	414.000
264.713	289.765	414.000
265.651	289.349	414.000
266.394	289.933	414.000
108.077	312.717	415.000
108.275	312.872	415.000
65.835	339.119	416.000
65.231	339.390	416.000
65.437	338.922	416.000
65.112	338.508	416.000
66.099	338.555	416.000
65.505	339.279	416.000
65.096	338.606	416.000
64.801	338.242	416.000
64.885	337.218	416.000
64.609	337.821	416.000
65.874	338.529	416.000
66.928	339.262	416.000
66.826	338.443	416.000
66.525	338.573	416.000
66.929	338.727	416.000
66.491	339.114	416.000
66.022	339.874	416.000
66.067	338.652	416.000
79.750	360.913	417.000
81.929	362.935	417.000
408.721	383.255	418.000
408.652	383.413	418.000
409.459	382.518	418.000
342.399	407.477	419.000
343.151	408.578	419.000
343.253	409.341	419.000
342.525	408.733	419.000
484.530	462.979	420.000
483.691	464.097	420.000
484.335	464.748	420.000
43.686	104.765	421.000
42.763	103.690	421.000
41.936	104.076	421.000
41.621	103.294	421.000
41.907	103.686	421.000
40.177	103.941	421.000
40.186	103.617	421.000
40.197	104.217	421.000
39.995	104.151	421.000
39.311	104.809	421.000
294.398	159.919	422.000
294.295	159.546	422.000
293.922	159.712	422.000
362.211	178.097	423.000
361.748	176.934	423.000
198.980	186.733	424.000
199.322	187.077	424.000
198.696	185.809	424.000
198.643	186.721	424.000
220.047	202.368	425.000
220.485	202.502	425.000
288.523	231.603	426.000
287.540	230.831	426.000
328.053	256.045	427.000
328.155	254.045	427.000
327.376	255.330	427.000
184.642	256.779	428.000
184.016	257.062	428.000
421.724	263.057	429.000
421.921	262.679	429.000
421.266	263.649	429.000
419.693	263.085	429.000
420.016	262.863	429.000
420.263	263.199	429.000
420.991	263.252	429.000
420.992	262.166	429.000
420.070	262.240	429.000
420.407	261.870	429.000
421.107	262.134	429.000
421.194	261.468	429.000
420.382	260.852	429.000
419.600	259.841	429.000
419.148	261.413	429.000
418.965	262.913	429.000
116.079	265.659	430.000
115.415	265.396	430.000
115.201	265.512	430.000
185.209	297.286	431.000
185.185	297.630	431.000
126.222	302.812	432.000
126.424	302.757	432.000
426.491	368.822	433.000
425.951	369.179	433.000
424.595	369.596	433.000
423.644	369.933	433.000
244.197	380.852	434.000
244.601	380.899	434.000
245.885	382.081	434.000
245.644	381.668	434.000
244.483	382.138	434.000
244.290	382.137	434.000
244.295	382.807	434.000
307.870	419.789	435.000
307.649	418.602	435.000
85.106	443.101	436.000
85.018	442.124	436.000
83.327	442.175	436.000
165.218	500.202	437.000
165.413	500.034	437.000
165.226	500.103	437.000
165.386	500.362	437.000
165.299	499.888	437.000
165.521	499.744	437.000
165.209	499.760	437.000
165.676	500.115	437.000
165.884	499.997	437.000
92.828	9.967	438.000
92.352	10.454	438.000
93.591	10.985	438.000
241.662	51.100	439.000
241.113	52.430	439.000
357.060	63.200	440.000
356.134	62.593	440.000
356.301	62.095	440.000
356.591	62.313	440.000
357.166	62.568	440.000
356.821	62.594	440.000
256.021	67.068	441.000
258.069	67.368	441.000
40.638	124.288	442.000
40.565	124.005	442.000
40.619	124.732	442.000
7.843	125.287	443.000
8.107	125.500	443.000
8.341	125.382	443.000
8.899	124.985	443.000
8.963	125.380	443.000
9.090	125.529	443.000
8.936	125.538	443.000
207.569	130.073	444.000
208.252	129.495	444.000
207.532	128.667	444.000
319.870	141.457	445.000
320.187	142.952	445.000
318.722	143.845	445.000
319.268	143.315	445.000
320.092	143.173	445.000
320.149	142.774	445.000
446.775	147.866	446.000
446.343	148.018	446.000
190.689	149.281	447.000
189.684	149.197	447.000
486.679	177.058	448.000
486.225	177.647	448.000
485.815	176.670	448.000
297.614	203.395	449.000
296.525	204.232	449.000
36.175	232.979	450.000
36.312	233.191	450.000
489.192	235.540	451.000
489.184	236.264	451.000
24.117	252.555	452.000
24.790	251.844	452.000
283.910	270.315	453.000
285.208	270.091	453.000
286.056	269.726	453.000
406.616	280.915	454.000
407.069	280.699	454.000
215.820	334.086	455.000
215.224	334.510	455.000
119.133	344.253	456.000
119.631	344.886	456.000
120.257	343.497	456.000
93.646	360.476	457.000
93.734	361.411	457.000
150.717	383.165	458.000
150.534	383.031	458.000
150.892	383.130	458.000
150.667	383.348	458.000
151.791	383.498	458.000
98.675	434.143	459.000
99.679	434.583	459.000
99.260	435.347	459.000
47.819	437.413	460.000
47.363	437.541	460.000
444.160	496.020	461.000
443.085	495.155	461.000
442.736	495.754	461.000
440.985	495.277	461.000
440.733	495.128	461.000
229.612	34.161	462.000
229.851	35.056	462.000
270.077	45.722	463.000
268.253	46.179	463.000
256.342	78.204	464.000
254.862	78.419	464.000
280.449	134.841	465.000
281.054	134.193	465.000
281.186	134.122	465.000
281.511	133.102	465.000
327.851	145.644	466.000
330.054	146.394	466.000
329.064	146.647	466.000
328.653	148.201	466.000
328.443	149.035	466.000
315.477	170.705	467.000
316.026	169.890	467.000
315.954	169.651	467.000
347.696	207.523	468.000
347.804	206.848	468.000
347.910	207.193	468.000
348.200	206.492	468.000
202.023	236.055	469.000
200.916	237.600	469.000
201.695	236.996	469.000
223.680	265.423	470.000
223.114	264.904	470.000
223.366	265.327	470.000
223.482	265.939	470.000
222.754	265.694	470.000
250.789	270.028	471.000
251.257	270.463	471.000
250.809	270.152	471.000
250.764	269.398	471.000
250.652	269.799	471.000
251.397	270.792	471.000
251.838	271.403	471.000
24.600	288.847	472.000
25.078	288.445	472.000
24.087	288.275	472.000
25.209	288.061	472.000
465.114	353.224	473.000
464.876	352.695	473.000
72.352	370.178	474.000
70.909	369.782	474.000
70.968	368.918	474.000
491.550	378.081	475.000
491.115	377.788	475.000
490.551	378.010	475.000
305.257	388.815	476.000
303.834	387.597	476.000
259.235	54.366	477.000
258.927	54.416	477.000
259.788	54.750	477.000
13.716	114.669	478.000
14.175	113.420	478.000
57.146	119.864	479.000
56.359	118.121	479.000
55.704	118.078	479.000
55.084	117.895	479.000
55.697	117.983	479.000
56.167	118.705	479.000
88.628	144.698	480.000
87.922	144.932	480.000
219.988	202.227	481.000
[truncated: 137,757 more rows]
