# Supplementary material for: The transpeptidase PBP2 governs initial localization and activity of the major cell-wall synthesis machinery in E. coli
Source: eLife. 2020 Feb 20;9:e50629. doi: 10.7554/eLife.50629 (PMC7089770; doi:10.7554/eLife.50629)
Supplement: Source data 1. [file elife-50629-data1.zip › data/fast/GFP/gfpPBP2_mutant_25uMiptg_1.txt]

X Y ID
324.584	40.673	1.000
324.775	40.407	1.000
324.933	40.563	1.000
326.325	40.999	1.000
325.774	40.568	1.000
326.329	40.042	1.000
325.200	40.364	1.000
325.180	39.999	1.000
325.218	40.401	1.000
325.303	40.989	1.000
324.864	40.324	1.000
325.159	40.426	1.000
155.343	64.657	2.000
155.795	64.944	2.000
155.793	64.620	2.000
156.918	64.632	2.000
267.548	84.872	3.000
267.486	85.086	3.000
267.308	84.716	3.000
267.773	84.590	3.000
267.108	85.048	3.000
266.330	84.777	3.000
267.019	84.292	3.000
266.873	84.894	3.000
266.989	84.934	3.000
494.734	104.899	4.000
494.626	105.530	4.000
495.361	105.220	4.000
495.918	105.817	4.000
495.053	106.301	4.000
399.913	106.431	5.000
399.674	106.047	5.000
399.369	106.356	5.000
399.154	105.599	5.000
268.180	112.933	6.000
267.309	112.732	6.000
102.051	114.041	7.000
102.105	114.091	7.000
102.569	115.262	7.000
102.949	114.536	7.000
102.678	114.627	7.000
103.258	114.376	7.000
103.380	115.182	7.000
103.556	115.395	7.000
102.814	115.487	7.000
103.136	114.732	7.000
103.428	114.877	7.000
238.742	116.297	8.000
239.829	116.252	8.000
239.336	114.773	8.000
239.209	114.349	8.000
239.571	115.742	8.000
239.527	116.149	8.000
238.554	115.983	8.000
361.129	118.239	9.000
358.762	117.721	9.000
359.331	117.015	9.000
62.182	123.870	10.000
60.878	124.781	10.000
61.295	124.189	10.000
61.886	123.993	10.000
62.080	124.000	10.000
61.438	124.603	10.000
61.555	124.136	10.000
61.062	124.459	10.000
61.695	123.880	10.000
266.855	125.026	11.000
266.796	124.902	11.000
266.750	125.314	11.000
267.281	126.641	11.000
266.343	123.901	11.000
305.419	130.495	12.000
305.565	130.430	12.000
424.895	175.273	13.000
424.809	175.361	13.000
425.163	175.046	13.000
424.152	175.005	13.000
424.435	175.017	13.000
424.598	174.973	13.000
466.769	180.758	14.000
467.134	180.484	14.000
467.610	179.890	14.000
467.671	179.843	14.000
467.168	180.214	14.000
467.408	180.839	14.000
467.565	181.036	14.000
467.955	180.908	14.000
468.824	180.150	14.000
468.934	179.550	14.000
468.523	179.126	14.000
468.608	179.038	14.000
468.505	178.843	14.000
468.922	179.012	14.000
468.701	178.484	14.000
370.098	189.742	15.000
369.909	190.058	15.000
119.269	195.588	16.000
118.824	194.473	16.000
151.148	202.320	17.000
151.385	201.972	17.000
287.348	205.036	18.000
287.100	206.116	18.000
309.942	214.235	19.000
308.754	214.099	19.000
308.066	215.014	19.000
487.820	217.673	20.000
488.290	218.046	20.000
488.062	217.748	20.000
77.477	223.472	21.000
77.120	222.471	21.000
76.132	221.884	21.000
174.142	233.170	22.000
173.869	233.219	22.000
173.743	232.806	22.000
380.374	239.199	23.000
380.179	238.481	23.000
380.828	238.029	23.000
380.109	237.205	23.000
379.702	237.482	23.000
380.768	237.954	23.000
381.998	236.896	23.000
381.937	236.601	23.000
381.738	235.829	23.000
313.630	245.527	24.000
312.819	245.868	24.000
190.718	248.131	25.000
189.687	248.691	25.000
400.499	254.249	26.000
399.554	253.146	26.000
398.172	252.119	26.000
226.512	256.682	27.000
226.186	256.526	27.000
225.208	257.629	27.000
225.227	257.901	27.000
225.716	257.823	27.000
170.849	263.076	28.000
172.470	262.641	28.000
171.466	262.866	28.000
170.840	262.941	28.000
171.365	262.856	28.000
171.026	263.953	28.000
171.239	263.762	28.000
170.868	262.682	28.000
170.479	263.425	28.000
171.570	262.884	28.000
171.016	263.384	28.000
366.755	276.523	29.000
366.634	276.649	29.000
366.556	275.015	29.000
229.570	281.167	30.000
229.271	280.867	30.000
229.743	280.493	30.000
229.581	281.085	30.000
228.466	281.345	30.000
410.810	288.331	31.000
410.019	287.810	31.000
410.601	288.389	31.000
103.360	290.043	32.000
104.016	289.753	32.000
104.130	288.416	32.000
103.412	288.265	32.000
435.355	298.569	33.000
435.890	299.105	33.000
436.665	298.366	33.000
48.326	304.712	34.000
48.625	304.967	34.000
48.963	305.096	34.000
49.036	304.673	34.000
36.727	306.652	35.000
37.163	307.287	35.000
37.129	308.010	35.000
37.500	307.530	35.000
46.721	313.799	36.000
46.429	314.306	36.000
46.022	315.071	36.000
45.863	314.348	36.000
46.487	314.244	36.000
46.700	314.119	36.000
46.867	313.996	36.000
47.149	314.285	36.000
47.909	313.977	36.000
165.214	317.594	37.000
163.975	317.826	37.000
164.535	317.994	37.000
164.338	317.198	37.000
164.643	317.582	37.000
501.721	327.351	38.000
501.961	326.842	38.000
501.861	327.785	38.000
351.898	334.794	39.000
351.495	334.466	39.000
351.380	333.657	39.000
199.816	370.501	40.000
200.069	370.963	40.000
200.707	371.512	40.000
314.545	369.641	41.000
314.387	369.668	41.000
270.944	376.059	42.000
271.668	375.876	42.000
272.205	376.567	42.000
158.422	380.954	43.000
157.500	380.712	43.000
387.887	395.677	44.000
387.867	396.043	44.000
287.546	400.966	45.000
287.486	400.343	45.000
287.816	400.358	45.000
158.407	409.252	46.000
158.234	409.223	46.000
319.769	424.685	47.000
319.580	424.359	47.000
320.600	425.280	47.000
320.375	425.628	47.000
319.329	426.261	47.000
319.462	425.424	47.000
318.379	424.769	47.000
318.851	424.298	47.000
491.530	429.305	48.000
491.515	429.386	48.000
492.040	429.259	48.000
492.379	429.546	48.000
283.380	433.525	49.000
284.909	433.471	49.000
399.352	433.366	50.000
399.588	432.926	50.000
398.591	433.149	50.000
398.599	433.340	50.000
399.116	433.407	50.000
400.190	434.010	50.000
400.346	435.428	50.000
400.319	435.394	50.000
400.054	435.588	50.000
398.882	435.163	50.000
399.882	434.621	50.000
400.053	433.905	50.000
400.140	433.676	50.000
399.124	432.577	50.000
399.459	433.153	50.000
398.333	432.453	50.000
399.204	433.562	50.000
399.030	433.041	50.000
399.325	433.059	50.000
269.378	439.389	51.000
270.484	439.602	51.000
271.925	440.295	51.000
370.952	447.098	52.000
371.013	447.104	52.000
456.681	462.094	53.000
455.670	462.324	53.000
456.594	462.366	53.000
456.948	462.484	53.000
456.752	461.830	53.000
455.708	461.328	53.000
455.732	463.275	53.000
454.891	463.565	53.000
454.966	462.963	53.000
436.799	472.820	54.000
436.739	472.555	54.000
436.583	472.569	54.000
373.297	475.944	55.000
373.307	475.725	55.000
372.835	475.861	55.000
373.146	476.492	55.000
373.590	476.505	55.000
373.928	476.627	55.000
422.236	479.207	56.000
422.268	480.560	56.000
421.483	480.961	56.000
418.851	483.602	56.000
17.888	484.475	57.000
17.004	484.178	57.000
475.846	492.608	58.000
475.884	493.138	58.000
475.842	493.165	58.000
407.680	494.744	59.000
407.167	494.711	59.000
406.989	494.983	59.000
295.511	496.173	60.000
295.953	496.370	60.000
171.690	496.475	61.000
171.921	495.761	61.000
307.903	499.642	62.000
309.433	499.284	62.000
491.040	503.793	63.000
490.860	504.019	63.000
490.475	503.309	63.000
393.575	37.961	64.000
393.622	37.939	64.000
393.155	38.221	64.000
392.506	38.423	64.000
393.067	39.014	64.000
393.481	39.710	64.000
392.949	39.485	64.000
392.384	38.775	64.000
174.111	70.156	65.000
174.906	70.137	65.000
384.789	108.840	66.000
382.881	109.256	66.000
235.041	130.014	67.000
234.908	130.770	67.000
234.621	131.108	67.000
481.285	162.978	68.000
480.307	162.693	68.000
480.124	161.981	68.000
38.231	205.240	69.000
38.394	205.587	69.000
39.256	205.589	69.000
41.902	205.554	69.000
42.918	205.543	69.000
42.815	205.724	69.000
43.234	205.216	69.000
42.914	205.381	69.000
43.258	205.458	69.000
386.413	221.321	70.000
386.143	220.242	70.000
385.604	219.220	70.000
385.929	218.555	70.000
340.434	242.011	71.000
338.703	241.945	71.000
490.030	245.278	72.000
489.946	245.175	72.000
125.216	276.381	73.000
125.658	276.377	73.000
125.371	275.915	73.000
216.178	279.923	74.000
215.527	280.792	74.000
461.922	279.610	75.000
462.669	280.496	75.000
462.425	280.696	75.000
463.453	279.814	75.000
461.289	280.110	75.000
97.549	294.896	76.000
97.622	295.584	76.000
112.726	296.016	77.000
113.100	296.020	77.000
112.401	295.783	77.000
393.722	315.246	78.000
393.787	314.760	78.000
393.885	314.667	78.000
393.775	314.437	78.000
257.167	319.197	79.000
257.015	319.646	79.000
257.330	319.595	79.000
257.729	319.746	79.000
256.864	319.663	79.000
257.033	319.615	79.000
415.542	330.990	80.000
415.532	332.155	80.000
372.971	332.872	81.000
373.437	333.139	81.000
344.948	356.120	82.000
345.599	355.750	82.000
345.003	355.080	82.000
400.710	390.600	83.000
400.592	391.002	83.000
401.027	390.611	83.000
16.284	447.750	84.000
16.377	446.982	84.000
436.726	461.911	85.000
436.697	462.093	85.000
436.587	461.632	85.000
206.627	478.788	86.000
206.655	478.859	86.000
206.840	479.150	86.000
441.005	485.197	87.000
441.658	484.209	87.000
441.665	484.433	87.000
441.617	484.521	87.000
18.871	499.703	88.000
19.419	499.010	88.000
18.999	498.822	88.000
192.588	9.220	89.000
193.577	9.480	89.000
193.707	10.022	89.000
388.415	48.227	90.000
387.500	46.811	90.000
386.842	45.999	90.000
229.819	73.512	91.000
230.117	73.397	91.000
230.256	73.292	91.000
311.721	86.901	92.000
310.643	85.970	92.000
260.485	108.347	93.000
261.479	109.493	93.000
262.113	109.162	93.000
260.421	107.937	93.000
351.131	133.529	94.000
351.216	133.058	94.000
272.100	179.272	95.000
271.480	179.318	95.000
155.731	183.668	96.000
154.757	183.246	96.000
307.641	187.360	97.000
307.665	187.429	97.000
307.930	188.521	97.000
308.431	189.780	97.000
294.526	193.551	98.000
293.981	193.627	98.000
293.390	194.852	98.000
293.626	194.874	98.000
293.347	195.025	98.000
184.432	210.028	99.000
184.676	210.831	99.000
184.498	210.873	99.000
184.548	210.442	99.000
185.040	209.503	99.000
251.645	212.125	100.000
251.476	213.424	100.000
251.238	213.448	100.000
105.069	214.776	101.000
105.384	213.982	101.000
104.881	214.785	101.000
105.372	214.416	101.000
105.467	214.117	101.000
105.807	213.816	101.000
105.734	213.373	101.000
395.423	219.293	102.000
395.594	219.446	102.000
396.285	218.211	102.000
395.976	216.422	102.000
194.407	238.363	103.000
194.258	238.743	103.000
376.482	252.576	104.000
376.432	251.398	104.000
310.730	253.702	105.000
309.988	254.398	105.000
22.943	286.330	106.000
23.519	286.441	106.000
267.851	293.325	107.000
268.086	293.676	107.000
267.658	294.323	107.000
268.094	294.345	107.000
268.550	294.937	107.000
478.245	297.805	108.000
478.154	298.001	108.000
127.684	325.234	109.000
127.286	325.323	109.000
128.339	325.353	109.000
359.044	325.023	110.000
359.990	325.419	110.000
366.202	327.934	111.000
365.210	327.484	111.000
367.150	329.717	111.000
367.913	329.739	111.000
87.690	329.959	112.000
88.028	329.966	112.000
251.446	354.555	113.000
251.904	354.535	113.000
251.228	355.171	113.000
250.653	355.239	113.000
22.420	373.703	114.000
22.693	373.884	114.000
22.576	373.718	114.000
416.000	393.946	115.000
416.340	394.523	115.000
416.253	394.492	115.000
416.157	394.992	115.000
416.662	395.582	115.000
468.392	404.539	116.000
468.128	404.637	116.000
468.601	405.440	116.000
468.770	405.677	116.000
476.825	424.385	117.000
475.918	423.234	117.000
475.411	423.355	117.000
477.147	423.831	117.000
249.604	442.250	118.000
250.377	442.254	118.000
117.705	443.627	119.000
116.418	442.426	119.000
116.555	441.843	119.000
115.722	441.964	119.000
116.353	442.261	119.000
414.500	447.930	120.000
413.964	446.631	120.000
398.497	468.333	121.000
398.194	469.851	121.000
398.647	469.348	121.000
398.936	469.756	121.000
398.700	470.166	121.000
398.233	469.840	121.000
398.288	469.829	121.000
462.663	492.614	122.000
461.920	493.074	122.000
462.427	492.418	122.000
372.074	31.129	123.000
372.796	32.561	123.000
299.849	56.496	124.000
299.830	56.377	124.000
299.439	56.955	124.000
300.163	56.449	124.000
298.939	56.970	124.000
275.270	91.536	125.000
276.213	92.320	125.000
276.949	92.946	125.000
340.810	92.762	126.000
341.215	92.485	126.000
427.328	98.014	127.000
427.178	96.678	127.000
148.330	128.512	128.000
148.944	128.172	128.000
148.611	128.327	128.000
105.775	131.844	129.000
105.581	131.839	129.000
104.839	131.604	129.000
105.326	131.650	129.000
105.221	131.761	129.000
307.583	164.750	130.000
307.530	164.704	130.000
307.422	164.767	130.000
307.251	164.854	130.000
306.736	164.541	130.000
306.467	164.037	130.000
475.484	167.436	131.000
474.596	167.845	131.000
474.551	167.386	131.000
474.289	167.844	131.000
474.481	167.119	131.000
474.472	167.489	131.000
475.681	168.337	131.000
491.516	181.335	132.000
491.932	180.722	132.000
491.724	180.446	132.000
492.415	179.941	132.000
348.093	201.733	133.000
347.906	202.393	133.000
349.614	210.830	134.000
348.842	210.613	134.000
349.239	210.416	134.000
349.731	211.961	134.000
315.134	214.602	135.000
314.935	213.602	135.000
313.909	213.997	135.000
313.638	213.597	135.000
313.909	213.205	135.000
154.933	214.885	136.000
155.697	214.638	136.000
154.846	214.753	136.000
155.956	214.948	136.000
156.656	215.054	136.000
156.782	215.100	136.000
155.806	215.598	136.000
155.421	215.726	136.000
155.719	215.922	136.000
156.149	215.933	136.000
156.235	215.764	136.000
234.618	222.481	137.000
234.698	222.199	137.000
177.011	225.381	138.000
177.479	223.768	138.000
398.420	227.538	139.000
398.782	226.358	139.000
189.826	248.263	140.000
190.334	249.190	140.000
35.051	287.988	141.000
35.329	288.141	141.000
394.878	290.392	142.000
395.850	288.324	142.000
396.433	288.808	142.000
396.536	288.587	142.000
284.179	294.775	143.000
284.192	295.401	143.000
292.538	342.460	144.000
292.707	341.795	144.000
303.832	405.115	145.000
305.899	404.789	145.000
490.882	412.456	146.000
491.906	414.092	146.000
46.614	438.328	147.000
47.216	438.772	147.000
458.307	438.923	148.000
458.674	439.666	148.000
185.208	442.820	149.000
185.796	443.340	149.000
186.414	444.272	149.000
186.477	444.093	149.000
186.309	444.108	149.000
186.147	444.164	149.000
186.317	443.912	149.000
45.353	473.743	150.000
44.766	471.754	150.000
45.157	472.067	150.000
172.647	496.833	151.000
172.666	496.865	151.000
172.376	496.787	151.000
171.713	496.499	151.000
297.706	497.860	152.000
298.195	497.577	152.000
252.108	44.970	153.000
252.174	45.697	153.000
251.704	45.949	153.000
251.789	45.105	153.000
371.888	49.420	154.000
372.200	49.167	154.000
372.164	48.600	154.000
372.198	48.659	154.000
147.842	82.211	155.000
146.157	81.722	155.000
145.818	81.141	155.000
205.298	84.366	156.000
205.124	84.332	156.000
183.912	101.202	157.000
183.883	100.594	157.000
301.554	129.909	158.000
301.223	129.449	158.000
373.831	133.833	159.000
374.001	134.198	159.000
373.852	134.682	159.000
105.325	148.432	160.000
104.026	149.256	160.000
103.707	148.426	160.000
317.242	166.191	161.000
318.060	166.734	161.000
317.884	166.482	161.000
128.629	167.441	162.000
128.867	167.389	162.000
418.562	187.204	163.000
418.535	187.884	163.000
418.790	186.812	163.000
418.815	186.615	163.000
419.619	187.363	163.000
472.302	202.131	164.000
471.874	203.470	164.000
266.477	204.476	165.000
266.937	203.945	165.000
420.096	205.558	166.000
419.889	206.504	166.000
420.136	206.101	166.000
420.518	206.207	166.000
420.608	206.381	166.000
490.839	246.162	167.000
490.811	246.275	167.000
490.708	246.037	167.000
490.739	245.745	167.000
486.740	255.070	168.000
486.841	254.962	168.000
349.407	261.131	169.000
348.812	261.547	169.000
332.644	261.627	170.000
331.963	263.242	170.000
331.744	265.000	170.000
332.300	262.672	170.000
216.256	280.809	171.000
215.878	280.672	171.000
216.233	281.622	171.000
216.791	281.635	171.000
216.906	281.840	171.000
217.552	283.665	171.000
192.314	296.231	172.000
192.354	296.009	172.000
397.216	340.654	173.000
396.842	339.834	173.000
70.846	350.157	174.000
72.198	350.700	174.000
71.700	351.013	174.000
70.960	350.543	174.000
439.176	375.094	175.000
439.493	376.887	175.000
386.210	395.042	176.000
386.135	394.752	176.000
81.674	411.115	177.000
81.125	410.856	177.000
81.149	410.945	177.000
80.835	411.210	177.000
81.780	411.402	177.000
41.411	449.096	178.000
41.318	448.277	178.000
317.318	455.836	179.000
317.235	455.073	179.000
347.412	488.014	180.000
346.340	487.717	180.000
143.796	491.170	181.000
145.565	491.627	181.000
146.288	491.491	181.000
145.761	492.095	181.000
145.128	491.937	181.000
310.242	84.865	182.000
310.090	85.065	182.000
310.186	84.697	182.000
476.461	106.973	183.000
475.474	107.078	183.000
475.823	106.115	183.000
405.865	114.111	184.000
404.744	112.549	184.000
403.472	110.643	184.000
403.908	111.075	184.000
255.250	119.859	185.000
255.392	118.945	185.000
255.887	118.728	185.000
256.059	118.621	185.000
255.611	118.479	185.000
257.753	120.406	185.000
352.258	121.131	186.000
353.462	120.458	186.000
15.277	149.784	187.000
15.026	150.025	187.000
13.854	149.125	187.000
13.872	149.490	187.000
14.151	148.370	187.000
75.226	159.596	188.000
76.003	158.737	188.000
76.585	158.144	188.000
76.816	158.484	188.000
27.937	163.007	189.000
27.086	163.450	189.000
27.447	162.555	189.000
26.752	162.110	189.000
27.346	162.805	189.000
27.566	162.733	189.000
138.817	164.383	190.000
139.709	165.372	190.000
71.240	165.076	191.000
71.078	166.332	191.000
70.870	165.476	191.000
71.244	166.415	191.000
71.101	166.591	191.000
71.424	166.619	191.000
71.408	166.334	191.000
70.900	167.310	191.000
71.403	166.876	191.000
71.259	166.614	191.000
71.245	166.760	191.000
71.197	166.250	191.000
71.027	166.916	191.000
70.835	166.643	191.000
70.692	166.437	191.000
70.305	166.749	191.000
70.698	166.907	191.000
70.402	166.881	191.000
70.448	166.195	191.000
70.736	166.762	191.000
71.158	166.260	191.000
70.818	166.742	191.000
71.153	166.446	191.000
71.534	165.740	191.000
71.647	165.705	191.000
71.067	165.903	191.000
70.883	166.392	191.000
103.038	221.051	192.000
102.577	220.298	192.000
102.653	221.047	192.000
102.626	220.096	192.000
377.320	252.712	193.000
377.296	253.491	193.000
378.917	252.418	193.000
125.285	275.962	194.000
124.556	276.241	194.000
125.252	276.006	194.000
125.842	275.889	194.000
308.071	275.632	195.000
307.397	275.568	195.000
307.561	276.333	195.000
409.225	319.536	196.000
409.383	319.866	196.000
317.931	352.178	197.000
317.456	352.620	197.000
198.986	371.274	198.000
198.504	370.937	198.000
197.703	370.377	198.000
197.624	369.776	198.000
197.775	369.785	198.000
198.235	370.633	198.000
62.462	385.889	199.000
63.091	385.322	199.000
178.681	429.828	200.000
179.499	431.165	200.000
179.074	430.401	200.000
178.944	430.559	200.000
178.838	430.296	200.000
492.087	430.001	201.000
491.691	429.991	201.000
373.963	434.165	202.000
374.150	433.832	202.000
374.179	433.866	202.000
374.212	433.971	202.000
374.220	434.089	202.000
374.152	434.039	202.000
374.225	434.169	202.000
374.217	433.866	202.000
374.519	434.238	202.000
374.225	433.998	202.000
343.482	449.130	203.000
343.538	449.678	203.000
343.403	449.043	203.000
343.128	449.820	203.000
500.773	472.256	204.000
499.697	472.464	204.000
500.978	471.812	204.000
500.509	472.323	204.000
500.693	472.675	204.000
434.851	473.081	205.000
436.018	473.492	205.000
436.008	473.675	205.000
435.488	474.041	205.000
436.219	473.966	205.000
436.223	474.032	205.000
135.144	477.909	206.000
135.118	477.884	206.000
135.093	477.905	206.000
133.560	476.514	206.000
133.054	476.248	206.000
207.068	478.627	207.000
206.897	478.622	207.000
206.878	478.863	207.000
116.775	481.932	208.000
117.061	481.477	208.000
468.751	483.197	209.000
469.474	483.077	209.000
218.013	495.116	210.000
218.061	495.925	210.000
17.886	503.741	211.000
18.548	503.338	211.000
18.716	503.139	211.000
489.241	503.756	212.000
487.594	502.582	212.000
487.129	502.773	212.000
488.414	503.741	212.000
489.120	503.612	212.000
489.337	503.606	212.000
218.412	22.523	213.000
218.216	22.672	213.000
217.454	22.615	213.000
343.088	129.935	214.000
344.811	129.139	214.000
344.616	130.501	214.000
296.439	147.341	215.000
296.555	147.080	215.000
295.880	147.030	215.000
66.015	173.192	216.000
65.587	173.101	216.000
65.689	172.483	216.000
65.620	172.941	216.000
66.122	173.366	216.000
267.892	178.553	217.000
267.299	178.790	217.000
266.407	178.898	217.000
266.450	178.132	217.000
408.583	204.342	218.000
408.628	204.438	218.000
408.560	205.114	218.000
407.675	204.760	218.000
62.141	221.679	219.000
62.170	220.702	219.000
62.383	221.285	219.000
236.372	221.627	220.000
236.885	221.292	220.000
237.107	221.078	220.000
237.863	220.868	220.000
76.503	226.305	221.000
76.768	226.722	221.000
151.640	246.996	222.000
151.453	246.482	222.000
151.886	246.578	222.000
406.231	248.663	223.000
407.915	248.276	223.000
309.120	254.408	224.000
309.261	254.400	224.000
310.038	253.552	224.000
310.718	253.784	224.000
239.814	282.309	225.000
239.442	281.640	225.000
239.795	282.327	225.000
35.253	287.592	226.000
34.472	287.019	226.000
34.817	287.253	226.000
476.473	297.488	227.000
476.239	297.094	227.000
476.588	296.879	227.000
127.753	325.181	228.000
127.916	325.334	228.000
126.851	325.103	228.000
125.722	324.758	228.000
453.889	335.181	229.000
454.258	334.576	229.000
453.591	334.240	229.000
453.570	334.527	229.000
453.670	334.002	229.000
40.414	350.453	230.000
39.806	350.250	230.000
38.074	350.644	230.000
485.045	350.388	231.000
485.346	349.632	231.000
493.510	360.253	232.000
492.393	360.594	232.000
286.360	364.159	233.000
286.293	364.297	233.000
286.322	364.434	233.000
285.739	363.895	233.000
286.098	364.005	233.000
169.192	386.537	234.000
168.128	386.274	234.000
53.047	402.073	235.000
53.470	403.256	235.000
361.547	402.339	236.000
361.210	402.436	236.000
9.007	405.090	237.000
8.533	404.242	237.000
8.167	404.491	237.000
8.496	404.237	237.000
8.572	404.007	237.000
8.849	403.474	237.000
8.974	404.016	237.000
8.933	403.897	237.000
9.311	403.394	237.000
434.331	412.043	238.000
434.542	412.005	238.000
99.056	421.657	239.000
99.001	421.839	239.000
98.167	421.535	239.000
98.238	421.300	239.000
97.628	420.102	239.000
97.764	420.028	239.000
98.473	420.437	239.000
97.969	421.060	239.000
97.685	421.559	239.000
97.057	421.416	239.000
96.985	422.117	239.000
97.033	422.326	239.000
33.821	437.438	240.000
33.984	436.954	240.000
264.871	446.797	241.000
264.941	446.827	241.000
264.920	446.826	241.000
264.826	446.711	241.000
264.877	446.688	241.000
264.944	446.878	241.000
410.241	446.561	242.000
410.417	446.404	242.000
154.185	453.253	243.000
154.165	452.588	243.000
154.666	453.613	243.000
154.895	453.015	243.000
154.898	452.451	243.000
334.083	457.512	244.000
333.594	457.358	244.000
51.727	488.064	245.000
50.860	487.695	245.000
461.573	493.078	246.000
462.100	493.146	246.000
462.285	493.475	246.000
462.398	493.937	246.000
461.069	493.876	246.000
460.631	494.181	246.000
299.622	17.871	247.000
298.955	18.460	247.000
298.715	18.175	247.000
298.222	18.337	247.000
235.266	20.754	248.000
235.024	20.641	248.000
235.590	19.864	248.000
236.118	20.576	248.000
235.800	20.553	248.000
235.331	20.784	248.000
235.142	20.535	248.000
234.356	20.818	248.000
233.737	21.539	248.000
201.480	33.849	249.000
202.556	33.888	249.000
203.173	34.116	249.000
475.158	90.134	250.000
475.789	91.086	250.000
276.378	91.917	251.000
276.059	91.354	251.000
275.394	91.200	251.000
275.139	91.564	251.000
275.037	91.555	251.000
274.477	90.267	251.000
274.902	90.054	251.000
160.309	110.291	252.000
160.006	110.139	252.000
160.460	110.039	252.000
160.310	110.111	252.000
276.796	121.825	253.000
276.700	121.960	253.000
276.613	121.820	253.000
355.678	149.711	254.000
356.764	150.292	254.000
202.255	153.976	255.000
203.041	153.018	255.000
129.181	166.949	256.000
128.453	167.753	256.000
129.317	167.367	256.000
129.229	167.103	256.000
128.728	166.694	256.000
128.848	167.031	256.000
128.916	166.743	256.000
128.859	166.324	256.000
128.337	166.475	256.000
128.395	166.760	256.000
128.044	166.407	256.000
128.497	166.237	256.000
128.272	166.458	256.000
128.613	166.349	256.000
127.709	166.147	256.000
127.663	166.017	256.000
127.715	164.966	256.000
182.177	170.044	257.000
182.070	170.888	257.000
181.280	171.223	257.000
274.678	171.592	258.000
275.071	172.011	258.000
274.188	171.291	258.000
274.475	171.264	258.000
413.097	178.256	259.000
411.781	177.885	259.000
411.903	177.518	259.000
412.237	177.177	259.000
412.632	178.021	259.000
310.864	190.761	260.000
310.072	189.337	260.000
269.057	201.161	261.000
268.769	201.770	261.000
347.580	204.081	262.000
346.592	203.915	262.000
347.633	203.485	262.000
471.980	203.656	263.000
469.711	204.573	263.000
468.724	203.640	263.000
177.556	223.203	264.000
177.796	222.785	264.000
177.381	222.758	264.000
194.630	239.005	265.000
194.346	238.981	265.000
179.733	267.477	266.000
180.261	267.246	266.000
179.801	267.706	266.000
179.565	267.505	266.000
405.806	341.448	267.000
405.642	341.374	267.000
405.300	342.476	267.000
461.156	352.171	268.000
461.124	351.817	268.000
461.079	351.103	268.000
460.749	352.477	268.000
460.972	352.466	268.000
439.369	377.847	269.000
439.494	378.694	269.000
229.227	378.573	270.000
228.972	378.449	270.000
228.626	378.271	270.000
229.312	377.552	270.000
437.642	389.675	271.000
438.142	389.771	271.000
438.652	389.948	271.000
438.321	389.890	271.000
439.943	389.451	271.000
439.648	389.175	271.000
439.269	387.750	271.000
439.483	387.859	271.000
80.738	395.123	272.000
79.787	394.862	272.000
450.559	407.317	273.000
450.797	407.504	273.000
451.346	406.501	273.000
159.551	409.306	274.000
158.878	409.124	274.000
300.040	439.386	275.000
300.824	439.404	275.000
301.161	439.516	275.000
302.247	439.434	275.000
302.457	440.269	275.000
128.406	471.775	276.000
128.179	472.056	276.000
127.859	471.567	276.000
232.634	479.730	277.000
231.935	478.986	277.000
313.057	500.515	278.000
312.762	499.927	278.000
312.718	499.322	278.000
312.786	499.692	278.000
313.067	500.143	278.000
313.025	500.309	278.000
312.470	500.404	278.000
312.389	500.601	278.000
311.721	500.269	278.000
311.602	500.180	278.000
311.805	500.247	278.000
312.485	500.630	278.000
311.411	500.815	278.000
157.597	65.159	279.000
157.588	64.909	279.000
157.738	65.112	279.000
158.707	65.646	279.000
327.418	98.094	280.000
328.003	97.914	280.000
315.838	122.756	281.000
315.915	122.837	281.000
315.767	122.777	281.000
265.249	125.272	282.000
266.104	124.700	282.000
264.816	125.428	282.000
264.914	125.120	282.000
266.165	125.607	282.000
265.607	124.444	282.000
315.229	143.992	283.000
315.025	144.189	283.000
291.102	159.241	284.000
289.628	159.400	284.000
34.322	175.552	285.000
33.734	175.053	285.000
33.608	175.158	285.000
33.549	175.163	285.000
34.208	174.496	285.000
33.561	174.289	285.000
260.998	205.159	286.000
260.197	205.476	286.000
260.846	206.094	286.000
261.325	206.915	286.000
261.081	206.981	286.000
261.318	206.551	286.000
260.700	206.472	286.000
167.613	205.655	287.000
167.553	205.186	287.000
169.026	207.560	287.000
225.804	255.946	288.000
225.780	256.150	288.000
200.376	278.030	289.000
200.243	277.481	289.000
267.688	310.261	290.000
268.277	311.129	290.000
147.331	327.629	291.000
147.225	327.447	291.000
146.750	327.778	291.000
146.113	327.110	291.000
146.536	326.931	291.000
88.775	329.958	292.000
88.083	330.033	292.000
87.952	330.252	292.000
88.783	330.724	292.000
87.452	331.223	292.000
87.113	330.587	292.000
480.690	377.634	293.000
480.786	377.618	293.000
480.166	377.202	293.000
479.445	377.406	293.000
479.590	378.752	293.000
146.397	406.712	294.000
145.684	406.495	294.000
145.572	407.118	294.000
502.421	413.021	295.000
501.807	413.090	295.000
23.261	414.686	296.000
22.999	413.879	296.000
442.207	416.250	297.000
442.341	416.318	297.000
31.706	430.004	298.000
31.866	429.492	298.000
47.361	439.974	299.000
47.595	440.792	299.000
47.455	439.234	299.000
48.122	439.327	299.000
47.024	439.780	299.000
48.819	438.449	299.000
41.325	448.924	300.000
41.870	449.841	300.000
46.224	474.070	301.000
45.926	473.735	301.000
46.190	474.469	301.000
46.709	474.417	301.000
374.503	478.962	302.000
374.144	478.075	302.000
374.325	479.568	302.000
374.345	478.106	302.000
356.524	479.504	303.000
355.762	478.931	303.000
173.559	497.706	304.000
174.288	498.929	304.000
174.590	499.058	304.000
174.591	498.822	304.000
175.460	499.258	304.000
173.986	498.547	304.000
174.188	498.923	304.000
251.410	42.797	305.000
250.723	42.703	305.000
250.293	42.202	305.000
250.606	42.184	305.000
372.300	49.456	306.000
372.697	49.153	306.000
371.683	49.369	306.000
371.034	49.513	306.000
371.568	49.726	306.000
311.316	50.417	307.000
311.644	51.164	307.000
189.166	113.077	308.000
188.816	113.427	308.000
238.775	115.307	309.000
239.196	114.783	309.000
239.079	115.260	309.000
239.501	115.178	309.000
303.113	130.616	310.000
302.185	131.205	310.000
189.121	165.579	311.000
189.133	165.898	311.000
292.039	181.703	312.000
291.201	180.202	312.000
291.403	180.490	312.000
292.107	180.289	312.000
62.287	194.951	313.000
61.686	195.831	313.000
61.539	196.562	313.000
61.863	195.846	313.000
185.353	209.739	314.000
184.908	209.314	314.000
184.774	209.735	314.000
185.166	209.107	314.000
185.437	209.038	314.000
185.622	210.333	314.000
185.063	210.596	314.000
350.099	210.946	315.000
350.392	210.335	315.000
314.669	213.848	316.000
314.321	214.459	316.000
34.163	225.088	317.000
32.701	225.033	317.000
173.466	233.369	318.000
173.790	233.334	318.000
172.515	233.716	318.000
173.716	233.805	318.000
173.794	234.053	318.000
172.945	234.465	318.000
165.045	247.233	319.000
164.712	247.950	319.000
347.572	262.060	320.000
348.011	261.782	320.000
347.722	262.060	320.000
348.962	262.228	320.000
349.831	261.922	320.000
333.616	263.598	321.000
334.259	263.452	321.000
333.982	262.593	321.000
333.128	262.323	321.000
333.683	263.946	321.000
332.497	264.124	321.000
98.938	295.132	322.000
98.420	294.930	322.000
98.958	295.679	322.000
98.722	296.429	322.000
98.082	296.795	322.000
256.157	353.437	323.000
254.625	352.506	323.000
252.276	353.436	323.000
253.178	352.578	323.000
253.272	352.417	323.000
22.365	374.061	324.000
22.559	373.792	324.000
22.805	373.622	324.000
156.615	380.978	325.000
157.532	380.698	325.000
310.236	388.497	326.000
309.618	389.067	326.000
309.014	389.495	326.000
53.462	402.720	327.000
54.329	401.957	327.000
54.622	401.331	327.000
467.183	461.293	328.000
467.031	460.789	328.000
23.179	463.211	329.000
23.621	462.992	329.000
24.118	462.563	329.000
16.633	486.310	330.000
17.487	486.173	330.000
17.784	484.877	330.000
418.442	486.742	331.000
418.264	486.305	331.000
417.528	487.290	331.000
299.134	497.470	332.000
298.768	497.068	332.000
148.076	105.497	333.000
148.396	106.091	333.000
148.496	105.909	333.000
481.272	106.733	334.000
479.971	106.525	334.000
477.827	106.044	334.000
478.295	105.893	334.000
474.630	105.785	334.000
474.652	105.976	334.000
401.284	109.100	335.000
402.346	109.184	335.000
402.110	108.693	335.000
401.505	106.400	335.000
402.199	107.531	335.000
497.267	115.231	336.000
497.502	116.680	336.000
360.535	116.710	337.000
358.986	117.624	337.000
359.598	117.995	337.000
61.111	124.471	338.000
61.714	124.768	338.000
61.431	124.551	338.000
62.120	124.753	338.000
62.189	124.402	338.000
61.601	124.588	338.000
61.999	124.501	338.000
62.085	124.140	338.000
62.240	124.025	338.000
61.764	124.284	338.000
62.337	124.212	338.000
61.247	124.148	338.000
61.234	124.539	338.000
60.940	124.461	338.000
61.756	124.240	338.000
61.522	125.282	338.000
60.559	125.541	338.000
61.022	125.255	338.000
61.571	125.151	338.000
61.607	125.342	338.000
60.465	125.796	338.000
485.278	139.738	339.000
485.514	140.062	339.000
306.637	163.593	340.000
304.288	162.362	340.000
491.693	181.596	341.000
491.198	181.255	341.000
490.738	181.538	341.000
490.857	181.287	341.000
418.986	186.649	342.000
418.581	186.569	342.000
419.115	185.446	342.000
419.052	185.788	342.000
419.813	185.400	342.000
418.963	186.003	342.000
420.266	185.292	342.000
419.753	184.704	342.000
419.501	185.158	342.000
419.161	186.288	342.000
419.279	186.496	342.000
361.535	210.599	343.000
362.430	211.143	343.000
363.737	210.775	343.000
271.225	212.049	344.000
270.688	211.419	344.000
62.842	220.794	345.000
62.857	219.840	345.000
62.729	219.657	345.000
62.204	219.912	345.000
62.560	221.073	345.000
61.579	220.806	345.000
275.593	265.038	346.000
275.401	264.740	346.000
95.144	276.051	347.000
95.036	275.662	347.000
124.477	275.578	348.000
124.705	275.912	348.000
124.433	275.399	348.000
123.818	276.038	348.000
123.762	275.496	348.000
123.893	275.389	348.000
123.989	275.719	348.000
310.027	276.695	349.000
310.668	277.080	349.000
253.419	289.853	350.000
253.230	289.181	350.000
252.016	289.613	350.000
111.479	295.389	351.000
111.271	295.193	351.000
284.397	294.505	352.000
285.231	295.075	352.000
284.325	294.741	352.000
283.859	294.981	352.000
283.803	294.887	352.000
283.876	294.807	352.000
283.545	294.587	352.000
283.791	293.523	352.000
189.168	296.026	353.000
189.259	296.302	353.000
190.315	296.608	353.000
362.228	371.281	354.000
362.731	370.108	354.000
451.842	374.338	355.000
451.643	374.399	355.000
451.463	374.492	355.000
452.311	373.795	355.000
438.453	378.013	356.000
438.129	377.433	356.000
437.536	378.727	356.000
437.123	379.733	356.000
436.721	379.975	356.000
192.452	391.018	357.000
192.338	389.514	357.000
496.682	392.741	358.000
498.518	391.693	358.000
498.793	392.461	358.000
436.238	412.291	359.000
435.595	411.727	359.000
436.078	410.832	359.000
435.423	412.185	359.000
436.272	413.204	359.000
476.639	424.330	360.000
475.274	424.333	360.000
474.053	424.179	360.000
474.568	424.074	360.000
475.762	423.316	360.000
474.752	424.097	360.000
475.044	423.686	360.000
475.510	423.435	360.000
474.679	423.545	360.000
474.355	423.720	360.000
474.925	423.371	360.000
270.491	438.744	361.000
270.984	439.641	361.000
216.510	449.027	362.000
217.023	449.359	362.000
216.689	449.571	362.000
218.094	449.916	362.000
141.955	452.945	363.000
141.683	453.574	363.000
142.656	454.215	363.000
140.897	453.795	363.000
333.998	455.544	364.000
334.270	456.022	364.000
333.967	455.369	364.000
332.978	455.157	364.000
333.295	454.755	364.000
456.045	463.184	365.000
456.008	462.947	365.000
455.500	463.333	365.000
456.090	462.872	365.000
456.231	462.478	365.000
316.954	467.178	366.000
316.749	466.946	366.000
27.443	480.162	367.000
27.026	480.651	367.000
26.776	480.313	367.000
234.914	479.929	368.000
234.493	480.109	368.000
234.035	479.454	368.000
233.097	479.121	368.000
207.614	20.998	369.000
207.802	20.526	369.000
218.551	45.142	370.000
218.679	44.588	370.000
218.585	45.461	370.000
217.835	45.865	370.000
218.260	47.100	370.000
299.721	56.621	371.000
299.003	56.812	371.000
299.680	56.700	371.000
149.458	85.557	372.000
150.452	85.195	372.000
277.997	121.675	373.000
277.620	122.294	373.000
276.736	122.622	373.000
137.953	164.920	374.000
138.275	166.425	374.000
139.857	167.138	374.000
492.065	192.011	375.000
493.481	190.794	375.000
493.627	189.683	375.000
469.703	202.665	376.000
470.503	202.773	376.000
471.911	201.350	376.000
472.151	199.999	376.000
347.415	203.806	377.000
346.567	203.874	377.000
346.697	203.547	377.000
346.769	203.436	377.000
346.647	202.539	377.000
346.843	202.164	377.000
438.185	229.753	378.000
438.630	230.365	378.000
438.840	229.749	378.000
246.745	277.235	379.000
246.573	277.406	379.000
248.112	275.678	379.000
490.690	303.491	380.000
491.132	303.399	380.000
73.161	320.857	381.000
72.400	321.088	381.000
72.804	320.607	381.000
72.639	319.605	381.000
126.627	324.874	382.000
126.032	324.640	382.000
126.678	325.046	382.000
101.403	369.454	383.000
101.162	369.712	383.000
414.806	402.002	384.000
414.723	401.976	384.000
415.265	401.868	384.000
303.943	407.286	385.000
305.459	406.660	385.000
80.656	410.731	386.000
81.316	410.739	386.000
396.349	413.891	387.000
395.660	414.869	387.000
395.956	414.307	387.000
442.583	415.531	388.000
442.938	416.093	388.000
41.155	450.335	389.000
40.877	449.211	389.000
316.097	454.990	390.000
316.115	454.518	390.000
315.382	454.129	390.000
459.580	472.256	391.000
460.353	472.271	391.000
163.603	492.930	392.000
164.446	493.077	392.000
408.474	118.618	393.000
409.872	119.480	393.000
409.565	118.922	393.000
151.706	126.739	394.000
151.985	126.318	394.000
151.241	126.047	394.000
178.795	135.809	395.000
178.693	135.748	395.000
316.000	143.056	396.000
316.366	142.499	396.000
315.897	143.159	396.000
313.715	143.226	396.000
313.816	143.648	396.000
314.786	143.543	396.000
313.585	142.628	396.000
255.272	164.478	397.000
254.238	162.610	397.000
254.027	164.122	397.000
253.320	163.620	397.000
252.880	163.640	397.000
253.842	163.314	397.000
253.901	162.618	397.000
254.736	162.471	397.000
188.767	165.764	398.000
189.230	165.878	398.000
188.881	165.589	398.000
33.796	224.501	399.000
33.690	224.582	399.000
34.137	223.456	399.000
33.950	223.533	399.000
33.183	223.943	399.000
33.391	224.235	399.000
79.320	230.433	400.000
80.264	231.044	400.000
80.286	230.582	400.000
79.540	231.117	400.000
490.466	246.499	401.000
489.695	246.524	401.000
489.501	246.331	401.000
489.194	246.094	401.000
489.026	245.772	401.000
489.530	245.598	401.000
270.728	253.297	402.000
270.603	252.583	402.000
268.978	252.720	402.000
180.836	267.804	403.000
179.872	267.545	403.000
179.582	267.548	403.000
178.431	267.759	403.000
178.965	268.252	403.000
179.091	269.713	403.000
178.636	268.691	403.000
175.407	276.136	404.000
173.784	275.873	404.000
425.399	330.344	405.000
424.838	329.409	405.000
453.774	332.985	406.000
454.139	332.803	406.000
454.303	332.918	406.000
454.456	333.400	406.000
454.000	333.121	406.000
453.999	333.238	406.000
285.920	363.373	407.000
285.481	361.934	407.000
285.176	361.789	407.000
284.984	360.960	407.000
396.599	364.998	408.000
396.579	364.835	408.000
308.115	375.005	409.000
308.409	374.973	409.000
307.133	375.439	409.000
306.675	374.579	409.000
306.943	374.448	409.000
167.459	385.898	410.000
166.746	385.710	410.000
166.686	385.858	410.000
166.865	385.964	410.000
167.430	385.824	410.000
167.048	386.025	410.000
167.367	385.623	410.000
288.250	400.195	411.000
288.559	400.392	411.000
287.881	400.462	411.000
491.159	413.119	412.000
491.044	414.000	412.000
34.134	436.262	413.000
33.842	436.375	413.000
33.644	436.299	413.000
400.975	460.095	414.000
401.250	459.648	414.000
401.379	459.614	414.000
436.245	473.741	415.000
436.028	473.487	415.000
436.451	473.675	415.000
437.145	473.165	415.000
420.217	494.393	416.000
420.139	494.599	416.000
419.798	494.960	416.000
418.849	493.347	416.000
298.962	497.868	417.000
299.425	497.080	417.000
380.005	499.310	418.000
379.556	497.933	418.000
379.057	497.963	418.000
378.575	498.546	418.000
199.213	33.932	419.000
199.008	34.322	419.000
199.166	34.486	419.000
325.243	40.892	420.000
324.932	40.125	420.000
325.609	40.199	420.000
324.632	39.715	420.000
324.906	40.528	420.000
324.772	40.338	420.000
324.707	40.550	420.000
324.381	40.718	420.000
324.427	40.501	420.000
324.546	40.569	420.000
323.415	50.840	421.000
323.458	51.291	421.000
322.479	50.152	421.000
157.291	65.052	422.000
157.570	65.047	422.000
157.815	65.427	422.000
157.638	64.524	422.000
158.349	65.376	422.000
158.532	65.647	422.000
157.751	65.268	422.000
158.171	65.602	422.000
306.655	78.886	423.000
306.693	79.152	423.000
103.329	114.826	424.000
102.776	114.768	424.000
102.438	115.686	424.000
101.670	115.778	424.000
101.324	116.603	424.000
100.699	116.091	424.000
99.821	115.659	424.000
139.760	134.109	425.000
139.063	134.830	425.000
106.908	146.968	426.000
108.714	148.347	426.000
108.370	147.781	426.000
303.396	163.247	427.000
306.480	164.603	427.000
307.018	164.551	427.000
378.266	252.883	428.000
377.372	255.141	428.000
311.460	253.882	429.000
310.482	253.298	429.000
310.746	253.629	429.000
310.281	254.104	429.000
309.370	254.657	429.000
236.232	260.410	430.000
235.854	259.957	430.000
236.468	259.869	430.000
236.248	259.398	430.000
235.809	259.189	430.000
471.482	273.410	431.000
471.697	273.207	431.000
471.099	273.233	431.000
471.619	272.827	431.000
266.857	295.693	432.000
266.577	294.792	432.000
266.539	294.991	432.000
266.964	295.224	432.000
114.583	325.803	433.000
113.572	325.079	433.000
397.425	344.523	434.000
397.567	344.600	434.000
43.804	349.249	435.000
42.869	349.551	435.000
314.869	369.760	436.000
314.993	369.414	436.000
315.170	368.569	436.000
16.303	373.843	437.000
16.106	373.394	437.000
16.815	373.965	437.000
17.172	374.110	437.000
309.363	390.342	438.000
309.255	390.033	438.000
309.067	390.041	438.000
309.385	389.653	438.000
309.452	389.521	438.000
309.334	389.814	438.000
309.551	390.056	438.000
309.744	389.936	438.000
309.335	390.110	438.000
193.023	391.515	439.000
192.498	390.572	439.000
192.587	390.019	439.000
254.224	396.218	440.000
254.911	395.932	440.000
254.947	396.055	440.000
255.555	396.519	440.000
449.549	405.659	441.000
449.645	405.832	441.000
449.210	405.593	441.000
492.140	428.905	442.000
491.754	428.676	442.000
186.558	444.029	443.000
186.509	444.070	443.000
186.216	443.644	443.000
185.903	443.171	443.000
185.922	442.790	443.000
186.312	443.659	443.000
186.206	444.245	443.000
186.419	443.908	443.000
185.710	443.048	443.000
354.266	479.091	444.000
354.931	479.508	444.000
354.978	480.174	444.000
355.250	480.975	444.000
441.626	482.928	445.000
441.269	483.981	445.000
51.445	485.173	446.000
50.895	486.277	446.000
51.136	486.515	446.000
213.920	10.569	447.000
213.809	11.564	447.000
213.588	11.132	447.000
213.266	11.735	447.000
213.059	10.893	447.000
331.901	43.072	448.000
331.391	41.895	448.000
249.657	56.313	449.000
249.551	55.406	449.000
266.970	85.159	450.000
266.577	84.837	450.000
268.195	85.652	450.000
267.643	84.347	450.000
268.164	85.367	450.000
440.001	91.565	451.000
439.684	91.749	451.000
106.749	124.110	452.000
107.012	123.850	452.000
106.297	123.389	452.000
106.474	125.192	452.000
106.383	124.822	452.000
154.829	183.182	453.000
155.460	184.369	453.000
155.447	185.193	453.000
154.880	183.975	453.000
279.711	185.686	454.000
278.251	185.399	454.000
464.152	224.958	455.000
462.544	224.819	455.000
462.305	225.210	455.000
499.156	249.196	456.000
497.968	250.608	456.000
496.862	250.803	456.000
495.902	251.258	456.000
495.628	251.126	456.000
495.918	249.842	456.000
495.767	250.038	456.000
496.530	249.354	456.000
497.664	249.713	456.000
496.630	248.730	456.000
495.672	248.628	456.000
495.780	249.094	456.000
495.611	249.106	456.000
495.536	248.856	456.000
234.519	251.775	457.000
234.892	251.557	457.000
225.931	256.134	458.000
225.904	256.509	458.000
283.264	269.344	459.000
283.339	269.798	459.000
283.025	269.734	459.000
281.810	270.180	459.000
281.668	269.580	459.000
282.320	271.293	459.000
281.111	270.764	459.000
281.682	270.791	459.000
316.169	276.218	460.000
314.785	276.070	460.000
315.683	275.406	460.000
23.897	287.154	461.000
23.676	287.040	461.000
22.579	286.856	461.000
258.289	321.102	462.000
258.488	321.225	462.000
258.639	320.684	462.000
394.159	325.944	463.000
394.263	325.461	463.000
393.778	324.919	463.000
462.863	352.502	464.000
462.830	352.714	464.000
197.396	369.367	465.000
198.425	369.190	465.000
198.808	368.443	465.000
101.068	370.100	466.000
100.719	369.608	466.000
101.067	370.379	466.000
100.374	370.282	466.000
400.216	390.595	467.000
400.373	391.318	467.000
400.319	390.275	467.000
462.921	400.467	468.000
462.583	400.010	468.000
395.574	404.498	469.000
394.974	404.155	469.000
375.726	406.175	470.000
376.594	406.611	470.000
375.980	407.734	470.000
318.830	439.435	471.000
318.687	439.043	471.000
318.598	439.425	471.000
490.346	448.058	472.000
490.348	447.933	472.000
491.012	446.826	472.000
490.638	446.808	472.000
490.973	447.049	472.000
228.348	454.107	473.000
229.100	454.177	473.000
407.271	495.905	474.000
407.333	495.766	474.000
408.230	494.008	474.000
407.859	495.563	474.000
407.446	495.113	474.000
386.481	47.411	475.000
386.556	47.474	475.000
459.163	92.154	476.000
459.481	91.269	476.000
459.447	90.753	476.000
115.230	114.767	477.000
114.738	115.606	477.000
290.783	157.960	478.000
292.189	158.731	478.000
275.332	171.079	479.000
275.870	171.409	479.000
276.302	171.477	479.000
276.301	172.363	479.000
277.104	171.938	479.000
278.234	171.288	479.000
277.252	171.299	479.000
277.944	170.359	479.000
277.219	170.549	479.000
85.237	177.708	480.000
83.861	177.361	480.000
83.082	179.089	480.000
490.733	181.841	481.000
491.203	181.830	481.000
491.357	181.873	481.000
88.460	193.060	482.000
89.056	192.052	482.000
294.635	195.555	483.000
294.824	194.558	483.000
75.868	219.622	484.000
76.231	219.557	484.000
76.536	219.954	484.000
152.276	233.683	485.000
152.167	233.396	485.000
475.210	234.355	486.000
474.523	233.996	486.000
193.855	239.067	487.000
194.019	239.300	487.000
194.555	239.294	487.000
386.265	244.922	488.000
388.265	244.849	488.000
388.349	245.103	488.000
388.465	245.008	488.000
388.020	245.206	488.000
388.144	245.544	488.000
503.587	257.889	489.000
504.235	258.054	489.000
246.050	277.864	490.000
244.266	278.597	490.000
245.325	278.531	490.000
385.601	302.672	491.000
385.935	301.283	491.000
504.289	365.008	492.000
503.961	364.843	492.000
503.320	364.907	492.000
503.200	365.447	492.000
503.815	365.498	492.000
504.421	365.213	492.000
503.990	364.968	492.000
452.658	373.213	493.000
452.658	373.691	493.000
135.903	396.342	494.000
135.607	396.614	494.000
134.219	395.379	494.000
360.492	400.970	495.000
360.313	400.643	495.000
115.073	418.271	496.000
115.033	418.260	496.000
217.039	450.346	497.000
218.036	449.556	497.000
314.881	454.299	498.000
315.826	454.992	498.000
315.679	454.719	498.000
315.991	454.704	498.000
465.919	460.999	499.000
465.368	461.587	499.000
21.733	461.826	500.000
22.477	460.768	500.000
27.914	480.286	501.000
28.072	479.759	501.000
28.764	480.856	501.000
28.992	481.608	501.000
29.068	481.806	501.000
29.331	481.451	501.000
206.880	54.127	502.000
207.044	54.659	502.000
207.150	53.267	502.000
207.521	53.595	502.000
207.269	54.057	502.000
207.122	53.121	502.000
206.971	53.061	502.000
183.476	91.540	503.000
184.650	91.197	503.000
184.843	91.871	503.000
184.710	91.799	503.000
184.295	91.610	503.000
148.186	104.762	504.000
147.788	104.802	504.000
146.806	104.599	504.000
401.641	105.515	505.000
401.295	106.184	505.000
400.572	105.231	505.000
399.747	104.561	505.000
400.040	104.729	505.000
400.009	104.577	505.000
399.371	104.435	505.000
265.234	124.354	506.000
265.436	123.813	506.000
264.914	123.814	506.000
279.739	156.368	507.000
281.974	155.679	507.000
29.150	162.027	508.000
28.612	162.601	508.000
27.554	162.051	508.000
151.911	177.672	509.000
151.786	178.205	509.000
152.230	178.392	509.000
57.566	185.765	510.000
57.499	186.746	510.000
58.236	186.617	510.000
315.492	213.491	511.000
315.504	212.629	511.000
313.799	212.739	511.000
314.426	213.545	511.000
171.883	234.161	512.000
172.565	234.365	512.000
173.749	234.119	512.000
173.993	233.722	512.000
376.706	254.549	513.000
377.546	253.488	513.000
378.958	253.089	513.000
397.004	344.296	514.000
397.146	345.084	514.000
41.481	381.177	515.000
41.862	381.485	515.000
39.697	382.018	515.000
384.296	413.351	516.000
386.144	413.295	516.000
385.167	412.666	516.000
383.750	412.471	516.000
384.263	412.575	516.000
384.132	413.160	516.000
377.894	416.293	517.000
377.307	416.499	517.000
395.898	415.784	518.000
396.958	415.147	518.000
374.360	434.131	519.000
374.004	434.691	519.000
300.171	452.781	520.000
299.426	452.508	520.000
333.809	454.645	521.000
333.400	454.165	521.000
333.025	453.954	521.000
436.251	461.855	522.000
436.641	462.535	522.000
436.531	462.299	522.000
436.217	462.609	522.000
217.981	48.186	523.000
218.305	47.453	523.000
218.735	47.497	523.000
322.684	48.663	524.000
322.157	47.887	524.000
321.233	48.463	524.000
475.780	105.709	525.000
475.617	106.056	525.000
475.293	106.413	525.000
475.332	106.906	525.000
475.063	107.448	525.000
369.203	113.788	526.000
369.561	114.221	526.000
369.120	114.491	526.000
271.956	118.534	527.000
272.002	118.480	527.000
271.891	118.408	527.000
272.295	118.868	527.000
272.451	118.080	527.000
408.671	119.496	528.000
409.913	120.120	528.000
410.121	119.290	528.000
134.005	121.727	529.000
134.260	121.493	529.000
134.632	121.247	529.000
134.596	121.400	529.000
133.974	120.952	529.000
[truncated: 166,650 more rows]
