# Supplementary material for: The transpeptidase PBP2 governs initial localization and activity of the major cell-wall synthesis machinery in E. coli
Source: eLife. 2020 Feb 20;9:e50629. doi: 10.7554/eLife.50629 (PMC7089770; doi:10.7554/eLife.50629)
Supplement: Source data 1. [file elife-50629-data1.zip › data/fast/GFP/gfpPBP2_mutant_25uMiptg_2.txt]

X Y ID
269.550	9.487	1.000
269.299	9.559	1.000
407.095	9.595	2.000
406.918	9.423	2.000
406.654	10.001	2.000
406.846	9.835	2.000
126.636	23.453	3.000
126.623	22.893	3.000
232.628	56.403	4.000
232.266	56.362	4.000
160.618	63.704	5.000
159.812	62.630	5.000
159.530	62.407	5.000
159.989	62.824	5.000
173.103	65.093	6.000
173.290	65.603	6.000
172.878	65.705	6.000
172.694	65.769	6.000
171.915	65.822	6.000
173.038	65.691	6.000
172.721	65.747	6.000
172.758	65.877	6.000
172.728	65.683	6.000
172.648	65.621	6.000
172.529	64.937	6.000
173.081	64.957	6.000
172.432	65.036	6.000
172.710	65.915	6.000
172.437	65.208	6.000
171.739	65.594	6.000
172.366	65.299	6.000
172.209	64.449	6.000
171.880	65.055	6.000
168.733	77.953	7.000
168.879	78.613	7.000
168.652	78.925	7.000
335.580	80.374	8.000
335.862	79.590	8.000
213.620	84.821	9.000
213.649	84.897	9.000
164.103	93.234	10.000
164.203	93.171	10.000
164.044	92.793	10.000
164.154	93.330	10.000
292.386	95.332	11.000
292.467	95.668	11.000
174.051	96.302	12.000
175.763	96.982	12.000
176.425	96.930	12.000
177.043	97.131	12.000
155.499	101.614	13.000
155.224	100.900	13.000
165.425	112.506	14.000
165.744	112.068	14.000
334.743	112.978	15.000
334.707	113.464	15.000
335.098	112.694	15.000
110.718	117.769	16.000
110.423	118.164	16.000
110.173	117.952	16.000
109.974	117.786	16.000
109.571	118.611	16.000
234.425	133.360	17.000
234.009	133.755	17.000
234.822	134.009	17.000
234.353	133.823	17.000
62.748	139.136	18.000
63.155	138.828	18.000
63.433	138.572	18.000
314.075	147.741	19.000
313.706	147.692	19.000
313.677	147.948	19.000
241.692	156.398	20.000
240.047	156.795	20.000
43.488	158.791	21.000
43.939	158.667	21.000
43.720	158.490	21.000
44.424	158.955	21.000
44.077	158.822	21.000
45.106	158.806	21.000
44.522	158.814	21.000
400.432	162.998	22.000
400.236	163.356	22.000
400.848	163.668	22.000
400.682	163.025	22.000
421.318	168.384	23.000
421.403	167.658	23.000
299.175	173.558	24.000
299.744	173.682	24.000
300.617	173.845	24.000
416.384	179.617	25.000
416.529	179.146	25.000
415.879	179.593	25.000
415.815	179.861	25.000
415.990	179.445	25.000
415.847	179.821	25.000
415.435	179.041	25.000
415.450	179.413	25.000
415.273	179.667	25.000
415.701	179.902	25.000
415.850	179.402	25.000
415.814	179.699	25.000
415.380	179.682	25.000
415.850	180.308	25.000
415.546	180.809	25.000
415.739	179.930	25.000
416.260	179.454	25.000
274.208	186.289	26.000
273.275	185.980	26.000
250.157	198.233	27.000
249.798	198.207	27.000
420.196	202.981	28.000
419.914	202.422	28.000
40.932	206.595	29.000
41.140	206.480	29.000
39.712	205.878	29.000
38.571	205.512	29.000
39.246	205.692	29.000
39.021	205.989	29.000
144.851	216.971	30.000
145.087	217.077	30.000
298.340	219.509	31.000
297.554	219.638	31.000
119.331	229.926	32.000
118.826	230.022	32.000
461.814	237.337	33.000
462.228	238.952	33.000
462.117	238.588	33.000
461.420	238.531	33.000
462.719	237.445	33.000
105.080	238.371	34.000
104.836	238.710	34.000
499.564	239.904	35.000
499.841	238.822	35.000
500.095	239.267	35.000
432.818	259.602	36.000
432.754	258.586	36.000
432.627	257.890	36.000
431.767	258.125	36.000
432.833	258.636	36.000
432.274	257.961	36.000
431.409	257.551	36.000
432.059	257.578	36.000
477.903	274.502	37.000
477.600	275.273	37.000
478.689	274.030	37.000
479.030	274.080	37.000
478.922	272.915	37.000
479.232	273.419	37.000
478.824	273.797	37.000
476.774	272.973	37.000
475.428	273.549	37.000
320.326	276.689	38.000
319.904	277.461	38.000
320.188	278.770	38.000
320.040	278.838	38.000
427.379	331.622	39.000
427.085	332.595	39.000
427.481	332.557	39.000
427.570	332.431	39.000
427.427	333.357	39.000
427.252	333.648	39.000
25.018	333.324	40.000
24.809	332.567	40.000
24.453	333.119	40.000
24.387	333.415	40.000
372.007	338.927	41.000
371.607	338.981	41.000
370.907	338.548	41.000
371.245	338.500	41.000
371.353	338.555	41.000
370.934	338.621	41.000
372.238	338.717	41.000
498.777	340.068	42.000
499.070	339.576	42.000
498.951	339.309	42.000
364.659	380.269	43.000
364.494	379.799	43.000
364.966	380.709	43.000
364.380	380.599	43.000
364.455	380.443	43.000
363.831	380.619	43.000
363.897	380.935	43.000
363.792	380.883	43.000
364.181	380.487	43.000
364.154	379.682	43.000
363.962	380.426	43.000
363.647	380.647	43.000
363.415	379.952	43.000
363.480	380.198	43.000
435.685	389.293	44.000
436.296	389.300	44.000
437.162	389.161	44.000
437.298	388.567	44.000
90.664	391.774	45.000
90.305	391.884	45.000
90.251	391.290	45.000
493.163	397.764	46.000
493.123	397.992	46.000
397.150	406.512	47.000
397.018	407.104	47.000
396.484	406.414	47.000
397.009	406.660	47.000
397.611	406.582	47.000
480.312	407.871	48.000
480.589	407.520	48.000
480.572	407.901	48.000
480.126	408.153	48.000
480.252	407.964	48.000
117.316	410.645	49.000
117.350	411.026	49.000
116.147	410.149	49.000
118.219	411.480	49.000
118.118	411.464	49.000
405.976	415.748	50.000
404.324	417.055	50.000
404.372	416.606	50.000
408.631	439.540	51.000
409.746	439.146	51.000
409.094	438.771	51.000
351.926	449.057	52.000
351.963	448.657	52.000
351.892	449.109	52.000
352.584	450.163	52.000
352.878	451.052	52.000
120.840	459.579	53.000
119.047	459.759	53.000
118.734	460.535	53.000
118.195	460.700	53.000
117.772	459.939	53.000
117.041	460.623	53.000
182.752	488.079	54.000
182.362	487.283	54.000
183.823	489.265	54.000
183.130	488.650	54.000
502.514	492.783	55.000
502.829	492.178	55.000
502.694	492.085	55.000
502.413	493.182	55.000
502.541	491.711	55.000
501.897	491.000	55.000
500.289	492.828	55.000
417.036	497.214	56.000
417.820	496.964	56.000
418.240	497.589	56.000
418.295	497.974	56.000
418.306	497.897	56.000
418.522	497.480	56.000
418.635	497.049	56.000
495.026	499.903	57.000
494.952	499.388	57.000
496.466	498.296	57.000
252.205	80.540	58.000
252.993	80.386	58.000
254.944	80.550	58.000
254.756	80.523	58.000
254.840	80.583	58.000
255.329	80.494	58.000
255.181	80.673	58.000
328.892	104.369	59.000
328.281	104.923	59.000
156.655	119.926	60.000
156.624	119.794	60.000
472.620	134.502	61.000
473.058	136.225	61.000
68.315	147.325	62.000
67.560	147.467	62.000
67.605	147.167	62.000
225.048	161.299	63.000
224.904	162.078	63.000
225.144	162.737	63.000
224.783	161.680	63.000
224.917	160.115	63.000
224.621	160.027	63.000
224.531	161.004	63.000
224.140	160.784	63.000
223.775	161.123	63.000
223.473	161.413	63.000
489.514	178.166	64.000
489.308	178.338	64.000
448.285	182.466	65.000
448.223	182.596	65.000
448.148	182.607	65.000
448.040	182.618	65.000
448.339	182.633	65.000
449.026	183.716	65.000
449.216	182.730	65.000
449.106	183.453	65.000
448.322	183.748	65.000
448.432	183.633	65.000
448.549	183.221	65.000
448.581	183.194	65.000
448.146	183.641	65.000
283.635	186.440	66.000
283.074	186.843	66.000
428.107	187.384	67.000
427.562	186.880	67.000
427.040	184.963	67.000
48.742	231.723	68.000
48.855	231.575	68.000
49.224	231.110	68.000
49.058	230.443	68.000
49.027	230.282	68.000
50.057	230.574	68.000
49.142	230.079	68.000
49.664	229.703	68.000
65.983	260.805	69.000
66.716	260.544	69.000
467.926	273.329	70.000
467.955	276.289	70.000
234.937	276.710	71.000
234.656	277.394	71.000
234.210	277.345	71.000
240.578	303.526	72.000
240.487	302.922	72.000
240.529	302.005	72.000
240.144	302.052	72.000
322.299	315.477	73.000
322.854	316.226	73.000
220.375	318.489	74.000
221.820	317.825	74.000
496.654	326.444	75.000
496.855	326.300	75.000
461.269	327.244	76.000
461.461	326.582	76.000
461.253	326.692	76.000
460.021	327.105	76.000
459.848	327.952	76.000
459.971	327.741	76.000
460.711	328.026	76.000
424.170	341.534	77.000
423.567	341.184	77.000
423.125	341.590	77.000
422.919	341.384	77.000
422.683	341.847	77.000
422.488	340.703	77.000
422.601	340.683	77.000
422.611	340.901	77.000
422.792	341.368	77.000
423.322	341.380	77.000
422.683	341.434	77.000
366.997	349.390	78.000
367.228	350.091	78.000
455.890	349.234	79.000
455.819	349.232	79.000
456.245	348.756	79.000
455.790	348.720	79.000
456.656	348.530	79.000
456.562	348.303	79.000
456.393	348.027	79.000
456.890	347.503	79.000
456.268	348.186	79.000
456.558	347.930	79.000
363.551	395.016	80.000
363.484	395.880	80.000
374.365	397.988	81.000
374.155	397.954	81.000
374.087	397.318	81.000
374.333	396.822	81.000
374.025	397.289	81.000
373.368	397.389	81.000
372.700	397.258	81.000
373.502	397.866	81.000
373.454	397.134	81.000
373.713	396.583	81.000
374.247	395.976	81.000
154.202	406.070	82.000
153.881	406.384	82.000
153.904	406.262	82.000
153.501	405.978	82.000
153.666	405.981	82.000
417.766	12.670	83.000
418.085	12.169	83.000
321.983	23.844	84.000
322.545	25.015	84.000
322.346	23.693	84.000
235.209	37.052	85.000
234.853	36.872	85.000
187.692	57.437	86.000
186.796	57.549	86.000
467.542	100.583	87.000
466.597	101.526	87.000
466.510	100.018	87.000
334.532	121.097	88.000
334.667	121.596	88.000
334.770	121.040	88.000
331.665	129.340	89.000
331.694	129.510	89.000
150.878	133.087	90.000
151.177	132.610	90.000
239.440	177.017	91.000
240.894	176.047	91.000
241.534	177.247	91.000
320.743	181.915	92.000
320.858	182.643	92.000
320.734	183.405	92.000
320.862	184.208	92.000
321.768	183.783	92.000
321.646	182.352	92.000
193.502	203.457	93.000
194.782	203.304	93.000
194.218	203.576	93.000
194.886	203.924	93.000
194.426	203.955	93.000
502.368	229.465	94.000
503.151	228.803	94.000
417.190	242.992	95.000
417.377	242.748	95.000
417.083	242.991	95.000
417.003	242.974	95.000
284.481	257.855	96.000
284.862	258.140	96.000
351.507	282.322	97.000
351.497	282.266	97.000
351.499	282.357	97.000
349.811	305.907	98.000
350.406	305.887	98.000
350.406	306.090	98.000
387.188	316.039	99.000
386.747	315.793	99.000
296.413	335.885	100.000
296.117	336.433	100.000
347.032	353.638	101.000
345.992	352.989	101.000
107.951	364.591	102.000
108.688	365.405	102.000
108.679	365.275	102.000
451.763	414.395	103.000
451.758	414.116	103.000
450.102	413.451	103.000
73.179	434.292	104.000
73.444	433.886	104.000
259.660	10.220	105.000
261.435	11.966	105.000
262.669	13.915	105.000
260.731	13.101	105.000
482.157	29.940	106.000
482.310	30.137	106.000
68.137	67.716	107.000
68.666	67.564	107.000
68.400	67.848	107.000
68.157	67.105	107.000
66.878	67.461	107.000
333.892	80.601	108.000
333.901	80.889	108.000
300.030	83.785	109.000
298.819	83.479	109.000
298.343	82.549	109.000
283.173	91.452	110.000
282.932	91.900	110.000
459.523	126.005	111.000
459.410	127.246	111.000
459.923	127.627	111.000
461.170	127.873	111.000
78.304	139.346	112.000
77.733	140.439	112.000
310.049	162.472	113.000
310.146	162.186	113.000
231.345	182.886	114.000
231.013	183.442	114.000
230.802	183.130	114.000
273.007	185.547	115.000
273.205	185.461	115.000
273.565	185.480	115.000
273.971	186.117	115.000
273.544	186.286	115.000
335.828	186.190	116.000
334.225	185.068	116.000
130.921	195.082	117.000
130.806	195.098	117.000
368.345	201.328	118.000
368.210	201.049	118.000
65.831	202.112	119.000
65.262	201.649	119.000
64.557	200.999	119.000
66.128	202.316	119.000
118.206	230.110	120.000
118.678	230.081	120.000
118.661	229.038	120.000
118.790	230.532	120.000
447.736	234.681	121.000
448.241	234.668	121.000
448.565	234.013	121.000
204.302	247.893	122.000
204.464	249.249	122.000
363.447	288.605	123.000
363.432	288.238	123.000
363.070	287.971	123.000
362.875	287.995	123.000
363.255	287.915	123.000
362.983	287.558	123.000
363.705	287.217	123.000
363.217	287.550	123.000
17.127	299.047	124.000
16.160	300.243	124.000
16.162	299.381	124.000
15.963	299.416	124.000
15.543	299.588	124.000
15.424	299.654	124.000
15.734	299.267	124.000
16.588	299.443	124.000
15.787	298.705	124.000
16.173	298.561	124.000
16.996	298.102	124.000
362.506	345.687	125.000
362.309	345.167	125.000
362.562	345.607	125.000
379.225	348.276	126.000
379.360	348.370	126.000
387.179	361.385	127.000
387.376	361.713	127.000
388.109	361.547	127.000
387.434	361.324	127.000
388.461	361.232	127.000
388.561	360.634	127.000
388.032	360.058	127.000
388.372	360.216	127.000
388.927	361.021	127.000
388.597	361.028	127.000
389.346	362.300	127.000
375.158	374.577	128.000
375.126	373.998	128.000
375.228	374.247	128.000
375.301	373.956	128.000
375.097	374.143	128.000
375.027	373.532	128.000
342.078	444.823	129.000
341.844	445.125	129.000
492.155	475.216	130.000
492.156	476.466	130.000
491.555	476.014	130.000
175.317	479.466	131.000
176.088	480.607	131.000
428.762	487.038	132.000
428.215	487.906	132.000
429.787	486.529	132.000
428.790	487.012	132.000
429.178	486.419	132.000
428.606	486.710	132.000
430.173	485.581	132.000
429.979	485.644	132.000
430.113	486.544	132.000
430.765	485.742	132.000
430.651	485.989	132.000
430.546	487.110	132.000
34.947	492.884	133.000
35.974	492.470	133.000
34.966	493.111	133.000
35.163	493.271	133.000
125.751	22.716	134.000
125.328	22.146	134.000
125.540	22.339	134.000
125.628	22.268	134.000
232.324	56.640	135.000
232.721	56.833	135.000
232.032	57.273	135.000
232.357	57.147	135.000
232.710	56.609	135.000
232.704	57.118	135.000
232.730	56.995	135.000
107.799	78.365	136.000
107.555	77.658	136.000
107.563	78.337	136.000
106.718	78.076	136.000
461.216	94.654	137.000
460.822	93.422	137.000
461.558	93.015	137.000
461.484	93.726	137.000
461.676	93.725	137.000
461.866	92.897	137.000
459.995	93.607	137.000
459.502	93.162	137.000
334.748	113.692	138.000
335.262	113.776	138.000
334.758	114.160	138.000
335.727	113.911	138.000
101.886	126.029	139.000
102.382	126.633	139.000
473.380	137.017	140.000
473.663	137.293	140.000
421.494	167.109	141.000
421.011	167.517	141.000
342.653	173.921	142.000
342.285	173.676	142.000
108.495	176.744	143.000
108.351	177.446	143.000
110.443	175.686	143.000
281.980	187.034	144.000
285.028	186.846	144.000
285.832	187.285	144.000
286.912	187.699	144.000
356.908	203.468	145.000
356.575	203.925	145.000
144.954	218.205	146.000
145.307	220.134	146.000
299.133	219.162	147.000
298.609	218.284	147.000
66.492	260.563	148.000
66.339	261.109	148.000
452.981	304.352	149.000
452.417	304.717	149.000
452.692	304.312	149.000
453.247	304.166	149.000
499.216	340.080	150.000
500.030	340.788	150.000
499.797	341.093	150.000
500.137	341.471	150.000
500.070	340.902	150.000
499.537	341.265	150.000
500.160	341.431	150.000
500.558	342.597	150.000
500.714	343.270	150.000
322.369	346.633	151.000
322.485	347.294	151.000
323.495	349.206	151.000
322.047	346.126	151.000
337.237	355.523	152.000
336.016	356.072	152.000
336.752	356.920	152.000
271.723	363.310	153.000
272.220	363.640	153.000
484.626	371.062	154.000
484.731	370.026	154.000
326.997	385.395	155.000
326.915	386.253	155.000
363.287	393.972	156.000
362.809	393.250	156.000
362.961	393.104	156.000
107.128	402.142	157.000
106.214	401.599	157.000
105.846	401.291	157.000
105.987	401.039	157.000
106.453	400.714	157.000
103.648	399.121	157.000
492.304	459.195	158.000
491.807	459.582	158.000
491.864	458.420	158.000
159.645	460.473	159.000
159.645	460.244	159.000
160.258	460.588	159.000
159.823	460.841	159.000
160.127	461.377	159.000
160.160	460.920	159.000
160.034	462.537	159.000
91.629	465.829	160.000
90.933	465.937	160.000
59.232	49.542	161.000
59.284	49.788	161.000
60.108	49.970	161.000
149.480	63.340	162.000
149.175	63.744	162.000
148.603	65.527	162.000
68.331	146.781	163.000
69.073	146.142	163.000
68.609	146.616	163.000
67.554	147.915	163.000
68.955	147.419	163.000
326.415	171.420	164.000
326.703	171.149	164.000
325.987	170.157	164.000
420.824	203.892	165.000
421.238	203.126	165.000
253.697	243.197	166.000
254.142	242.877	166.000
452.651	244.450	167.000
453.344	244.135	167.000
453.348	244.031	167.000
453.008	244.185	167.000
452.775	244.241	167.000
452.506	244.235	167.000
452.496	244.207	167.000
453.409	244.374	167.000
452.705	244.324	167.000
452.438	244.361	167.000
452.339	244.659	167.000
453.166	244.122	167.000
452.618	244.363	167.000
452.792	244.470	167.000
452.788	244.397	167.000
452.524	244.017	167.000
452.918	244.237	167.000
453.267	244.162	167.000
452.760	244.321	167.000
452.409	244.134	167.000
453.105	243.844	167.000
397.368	297.676	168.000
397.386	296.831	168.000
493.204	303.135	169.000
493.481	303.071	169.000
296.834	305.344	170.000
297.049	305.059	170.000
222.016	317.669	171.000
220.612	318.252	171.000
220.914	317.345	171.000
221.109	317.415	171.000
23.431	334.212	172.000
23.758	334.199	172.000
371.793	351.975	173.000
372.791	350.483	173.000
372.274	351.127	173.000
279.194	368.599	174.000
279.547	368.532	174.000
196.994	401.020	175.000
196.460	399.900	175.000
196.318	399.076	175.000
195.762	398.809	175.000
182.678	486.232	176.000
182.560	486.336	176.000
415.584	14.302	177.000
414.721	15.114	177.000
482.594	30.047	178.000
482.662	30.148	178.000
482.440	30.256	178.000
482.438	30.005	178.000
482.416	29.715	178.000
482.135	29.528	178.000
482.264	29.643	178.000
482.401	29.639	178.000
482.432	29.269	178.000
482.486	28.896	178.000
132.991	34.023	179.000
132.649	33.107	179.000
167.473	53.230	180.000
168.521	54.790	180.000
312.499	89.158	181.000
312.589	88.786	181.000
312.423	89.057	181.000
284.738	92.028	182.000
284.598	91.701	182.000
283.636	91.335	182.000
328.432	104.797	183.000
327.888	105.290	183.000
328.177	104.893	183.000
327.615	104.241	183.000
164.439	111.581	184.000
164.888	112.321	184.000
164.313	112.936	184.000
164.626	112.605	184.000
109.640	120.404	185.000
108.914	121.891	185.000
62.085	139.018	186.000
62.493	138.791	186.000
76.749	141.005	187.000
76.443	139.815	187.000
313.713	147.784	188.000
314.188	148.635	188.000
497.905	180.290	189.000
497.573	180.601	189.000
427.342	185.589	190.000
429.218	188.984	190.000
8.011	217.128	191.000
8.597	217.263	191.000
501.839	239.863	192.000
502.473	239.403	192.000
436.863	263.420	193.000
435.929	263.550	193.000
284.848	271.351	194.000
285.032	270.775	194.000
285.512	269.783	194.000
424.501	285.567	195.000
424.768	285.735	195.000
465.865	289.390	196.000
465.629	289.928	196.000
465.649	290.455	196.000
465.796	289.311	196.000
465.896	289.353	196.000
251.456	299.417	197.000
250.944	299.021	197.000
250.912	298.726	197.000
250.728	298.731	197.000
250.669	298.508	197.000
248.542	394.639	198.000
248.669	394.921	198.000
249.314	394.026	198.000
249.282	394.275	198.000
397.680	407.163	199.000
397.431	406.914	199.000
396.735	406.807	199.000
397.163	406.539	199.000
396.695	406.529	199.000
397.172	405.903	199.000
396.665	405.350	199.000
396.692	405.840	199.000
480.630	408.209	200.000
480.309	408.228	200.000
494.558	410.012	201.000
494.987	409.113	201.000
176.972	480.676	202.000
176.515	480.665	202.000
176.522	480.762	202.000
177.118	480.348	202.000
177.085	479.387	202.000
176.711	479.193	202.000
175.936	479.471	202.000
176.055	478.919	202.000
175.476	478.688	202.000
175.181	478.861	202.000
174.972	478.695	202.000
174.893	478.765	202.000
175.175	478.705	202.000
14.645	27.494	203.000
15.227	27.263	203.000
16.148	26.546	203.000
14.900	27.167	203.000
15.857	27.692	203.000
446.703	51.276	204.000
446.753	52.546	204.000
446.790	52.358	204.000
446.756	52.389	204.000
446.023	53.269	204.000
445.051	52.717	204.000
445.625	50.901	204.000
444.898	52.160	204.000
445.015	53.568	204.000
445.436	52.578	204.000
445.492	51.896	204.000
172.551	84.398	205.000
173.596	84.204	205.000
163.403	93.158	206.000
163.377	93.783	206.000
302.429	112.242	207.000
302.038	111.464	207.000
459.253	121.669	208.000
458.226	120.203	208.000
457.822	118.884	208.000
457.845	117.003	208.000
456.989	117.219	208.000
458.322	116.696	208.000
458.641	117.474	208.000
87.628	130.820	209.000
88.665	130.984	209.000
87.436	131.412	209.000
87.100	131.082	209.000
87.132	130.659	209.000
86.925	130.779	209.000
86.975	130.693	209.000
237.288	132.851	210.000
237.785	132.760	210.000
236.634	133.007	210.000
237.186	133.117	210.000
322.079	159.905	211.000
321.226	159.553	211.000
321.532	159.669	211.000
320.416	160.075	211.000
422.256	167.351	212.000
421.755	166.967	212.000
421.496	167.863	212.000
421.166	167.121	212.000
421.530	167.156	212.000
421.167	168.312	212.000
342.139	173.484	213.000
342.533	173.793	213.000
342.120	174.582	213.000
343.272	173.989	213.000
342.861	174.052	213.000
342.485	173.408	213.000
342.507	173.447	213.000
67.143	183.945	214.000
67.300	183.426	214.000
67.554	183.019	214.000
67.424	182.844	214.000
235.421	276.878	215.000
234.731	276.788	215.000
235.319	276.549	215.000
498.069	284.587	216.000
498.481	283.643	216.000
497.902	284.586	216.000
427.978	332.838	217.000
427.804	333.368	217.000
427.504	333.267	217.000
427.690	333.125	217.000
427.874	333.576	217.000
426.896	333.575	217.000
426.104	332.881	217.000
426.024	333.329	217.000
428.367	331.949	217.000
380.365	348.146	218.000
380.969	347.860	218.000
380.203	347.905	218.000
379.603	348.125	218.000
380.223	348.175	218.000
380.612	348.883	218.000
380.986	348.827	218.000
381.206	349.018	218.000
381.667	349.346	218.000
466.352	354.364	219.000
465.951	355.141	219.000
466.203	354.786	219.000
465.538	355.780	219.000
466.115	356.710	219.000
107.782	366.162	220.000
108.588	364.502	220.000
108.100	364.306	220.000
463.547	367.076	221.000
463.268	366.923	221.000
463.331	367.570	221.000
463.525	367.730	221.000
429.965	372.286	222.000
429.663	372.688	222.000
429.508	372.986	222.000
483.116	376.741	223.000
483.693	377.277	223.000
484.268	378.556	223.000
222.832	381.337	224.000
222.881	381.801	224.000
223.082	380.661	224.000
153.437	406.215	225.000
153.908	406.248	225.000
153.913	405.584	225.000
153.883	405.502	225.000
153.671	406.299	225.000
153.577	406.196	225.000
153.531	406.508	225.000
386.445	423.172	226.000
386.586	423.045	226.000
386.183	423.568	226.000
387.097	424.530	226.000
387.093	423.345	226.000
386.993	423.846	226.000
386.980	423.534	226.000
387.829	423.923	226.000
387.856	423.514	226.000
65.062	437.136	227.000
65.826	437.208	227.000
65.631	437.245	227.000
66.272	437.666	227.000
116.334	460.592	228.000
116.765	460.615	228.000
102.115	474.785	229.000
102.333	474.944	229.000
72.916	77.328	230.000
72.422	76.853	230.000
72.660	77.544	230.000
72.659	77.949	230.000
72.732	77.837	230.000
72.820	77.968	230.000
73.242	77.698	230.000
72.847	77.711	230.000
72.785	77.470	230.000
73.243	77.642	230.000
73.758	77.228	230.000
72.869	77.336	230.000
72.882	77.538	230.000
73.149	77.518	230.000
73.637	77.319	230.000
73.235	77.200	230.000
169.007	79.061	231.000
169.317	79.018	231.000
347.163	112.251	232.000
347.698	113.612	232.000
155.770	119.071	233.000
155.967	119.114	233.000
155.443	119.411	233.000
102.342	128.001	234.000
101.822	128.471	234.000
101.424	127.302	234.000
102.175	128.007	234.000
102.232	127.570	234.000
102.406	127.600	234.000
102.549	128.654	234.000
101.942	127.654	234.000
101.890	127.134	234.000
459.427	127.526	235.000
459.720	128.016	235.000
459.825	129.738	235.000
460.510	128.550	235.000
460.057	126.163	235.000
459.655	126.805	235.000
459.616	128.829	235.000
461.286	127.922	235.000
44.448	159.181	236.000
44.011	159.505	236.000
241.296	176.367	237.000
240.874	176.878	237.000
240.719	177.868	237.000
241.040	178.610	237.000
242.257	177.352	237.000
241.955	177.464	237.000
241.788	178.952	237.000
241.685	179.386	237.000
242.325	182.010	237.000
110.422	176.766	238.000
110.749	176.562	238.000
110.035	176.863	238.000
110.006	177.176	238.000
110.305	178.033	238.000
129.815	194.548	239.000
129.728	194.576	239.000
247.997	197.017	240.000
247.679	197.427	240.000
247.947	198.481	240.000
145.000	218.759	241.000
144.436	218.336	241.000
144.269	218.241	241.000
144.835	220.008	241.000
144.442	218.458	241.000
144.410	219.134	241.000
412.608	223.498	242.000
411.368	222.978	242.000
411.837	222.400	242.000
450.980	230.632	243.000
449.516	231.117	243.000
61.803	233.007	244.000
62.136	232.373	244.000
62.746	232.226	244.000
62.352	232.496	244.000
416.027	243.153	245.000
416.895	242.795	245.000
416.608	242.783	245.000
415.964	242.989	245.000
66.066	260.517	246.000
65.933	260.507	246.000
65.634	260.443	246.000
66.066	260.212	246.000
66.377	260.296	246.000
66.208	260.821	246.000
66.616	260.310	246.000
67.122	260.601	246.000
67.398	261.345	246.000
450.662	326.710	247.000
450.166	325.066	247.000
496.911	326.958	248.000
497.457	326.937	248.000
497.688	326.560	248.000
497.892	325.389	248.000
498.674	324.890	248.000
498.428	326.360	248.000
497.773	326.931	248.000
497.753	327.406	248.000
497.743	327.551	248.000
498.209	326.996	248.000
497.400	326.893	248.000
497.272	326.303	248.000
497.245	326.390	248.000
497.077	326.331	248.000
23.208	334.386	249.000
23.070	333.504	249.000
22.194	334.134	249.000
22.306	334.482	249.000
366.500	348.132	250.000
366.494	348.543	250.000
366.956	348.870	250.000
367.355	349.432	250.000
366.298	348.399	250.000
366.359	347.874	250.000
365.413	347.425	250.000
365.297	349.037	250.000
366.587	349.613	250.000
365.185	347.858	250.000
279.860	369.106	251.000
279.763	368.850	251.000
280.123	369.143	251.000
279.729	368.879	251.000
280.131	369.252	251.000
280.185	369.030	251.000
439.718	377.759	252.000
439.499	377.280	252.000
116.047	410.765	253.000
116.562	410.786	253.000
116.870	411.522	253.000
117.057	410.955	253.000
117.180	411.180	253.000
117.525	411.032	253.000
117.488	411.237	253.000
269.470	423.632	254.000
269.213	423.671	254.000
269.674	423.986	254.000
269.316	424.234	254.000
269.029	423.925	254.000
268.500	423.220	254.000
268.081	422.902	254.000
268.835	422.362	254.000
267.700	423.059	254.000
266.896	422.974	254.000
436.848	431.462	255.000
436.693	431.207	255.000
436.477	431.407	255.000
436.797	431.485	255.000
172.938	449.215	256.000
172.339	449.449	256.000
172.174	450.403	256.000
172.399	450.454	256.000
172.945	450.327	256.000
172.530	449.558	256.000
172.983	448.996	256.000
173.767	448.643	256.000
172.316	470.482	257.000
172.401	471.332	257.000
140.740	478.386	258.000
139.682	479.546	258.000
417.994	497.194	259.000
418.210	496.867	259.000
418.580	496.951	259.000
125.716	21.906	260.000
125.454	21.697	260.000
125.071	21.777	260.000
125.269	21.856	260.000
125.446	21.704	260.000
126.094	22.386	260.000
125.757	21.819	260.000
126.633	22.119	260.000
126.583	22.666	260.000
126.114	22.767	260.000
126.367	23.083	260.000
117.613	30.189	261.000
118.334	29.816	261.000
118.018	28.880	261.000
118.164	29.423	261.000
118.417	29.232	261.000
187.196	55.110	262.000
186.873	55.622	262.000
190.460	92.982	263.000
189.405	93.926	263.000
188.483	93.768	263.000
188.826	92.834	263.000
176.247	96.557	264.000
176.902	96.984	264.000
176.139	97.866	264.000
338.977	98.551	265.000
339.189	98.694	265.000
338.747	98.943	265.000
338.498	100.372	265.000
334.175	123.219	266.000
333.943	122.000	266.000
334.521	120.993	266.000
334.301	121.746	266.000
334.610	120.991	266.000
62.265	138.137	267.000
63.415	138.571	267.000
63.677	138.514	267.000
63.783	139.231	267.000
61.197	138.053	267.000
326.376	170.609	268.000
325.431	168.361	268.000
395.833	181.690	269.000
395.583	181.462	269.000
394.967	181.840	269.000
395.619	181.288	269.000
273.029	186.575	270.000
273.309	186.517	270.000
272.478	186.985	270.000
41.083	206.596	271.000
40.654	207.052	271.000
431.449	258.140	272.000
430.717	257.806	272.000
430.168	257.459	272.000
429.913	258.051	272.000
428.882	257.504	272.000
429.294	257.514	272.000
428.984	257.194	272.000
429.501	257.250	272.000
429.840	256.822	272.000
430.095	256.435	272.000
429.917	256.555	272.000
429.831	256.816	272.000
435.118	263.425	273.000
434.543	263.811	273.000
434.674	264.373	273.000
434.726	264.402	273.000
317.961	278.108	274.000
317.151	277.868	274.000
317.806	277.857	274.000
318.083	278.176	274.000
491.893	303.190	275.000
492.848	302.733	275.000
492.911	302.524	275.000
493.335	303.505	275.000
273.050	304.881	276.000
272.640	304.833	276.000
273.195	304.663	276.000
460.871	326.791	277.000
460.520	327.181	277.000
459.592	327.032	277.000
384.179	335.772	278.000
384.272	337.591	278.000
406.212	346.749	279.000
407.586	345.497	279.000
406.129	346.337	279.000
406.888	346.530	279.000
406.749	346.779	279.000
403.389	361.910	280.000
402.166	361.162	280.000
401.035	362.005	280.000
363.445	394.574	281.000
363.267	395.661	281.000
363.352	395.791	281.000
363.730	395.691	281.000
363.790	395.230	281.000
363.368	394.796	281.000
392.975	452.703	282.000
392.686	452.132	282.000
392.343	451.657	282.000
92.650	465.829	283.000
93.313	466.129	283.000
93.285	466.113	283.000
165.330	70.976	284.000
165.349	72.595	284.000
28.812	86.682	285.000
29.316	86.477	285.000
28.736	86.565	285.000
28.795	86.427	285.000
359.325	117.997	286.000
360.781	118.360	286.000
289.989	122.257	287.000
289.532	122.497	287.000
289.418	122.808	287.000
290.005	123.453	287.000
289.730	124.878	287.000
289.668	124.628	287.000
290.122	124.512	287.000
289.429	123.752	287.000
289.136	123.828	287.000
289.108	124.239	287.000
288.808	123.528	287.000
289.466	124.618	287.000
110.935	140.992	288.000
110.602	140.928	288.000
110.135	141.676	288.000
116.353	169.855	289.000
116.544	170.509	289.000
322.072	183.576	290.000
322.131	184.342	290.000
321.712	184.103	290.000
428.566	186.587	291.000
427.536	185.812	291.000
8.088	216.365	292.000
8.653	217.733	292.000
50.360	230.287	293.000
50.492	230.483	293.000
49.003	230.479	293.000
25.985	272.974	294.000
25.780	273.508	294.000
241.189	306.131	295.000
240.860	304.320	295.000
221.237	317.205	296.000
220.925	318.323	296.000
221.561	317.878	296.000
221.019	317.315	296.000
221.296	317.178	296.000
220.935	317.293	296.000
220.843	317.433	296.000
221.421	316.960	296.000
370.521	337.907	297.000
370.449	337.450	297.000
437.752	357.905	298.000
438.076	357.279	298.000
437.975	358.550	298.000
437.802	358.796	298.000
438.209	358.356	298.000
451.664	367.080	299.000
452.775	365.451	299.000
452.952	366.091	299.000
453.994	366.849	299.000
453.781	367.497	299.000
64.058	373.372	300.000
63.170	372.637	300.000
63.290	373.349	300.000
65.938	374.363	300.000
375.593	372.875	301.000
375.772	372.846	301.000
376.031	372.710	301.000
375.921	372.949	301.000
375.882	373.893	301.000
375.495	373.193	301.000
375.487	372.400	301.000
374.996	372.844	301.000
374.834	372.918	301.000
374.976	373.764	301.000
375.390	373.458	301.000
375.758	373.706	301.000
375.515	373.827	301.000
375.503	373.672	301.000
375.263	373.459	301.000
375.515	373.532	301.000
375.490	373.500	301.000
375.633	373.634	301.000
375.613	373.782	301.000
375.706	373.502	301.000
376.161	373.591	301.000
375.757	372.542	301.000
91.717	391.271	302.000
91.380	391.578	302.000
90.531	390.484	302.000
118.671	460.596	303.000
117.883	461.082	303.000
410.586	461.714	304.000
411.326	461.973	304.000
47.269	43.085	305.000
47.341	42.799	305.000
49.264	44.098	305.000
48.901	43.707	305.000
48.676	44.232	305.000
47.881	43.858	305.000
211.861	84.629	306.000
211.909	84.838	306.000
174.393	85.077	307.000
173.504	85.242	307.000
173.811	84.741	307.000
173.431	84.422	307.000
328.834	105.079	308.000
328.972	104.124	308.000
164.768	110.940	309.000
164.463	110.849	309.000
164.269	111.039	309.000
225.999	117.302	310.000
225.669	116.968	310.000
75.842	140.606	311.000
76.009	140.267	311.000
76.607	139.973	311.000
68.924	147.056	312.000
68.433	148.048	312.000
69.927	145.804	312.000
68.173	148.902	312.000
66.940	148.976	312.000
405.458	158.924	313.000
407.398	157.462	313.000
406.284	159.227	313.000
407.023	158.270	313.000
408.177	157.750	313.000
498.059	180.648	314.000
498.247	180.871	314.000
498.120	181.137	314.000
62.084	210.631	315.000
63.269	210.906	315.000
62.668	210.145	315.000
61.770	211.275	315.000
105.781	234.321	316.000
105.964	233.249	316.000
105.960	233.480	316.000
492.346	275.365	317.000
492.249	275.368	317.000
491.899	276.041	317.000
492.244	276.287	317.000
492.207	276.310	317.000
491.647	275.017	317.000
492.345	274.930	317.000
492.124	275.505	317.000
321.622	345.079	318.000
322.093	346.374	318.000
223.558	382.919	319.000
223.029	386.273	319.000
223.535	387.187	319.000
223.198	387.058	319.000
223.526	385.819	319.000
248.853	394.438	320.000
248.913	394.091	320.000
249.290	394.481	320.000
352.513	400.748	321.000
353.401	401.791	321.000
353.145	401.723	321.000
183.328	488.192	322.000
184.938	490.303	322.000
185.538	491.140	322.000
185.886	492.083	322.000
185.755	491.630	322.000
184.553	490.749	322.000
184.499	490.496	322.000
185.014	491.294	322.000
113.496	20.597	323.000
114.063	20.748	323.000
192.965	36.472	324.000
192.370	36.062	324.000
168.283	54.708	325.000
168.450	54.238	325.000
233.290	56.941	326.000
233.281	56.739	326.000
168.856	78.044	327.000
168.956	77.485	327.000
169.512	77.813	327.000
169.623	78.961	327.000
168.922	78.716	327.000
16.587	103.393	328.000
16.826	103.203	328.000
17.381	102.998	328.000
469.787	104.576	329.000
468.714	105.046	329.000
468.915	104.122	329.000
469.164	103.561	329.000
157.540	119.952	330.000
156.360	120.502	330.000
231.813	148.536	331.000
230.679	146.467	331.000
223.090	160.857	332.000
223.448	160.358	332.000
223.369	160.883	332.000
222.579	160.606	332.000
222.336	160.996	332.000
418.203	194.034	333.000
420.028	193.370	333.000
215.726	223.948	334.000
214.574	224.641	334.000
214.440	224.614	334.000
214.183	224.287	334.000
213.896	224.767	334.000
284.341	257.303	335.000
284.414	256.480	335.000
234.857	276.085	336.000
235.844	275.679	336.000
236.270	275.415	336.000
235.557	275.005	336.000
456.266	348.196	337.000
455.788	349.226	337.000
211.245	359.993	338.000
210.898	360.177	338.000
211.383	359.761	338.000
435.914	388.447	339.000
436.614	386.492	339.000
295.846	416.470	340.000
295.810	416.488	340.000
419.296	495.954	341.000
418.919	496.310	341.000
418.812	496.322	341.000
418.999	496.219	341.000
418.816	496.084	341.000
418.874	495.894	341.000
418.022	496.636	341.000
418.668	496.953	341.000
417.868	496.950	341.000
417.939	497.000	341.000
417.598	497.287	341.000
416.951	497.884	341.000
416.101	497.622	341.000
134.063	36.237	342.000
134.609	36.671	342.000
134.511	36.095	342.000
133.963	35.432	342.000
133.763	34.998	342.000
133.691	34.236	342.000
133.685	35.351	342.000
133.480	34.306	342.000
132.007	32.165	342.000
130.437	30.586	342.000
334.910	80.206	343.000
334.332	81.323	343.000
333.745	81.668	343.000
334.001	81.951	343.000
334.115	81.867	343.000
487.481	89.789	344.000
487.658	89.841	344.000
487.131	89.874	344.000
487.353	89.827	344.000
487.100	89.645	344.000
67.747	184.824	345.000
67.222	184.833	345.000
67.869	184.822	345.000
272.937	186.679	346.000
271.412	186.745	346.000
272.314	187.200	346.000
271.950	186.503	346.000
272.365	186.655	346.000
272.366	186.854	346.000
271.393	186.903	346.000
272.994	186.648	346.000
272.999	186.765	346.000
273.549	186.561	346.000
273.730	186.898	346.000
272.753	186.787	346.000
272.535	186.649	346.000
272.932	187.204	346.000
7.875	218.281	347.000
7.929	219.325	347.000
7.687	220.141	347.000
9.279	219.950	347.000
8.496	221.241	347.000
10.209	220.294	347.000
9.874	218.798	347.000
117.541	234.164	348.000
117.592	233.672	348.000
117.815	233.907	348.000
117.028	233.444	348.000
477.227	275.067	349.000
476.938	275.771	349.000
477.220	276.456	349.000
465.533	290.686	350.000
465.844	292.480	350.000
465.655	292.378	350.000
447.731	342.150	351.000
447.702	341.976	351.000
446.779	341.598	351.000
372.396	351.178	352.000
372.519	350.893	352.000
104.470	399.107	353.000
104.630	399.304	353.000
105.022	400.098	353.000
105.535	400.654	353.000
104.267	399.592	353.000
104.208	399.202	353.000
103.845	399.747	353.000
104.987	400.190	353.000
104.050	399.830	353.000
480.578	407.810	354.000
480.353	407.785	354.000
480.134	408.061	354.000
308.065	412.909	355.000
307.821	413.457	355.000
308.654	412.985	355.000
403.302	415.967	356.000
403.736	415.940	356.000
403.341	415.822	356.000
404.603	415.849	356.000
64.909	436.943	357.000
63.891	436.913	357.000
16.614	27.117	358.000
15.113	27.121	358.000
255.123	81.260	359.000
254.312	80.441	359.000
182.975	95.912	360.000
180.669	95.808	360.000
181.294	95.035	360.000
181.263	95.696	360.000
181.014	95.598	360.000
180.318	96.222	360.000
180.793	96.708	360.000
180.995	96.231	360.000
180.823	96.375	360.000
181.405	95.945	360.000
181.018	95.926	360.000
183.004	96.263	360.000
235.974	133.804	361.000
236.192	133.576	361.000
229.284	170.688	362.000
227.959	170.391	362.000
431.585	171.861	363.000
431.265	172.481	363.000
429.567	171.596	363.000
430.869	172.182	363.000
427.895	189.091	364.000
427.716	188.863	364.000
449.726	191.718	365.000
449.277	192.307	365.000
448.612	192.025	365.000
449.538	191.560	365.000
308.515	215.304	366.000
309.622	215.243	366.000
309.953	214.449	366.000
310.197	214.227	366.000
310.342	214.554	366.000
50.202	230.391	367.000
48.607	230.787	367.000
48.960	231.402	367.000
502.114	239.067	368.000
501.016	239.072	368.000
416.986	242.627	369.000
417.115	242.331	369.000
439.530	269.353	370.000
439.324	269.192	370.000
438.742	269.370	370.000
438.442	268.919	370.000
437.789	267.299	370.000
438.370	267.081	370.000
436.797	266.412	370.000
437.377	266.184	370.000
437.495	265.758	370.000
435.686	265.322	370.000
319.046	278.741	371.000
317.657	277.361	371.000
375.086	289.594	372.000
374.893	289.461	372.000
361.959	298.899	373.000
361.466	299.088	373.000
361.531	299.145	373.000
362.058	299.141	373.000
462.179	326.854	374.000
462.483	326.228	374.000
462.052	325.887	374.000
462.354	325.661	374.000
461.204	327.112	374.000
21.215	335.079	375.000
20.607	335.631	375.000
20.223	335.372	375.000
20.126	336.090	375.000
383.334	336.698	376.000
382.920	336.528	376.000
383.794	336.582	376.000
501.405	343.098	377.000
501.093	342.880	377.000
322.209	346.020	378.000
322.269	346.081	378.000
322.343	346.126	378.000
322.078	345.910	378.000
321.920	345.663	378.000
321.788	345.911	378.000
321.997	345.960	378.000
463.944	367.956	379.000
463.753	367.091	379.000
411.162	461.888	380.000
410.966	462.202	380.000
411.165	461.788	380.000
410.669	461.168	380.000
106.117	492.743	381.000
106.763	492.672	381.000
408.590	8.122	382.000
408.468	8.433	382.000
419.578	11.693	383.000
419.854	11.558	383.000
418.826	11.960	383.000
119.077	29.636	384.000
118.685	29.687	384.000
118.543	29.184	384.000
117.974	29.204	384.000
66.844	53.320	385.000
65.560	52.463	385.000
209.727	85.684	386.000
210.926	85.128	386.000
360.356	119.198	387.000
359.242	119.273	387.000
86.906	130.801	388.000
86.580	131.070	388.000
150.412	133.009	389.000
150.935	131.680	389.000
116.797	195.586	390.000
116.265	195.262	390.000
487.166	327.404	391.000
487.678	327.174	391.000
487.151	327.436	391.000
486.923	326.155	391.000
487.183	326.471	391.000
455.104	349.883	392.000
455.746	347.714	392.000
456.386	348.076	392.000
455.727	348.948	392.000
455.819	349.080	392.000
455.889	348.966	392.000
455.776	348.146	392.000
457.614	348.506	392.000
398.955	363.252	393.000
399.814	363.133	393.000
425.997	377.992	394.000
425.242	378.351	394.000
425.446	378.588	394.000
494.996	406.005	395.000
494.394	404.197	395.000
494.505	403.998	395.000
154.413	446.512	396.000
154.591	447.460	396.000
154.798	447.294	396.000
187.057	52.949	397.000
187.734	51.139	397.000
187.997	51.801	397.000
187.734	52.309	397.000
469.117	127.079	398.000
469.513	127.808	398.000
77.772	139.499	399.000
77.608	140.616	399.000
77.213	141.058	399.000
77.264	140.980	399.000
77.694	140.863	399.000
78.216	140.556	399.000
362.856	186.754	400.000
362.839	187.187	400.000
362.895	187.246	400.000
499.193	227.343	401.000
499.647	226.672	401.000
500.107	227.046	401.000
500.027	227.270	401.000
385.896	290.440	402.000
385.306	290.402	402.000
385.132	290.992	402.000
384.789	291.520	402.000
385.166	291.519	402.000
385.155	291.030	402.000
385.171	290.653	402.000
385.219	290.392	402.000
386.451	290.919	402.000
385.260	290.615	402.000
492.263	302.384	403.000
492.643	303.467	403.000
465.344	352.530	404.000
465.233	353.039	404.000
465.413	353.210	404.000
352.390	401.753	405.000
351.931	402.944	405.000
351.086	402.757	405.000
351.411	402.593	405.000
351.953	403.558	405.000
351.674	403.463	405.000
116.126	410.498	406.000
116.250	410.182	406.000
494.801	412.673	407.000
495.216	413.671	407.000
494.397	412.034	407.000
491.263	458.856	408.000
490.646	458.244	408.000
490.750	458.637	408.000
169.095	486.217	409.000
169.301	486.457	409.000
169.124	486.576	409.000
169.575	485.896	409.000
169.565	487.116	409.000
497.432	498.469	410.000
498.203	497.251	410.000
482.731	28.515	411.000
482.448	29.545	411.000
326.793	109.382	412.000
327.382	108.345	412.000
326.796	107.344	412.000
326.846	105.892	412.000
110.025	140.304	413.000
111.534	139.233	413.000
111.103	141.215	413.000
321.732	159.484	414.000
321.474	160.348	414.000
422.610	169.540	415.000
423.414	169.237	415.000
500.114	238.662	416.000
499.603	238.561	416.000
494.096	263.063	417.000
494.123	263.371	417.000
466.949	280.843	418.000
466.695	280.530	418.000
466.834	281.596	418.000
466.604	281.436	418.000
400.770	324.522	419.000
401.550	325.280	419.000
402.930	324.280	419.000
401.793	324.793	419.000
427.477	332.791	420.000
426.627	333.212	420.000
437.406	383.679	421.000
437.217	383.828	421.000
93.801	393.584	422.000
93.722	393.052	422.000
94.696	393.625	422.000
94.280	392.390	422.000
94.993	393.485	422.000
95.142	392.921	422.000
94.273	393.049	422.000
93.436	392.424	422.000
396.954	404.951	423.000
395.074	406.142	423.000
396.236	406.232	423.000
397.073	407.042	423.000
396.371	407.059	423.000
397.307	406.853	423.000
398.524	406.506	423.000
397.431	404.878	423.000
480.189	408.050	424.000
480.225	408.495	424.000
480.585	408.190	424.000
34.316	492.712	425.000
34.731	493.151	425.000
174.789	84.449	426.000
175.070	85.179	426.000
174.457	84.328	426.000
173.923	83.648	426.000
28.393	86.605	427.000
28.951	87.057	427.000
29.597	87.034	427.000
29.893	87.079	427.000
28.448	132.643	428.000
29.712	132.611	428.000
314.155	145.067	429.000
314.848	144.841	429.000
316.452	144.279	429.000
415.425	179.317	430.000
415.704	179.758	430.000
146.155	221.524	431.000
144.949	218.149	431.000
144.380	218.009	431.000
145.513	219.997	431.000
447.613	232.525	432.000
447.397	231.754	432.000
447.158	232.146	432.000
446.693	231.793	432.000
117.951	233.150	433.000
117.209	233.168	433.000
201.673	269.444	434.000
201.453	269.203	434.000
469.217	269.667	435.000
468.547	269.481	435.000
468.628	269.572	435.000
468.426	268.799	435.000
468.618	268.270	435.000
448.187	325.894	436.000
448.689	325.858	436.000
448.211	324.816	436.000
372.571	338.618	437.000
371.788	338.787	437.000
371.872	338.352	437.000
371.327	338.287	437.000
380.467	347.467	438.000
380.458	347.657	438.000
494.437	376.919	439.000
494.880	376.577	439.000
493.814	377.675	439.000
494.712	377.724	439.000
494.167	377.334	439.000
485.014	380.496	440.000
484.171	382.287	440.000
322.180	27.413	441.000
322.240	27.301	441.000
322.304	27.281	441.000
321.708	27.454	441.000
193.418	33.634	442.000
193.162	33.937	442.000
317.147	70.657	443.000
316.509	69.648	443.000
169.030	75.883	444.000
169.029	77.982	444.000
101.568	127.345	445.000
101.048	126.490	445.000
463.223	149.522	446.000
463.472	149.419	446.000
464.000	149.340	446.000
463.583	149.176	446.000
463.425	149.517	446.000
238.494	154.270	447.000
238.327	154.964	447.000
237.955	154.746	447.000
238.193	154.909	447.000
239.205	154.546	447.000
239.317	154.455	447.000
239.185	154.230	447.000
237.505	153.555	447.000
408.276	158.062	448.000
407.761	157.363	448.000
407.478	158.102	448.000
407.768	158.654	448.000
408.251	158.684	448.000
408.542	159.089	448.000
407.684	158.208	448.000
331.746	182.296	449.000
330.966	182.356	449.000
332.047	181.375	449.000
220.964	316.840	450.000
221.303	316.882	450.000
28.021	331.551	451.000
27.940	331.800	451.000
29.496	331.500	451.000
28.792	331.781	451.000
399.937	363.284	452.000
401.350	363.309	452.000
400.594	363.731	452.000
399.255	364.113	452.000
399.357	363.914	452.000
399.498	363.775	452.000
463.307	367.634	453.000
463.358	367.845	453.000
463.277	367.737	453.000
463.560	367.744	453.000
463.556	367.612	453.000
463.622	367.861	453.000
463.621	368.013	453.000
463.522	367.526	453.000
463.486	366.549	453.000
463.453	366.937	453.000
463.797	367.732	453.000
108.980	377.725	454.000
108.717	377.764	454.000
494.473	402.215	455.000
494.315	402.249	455.000
493.710	400.716	455.000
196.997	474.368	456.000
197.301	474.751	456.000
197.538	474.552	456.000
197.196	474.541	456.000
197.107	474.345	456.000
178.854	498.412	457.000
179.421	498.342	457.000
179.620	498.475	457.000
177.994	497.717	457.000
178.833	497.805	457.000
179.453	497.844	457.000
383.439	500.217	458.000
382.952	500.793	458.000
382.793	501.174	458.000
119.126	28.870	459.000
119.441	28.634	459.000
119.447	29.247	459.000
171.577	64.689	460.000
171.830	65.734	460.000
172.178	65.857	460.000
172.020	65.572	460.000
171.530	64.764	460.000
171.774	65.237	460.000
172.214	65.495	460.000
171.408	64.952	460.000
486.954	89.937	461.000
487.102	90.120	461.000
487.028	90.266	461.000
486.655	89.496	461.000
486.851	88.951	461.000
486.752	88.456	461.000
297.828	128.830	462.000
298.697	128.358	462.000
299.358	128.022	462.000
176.161	140.229	463.000
176.301	139.657	463.000
223.812	160.533	464.000
222.766	159.573	464.000
424.768	167.852	465.000
424.957	168.791	465.000
243.309	183.258	466.000
243.101	183.342	466.000
247.801	194.042	467.000
247.973	193.978	467.000
419.123	196.604	468.000
418.065	195.033	468.000
417.270	195.191	468.000
418.793	198.525	468.000
419.353	196.907	468.000
419.289	199.006	468.000
418.417	199.482	468.000
418.538	198.803	468.000
417.906	197.712	468.000
417.847	197.901	468.000
418.819	198.662	468.000
193.070	204.066	469.000
193.257	204.297	469.000
148.822	231.716	470.000
148.989	232.358	470.000
148.988	232.125	470.000
427.650	333.356	471.000
427.766	333.640	471.000
500.225	337.786	472.000
500.013	339.242	472.000
499.888	339.955	472.000
499.284	339.863	472.000
499.120	340.031	472.000
437.078	358.353	473.000
437.048	358.414	473.000
437.262	358.003	473.000
436.760	357.987	473.000
485.753	374.197	474.000
484.938	373.106	474.000
484.967	373.254	474.000
485.980	372.551	474.000
405.426	427.246	475.000
404.684	428.571	475.000
126.936	451.908	476.000
127.426	451.983	476.000
410.210	461.249	477.000
411.040	460.733	477.000
175.599	478.717	478.000
176.358	480.139	478.000
151.293	480.952	479.000
151.222	481.207	479.000
427.151	487.839	480.000
427.245	487.857	480.000
186.880	494.350	481.000
188.040	494.757	481.000
187.606	493.816	481.000
187.628	493.980	481.000
187.979	494.252	481.000
408.580	8.519	482.000
408.586	8.120	482.000
471.302	73.889	483.000
471.219	73.962	483.000
471.678	74.500	483.000
471.808	74.078	483.000
230.024	105.281	484.000
232.232	104.620	484.000
54.745	136.659	485.000
54.888	136.423	485.000
55.032	136.765	485.000
323.060	163.584	486.000
323.433	165.271	486.000
69.402	221.469	487.000
68.948	221.377	487.000
117.656	235.517	488.000
117.655	235.327	488.000
463.144	239.576	489.000
463.696	242.392	489.000
387.592	314.778	490.000
387.285	315.551	490.000
387.827	314.818	490.000
446.758	342.430	491.000
447.003	342.211	491.000
446.848	341.857	491.000
446.774	342.001	491.000
447.530	341.797	491.000
364.707	348.361	492.000
364.918	347.513	492.000
436.685	389.912	493.000
436.567	389.798	493.000
494.114	413.467	494.000
494.471	412.921	494.000
494.923	413.458	494.000
495.065	413.087	494.000
494.572	412.577	494.000
494.663	412.774	494.000
300.432	415.790	495.000
299.193	417.103	495.000
301.047	416.431	495.000
133.981	455.030	496.000
133.671	455.612	496.000
133.757	455.923	496.000
500.449	492.991	497.000
500.578	491.991	497.000
501.275	493.378	497.000
500.708	494.651	497.000
500.373	493.206	497.000
500.043	491.938	497.000
502.430	491.875	497.000
504.017	492.265	497.000
504.008	492.108	497.000
502.517	491.182	497.000
499.575	491.804	497.000
126.282	23.271	498.000
[truncated: 198,586 more rows]
