# Supplementary material for: The transpeptidase PBP2 governs initial localization and activity of the major cell-wall synthesis machinery in E. coli
Source: eLife. 2020 Feb 20;9:e50629. doi: 10.7554/eLife.50629 (PMC7089770; doi:10.7554/eLife.50629)
Supplement: Source data 1. [file elife-50629-data1.zip › data/fast/GFP/gfpPBP2_mutant_25uMiptg_3.txt]

X Y ID
299.068	11.594	1.000
297.411	11.035	1.000
287.468	15.997	2.000
287.781	16.235	2.000
287.647	15.627	2.000
399.576	42.402	3.000
401.744	42.030	3.000
189.884	46.045	4.000
190.280	46.252	4.000
190.098	46.118	4.000
190.008	46.385	4.000
189.758	46.062	4.000
189.912	46.101	4.000
189.825	46.117	4.000
190.015	45.862	4.000
190.175	46.466	4.000
190.072	46.068	4.000
189.930	46.042	4.000
189.973	46.032	4.000
190.328	46.461	4.000
189.715	45.984	4.000
189.555	45.835	4.000
189.738	46.088	4.000
189.982	45.276	4.000
190.313	46.051	4.000
190.313	46.051	4.000
290.214	56.187	5.000
288.984	56.177	5.000
288.992	56.171	5.000
289.016	55.859	5.000
112.158	67.411	6.000
111.980	66.987	6.000
111.508	68.069	6.000
111.480	68.607	6.000
110.153	66.521	6.000
308.925	74.988	7.000
308.584	75.896	7.000
308.410	76.498	7.000
292.573	77.684	8.000
294.917	78.408	8.000
291.896	78.566	8.000
290.827	79.126	8.000
161.519	96.555	9.000
162.066	95.987	9.000
345.760	98.989	10.000
345.315	99.204	10.000
344.851	98.611	10.000
344.907	98.604	10.000
344.542	98.265	10.000
345.870	98.575	10.000
344.855	99.170	10.000
345.484	99.761	10.000
300.769	100.920	11.000
302.020	100.450	11.000
301.841	100.384	11.000
330.285	105.347	12.000
330.032	105.298	12.000
330.506	104.012	12.000
330.374	103.733	12.000
329.732	103.529	12.000
329.603	103.837	12.000
329.649	103.751	12.000
330.333	103.576	12.000
57.619	108.524	13.000
57.915	108.484	13.000
57.853	108.197	13.000
224.522	111.524	14.000
224.230	112.491	14.000
224.082	112.547	14.000
224.850	112.304	14.000
304.748	124.354	15.000
305.373	124.818	15.000
303.807	124.190	15.000
303.548	123.237	15.000
339.418	125.556	16.000
340.490	126.095	16.000
340.670	125.304	16.000
340.772	125.201	16.000
339.719	125.056	16.000
338.000	124.494	16.000
337.032	125.272	16.000
117.594	131.202	17.000
116.770	130.441	17.000
117.481	129.959	17.000
117.640	129.551	17.000
117.338	129.003	17.000
117.655	130.168	17.000
117.251	130.013	17.000
461.378	131.945	18.000
460.931	132.091	18.000
460.337	131.168	18.000
473.329	135.428	19.000
471.364	135.046	19.000
471.373	133.967	19.000
290.421	135.581	20.000
290.448	136.482	20.000
290.159	136.650	20.000
290.325	135.039	20.000
289.976	134.996	20.000
290.112	134.809	20.000
194.684	141.048	21.000
193.624	139.737	21.000
53.645	143.797	22.000
53.125	143.968	22.000
53.081	143.215	22.000
53.187	143.900	22.000
53.359	144.113	22.000
53.151	144.107	22.000
54.415	143.902	22.000
349.226	153.439	23.000
349.041	153.128	23.000
348.538	152.550	23.000
348.770	151.793	23.000
348.846	152.341	23.000
348.806	152.416	23.000
349.597	152.916	23.000
349.948	153.687	23.000
350.065	154.147	23.000
349.855	153.942	23.000
414.087	154.030	24.000
412.094	155.314	24.000
503.519	153.709	25.000
502.102	152.889	25.000
502.028	152.773	25.000
502.092	151.838	25.000
501.637	151.544	25.000
502.254	150.534	25.000
396.101	154.374	26.000
395.557	154.048	26.000
395.942	153.597	26.000
275.555	164.045	27.000
273.413	164.202	27.000
309.419	173.360	28.000
310.447	173.470	28.000
413.738	187.016	29.000
413.379	187.078	29.000
500.696	196.423	30.000
501.253	197.294	30.000
179.500	223.832	31.000
179.862	223.864	31.000
179.348	223.604	31.000
178.750	224.313	31.000
151.210	226.541	32.000
150.808	226.698	32.000
151.053	226.113	32.000
151.724	226.405	32.000
151.208	226.301	32.000
151.321	225.824	32.000
341.858	230.504	33.000
342.800	230.036	33.000
249.275	232.271	34.000
249.104	233.053	34.000
248.501	232.781	34.000
247.808	231.622	34.000
248.144	231.287	34.000
328.337	235.017	35.000
327.067	234.394	35.000
326.858	234.898	35.000
327.399	235.668	35.000
327.471	234.753	35.000
448.952	244.337	36.000
448.205	244.353	36.000
98.286	244.735	37.000
98.452	245.489	37.000
188.318	247.780	38.000
188.425	247.749	38.000
187.683	246.735	38.000
225.509	247.512	39.000
224.057	247.989	39.000
223.683	248.214	39.000
213.107	251.402	40.000
212.374	251.776	40.000
212.380	251.385	40.000
212.659	251.657	40.000
212.115	252.228	40.000
212.395	251.112	40.000
433.214	256.397	41.000
431.922	257.128	41.000
239.507	257.899	42.000
239.505	257.204	42.000
239.745	257.698	42.000
239.272	257.580	42.000
240.244	257.465	42.000
239.794	256.937	42.000
323.525	259.884	43.000
323.689	259.962	43.000
129.288	267.259	44.000
130.995	267.410	44.000
270.961	273.210	45.000
271.620	272.529	45.000
272.959	270.293	45.000
101.866	277.000	46.000
102.759	277.200	46.000
102.285	277.254	46.000
101.737	276.817	46.000
198.088	283.319	47.000
199.371	284.475	47.000
435.085	285.819	48.000
435.294	285.650	48.000
410.711	294.458	49.000
411.313	293.697	49.000
411.026	294.073	49.000
216.266	296.372	50.000
215.982	296.430	50.000
215.944	296.604	50.000
216.076	296.490	50.000
216.608	296.797	50.000
202.480	306.281	51.000
200.189	306.845	51.000
338.199	309.083	52.000
337.709	308.565	52.000
336.573	309.674	52.000
445.218	311.511	53.000
445.371	311.676	53.000
445.141	311.959	53.000
445.395	311.897	53.000
238.282	313.106	54.000
239.174	313.525	54.000
192.671	321.461	55.000
192.671	320.727	55.000
192.431	320.839	55.000
496.584	323.350	56.000
497.165	322.585	56.000
56.677	324.067	57.000
55.462	321.914	57.000
113.982	326.872	58.000
113.122	326.572	58.000
327.758	331.260	59.000
328.398	332.781	59.000
328.755	332.524	59.000
329.101	332.150	59.000
328.659	331.745	59.000
327.894	330.730	59.000
452.475	331.462	60.000
452.417	330.446	60.000
235.913	333.105	61.000
235.148	332.663	61.000
234.517	331.041	61.000
234.787	331.839	61.000
391.094	334.123	62.000
392.147	334.665	62.000
391.694	333.702	62.000
453.379	340.211	63.000
453.341	340.372	63.000
452.756	339.987	63.000
138.965	341.302	64.000
138.424	342.579	64.000
138.091	342.995	64.000
137.948	343.497	64.000
137.888	343.512	64.000
307.997	348.561	65.000
308.272	348.675	65.000
308.767	348.200	65.000
310.407	347.431	65.000
310.837	347.524	65.000
309.786	347.414	65.000
197.951	351.522	66.000
197.861	351.674	66.000
197.135	351.637	66.000
196.807	351.944	66.000
197.463	351.316	66.000
197.450	352.103	66.000
198.157	351.033	66.000
197.802	350.814	66.000
197.801	349.882	66.000
433.767	359.724	67.000
435.492	359.098	67.000
434.738	355.656	67.000
456.184	364.531	68.000
455.940	364.334	68.000
456.340	364.938	68.000
456.570	364.842	68.000
456.019	364.029	68.000
456.553	364.729	68.000
456.360	364.651	68.000
456.395	365.160	68.000
456.366	364.854	68.000
456.315	364.627	68.000
456.538	364.700	68.000
456.373	364.697	68.000
456.201	364.702	68.000
456.829	365.019	68.000
456.696	365.166	68.000
456.622	365.025	68.000
456.923	364.636	68.000
457.015	365.169	68.000
457.015	365.169	68.000
456.999	365.256	68.000
456.393	364.628	68.000
354.329	378.348	69.000
354.181	378.513	69.000
371.384	442.255	70.000
371.751	441.840	70.000
371.659	441.996	70.000
286.441	465.421	71.000
286.260	465.671	71.000
286.212	465.926	71.000
287.040	465.835	71.000
323.438	466.791	72.000
323.307	466.965	72.000
138.846	473.184	73.000
138.201	473.911	73.000
137.872	473.578	73.000
171.196	493.269	74.000
170.960	491.540	74.000
291.592	69.730	75.000
290.876	69.780	75.000
290.510	69.742	75.000
290.137	69.772	75.000
290.395	70.282	75.000
290.522	70.641	75.000
290.934	70.546	75.000
291.058	70.475	75.000
290.890	69.924	75.000
290.416	70.227	75.000
290.664	70.559	75.000
289.924	69.959	75.000
186.012	78.316	76.000
185.835	78.108	76.000
185.759	77.008	76.000
159.936	82.599	77.000
157.588	81.728	77.000
157.414	83.650	77.000
460.014	86.192	78.000
460.317	86.042	78.000
460.224	85.857	78.000
175.590	98.426	79.000
175.736	98.409	79.000
30.104	138.692	80.000
30.678	138.970	80.000
154.738	158.150	81.000
155.639	157.611	81.000
203.631	168.645	82.000
204.259	167.382	82.000
401.956	169.771	83.000
401.696	169.423	83.000
358.982	174.429	84.000
358.965	174.246	84.000
464.543	225.770	85.000
462.673	226.763	85.000
463.945	226.375	85.000
464.427	227.260	85.000
463.708	228.060	85.000
463.514	227.830	85.000
101.118	233.788	86.000
100.515	233.744	86.000
146.172	263.400	87.000
147.605	262.090	87.000
146.177	263.407	87.000
145.392	264.656	87.000
141.054	281.958	88.000
141.603	281.488	88.000
142.564	281.705	88.000
144.302	282.653	88.000
145.135	282.572	88.000
144.458	282.412	88.000
453.772	288.903	89.000
455.804	288.517	89.000
453.888	288.583	89.000
453.788	287.973	89.000
453.853	286.732	89.000
191.948	311.011	90.000
191.985	310.440	90.000
191.690	310.412	90.000
193.336	310.082	90.000
192.616	311.180	90.000
192.283	310.440	90.000
482.141	315.166	91.000
482.641	316.183	91.000
484.326	316.562	91.000
485.458	315.419	91.000
361.053	343.604	92.000
360.944	343.405	92.000
271.343	383.787	93.000
270.294	384.256	93.000
270.453	384.761	93.000
270.209	383.953	93.000
270.117	383.371	93.000
270.390	382.904	93.000
269.180	383.685	93.000
268.266	383.685	93.000
218.496	410.827	94.000
218.122	409.046	94.000
13.809	413.316	95.000
14.382	412.513	95.000
310.605	436.310	96.000
310.587	436.014	96.000
311.169	436.451	96.000
310.637	436.603	96.000
117.040	445.669	97.000
116.785	444.714	97.000
117.013	443.945	97.000
116.999	444.384	97.000
117.559	444.618	97.000
117.802	443.817	97.000
142.768	489.391	98.000
144.129	489.038	98.000
143.903	489.329	98.000
144.373	489.384	98.000
143.792	489.065	98.000
143.835	489.316	98.000
143.729	488.589	98.000
143.448	488.742	98.000
143.774	489.099	98.000
143.200	489.242	98.000
142.328	489.736	98.000
316.529	38.847	99.000
316.714	38.800	99.000
317.379	39.861	99.000
314.467	40.061	99.000
313.592	39.303	99.000
439.273	40.068	100.000
440.006	39.495	100.000
498.494	53.321	101.000
498.632	53.076	101.000
498.421	52.952	101.000
498.402	52.101	101.000
498.841	52.230	101.000
498.766	52.996	101.000
499.482	53.681	101.000
95.292	57.329	102.000
95.797	57.331	102.000
7.697	73.693	103.000
7.661	72.711	103.000
8.295	72.794	103.000
8.740	74.066	103.000
8.070	73.150	103.000
8.212	71.973	103.000
53.244	87.018	104.000
53.339	87.112	104.000
167.585	128.623	105.000
167.673	126.229	105.000
167.007	126.851	105.000
166.252	127.913	105.000
167.553	126.547	105.000
167.504	125.714	105.000
167.405	125.694	105.000
167.222	125.834	105.000
9.017	138.133	106.000
8.428	137.092	106.000
8.031	136.985	106.000
8.154	136.662	106.000
7.787	136.747	106.000
360.755	155.857	107.000
362.417	157.689	107.000
363.547	157.141	107.000
362.436	157.300	107.000
363.772	158.455	107.000
285.772	161.222	108.000
283.874	160.427	108.000
281.729	160.770	108.000
278.856	161.573	108.000
313.746	196.656	109.000
313.445	197.555	109.000
195.324	206.586	110.000
195.453	206.370	110.000
195.601	206.862	110.000
213.391	240.064	111.000
213.293	241.655	111.000
253.003	240.038	112.000
252.224	240.059	112.000
251.805	239.961	112.000
252.204	239.625	112.000
252.864	238.577	112.000
253.442	239.727	112.000
252.874	240.496	112.000
211.260	267.608	113.000
210.697	267.608	113.000
211.947	267.089	113.000
211.912	266.572	113.000
211.473	267.178	113.000
210.599	267.959	113.000
192.753	273.771	114.000
193.522	274.793	114.000
197.493	279.844	115.000
198.216	281.027	115.000
198.520	281.125	115.000
208.001	290.127	116.000
207.486	289.376	116.000
207.270	289.121	116.000
206.891	289.229	116.000
206.572	289.510	116.000
204.078	288.898	116.000
270.213	327.523	117.000
270.332	326.073	117.000
22.523	349.983	118.000
23.570	349.737	118.000
341.353	354.805	119.000
341.052	354.780	119.000
341.475	354.326	119.000
342.517	354.723	119.000
342.036	354.565	119.000
341.775	354.792	119.000
166.546	356.726	120.000
166.968	356.551	120.000
166.483	356.763	120.000
348.814	392.154	121.000
348.087	393.299	121.000
347.148	393.224	121.000
347.044	392.957	121.000
326.650	451.482	122.000
327.360	451.175	122.000
327.312	451.531	122.000
23.863	503.004	123.000
23.818	503.030	123.000
23.667	502.803	123.000
401.069	41.197	124.000
401.028	41.496	124.000
347.227	49.944	125.000
347.198	50.564	125.000
347.768	50.886	125.000
347.786	50.960	125.000
347.587	50.960	125.000
347.498	50.982	125.000
125.225	78.789	126.000
124.411	79.377	126.000
338.664	90.205	127.000
337.940	90.224	127.000
338.194	90.662	127.000
338.437	91.069	127.000
338.660	91.737	127.000
338.605	90.921	127.000
338.437	90.901	127.000
338.660	90.297	127.000
338.484	89.975	127.000
338.397	89.516	127.000
121.684	111.074	128.000
120.690	111.727	128.000
119.627	111.540	128.000
117.994	112.050	128.000
117.734	112.756	128.000
177.824	154.352	129.000
177.197	153.412	129.000
410.625	156.698	130.000
411.663	154.835	130.000
419.060	162.972	131.000
419.992	163.359	131.000
420.230	163.516	131.000
272.662	164.574	132.000
273.092	164.757	132.000
273.540	165.216	132.000
189.735	194.885	133.000
189.218	195.290	133.000
189.507	195.530	133.000
189.352	195.440	133.000
21.440	224.829	134.000
21.434	224.366	134.000
21.310	224.187	134.000
21.255	224.044	134.000
21.561	224.189	134.000
216.183	230.010	135.000
217.009	229.847	135.000
342.212	229.450	136.000
344.310	228.778	136.000
343.978	228.320	136.000
346.404	226.639	136.000
256.287	248.264	137.000
257.710	247.029	137.000
248.909	253.962	138.000
249.139	254.019	138.000
131.376	258.407	139.000
131.858	259.682	139.000
131.692	260.081	139.000
323.390	260.097	140.000
322.985	260.233	140.000
490.012	264.172	141.000
489.735	262.202	141.000
489.965	261.784	141.000
489.462	261.674	141.000
490.133	262.296	141.000
488.763	261.607	141.000
488.880	261.279	141.000
489.817	261.467	141.000
489.401	260.931	141.000
435.470	266.214	142.000
435.796	266.008	142.000
435.354	266.108	142.000
435.633	266.483	142.000
435.766	266.127	142.000
435.715	265.904	142.000
125.379	278.959	143.000
125.815	279.322	143.000
126.529	279.248	143.000
336.454	278.934	144.000
335.967	279.677	144.000
335.517	280.279	144.000
109.304	297.932	145.000
109.563	298.558	145.000
109.980	299.004	145.000
376.733	304.779	146.000
377.483	306.284	146.000
376.959	306.934	146.000
348.142	307.335	147.000
347.761	307.268	147.000
292.694	307.537	148.000
291.955	307.975	148.000
216.604	309.719	149.000
217.021	309.892	149.000
216.981	310.360	149.000
259.837	310.220	150.000
261.385	309.896	150.000
66.032	317.939	151.000
67.137	318.305	151.000
501.744	329.034	152.000
501.355	330.231	152.000
9.593	348.331	153.000
8.811	349.740	153.000
353.053	350.637	154.000
353.916	351.522	154.000
354.186	352.313	154.000
218.681	363.481	155.000
218.292	362.333	155.000
217.959	361.565	155.000
218.162	361.302	155.000
218.690	360.794	155.000
218.586	361.147	155.000
218.701	361.430	155.000
218.173	362.733	155.000
218.046	362.483	155.000
130.465	410.009	156.000
130.256	409.869	156.000
130.344	409.946	156.000
287.669	16.751	157.000
287.742	16.817	157.000
287.484	16.674	157.000
331.024	49.726	158.000
331.157	49.797	158.000
131.743	89.676	159.000
131.394	88.557	159.000
131.053	89.604	159.000
131.612	90.818	159.000
131.133	90.232	159.000
130.079	90.544	159.000
130.379	90.359	159.000
139.274	121.492	160.000
137.959	122.584	160.000
136.607	122.399	160.000
465.730	146.734	161.000
465.303	146.688	161.000
465.335	146.743	161.000
204.709	149.363	162.000
203.848	147.784	162.000
203.732	147.719	162.000
395.696	153.584	163.000
395.828	154.018	163.000
395.302	153.531	163.000
395.183	153.756	163.000
156.240	158.255	164.000
155.556	158.341	164.000
155.491	159.288	164.000
155.405	159.219	164.000
155.157	159.285	164.000
205.503	168.820	165.000
204.528	168.665	165.000
203.946	168.921	165.000
204.099	168.043	165.000
204.769	168.245	165.000
205.530	169.166	165.000
206.257	169.109	165.000
310.330	171.835	166.000
312.744	170.618	166.000
501.401	195.646	167.000
501.700	195.216	167.000
501.971	196.248	167.000
501.222	196.485	167.000
287.920	210.214	168.000
287.890	210.295	168.000
288.012	210.232	168.000
287.588	210.482	168.000
155.652	215.617	169.000
155.587	215.171	169.000
449.377	245.883	170.000
449.212	245.272	170.000
449.208	244.219	170.000
449.610	245.178	170.000
450.520	246.082	170.000
449.763	244.748	170.000
450.307	245.111	170.000
450.263	247.147	170.000
449.924	246.581	170.000
450.627	247.128	170.000
214.437	285.804	171.000
217.107	284.695	171.000
225.767	290.306	172.000
226.332	289.172	172.000
226.372	290.152	172.000
226.573	290.516	172.000
119.155	291.365	173.000
118.646	291.548	173.000
52.704	318.421	174.000
54.060	319.983	174.000
311.374	337.243	175.000
312.802	337.253	175.000
312.908	335.928	175.000
243.404	355.910	176.000
242.767	356.206	176.000
243.279	356.040	176.000
311.992	357.431	177.000
311.649	357.746	177.000
208.136	392.810	178.000
207.529	391.974	178.000
126.840	441.781	179.000
126.697	441.158	179.000
500.575	32.209	180.000
500.747	31.479	180.000
288.695	55.468	181.000
289.073	56.251	181.000
289.495	56.030	181.000
364.298	68.489	182.000
364.018	68.939	182.000
487.174	73.637	183.000
487.228	73.822	183.000
185.613	76.911	184.000
185.230	76.647	184.000
305.640	85.079	185.000
305.806	87.251	185.000
305.311	87.538	185.000
305.586	86.875	185.000
305.919	85.866	185.000
304.321	121.921	186.000
304.189	122.455	186.000
173.274	143.222	187.000
173.502	142.252	187.000
355.180	181.959	188.000
355.482	182.547	188.000
362.268	199.366	189.000
362.406	199.067	189.000
362.166	199.000	189.000
360.841	200.258	189.000
94.357	221.395	190.000
94.251	221.781	190.000
93.337	222.588	190.000
93.830	221.789	190.000
93.501	221.936	190.000
178.564	222.903	191.000
177.471	222.967	191.000
177.809	224.473	191.000
433.487	292.390	192.000
432.863	293.065	192.000
195.473	296.079	193.000
195.130	296.931	193.000
410.716	296.725	194.000
410.454	298.140	194.000
410.568	298.076	194.000
410.962	296.360	194.000
409.999	296.011	194.000
410.597	297.091	194.000
497.574	322.894	195.000
497.103	323.044	195.000
319.134	324.428	196.000
318.859	325.679	196.000
269.261	326.635	197.000
268.767	327.652	197.000
162.884	382.026	198.000
164.165	383.724	198.000
164.145	383.880	198.000
259.262	499.357	199.000
259.710	499.168	199.000
259.964	499.096	199.000
259.823	499.568	199.000
286.100	40.729	200.000
285.762	41.045	200.000
286.039	40.981	200.000
286.290	41.184	200.000
285.935	41.135	200.000
17.317	64.034	201.000
16.703	64.883	201.000
459.577	86.576	202.000
458.696	87.094	202.000
459.131	87.007	202.000
459.278	86.471	202.000
459.431	86.541	202.000
193.116	102.850	203.000
192.912	103.563	203.000
475.048	135.298	204.000
475.189	135.129	204.000
30.601	139.180	205.000
30.728	138.793	205.000
31.054	138.831	205.000
30.595	138.293	205.000
30.639	138.629	205.000
31.212	138.386	205.000
30.693	138.450	205.000
30.588	137.520	205.000
285.333	185.399	206.000
285.923	183.512	206.000
248.175	231.122	207.000
247.471	229.921	207.000
247.532	230.286	207.000
249.355	229.694	207.000
249.207	229.685	207.000
326.490	233.638	208.000
327.465	234.061	208.000
327.855	233.823	208.000
327.408	233.527	208.000
257.535	247.065	209.000
258.489	247.200	209.000
259.340	247.623	209.000
260.987	247.166	209.000
260.548	247.012	209.000
261.256	247.004	209.000
261.246	246.956	209.000
260.455	246.967	209.000
260.380	246.268	209.000
260.927	246.502	209.000
202.391	255.639	210.000
200.188	254.324	210.000
103.009	278.035	211.000
103.418	277.971	211.000
103.268	277.585	211.000
60.512	279.308	212.000
60.555	279.640	212.000
60.598	280.605	212.000
60.871	280.793	212.000
198.355	281.765	213.000
198.035	281.448	213.000
197.344	281.188	213.000
286.206	291.140	214.000
285.890	291.558	214.000
285.150	290.895	214.000
217.995	296.946	215.000
217.106	296.953	215.000
215.737	296.110	215.000
167.438	305.477	216.000
165.473	303.904	216.000
113.956	327.539	217.000
114.480	328.178	217.000
114.464	327.559	217.000
114.873	327.699	217.000
393.988	343.166	218.000
394.024	342.015	218.000
395.112	342.079	218.000
395.582	341.616	218.000
395.463	342.416	218.000
137.381	344.453	219.000
136.554	344.474	219.000
176.387	353.503	220.000
175.096	353.081	220.000
166.639	356.115	221.000
166.325	355.594	221.000
167.356	354.831	221.000
167.625	356.472	221.000
164.649	368.371	222.000
165.209	367.543	222.000
311.046	436.681	223.000
311.156	436.550	223.000
15.213	491.017	224.000
15.204	490.781	224.000
487.843	48.325	225.000
486.937	48.889	225.000
486.500	47.649	225.000
324.092	62.741	226.000
324.722	62.798	226.000
324.218	62.181	226.000
109.880	66.181	227.000
109.175	65.822	227.000
109.377	64.909	227.000
323.239	84.620	228.000
323.574	84.392	228.000
162.949	95.615	229.000
163.265	95.358	229.000
162.892	95.570	229.000
162.470	95.858	229.000
162.371	96.018	229.000
162.059	96.232	229.000
162.384	96.737	229.000
161.861	96.483	229.000
162.130	96.555	229.000
161.916	96.291	229.000
161.925	96.182	229.000
161.925	96.182	229.000
161.891	96.075	229.000
161.660	96.226	229.000
161.408	96.411	229.000
162.326	96.531	229.000
161.108	96.434	229.000
161.324	96.500	229.000
161.431	96.180	229.000
160.550	96.126	229.000
167.843	109.385	230.000
167.995	109.640	230.000
11.837	145.527	231.000
12.350	145.673	231.000
11.773	145.665	231.000
11.529	144.713	231.000
278.775	162.579	232.000
275.807	163.216	232.000
275.834	163.586	232.000
274.886	163.344	232.000
276.368	163.201	232.000
420.093	163.122	233.000
419.581	162.881	233.000
288.866	172.270	234.000
288.879	171.987	234.000
393.775	177.684	235.000
393.797	175.841	235.000
197.072	196.361	236.000
194.074	195.386	236.000
199.014	239.139	237.000
199.319	238.919	237.000
239.565	257.830	238.000
239.059	258.005	238.000
237.065	257.532	238.000
161.864	259.513	239.000
161.215	258.259	239.000
296.486	259.296	240.000
295.992	258.902	240.000
248.513	265.133	241.000
247.371	265.002	241.000
249.324	264.792	241.000
404.027	285.403	242.000
403.356	285.433	242.000
403.575	286.102	242.000
404.120	287.558	242.000
403.136	287.568	242.000
404.130	288.206	242.000
451.590	289.206	243.000
450.273	287.994	243.000
450.243	287.901	243.000
450.363	286.516	243.000
56.275	322.171	244.000
57.474	321.072	244.000
58.567	321.489	244.000
58.072	322.186	244.000
255.131	335.631	245.000
257.239	334.116	245.000
256.279	336.018	245.000
256.785	333.490	245.000
256.961	334.313	245.000
109.243	367.361	246.000
109.312	365.351	246.000
108.255	365.373	246.000
348.315	393.671	247.000
346.527	393.770	247.000
349.131	391.201	247.000
347.309	393.076	247.000
347.043	392.569	247.000
273.566	401.334	248.000
272.926	401.539	248.000
273.248	401.838	248.000
130.587	410.261	249.000
129.843	409.830	249.000
129.861	410.240	249.000
129.860	410.209	249.000
130.378	409.831	249.000
48.272	437.890	250.000
49.004	437.293	250.000
126.499	443.686	251.000
127.489	444.772	251.000
297.553	11.729	252.000
298.102	11.827	252.000
297.987	12.053	252.000
296.728	11.964	252.000
297.220	12.011	252.000
297.760	11.856	252.000
297.004	11.150	252.000
331.976	22.509	253.000
331.443	22.444	253.000
331.908	21.676	253.000
331.983	20.527	253.000
331.866	21.574	253.000
331.507	21.285	253.000
304.321	26.180	254.000
304.594	25.735	254.000
304.068	25.703	254.000
144.999	38.166	255.000
145.326	37.832	255.000
147.632	38.527	255.000
150.388	75.209	256.000
150.473	76.473	256.000
309.302	76.689	257.000
308.696	77.088	257.000
309.440	75.449	257.000
309.228	75.979	257.000
309.846	75.260	257.000
267.091	90.310	258.000
266.992	89.607	258.000
147.055	97.716	259.000
146.645	97.068	259.000
172.340	98.428	260.000
171.820	99.926	260.000
359.712	99.167	261.000
358.999	98.727	261.000
358.510	99.007	261.000
358.400	99.594	261.000
357.869	99.968	261.000
357.639	99.777	261.000
357.600	99.769	261.000
357.891	99.271	261.000
357.829	99.843	261.000
357.844	99.884	261.000
357.844	99.884	261.000
357.965	99.397	261.000
357.536	99.522	261.000
358.330	99.523	261.000
358.436	99.033	261.000
358.321	99.038	261.000
8.688	118.053	262.000
8.740	117.568	262.000
209.554	121.894	263.000
209.626	121.106	263.000
210.521	120.656	263.000
303.075	122.585	264.000
304.339	123.371	264.000
305.419	122.777	264.000
8.201	137.034	265.000
7.682	136.370	265.000
7.995	136.644	265.000
7.733	136.731	265.000
7.707	136.302	265.000
7.518	136.846	265.000
54.214	143.938	266.000
54.212	143.892	266.000
54.185	143.559	266.000
53.755	143.912	266.000
53.461	143.985	266.000
54.472	143.521	266.000
357.895	176.496	267.000
357.068	176.542	267.000
331.131	186.023	268.000
331.043	186.036	268.000
74.632	210.959	269.000
74.653	210.870	269.000
267.184	221.789	270.000
267.461	221.700	270.000
267.554	221.733	270.000
266.959	220.946	270.000
265.952	220.347	270.000
267.052	220.225	270.000
213.482	240.158	271.000
213.798	239.780	271.000
214.454	240.508	271.000
214.164	240.026	271.000
164.102	241.985	272.000
164.598	242.370	272.000
163.602	242.611	272.000
164.199	242.217	272.000
164.783	242.200	272.000
164.313	242.661	272.000
164.420	242.846	272.000
164.254	242.566	272.000
164.366	243.115	272.000
164.324	243.513	272.000
164.324	243.513	272.000
164.890	243.842	272.000
164.080	244.023	272.000
163.620	243.618	272.000
163.527	243.709	272.000
163.898	243.765	272.000
163.359	244.573	272.000
163.678	244.114	272.000
162.295	244.261	272.000
277.924	259.719	273.000
277.877	258.366	273.000
277.713	258.389	273.000
136.346	260.873	274.000
137.208	260.994	274.000
343.955	261.084	275.000
344.186	261.187	275.000
344.963	262.377	275.000
345.154	263.288	275.000
342.531	262.436	275.000
95.268	270.522	276.000
96.196	271.335	276.000
96.257	271.694	276.000
96.205	272.458	276.000
95.926	271.398	276.000
95.882	269.931	276.000
194.020	275.671	277.000
193.435	274.753	277.000
193.619	274.130	277.000
193.276	274.828	277.000
194.234	274.509	277.000
193.533	274.827	277.000
193.375	274.647	277.000
340.620	280.182	278.000
341.085	279.840	278.000
342.295	280.495	278.000
194.152	298.024	279.000
195.139	297.459	279.000
292.650	306.360	280.000
292.534	307.220	280.000
134.575	313.985	281.000
133.717	312.609	281.000
472.407	323.428	282.000
471.309	323.212	282.000
243.638	356.185	283.000
242.642	357.933	283.000
242.786	358.387	283.000
242.539	358.649	283.000
243.076	359.318	283.000
243.535	359.051	283.000
242.742	360.596	283.000
243.220	359.694	283.000
243.470	359.562	283.000
382.965	361.362	284.000
381.827	361.988	284.000
381.312	361.679	284.000
380.542	361.628	284.000
380.853	362.158	284.000
381.853	363.429	284.000
381.306	364.119	284.000
381.069	363.692	284.000
381.278	364.079	284.000
381.493	364.172	284.000
381.493	364.172	284.000
382.434	364.666	284.000
108.290	381.798	285.000
108.526	381.263	285.000
109.500	380.616	285.000
112.352	430.006	286.000
113.751	428.895	286.000
112.576	427.558	286.000
192.690	501.047	287.000
192.928	500.649	287.000
319.829	28.339	288.000
320.565	28.167	288.000
329.376	49.885	289.000
330.112	50.005	289.000
330.000	49.549	289.000
330.133	50.479	289.000
330.333	49.837	289.000
330.413	49.799	289.000
330.276	49.549	289.000
330.359	49.483	289.000
291.182	56.710	290.000
292.134	55.728	290.000
192.194	103.926	291.000
192.636	102.997	291.000
193.456	102.677	291.000
192.577	102.074	291.000
225.382	159.766	292.000
225.281	159.962	292.000
225.043	160.942	292.000
224.944	161.420	292.000
381.961	170.499	293.000
382.858	170.105	293.000
433.461	180.292	294.000
435.143	180.532	294.000
434.390	180.362	294.000
433.452	180.863	294.000
430.245	181.694	294.000
302.763	187.516	295.000
303.017	187.452	295.000
303.498	187.405	295.000
303.344	187.854	295.000
22.123	224.748	296.000
22.032	225.150	296.000
21.517	225.405	296.000
494.521	241.163	297.000
494.910	241.125	297.000
212.233	265.682	298.000
212.736	265.424	298.000
212.170	265.426	298.000
212.125	264.890	298.000
213.313	265.283	298.000
213.863	264.611	298.000
214.913	263.394	298.000
213.635	263.455	298.000
212.840	262.946	298.000
212.840	262.946	298.000
212.759	263.036	298.000
211.937	263.133	298.000
213.198	263.179	298.000
165.353	274.289	299.000
166.199	274.620	299.000
214.742	308.310	300.000
214.493	307.767	300.000
499.378	322.211	301.000
497.998	321.607	301.000
499.730	331.674	302.000
500.065	331.985	302.000
500.836	332.031	302.000
500.117	333.394	302.000
500.635	332.647	302.000
500.483	333.116	302.000
499.898	332.604	302.000
148.056	339.374	303.000
148.001	338.998	303.000
135.619	343.718	304.000
134.852	344.116	304.000
134.958	344.197	304.000
134.421	344.169	304.000
352.803	401.227	305.000
350.897	399.615	305.000
214.030	402.960	306.000
214.859	403.312	306.000
147.359	419.475	307.000
147.148	419.883	307.000
213.825	435.507	308.000
213.727	435.125	308.000
213.668	435.178	308.000
213.134	435.667	308.000
213.670	435.119	308.000
323.827	466.359	309.000
324.199	467.066	309.000
346.772	50.441	310.000
347.036	50.586	310.000
347.309	51.007	310.000
347.198	50.988	310.000
347.171	51.279	310.000
284.415	73.413	311.000
283.783	74.021	311.000
53.192	86.934	312.000
53.283	87.290	312.000
53.397	87.455	312.000
467.135	98.946	313.000
466.035	99.647	313.000
465.909	97.942	313.000
463.867	96.350	313.000
464.367	96.632	313.000
464.255	97.513	313.000
462.951	97.759	313.000
122.309	112.393	314.000
119.336	112.582	314.000
118.724	112.177	314.000
118.798	112.654	314.000
118.305	112.450	314.000
304.219	154.549	315.000
304.289	154.241	315.000
401.436	171.787	316.000
401.326	172.540	316.000
400.361	172.528	316.000
401.283	172.215	316.000
401.950	172.148	316.000
401.527	172.327	316.000
389.979	173.743	317.000
387.694	172.901	317.000
413.485	185.582	318.000
412.638	186.167	318.000
413.173	186.731	318.000
189.596	195.677	319.000
189.441	195.377	319.000
189.510	195.677	319.000
189.667	195.629	319.000
189.630	195.409	319.000
189.198	195.424	319.000
189.127	195.291	319.000
189.789	195.817	319.000
189.789	195.817	319.000
359.815	198.409	320.000
360.737	198.633	320.000
360.838	199.407	320.000
360.646	201.036	320.000
361.968	200.407	320.000
317.388	206.360	321.000
316.855	205.888	321.000
317.434	206.964	321.000
317.054	208.428	321.000
197.466	236.727	322.000
197.342	236.749	322.000
211.223	253.062	323.000
211.644	253.310	323.000
211.506	253.727	323.000
211.447	253.389	323.000
211.255	252.652	323.000
211.753	253.127	323.000
211.286	253.093	323.000
212.132	252.635	323.000
212.132	252.635	323.000
103.672	277.974	324.000
103.247	277.637	324.000
103.661	277.554	324.000
196.582	282.244	325.000
196.952	281.383	325.000
197.748	281.707	325.000
197.510	281.171	325.000
197.930	281.763	325.000
197.672	281.177	325.000
198.526	280.439	325.000
198.054	279.726	325.000
198.054	279.726	325.000
199.296	280.222	325.000
198.145	280.655	325.000
199.299	279.643	325.000
199.374	279.469	325.000
198.353	279.810	325.000
197.053	278.114	325.000
60.465	307.283	326.000
59.918	308.111	326.000
65.458	319.616	327.000
65.815	319.666	327.000
65.716	318.450	327.000
64.638	318.162	327.000
64.874	318.586	327.000
65.896	319.541	327.000
65.883	319.647	327.000
65.464	319.929	327.000
65.464	319.929	327.000
67.192	320.530	327.000
67.909	321.142	327.000
68.392	320.523	327.000
69.021	320.344	327.000
68.858	320.390	327.000
313.480	333.896	328.000
312.926	336.277	328.000
311.381	336.020	328.000
312.394	335.473	328.000
312.064	334.273	328.000
217.082	344.300	329.000
217.772	342.814	329.000
218.071	342.401	329.000
218.821	342.799	329.000
217.562	343.560	329.000
217.355	344.540	329.000
22.421	352.176	330.000
21.565	351.616	330.000
123.175	430.060	331.000
123.503	429.932	331.000
76.910	23.026	332.000
77.620	23.481	332.000
155.458	38.806	333.000
155.832	39.569	333.000
398.715	40.763	334.000
397.862	40.942	334.000
344.475	100.229	335.000
345.606	99.340	335.000
345.303	99.061	335.000
344.941	99.425	335.000
345.509	99.535	335.000
346.029	99.717	335.000
343.762	99.326	335.000
343.762	99.326	335.000
344.487	99.043	335.000
344.732	99.270	335.000
344.424	99.557	335.000
9.122	116.514	336.000
8.571	116.506	336.000
8.398	116.846	336.000
306.533	139.231	337.000
307.838	138.467	337.000
308.777	137.496	337.000
307.716	139.487	337.000
371.389	196.067	338.000
372.920	197.599	338.000
371.633	196.108	338.000
372.990	197.148	338.000
372.741	197.588	338.000
373.628	197.620	338.000
377.860	223.600	339.000
377.578	223.785	339.000
377.268	223.791	339.000
377.889	223.508	339.000
378.086	223.722	339.000
378.481	223.101	339.000
379.321	223.383	339.000
379.321	223.383	339.000
380.006	222.747	339.000
380.056	222.626	339.000
151.109	228.898	340.000
149.824	228.444	340.000
327.552	234.143	341.000
327.406	234.682	341.000
327.947	234.217	341.000
328.009	235.135	341.000
328.883	235.538	341.000
328.939	235.548	341.000
250.571	241.241	342.000
247.539	241.901	342.000
238.157	257.719	343.000
237.586	257.761	343.000
435.527	265.831	344.000
435.267	266.272	344.000
227.273	290.615	345.000
228.279	290.640	345.000
228.647	290.781	345.000
228.619	290.651	345.000
227.603	288.582	345.000
227.991	289.496	345.000
168.234	306.407	346.000
168.949	307.002	346.000
495.696	306.294	347.000
496.760	307.350	347.000
133.229	426.632	348.000
132.803	427.109	348.000
310.873	436.502	349.000
310.643	435.621	349.000
310.548	435.795	349.000
309.653	435.448	349.000
310.989	436.627	349.000
310.768	436.527	349.000
189.746	439.265	350.000
189.508	439.054	350.000
188.277	438.615	350.000
61.146	475.755	351.000
61.282	475.617	351.000
61.023	475.576	351.000
493.289	25.840	352.000
492.631	24.345	352.000
130.221	90.606	353.000
129.907	91.225	353.000
130.856	90.825	353.000
171.950	99.424	354.000
171.027	99.413	354.000
322.627	106.178	355.000
321.791	105.353	355.000
62.412	119.616	356.000
62.531	119.333	356.000
119.360	128.547	357.000
118.015	128.743	357.000
11.376	144.733	358.000
11.284	144.715	358.000
11.919	143.988	358.000
99.224	177.590	359.000
100.136	177.940	359.000
100.311	178.457	359.000
100.127	177.597	359.000
100.662	178.542	359.000
289.233	183.349	360.000
290.314	181.986	360.000
290.006	182.008	360.000
289.447	181.400	360.000
288.205	181.642	360.000
365.777	184.640	361.000
365.403	184.629	361.000
112.293	230.685	362.000
112.468	230.450	362.000
486.753	236.247	363.000
486.817	236.629	363.000
487.351	237.809	363.000
487.696	237.759	363.000
488.493	238.364	363.000
497.520	240.578	364.000
497.272	241.148	364.000
497.422	241.723	364.000
496.035	239.762	364.000
105.689	242.936	365.000
106.953	242.849	365.000
106.097	244.086	365.000
105.772	244.131	365.000
110.667	271.102	366.000
111.291	269.484	366.000
449.556	288.168	367.000
448.408	287.440	367.000
195.305	298.521	368.000
195.851	297.777	368.000
195.905	299.064	368.000
195.184	298.512	368.000
410.141	300.262	369.000
409.114	301.276	369.000
407.839	301.868	369.000
407.351	302.803	369.000
408.933	301.872	369.000
408.457	302.043	369.000
408.457	302.043	369.000
408.250	302.508	369.000
408.021	303.408	369.000
452.644	340.010	370.000
453.058	339.645	370.000
453.330	339.634	370.000
454.131	340.708	370.000
453.741	340.869	370.000
453.930	340.984	370.000
453.930	340.984	370.000
453.235	340.657	370.000
395.920	342.434	371.000
394.349	341.512	371.000
394.354	342.508	371.000
197.720	350.513	372.000
198.094	350.048	372.000
196.874	350.330	372.000
196.809	351.190	372.000
155.560	363.006	373.000
155.948	361.698	373.000
272.039	403.814	374.000
272.900	405.401	374.000
273.947	405.424	374.000
273.792	404.777	374.000
273.799	404.868	374.000
273.250	404.918	374.000
273.250	404.918	374.000
273.382	404.937	374.000
213.366	404.593	375.000
212.804	403.749	375.000
212.949	403.925	375.000
181.056	476.284	376.000
181.128	476.497	376.000
180.871	477.592	376.000
179.767	479.091	376.000
180.283	479.306	376.000
178.791	479.036	376.000
178.791	479.036	376.000
178.829	478.251	376.000
278.301	48.556	377.000
278.125	49.164	377.000
277.627	49.480	377.000
277.349	49.975	377.000
449.383	49.417	378.000
449.945	48.591	378.000
470.980	63.304	379.000
471.259	63.472	379.000
472.704	62.845	379.000
473.224	63.165	379.000
471.745	63.298	379.000
471.745	63.298	379.000
471.534	64.034	379.000
472.440	64.531	379.000
320.914	92.116	380.000
321.151	92.548	380.000
322.157	93.468	380.000
321.616	93.802	380.000
145.876	96.520	381.000
146.061	95.462	381.000
146.716	95.627	381.000
195.440	206.881	382.000
195.429	207.061	382.000
195.175	206.536	382.000
195.165	207.051	382.000
195.669	206.475	382.000
195.669	206.475	382.000
247.086	221.193	383.000
246.293	220.732	383.000
92.611	224.089	384.000
93.392	222.954	384.000
94.515	224.111	384.000
95.561	224.798	384.000
22.685	225.058	385.000
22.178	224.430	385.000
23.090	224.123	385.000
253.814	251.206	386.000
253.082	251.088	386.000
252.640	250.643	386.000
252.539	250.539	386.000
251.996	250.431	386.000
251.996	250.431	386.000
13.565	295.003	387.000
12.304	294.537	387.000
12.306	294.466	387.000
13.049	294.382	387.000
15.887	296.868	387.000
15.887	296.868	387.000
16.201	296.382	387.000
16.703	296.986	387.000
115.609	328.279	388.000
115.369	327.848	388.000
115.646	327.828	388.000
166.495	359.756	389.000
165.624	361.118	389.000
165.810	361.495	389.000
149.244	420.279	390.000
147.935	420.435	390.000
149.404	420.650	390.000
147.543	15.376	391.000
147.697	15.238	391.000
283.502	74.588	392.000
283.491	74.166	392.000
284.077	74.009	392.000
283.457	74.110	392.000
283.457	74.110	392.000
283.585	73.412	392.000
283.178	74.237	392.000
309.745	75.057	393.000
309.958	75.485	393.000
197.371	91.605	394.000
196.532	91.974	394.000
197.833	91.292	394.000
198.767	90.725	394.000
198.767	90.725	394.000
197.900	91.633	394.000
471.013	135.976	395.000
471.590	135.077	395.000
472.261	134.773	395.000
470.613	136.168	395.000
470.613	136.168	395.000
315.730	160.418	396.000
316.552	159.736	396.000
315.765	160.304	396.000
357.879	173.053	397.000
358.504	171.945	397.000
303.441	187.723	398.000
303.242	187.352	398.000
303.285	188.125	398.000
330.488	187.490	399.000
330.306	188.116	399.000
131.048	221.393	400.000
130.733	222.038	400.000
196.166	237.121	401.000
195.791	237.018	401.000
174.609	238.098	402.000
175.604	238.035	402.000
40.823	239.441	403.000
39.399	238.713	403.000
39.008	238.436	403.000
323.312	259.978	404.000
323.047	259.563	404.000
323.758	260.355	404.000
489.689	284.528	405.000
489.367	284.130	405.000
214.116	307.067	406.000
213.883	306.854	406.000
261.644	309.490	407.000
260.827	309.238	407.000
259.547	308.732	407.000
259.222	309.743	407.000
259.222	309.743	407.000
258.136	310.382	407.000
257.395	310.073	407.000
227.147	311.338	408.000
228.426	310.907	408.000
134.002	344.381	409.000
134.185	345.135	409.000
134.422	344.663	409.000
134.916	345.294	409.000
134.916	345.294	409.000
134.525	345.114	409.000
430.452	348.393	410.000
431.150	348.678	410.000
68.679	361.252	411.000
69.306	361.232	411.000
68.993	361.046	411.000
364.395	371.532	412.000
365.336	370.154	412.000
331.332	22.723	413.000
331.633	21.980	413.000
331.880	22.126	413.000
331.880	22.126	413.000
329.818	22.526	413.000
330.121	23.690	413.000
294.586	28.483	414.000
292.768	27.707	414.000
291.856	26.706	414.000
291.856	26.706	414.000
292.014	25.937	414.000
297.543	79.870	415.000
297.665	80.712	415.000
298.336	79.337	415.000
298.336	79.337	415.000
298.658	79.061	415.000
292.672	110.704	416.000
291.727	111.777	416.000
54.947	143.119	417.000
54.447	143.587	417.000
53.000	144.103	417.000
53.000	144.103	417.000
468.796	142.474	418.000
469.611	143.364	418.000
284.937	161.366	419.000
284.663	161.419	419.000
286.277	158.863	419.000
286.277	158.863	419.000
285.949	158.995	419.000
273.564	164.861	420.000
274.317	164.459	420.000
162.750	179.240	421.000
164.578	178.670	421.000
430.580	180.435	422.000
429.413	181.239	422.000
431.673	180.815	422.000
431.673	180.815	422.000
410.979	188.394	423.000
409.958	188.003	423.000
172.767	201.873	424.000
173.068	201.922	424.000
358.918	224.846	425.000
359.309	224.271	425.000
322.014	243.463	426.000
322.238	244.119	426.000
322.242	244.152	426.000
322.242	244.152	426.000
322.243	243.598	426.000
97.217	247.115	427.000
98.334	246.525	427.000
219.609	273.382	428.000
220.204	273.149	428.000
420.853	294.072	429.000
422.995	293.710	429.000
423.726	295.364	429.000
423.726	295.364	429.000
424.505	295.029	429.000
495.494	323.456	430.000
495.721	324.290	430.000
498.585	322.262	430.000
498.585	322.262	430.000
178.376	325.399	431.000
178.897	325.132	431.000
179.548	325.016	431.000
179.548	325.016	431.000
179.651	325.246	431.000
179.582	324.774	431.000
98.069	371.904	432.000
97.674	371.644	432.000
98.067	372.268	432.000
98.067	372.268	432.000
98.106	371.663	432.000
360.547	387.063	433.000
360.140	386.466	433.000
361.043	385.251	433.000
361.043	385.251	433.000
360.818	385.635	433.000
127.052	445.011	434.000
127.479	445.213	434.000
127.419	444.629	434.000
127.419	444.629	434.000
127.661	443.481	434.000
127.503	444.135	434.000
127.630	443.607	434.000
297.732	10.927	435.000
296.873	12.005	435.000
296.873	12.005	435.000
94.219	57.230	436.000
97.913	58.322	436.000
97.913	58.322	436.000
98.623	58.685	436.000
97.533	58.688	436.000
97.415	58.602	436.000
98.086	59.252	436.000
98.985	59.968	436.000
99.506	59.557	436.000
99.859	59.621	436.000
99.666	60.073	436.000
99.683	59.700	436.000
100.272	60.136	436.000
99.113	59.427	436.000
100.632	60.039	436.000
101.309	60.108	436.000
101.217	60.339	436.000
133.697	100.598	437.000
133.897	100.588	437.000
133.897	100.588	437.000
191.759	139.950	438.000
192.206	140.160	438.000
192.206	140.160	438.000
80.022	152.611	439.000
80.419	153.391	439.000
80.419	153.391	439.000
80.409	152.898	439.000
307.184	152.638	440.000
307.089	150.726	440.000
307.089	150.726	440.000
155.552	158.431	441.000
156.104	158.137	441.000
156.104	158.137	441.000
155.895	158.134	441.000
155.846	157.711	441.000
155.514	158.208	441.000
366.641	163.780	442.000
366.327	163.615	442.000
366.327	163.615	442.000
366.633	163.704	442.000
368.021	163.299	442.000
368.181	163.195	442.000
478.233	229.304	443.000
480.757	228.803	443.000
480.757	228.803	443.000
213.396	240.194	444.000
214.501	240.324	444.000
214.501	240.324	444.000
275.264	258.484	445.000
276.316	259.396	445.000
276.316	259.396	445.000
194.436	274.433	446.000
194.157	274.478	446.000
194.157	274.478	446.000
194.039	274.207	446.000
194.696	274.193	446.000
214.748	284.558	447.000
215.656	284.091	447.000
215.656	284.091	447.000
30.483	319.852	448.000
30.408	318.058	448.000
30.408	318.058	448.000
30.860	319.218	448.000
31.256	318.796	448.000
189.036	322.086	449.000
189.241	322.398	449.000
189.241	322.398	449.000
189.263	322.394	449.000
312.903	335.158	450.000
313.027	335.947	450.000
313.027	335.947	450.000
313.102	335.834	450.000
313.072	337.024	450.000
166.780	355.811	451.000
166.687	352.880	451.000
166.687	352.880	451.000
167.226	355.397	451.000
167.173	355.021	451.000
164.745	367.782	452.000
164.263	367.197	452.000
164.263	367.197	452.000
164.672	365.946	452.000
164.598	366.730	452.000
323.978	387.953	453.000
323.825	387.068	453.000
323.825	387.068	453.000
132.870	427.060	454.000
133.257	426.564	454.000
133.257	426.564	454.000
169.214	496.219	455.000
169.568	495.771	455.000
169.568	495.771	455.000
168.414	494.784	455.000
309.981	17.524	456.000
309.981	17.524	456.000
309.932	17.506	456.000
311.197	16.960	456.000
310.645	16.562	456.000
310.970	16.062	456.000
75.576	25.524	457.000
75.576	25.524	457.000
75.614	25.361	457.000
75.970	25.146	457.000
75.636	26.056	457.000
76.385	26.132	457.000
76.979	25.876	457.000
76.598	25.889	457.000
76.393	25.629	457.000
76.677	24.729	457.000
76.760	25.424	457.000
77.956	26.384	457.000
76.831	26.566	457.000
77.454	27.414	457.000
78.019	27.300	457.000
77.050	25.930	457.000
78.554	26.449	457.000
78.178	26.134	457.000
285.910	40.384	458.000
285.910	40.384	458.000
425.512	61.206	459.000
425.512	61.206	459.000
109.419	65.016	460.000
109.419	65.016	460.000
309.727	75.060	461.000
309.727	75.060	461.000
147.042	79.442	462.000
147.042	79.442	462.000
323.809	84.645	463.000
323.809	84.645	463.000
324.552	84.748	463.000
324.043	84.435	463.000
323.667	84.078	463.000
459.447	88.909	464.000
459.447	88.909	464.000
329.962	93.086	465.000
329.962	93.086	465.000
329.599	92.309	465.000
329.629	91.655	465.000
331.187	91.881	465.000
329.976	92.528	465.000
330.702	92.889	465.000
329.732	93.327	465.000
331.543	93.713	465.000
330.265	93.599	465.000
329.657	93.642	465.000
329.516	92.602	465.000
146.736	96.405	466.000
146.736	96.405	466.000
169.351	110.514	467.000
169.351	110.514	467.000
168.741	110.349	467.000
169.584	111.910	467.000
170.934	111.650	467.000
170.383	109.238	467.000
170.307	110.350	467.000
171.008	111.086	467.000
170.565	110.122	467.000
170.704	109.440	467.000
170.601	109.072	467.000
170.390	108.905	467.000
170.049	109.007	467.000
169.130	108.845	467.000
20.365	117.088	468.000
20.365	117.088	468.000
205.675	134.417	469.000
205.675	134.417	469.000
204.921	134.836	469.000
291.920	145.166	470.000
291.920	145.166	470.000
179.450	158.694	471.000
179.450	158.694	471.000
401.629	173.237	472.000
401.629	173.237	472.000
388.846	175.007	473.000
388.846	175.007	473.000
390.073	174.431	473.000
388.670	174.300	473.000
389.041	173.686	473.000
389.159	173.779	473.000
388.288	173.068	473.000
388.648	173.252	473.000
75.460	180.964	474.000
75.460	180.964	474.000
362.279	198.075	475.000
362.279	198.075	475.000
459.653	221.249	476.000
459.653	221.249	476.000
458.253	219.579	476.000
457.805	219.642	476.000
458.468	221.076	476.000
459.527	219.040	476.000
458.944	218.093	476.000
23.566	223.128	477.000
23.566	223.128	477.000
23.480	223.560	477.000
23.516	223.748	477.000
23.813	223.519	477.000
23.743	223.803	477.000
24.626	224.019	477.000
24.643	224.156	477.000
24.217	224.624	477.000
24.320	224.448	477.000
22.505	224.766	477.000
22.677	224.657	477.000
179.189	223.784	478.000
179.189	223.784	478.000
448.711	229.495	479.000
448.711	229.495	479.000
502.707	228.758	480.000
502.707	228.758	480.000
111.632	229.787	481.000
111.632	229.787	481.000
111.104	230.059	481.000
110.988	230.294	481.000
111.414	230.081	481.000
246.903	230.787	482.000
246.903	230.787	482.000
253.554	240.563	483.000
253.554	240.563	483.000
106.505	244.106	484.000
106.505	244.106	484.000
105.793	244.178	484.000
232.214	246.063	485.000
232.214	246.063	485.000
261.933	246.830	486.000
261.933	246.830	486.000
261.580	247.138	486.000
261.619	246.455	486.000
262.739	246.409	486.000
263.084	246.510	486.000
264.484	247.562	486.000
193.951	256.392	487.000
193.951	256.392	487.000
192.845	257.732	487.000
185.910	259.494	488.000
185.910	259.494	488.000
465.959	261.850	489.000
465.959	261.850	489.000
464.812	261.589	489.000
105.372	264.593	490.000
105.372	264.593	490.000
103.313	277.182	491.000
103.313	277.182	491.000
126.686	279.165	492.000
126.686	279.165	492.000
476.546	279.451	493.000
476.546	279.451	493.000
476.690	279.335	493.000
477.184	279.062	493.000
339.902	280.425	494.000
339.902	280.425	494.000
340.857	281.783	494.000
341.649	283.103	494.000
341.269	283.030	494.000
340.396	281.384	494.000
339.784	281.375	494.000
339.273	282.571	494.000
321.640	285.524	495.000
321.640	285.524	495.000
456.599	287.005	496.000
456.599	287.005	496.000
330.748	292.342	497.000
330.748	292.342	497.000
410.208	294.213	498.000
410.208	294.213	498.000
467.675	297.979	499.000
467.675	297.979	499.000
192.242	299.339	500.000
192.242	299.339	500.000
333.723	299.581	501.000
333.723	299.581	501.000
333.547	298.871	501.000
333.623	299.857	501.000
334.074	300.081	501.000
334.527	301.017	501.000
292.803	304.852	502.000
292.803	304.852	502.000
475.301	325.019	503.000
475.301	325.019	503.000
474.106	325.274	503.000
472.942	324.806	503.000
271.215	325.908	504.000
271.215	325.908	504.000
236.735	333.382	505.000
236.735	333.382	505.000
431.051	349.371	506.000
431.051	349.371	506.000
431.149	348.783	506.000
431.515	347.781	506.000
59.977	353.333	507.000
59.977	353.333	507.000
60.197	351.701	507.000
61.023	350.587	507.000
154.959	365.727	508.000
154.959	365.727	508.000
156.567	365.376	508.000
349.050	393.356	509.000
349.050	393.356	509.000
28.040	420.146	510.000
28.040	420.146	510.000
[truncated: 145,519 more rows]
