# Supplementary material for: The transpeptidase PBP2 governs initial localization and activity of the major cell-wall synthesis machinery in E. coli
Source: eLife. 2020 Feb 20;9:e50629. doi: 10.7554/eLife.50629 (PMC7089770; doi:10.7554/eLife.50629)
Supplement: Source data 1. [file elife-50629-data1.zip › data/fast/GFP/gfpPBP2_mutant_5uMiptg_1.txt]

X Y ID
112.426	11.818	1.000
112.286	11.947	1.000
112.368	12.119	1.000
38.742	20.183	2.000
39.004	19.877	2.000
38.792	20.074	2.000
39.025	19.704	2.000
9.199	59.344	3.000
9.217	60.131	3.000
9.237	60.506	3.000
377.149	79.164	4.000
378.148	80.938	4.000
145.242	85.064	5.000
144.836	85.182	5.000
165.535	85.464	6.000
166.370	86.525	6.000
274.459	87.301	7.000
273.874	87.154	7.000
274.253	86.930	7.000
274.270	86.424	7.000
274.319	86.191	7.000
273.250	86.728	7.000
272.913	86.669	7.000
273.464	86.582	7.000
273.338	87.103	7.000
489.951	105.784	8.000
490.322	105.879	8.000
129.740	113.519	9.000
130.183	114.141	9.000
130.148	113.647	9.000
129.311	112.907	9.000
130.364	111.823	9.000
130.893	112.854	9.000
130.628	113.744	9.000
369.225	144.608	10.000
368.837	144.935	10.000
368.678	144.250	10.000
366.781	144.060	10.000
367.149	143.824	10.000
366.911	145.181	10.000
366.991	146.671	10.000
367.215	146.864	10.000
367.120	145.076	10.000
365.451	145.257	10.000
366.130	145.778	10.000
366.806	146.301	10.000
365.898	145.797	10.000
366.054	145.164	10.000
417.375	145.943	11.000
417.251	146.234	11.000
416.795	145.745	11.000
417.108	145.860	11.000
417.044	146.350	11.000
416.722	145.850	11.000
417.090	146.048	11.000
416.908	146.269	11.000
416.568	145.934	11.000
168.269	155.723	12.000
168.275	154.206	12.000
159.748	165.608	13.000
159.364	165.445	13.000
159.598	165.581	13.000
159.908	165.368	13.000
318.213	177.343	14.000
316.948	176.388	14.000
308.727	181.720	15.000
309.084	181.510	15.000
324.333	185.711	16.000
324.248	184.653	16.000
405.158	188.510	17.000
404.613	188.584	17.000
405.448	188.677	17.000
405.854	188.444	17.000
405.883	188.194	17.000
406.046	188.329	17.000
406.123	188.163	17.000
406.022	188.360	17.000
405.797	188.319	17.000
405.727	188.155	17.000
405.854	188.312	17.000
405.567	187.937	17.000
406.064	188.288	17.000
405.992	188.165	17.000
405.699	188.636	17.000
414.730	187.531	18.000
414.096	188.017	18.000
415.197	189.782	18.000
130.900	190.342	19.000
130.320	190.228	19.000
130.167	189.315	19.000
130.037	190.001	19.000
129.648	190.302	19.000
129.855	190.348	19.000
129.218	191.252	19.000
129.362	191.269	19.000
129.511	191.426	19.000
129.912	191.523	19.000
131.016	190.998	19.000
131.876	191.621	19.000
130.134	192.574	19.000
248.288	194.152	20.000
248.048	194.320	20.000
248.329	194.234	20.000
248.526	194.072	20.000
248.904	193.474	20.000
352.726	194.641	21.000
352.952	194.864	21.000
353.140	194.981	21.000
177.296	200.935	22.000
179.662	198.294	22.000
179.170	197.744	22.000
179.537	197.914	22.000
179.033	198.323	22.000
178.788	198.781	22.000
343.150	202.564	23.000
343.484	203.372	23.000
343.541	203.284	23.000
296.361	211.030	24.000
296.161	210.598	24.000
296.106	210.931	24.000
295.940	210.452	24.000
295.840	210.469	24.000
295.565	210.158	24.000
295.714	209.933	24.000
295.941	208.587	24.000
296.316	208.159	24.000
296.351	208.791	24.000
296.467	208.040	24.000
59.528	243.255	25.000
59.511	243.340	25.000
170.725	254.540	26.000
170.151	255.311	26.000
169.433	255.345	26.000
169.627	254.931	26.000
170.459	254.564	26.000
134.584	259.553	27.000
134.442	259.715	27.000
134.524	259.473	27.000
134.618	259.635	27.000
134.793	259.895	27.000
134.570	259.762	27.000
134.280	259.805	27.000
134.229	259.503	27.000
134.251	259.618	27.000
134.497	259.606	27.000
134.660	259.436	27.000
265.690	269.730	28.000
265.124	269.270	28.000
265.382	267.371	28.000
263.885	267.430	28.000
263.647	267.525	28.000
264.884	266.182	28.000
264.863	265.296	28.000
230.131	271.632	29.000
229.377	273.194	29.000
229.745	273.232	29.000
282.653	283.428	30.000
283.932	283.865	30.000
284.839	283.425	30.000
284.340	283.713	30.000
284.899	283.409	30.000
285.342	284.703	30.000
285.668	285.139	30.000
286.383	283.874	30.000
287.233	283.692	30.000
165.862	288.555	31.000
165.992	288.095	31.000
166.235	288.633	31.000
166.153	288.477	31.000
166.338	288.576	31.000
166.258	288.326	31.000
166.599	288.501	31.000
166.271	288.541	31.000
166.093	288.340	31.000
166.014	288.555	31.000
166.169	288.276	31.000
165.972	288.363	31.000
159.160	299.799	32.000
159.584	300.533	32.000
158.880	300.269	32.000
158.809	300.360	32.000
159.255	300.403	32.000
159.425	300.673	32.000
159.204	300.463	32.000
358.057	300.527	33.000
358.299	300.493	33.000
358.247	300.343	33.000
358.356	300.517	33.000
357.889	299.986	33.000
358.074	299.999	33.000
284.104	302.792	34.000
285.552	301.460	34.000
285.341	302.525	34.000
284.058	305.979	34.000
283.594	306.272	34.000
255.630	306.322	35.000
255.653	306.270	35.000
255.824	306.251	35.000
255.470	306.003	35.000
255.224	306.392	35.000
255.697	306.436	35.000
256.119	306.616	35.000
255.980	305.854	35.000
256.513	306.409	35.000
255.957	306.069	35.000
256.538	305.907	35.000
256.193	305.645	35.000
256.535	306.148	35.000
77.631	307.572	36.000
77.569	307.534	36.000
77.570	307.742	36.000
77.310	307.815	36.000
77.291	307.587	36.000
77.486	307.814	36.000
77.922	307.654	36.000
77.280	308.577	36.000
77.582	308.574	36.000
77.947	308.182	36.000
77.414	308.065	36.000
77.808	307.652	36.000
77.571	307.807	36.000
77.822	307.767	36.000
77.681	307.448	36.000
77.444	307.751	36.000
77.560	307.440	36.000
77.765	307.906	36.000
77.541	307.713	36.000
98.061	308.518	37.000
98.370	308.349	37.000
97.544	308.953	37.000
98.005	308.943	37.000
98.251	308.514	37.000
272.017	308.524	38.000
271.814	308.627	38.000
271.481	308.850	38.000
271.566	308.769	38.000
272.035	308.460	38.000
271.778	308.294	38.000
271.796	308.752	38.000
271.771	308.920	38.000
271.813	308.606	38.000
271.544	308.806	38.000
271.508	308.723	38.000
271.677	308.688	38.000
271.309	308.979	38.000
271.598	308.904	38.000
271.646	309.119	38.000
271.565	308.705	38.000
271.387	308.471	38.000
272.046	308.802	38.000
271.928	309.001	38.000
487.140	310.414	39.000
486.458	310.751	39.000
248.413	330.349	40.000
248.205	330.286	40.000
248.437	330.528	40.000
320.885	331.388	41.000
320.580	331.641	41.000
308.207	333.551	42.000
309.860	332.533	42.000
310.012	330.198	42.000
311.218	328.123	42.000
310.236	328.248	42.000
308.696	327.680	42.000
307.102	330.244	42.000
136.248	334.616	43.000
136.837	334.292	43.000
138.182	334.025	43.000
138.426	334.128	43.000
137.357	334.412	43.000
137.037	334.621	43.000
136.806	334.581	43.000
136.095	335.494	43.000
135.077	335.819	43.000
135.818	336.131	43.000
229.558	346.046	44.000
229.507	346.068	44.000
229.332	345.944	44.000
229.440	346.019	44.000
229.455	345.853	44.000
229.429	345.951	44.000
229.500	345.890	44.000
229.640	346.007	44.000
229.610	345.906	44.000
229.751	346.142	44.000
229.643	345.880	44.000
229.730	346.160	44.000
229.681	345.653	44.000
229.517	346.077	44.000
229.399	345.956	44.000
229.743	345.885	44.000
229.644	345.876	44.000
463.675	346.715	45.000
463.465	347.398	45.000
301.357	351.492	46.000
301.418	351.364	46.000
301.434	351.474	46.000
301.857	351.254	46.000
301.395	350.808	46.000
301.639	350.698	46.000
301.531	351.202	46.000
301.277	350.816	46.000
301.444	351.290	46.000
301.523	351.036	46.000
301.463	351.152	46.000
301.423	351.469	46.000
301.434	351.148	46.000
301.425	350.994	46.000
301.313	350.937	46.000
301.281	351.310	46.000
301.403	351.088	46.000
301.064	351.514	46.000
301.393	351.113	46.000
300.772	351.170	46.000
301.307	350.933	46.000
301.291	350.309	46.000
301.486	351.049	46.000
301.227	350.962	46.000
301.463	350.890	46.000
301.414	351.076	46.000
301.136	351.127	46.000
301.233	350.604	46.000
38.008	360.334	47.000
37.706	359.208	47.000
39.154	359.445	47.000
204.930	361.146	48.000
205.358	362.531	48.000
206.699	363.155	48.000
24.961	368.302	49.000
24.944	366.519	49.000
149.571	369.191	50.000
149.055	369.603	50.000
149.738	369.333	50.000
149.544	369.389	50.000
149.434	369.496	50.000
149.371	369.589	50.000
149.510	369.149	50.000
149.695	369.559	50.000
149.594	369.863	50.000
149.360	369.401	50.000
149.120	369.537	50.000
149.473	369.221	50.000
149.399	369.683	50.000
149.771	369.253	50.000
149.583	369.971	50.000
149.455	369.634	50.000
149.486	369.414	50.000
149.680	369.310	50.000
149.590	369.141	50.000
149.407	369.709	50.000
149.348	369.407	50.000
256.272	370.267	51.000
255.749	369.753	51.000
256.371	370.277	51.000
463.375	374.028	52.000
462.888	373.536	52.000
462.453	373.738	52.000
462.827	374.275	52.000
462.771	374.820	52.000
239.771	375.990	53.000
240.740	375.547	53.000
241.312	374.779	53.000
241.514	373.202	53.000
241.048	371.926	53.000
240.937	371.402	53.000
220.755	376.788	54.000
220.460	375.384	54.000
221.577	375.330	54.000
222.187	375.944	54.000
223.225	374.865	54.000
352.697	382.349	55.000
352.064	382.841	55.000
54.109	386.460	56.000
53.163	387.647	56.000
53.575	388.131	56.000
263.792	385.803	57.000
263.116	385.946	57.000
262.271	386.641	57.000
262.935	388.267	57.000
263.519	388.050	57.000
263.541	387.945	57.000
76.763	389.662	58.000
76.142	389.272	58.000
76.572	388.556	58.000
76.074	389.315	58.000
76.248	389.205	58.000
76.204	389.405	58.000
76.261	389.604	58.000
76.280	388.806	58.000
76.542	389.053	58.000
76.494	389.210	58.000
76.428	389.273	58.000
76.698	389.205	58.000
76.425	389.453	58.000
76.842	389.288	58.000
76.561	388.917	58.000
232.867	393.843	59.000
233.092	393.797	59.000
233.541	393.950	59.000
288.773	398.073	60.000
288.752	398.093	60.000
289.204	398.515	60.000
289.185	398.404	60.000
340.284	411.422	61.000
340.473	411.572	61.000
340.572	411.557	61.000
340.400	411.686	61.000
340.630	411.514	61.000
341.190	411.569	61.000
340.643	411.586	61.000
341.002	411.891	61.000
340.879	411.719	61.000
340.760	411.784	61.000
340.599	411.367	61.000
340.910	411.847	61.000
340.823	411.469	61.000
340.428	411.225	61.000
340.428	411.455	61.000
340.535	411.497	61.000
340.460	411.526	61.000
340.417	411.573	61.000
340.726	411.541	61.000
340.673	411.437	61.000
340.806	411.280	61.000
340.659	411.346	61.000
340.727	411.403	61.000
340.710	411.491	61.000
340.660	411.393	61.000
340.975	410.457	61.000
340.769	410.697	61.000
457.695	416.209	62.000
457.383	416.192	62.000
457.924	417.400	62.000
165.714	417.489	63.000
165.482	418.784	63.000
166.323	418.259	63.000
165.965	417.722	63.000
165.078	417.297	63.000
186.417	417.999	64.000
186.117	418.895	64.000
185.156	419.324	64.000
186.487	418.217	64.000
184.311	420.637	64.000
184.196	420.908	64.000
182.573	420.487	64.000
181.318	420.704	64.000
181.538	421.074	64.000
181.162	419.464	64.000
180.854	421.803	64.000
155.240	426.528	65.000
154.101	427.022	65.000
419.964	428.084	66.000
419.658	427.539	66.000
419.051	428.376	66.000
331.671	429.190	67.000
331.676	428.712	67.000
332.110	428.747	67.000
331.069	428.882	67.000
332.210	428.689	67.000
332.023	428.822	67.000
331.948	428.500	67.000
331.821	428.568	67.000
332.049	429.346	67.000
91.168	431.417	68.000
90.509	431.203	68.000
91.356	431.103	68.000
91.103	431.270	68.000
91.013	431.149	68.000
321.156	434.409	69.000
321.030	434.419	69.000
321.132	434.333	69.000
321.331	434.165	69.000
321.144	434.453	69.000
321.020	434.061	69.000
320.872	434.272	69.000
321.303	434.556	69.000
320.878	434.395	69.000
321.225	434.216	69.000
321.100	434.307	69.000
320.943	434.342	69.000
321.292	434.396	69.000
320.986	434.212	69.000
320.849	434.232	69.000
321.307	434.525	69.000
320.693	434.169	69.000
321.056	434.108	69.000
439.249	436.559	70.000
440.273	437.207	70.000
460.530	440.450	71.000
460.496	440.523	71.000
459.187	439.621	71.000
368.970	445.847	72.000
369.485	445.172	72.000
368.220	445.470	72.000
367.808	445.554	72.000
172.813	449.157	73.000
172.680	449.305	73.000
314.980	449.961	74.000
313.877	448.419	74.000
208.721	450.934	75.000
208.657	450.560	75.000
207.956	450.533	75.000
208.065	450.728	75.000
208.774	450.606	75.000
208.346	450.523	75.000
208.801	450.629	75.000
208.650	450.490	75.000
208.392	450.688	75.000
208.656	450.402	75.000
208.545	450.561	75.000
208.847	450.429	75.000
208.714	450.334	75.000
208.517	450.634	75.000
208.342	451.005	75.000
208.566	450.490	75.000
208.356	450.584	75.000
209.049	450.587	75.000
360.619	451.914	76.000
361.193	452.153	76.000
361.606	452.164	76.000
361.535	451.738	76.000
360.875	452.270	76.000
362.050	451.844	76.000
361.599	452.171	76.000
360.731	452.445	76.000
361.208	452.042	76.000
362.145	451.906	76.000
361.810	452.021	76.000
362.087	452.229	76.000
361.802	452.096	76.000
362.484	452.149	76.000
362.245	451.892	76.000
362.088	452.064	76.000
145.688	453.464	77.000
146.709	453.573	77.000
280.449	454.593	78.000
280.477	455.083	78.000
280.444	454.881	78.000
279.839	455.153	78.000
290.700	463.507	79.000
290.347	462.842	79.000
290.799	462.377	79.000
290.618	462.069	79.000
289.189	464.070	79.000
288.857	463.052	79.000
290.458	462.461	79.000
290.783	459.839	79.000
290.451	458.486	79.000
278.257	465.445	80.000
278.190	464.639	80.000
278.495	464.861	80.000
278.013	465.293	80.000
278.590	465.312	80.000
279.048	464.839	80.000
277.996	465.012	80.000
278.180	464.252	80.000
277.944	464.261	80.000
406.254	478.936	81.000
406.403	478.923	81.000
405.434	478.829	81.000
406.102	478.911	81.000
406.411	479.272	81.000
406.227	479.034	81.000
406.147	479.207	81.000
405.908	479.179	81.000
406.562	479.104	81.000
406.176	479.185	81.000
406.055	479.029	81.000
406.307	478.696	81.000
406.639	478.923	81.000
406.560	478.703	81.000
406.228	479.261	81.000
406.216	478.373	81.000
309.885	481.875	82.000
310.320	480.502	82.000
309.928	480.615	82.000
373.706	487.818	83.000
373.425	487.987	83.000
361.443	493.803	84.000
361.748	494.142	84.000
361.465	494.269	84.000
361.670	494.036	84.000
361.610	494.187	84.000
361.456	493.926	84.000
361.515	493.827	84.000
361.369	494.198	84.000
361.496	494.315	84.000
361.220	494.036	84.000
361.692	493.655	84.000
361.388	493.611	84.000
361.507	493.779	84.000
361.469	493.890	84.000
361.341	493.685	84.000
361.158	493.956	84.000
361.534	493.808	84.000
361.470	493.634	84.000
361.184	493.698	84.000
361.294	493.709	84.000
361.449	493.742	84.000
361.732	493.636	84.000
361.592	494.014	84.000
361.518	493.576	84.000
361.314	493.589	84.000
361.233	493.478	84.000
361.503	493.558	84.000
361.180	493.587	84.000
361.237	493.447	84.000
361.025	493.485	84.000
361.281	493.331	84.000
361.254	493.266	84.000
361.432	492.767	84.000
361.286	493.628	84.000
361.226	493.577	84.000
361.075	493.258	84.000
361.285	493.648	84.000
361.373	493.358	84.000
361.252	493.505	84.000
361.603	493.653	84.000
361.112	493.689	84.000
360.879	493.519	84.000
360.794	493.731	84.000
360.879	493.823	84.000
360.966	493.623	84.000
360.863	492.873	84.000
299.151	494.645	85.000
296.909	495.549	85.000
296.045	495.016	85.000
295.581	494.935	85.000
296.152	495.035	85.000
477.990	499.335	86.000
477.379	498.618	86.000
477.849	497.443	86.000
477.135	496.239	86.000
475.937	497.917	86.000
475.681	497.976	86.000
380.755	499.965	87.000
380.024	499.678	87.000
379.988	499.255	87.000
104.504	58.294	88.000
103.713	58.320	88.000
103.270	58.154	88.000
312.956	82.193	89.000
313.104	82.674	89.000
91.716	129.221	90.000
91.576	129.527	90.000
91.705	129.485	90.000
379.996	144.622	91.000
381.197	144.619	91.000
381.333	144.981	91.000
381.134	144.642	91.000
381.550	144.902	91.000
381.501	145.000	91.000
361.221	192.433	92.000
360.986	191.347	92.000
360.921	191.140	92.000
360.592	192.103	92.000
361.632	191.565	92.000
289.191	201.493	93.000
289.078	201.776	93.000
289.271	203.224	93.000
289.953	205.076	93.000
290.759	205.324	93.000
119.594	206.351	94.000
119.644	206.092	94.000
119.807	206.537	94.000
131.835	241.976	95.000
132.257	241.839	95.000
131.072	242.756	95.000
130.564	243.327	95.000
130.537	242.125	95.000
130.346	242.504	95.000
130.028	241.846	95.000
129.260	242.841	95.000
129.758	243.482	95.000
128.937	243.376	95.000
316.524	251.723	96.000
316.487	251.879	96.000
114.972	256.633	97.000
115.058	256.526	97.000
245.090	258.396	98.000
244.284	258.385	98.000
33.420	268.195	99.000
33.495	268.073	99.000
55.857	272.871	100.000
56.472	271.664	100.000
56.138	272.098	100.000
442.121	359.942	101.000
441.941	359.209	101.000
187.044	383.425	102.000
186.845	383.339	102.000
186.778	383.232	102.000
454.809	391.728	103.000
454.698	391.978	103.000
454.742	391.712	103.000
454.838	392.203	103.000
454.767	393.725	103.000
454.613	392.427	103.000
455.073	392.129	103.000
34.547	424.566	104.000
35.940	423.901	104.000
35.818	423.470	104.000
35.489	422.718	104.000
25.077	434.982	105.000
24.714	434.687	105.000
67.391	124.648	106.000
67.523	124.872	106.000
67.740	124.364	106.000
154.483	175.689	107.000
154.323	175.634	107.000
154.393	175.854	107.000
154.377	175.189	107.000
344.252	185.426	108.000
344.052	185.311	108.000
344.611	184.798	108.000
344.631	184.876	108.000
344.035	184.415	108.000
344.466	184.715	108.000
343.979	185.052	108.000
20.922	224.265	109.000
19.734	225.955	109.000
19.768	225.457	109.000
19.581	226.423	109.000
19.091	226.634	109.000
18.791	226.890	109.000
18.744	226.629	109.000
18.769	226.537	109.000
19.192	227.150	109.000
19.104	227.037	109.000
19.105	226.354	109.000
19.834	225.767	109.000
19.856	226.441	109.000
19.695	226.783	109.000
19.497	225.822	109.000
19.337	226.589	109.000
19.337	227.167	109.000
19.407	226.684	109.000
19.889	226.086	109.000
161.524	236.349	110.000
160.940	236.859	110.000
161.139	236.384	110.000
161.261	236.442	110.000
161.737	235.954	110.000
160.904	237.100	110.000
284.121	266.143	111.000
282.171	265.840	111.000
282.963	266.428	111.000
283.591	266.384	111.000
285.459	265.925	111.000
205.728	271.246	112.000
206.216	271.646	112.000
205.211	272.163	112.000
204.730	271.325	112.000
19.643	290.696	113.000
19.053	291.599	113.000
20.411	290.743	113.000
275.645	295.561	114.000
275.168	295.301	114.000
405.972	300.489	115.000
407.235	302.386	115.000
406.881	302.760	115.000
406.970	303.315	115.000
407.527	303.044	115.000
407.757	303.626	115.000
409.018	303.695	115.000
410.055	302.895	115.000
218.612	367.707	116.000
218.357	368.448	116.000
219.052	368.450	116.000
218.906	367.830	116.000
202.541	375.019	117.000
203.507	374.860	117.000
203.198	374.941	117.000
447.256	399.372	118.000
446.882	402.811	118.000
447.207	402.848	118.000
446.342	401.317	118.000
445.499	401.069	118.000
446.742	400.310	118.000
447.259	400.442	118.000
447.145	399.718	118.000
446.498	400.708	118.000
190.609	430.807	119.000
190.742	430.941	119.000
190.408	430.756	119.000
190.586	430.613	119.000
190.553	431.084	119.000
190.593	430.728	119.000
190.636	430.413	119.000
347.501	432.804	120.000
347.397	432.298	120.000
401.114	442.712	121.000
400.945	442.266	121.000
361.782	482.484	122.000
362.207	482.067	122.000
284.470	504.232	123.000
284.529	504.346	123.000
284.673	504.479	123.000
284.489	504.194	123.000
284.564	504.506	123.000
144.456	84.486	124.000
143.922	84.874	124.000
347.823	158.451	125.000
347.501	158.432	125.000
347.690	157.811	125.000
347.446	158.082	125.000
347.499	158.130	125.000
347.911	157.876	125.000
325.421	186.014	126.000
324.088	185.735	126.000
324.036	185.020	126.000
323.524	185.376	126.000
324.552	184.665	126.000
324.505	186.547	126.000
324.534	186.433	126.000
324.992	186.271	126.000
324.941	186.174	126.000
324.960	186.398	126.000
325.222	186.433	126.000
324.911	185.518	126.000
324.631	185.927	126.000
325.705	185.117	126.000
325.573	185.203	126.000
325.293	184.622	126.000
324.051	184.871	126.000
323.999	185.627	126.000
324.649	186.425	126.000
269.702	256.708	127.000
269.589	256.071	127.000
268.943	255.462	127.000
268.399	255.324	127.000
77.353	292.445	128.000
77.610	292.970	128.000
76.164	292.962	128.000
251.467	297.814	129.000
250.621	299.156	129.000
400.984	313.734	130.000
401.484	313.602	130.000
401.358	313.039	130.000
173.193	448.922	131.000
172.845	449.017	131.000
172.539	449.382	131.000
172.856	449.197	131.000
172.644	449.404	131.000
172.620	449.161	131.000
202.816	461.814	132.000
203.041	461.689	132.000
202.513	462.009	132.000
327.684	486.210	133.000
328.835	486.098	133.000
328.835	486.004	133.000
178.510	493.806	134.000
176.923	492.943	134.000
177.408	493.917	134.000
175.404	493.589	134.000
124.545	120.345	135.000
124.857	119.964	135.000
124.948	119.684	135.000
124.929	119.898	135.000
124.689	120.015	135.000
392.685	187.197	136.000
393.598	185.320	136.000
392.121	185.808	136.000
392.563	185.081	136.000
391.627	184.445	136.000
392.328	183.875	136.000
392.017	183.864	136.000
113.734	269.404	137.000
113.607	268.932	137.000
113.564	269.044	137.000
113.392	269.386	137.000
113.230	268.928	137.000
114.046	269.632	137.000
114.236	269.661	137.000
113.710	269.249	137.000
113.619	269.063	137.000
296.936	277.474	138.000
295.858	277.728	138.000
296.895	278.556	138.000
349.520	313.265	139.000
349.625	313.253	139.000
349.838	313.238	139.000
347.169	342.731	140.000
347.016	342.626	140.000
346.952	343.046	140.000
346.705	343.150	140.000
346.833	342.697	140.000
27.386	365.990	141.000
28.398	366.469	141.000
28.485	366.997	141.000
29.189	368.489	141.000
31.015	368.701	141.000
230.325	398.281	142.000
231.172	397.115	142.000
231.003	395.202	142.000
230.522	396.319	142.000
230.582	395.574	142.000
231.110	395.949	142.000
230.862	395.728	142.000
230.354	399.009	142.000
229.195	400.414	142.000
229.877	399.419	142.000
230.690	398.893	142.000
458.890	417.498	143.000
457.834	415.828	143.000
457.687	414.593	143.000
458.261	414.081	143.000
457.217	414.423	143.000
31.567	429.014	144.000
31.560	428.880	144.000
460.513	438.819	145.000
460.995	438.076	145.000
461.163	438.402	145.000
461.039	439.891	145.000
461.503	439.688	145.000
490.595	41.019	146.000
491.695	41.200	146.000
365.356	67.483	147.000
365.218	67.460	147.000
364.811	67.575	147.000
365.161	67.885	147.000
83.668	82.160	148.000
84.449	83.945	148.000
313.102	82.683	149.000
313.411	82.765	149.000
159.327	165.736	150.000
159.553	165.518	150.000
159.479	165.430	150.000
159.516	165.437	150.000
159.698	165.234	150.000
159.459	165.423	150.000
159.624	165.582	150.000
159.543	165.369	150.000
159.293	165.419	150.000
310.186	179.018	151.000
313.245	178.377	151.000
119.574	206.414	152.000
119.532	207.159	152.000
85.606	224.230	153.000
84.620	224.057	153.000
83.102	224.827	153.000
83.687	225.637	153.000
84.008	226.418	153.000
83.829	226.649	153.000
84.813	227.023	153.000
84.399	227.290	153.000
83.627	227.470	153.000
83.733	230.022	153.000
33.894	268.225	154.000
33.429	267.811	154.000
33.816	268.015	154.000
33.728	268.476	154.000
33.535	268.222	154.000
33.444	268.246	154.000
33.813	268.142	154.000
406.197	273.602	155.000
406.735	273.765	155.000
254.338	293.274	156.000
254.639	291.741	156.000
253.626	293.742	156.000
254.163	293.504	156.000
254.133	293.191	156.000
254.024	294.219	156.000
254.690	292.232	156.000
275.393	295.313	157.000
275.319	295.472	157.000
486.587	310.758	158.000
485.658	312.041	158.000
484.726	314.168	158.000
484.498	316.893	158.000
484.870	316.344	158.000
484.926	315.421	158.000
485.499	315.146	158.000
111.134	341.339	159.000
111.192	341.763	159.000
111.705	343.069	159.000
111.781	343.300	159.000
111.747	343.331	159.000
111.518	343.489	159.000
112.372	343.207	159.000
111.681	344.216	159.000
112.494	343.220	159.000
113.086	343.452	159.000
113.157	343.964	159.000
113.228	343.882	159.000
112.737	343.864	159.000
112.966	344.062	159.000
113.767	344.338	159.000
112.818	345.424	159.000
112.569	343.824	159.000
113.557	343.960	159.000
470.580	341.573	160.000
471.015	341.383	160.000
470.909	341.175	160.000
36.397	346.919	161.000
36.846	346.860	161.000
78.026	375.313	162.000
76.752	375.316	162.000
76.620	374.821	162.000
76.765	375.383	162.000
75.129	375.810	162.000
74.989	376.698	162.000
74.786	377.946	162.000
54.693	386.184	163.000
54.207	385.658	163.000
53.504	385.842	163.000
347.457	431.249	164.000
346.800	431.002	164.000
346.867	431.844	164.000
347.251	432.475	164.000
440.671	436.158	165.000
440.563	435.722	165.000
440.093	436.004	165.000
439.453	436.699	165.000
439.624	437.330	165.000
361.687	482.196	166.000
362.170	482.219	166.000
361.867	481.761	166.000
75.430	29.706	167.000
74.797	30.085	167.000
102.741	57.982	168.000
102.951	57.545	168.000
103.803	57.307	168.000
103.411	57.655	168.000
143.632	84.965	169.000
144.053	84.298	169.000
144.400	84.618	169.000
144.142	84.333	169.000
144.475	83.864	169.000
143.631	83.819	169.000
67.482	124.736	170.000
67.383	124.958	170.000
67.611	125.002	170.000
271.579	136.747	171.000
271.711	136.681	171.000
271.522	136.704	171.000
271.994	136.990	171.000
271.739	137.357	171.000
317.110	249.392	172.000
317.447	250.378	172.000
317.033	251.322	172.000
317.271	251.813	172.000
317.045	252.007	172.000
317.661	251.789	172.000
222.050	290.672	173.000
222.175	290.833	173.000
222.028	290.645	173.000
221.601	290.595	173.000
221.780	291.248	173.000
221.690	290.567	173.000
98.299	308.177	174.000
97.841	308.696	174.000
98.548	308.620	174.000
97.845	308.651	174.000
98.304	309.001	174.000
97.829	308.841	174.000
98.208	308.634	174.000
98.460	308.684	174.000
98.389	308.677	174.000
98.400	308.662	174.000
98.125	308.889	174.000
97.919	308.479	174.000
98.232	308.867	174.000
97.964	308.818	174.000
98.408	308.668	174.000
97.742	308.528	174.000
98.502	308.872	174.000
98.074	308.673	174.000
98.205	309.058	174.000
97.991	309.123	174.000
428.385	434.111	175.000
428.860	435.640	175.000
427.749	434.670	175.000
231.133	476.733	176.000
230.977	475.367	176.000
231.428	475.480	176.000
231.331	475.089	176.000
232.622	474.210	176.000
232.792	474.188	176.000
232.542	474.141	176.000
232.202	474.014	176.000
232.903	474.112	176.000
232.466	474.214	176.000
232.671	474.136	176.000
232.420	474.290	176.000
232.585	473.737	176.000
232.428	473.858	176.000
232.803	473.439	176.000
231.848	474.377	176.000
231.898	473.875	176.000
231.838	474.299	176.000
232.309	473.403	176.000
232.467	473.337	176.000
111.122	13.071	177.000
111.260	13.069	177.000
108.797	14.756	177.000
9.010	57.187	178.000
7.998	58.828	178.000
310.189	203.750	179.000
309.809	204.366	179.000
310.509	205.237	179.000
410.278	234.875	180.000
412.212	234.899	180.000
414.076	235.296	180.000
244.330	258.350	181.000
244.330	258.105	181.000
76.611	293.314	182.000
77.018	293.292	182.000
76.949	293.117	182.000
75.758	293.632	182.000
76.224	293.166	182.000
76.800	293.301	182.000
78.554	293.939	182.000
75.942	295.033	182.000
76.099	294.151	182.000
282.830	304.440	183.000
283.725	304.305	183.000
282.709	305.075	183.000
282.478	304.484	183.000
282.976	304.441	183.000
283.339	304.540	183.000
282.423	303.743	183.000
283.587	304.838	183.000
55.389	315.164	184.000
55.124	315.406	184.000
54.974	315.169	184.000
106.124	335.999	185.000
105.910	334.963	185.000
106.105	334.269	185.000
104.806	333.351	185.000
238.523	360.988	186.000
237.718	360.253	186.000
241.699	370.557	187.000
241.262	371.258	187.000
240.643	371.401	187.000
322.722	409.217	188.000
324.016	409.635	188.000
34.539	422.027	189.000
34.829	422.251	189.000
35.500	422.136	189.000
202.614	461.746	190.000
202.930	461.447	190.000
202.722	461.610	190.000
431.845	467.264	191.000
431.847	467.460	191.000
432.021	467.019	191.000
432.913	465.875	191.000
433.522	465.874	191.000
59.815	492.591	192.000
59.268	492.985	192.000
495.035	495.302	193.000
494.658	496.039	193.000
493.428	496.418	193.000
492.366	495.946	193.000
491.746	496.025	193.000
491.636	495.963	193.000
491.832	496.157	193.000
492.475	495.930	193.000
492.809	494.316	193.000
371.446	76.268	194.000
371.141	75.918	194.000
371.603	76.296	194.000
313.298	82.459	195.000
313.550	82.705	195.000
313.339	82.591	195.000
314.199	83.143	195.000
30.713	119.188	196.000
31.256	119.023	196.000
318.675	179.568	197.000
318.952	178.428	197.000
425.418	196.200	198.000
424.629	196.984	198.000
424.310	197.802	198.000
423.921	198.367	198.000
424.262	198.949	198.000
423.641	199.909	198.000
424.393	200.131	198.000
425.269	199.986	198.000
424.887	198.450	198.000
425.644	199.394	198.000
290.068	201.507	199.000
289.278	201.584	199.000
289.252	203.286	199.000
288.115	203.071	199.000
286.800	203.397	199.000
288.009	201.848	199.000
288.915	200.974	199.000
289.321	200.988	199.000
351.737	215.792	200.000
350.977	215.322	200.000
349.634	215.631	200.000
267.694	251.823	201.000
269.106	251.361	201.000
269.770	251.571	201.000
270.034	252.256	201.000
269.962	251.417	201.000
270.020	251.453	201.000
270.391	251.838	201.000
295.609	278.637	202.000
295.064	279.582	202.000
295.202	278.538	202.000
294.565	278.167	202.000
295.205	277.806	202.000
295.121	278.277	202.000
294.170	278.598	202.000
294.142	277.762	202.000
294.132	278.479	202.000
417.881	286.744	203.000
416.071	286.561	203.000
416.339	287.024	203.000
414.689	286.654	203.000
298.791	327.650	204.000
297.405	326.429	204.000
296.828	326.455	204.000
296.792	329.151	204.000
296.611	328.780	204.000
296.940	329.379	204.000
189.909	373.107	205.000
189.905	372.200	205.000
283.383	383.724	206.000
282.366	383.543	206.000
283.921	383.882	206.000
284.826	384.700	206.000
285.026	385.880	206.000
284.277	384.450	206.000
284.851	383.458	206.000
285.236	383.530	206.000
286.878	385.518	206.000
286.877	384.735	206.000
47.478	397.080	207.000
47.426	397.659	207.000
317.844	453.573	208.000
317.288	453.338	208.000
317.763	453.775	208.000
275.084	478.955	209.000
275.471	478.606	209.000
274.692	478.467	209.000
275.004	478.792	209.000
276.065	478.487	209.000
275.102	477.965	209.000
275.054	478.094	209.000
275.256	477.702	209.000
275.313	477.165	209.000
274.723	477.172	209.000
176.356	491.882	210.000
177.040	491.836	210.000
170.081	75.705	211.000
170.604	76.532	211.000
172.773	75.557	211.000
173.801	75.885	211.000
173.479	75.949	211.000
174.127	75.642	211.000
174.215	75.912	211.000
153.998	176.287	212.000
154.337	175.666	212.000
154.230	176.352	212.000
154.108	175.346	212.000
154.509	175.890	212.000
321.958	198.227	213.000
321.788	198.085	213.000
307.694	216.346	214.000
308.082	215.601	214.000
308.909	214.454	214.000
308.979	213.970	214.000
310.383	213.832	214.000
311.149	213.378	214.000
223.647	228.180	215.000
222.033	225.947	215.000
161.078	236.963	216.000
161.172	236.429	216.000
160.725	237.217	216.000
228.948	269.411	217.000
229.705	270.257	217.000
230.593	270.571	217.000
457.715	270.302	218.000
457.967	270.057	218.000
457.667	269.315	218.000
458.206	268.353	218.000
458.003	268.974	218.000
458.109	268.778	218.000
459.375	268.103	218.000
459.691	268.137	218.000
460.366	267.649	218.000
56.417	273.264	219.000
55.410	274.105	219.000
57.229	273.452	219.000
58.523	272.585	219.000
58.518	271.906	219.000
58.385	272.977	219.000
312.473	286.719	220.000
313.183	286.784	220.000
313.185	286.637	220.000
359.974	302.547	221.000
359.882	302.351	221.000
359.058	302.214	221.000
401.249	313.483	222.000
401.314	313.060	222.000
401.394	313.547	222.000
401.379	313.289	222.000
401.495	313.223	222.000
401.359	312.914	222.000
400.949	313.520	222.000
401.433	313.251	222.000
401.034	313.268	222.000
401.447	313.227	222.000
401.253	313.437	222.000
401.036	313.442	222.000
401.428	313.415	222.000
400.851	312.992	222.000
401.222	313.638	222.000
401.437	313.088	222.000
401.210	313.164	222.000
401.586	313.084	222.000
401.428	313.493	222.000
401.255	313.122	222.000
401.176	313.174	222.000
401.859	313.232	222.000
202.242	341.475	223.000
201.222	342.381	223.000
199.508	343.214	223.000
198.841	342.911	223.000
199.068	342.503	223.000
198.856	342.214	223.000
200.119	342.539	223.000
201.172	342.103	223.000
201.729	342.348	223.000
201.438	342.089	223.000
201.589	342.082	223.000
201.595	342.597	223.000
200.757	342.496	223.000
200.664	343.198	223.000
201.012	343.590	223.000
202.196	376.505	224.000
202.599	376.596	224.000
124.477	120.558	225.000
124.452	120.329	225.000
124.632	120.460	225.000
347.793	158.254	226.000
347.654	158.323	226.000
344.379	184.943	227.000
343.792	184.669	227.000
344.177	184.794	227.000
169.857	255.007	228.000
170.413	255.341	228.000
462.882	324.179	229.000
463.722	325.669	229.000
463.920	326.984	229.000
462.377	326.989	229.000
40.031	327.316	230.000
39.561	325.914	230.000
39.899	325.861	230.000
38.576	326.744	230.000
37.559	326.983	230.000
37.626	327.047	230.000
38.828	326.987	230.000
39.793	326.181	230.000
40.807	327.223	230.000
40.781	327.500	230.000
42.457	328.279	230.000
42.886	328.549	230.000
88.683	391.984	231.000
86.703	393.146	231.000
190.358	430.360	232.000
190.523	430.458	232.000
277.254	441.703	233.000
277.449	441.407	233.000
277.609	441.322	233.000
278.352	441.404	233.000
173.105	449.171	234.000
172.533	449.311	234.000
172.571	449.329	234.000
173.303	449.426	234.000
172.726	449.415	234.000
172.870	448.964	234.000
172.891	449.401	234.000
172.797	449.449	234.000
172.640	449.320	234.000
172.730	449.019	234.000
172.723	449.012	234.000
172.689	449.464	234.000
172.835	449.328	234.000
173.005	449.396	234.000
172.790	449.285	234.000
172.717	449.400	234.000
172.890	449.731	234.000
284.507	504.445	235.000
284.546	504.406	235.000
284.660	504.453	235.000
284.455	504.409	235.000
284.702	504.492	235.000
50.543	86.306	236.000
50.356	87.168	236.000
50.432	86.641	236.000
319.617	178.984	237.000
320.327	178.220	237.000
350.336	314.028	238.000
349.425	313.636	238.000
183.259	354.463	239.000
184.657	354.928	239.000
239.245	358.988	240.000
239.291	359.244	240.000
239.621	359.856	240.000
239.684	360.669	240.000
240.255	361.349	240.000
239.933	362.346	240.000
238.416	362.822	240.000
27.904	369.265	241.000
28.101	369.876	241.000
29.650	368.708	241.000
222.308	374.216	242.000
221.993	375.090	242.000
454.934	392.592	243.000
454.977	392.373	243.000
454.908	393.065	243.000
454.816	392.255	243.000
454.451	391.550	243.000
455.141	391.994	243.000
454.625	392.120	243.000
454.827	392.320	243.000
454.597	391.272	243.000
454.739	391.710	243.000
454.841	393.341	243.000
346.808	432.256	244.000
346.653	432.301	244.000
346.253	432.540	244.000
346.195	433.294	244.000
346.664	434.489	244.000
440.333	436.825	245.000
440.643	435.721	245.000
361.379	482.931	246.000
361.324	482.286	246.000
361.478	482.483	246.000
361.619	483.261	246.000
362.311	482.679	246.000
361.833	482.425	246.000
361.825	482.520	246.000
364.905	67.484	247.000
365.005	67.980	247.000
238.662	110.794	248.000
240.313	111.292	248.000
241.290	110.355	248.000
242.902	110.197	248.000
310.810	181.129	249.000
312.627	179.839	249.000
311.576	180.398	249.000
310.927	179.712	249.000
307.095	200.415	250.000
310.361	201.489	250.000
312.189	201.679	250.000
297.100	208.249	251.000
297.109	208.610	251.000
297.335	208.000	251.000
297.374	207.848	251.000
297.549	207.484	251.000
297.163	208.337	251.000
296.917	208.156	251.000
235.528	243.397	252.000
235.781	243.623	252.000
234.951	244.148	252.000
233.979	242.319	252.000
233.509	240.639	252.000
231.713	241.148	252.000
259.503	247.316	253.000
257.831	248.287	253.000
264.886	267.483	254.000
263.587	269.924	254.000
263.904	269.439	254.000
264.596	268.538	254.000
264.000	267.889	254.000
264.012	268.655	254.000
264.177	269.290	254.000
264.400	269.436	254.000
239.055	274.215	255.000
239.092	273.956	255.000
409.230	301.911	256.000
408.308	302.369	256.000
408.545	302.917	256.000
466.493	346.723	257.000
462.875	346.883	257.000
463.776	347.906	257.000
462.925	350.971	257.000
465.905	370.780	258.000
465.738	370.059	258.000
202.156	375.519	259.000
201.797	375.221	259.000
202.117	375.760	259.000
331.559	428.646	260.000
331.697	428.621	260.000
332.065	428.982	260.000
332.416	428.650	260.000
332.779	429.187	260.000
332.534	429.080	260.000
331.989	428.600	260.000
332.372	428.962	260.000
426.355	435.647	261.000
426.230	435.894	261.000
325.513	483.435	262.000
323.666	482.096	262.000
322.905	480.155	262.000
322.938	481.467	262.000
322.823	482.325	262.000
322.494	484.354	262.000
322.785	483.713	262.000
323.065	483.548	262.000
322.742	483.579	262.000
322.359	484.491	262.000
273.979	87.043	263.000
273.150	86.725	263.000
272.706	87.095	263.000
272.929	87.269	263.000
273.002	86.939	263.000
273.236	87.048	263.000
273.676	87.186	263.000
273.987	86.449	263.000
274.567	86.167	263.000
274.463	86.541	263.000
274.656	86.263	263.000
274.633	85.656	263.000
274.373	85.866	263.000
273.793	86.316	263.000
273.647	87.034	263.000
273.432	87.292	263.000
273.558	86.257	263.000
273.618	85.895	263.000
273.359	85.831	263.000
273.639	85.810	263.000
273.612	85.895	263.000
273.286	86.690	263.000
273.424	86.106	263.000
274.265	86.031	263.000
273.937	86.206	263.000
273.420	87.260	263.000
273.264	87.160	263.000
273.076	86.616	263.000
347.771	158.214	264.000
348.086	158.274	264.000
347.894	158.200	264.000
347.895	158.063	264.000
347.905	158.282	264.000
249.164	193.855	265.000
249.163	194.193	265.000
249.006	193.977	265.000
108.872	245.953	266.000
109.100	245.582	266.000
187.571	280.370	267.000
187.760	281.079	267.000
310.659	286.405	268.000
310.517	288.054	268.000
221.974	290.426	269.000
222.101	290.440	269.000
221.955	290.592	269.000
222.156	290.487	269.000
222.533	290.412	269.000
360.149	302.938	270.000
359.462	301.921	270.000
52.824	315.107	271.000
53.466	315.474	271.000
190.761	431.044	272.000
190.187	430.579	272.000
24.230	434.337	273.000
24.004	434.601	273.000
23.921	434.829	273.000
24.396	434.342	273.000
433.579	466.188	274.000
432.940	466.585	274.000
7.875	497.484	275.000
7.594	496.716	275.000
313.649	82.636	276.000
313.370	82.617	276.000
313.449	82.619	276.000
142.514	172.485	277.000
142.420	172.614	277.000
344.802	184.672	278.000
344.146	184.700	278.000
285.967	266.301	279.000
286.054	267.565	279.000
285.634	268.103	279.000
284.535	268.006	279.000
283.752	268.839	279.000
113.327	269.070	280.000
113.231	269.108	280.000
202.637	301.976	281.000
202.228	302.063	281.000
257.480	305.998	282.000
257.325	306.083	282.000
258.247	305.590	282.000
257.651	305.222	282.000
257.532	304.639	282.000
256.979	304.766	282.000
188.526	372.959	283.000
188.565	371.624	283.000
189.046	370.970	283.000
188.046	370.692	283.000
351.579	423.271	284.000
352.446	423.759	284.000
352.594	423.479	284.000
351.595	423.671	284.000
352.628	424.140	284.000
352.567	423.198	284.000
353.105	423.165	284.000
352.871	424.476	284.000
352.286	423.725	284.000
61.734	440.066	285.000
62.004	440.322	285.000
231.010	106.916	286.000
231.440	107.419	286.000
67.882	124.659	287.000
67.792	125.253	287.000
383.799	168.335	288.000
383.960	168.234	288.000
384.119	167.647	288.000
384.630	167.166	288.000
383.474	167.130	288.000
153.574	175.640	289.000
153.986	175.562	289.000
166.453	288.315	290.000
165.991	288.365	290.000
166.648	288.593	290.000
166.441	288.640	290.000
166.323	288.667	290.000
166.828	288.259	290.000
166.205	287.968	290.000
165.877	288.033	290.000
166.530	288.166	290.000
166.452	288.563	290.000
166.003	288.916	290.000
166.419	288.244	290.000
234.283	292.740	291.000
233.595	294.255	291.000
253.602	294.670	292.000
253.342	293.983	292.000
255.182	292.502	292.000
254.789	291.929	292.000
349.246	313.651	293.000
350.550	313.247	293.000
297.620	329.227	294.000
297.862	327.054	294.000
298.310	327.870	294.000
298.012	326.248	294.000
299.164	325.100	294.000
298.922	325.335	294.000
299.739	325.099	294.000
298.391	326.104	294.000
298.871	326.788	294.000
29.571	369.220	295.000
29.818	368.237	295.000
27.237	367.015	295.000
350.689	384.951	296.000
350.541	384.179	296.000
351.538	382.194	296.000
350.406	383.336	296.000
349.928	382.988	296.000
351.642	382.722	296.000
48.470	395.336	297.000
49.067	395.125	297.000
48.461	395.369	297.000
47.809	396.188	297.000
48.017	395.806	297.000
48.057	395.431	297.000
48.063	395.968	297.000
48.286	396.580	297.000
48.903	396.375	297.000
47.569	396.990	297.000
47.591	397.506	297.000
48.343	397.030	297.000
278.705	440.592	298.000
279.152	441.080	298.000
279.216	441.105	298.000
279.607	440.895	298.000
202.517	461.614	299.000
202.713	461.977	299.000
45.057	28.266	300.000
45.730	27.910	300.000
487.656	38.442	301.000
488.615	39.548	301.000
489.982	40.813	301.000
491.361	39.954	301.000
492.136	39.536	301.000
265.038	77.864	302.000
264.419	77.711	302.000
265.114	78.434	302.000
264.574	77.911	302.000
264.609	77.902	302.000
264.211	77.357	302.000
124.507	119.697	303.000
124.363	120.183	303.000
124.500	120.743	303.000
416.330	190.886	304.000
416.141	189.830	304.000
416.417	191.081	304.000
108.101	244.807	305.000
107.993	246.677	305.000
107.957	246.177	305.000
107.746	246.738	305.000
270.597	251.284	306.000
270.297	251.093	306.000
269.444	251.802	306.000
269.198	250.423	306.000
489.570	310.713	307.000
490.084	309.140	307.000
53.218	314.724	308.000
52.998	314.847	308.000
52.699	315.783	308.000
52.914	315.280	308.000
52.271	314.365	308.000
52.743	315.097	308.000
455.590	356.700	309.000
455.574	357.454	309.000
456.038	359.176	309.000
456.532	360.362	309.000
457.391	359.390	309.000
459.246	356.925	309.000
209.439	375.384	310.000
209.341	375.709	310.000
208.547	375.348	310.000
208.534	375.094	310.000
208.679	375.089	310.000
208.933	375.228	310.000
208.819	375.085	310.000
208.903	375.288	310.000
208.629	375.052	310.000
208.512	374.793	310.000
208.859	374.832	310.000
209.094	374.907	310.000
208.842	374.907	310.000
209.013	374.961	310.000
209.121	374.920	310.000
208.772	374.709	310.000
229.868	400.070	311.000
230.763	398.969	311.000
231.617	397.759	311.000
230.718	397.866	311.000
190.691	430.851	312.000
190.808	430.296	312.000
190.569	430.589	312.000
190.583	430.728	312.000
190.518	430.556	312.000
284.259	504.425	313.000
284.580	504.170	313.000
129.659	114.946	314.000
130.525	114.378	314.000
130.083	113.563	314.000
130.651	113.032	314.000
128.568	111.821	314.000
127.465	110.507	314.000
128.666	109.771	314.000
273.026	136.777	315.000
273.253	137.014	315.000
273.561	136.908	315.000
168.583	154.297	316.000
168.690	154.174	316.000
142.773	172.846	317.000
142.839	172.835	317.000
344.255	185.096	318.000
344.179	184.785	318.000
321.363	199.328	319.000
321.709	198.713	319.000
119.553	206.924	320.000
119.376	206.961	320.000
424.431	226.141	321.000
425.401	226.531	321.000
425.465	225.767	321.000
425.132	225.637	321.000
162.769	234.200	322.000
163.077	233.886	322.000
162.539	234.101	322.000
162.530	234.549	322.000
49.585	251.694	323.000
48.989	250.557	323.000
416.521	253.172	324.000
416.196	253.681	324.000
416.593	253.444	324.000
416.340	252.019	324.000
113.501	268.792	325.000
113.580	268.548	325.000
232.382	269.988	326.000
231.311	269.345	326.000
230.940	268.110	326.000
230.390	269.250	326.000
230.832	269.592	326.000
230.475	269.419	326.000
230.983	268.833	326.000
231.387	268.058	326.000
232.186	268.019	326.000
231.366	267.877	326.000
231.983	267.295	326.000
463.396	323.617	327.000
463.636	323.568	327.000
463.661	323.606	327.000
346.944	342.733	328.000
346.341	343.199	328.000
177.646	378.514	329.000
178.423	377.684	329.000
178.436	377.133	329.000
325.030	410.686	330.000
326.343	410.359	330.000
326.348	408.243	330.000
313.481	83.111	331.000
313.122	82.328	331.000
87.617	90.793	332.000
87.821	90.871	332.000
88.341	91.163	332.000
88.819	90.805	332.000
88.690	90.302	332.000
31.142	119.132	333.000
30.868	118.828	333.000
30.981	118.799	333.000
31.990	118.947	333.000
31.505	118.975	333.000
31.564	118.993	333.000
31.224	119.293	333.000
31.686	119.088	333.000
211.197	154.742	334.000
211.582	154.410	334.000
212.194	154.922	334.000
213.354	154.579	334.000
212.487	155.082	334.000
212.316	153.272	334.000
211.484	151.549	334.000
153.783	175.573	335.000
153.625	175.162	335.000
153.717	175.611	335.000
153.979	175.198	335.000
154.149	175.412	335.000
153.992	175.666	335.000
188.792	284.359	336.000
189.002	283.360	336.000
189.395	282.423	336.000
188.927	281.276	336.000
188.222	279.715	336.000
188.285	279.323	336.000
187.019	280.813	336.000
188.132	282.428	336.000
186.598	281.049	336.000
186.286	281.904	336.000
187.902	281.129	336.000
53.509	360.986	337.000
52.654	360.123	337.000
466.410	371.567	338.000
465.783	371.942	338.000
467.071	373.011	338.000
465.969	373.001	338.000
465.096	372.576	338.000
464.861	371.819	338.000
466.235	371.624	338.000
325.869	376.036	339.000
326.857	376.485	339.000
324.880	377.542	339.000
324.254	377.907	339.000
201.948	453.435	340.000
200.298	452.870	340.000
429.473	464.320	341.000
428.881	463.855	341.000
428.788	464.202	341.000
429.263	465.571	341.000
429.073	466.544	341.000
430.320	466.455	341.000
431.438	465.994	341.000
430.420	466.186	341.000
428.693	468.105	341.000
45.933	27.536	342.000
45.520	27.761	342.000
81.334	123.314	343.000
82.015	123.005	343.000
52.075	186.658	344.000
52.105	186.910	344.000
424.867	198.873	345.000
424.397	200.061	345.000
423.775	200.167	345.000
423.918	199.507	345.000
423.055	199.303	345.000
423.944	198.484	345.000
424.628	197.994	345.000
424.464	198.724	345.000
423.518	198.584	345.000
424.558	198.004	345.000
423.930	198.255	345.000
82.656	267.361	346.000
82.877	266.945	346.000
82.545	265.661	346.000
82.629	265.774	346.000
81.866	265.909	346.000
84.153	267.554	346.000
84.578	268.277	346.000
414.751	289.299	347.000
414.754	289.815	347.000
222.031	290.195	348.000
222.026	290.808	348.000
160.694	339.959	349.000
160.384	339.853	349.000
160.568	339.962	349.000
446.599	379.853	350.000
446.212	379.942	350.000
446.155	380.777	350.000
443.854	381.829	350.000
441.576	381.748	350.000
441.655	381.794	350.000
97.180	471.029	351.000
96.765	470.800	351.000
96.584	470.931	351.000
269.926	488.533	352.000
270.910	488.057	352.000
173.207	76.510	353.000
173.766	76.978	353.000
173.809	77.291	353.000
174.841	78.667	353.000
441.495	96.764	354.000
440.847	97.026	354.000
439.532	96.768	354.000
440.042	96.572	354.000
124.433	120.516	355.000
124.961	119.485	355.000
124.760	120.099	355.000
124.653	120.041	355.000
123.975	120.673	355.000
124.550	119.818	355.000
124.524	120.164	355.000
124.732	119.832	355.000
123.911	120.024	355.000
322.488	178.300	356.000
321.970	177.960	356.000
322.226	178.956	356.000
322.763	178.929	356.000
324.327	179.422	356.000
323.291	180.580	356.000
119.380	206.129	357.000
119.211	206.540	357.000
230.734	242.696	358.000
231.065	241.541	358.000
49.604	251.830	359.000
49.871	250.887	359.000
77.476	308.375	360.000
77.567	307.647	360.000
77.737	307.300	360.000
77.620	307.417	360.000
77.696	307.892	360.000
77.740	307.737	360.000
77.128	308.082	360.000
271.660	308.605	361.000
271.497	308.481	361.000
271.237	308.612	361.000
272.342	308.639	361.000
272.102	308.381	361.000
477.613	329.899	362.000
477.748	328.040	362.000
476.842	328.594	362.000
27.286	367.206	363.000
26.865	368.053	363.000
26.112	367.083	363.000
188.928	369.672	364.000
187.825	370.307	364.000
188.938	369.863	364.000
190.275	369.413	364.000
437.151	426.597	365.000
436.495	426.439	365.000
436.483	425.990	365.000
436.645	426.316	365.000
256.791	430.496	366.000
255.997	430.435	366.000
256.415	430.755	366.000
256.743	430.945	366.000
258.425	430.964	366.000
259.423	431.864	366.000
259.279	431.159	366.000
29.634	431.443	367.000
28.245	430.366	367.000
26.688	430.312	367.000
26.638	430.076	367.000
28.223	429.591	367.000
28.074	428.545	367.000
279.694	442.269	368.000
280.394	442.734	368.000
279.565	441.937	368.000
279.532	441.531	368.000
278.889	441.224	368.000
279.192	442.189	368.000
278.953	442.230	368.000
278.492	442.690	368.000
328.386	84.370	369.000
329.772	84.953	369.000
329.397	84.276	369.000
328.639	84.408	369.000
328.709	83.309	369.000
328.985	83.399	369.000
328.595	82.979	369.000
329.294	83.329	369.000
330.012	83.422	369.000
272.748	135.071	370.000
272.007	135.634	370.000
272.339	135.643	370.000
272.358	134.667	370.000
272.134	135.014	370.000
430.226	145.676	371.000
429.845	144.851	371.000
430.351	145.467	371.000
431.184	145.654	371.000
347.722	158.057	372.000
347.778	157.966	372.000
348.019	157.486	372.000
347.793	157.392	372.000
[truncated: 139,788 more rows]
