# Supplementary material for: The transpeptidase PBP2 governs initial localization and activity of the major cell-wall synthesis machinery in E. coli
Source: eLife. 2020 Feb 20;9:e50629. doi: 10.7554/eLife.50629 (PMC7089770; doi:10.7554/eLife.50629)
Supplement: Source data 1. [file elife-50629-data1.zip › data/fast/GFP/gfpPBP2_mutant_5uMiptg_2.txt]

X Y ID
498.736	89.787	1.000
498.560	90.494	1.000
498.729	90.442	1.000
84.917	94.084	2.000
85.256	94.251	2.000
160.068	108.567	3.000
160.491	108.384	3.000
160.280	107.937	3.000
160.025	108.249	3.000
160.179	107.912	3.000
160.174	107.586	3.000
160.031	107.403	3.000
232.519	114.438	4.000
232.198	113.854	4.000
476.456	116.080	5.000
474.202	115.782	5.000
474.428	115.509	5.000
475.097	116.322	5.000
439.960	135.822	6.000
440.821	135.716	6.000
441.771	138.168	6.000
442.262	138.949	6.000
442.907	139.504	6.000
442.504	139.093	6.000
442.370	135.712	6.000
441.550	134.182	6.000
463.967	143.833	7.000
463.656	143.260	7.000
439.830	146.694	8.000
439.869	146.294	8.000
439.716	146.254	8.000
439.905	146.676	8.000
439.868	146.156	8.000
440.043	146.487	8.000
439.151	147.149	8.000
439.257	146.870	8.000
439.667	146.723	8.000
439.701	146.544	8.000
439.796	145.647	8.000
439.842	146.200	8.000
152.404	153.346	9.000
151.779	152.385	9.000
152.135	151.545	9.000
152.012	152.268	9.000
154.022	151.335	9.000
153.993	154.253	9.000
154.439	154.187	9.000
154.837	153.535	9.000
78.800	154.683	10.000
79.006	154.729	10.000
78.996	154.938	10.000
78.936	154.665	10.000
79.385	154.664	10.000
98.973	158.520	11.000
99.020	158.916	11.000
98.897	158.940	11.000
99.077	158.880	11.000
98.933	159.230	11.000
99.160	158.991	11.000
98.844	158.968	11.000
98.941	158.896	11.000
98.956	158.811	11.000
99.069	158.749	11.000
99.104	158.943	11.000
99.144	158.977	11.000
98.916	158.751	11.000
98.951	159.028	11.000
98.936	158.919	11.000
98.815	158.849	11.000
99.027	158.759	11.000
99.193	158.802	11.000
98.854	158.753	11.000
99.027	159.016	11.000
98.872	158.872	11.000
99.162	158.907	11.000
99.008	159.015	11.000
91.095	173.387	12.000
92.483	172.285	12.000
92.913	173.346	12.000
91.651	174.268	12.000
91.862	172.431	12.000
91.687	171.732	12.000
91.856	171.821	12.000
93.017	171.036	12.000
336.043	173.970	13.000
336.241	174.345	13.000
335.811	173.567	13.000
338.144	174.142	13.000
338.389	174.397	13.000
185.330	176.932	14.000
186.009	176.993	14.000
185.162	176.220	14.000
186.158	174.404	14.000
187.004	173.333	14.000
186.795	171.084	14.000
187.030	169.707	14.000
187.486	170.067	14.000
185.544	171.246	14.000
185.829	171.402	14.000
387.855	190.518	15.000
386.998	190.867	15.000
387.431	191.753	15.000
210.968	205.802	16.000
211.044	206.138	16.000
212.603	206.778	16.000
213.127	208.002	16.000
212.635	207.445	16.000
210.986	208.523	16.000
16.361	218.409	17.000
16.755	218.177	17.000
16.225	217.494	17.000
16.219	219.481	17.000
16.863	219.199	17.000
16.876	218.764	17.000
16.074	219.217	17.000
129.816	227.485	18.000
129.724	227.110	18.000
130.700	226.820	18.000
131.041	226.544	18.000
130.429	227.002	18.000
130.030	226.712	18.000
130.512	226.454	18.000
129.107	226.893	18.000
128.712	227.079	18.000
128.928	227.425	18.000
128.606	227.330	18.000
128.733	227.291	18.000
128.714	227.610	18.000
128.897	227.603	18.000
129.011	228.038	18.000
229.150	234.547	19.000
229.694	234.579	19.000
83.257	241.219	20.000
85.126	242.307	20.000
83.789	243.011	20.000
83.087	242.479	20.000
207.964	245.753	21.000
207.942	246.152	21.000
207.783	246.054	21.000
207.996	246.299	21.000
207.554	246.072	21.000
208.043	246.193	21.000
208.116	245.738	21.000
208.079	246.192	21.000
108.417	274.898	22.000
108.585	274.645	22.000
234.552	282.397	23.000
234.358	282.534	23.000
233.996	282.265	23.000
234.266	282.772	23.000
234.142	282.456	23.000
234.280	282.046	23.000
233.901	282.776	23.000
233.550	283.773	23.000
233.444	283.572	23.000
383.529	286.822	24.000
383.234	287.036	24.000
373.456	293.781	25.000
373.507	293.297	25.000
23.334	296.883	26.000
22.948	295.555	26.000
368.210	303.159	27.000
368.035	303.509	27.000
368.234	304.082	27.000
67.941	311.712	28.000
68.227	311.982	28.000
67.575	312.468	28.000
411.003	314.140	29.000
410.930	313.989	29.000
411.034	314.549	29.000
411.052	314.247	29.000
410.852	314.456	29.000
410.554	314.187	29.000
410.907	314.471	29.000
411.057	314.392	29.000
411.152	314.444	29.000
410.538	314.294	29.000
410.854	314.193	29.000
410.881	314.397	29.000
251.278	324.039	30.000
251.890	322.451	30.000
252.417	320.459	30.000
252.036	319.639	30.000
251.436	319.350	30.000
251.979	319.318	30.000
250.869	318.549	30.000
250.477	318.859	30.000
263.467	327.772	31.000
263.627	327.062	31.000
428.790	368.087	32.000
427.092	368.778	32.000
427.432	370.729	32.000
427.070	369.805	32.000
105.931	370.919	33.000
104.852	371.324	33.000
104.799	370.408	33.000
105.759	368.956	33.000
104.545	368.258	33.000
371.789	370.924	34.000
371.885	371.098	34.000
371.986	370.227	34.000
371.168	370.848	34.000
425.547	375.456	35.000
424.942	375.406	35.000
411.949	396.616	36.000
412.429	397.012	36.000
412.074	396.690	36.000
412.605	397.011	36.000
411.738	396.844	36.000
152.711	405.819	37.000
152.873	406.311	37.000
153.232	407.282	37.000
77.468	416.608	38.000
77.998	416.877	38.000
78.356	417.580	38.000
78.187	417.080	38.000
78.840	416.767	38.000
231.485	416.700	39.000
231.536	416.683	39.000
12.801	439.767	40.000
14.181	439.969	40.000
16.312	440.707	40.000
17.076	439.306	40.000
321.487	443.699	41.000
321.284	443.833	41.000
31.012	455.068	42.000
31.560	456.508	42.000
227.452	480.700	43.000
227.494	480.909	43.000
226.818	480.777	43.000
398.791	480.581	44.000
398.254	481.269	44.000
397.413	481.312	44.000
397.173	481.021	44.000
396.944	480.809	44.000
397.023	480.475	44.000
397.127	480.015	44.000
486.363	489.622	45.000
486.427	489.463	45.000
485.961	489.439	45.000
486.706	489.643	45.000
486.722	489.862	45.000
486.497	489.396	45.000
78.999	38.416	46.000
79.006	38.378	46.000
192.622	148.672	47.000
192.463	148.771	47.000
192.186	148.437	47.000
192.078	149.186	47.000
192.370	148.640	47.000
192.511	149.408	47.000
192.578	149.104	47.000
192.355	148.598	47.000
191.685	148.441	47.000
117.302	219.403	48.000
117.186	218.980	48.000
117.571	219.553	48.000
117.701	219.615	48.000
117.264	219.637	48.000
402.542	311.649	49.000
402.032	311.534	49.000
400.059	310.295	49.000
399.419	310.202	49.000
105.815	353.633	50.000
106.065	354.085	50.000
343.174	359.104	51.000
342.571	359.083	51.000
342.547	358.700	51.000
349.623	408.621	52.000
348.953	408.880	52.000
389.082	429.235	53.000
389.238	427.925	53.000
136.765	437.771	54.000
137.452	438.173	54.000
137.534	437.442	54.000
137.120	436.680	54.000
148.351	455.618	55.000
149.372	456.469	55.000
148.461	456.036	55.000
149.557	456.681	55.000
151.011	455.750	55.000
150.518	456.943	55.000
150.552	456.703	55.000
150.392	456.920	55.000
150.880	457.940	55.000
310.157	457.306	56.000
310.742	457.011	56.000
76.586	82.564	57.000
76.501	83.402	57.000
77.511	84.124	57.000
77.432	84.194	57.000
76.884	83.496	57.000
78.080	81.516	57.000
63.389	156.103	58.000
63.109	156.258	58.000
341.552	184.133	59.000
340.302	184.604	59.000
340.898	185.144	59.000
340.467	186.833	59.000
358.483	314.242	60.000
358.418	313.192	60.000
361.892	412.741	61.000
361.755	411.742	61.000
258.741	446.919	62.000
257.709	446.150	62.000
86.404	94.673	63.000
86.962	95.652	63.000
85.912	96.473	63.000
85.772	94.540	63.000
86.329	94.072	63.000
86.320	93.921	63.000
84.994	94.999	63.000
85.361	94.305	63.000
85.388	94.417	63.000
85.530	94.455	63.000
85.146	94.265	63.000
85.353	94.335	63.000
85.812	94.708	63.000
86.013	94.558	63.000
85.706	94.891	63.000
85.972	93.909	63.000
86.128	93.864	63.000
86.312	95.111	63.000
86.393	94.876	63.000
86.499	95.378	63.000
85.949	94.887	63.000
85.870	94.783	63.000
85.679	94.769	63.000
85.428	94.460	63.000
86.014	94.454	63.000
86.275	94.055	63.000
86.153	94.006	63.000
86.191	93.723	63.000
86.280	93.750	63.000
86.589	93.939	63.000
86.281	93.810	63.000
86.435	93.853	63.000
86.365	93.937	63.000
86.664	93.849	63.000
86.155	93.875	63.000
463.921	143.976	64.000
463.785	143.742	64.000
464.114	143.727	64.000
229.411	232.802	65.000
229.131	233.904	65.000
229.217	234.386	65.000
229.354	235.180	65.000
228.574	236.435	65.000
227.926	237.663	65.000
227.521	237.188	65.000
156.055	280.828	66.000
156.210	280.738	66.000
372.492	291.691	67.000
371.993	292.174	67.000
373.254	291.429	67.000
374.178	289.862	67.000
374.872	290.703	67.000
376.366	291.462	67.000
376.834	289.679	67.000
377.035	289.459	67.000
376.706	290.713	67.000
375.938	291.102	67.000
375.634	291.963	67.000
235.932	310.378	68.000
235.554	310.317	68.000
236.014	310.590	68.000
236.083	310.832	68.000
235.932	310.753	68.000
236.280	310.521	68.000
236.197	310.285	68.000
235.806	310.299	68.000
235.981	310.342	68.000
236.170	310.407	68.000
236.200	310.503	68.000
236.205	310.743	68.000
236.431	310.538	68.000
236.541	310.719	68.000
236.043	310.508	68.000
235.901	310.315	68.000
236.068	310.353	68.000
236.368	310.574	68.000
236.079	310.371	68.000
236.350	310.482	68.000
236.363	310.706	68.000
278.978	341.593	69.000
278.177	340.922	69.000
278.598	340.934	69.000
278.467	339.235	69.000
276.239	339.574	69.000
353.596	342.372	70.000
353.605	341.669	70.000
353.121	342.480	70.000
352.811	342.260	70.000
107.040	375.351	71.000
107.514	375.698	71.000
106.655	374.917	71.000
185.891	486.617	72.000
185.874	486.639	72.000
185.732	486.512	72.000
83.016	495.128	73.000
82.946	495.049	73.000
499.193	91.542	74.000
499.279	89.512	74.000
292.304	162.606	75.000
291.939	162.793	75.000
61.281	239.318	76.000
61.105	239.202	76.000
255.460	302.732	77.000
257.052	301.260	77.000
256.123	299.958	77.000
256.391	301.513	77.000
148.299	333.833	78.000
148.001	333.322	78.000
147.864	334.613	78.000
147.836	334.868	78.000
147.060	334.022	78.000
178.885	345.613	79.000
177.664	345.275	79.000
177.409	345.529	79.000
177.670	345.759	79.000
178.512	345.221	79.000
177.632	345.613	79.000
177.568	345.412	79.000
179.252	344.431	79.000
178.693	344.168	79.000
178.038	343.102	79.000
177.589	342.897	79.000
177.849	344.813	79.000
176.209	344.148	79.000
176.316	344.343	79.000
176.123	343.741	79.000
176.836	344.142	79.000
177.788	343.968	79.000
176.979	342.055	79.000
176.927	341.905	79.000
177.172	341.976	79.000
177.622	341.524	79.000
176.458	340.402	79.000
350.477	409.014	80.000
350.415	408.611	80.000
257.170	453.490	81.000
255.926	455.729	81.000
254.784	456.271	81.000
254.761	456.623	81.000
408.670	466.418	82.000
409.547	465.078	82.000
128.457	472.703	83.000
129.886	473.378	83.000
107.271	67.701	84.000
106.578	68.010	84.000
393.143	170.768	85.000
394.026	171.534	85.000
358.534	180.732	86.000
356.422	182.599	86.000
118.574	267.063	87.000
118.233	267.002	87.000
118.801	267.583	87.000
119.650	267.819	87.000
119.325	267.640	87.000
383.355	287.305	88.000
383.611	286.465	88.000
383.313	287.353	88.000
383.656	287.152	88.000
368.239	302.875	89.000
368.438	304.171	89.000
368.490	304.027	89.000
368.203	303.710	89.000
367.809	303.097	89.000
367.553	303.241	89.000
67.383	312.418	90.000
67.432	312.570	90.000
67.649	312.583	90.000
67.439	312.305	90.000
67.427	312.449	90.000
67.649	312.289	90.000
67.117	312.407	90.000
67.123	312.178	90.000
67.099	312.231	90.000
67.762	312.359	90.000
67.636	312.130	90.000
67.544	311.983	90.000
67.221	311.805	90.000
67.549	311.971	90.000
67.821	312.004	90.000
67.734	311.981	90.000
67.809	311.878	90.000
67.471	311.556	90.000
67.600	311.652	90.000
67.516	311.743	90.000
67.627	311.909	90.000
67.516	311.773	90.000
67.212	311.905	90.000
67.177	311.930	90.000
67.374	311.862	90.000
67.515	311.852	90.000
67.372	311.717	90.000
67.792	311.998	90.000
67.692	311.421	90.000
67.747	311.885	90.000
67.861	311.727	90.000
67.755	311.908	90.000
67.751	311.936	90.000
67.972	312.089	90.000
67.755	311.715	90.000
67.776	311.729	90.000
358.244	314.007	91.000
358.179	314.649	91.000
359.287	313.915	91.000
359.100	313.526	91.000
358.769	313.600	91.000
358.859	313.247	91.000
358.534	313.599	91.000
358.865	311.743	91.000
358.359	311.535	91.000
358.766	310.770	91.000
342.279	358.732	92.000
343.310	358.597	92.000
344.469	360.243	92.000
344.007	359.701	92.000
344.134	360.772	92.000
344.189	361.531	92.000
155.476	407.437	93.000
152.951	406.455	93.000
152.639	406.131	93.000
152.526	406.110	93.000
152.684	406.128	93.000
153.775	407.265	93.000
154.999	407.410	93.000
153.948	407.508	93.000
153.053	407.126	93.000
152.495	406.961	93.000
291.792	479.082	94.000
292.034	479.498	94.000
291.798	481.644	94.000
291.369	483.256	94.000
291.128	480.911	94.000
291.823	481.012	94.000
290.259	481.524	94.000
117.040	499.473	95.000
116.612	499.958	95.000
117.070	499.482	95.000
116.802	499.504	95.000
294.409	46.006	96.000
294.332	45.965	96.000
78.632	154.973	97.000
79.178	154.865	97.000
167.463	184.314	98.000
168.075	183.468	98.000
167.750	184.000	98.000
168.139	183.193	98.000
167.919	183.711	98.000
168.841	182.632	98.000
168.879	182.660	98.000
169.187	181.968	98.000
169.533	181.938	98.000
150.318	235.941	99.000
150.333	235.097	99.000
441.110	285.006	100.000
440.649	286.136	100.000
441.854	288.739	100.000
442.874	290.298	100.000
442.574	291.714	100.000
442.499	291.765	100.000
442.813	290.719	100.000
442.227	289.634	100.000
398.298	311.055	101.000
398.988	309.944	101.000
399.678	311.143	101.000
402.146	310.216	101.000
168.200	341.362	102.000
165.564	342.626	102.000
165.349	343.335	102.000
165.242	343.583	102.000
165.659	343.642	102.000
165.693	344.119	102.000
247.765	348.324	103.000
248.804	348.427	103.000
68.091	407.442	104.000
67.508	406.673	104.000
66.004	406.762	104.000
63.381	405.493	104.000
61.813	404.691	104.000
61.191	403.700	104.000
61.536	404.072	104.000
61.638	404.510	104.000
61.858	404.095	104.000
62.404	404.150	104.000
62.136	404.589	104.000
61.674	404.643	104.000
61.358	404.533	104.000
61.148	404.736	104.000
16.916	418.685	105.000
15.699	419.707	105.000
14.012	420.344	105.000
292.173	162.556	106.000
292.373	162.419	106.000
198.819	195.321	107.000
200.351	196.060	107.000
200.570	196.489	107.000
200.432	197.535	107.000
198.945	198.057	107.000
199.439	198.353	107.000
199.996	197.393	107.000
200.887	197.130	107.000
201.201	197.925	107.000
299.150	218.064	108.000
298.869	218.164	108.000
157.498	284.349	109.000
157.585	282.697	109.000
156.347	284.168	109.000
322.092	329.709	110.000
322.823	330.152	110.000
106.950	374.742	111.000
107.427	375.879	111.000
68.766	395.660	112.000
67.305	394.333	112.000
67.081	394.395	112.000
69.355	395.852	112.000
68.767	394.906	112.000
69.646	397.072	112.000
71.121	399.314	112.000
412.075	396.864	113.000
412.070	396.631	113.000
411.966	396.988	113.000
411.653	396.629	113.000
412.103	396.385	113.000
391.876	425.891	114.000
391.507	427.036	114.000
390.087	430.353	114.000
390.032	430.337	114.000
389.607	430.795	114.000
389.692	430.916	114.000
390.024	431.142	114.000
137.596	437.528	115.000
137.224	438.202	115.000
411.032	463.684	116.000
410.904	463.585	116.000
319.917	498.728	117.000
319.112	499.676	117.000
152.746	175.828	118.000
153.106	175.738	118.000
358.740	184.791	119.000
358.324	183.580	119.000
356.844	183.039	119.000
358.839	183.395	119.000
442.126	264.017	120.000
442.446	264.352	120.000
443.174	263.431	120.000
442.872	264.038	120.000
442.423	265.244	120.000
440.867	266.272	120.000
353.862	342.007	121.000
353.339	342.128	121.000
353.455	341.629	121.000
353.527	341.663	121.000
353.452	341.751	121.000
372.108	416.533	122.000
371.862	415.876	122.000
372.455	416.261	122.000
371.663	415.897	122.000
372.002	416.214	122.000
65.952	445.878	123.000
63.187	444.320	123.000
63.994	443.771	123.000
66.346	443.894	123.000
66.068	444.576	123.000
66.089	444.891	123.000
66.465	445.645	123.000
65.620	445.853	123.000
397.130	480.536	124.000
396.729	479.971	124.000
396.344	480.168	124.000
395.966	480.941	124.000
396.906	480.196	124.000
397.583	479.998	124.000
471.720	42.715	125.000
473.255	44.834	125.000
473.870	44.075	125.000
473.834	43.564	125.000
473.584	43.837	125.000
473.717	43.505	125.000
473.228	43.524	125.000
472.756	42.832	125.000
473.096	43.165	125.000
474.038	44.197	125.000
473.126	45.637	125.000
473.252	47.056	125.000
473.435	48.066	125.000
472.246	48.947	125.000
473.131	48.391	125.000
31.936	46.639	126.000
32.222	45.989	126.000
106.354	66.921	127.000
105.760	66.664	127.000
106.342	67.059	127.000
120.035	140.543	128.000
118.928	140.306	128.000
62.802	155.730	129.000
63.012	155.833	129.000
214.440	158.576	130.000
214.131	158.543	130.000
214.578	157.902	130.000
214.379	158.225	130.000
183.006	177.557	131.000
183.279	177.350	131.000
437.234	253.624	132.000
437.064	252.081	132.000
436.798	252.053	132.000
108.418	323.494	133.000
108.936	321.594	133.000
109.764	319.249	133.000
248.605	348.609	134.000
249.096	348.539	134.000
249.144	348.085	134.000
248.663	347.468	134.000
247.611	347.158	134.000
428.084	369.085	135.000
429.082	367.872	135.000
211.205	397.474	136.000
210.750	397.706	136.000
213.475	409.749	137.000
213.166	410.204	137.000
261.168	469.548	138.000
261.652	469.461	138.000
261.578	470.112	138.000
261.276	468.792	138.000
261.210	469.158	138.000
261.287	469.252	138.000
261.001	469.226	138.000
261.106	469.606	138.000
486.756	489.796	139.000
486.922	490.082	139.000
486.770	490.065	139.000
486.558	489.600	139.000
486.795	489.884	139.000
486.648	489.772	139.000
486.417	489.782	139.000
486.775	489.960	139.000
486.661	489.796	139.000
486.242	489.599	139.000
486.134	489.382	139.000
486.448	489.829	139.000
486.995	489.764	139.000
486.671	489.686	139.000
486.468	489.633	139.000
486.682	489.992	139.000
486.510	489.740	139.000
486.761	489.855	139.000
486.890	490.094	139.000
486.709	489.954	139.000
486.469	490.353	139.000
486.086	490.240	139.000
486.441	490.364	139.000
486.623	490.894	139.000
486.611	490.513	139.000
486.181	490.503	139.000
486.394	490.367	139.000
486.859	490.627	139.000
499.010	91.442	140.000
498.814	90.219	140.000
498.785	88.744	140.000
454.142	122.294	141.000
456.594	121.971	141.000
155.582	149.572	142.000
154.853	149.472	142.000
292.510	162.048	143.000
291.908	162.419	143.000
292.017	162.005	143.000
373.627	268.152	144.000
375.935	268.377	144.000
425.678	375.839	145.000
425.376	376.049	145.000
425.287	375.756	145.000
425.210	375.735	145.000
424.844	375.949	145.000
425.019	376.002	145.000
424.850	375.418	145.000
424.792	375.742	145.000
241.176	420.881	146.000
240.411	421.248	146.000
239.043	420.500	146.000
76.625	81.873	147.000
76.869	82.110	147.000
76.486	81.820	147.000
76.016	81.694	147.000
76.904	82.464	147.000
77.093	83.702	147.000
77.332	81.738	147.000
149.890	114.336	148.000
150.729	114.037	148.000
183.766	153.162	149.000
183.723	152.280	149.000
78.761	154.587	150.000
78.660	154.743	150.000
240.242	201.158	151.000
239.727	200.736	151.000
238.605	199.612	151.000
232.515	296.064	152.000
232.619	295.691	152.000
233.479	295.124	152.000
233.623	295.097	152.000
233.753	295.365	152.000
233.691	296.330	152.000
233.545	297.441	152.000
233.147	296.983	152.000
40.941	385.704	153.000
39.642	383.656	153.000
41.344	385.098	153.000
315.704	410.177	154.000
315.338	410.809	154.000
77.332	413.846	155.000
76.321	414.204	155.000
76.078	414.812	155.000
305.615	420.413	156.000
307.808	420.128	156.000
419.162	430.417	157.000
419.430	432.333	157.000
103.844	474.493	158.000
102.446	474.630	158.000
434.926	87.545	159.000
436.320	89.967	159.000
148.668	236.973	160.000
148.220	238.188	160.000
149.971	238.628	160.000
119.753	266.964	161.000
119.595	266.930	161.000
142.631	340.854	162.000
142.187	339.202	162.000
142.581	339.185	162.000
342.416	359.215	163.000
344.312	358.470	163.000
375.558	374.226	164.000
375.526	374.237	164.000
375.304	375.213	164.000
375.853	374.818	164.000
375.273	374.250	164.000
400.134	405.343	165.000
400.104	405.460	165.000
400.122	405.156	165.000
213.246	411.209	166.000
213.616	409.663	166.000
120.468	429.037	167.000
120.736	429.088	167.000
120.082	428.288	167.000
120.064	428.184	167.000
120.235	429.110	167.000
121.028	431.233	167.000
32.333	46.377	168.000
32.384	46.501	168.000
263.499	119.698	169.000
263.934	119.615	169.000
263.564	119.309	169.000
264.467	118.968	169.000
264.545	119.043	169.000
264.630	119.228	169.000
119.804	141.498	170.000
118.769	141.197	170.000
118.857	141.947	170.000
118.615	142.949	170.000
118.323	141.863	170.000
439.598	146.466	171.000
439.728	146.316	171.000
440.041	145.944	171.000
439.549	146.755	171.000
225.517	174.385	172.000
225.006	175.260	172.000
224.214	174.349	172.000
223.368	172.856	172.000
222.894	171.402	172.000
223.102	172.432	172.000
222.290	172.191	172.000
222.410	171.988	172.000
221.960	173.756	172.000
221.215	172.053	172.000
233.496	283.458	173.000
233.399	283.910	173.000
233.661	283.507	173.000
256.275	441.439	174.000
256.353	440.986	174.000
380.310	443.707	175.000
380.549	444.303	175.000
457.619	122.377	176.000
457.129	122.947	176.000
457.740	122.634	176.000
457.579	121.383	176.000
116.385	152.003	177.000
116.426	150.466	177.000
78.556	154.631	178.000
78.689	154.965	178.000
78.604	154.515	178.000
291.875	161.858	179.000
292.141	162.329	179.000
291.905	162.688	179.000
292.021	162.422	179.000
291.826	161.984	179.000
185.951	170.711	180.000
186.314	169.895	180.000
186.034	171.539	180.000
185.441	172.230	180.000
185.642	172.598	180.000
185.149	172.088	180.000
184.782	171.590	180.000
61.054	185.880	181.000
60.835	186.294	181.000
60.829	185.895	181.000
60.674	186.126	181.000
60.728	186.287	181.000
60.524	186.169	181.000
59.843	186.247	181.000
59.796	186.288	181.000
60.193	185.856	181.000
60.671	186.145	181.000
362.557	291.529	182.000
361.756	294.322	182.000
368.223	303.674	183.000
368.435	303.141	183.000
368.631	303.185	183.000
368.492	302.842	183.000
368.649	304.526	183.000
368.391	304.524	183.000
370.059	302.347	183.000
322.254	330.377	184.000
321.717	330.136	184.000
195.381	429.523	185.000
194.007	430.376	185.000
194.208	430.415	185.000
196.200	429.258	185.000
160.681	108.125	186.000
160.567	107.819	186.000
213.558	211.169	187.000
214.081	209.224	187.000
212.498	207.832	187.000
212.428	207.173	187.000
121.756	268.362	188.000
121.748	268.382	188.000
121.948	268.747	188.000
121.905	268.431	188.000
121.359	268.556	188.000
288.970	292.434	189.000
288.210	292.299	189.000
287.644	292.020	189.000
286.834	292.472	189.000
250.234	348.504	190.000
250.302	348.484	190.000
250.063	348.234	190.000
342.027	358.248	191.000
341.196	358.203	191.000
341.587	358.478	191.000
341.064	358.237	191.000
341.300	358.542	191.000
105.308	374.159	192.000
104.347	374.504	192.000
105.528	374.307	192.000
105.395	373.267	192.000
104.904	374.000	192.000
104.566	375.013	192.000
105.418	374.745	192.000
106.752	375.675	192.000
106.048	375.165	192.000
233.604	413.993	193.000
232.962	414.312	193.000
371.752	416.495	194.000
370.929	416.869	194.000
149.849	237.516	195.000
149.267	237.038	195.000
149.917	235.992	195.000
109.378	318.731	196.000
108.429	319.137	196.000
142.918	339.494	197.000
142.862	339.881	197.000
142.995	340.000	197.000
142.773	341.223	197.000
141.753	341.907	197.000
141.950	342.693	197.000
142.031	341.415	197.000
141.318	341.264	197.000
141.428	340.291	197.000
142.376	340.500	197.000
243.207	394.623	198.000
243.225	395.142	198.000
152.676	406.513	199.000
152.691	406.345	199.000
152.455	406.334	199.000
152.760	405.801	199.000
152.809	406.572	199.000
152.189	406.286	199.000
152.251	406.196	199.000
152.301	406.230	199.000
399.931	405.693	200.000
399.758	405.485	200.000
214.462	410.855	201.000
214.731	410.719	201.000
213.809	410.564	201.000
116.918	499.452	202.000
116.599	499.553	202.000
117.103	499.581	202.000
404.503	163.068	203.000
406.464	163.018	203.000
406.654	162.848	203.000
298.992	218.231	204.000
298.972	218.023	204.000
298.740	217.928	204.000
298.891	218.306	204.000
359.636	308.934	205.000
359.695	308.643	205.000
359.174	309.279	205.000
359.680	308.998	205.000
359.509	310.066	205.000
359.334	310.141	205.000
399.315	361.940	206.000
399.224	361.150	206.000
239.384	418.842	207.000
238.255	418.651	207.000
239.720	418.733	207.000
240.476	418.180	207.000
240.266	417.822	207.000
241.484	417.286	207.000
241.802	417.981	207.000
243.773	417.621	207.000
244.395	417.331	207.000
282.755	470.644	208.000
282.628	469.949	208.000
438.273	486.008	209.000
437.315	485.638	209.000
116.936	150.988	210.000
115.430	150.000	210.000
116.162	147.655	210.000
78.758	154.639	211.000
78.551	155.093	211.000
169.378	182.821	212.000
169.048	183.859	212.000
169.303	187.015	212.000
168.963	186.636	212.000
82.651	258.948	213.000
81.498	261.170	213.000
81.728	261.007	213.000
233.268	283.290	214.000
233.442	283.953	214.000
233.590	283.569	214.000
261.464	469.232	215.000
261.190	469.370	215.000
320.406	494.405	216.000
320.736	496.370	216.000
149.256	113.942	217.000
149.345	114.412	217.000
149.776	115.663	217.000
150.186	116.256	217.000
149.842	116.111	217.000
150.533	115.607	217.000
150.608	115.568	217.000
149.994	116.414	217.000
149.722	115.864	217.000
149.994	116.160	217.000
284.791	151.884	218.000
284.324	151.678	218.000
322.236	330.082	219.000
322.704	329.802	219.000
322.677	330.092	219.000
333.215	402.016	220.000
332.227	401.636	220.000
331.793	401.536	220.000
331.094	402.745	220.000
332.868	402.100	220.000
332.421	402.383	220.000
332.087	401.026	220.000
283.238	411.001	221.000
282.749	410.816	221.000
282.200	411.582	221.000
229.627	416.056	222.000
227.507	415.499	222.000
227.809	416.011	222.000
227.820	415.790	222.000
226.438	415.807	222.000
225.999	415.032	222.000
227.105	415.444	222.000
226.410	415.471	222.000
224.945	415.452	222.000
224.182	415.496	222.000
221.663	415.293	222.000
371.806	416.648	223.000
371.948	416.015	223.000
372.064	416.384	223.000
371.613	416.940	223.000
371.228	416.513	223.000
371.487	416.029	223.000
371.886	416.815	223.000
295.817	24.732	224.000
295.675	24.644	224.000
63.164	155.946	225.000
62.679	155.728	225.000
150.850	236.378	226.000
150.273	236.744	226.000
149.407	237.026	226.000
149.108	236.784	226.000
149.992	235.960	226.000
150.471	236.388	226.000
150.183	237.795	226.000
150.112	237.812	226.000
376.056	374.998	227.000
375.167	376.602	227.000
375.927	378.184	227.000
375.955	377.669	227.000
424.711	375.254	228.000
425.301	375.786	228.000
425.425	375.972	228.000
425.301	375.856	228.000
425.348	375.717	228.000
425.243	375.795	228.000
425.526	375.736	228.000
425.489	375.836	228.000
425.367	376.094	228.000
425.445	375.766	228.000
425.580	375.726	228.000
425.194	375.868	228.000
425.486	375.968	228.000
425.345	375.783	228.000
425.640	375.764	228.000
425.055	375.911	228.000
425.150	375.892	228.000
425.511	375.968	228.000
425.623	376.218	228.000
425.657	376.028	228.000
425.222	376.111	228.000
425.619	375.627	228.000
425.428	375.729	228.000
60.147	464.505	229.000
61.282	462.838	229.000
437.900	464.852	230.000
438.308	465.661	230.000
441.087	488.515	231.000
442.203	487.641	231.000
442.022	484.228	231.000
442.460	483.286	231.000
171.038	282.382	232.000
170.749	281.683	232.000
170.395	281.803	232.000
168.934	280.900	232.000
341.761	359.127	233.000
341.629	358.938	233.000
341.518	358.422	233.000
341.647	358.351	233.000
341.896	358.061	233.000
341.012	358.727	233.000
342.339	360.889	233.000
341.547	362.281	233.000
340.769	366.066	233.000
40.306	374.889	234.000
40.634	373.410	234.000
40.142	372.186	234.000
39.569	371.977	234.000
40.156	372.289	234.000
39.756	372.587	234.000
39.620	372.560	234.000
41.626	373.087	234.000
43.687	372.993	234.000
44.048	372.663	234.000
193.795	425.796	235.000
193.282	425.604	235.000
193.222	426.802	235.000
261.124	469.259	236.000
261.018	469.394	236.000
261.110	469.269	236.000
261.255	469.523	236.000
261.372	469.752	236.000
261.638	470.017	236.000
261.755	469.909	236.000
261.251	469.687	236.000
261.050	469.744	236.000
261.150	469.436	236.000
260.927	469.660	236.000
261.194	469.411	236.000
260.668	469.484	236.000
261.301	469.777	236.000
261.043	469.855	236.000
261.069	469.286	236.000
261.347	469.978	236.000
261.497	470.038	236.000
103.825	474.873	237.000
102.111	474.343	237.000
499.131	87.637	238.000
500.322	88.424	238.000
255.530	99.660	239.000
255.643	98.905	239.000
255.528	99.931	239.000
184.877	173.817	240.000
185.798	173.861	240.000
186.408	174.829	240.000
168.597	181.652	241.000
168.563	181.883	241.000
420.039	329.778	242.000
420.242	329.470	242.000
400.101	405.036	243.000
400.501	404.980	243.000
400.367	406.038	243.000
400.265	405.346	243.000
400.274	405.773	243.000
400.314	405.497	243.000
400.666	405.592	243.000
400.656	405.257	243.000
162.251	418.381	244.000
161.382	419.947	244.000
149.097	441.463	245.000
148.235	441.952	245.000
65.969	444.458	246.000
65.915	445.007	246.000
65.475	445.183	246.000
65.508	445.168	246.000
65.626	445.424	246.000
65.242	445.236	246.000
65.369	445.223	246.000
65.026	445.278	246.000
64.644	445.124	246.000
65.112	445.691	246.000
432.798	134.987	247.000
432.686	135.751	247.000
431.735	135.378	247.000
430.489	136.942	247.000
431.127	136.289	247.000
431.491	134.112	247.000
432.242	133.357	247.000
432.486	133.404	247.000
425.253	177.701	248.000
425.851	176.400	248.000
425.347	176.121	248.000
425.310	176.103	248.000
424.055	176.980	248.000
424.212	175.775	248.000
424.080	174.807	248.000
420.944	176.331	248.000
200.889	198.913	249.000
200.601	197.768	249.000
53.941	312.743	250.000
55.048	312.805	250.000
242.070	320.347	251.000
241.739	319.541	251.000
241.879	318.522	251.000
242.685	317.868	251.000
323.221	329.515	252.000
322.729	329.276	252.000
73.615	415.292	253.000
74.396	413.371	253.000
76.077	411.748	253.000
116.868	499.012	254.000
117.191	499.218	254.000
223.483	173.978	255.000
223.328	174.160	255.000
222.240	174.026	255.000
121.519	268.569	256.000
121.427	268.773	256.000
121.553	268.254	256.000
250.941	346.061	257.000
249.578	346.368	257.000
248.890	346.992	257.000
248.549	347.273	257.000
248.288	347.715	257.000
14.757	419.590	258.000
14.761	417.985	258.000
16.421	417.152	258.000
283.018	470.527	259.000
282.629	470.100	259.000
102.456	475.930	260.000
102.079	475.668	260.000
103.336	474.625	260.000
103.735	472.986	260.000
106.250	473.654	260.000
107.144	473.347	260.000
283.410	153.629	261.000
281.184	153.549	261.000
281.189	153.646	261.000
279.636	153.383	261.000
280.994	152.620	261.000
168.985	182.545	262.000
169.080	182.906	262.000
169.387	182.421	262.000
170.147	180.518	262.000
420.080	328.721	263.000
418.852	328.810	263.000
371.132	375.964	264.000
371.625	374.989	264.000
192.803	430.291	265.000
194.149	429.671	265.000
195.019	429.560	265.000
255.365	440.486	266.000
256.619	440.800	266.000
255.098	440.397	266.000
253.977	441.222	266.000
147.705	459.003	267.000
147.172	457.537	267.000
145.759	456.763	267.000
441.643	482.329	268.000
440.263	483.683	268.000
473.645	20.330	269.000
474.518	20.236	269.000
253.905	100.713	270.000
253.225	101.197	270.000
253.906	101.733	270.000
252.682	102.065	270.000
253.235	101.302	270.000
253.865	97.553	270.000
253.132	97.737	270.000
253.288	100.298	270.000
252.786	100.222	270.000
252.585	100.274	270.000
253.585	101.129	270.000
78.664	154.843	271.000
78.968	154.920	271.000
78.823	155.500	271.000
78.723	154.615	271.000
78.688	154.940	271.000
329.383	270.229	272.000
328.590	269.985	272.000
329.332	270.144	272.000
329.050	270.000	272.000
328.796	270.122	272.000
274.925	309.200	273.000
274.212	309.628	273.000
161.046	418.564	274.000
161.763	419.032	274.000
393.439	426.331	275.000
392.551	425.614	275.000
418.916	431.642	276.000
419.146	430.910	276.000
36.735	78.284	277.000
37.648	78.900	277.000
141.147	111.148	278.000
140.750	111.495	278.000
139.019	111.697	278.000
137.146	111.675	278.000
361.271	182.967	279.000
361.933	183.091	279.000
298.953	217.817	280.000
298.904	218.033	280.000
130.009	228.273	281.000
129.859	227.365	281.000
129.403	228.402	281.000
26.996	295.625	282.000
30.416	294.246	282.000
398.904	360.675	283.000
398.900	360.357	283.000
399.320	360.959	283.000
398.847	360.430	283.000
398.778	361.079	283.000
97.675	440.742	284.000
99.866	441.928	284.000
500.227	86.726	285.000
499.178	87.026	285.000
353.024	137.392	286.000
355.212	138.125	286.000
291.855	162.220	287.000
292.190	162.122	287.000
292.131	161.732	287.000
292.295	161.980	287.000
292.081	162.144	287.000
292.261	162.256	287.000
292.206	162.081	287.000
241.740	234.975	288.000
239.911	233.366	288.000
240.433	232.165	288.000
241.348	233.611	288.000
242.634	235.621	288.000
242.229	237.286	288.000
241.217	239.042	288.000
242.704	238.761	288.000
243.961	237.907	288.000
121.418	268.437	289.000
121.143	268.196	289.000
121.376	268.464	289.000
121.209	268.472	289.000
121.419	268.542	289.000
222.888	292.005	290.000
223.296	291.591	290.000
369.307	301.946	291.000
370.083	302.315	291.000
368.948	302.486	291.000
369.626	302.955	291.000
369.448	303.787	291.000
369.826	303.832	291.000
369.106	302.353	291.000
250.804	318.387	292.000
250.011	318.216	292.000
249.575	318.312	292.000
248.472	318.343	292.000
248.914	319.048	292.000
249.344	319.416	292.000
249.281	319.043	292.000
249.950	319.472	292.000
472.402	45.932	293.000
471.542	45.016	293.000
7.920	282.557	294.000
8.674	282.998	294.000
8.647	282.684	294.000
9.138	283.183	294.000
172.026	284.540	295.000
171.999	284.498	295.000
172.104	284.557	295.000
172.346	284.020	295.000
171.470	284.910	295.000
333.306	400.981	296.000
333.005	401.744	296.000
331.090	404.336	296.000
16.535	415.735	297.000
16.471	415.741	297.000
420.306	429.735	298.000
419.934	428.526	298.000
419.823	429.684	298.000
418.946	429.298	298.000
282.906	470.503	299.000
283.087	470.532	299.000
186.162	498.623	300.000
186.905	497.550	300.000
31.305	293.847	301.000
31.281	294.991	301.000
29.364	295.482	301.000
28.251	295.430	301.000
27.919	294.389	301.000
247.823	347.871	302.000
248.146	348.336	302.000
249.131	348.295	302.000
99.377	439.854	303.000
100.192	440.533	303.000
99.176	441.492	303.000
98.805	441.222	303.000
98.704	438.296	303.000
98.246	437.226	303.000
92.098	63.269	304.000
91.125	63.273	304.000
90.915	63.837	304.000
91.887	65.738	304.000
90.347	64.900	304.000
39.456	78.489	305.000
39.853	78.564	305.000
99.075	159.283	306.000
99.190	159.555	306.000
99.650	159.680	306.000
214.754	159.595	307.000
214.079	159.530	307.000
214.554	158.262	307.000
214.409	157.961	307.000
214.113	158.257	307.000
214.917	158.698	307.000
436.580	181.214	308.000
436.806	180.998	308.000
299.375	218.127	309.000
299.400	218.172	309.000
299.237	218.695	309.000
298.933	217.950	309.000
364.462	237.117	310.000
363.892	237.377	310.000
363.905	237.412	310.000
363.875	237.210	310.000
364.123	237.705	310.000
160.765	273.393	311.000
160.010	273.242	311.000
107.661	67.406	312.000
107.140	67.456	312.000
107.629	67.597	312.000
194.447	154.858	313.000
192.502	154.031	313.000
328.871	269.884	314.000
329.122	270.132	314.000
212.161	378.458	315.000
212.196	378.336	315.000
212.358	378.207	315.000
212.739	377.906	315.000
212.327	377.679	315.000
401.142	406.103	316.000
400.559	405.865	316.000
401.056	405.889	316.000
400.995	405.966	316.000
401.221	405.854	316.000
400.408	405.995	316.000
400.659	405.729	316.000
400.650	405.922	316.000
498.237	85.616	317.000
497.530	85.863	317.000
496.931	84.700	317.000
495.621	82.406	317.000
494.324	80.661	317.000
496.273	79.896	317.000
497.220	80.961	317.000
357.329	315.660	318.000
358.332	315.114	318.000
246.292	419.031	319.000
247.277	419.898	319.000
455.054	80.908	320.000
455.917	81.685	320.000
455.473	80.151	320.000
455.253	79.061	320.000
29.876	187.211	321.000
30.146	186.944	321.000
25.112	367.589	322.000
24.219	368.187	322.000
23.349	368.704	322.000
16.499	416.632	323.000
16.682	416.354	323.000
16.703	416.457	323.000
16.594	416.875	323.000
16.496	416.691	323.000
17.049	416.681	323.000
16.328	416.299	323.000
15.309	416.912	323.000
15.887	416.849	323.000
394.132	426.426	324.000
392.627	426.145	324.000
419.419	428.097	325.000
418.613	428.453	325.000
320.672	500.076	326.000
322.688	500.806	326.000
321.152	499.598	326.000
320.982	500.605	326.000
75.192	80.120	327.000
74.948	79.908	327.000
76.294	80.013	327.000
193.642	153.511	328.000
195.684	156.380	328.000
195.548	156.942	328.000
195.673	157.622	328.000
196.091	157.046	328.000
195.467	154.506	328.000
194.590	157.850	328.000
423.030	230.284	329.000
423.374	230.015	329.000
422.850	230.539	329.000
423.351	229.799	329.000
172.281	284.267	330.000
171.573	283.880	330.000
21.963	462.320	331.000
22.534	463.005	331.000
22.171	462.510	331.000
21.694	463.285	331.000
21.431	463.469	331.000
22.310	462.095	331.000
19.946	459.729	331.000
107.815	67.459	332.000
107.183	67.445	332.000
107.553	67.475	332.000
107.526	66.934	332.000
292.005	162.038	333.000
291.904	162.130	333.000
292.357	162.185	333.000
299.237	218.606	334.000
299.483	218.186	334.000
299.104	218.445	334.000
299.345	218.387	334.000
299.420	218.306	334.000
299.240	218.492	334.000
299.372	218.182	334.000
299.381	218.472	334.000
457.136	293.167	335.000
456.786	294.507	335.000
457.454	294.184	335.000
458.289	295.312	335.000
28.667	294.371	336.000
29.087	294.790	336.000
28.820	295.681	336.000
29.924	294.579	336.000
350.142	386.087	337.000
349.725	386.518	337.000
351.301	386.945	337.000
350.368	386.636	337.000
349.830	385.003	337.000
350.599	383.437	337.000
350.693	382.477	337.000
349.688	384.101	337.000
413.318	258.783	338.000
413.464	259.421	338.000
157.937	262.568	339.000
156.203	263.400	339.000
156.023	262.745	339.000
157.099	262.130	339.000
158.668	263.278	339.000
171.908	121.759	340.000
171.744	121.944	340.000
243.704	239.740	341.000
243.921	238.467	341.000
244.701	237.010	341.000
368.572	301.344	342.000
369.979	300.959	342.000
370.795	301.306	342.000
272.712	310.780	343.000
272.409	311.616	343.000
272.487	311.656	343.000
273.795	310.157	343.000
378.977	409.850	344.000
379.131	408.507	344.000
379.119	408.706	344.000
378.587	408.362	344.000
379.144	407.086	344.000
379.713	407.259	344.000
323.845	41.997	345.000
324.043	41.701	345.000
87.190	94.498	346.000
86.120	93.473	346.000
86.208	93.650	346.000
149.744	115.167	347.000
149.656	114.691	347.000
150.677	114.235	347.000
208.751	124.548	348.000
208.003	124.585	348.000
208.184	124.871	348.000
202.882	229.522	349.000
203.164	228.799	349.000
107.087	375.820	350.000
106.648	375.334	350.000
106.868	375.815	350.000
249.255	420.362	351.000
248.713	420.959	351.000
248.829	420.456	351.000
248.537	420.399	351.000
247.686	421.011	351.000
247.880	420.979	351.000
248.287	420.255	351.000
93.451	18.877	352.000
92.445	19.222	352.000
296.792	225.438	353.000
296.240	226.104	353.000
341.108	368.983	354.000
343.962	370.440	354.000
261.175	469.768	355.000
260.928	469.481	355.000
261.510	469.753	355.000
261.061	470.067	355.000
170.726	122.296	356.000
170.027	120.928	356.000
340.371	173.909	357.000
341.519	174.320	357.000
234.651	400.941	358.000
234.663	401.686	358.000
234.683	402.575	358.000
400.705	406.429	359.000
400.897	406.385	359.000
400.974	405.786	359.000
400.586	405.927	359.000
401.102	406.011	359.000
265.327	449.237	360.000
266.042	450.346	360.000
323.177	41.843	361.000
323.647	41.856	361.000
46.651	156.544	362.000
46.856	156.303	362.000
433.874	213.841	363.000
434.205	213.519	363.000
433.165	214.298	363.000
202.068	228.397	364.000
200.137	226.624	364.000
199.843	226.612	364.000
329.244	270.118	365.000
328.725	270.173	365.000
329.142	270.056	365.000
329.494	270.623	365.000
313.999	310.625	366.000
313.736	311.402	366.000
303.152	416.285	367.000
301.945	416.206	367.000
302.055	416.839	367.000
9.568	283.113	368.000
8.917	282.550	368.000
103.364	141.826	369.000
103.353	142.244	369.000
103.339	142.068	369.000
103.430	141.662	369.000
103.489	141.923	369.000
103.262	141.803	369.000
103.380	141.928	369.000
103.416	141.859	369.000
103.610	141.399	369.000
103.361	141.952	369.000
102.969	141.369	369.000
103.167	141.699	369.000
103.048	141.666	369.000
102.943	141.457	369.000
102.915	141.426	369.000
103.419	141.541	369.000
103.291	141.664	369.000
103.441	141.698	369.000
103.441	141.777	369.000
103.355	141.887	369.000
103.132	141.645	369.000
103.456	141.765	369.000
103.430	142.299	369.000
103.213	142.015	369.000
103.608	141.933	369.000
103.359	141.997	369.000
103.609	142.038	369.000
103.113	142.147	369.000
103.286	141.830	369.000
103.387	142.097	369.000
103.201	142.107	369.000
103.543	142.054	369.000
103.435	142.301	369.000
103.632	142.223	369.000
103.354	142.221	369.000
103.257	142.047	369.000
103.612	142.093	369.000
103.622	142.147	369.000
103.580	141.964	369.000
103.462	141.959	369.000
103.408	141.833	369.000
103.524	141.962	369.000
103.473	142.173	369.000
103.506	142.281	369.000
103.526	142.003	369.000
103.393	141.792	369.000
103.379	141.840	369.000
103.384	142.120	369.000
103.377	142.004	369.000
103.572	141.870	369.000
102.946	142.259	369.000
103.399	141.834	369.000
103.622	141.667	369.000
103.730	141.830	369.000
103.406	141.909	369.000
103.292	141.953	369.000
103.905	141.637	369.000
103.357	142.053	369.000
103.500	141.969	369.000
103.495	142.166	369.000
103.405	142.123	369.000
103.697	141.898	369.000
323.041	329.992	370.000
322.902	329.743	370.000
322.252	329.872	370.000
322.464	329.545	370.000
322.697	330.348	370.000
322.865	329.625	370.000
323.074	330.018	370.000
322.682	330.004	370.000
322.591	330.017	370.000
322.950	330.044	370.000
323.094	330.122	370.000
322.729	329.425	370.000
323.146	329.821	370.000
323.145	329.885	370.000
322.628	329.601	370.000
322.908	329.065	370.000
322.438	329.428	370.000
322.707	329.863	370.000
322.559	330.106	370.000
322.443	329.526	370.000
322.753	329.794	370.000
170.809	459.461	371.000
170.560	459.212	371.000
170.376	459.358	371.000
170.750	459.157	371.000
170.872	459.074	371.000
170.957	459.450	371.000
171.103	459.709	371.000
171.044	459.354	371.000
170.984	459.440	371.000
170.928	459.684	371.000
170.697	459.483	371.000
170.895	459.453	371.000
170.778	459.227	371.000
170.749	459.320	371.000
170.844	459.476	371.000
171.104	459.496	371.000
171.265	459.452	371.000
171.018	459.757	371.000
171.023	459.546	371.000
171.279	459.522	371.000
171.020	459.847	371.000
171.121	459.356	371.000
170.647	459.524	371.000
171.125	459.444	371.000
171.111	459.584	371.000
371.255	371.954	372.000
373.462	371.630	372.000
374.328	370.646	372.000
373.256	370.096	372.000
373.402	370.070	372.000
372.893	370.291	372.000
373.262	369.952	372.000
373.186	370.038	372.000
373.204	369.996	372.000
373.388	369.830	372.000
372.890	370.113	372.000
372.847	369.656	372.000
373.015	369.810	372.000
373.317	369.704	372.000
373.480	369.921	372.000
372.990	369.965	372.000
373.217	369.729	372.000
372.990	369.496	372.000
373.018	369.743	372.000
372.884	369.497	372.000
373.596	369.856	372.000
373.394	369.719	372.000
373.205	369.884	372.000
372.452	416.872	373.000
373.385	417.103	373.000
372.898	416.749	373.000
373.259	417.317	373.000
373.148	416.438	373.000
372.593	416.388	373.000
372.694	416.106	373.000
372.722	415.989	373.000
373.288	416.177	373.000
372.640	416.947	373.000
373.453	417.136	373.000
373.050	417.046	373.000
373.194	416.879	373.000
373.468	417.229	373.000
373.477	416.895	373.000
372.565	416.789	373.000
292.259	161.967	374.000
292.112	162.309	374.000
292.077	162.150	374.000
291.930	161.904	374.000
291.867	162.146	374.000
291.692	161.818	374.000
292.022	161.873	374.000
291.917	161.643	374.000
107.318	67.522	375.000
107.344	67.016	375.000
107.553	67.154	375.000
107.859	66.857	375.000
107.464	67.229	375.000
107.152	67.214	375.000
458.630	281.008	376.000
458.946	280.916	376.000
458.585	281.159	376.000
458.308	281.307	376.000
459.078	281.255	376.000
459.523	279.878	376.000
459.263	280.276	376.000
459.178	282.248	376.000
460.215	282.645	376.000
461.813	281.883	376.000
463.169	281.897	376.000
462.377	282.500	376.000
462.554	280.500	376.000
26.410	293.891	377.000
27.242	294.094	377.000
27.537	293.959	377.000
28.311	293.696	377.000
26.763	294.440	377.000
27.482	294.542	377.000
30.754	294.622	377.000
30.968	294.989	377.000
31.670	294.826	377.000
31.710	294.039	377.000
31.974	293.431	377.000
33.380	293.222	377.000
34.448	294.584	377.000
35.714	294.245	377.000
33.835	293.583	377.000
34.810	294.405	377.000
35.891	294.473	377.000
35.306	294.137	377.000
292.067	296.159	378.000
290.732	295.981	378.000
289.614	295.614	378.000
287.794	295.682	378.000
287.577	296.027	378.000
287.887	295.585	378.000
287.028	295.516	378.000
286.867	296.162	378.000
287.079	295.738	378.000
286.928	294.440	378.000
286.422	293.613	378.000
286.677	293.346	378.000
286.226	294.215	378.000
285.608	293.764	378.000
286.135	294.421	378.000
286.010	295.150	378.000
285.732	293.882	378.000
287.222	295.868	378.000
287.720	297.158	378.000
287.093	296.894	378.000
288.575	295.683	378.000
288.849	294.999	378.000
288.933	294.420	378.000
369.840	301.733	379.000
371.667	300.411	379.000
372.428	298.298	379.000
372.450	296.942	379.000
372.228	298.152	379.000
372.156	296.867	379.000
371.615	296.633	379.000
201.216	334.540	380.000
201.579	334.403	380.000
201.513	334.514	380.000
200.562	334.337	380.000
199.815	334.648	380.000
198.682	334.437	380.000
415.586	250.906	381.000
415.200	251.596	381.000
416.186	252.682	381.000
416.456	253.174	381.000
415.755	253.521	381.000
415.469	253.259	381.000
415.220	254.313	381.000
414.531	254.604	381.000
414.289	255.590	381.000
414.976	254.473	381.000
415.049	253.375	381.000
15.542	415.474	382.000
16.069	415.687	382.000
16.326	416.328	382.000
16.477	416.512	382.000
16.476	416.645	382.000
15.692	417.212	382.000
16.357	417.855	382.000
16.217	417.343	382.000
17.889	417.751	382.000
17.757	417.566	382.000
16.858	417.315	382.000
447.120	502.414	383.000
445.141	500.313	383.000
444.777	500.952	383.000
444.520	500.719	383.000
445.240	500.879	383.000
445.114	499.955	383.000
445.932	498.938	383.000
446.813	497.983	383.000
448.490	497.229	383.000
448.714	497.057	383.000
448.264	495.265	383.000
448.772	494.586	383.000
113.960	156.196	384.000
115.339	156.862	384.000
218.732	371.804	385.000
218.691	371.629	385.000
220.860	372.190	385.000
221.133	372.561	385.000
222.324	372.200	385.000
224.877	372.142	385.000
223.165	372.399	385.000
224.368	371.204	385.000
224.150	371.430	385.000
224.357	371.342	385.000
224.455	371.489	385.000
225.089	371.890	385.000
225.478	372.012	385.000
226.156	372.229	385.000
146.929	320.545	386.000
146.133	320.427	386.000
398.349	361.739	387.000
398.547	361.390	387.000
398.521	360.647	387.000
398.227	360.893	387.000
398.523	360.591	387.000
438.380	451.783	388.000
437.953	451.434	388.000
7.867	497.600	389.000
8.723	498.061	389.000
8.740	499.511	389.000
496.225	80.842	390.000
495.231	80.708	390.000
495.451	81.434	390.000
495.370	82.054	390.000
496.009	81.089	390.000
496.640	80.883	390.000
498.050	82.108	390.000
100.779	128.056	391.000
101.014	127.121	391.000
102.144	126.121	391.000
103.352	125.639	391.000
103.271	125.879	391.000
102.645	126.040	391.000
141.100	130.911	392.000
141.044	132.090	392.000
329.660	269.787	393.000
329.135	270.310	393.000
329.247	270.173	393.000
329.659	270.389	393.000
307.835	393.212	394.000
306.803	394.851	394.000
401.249	405.814	395.000
401.156	405.893	395.000
401.185	406.170	395.000
401.695	406.245	395.000
400.804	405.959	395.000
400.906	405.350	395.000
401.109	406.019	395.000
401.006	405.930	395.000
400.742	406.221	395.000
401.018	405.979	395.000
401.370	405.924	395.000
401.269	405.753	395.000
401.185	405.458	395.000
401.196	405.633	395.000
188.111	499.554	396.000
187.652	498.373	396.000
188.186	497.658	396.000
187.117	496.608	396.000
187.452	497.459	396.000
186.808	496.415	396.000
185.942	496.279	396.000
257.195	166.419	397.000
257.520	167.126	397.000
343.114	173.999	398.000
342.897	172.804	398.000
342.818	173.346	398.000
342.121	172.587	398.000
341.204	173.163	398.000
341.041	172.815	398.000
339.972	172.750	398.000
339.831	171.739	398.000
[truncated: 48,136 more rows]
