# Supplementary material for: The transpeptidase PBP2 governs initial localization and activity of the major cell-wall synthesis machinery in E. coli
Source: eLife. 2020 Feb 20;9:e50629. doi: 10.7554/eLife.50629 (PMC7089770; doi:10.7554/eLife.50629)
Supplement: Source data 1. [file elife-50629-data1.zip › data/fast/GFP/gfpPBP2_mutant_5uMiptg_3.txt]

X Y ID
98.433	25.827	1.000
98.433	25.827	1.000
174.000	48.443	2.000
174.000	48.443	2.000
103.157	51.009	3.000
103.157	51.009	3.000
104.315	50.588	3.000
267.791	50.556	4.000
267.791	50.556	4.000
278.980	51.198	5.000
278.980	51.198	5.000
226.646	58.343	6.000
226.646	58.343	6.000
334.992	64.671	7.000
334.992	64.671	7.000
334.653	64.747	7.000
60.038	65.465	8.000
60.038	65.465	8.000
59.669	65.598	8.000
59.485	65.181	8.000
59.324	65.506	8.000
60.107	64.996	8.000
59.522	65.693	8.000
60.313	65.501	8.000
60.771	65.020	8.000
276.394	67.236	9.000
276.394	67.236	9.000
127.919	69.549	10.000
127.919	69.549	10.000
47.829	74.710	11.000
47.829	74.710	11.000
151.783	77.717	12.000
151.783	77.717	12.000
151.574	77.871	12.000
151.913	77.836	12.000
179.459	77.734	13.000
179.459	77.734	13.000
208.105	90.562	14.000
208.105	90.562	14.000
207.673	89.960	14.000
207.464	90.918	14.000
206.247	90.478	14.000
206.817	90.117	14.000
206.953	90.745	14.000
206.726	90.493	14.000
205.766	90.585	14.000
206.866	90.566	14.000
208.142	90.993	14.000
96.601	94.324	15.000
96.601	94.324	15.000
97.338	93.168	15.000
96.436	94.069	15.000
95.583	94.716	15.000
179.952	95.232	16.000
179.952	95.232	16.000
354.136	99.153	17.000
354.136	99.153	17.000
173.963	99.589	18.000
173.963	99.589	18.000
266.125	100.747	19.000
266.125	100.747	19.000
266.008	101.217	19.000
266.492	101.017	19.000
265.993	101.144	19.000
265.802	101.232	19.000
302.504	102.450	20.000
302.504	102.450	20.000
240.862	107.175	21.000
240.862	107.175	21.000
27.797	108.691	22.000
27.797	108.691	22.000
20.624	112.124	23.000
20.624	112.124	23.000
449.913	118.572	24.000
449.913	118.572	24.000
448.864	118.869	24.000
449.796	119.641	24.000
450.787	121.174	24.000
452.225	121.064	24.000
451.712	121.156	24.000
451.022	120.470	24.000
451.976	120.495	24.000
452.089	120.143	24.000
101.411	122.175	25.000
101.411	122.175	25.000
161.646	137.556	26.000
161.646	137.556	26.000
17.892	146.367	27.000
17.892	146.367	27.000
16.288	146.310	27.000
16.595	145.650	27.000
392.081	146.025	28.000
392.081	146.025	28.000
217.513	151.182	29.000
217.513	151.182	29.000
217.770	150.539	29.000
399.226	153.600	30.000
399.226	153.600	30.000
402.940	153.485	30.000
403.164	153.427	30.000
402.533	154.743	30.000
402.997	153.965	30.000
402.300	153.464	30.000
402.181	153.472	30.000
205.809	154.608	31.000
205.809	154.608	31.000
205.859	154.781	31.000
205.879	153.257	31.000
205.958	154.452	31.000
205.980	154.646	31.000
206.310	154.016	31.000
206.604	154.129	31.000
206.126	154.914	31.000
205.444	154.363	31.000
205.356	153.654	31.000
205.306	153.592	31.000
205.164	153.426	31.000
204.996	153.086	31.000
204.762	152.978	31.000
205.318	153.826	31.000
206.463	153.947	31.000
206.531	153.352	31.000
206.359	153.485	31.000
207.056	153.980	31.000
134.954	156.945	32.000
134.954	156.945	32.000
134.344	156.046	32.000
134.021	157.274	32.000
422.635	157.828	33.000
422.635	157.828	33.000
422.820	157.562	33.000
422.832	157.655	33.000
422.826	157.983	33.000
422.770	157.709	33.000
422.570	157.639	33.000
422.841	157.689	33.000
423.075	157.450	33.000
422.539	157.390	33.000
422.581	157.426	33.000
422.492	157.717	33.000
422.584	157.421	33.000
422.728	157.727	33.000
422.413	157.715	33.000
422.727	157.542	33.000
422.849	157.673	33.000
422.578	157.816	33.000
422.538	157.966	33.000
422.530	157.862	33.000
422.495	157.831	33.000
422.399	158.017	33.000
422.533	157.709	33.000
422.842	157.578	33.000
422.619	157.627	33.000
422.311	157.765	33.000
422.523	157.627	33.000
422.642	157.305	33.000
422.609	157.641	33.000
422.578	158.010	33.000
422.912	158.099	33.000
422.823	157.567	33.000
422.808	157.546	33.000
422.503	157.897	33.000
422.593	157.762	33.000
422.853	158.000	33.000
422.664	157.760	33.000
22.871	161.569	34.000
22.871	161.569	34.000
141.485	164.179	35.000
141.485	164.179	35.000
141.712	164.906	35.000
142.350	165.244	35.000
142.368	165.613	35.000
142.324	165.326	35.000
142.019	164.960	35.000
142.009	164.928	35.000
141.998	165.498	35.000
142.377	165.694	35.000
253.492	165.216	36.000
253.492	165.216	36.000
253.852	165.500	36.000
253.137	165.669	36.000
57.907	167.217	37.000
57.907	167.217	37.000
58.340	167.335	37.000
59.068	167.335	37.000
58.595	166.742	37.000
130.415	167.597	38.000
130.415	167.597	38.000
130.761	167.476	38.000
7.643	170.850	39.000
7.643	170.850	39.000
501.956	175.851	40.000
501.956	175.851	40.000
478.413	185.692	41.000
478.413	185.692	41.000
130.747	187.939	42.000
130.747	187.939	42.000
174.192	196.086	43.000
174.192	196.086	43.000
190.557	203.142	44.000
190.557	203.142	44.000
190.395	203.239	44.000
191.342	202.491	44.000
190.111	201.883	44.000
189.700	202.512	44.000
422.217	206.535	45.000
422.217	206.535	45.000
422.177	206.081	45.000
434.306	216.227	46.000
434.306	216.227	46.000
435.055	216.566	46.000
434.793	217.375	46.000
435.105	217.873	46.000
435.030	217.663	46.000
434.538	218.059	46.000
434.770	218.695	46.000
62.010	220.518	47.000
62.010	220.518	47.000
72.583	220.807	48.000
72.583	220.807	48.000
232.383	225.399	49.000
232.383	225.399	49.000
232.031	224.472	49.000
231.955	223.651	49.000
451.944	228.340	50.000
451.944	228.340	50.000
451.777	228.579	50.000
451.434	228.653	50.000
451.990	228.063	50.000
452.359	228.173	50.000
451.509	228.387	50.000
451.923	227.964	50.000
451.056	228.493	50.000
451.594	228.155	50.000
451.037	227.542	50.000
451.360	228.097	50.000
254.572	230.628	51.000
254.572	230.628	51.000
253.351	231.125	51.000
473.539	231.617	52.000
473.539	231.617	52.000
473.826	230.974	52.000
474.829	230.728	52.000
474.828	230.095	52.000
475.036	229.691	52.000
475.069	231.172	52.000
475.189	229.096	52.000
473.484	228.641	52.000
474.328	229.531	52.000
475.517	230.557	52.000
475.780	231.923	52.000
62.137	233.585	53.000
62.137	233.585	53.000
61.857	233.554	53.000
295.424	234.638	54.000
295.424	234.638	54.000
409.872	236.482	55.000
409.872	236.482	55.000
129.314	238.627	56.000
129.314	238.627	56.000
128.477	239.891	56.000
130.559	240.398	56.000
297.643	243.658	57.000
297.643	243.658	57.000
298.367	242.925	57.000
300.175	243.202	57.000
300.458	242.494	57.000
299.632	242.411	57.000
59.676	245.426	58.000
59.676	245.426	58.000
60.434	247.405	58.000
368.579	250.452	59.000
368.579	250.452	59.000
368.421	249.846	59.000
369.159	250.204	59.000
370.085	250.961	59.000
369.475	251.067	59.000
119.058	252.221	60.000
119.058	252.221	60.000
119.684	252.820	60.000
119.172	253.119	60.000
119.287	252.230	60.000
120.152	253.197	60.000
120.292	253.135	60.000
120.130	253.215	60.000
119.238	252.970	60.000
332.897	253.227	61.000
332.897	253.227	61.000
108.961	256.905	62.000
108.961	256.905	62.000
403.979	261.519	63.000
403.979	261.519	63.000
26.769	264.842	64.000
26.769	264.842	64.000
26.131	264.276	64.000
40.709	264.432	65.000
40.709	264.432	65.000
468.553	273.089	66.000
468.553	273.089	66.000
468.033	271.682	66.000
35.324	277.174	67.000
35.324	277.174	67.000
34.921	276.996	67.000
35.378	278.463	67.000
35.722	277.930	67.000
36.422	277.939	67.000
36.102	278.610	67.000
36.285	277.989	67.000
36.059	277.890	67.000
35.887	278.404	67.000
473.352	281.307	68.000
473.352	281.307	68.000
25.619	284.378	69.000
25.619	284.378	69.000
292.845	285.204	70.000
292.845	285.204	70.000
18.680	285.565	71.000
18.680	285.565	71.000
117.858	286.064	72.000
117.858	286.064	72.000
117.880	286.237	72.000
117.922	284.600	72.000
146.872	286.104	73.000
146.872	286.104	73.000
442.131	286.256	74.000
442.131	286.256	74.000
372.450	287.621	75.000
372.450	287.621	75.000
371.193	287.285	75.000
371.954	286.033	75.000
371.130	286.310	75.000
370.779	286.174	75.000
358.546	293.278	76.000
358.546	293.278	76.000
258.480	300.015	77.000
258.480	300.015	77.000
258.776	299.805	77.000
258.587	300.132	77.000
258.573	299.866	77.000
259.500	299.785	77.000
258.916	299.712	77.000
258.606	299.998	77.000
258.680	299.915	77.000
258.693	300.221	77.000
258.575	299.975	77.000
258.207	300.118	77.000
257.264	300.180	77.000
258.702	300.334	77.000
258.597	299.734	77.000
258.630	300.112	77.000
423.544	301.485	78.000
423.544	301.485	78.000
423.660	302.275	78.000
209.216	304.573	79.000
209.216	304.573	79.000
48.149	308.418	80.000
48.149	308.418	80.000
163.738	311.994	81.000
163.738	311.994	81.000
417.576	321.763	82.000
417.576	321.763	82.000
417.943	322.101	82.000
418.109	322.150	82.000
418.011	322.217	82.000
418.237	321.909	82.000
417.771	322.195	82.000
417.923	322.353	82.000
418.101	322.237	82.000
418.032	322.122	82.000
417.646	322.364	82.000
418.182	322.029	82.000
418.144	322.098	82.000
417.632	322.537	82.000
404.282	326.241	83.000
404.282	326.241	83.000
331.789	334.653	84.000
331.789	334.653	84.000
274.974	336.355	85.000
274.974	336.355	85.000
108.301	339.733	86.000
108.301	339.733	86.000
381.933	340.171	87.000
381.933	340.171	87.000
382.309	340.919	87.000
382.067	341.244	87.000
381.728	341.364	87.000
401.497	346.279	88.000
401.497	346.279	88.000
425.736	347.171	89.000
425.736	347.171	89.000
490.225	347.179	90.000
490.225	347.179	90.000
491.037	346.485	90.000
490.079	346.732	90.000
490.584	347.650	90.000
490.316	347.269	90.000
491.686	347.188	90.000
491.970	347.319	90.000
492.342	346.652	90.000
492.636	346.885	90.000
492.276	346.259	90.000
491.947	346.641	90.000
492.940	346.709	90.000
494.419	345.939	90.000
495.095	345.112	90.000
495.958	344.657	90.000
495.793	344.630	90.000
495.699	344.665	90.000
496.150	345.226	90.000
495.759	345.268	90.000
495.854	344.981	90.000
366.771	347.435	91.000
366.771	347.435	91.000
367.291	348.103	91.000
344.934	349.016	92.000
344.934	349.016	92.000
345.141	348.936	92.000
345.068	349.082	92.000
344.844	349.231	92.000
345.043	349.000	92.000
344.990	348.966	92.000
344.981	349.161	92.000
344.781	349.207	92.000
344.781	349.013	92.000
436.070	349.169	93.000
436.070	349.169	93.000
437.044	347.829	93.000
437.823	348.446	93.000
376.679	350.385	94.000
376.679	350.385	94.000
376.157	349.978	94.000
377.142	349.756	94.000
376.209	349.749	94.000
377.252	349.118	94.000
378.584	349.056	94.000
311.243	352.035	95.000
311.243	352.035	95.000
30.356	355.685	96.000
30.356	355.685	96.000
165.062	354.852	97.000
165.062	354.852	97.000
164.998	354.044	97.000
165.426	353.775	97.000
165.528	354.059	97.000
174.680	356.577	98.000
174.680	356.577	98.000
180.893	365.503	99.000
180.893	365.503	99.000
212.522	366.360	100.000
212.522	366.360	100.000
233.964	365.588	101.000
233.964	365.588	101.000
233.678	365.680	101.000
232.603	367.159	101.000
231.926	368.377	101.000
50.372	367.311	102.000
50.372	367.311	102.000
50.187	367.827	102.000
50.644	368.016	102.000
497.969	368.145	103.000
497.969	368.145	103.000
496.960	369.526	103.000
496.471	369.132	103.000
95.073	369.993	104.000
95.073	369.993	104.000
93.422	369.156	104.000
92.617	369.792	104.000
226.714	377.629	105.000
226.714	377.629	105.000
246.371	378.110	106.000
246.371	378.110	106.000
245.625	378.005	106.000
246.010	377.829	106.000
259.036	380.035	107.000
259.036	380.035	107.000
257.690	380.970	107.000
257.473	381.976	107.000
257.143	381.682	107.000
257.144	380.957	107.000
93.373	381.029	108.000
93.373	381.029	108.000
494.078	381.506	109.000
494.078	381.506	109.000
494.490	380.681	109.000
493.919	381.127	109.000
205.750	382.621	110.000
205.750	382.621	110.000
205.663	383.757	110.000
464.210	386.909	111.000
464.210	386.909	111.000
463.732	386.934	111.000
227.223	392.691	112.000
227.223	392.691	112.000
227.669	393.538	112.000
229.093	394.847	112.000
228.902	394.690	112.000
260.168	393.476	113.000
260.168	393.476	113.000
261.443	393.652	113.000
260.906	393.657	113.000
261.918	393.686	113.000
359.387	394.140	114.000
359.387	394.140	114.000
358.435	394.080	114.000
357.188	395.710	114.000
356.706	396.031	114.000
356.394	397.276	114.000
355.177	397.982	114.000
355.869	396.169	114.000
356.320	393.699	114.000
355.809	393.257	114.000
356.169	394.606	114.000
356.138	394.738	114.000
355.503	394.897	114.000
355.243	394.750	114.000
485.565	395.532	115.000
485.565	395.532	115.000
486.434	395.611	115.000
285.897	397.840	116.000
285.897	397.840	116.000
285.135	398.181	116.000
236.965	402.505	117.000
236.965	402.505	117.000
77.583	402.925	118.000
77.583	402.925	118.000
77.318	403.216	118.000
77.874	403.580	118.000
78.326	403.894	118.000
78.598	403.648	118.000
326.087	403.992	119.000
326.087	403.992	119.000
326.813	404.557	119.000
325.629	405.297	119.000
14.651	405.007	120.000
14.651	405.007	120.000
14.874	405.010	120.000
30.870	406.850	121.000
30.870	406.850	121.000
392.130	417.238	122.000
392.130	417.238	122.000
496.974	417.227	123.000
496.974	417.227	123.000
443.989	420.924	124.000
443.989	420.924	124.000
443.544	419.541	124.000
443.343	421.729	124.000
444.358	421.547	124.000
444.053	421.374	124.000
444.359	421.265	124.000
444.980	420.291	124.000
235.214	423.134	125.000
235.214	423.134	125.000
218.848	428.125	126.000
218.848	428.125	126.000
219.506	428.329	126.000
256.928	430.930	127.000
256.928	430.930	127.000
211.231	431.930	128.000
211.231	431.930	128.000
210.493	432.052	128.000
209.872	432.405	128.000
276.010	439.031	129.000
276.010	439.031	129.000
274.989	439.470	129.000
275.069	439.319	129.000
274.366	439.315	129.000
243.181	440.897	130.000
243.181	440.897	130.000
243.961	440.802	130.000
264.842	440.776	131.000
264.842	440.776	131.000
426.685	446.659	132.000
426.685	446.659	132.000
477.121	449.401	133.000
477.121	449.401	133.000
417.171	450.504	134.000
417.171	450.504	134.000
439.933	449.801	135.000
439.933	449.801	135.000
439.828	449.510	135.000
440.259	450.105	135.000
440.674	448.780	135.000
441.545	447.281	135.000
442.567	445.728	135.000
441.784	445.219	135.000
442.260	444.903	135.000
441.525	444.285	135.000
441.856	444.909	135.000
440.208	444.442	135.000
440.643	444.708	135.000
186.114	450.718	136.000
186.114	450.718	136.000
186.625	450.551	136.000
186.245	450.907	136.000
140.636	458.059	137.000
140.636	458.059	137.000
85.743	461.188	138.000
85.743	461.188	138.000
399.443	460.902	139.000
399.443	460.902	139.000
400.249	460.193	139.000
399.466	461.182	139.000
399.438	460.463	139.000
399.828	459.381	139.000
55.437	481.241	140.000
55.437	481.241	140.000
418.987	488.494	141.000
418.987	488.494	141.000
181.940	495.099	142.000
181.940	495.099	142.000
28.708	50.553	143.000
28.945	50.617	143.000
29.134	51.509	143.000
190.534	76.204	144.000
190.642	75.891	144.000
189.062	78.337	144.000
135.879	97.859	145.000
135.027	96.774	145.000
135.395	96.926	145.000
134.728	98.332	145.000
170.723	112.149	146.000
170.482	112.095	146.000
170.816	112.331	146.000
249.461	119.834	147.000
249.672	122.029	147.000
249.825	123.235	147.000
250.385	121.915	147.000
270.027	121.203	148.000
270.614	121.891	148.000
270.537	121.618	148.000
270.645	121.971	148.000
269.237	120.002	148.000
269.162	121.224	148.000
269.257	120.848	148.000
269.103	119.562	148.000
267.982	121.299	148.000
269.072	122.728	148.000
268.551	122.562	148.000
269.077	121.088	148.000
269.193	121.742	148.000
137.722	134.700	149.000
138.346	134.201	149.000
441.003	164.830	150.000
441.525	162.672	150.000
439.982	161.190	150.000
229.802	181.248	151.000
228.824	181.676	151.000
229.103	181.522	151.000
228.942	181.429	151.000
228.803	181.489	151.000
229.172	181.550	151.000
229.036	181.802	151.000
229.396	181.725	151.000
228.828	181.484	151.000
70.790	190.897	152.000
70.626	191.204	152.000
71.202	190.932	152.000
72.443	189.528	152.000
72.558	189.309	152.000
72.633	189.050	152.000
171.456	206.664	153.000
171.312	206.581	153.000
109.969	213.393	154.000
109.949	212.865	154.000
110.126	212.656	154.000
110.712	212.695	154.000
110.101	212.657	154.000
110.778	212.616	154.000
230.172	230.799	155.000
227.825	232.035	155.000
435.920	240.547	156.000
436.648	241.072	156.000
437.178	241.311	156.000
436.412	241.535	156.000
436.618	242.171	156.000
330.380	242.815	157.000
330.955	242.813	157.000
330.912	242.803	157.000
75.885	248.191	158.000
77.398	247.881	158.000
230.711	298.465	159.000
230.910	298.532	159.000
53.614	319.611	160.000
53.722	320.417	160.000
233.850	322.888	161.000
233.989	322.837	161.000
234.829	322.084	161.000
234.564	322.663	161.000
233.466	322.761	161.000
233.699	322.367	161.000
233.314	322.112	161.000
83.379	346.487	162.000
82.430	344.820	162.000
469.674	390.525	163.000
469.642	390.588	163.000
197.001	433.066	164.000
196.589	432.024	164.000
385.222	489.445	165.000
386.324	489.226	165.000
386.411	490.131	165.000
387.856	489.740	165.000
56.147	17.960	166.000
56.523	18.655	166.000
56.371	28.072	167.000
57.189	27.674	167.000
279.603	50.372	168.000
282.304	51.844	168.000
65.439	104.789	169.000
65.482	105.266	169.000
65.764	105.085	169.000
65.215	105.153	169.000
65.560	105.174	169.000
100.959	107.833	170.000
100.642	106.895	170.000
392.947	144.241	171.000
392.487	144.653	171.000
392.554	145.259	171.000
392.011	145.482	171.000
391.268	146.260	171.000
391.362	146.189	171.000
96.147	171.168	172.000
95.652	170.520	172.000
96.356	170.455	172.000
95.367	170.957	172.000
213.381	186.734	173.000
213.180	186.775	173.000
213.299	186.607	173.000
213.244	186.856	173.000
213.840	187.025	173.000
213.581	186.975	173.000
213.054	186.490	173.000
212.964	186.787	173.000
213.081	186.990	173.000
213.666	186.791	173.000
213.553	187.068	173.000
213.387	187.191	173.000
213.267	186.674	173.000
213.226	187.350	173.000
213.279	187.255	173.000
213.292	186.819	173.000
213.336	187.115	173.000
212.899	187.052	173.000
213.014	186.677	173.000
213.382	186.909	173.000
213.118	187.207	173.000
212.971	186.831	173.000
130.394	187.759	174.000
128.528	188.515	174.000
84.303	188.719	175.000
84.223	188.909	175.000
309.247	230.832	176.000
310.071	230.220	176.000
410.673	236.964	177.000
410.343	236.829	177.000
407.970	237.483	177.000
386.967	243.948	178.000
388.166	243.670	178.000
386.813	245.109	178.000
321.395	245.592	179.000
320.317	246.141	179.000
318.865	246.562	179.000
318.633	246.185	179.000
318.784	246.475	179.000
318.661	246.539	179.000
318.615	246.086	179.000
318.685	246.330	179.000
318.785	246.467	179.000
318.175	246.369	179.000
318.692	246.545	179.000
319.194	246.737	179.000
318.914	246.613	179.000
318.547	246.366	179.000
107.953	256.917	180.000
108.266	257.539	180.000
108.409	257.476	180.000
19.076	286.085	181.000
19.627	286.719	181.000
19.917	285.152	181.000
18.641	284.911	181.000
17.848	285.472	181.000
18.879	286.064	181.000
17.434	285.845	181.000
187.474	292.850	182.000
189.325	293.326	182.000
74.176	300.173	183.000
75.070	300.316	183.000
75.362	299.673	183.000
74.910	300.080	183.000
403.400	325.672	184.000
405.003	326.570	184.000
404.948	327.412	184.000
406.023	326.605	184.000
405.303	326.891	184.000
405.420	326.813	184.000
405.000	326.609	184.000
404.756	326.587	184.000
405.108	326.286	184.000
405.487	326.535	184.000
12.946	360.480	185.000
12.225	361.574	185.000
211.966	364.535	186.000
212.299	365.097	186.000
212.465	366.067	186.000
212.098	367.844	186.000
211.551	367.946	186.000
475.856	366.523	187.000
475.780	366.680	187.000
31.151	382.301	188.000
30.433	381.658	188.000
30.573	382.914	188.000
31.216	383.401	188.000
31.911	383.582	188.000
31.033	383.941	188.000
32.650	385.417	188.000
40.000	389.916	189.000
39.870	390.694	189.000
41.953	390.569	189.000
235.315	424.850	190.000
235.372	424.292	190.000
235.147	424.219	190.000
14.839	426.350	191.000
14.870	426.368	191.000
13.931	426.144	191.000
13.258	426.845	191.000
14.394	426.160	191.000
14.005	426.196	191.000
14.313	426.248	191.000
13.849	426.060	191.000
314.778	426.823	192.000
314.544	426.545	192.000
264.593	440.442	193.000
264.946	439.901	193.000
264.536	440.173	193.000
387.187	445.746	194.000
386.087	447.015	194.000
385.138	447.830	194.000
386.202	446.757	194.000
384.528	445.133	194.000
420.380	487.301	195.000
421.130	487.267	195.000
76.391	35.405	196.000
76.042	36.951	196.000
76.930	38.801	196.000
77.755	37.621	196.000
335.159	64.755	197.000
335.896	64.610	197.000
21.825	125.992	198.000
21.621	127.251	198.000
57.565	138.090	199.000
57.014	139.697	199.000
387.305	197.409	200.000
387.400	197.249	200.000
392.062	206.054	201.000
392.507	206.239	201.000
393.270	206.177	201.000
393.206	205.724	201.000
393.183	205.442	201.000
336.386	229.917	202.000
336.103	230.431	202.000
38.533	247.092	203.000
38.740	247.291	203.000
38.683	247.007	203.000
38.451	246.645	203.000
39.229	246.943	203.000
329.880	251.082	204.000
329.895	250.854	204.000
331.380	251.081	204.000
139.551	256.442	205.000
139.975	255.547	205.000
140.816	255.784	205.000
339.803	258.677	206.000
339.202	257.745	206.000
341.087	257.076	206.000
340.182	257.789	206.000
338.547	256.425	206.000
302.884	276.977	207.000
303.132	278.393	207.000
303.141	277.967	207.000
303.702	278.184	207.000
303.769	278.176	207.000
181.631	278.876	208.000
182.333	279.121	208.000
182.622	278.689	208.000
171.028	306.152	209.000
171.436	306.791	209.000
169.769	306.056	209.000
170.746	305.547	209.000
60.332	316.091	210.000
59.689	314.306	210.000
60.372	315.049	210.000
60.586	315.451	210.000
60.770	315.342	210.000
331.199	335.334	211.000
331.547	332.590	211.000
108.502	340.820	212.000
109.316	340.563	212.000
95.750	351.380	213.000
95.721	351.649	213.000
221.545	355.514	214.000
221.484	355.689	214.000
181.058	366.329	215.000
180.958	366.630	215.000
180.834	366.322	215.000
179.769	366.448	215.000
179.701	366.344	215.000
178.670	365.891	215.000
178.845	366.313	215.000
179.395	367.015	215.000
179.660	367.864	215.000
179.316	368.126	215.000
179.265	367.766	215.000
178.935	367.973	215.000
130.707	367.948	216.000
130.098	368.140	216.000
102.702	369.218	217.000
104.553	369.687	217.000
102.682	369.423	217.000
102.703	368.897	217.000
25.443	392.192	218.000
24.753	391.668	218.000
22.392	391.174	218.000
22.182	391.611	218.000
22.337	391.835	218.000
286.840	398.765	219.000
286.798	398.740	219.000
285.995	397.352	219.000
286.291	397.158	219.000
286.535	396.618	219.000
183.461	415.986	220.000
183.930	415.711	220.000
219.975	427.502	221.000
220.114	427.972	221.000
219.455	428.503	221.000
48.182	33.400	222.000
48.265	32.374	222.000
268.456	50.150	223.000
268.798	50.051	223.000
268.400	49.228	223.000
268.806	49.473	223.000
268.841	49.389	223.000
268.780	49.130	223.000
268.884	49.498	223.000
268.611	49.626	223.000
295.734	114.038	224.000
297.072	113.546	224.000
297.817	113.928	224.000
297.488	114.020	224.000
291.545	120.311	225.000
289.877	121.159	225.000
216.112	135.757	226.000
215.856	136.070	226.000
217.775	134.308	226.000
162.128	139.134	227.000
160.226	141.421	227.000
161.202	139.700	227.000
161.908	139.641	227.000
292.122	141.137	228.000
291.836	141.573	228.000
291.973	141.510	228.000
291.871	141.916	228.000
292.047	141.499	228.000
184.319	160.841	229.000
184.838	159.735	229.000
184.771	159.037	229.000
184.172	158.385	229.000
184.074	155.508	229.000
183.985	154.031	229.000
184.270	152.799	229.000
422.186	205.713	230.000
422.361	205.974	230.000
422.077	205.357	230.000
422.840	202.606	230.000
169.710	207.815	231.000
171.218	208.667	231.000
172.034	208.141	231.000
171.509	207.734	231.000
170.503	207.626	231.000
170.196	207.427	231.000
170.095	207.932	231.000
296.189	233.290	232.000
296.523	233.034	232.000
295.579	233.972	232.000
62.311	234.422	233.000
62.921	233.218	233.000
62.263	233.428	233.000
62.030	233.732	233.000
61.939	234.512	233.000
61.607	234.046	233.000
190.319	253.690	234.000
190.268	253.589	234.000
190.845	254.160	234.000
190.834	255.279	234.000
362.850	258.768	235.000
363.047	257.438	235.000
364.534	257.172	235.000
364.751	258.013	235.000
364.311	258.331	235.000
363.414	257.310	235.000
490.737	258.576	236.000
491.476	259.837	236.000
490.498	260.445	236.000
489.500	261.326	236.000
488.641	262.641	236.000
27.225	263.235	237.000
29.111	262.367	237.000
29.562	261.921	237.000
29.092	263.173	237.000
211.124	293.887	238.000
211.208	293.870	238.000
211.770	294.433	238.000
425.638	346.671	239.000
425.429	346.858	239.000
312.058	354.365	240.000
311.612	353.144	240.000
311.511	353.834	240.000
311.182	354.786	240.000
311.850	356.686	240.000
311.130	357.056	240.000
309.396	357.808	240.000
310.144	357.687	240.000
309.159	357.600	240.000
309.485	357.350	240.000
501.352	356.117	241.000
501.558	355.337	241.000
501.804	355.516	241.000
501.612	355.288	241.000
501.490	355.805	241.000
501.766	355.964	241.000
503.396	356.473	241.000
497.015	367.797	242.000
497.386	368.459	242.000
496.852	367.767	242.000
496.873	365.128	242.000
495.479	365.354	242.000
497.544	366.126	242.000
498.016	366.911	242.000
499.857	368.030	242.000
500.926	366.654	242.000
500.039	365.308	242.000
499.279	365.803	242.000
498.679	365.165	242.000
496.737	366.849	242.000
494.993	367.321	242.000
496.046	367.777	242.000
495.108	366.558	242.000
495.199	367.333	242.000
492.370	375.099	243.000
492.713	375.912	243.000
492.398	375.652	243.000
490.610	376.567	243.000
491.476	376.876	243.000
491.556	376.139	243.000
490.697	376.882	243.000
489.757	376.737	243.000
491.584	375.801	243.000
494.496	377.690	243.000
245.426	379.182	244.000
244.502	379.531	244.000
244.176	379.949	244.000
244.659	380.161	244.000
244.637	378.921	244.000
354.807	384.511	245.000
354.475	385.752	245.000
352.986	385.321	245.000
353.287	384.442	245.000
353.033	384.756	245.000
352.705	386.775	245.000
245.046	398.780	246.000
247.894	400.670	246.000
279.833	423.474	247.000
279.419	423.066	247.000
431.045	443.960	248.000
429.286	444.065	248.000
429.067	445.192	248.000
429.044	446.130	248.000
144.590	454.836	249.000
145.662	455.080	249.000
497.321	462.052	250.000
497.058	461.355	250.000
57.049	27.784	251.000
57.392	28.134	251.000
55.550	28.251	251.000
55.348	28.396	251.000
56.070	28.249	251.000
55.714	28.934	251.000
56.749	28.303	251.000
56.458	27.356	251.000
43.296	40.387	252.000
43.629	39.677	252.000
279.270	52.067	253.000
279.440	51.360	253.000
37.792	62.746	254.000
39.281	63.088	254.000
39.641	63.575	254.000
40.129	63.258	254.000
38.692	63.152	254.000
116.484	90.114	255.000
117.823	87.896	255.000
173.650	100.485	256.000
173.845	100.232	256.000
248.171	157.779	257.000
248.585	158.548	257.000
180.548	196.619	258.000
183.519	195.499	258.000
484.590	254.539	259.000
485.553	253.562	259.000
486.346	253.294	259.000
474.725	278.676	260.000
474.347	280.128	260.000
474.119	279.255	260.000
474.313	280.129	260.000
474.315	280.132	260.000
146.467	284.398	261.000
147.084	284.582	261.000
146.192	285.595	261.000
243.923	314.884	262.000
242.672	314.644	262.000
243.408	313.587	262.000
242.290	313.492	262.000
241.035	313.034	262.000
241.762	312.628	262.000
242.383	313.226	262.000
243.955	314.508	262.000
188.557	331.089	263.000
187.758	330.777	263.000
187.774	330.928	263.000
165.864	354.137	264.000
166.107	353.482	264.000
165.615	353.536	264.000
166.401	353.930	264.000
166.326	353.742	264.000
165.884	353.407	264.000
165.805	354.037	264.000
166.186	353.473	264.000
174.532	357.142	265.000
174.453	357.060	265.000
174.756	356.990	265.000
174.632	357.692	265.000
25.101	359.122	266.000
26.048	358.570	266.000
384.740	360.561	267.000
384.875	360.833	267.000
384.985	360.020	267.000
384.263	360.042	267.000
383.668	360.588	267.000
384.521	360.815	267.000
385.173	360.321	267.000
383.375	358.792	267.000
338.977	374.531	268.000
338.369	375.195	268.000
261.527	393.824	269.000
261.879	393.159	269.000
261.747	393.322	269.000
447.068	398.027	270.000
447.340	397.317	270.000
489.289	401.620	271.000
488.464	401.474	271.000
488.123	400.632	271.000
486.852	400.877	271.000
210.478	428.900	272.000
211.134	429.491	272.000
495.419	449.347	273.000
497.093	449.428	273.000
185.208	465.529	274.000
185.187	465.055	274.000
121.778	26.634	275.000
121.082	26.138	275.000
120.994	26.162	275.000
121.487	26.299	275.000
120.452	27.034	275.000
119.957	25.301	275.000
417.973	60.862	276.000
418.222	60.828	276.000
417.445	61.642	276.000
420.249	86.253	277.000
419.617	87.075	277.000
418.960	86.741	277.000
419.037	86.454	277.000
170.087	112.416	278.000
170.406	111.643	278.000
170.139	111.968	278.000
170.194	112.077	278.000
373.306	184.517	279.000
372.895	185.497	279.000
372.263	185.892	279.000
372.482	185.312	279.000
373.604	185.371	279.000
374.563	185.025	279.000
374.677	185.650	279.000
375.106	184.932	279.000
374.749	185.874	279.000
374.626	186.108	279.000
375.583	186.872	279.000
376.669	188.171	279.000
375.979	188.507	279.000
375.282	187.954	279.000
373.894	187.773	279.000
372.928	187.354	279.000
373.465	186.331	279.000
128.480	188.305	280.000
128.258	189.357	280.000
323.031	191.119	281.000
323.216	191.315	281.000
44.331	192.302	282.000
44.822	192.650	282.000
44.726	192.651	282.000
387.307	196.656	283.000
387.770	196.846	283.000
187.476	206.431	284.000
187.724	205.916	284.000
187.870	206.635	284.000
187.241	205.933	284.000
187.446	206.176	284.000
187.703	206.065	284.000
391.008	213.322	285.000
390.959	214.663	285.000
310.371	230.449	286.000
311.118	230.601	286.000
310.204	230.462	286.000
116.521	230.641	287.000
116.494	230.398	287.000
115.986	230.012	287.000
116.504	230.250	287.000
371.114	251.678	288.000
371.275	252.279	288.000
107.907	258.064	289.000
109.105	258.299	289.000
107.987	258.090	289.000
109.018	258.922	289.000
109.584	258.809	289.000
108.239	310.622	290.000
107.687	309.654	290.000
107.118	308.894	290.000
106.596	308.230	290.000
320.131	351.561	291.000
318.279	351.992	291.000
320.242	351.699	291.000
321.464	352.862	291.000
322.711	352.936	291.000
323.827	352.320	291.000
324.213	352.217	291.000
51.048	367.847	292.000
50.204	368.285	292.000
50.513	367.803	292.000
50.708	368.263	292.000
50.523	368.193	292.000
50.441	368.129	292.000
259.213	380.629	293.000
259.612	381.085	293.000
413.092	386.922	294.000
412.600	386.449	294.000
44.294	392.505	295.000
44.841	393.649	295.000
44.501	392.628	295.000
336.127	398.853	296.000
336.022	398.801	296.000
499.510	428.192	297.000
500.261	428.471	297.000
392.933	449.327	298.000
393.073	449.627	298.000
80.146	50.120	299.000
79.661	49.707	299.000
14.244	69.230	300.000
15.516	69.077	300.000
151.812	78.304	301.000
151.982	78.252	301.000
151.604	77.761	301.000
152.015	78.108	301.000
151.889	77.912	301.000
151.542	78.195	301.000
151.812	78.281	301.000
151.515	78.382	301.000
151.964	77.903	301.000
151.818	78.573	301.000
152.018	78.416	301.000
152.186	78.305	301.000
151.908	78.451	301.000
151.997	78.264	301.000
152.029	78.130	301.000
152.048	78.330	301.000
266.067	100.793	302.000
265.866	101.072	302.000
265.720	100.640	302.000
265.761	101.024	302.000
44.725	108.771	303.000
44.976	108.398	303.000
250.535	123.763	304.000
250.649	121.336	304.000
250.209	120.983	304.000
41.800	141.707	305.000
41.823	141.632	305.000
116.242	179.224	306.000
116.435	179.318	306.000
314.453	210.138	307.000
314.072	210.112	307.000
313.541	210.073	307.000
252.798	217.344	308.000
253.540	217.288	308.000
299.240	243.137	309.000
301.381	243.558	309.000
387.710	243.505	310.000
387.945	243.366	310.000
355.836	246.677	311.000
356.718	246.907	311.000
336.242	269.457	312.000
334.059	270.316	312.000
25.852	275.580	313.000
25.818	275.564	313.000
115.843	275.821	314.000
115.521	276.806	314.000
115.139	275.511	314.000
114.749	276.650	314.000
257.752	315.554	315.000
257.201	315.103	315.000
257.380	315.930	315.000
51.866	320.674	316.000
51.746	319.425	316.000
51.059	319.019	316.000
60.524	326.696	317.000
60.537	326.811	317.000
35.604	364.540	318.000
36.355	364.946	318.000
36.557	364.933	318.000
399.076	458.883	319.000
398.546	459.967	319.000
397.174	459.957	319.000
421.865	487.009	320.000
420.611	487.395	320.000
420.820	486.583	320.000
420.316	486.510	320.000
419.546	486.781	320.000
95.029	96.692	321.000
96.133	95.992	321.000
22.734	125.516	322.000
22.652	127.031	322.000
22.660	126.895	322.000
21.634	127.807	322.000
402.067	153.299	323.000
401.072	154.702	323.000
401.158	153.787	323.000
401.779	153.631	323.000
177.460	177.260	324.000
177.848	176.864	324.000
177.485	177.250	324.000
176.207	176.736	324.000
210.299	177.284	325.000
209.860	178.267	325.000
173.206	185.545	326.000
173.533	185.962	326.000
172.616	185.890	326.000
171.863	186.434	326.000
168.559	187.326	326.000
168.575	188.078	326.000
169.241	187.847	326.000
434.291	186.744	327.000
434.521	186.021	327.000
434.762	187.576	327.000
435.553	186.250	327.000
434.428	218.784	328.000
434.293	218.296	328.000
434.424	218.765	328.000
433.923	219.131	328.000
433.070	218.968	328.000
433.890	218.756	328.000
433.671	218.774	328.000
433.729	218.759	328.000
433.929	219.111	328.000
433.323	219.104	328.000
71.437	237.126	329.000
71.525	237.189	329.000
90.639	303.353	330.000
91.261	303.106	330.000
130.023	367.370	331.000
129.438	368.292	331.000
434.665	388.986	332.000
436.134	389.041	332.000
436.727	390.066	332.000
437.517	388.839	332.000
78.666	405.182	333.000
78.261	405.163	333.000
184.053	415.818	334.000
183.772	415.705	334.000
183.918	415.546	334.000
235.822	420.596	335.000
234.957	422.858	335.000
235.196	422.292	335.000
234.889	422.473	335.000
235.080	422.802	335.000
234.629	421.406	335.000
235.013	422.173	335.000
235.634	422.412	335.000
234.376	421.085	335.000
233.734	422.725	335.000
234.074	422.632	335.000
234.288	424.284	335.000
448.839	441.337	336.000
449.044	440.818	336.000
386.606	444.778	337.000
385.530	446.391	337.000
496.122	450.199	338.000
495.048	450.936	338.000
495.900	461.425	339.000
495.558	460.789	339.000
389.278	492.125	340.000
388.774	492.790	340.000
386.990	492.012	340.000
386.374	491.283	340.000
385.168	490.382	340.000
384.879	489.836	340.000
384.816	490.968	340.000
308.251	18.133	341.000
308.019	18.563	341.000
308.861	17.581	341.000
308.599	17.718	341.000
321.639	41.444	342.000
323.608	41.601	342.000
323.337	41.222	342.000
323.619	41.184	342.000
323.750	40.208	342.000
323.474	40.050	342.000
415.794	134.770	343.000
414.841	135.016	343.000
414.673	134.476	343.000
415.388	134.495	343.000
8.065	161.469	344.000
7.692	162.343	344.000
8.307	160.390	344.000
182.907	195.221	345.000
182.521	195.354	345.000
184.113	194.311	345.000
338.858	218.130	346.000
339.446	217.698	346.000
332.788	253.932	347.000
333.789	254.670	347.000
315.270	258.631	348.000
316.077	258.516	348.000
316.528	257.689	348.000
317.460	256.181	348.000
318.504	255.785	348.000
317.752	256.217	348.000
317.415	257.416	348.000
80.000	267.581	349.000
81.657	268.142	349.000
80.658	267.548	349.000
80.847	268.387	349.000
343.419	267.975	350.000
343.341	267.562	350.000
210.753	294.784	351.000
211.060	294.972	351.000
210.773	294.667	351.000
210.417	294.979	351.000
211.174	295.000	351.000
211.101	294.398	351.000
211.540	293.748	351.000
60.331	313.975	352.000
59.757	312.802	352.000
233.830	321.059	353.000
233.597	320.271	353.000
232.569	320.410	353.000
24.130	358.310	354.000
24.372	358.186	354.000
24.076	358.138	354.000
23.522	357.282	354.000
22.559	356.511	354.000
22.345	356.158	354.000
21.572	356.860	354.000
21.770	356.773	354.000
22.127	356.492	354.000
22.347	356.872	354.000
22.017	356.855	354.000
259.175	381.434	355.000
258.595	380.751	355.000
258.658	379.966	355.000
258.562	381.376	355.000
259.122	381.326	355.000
259.870	380.856	355.000
260.863	381.529	355.000
259.269	380.538	355.000
466.173	384.823	356.000
468.202	384.613	356.000
244.709	429.582	357.000
244.941	428.631	357.000
264.320	440.489	358.000
264.172	440.375	358.000
264.286	440.088	358.000
261.868	457.907	359.000
261.618	457.990	359.000
261.266	458.136	359.000
261.881	457.918	359.000
261.680	458.094	359.000
228.291	56.981	360.000
228.266	56.627	360.000
51.650	66.781	361.000
50.599	65.330	361.000
291.909	141.414	362.000
291.749	142.264	362.000
15.976	144.621	363.000
17.035	145.732	363.000
17.908	145.298	363.000
17.144	145.118	363.000
17.929	144.193	363.000
133.305	166.060	364.000
136.407	165.900	364.000
134.581	165.893	364.000
287.670	184.651	365.000
287.300	184.441	365.000
44.852	192.985	366.000
45.808	192.120	366.000
45.551	192.082	366.000
46.031	191.942	366.000
45.217	192.403	366.000
45.658	192.043	366.000
44.586	192.604	366.000
44.214	192.878	366.000
44.624	192.953	366.000
173.054	195.972	367.000
172.678	195.067	367.000
173.852	195.344	367.000
175.026	195.682	367.000
173.590	195.815	367.000
252.947	217.829	368.000
253.919	217.787	368.000
254.315	217.961	368.000
253.299	217.865	368.000
253.567	218.780	368.000
228.249	232.851	369.000
228.639	232.062	369.000
389.158	242.949	370.000
388.681	243.455	370.000
389.230	243.263	370.000
389.626	243.377	370.000
389.381	242.569	370.000
146.903	257.627	371.000
146.888	258.259	371.000
147.627	258.768	371.000
148.617	258.699	371.000
149.256	258.784	371.000
150.414	259.501	371.000
27.369	262.250	372.000
27.380	263.102	372.000
25.955	263.252	372.000
27.062	262.806	372.000
27.750	264.107	372.000
28.046	263.033	372.000
27.094	262.543	372.000
28.170	262.872	372.000
27.777	263.366	372.000
27.015	262.999	372.000
27.159	263.709	372.000
27.128	263.238	372.000
27.800	263.866	372.000
27.829	263.927	372.000
28.134	264.673	372.000
29.523	264.111	372.000
29.358	263.698	372.000
29.568	263.370	372.000
29.249	262.385	372.000
29.367	263.603	372.000
29.101	263.294	372.000
29.453	263.506	372.000
29.617	262.668	372.000
320.533	271.802	373.000
320.565	271.109	373.000
320.320	271.294	373.000
194.048	333.811	374.000
193.495	333.824	374.000
345.080	349.129	375.000
344.667	349.059	375.000
344.820	349.035	375.000
344.890	349.222	375.000
344.839	349.439	375.000
345.021	349.224	375.000
344.720	349.414	375.000
344.747	349.242	375.000
344.952	349.369	375.000
345.288	349.111	375.000
345.036	349.206	375.000
345.111	349.349	375.000
345.094	349.383	375.000
345.212	349.315	375.000
345.049	349.508	375.000
345.122	349.304	375.000
345.223	349.322	375.000
344.990	349.190	375.000
345.043	349.331	375.000
345.215	349.030	375.000
345.127	349.307	375.000
344.950	349.249	375.000
345.094	349.374	375.000
345.136	349.288	375.000
345.072	349.405	375.000
345.296	349.731	375.000
174.676	357.427	376.000
174.170	358.002	376.000
173.834	357.817	376.000
139.731	357.953	377.000
139.750	358.224	377.000
8.525	362.652	378.000
8.003	362.207	378.000
8.052	362.572	378.000
77.463	367.226	379.000
78.848	366.969	379.000
78.410	366.180	379.000
77.581	367.375	379.000
76.459	367.283	379.000
76.266	367.883	379.000
76.815	366.374	379.000
417.308	413.907	380.000
417.355	414.494	380.000
417.404	414.840	380.000
416.963	415.827	380.000
417.262	416.663	380.000
417.398	416.563	380.000
417.375	417.062	380.000
418.305	417.086	380.000
418.550	418.322	380.000
418.041	418.460	380.000
417.410	417.680	380.000
417.643	417.941	380.000
417.048	416.720	380.000
256.600	431.030	381.000
257.164	431.619	381.000
457.050	464.994	382.000
454.971	463.371	382.000
98.629	27.150	383.000
98.671	26.732	383.000
21.102	36.105	384.000
21.978	36.376	384.000
208.881	91.932	385.000
207.835	92.241	385.000
207.388	93.420	385.000
207.945	93.937	385.000
207.996	94.137	385.000
207.779	94.929	385.000
208.423	94.894	385.000
209.137	93.958	385.000
209.126	92.422	385.000
34.227	94.062	386.000
34.925	94.950	386.000
34.609	94.654	386.000
34.071	93.612	386.000
34.543	94.851	386.000
34.855	94.789	386.000
34.433	94.974	386.000
35.204	95.116	386.000
35.131	94.399	386.000
35.033	94.604	386.000
35.308	94.586	386.000
35.183	94.654	386.000
35.263	94.538	386.000
35.487	94.591	386.000
35.538	94.445	386.000
35.380	94.297	386.000
35.364	94.489	386.000
35.498	94.875	386.000
150.681	94.343	387.000
151.356	94.241	387.000
95.793	95.245	388.000
95.284	95.331	388.000
95.141	95.228	388.000
309.289	97.016	389.000
308.707	97.137	389.000
308.885	97.137	389.000
308.661	97.772	389.000
241.764	118.483	390.000
241.340	118.306	390.000
239.860	119.075	390.000
240.101	119.602	390.000
239.900	119.460	390.000
240.929	119.234	390.000
240.297	119.182	390.000
240.601	119.354	390.000
240.228	119.105	390.000
240.311	119.213	390.000
240.470	119.375	390.000
241.443	118.930	390.000
240.600	118.123	390.000
447.422	213.575	391.000
447.238	214.248	391.000
447.422	214.749	391.000
446.521	215.281	391.000
445.415	215.776	391.000
445.106	217.015	391.000
444.462	216.056	391.000
444.563	215.430	391.000
442.654	214.346	391.000
136.996	237.995	392.000
137.599	238.333	392.000
138.089	238.448	392.000
475.277	251.280	393.000
474.880	251.607	393.000
90.400	303.416	394.000
90.319	302.904	394.000
46.349	329.387	395.000
46.467	329.209	395.000
30.512	353.797	396.000
29.547	353.924	396.000
29.926	353.384	396.000
28.862	353.960	396.000
29.714	353.355	396.000
35.638	365.122	397.000
35.485	365.322	397.000
34.756	365.478	397.000
35.329	364.983	397.000
479.063	378.052	398.000
479.548	380.740	398.000
480.173	379.303	398.000
86.807	426.479	399.000
86.652	425.551	399.000
87.339	424.396	399.000
87.278	424.806	399.000
92.835	430.544	400.000
92.380	430.995	400.000
30.457	436.671	401.000
30.189	436.940	401.000
30.135	436.768	401.000
31.512	435.796	401.000
31.014	434.930	401.000
30.860	435.465	401.000
30.573	436.011	401.000
30.173	436.367	401.000
28.858	435.657	401.000
449.155	441.132	402.000
450.180	440.640	402.000
451.010	441.036	402.000
450.615	440.663	402.000
449.875	440.184	402.000
450.224	440.866	402.000
451.366	440.819	402.000
94.504	454.215	403.000
94.368	454.343	403.000
93.324	455.046	403.000
93.816	455.031	403.000
92.669	455.548	403.000
91.773	456.725	403.000
92.263	457.357	403.000
77.229	42.124	404.000
78.045	41.936	404.000
29.520	50.844	405.000
30.144	51.587	405.000
30.101	50.625	405.000
276.518	67.054	406.000
276.571	66.732	406.000
276.619	66.400	406.000
266.428	101.058	407.000
266.019	100.775	407.000
266.311	101.027	407.000
266.107	100.836	407.000
265.831	100.944	407.000
265.750	100.904	407.000
265.827	100.808	407.000
265.852	100.594	407.000
265.951	100.833	407.000
265.926	100.543	407.000
266.063	101.045	407.000
265.820	100.839	407.000
266.122	100.623	407.000
170.227	112.051	408.000
170.479	112.274	408.000
170.657	112.408	408.000
32.024	117.049	409.000
31.927	116.536	409.000
89.773	180.781	410.000
90.174	180.206	410.000
90.840	179.103	410.000
89.541	180.592	410.000
201.656	211.952	411.000
200.600	212.592	411.000
197.983	213.208	411.000
198.002	214.044	411.000
451.975	228.023	412.000
452.122	227.657	412.000
452.193	227.991	412.000
451.850	227.335	412.000
452.242	228.043	412.000
62.630	234.727	413.000
62.560	234.024	413.000
474.636	234.231	414.000
473.784	235.448	414.000
329.966	238.413	415.000
330.314	238.382	415.000
329.927	238.229	415.000
329.580	238.533	415.000
328.985	238.535	415.000
328.666	237.988	415.000
328.963	238.632	415.000
436.512	240.701	416.000
436.675	241.607	416.000
333.873	255.650	417.000
333.550	255.499	417.000
333.984	255.749	417.000
334.998	255.643	417.000
332.178	254.740	417.000
333.154	255.746	417.000
333.349	255.502	417.000
333.924	254.957	417.000
108.981	259.061	418.000
108.104	258.741	418.000
240.860	284.392	419.000
240.870	283.223	419.000
241.027	282.252	419.000
241.450	282.345	419.000
242.010	281.319	419.000
242.572	278.422	419.000
172.227	291.433	420.000
172.479	290.629	420.000
172.449	290.649	420.000
173.083	290.143	420.000
173.422	290.635	420.000
173.692	289.666	420.000
173.258	288.358	420.000
173.013	287.663	420.000
173.158	289.305	420.000
173.288	289.644	420.000
172.386	289.835	420.000
172.343	289.213	420.000
359.538	363.041	421.000
357.727	363.228	421.000
31.071	384.841	422.000
31.997	384.473	422.000
186.759	385.255	423.000
186.372	385.399	423.000
15.070	405.078	424.000
14.354	404.482	424.000
14.246	404.642	424.000
14.604	404.782	424.000
14.563	405.418	424.000
14.786	404.994	424.000
15.369	405.193	424.000
14.490	404.771	424.000
430.768	444.397	425.000
431.155	444.247	425.000
429.488	442.963	425.000
429.286	443.333	425.000
428.959	444.002	425.000
428.618	444.188	425.000
427.988	442.708	425.000
428.571	442.120	425.000
429.529	443.576	425.000
429.492	444.478	425.000
22.957	457.542	426.000
22.120	456.918	426.000
23.478	457.166	426.000
23.944	457.741	426.000
24.452	457.688	426.000
65.744	105.940	427.000
65.637	105.568	427.000
65.601	106.061	427.000
65.185	105.748	427.000
290.736	121.087	428.000
291.024	120.678	428.000
292.341	118.863	428.000
292.944	120.285	428.000
293.534	119.540	428.000
293.322	118.861	428.000
293.067	118.807	428.000
293.933	120.088	428.000
292.698	121.741	428.000
292.319	124.193	428.000
126.832	131.369	429.000
127.333	131.534	429.000
127.760	131.376	429.000
127.215	130.726	429.000
127.737	131.161	429.000
46.361	139.530	430.000
46.906	140.087	430.000
8.509	159.759	431.000
8.158	158.795	431.000
8.584	158.980	431.000
8.804	160.076	431.000
83.800	189.274	432.000
83.721	190.451	432.000
324.042	191.277	433.000
324.319	191.275	433.000
184.686	195.316	434.000
185.628	194.756	434.000
185.830	192.551	434.000
184.639	192.737	434.000
184.231	191.706	434.000
184.165	193.221	434.000
184.841	194.248	434.000
185.817	195.314	434.000
185.650	195.685	434.000
183.468	195.893	434.000
185.582	195.409	434.000
185.615	196.552	434.000
187.177	206.063	435.000
187.245	206.231	435.000
187.579	206.408	435.000
187.660	206.551	435.000
187.679	206.283	435.000
187.898	206.309	435.000
188.504	206.424	435.000
188.313	206.096	435.000
188.277	206.223	435.000
187.980	206.355	435.000
188.316	206.591	435.000
187.931	206.682	435.000
187.473	206.554	435.000
187.561	206.205	435.000
188.140	206.088	435.000
187.791	206.224	435.000
314.880	210.494	436.000
314.834	211.490	436.000
490.670	262.418	437.000
489.786	260.758	437.000
490.309	260.951	437.000
492.140	260.565	437.000
75.644	266.487	438.000
75.813	266.403	438.000
76.646	266.994	438.000
75.584	266.527	438.000
53.556	321.202	439.000
52.920	322.201	439.000
54.009	321.372	439.000
53.427	321.442	439.000
53.076	320.998	439.000
53.309	320.128	439.000
53.226	320.064	439.000
53.333	319.396	439.000
387.861	331.871	440.000
388.512	332.457	440.000
388.934	333.103	440.000
388.691	333.815	440.000
388.726	332.741	440.000
389.335	330.834	440.000
390.621	333.573	440.000
389.729	333.964	440.000
389.123	335.220	440.000
389.674	335.945	440.000
389.402	339.177	440.000
478.799	366.921	441.000
478.754	365.537	441.000
478.818	366.189	441.000
478.866	365.483	441.000
479.233	365.570	441.000
479.029	365.620	441.000
478.804	365.012	441.000
478.768	365.457	441.000
478.467	366.645	441.000
478.869	365.612	441.000
50.230	368.161	442.000
50.165	368.522	442.000
184.384	415.094	443.000
184.064	415.958	443.000
184.252	415.906	443.000
202.444	423.029	444.000
202.493	423.491	444.000
279.711	426.645	445.000
279.479	425.865	445.000
57.627	28.393	446.000
57.804	27.021	446.000
31.019	34.163	447.000
31.513	34.519	447.000
45.793	36.318	448.000
45.948	36.597	448.000
453.033	62.142	449.000
453.366	61.799	449.000
222.970	62.600	450.000
222.866	63.369	450.000
26.925	109.148	451.000
26.708	109.256	451.000
441.378	123.752	452.000
441.158	123.360	452.000
413.822	135.195	453.000
414.323	134.704	453.000
55.477	137.559	454.000
54.926	137.497	454.000
40.262	141.776	455.000
41.722	141.398	455.000
440.456	159.921	456.000
440.278	160.513	456.000
21.544	164.077	457.000
22.422	164.326	457.000
141.573	165.136	458.000
142.343	165.028	458.000
141.071	164.356	458.000
140.811	164.552	458.000
140.984	163.691	458.000
141.082	164.153	458.000
141.618	164.636	458.000
141.425	165.835	458.000
254.142	165.228	459.000
253.437	165.263	459.000
253.965	165.736	459.000
202.996	173.509	460.000
203.487	172.505	460.000
175.901	175.177	461.000
176.221	176.027	461.000
228.642	181.452	462.000
228.105	181.802	462.000
228.492	181.619	462.000
228.422	181.469	462.000
250.601	230.874	463.000
249.827	232.450	463.000
364.076	257.351	464.000
364.834	257.488	464.000
365.415	257.362	464.000
364.890	257.689	464.000
[truncated: 92,784 more rows]
