# Supplementary material for: The transpeptidase PBP2 governs initial localization and activity of the major cell-wall synthesis machinery in E. coli
Source: eLife. 2020 Feb 20;9:e50629. doi: 10.7554/eLife.50629 (PMC7089770; doi:10.7554/eLife.50629)
Supplement: Source data 1. [file elife-50629-data1.zip › data/fast/PAmCherry/_README_.txt]

Figure 1:
"WT_[replicate ID].txt"
"PBP2OverExp_[replicate ID].txt"

Figure 3:
"A22inliq_[time ID]min_[replicate ID].txt"
"A2250_inliq[time ID]_[replicate ID].txt"
"Mecinliq[time ID]_[replicate ID].txt"

Figure 4:
"A22inliq_FRAP[time ID]min_[replicate ID].txt"
"WTFRAP[time ID]min_[replicate ID].txt"

Figure 5:
"deltaPBP1a_[replicate ID].txt"
"MreCD50_[replicate ID].txt"
"MreCD50depl_[replicate ID].txt"
"RodA_[replicate ID].txt"
"RodAdepl_[replicate ID].txt"
"RodZ_[replicate ID].txt"
"RodZdepl[time ID]_[replicate ID].txt"
