# Supplementary material for: The transpeptidase PBP2 governs initial localization and activity of the major cell-wall synthesis machinery in E. coli
Source: eLife. 2020 Feb 20;9:e50629. doi: 10.7554/eLife.50629 (PMC7089770; doi:10.7554/eLife.50629)
Supplement: Source data 1. [file elife-50629-data1.zip › data/fast/PAmCherry/A2250_inliq30_1.txt]

X Y ID
87.552	462.631	1.000
87.626	462.432	1.000
87.346	462.605	1.000
306.688	313.673	2.000
306.814	313.284	2.000
447.044	117.151	3.000
447.845	117.248	3.000
278.827	481.956	4.000
278.097	483.818	4.000
107.404	93.224	5.000
108.280	93.875	5.000
109.672	94.146	5.000
398.902	328.638	6.000
399.020	328.243	6.000
398.967	328.387	6.000
102.225	104.937	7.000
102.234	105.115	7.000
101.969	105.281	7.000
101.543	104.895	7.000
293.445	489.135	8.000
293.954	488.879	8.000
294.428	488.364	8.000
294.110	488.231	8.000
435.261	110.488	9.000
435.146	111.566	9.000
435.952	110.462	9.000
435.352	109.145	9.000
434.245	109.656	9.000
435.759	109.570	9.000
435.263	109.574	9.000
112.243	107.014	10.000
113.411	106.752	10.000
114.191	106.458	10.000
288.026	318.892	11.000
288.192	318.517	11.000
288.153	318.530	11.000
287.886	319.187	11.000
287.938	318.964	11.000
287.855	319.006	11.000
287.861	318.862	11.000
287.178	319.094	11.000
287.308	319.816	11.000
287.300	319.197	11.000
287.481	319.106	11.000
287.701	318.598	11.000
287.911	319.084	11.000
287.565	319.368	11.000
287.897	321.154	11.000
287.890	321.659	11.000
287.839	322.025	11.000
288.084	322.951	11.000
289.159	322.888	11.000
289.704	322.934	11.000
451.970	109.076	12.000
450.747	108.996	12.000
452.286	109.974	12.000
451.651	110.659	12.000
112.171	103.484	13.000
112.521	103.385	13.000
112.665	103.172	13.000
112.790	101.427	14.000
114.698	102.236	14.000
115.815	100.146	14.000
115.725	100.406	14.000
117.472	100.273	14.000
120.737	101.049	15.000
120.600	100.257	15.000
119.836	100.333	16.000
119.735	101.229	16.000
442.346	232.551	17.000
443.180	232.147	17.000
443.841	231.375	17.000
442.568	230.873	17.000
31.093	393.247	18.000
33.135	392.660	18.000
34.096	393.587	18.000
33.713	395.700	18.000
33.388	395.239	18.000
132.105	96.947	19.000
132.262	95.707	19.000
133.349	97.806	19.000
133.525	97.026	19.000
442.229	230.211	20.000
442.519	230.625	20.000
441.678	231.205	20.000
443.156	231.036	20.000
35.757	392.841	21.000
34.579	393.549	21.000
33.636	392.672	21.000
34.363	392.863	21.000
32.768	391.383	21.000
32.610	390.511	21.000
35.280	392.094	21.000
34.531	390.177	21.000
36.191	388.173	21.000
35.866	389.781	21.000
36.758	389.548	21.000
37.467	389.469	21.000
35.101	390.716	21.000
35.972	390.343	21.000
37.696	392.413	21.000
39.835	390.271	21.000
39.438	390.571	21.000
40.015	388.413	21.000
289.703	321.817	22.000
288.298	321.536	22.000
287.615	320.695	22.000
32.721	390.372	23.000
32.768	391.154	23.000
18.250	390.566	24.000
19.295	391.505	24.000
19.989	391.957	24.000
19.592	393.418	24.000
19.745	393.806	24.000
19.847	393.513	24.000
20.612	393.951	24.000
17.986	393.305	24.000
18.242	391.031	24.000
18.036	390.906	24.000
19.331	393.132	24.000
18.645	395.435	24.000
16.239	396.384	24.000
17.561	397.009	24.000
19.267	394.748	24.000
409.326	324.479	25.000
408.368	323.508	25.000
407.517	323.994	25.000
409.406	324.997	25.000
409.040	324.002	25.000
409.000	324.535	25.000
33.189	396.072	26.000
34.533	395.665	26.000
35.265	394.652	26.000
35.235	392.493	26.000
408.851	323.721	27.000
409.293	324.500	27.000
409.885	323.191	27.000
238.199	132.520	28.000
238.334	132.717	28.000
239.394	132.051	28.000
240.737	132.488	28.000
434.997	237.447	29.000
434.225	237.101	29.000
434.808	237.245	29.000
434.338	236.488	29.000
434.442	237.096	29.000
433.897	236.693	29.000
19.685	394.161	30.000
20.867	392.629	30.000
20.025	392.448	30.000
19.615	391.491	31.000
19.683	390.594	31.000
432.180	106.789	32.000
432.446	107.842	32.000
386.114	322.386	33.000
389.356	322.749	33.000
390.823	321.840	33.000
182.019	442.355	34.000
182.185	441.750	34.000
182.653	442.291	34.000
182.695	442.479	34.000
182.462	442.168	34.000
182.306	442.222	34.000
182.120	441.577	34.000
181.714	441.492	34.000
182.970	441.472	34.000
182.594	441.428	34.000
182.011	441.420	34.000
21.278	405.573	35.000
20.850	408.494	35.000
20.183	409.365	35.000
19.898	408.724	35.000
232.570	63.815	36.000
233.456	64.553	36.000
22.397	408.148	37.000
20.190	408.966	37.000
475.025	122.131	38.000
475.411	121.954	38.000
476.371	120.535	38.000
230.168	63.911	39.000
229.407	64.350	39.000
229.014	64.565	39.000
230.557	63.085	39.000
477.232	123.586	40.000
477.880	124.113	40.000
477.127	123.811	40.000
477.202	123.628	40.000
478.136	122.954	40.000
480.845	123.424	40.000
481.515	123.877	40.000
236.966	137.197	41.000
235.752	137.552	41.000
232.186	62.762	42.000
233.702	66.539	42.000
481.565	123.560	43.000
480.906	123.684	43.000
183.429	440.131	44.000
181.780	440.217	44.000
35.689	417.378	45.000
35.715	417.133	45.000
35.949	417.707	45.000
35.546	417.199	45.000
35.684	417.534	45.000
35.143	416.916	45.000
450.180	237.156	46.000
449.891	237.255	46.000
449.530	239.033	46.000
35.185	417.769	47.000
35.393	416.903	47.000
450.698	238.923	48.000
450.632	238.911	48.000
34.908	418.005	49.000
35.167	417.453	49.000
450.042	241.613	50.000
449.579	242.490	50.000
452.383	243.064	50.000
453.283	244.262	50.000
35.048	417.054	51.000
34.916	416.861	51.000
286.177	331.789	52.000
286.876	331.601	52.000
95.260	458.983	53.000
96.238	458.517	53.000
96.321	458.160	53.000
97.173	458.167	53.000
97.775	459.668	53.000
97.736	460.564	53.000
98.909	460.647	53.000
97.651	459.713	53.000
97.445	457.618	53.000
97.725	456.929	53.000
97.792	456.344	53.000
96.944	457.147	53.000
97.569	457.787	53.000
98.155	458.368	53.000
98.398	457.539	54.000
98.574	458.149	54.000
97.252	459.020	54.000
25.855	391.776	55.000
25.539	392.348	55.000
26.229	392.207	55.000
26.165	391.750	55.000
25.893	392.059	55.000
26.373	391.971	55.000
25.909	392.048	55.000
408.345	329.914	56.000
408.640	329.224	56.000
247.123	132.116	57.000
246.588	133.201	57.000
408.234	327.987	58.000
407.244	329.145	58.000
408.239	328.180	58.000
411.658	328.883	58.000
263.381	138.870	59.000
264.207	138.904	59.000
263.835	137.149	59.000
263.368	136.354	59.000
300.718	331.613	60.000
301.792	331.251	60.000
301.611	330.161	60.000
303.323	330.639	60.000
261.658	136.762	61.000
264.211	134.688	61.000
265.394	133.513	61.000
410.529	328.884	62.000
407.971	328.517	62.000
300.481	328.917	63.000
300.987	327.741	63.000
300.952	327.629	63.000
265.380	133.991	64.000
264.808	131.927	64.000
264.981	130.932	64.000
450.956	244.917	65.000
448.721	244.494	65.000
245.670	134.007	66.000
246.015	133.340	66.000
299.923	325.939	67.000
300.617	326.410	67.000
244.936	133.165	68.000
245.316	131.708	68.000
244.512	131.506	68.000
245.741	132.228	69.000
246.303	131.156	69.000
245.693	131.474	69.000
246.348	132.400	69.000
246.482	132.724	69.000
302.404	326.087	70.000
301.251	327.734	70.000
300.644	327.228	71.000
301.061	326.853	71.000
301.561	327.381	72.000
303.243	327.937	72.000
302.744	328.202	72.000
303.510	327.846	72.000
302.039	328.216	72.000
24.683	402.152	73.000
26.420	402.780	73.000
264.933	133.547	74.000
265.519	132.733	74.000
263.374	133.461	74.000
264.360	135.037	74.000
33.650	400.486	75.000
29.188	402.885	75.000
443.719	244.356	76.000
442.728	244.052	76.000
445.831	244.421	77.000
444.663	243.943	77.000
444.969	244.814	77.000
137.572	96.929	78.000
138.735	95.535	78.000
138.240	102.103	79.000
138.237	101.667	79.000
137.672	101.407	79.000
138.287	101.638	79.000
138.195	101.570	79.000
137.717	101.844	79.000
138.198	101.761	79.000
288.575	320.595	80.000
288.566	320.504	80.000
288.661	320.267	80.000
289.261	321.008	80.000
290.963	322.529	80.000
136.995	102.561	81.000
137.973	102.002	81.000
139.068	102.335	81.000
250.759	111.379	82.000
250.836	111.251	82.000
271.269	478.007	83.000
271.334	477.753	83.000
271.428	478.014	83.000
271.467	477.895	83.000
271.614	477.878	83.000
271.208	477.788	84.000
271.149	477.367	84.000
271.194	478.220	84.000
271.482	477.965	84.000
271.145	477.602	84.000
288.140	325.179	85.000
288.412	324.447	85.000
289.566	324.312	85.000
291.258	323.116	85.000
291.152	323.951	86.000
289.877	325.881	86.000
289.985	325.305	86.000
290.186	322.047	87.000
290.118	321.405	87.000
288.913	321.754	87.000
287.603	324.153	87.000
286.306	324.793	87.000
286.466	325.339	87.000
286.686	326.497	87.000
287.938	325.665	88.000
288.529	327.372	88.000
287.703	327.002	88.000
286.437	326.801	88.000
285.691	326.784	88.000
285.145	326.887	88.000
285.221	326.746	88.000
285.860	327.148	88.000
286.230	327.557	88.000
285.680	327.799	88.000
286.554	327.844	88.000
287.842	328.085	88.000
287.513	329.107	88.000
286.981	328.629	88.000
287.749	327.864	88.000
286.786	328.370	88.000
286.451	327.807	88.000
287.065	328.620	88.000
285.964	329.141	88.000
285.457	329.224	89.000
284.161	329.701	89.000
283.906	330.210	89.000
283.764	330.068	90.000
283.919	330.022	90.000
283.337	330.947	91.000
283.597	330.465	91.000
283.760	330.615	91.000
283.535	330.584	91.000
284.418	329.935	91.000
284.571	329.854	92.000
283.934	330.369	92.000
284.385	330.115	92.000
284.107	329.407	92.000
283.400	329.336	92.000
283.676	329.937	92.000
283.587	330.458	92.000
284.198	331.036	92.000
283.857	331.052	92.000
283.975	331.212	92.000
283.938	331.046	92.000
284.483	330.978	92.000
284.229	331.028	92.000
284.388	331.220	92.000
283.855	330.893	92.000
284.511	330.610	92.000
284.373	330.798	92.000
284.274	331.125	92.000
283.881	331.522	93.000
284.089	331.436	93.000
284.293	331.257	93.000
283.743	330.964	93.000
284.254	330.917	93.000
284.535	330.941	93.000
24.012	402.485	94.000
24.176	403.304	94.000
22.377	402.594	94.000
22.233	402.490	94.000
22.911	402.924	94.000
23.048	405.040	94.000
238.389	145.595	95.000
238.822	145.444	95.000
239.190	145.765	95.000
310.784	335.768	96.000
311.904	337.797	96.000
313.652	338.471	96.000
314.265	338.082	96.000
314.275	338.421	96.000
313.790	339.780	96.000
313.718	339.630	96.000
314.467	338.674	96.000
313.329	339.257	96.000
445.195	244.869	97.000
444.762	246.208	97.000
120.106	118.315	98.000
120.411	117.328	98.000
121.099	117.455	99.000
121.419	117.515	99.000
123.381	116.934	99.000
122.289	118.151	99.000
311.608	332.005	100.000
314.134	332.004	100.000
315.303	332.080	100.000
314.843	331.913	100.000
313.990	332.673	100.000
311.885	334.301	100.000
309.024	336.275	100.000
310.186	337.857	101.000
310.529	337.081	101.000
311.347	339.917	102.000
309.553	339.722	102.000
310.388	339.448	102.000
310.857	339.258	102.000
308.718	340.975	103.000
309.447	343.211	103.000
311.599	344.252	103.000
272.300	114.835	104.000
273.328	115.642	104.000
273.907	114.157	104.000
274.182	114.165	104.000
273.290	113.195	104.000
477.779	125.994	105.000
477.416	126.014	105.000
476.808	126.138	105.000
312.568	343.550	106.000
311.651	343.382	106.000
312.577	342.476	106.000
312.240	342.291	106.000
311.283	341.210	107.000
312.538	340.454	107.000
310.120	339.594	108.000
310.550	339.693	108.000
441.358	248.838	109.000
441.541	248.997	109.000
440.723	247.075	109.000
277.521	332.067	110.000
277.197	331.618	110.000
277.675	331.821	110.000
236.353	134.922	111.000
237.027	134.497	111.000
237.027	134.221	111.000
236.821	134.349	111.000
237.238	133.578	111.000
236.891	133.467	111.000
448.155	237.423	112.000
448.331	237.910	112.000
305.783	226.624	113.000
305.163	224.445	113.000
305.751	224.887	113.000
306.588	224.662	113.000
263.716	370.417	114.000
262.637	369.870	114.000
260.569	370.338	114.000
420.808	99.800	115.000
422.323	98.547	115.000
478.431	115.334	116.000
479.212	114.723	116.000
480.961	115.207	116.000
482.028	116.245	116.000
482.644	117.342	116.000
405.962	384.370	117.000
405.940	384.667	117.000
405.882	383.337	117.000
406.578	382.498	117.000
406.112	384.086	117.000
404.375	383.801	117.000
404.582	385.682	117.000
404.845	386.448	117.000
404.306	388.594	117.000
404.065	388.337	117.000
482.257	120.360	118.000
483.520	119.413	118.000
484.619	119.810	118.000
123.737	114.109	119.000
122.824	114.401	119.000
262.479	375.329	120.000
262.046	375.006	120.000
261.866	374.508	120.000
261.620	375.560	120.000
402.900	389.426	121.000
403.067	389.204	121.000
252.421	374.956	122.000
252.322	375.218	122.000
250.944	375.781	122.000
251.631	376.964	122.000
249.682	376.999	122.000
249.018	377.268	122.000
260.330	376.248	123.000
260.147	375.428	123.000
260.568	375.567	123.000
259.309	376.918	123.000
259.930	377.993	124.000
258.687	377.258	124.000
261.110	376.884	125.000
261.356	375.673	125.000
261.702	374.698	125.000
260.911	375.318	125.000
259.902	375.673	125.000
260.412	375.306	125.000
260.619	376.761	125.000
260.244	377.299	125.000
258.981	376.092	125.000
486.500	116.136	126.000
486.105	116.637	126.000
486.281	116.383	126.000
486.189	116.738	126.000
484.971	118.141	126.000
484.740	119.323	126.000
485.938	120.450	127.000
487.509	120.358	127.000
487.411	119.784	127.000
486.976	119.441	127.000
487.687	118.503	127.000
257.289	375.850	128.000
258.203	375.818	128.000
258.401	375.844	128.000
260.034	376.592	129.000
260.018	377.214	129.000
258.607	376.639	130.000
259.979	376.786	130.000
107.866	369.201	131.000
107.679	369.199	131.000
68.119	274.748	132.000
68.115	275.142	132.000
107.005	368.741	133.000
107.199	368.780	133.000
107.144	368.609	134.000
107.628	368.954	134.000
107.021	369.293	135.000
106.820	369.407	135.000
107.327	368.781	136.000
107.968	369.378	136.000
107.663	369.071	136.000
108.041	368.800	136.000
107.591	369.342	136.000
107.879	368.763	136.000
107.845	369.746	137.000
107.552	369.445	137.000
107.469	369.097	137.000
343.502	220.074	138.000
342.177	218.685	138.000
340.349	219.149	138.000
342.540	218.249	138.000
340.725	216.534	138.000
107.021	369.145	139.000
107.339	368.406	139.000
107.620	369.140	140.000
107.812	369.114	140.000
107.410	368.882	140.000
107.500	369.100	140.000
117.292	380.740	141.000
116.693	381.360	141.000
150.204	116.927	142.000
148.036	115.857	142.000
148.603	117.143	142.000
330.914	222.088	143.000
330.189	222.182	143.000
329.045	219.843	143.000
328.867	219.047	143.000
327.083	219.474	143.000
328.331	219.675	143.000
329.438	219.318	143.000
330.298	221.378	143.000
331.877	219.881	143.000
332.250	219.789	143.000
331.055	222.268	143.000
330.657	224.530	143.000
330.536	223.133	143.000
329.904	222.597	143.000
326.937	220.848	143.000
325.899	220.959	143.000
324.840	221.422	143.000
325.304	221.196	143.000
324.821	220.916	143.000
323.700	221.169	143.000
116.963	380.801	144.000
118.253	379.453	144.000
117.787	377.616	145.000
116.182	378.408	145.000
117.054	379.497	145.000
117.082	379.652	145.000
148.082	115.546	146.000
148.206	115.272	146.000
148.743	114.905	146.000
148.818	116.883	146.000
107.225	369.160	147.000
107.417	369.645	147.000
106.928	369.625	147.000
107.478	370.002	147.000
107.509	369.744	147.000
107.366	369.322	147.000
107.886	369.508	147.000
115.023	380.993	148.000
112.722	378.489	148.000
112.459	378.418	148.000
112.763	377.902	148.000
112.943	376.685	148.000
107.957	369.789	149.000
107.310	369.437	149.000
259.407	372.183	150.000
259.955	371.964	150.000
258.981	372.891	150.000
258.898	373.084	151.000
259.439	372.995	151.000
259.372	371.422	151.000
107.256	369.248	152.000
107.662	369.834	152.000
107.573	369.303	152.000
107.424	369.303	152.000
261.130	371.923	153.000
263.013	371.415	153.000
263.671	371.078	153.000
265.404	370.375	153.000
246.604	381.169	154.000
246.961	379.188	154.000
248.953	381.142	154.000
107.215	369.794	155.000
107.189	369.218	155.000
107.430	369.652	155.000
107.540	369.576	155.000
107.022	369.421	155.000
107.135	369.457	155.000
107.355	369.360	155.000
107.013	369.329	155.000
107.355	369.235	155.000
438.498	123.805	156.000
437.842	123.508	156.000
105.585	115.314	157.000
106.060	115.752	157.000
107.913	116.904	157.000
394.939	393.217	158.000
391.880	390.436	158.000
389.844	390.946	158.000
388.358	391.132	158.000
387.366	391.528	158.000
386.091	390.827	158.000
387.982	390.908	158.000
83.968	282.579	159.000
83.521	280.533	159.000
82.983	282.221	159.000
83.492	281.566	159.000
83.131	280.860	159.000
85.283	280.962	159.000
85.076	281.657	159.000
82.497	281.347	159.000
82.682	281.404	159.000
100.899	123.752	160.000
102.029	124.865	160.000
108.074	369.197	161.000
106.730	369.230	161.000
386.320	391.271	162.000
386.883	388.242	162.000
387.530	387.586	162.000
387.359	386.666	162.000
385.017	386.001	162.000
383.701	384.231	162.000
383.444	386.557	162.000
384.503	387.674	163.000
383.475	388.634	163.000
102.702	129.332	164.000
102.943	129.894	164.000
103.229	129.622	164.000
102.861	129.747	164.000
103.140	130.151	164.000
107.193	368.557	165.000
107.142	369.485	165.000
421.460	116.804	166.000
421.629	116.288	166.000
422.391	114.386	166.000
417.949	117.094	167.000
419.684	118.497	167.000
243.947	172.460	168.000
243.465	172.360	168.000
244.418	172.719	168.000
243.809	172.188	168.000
243.714	172.409	168.000
244.178	172.115	168.000
244.813	172.421	168.000
244.409	172.187	168.000
244.151	172.102	168.000
244.390	171.890	168.000
244.416	171.633	168.000
244.025	170.456	168.000
244.421	169.814	168.000
244.183	171.077	168.000
244.899	170.905	168.000
244.844	170.625	168.000
244.993	170.852	168.000
245.224	171.160	168.000
245.284	170.924	168.000
322.105	204.243	169.000
322.382	203.925	169.000
321.758	203.971	169.000
321.844	203.860	169.000
322.020	204.176	169.000
107.004	369.236	170.000
107.473	369.029	170.000
321.727	203.805	171.000
322.166	203.727	171.000
321.409	204.502	171.000
322.130	204.122	171.000
321.930	203.861	171.000
321.746	204.042	172.000
322.222	203.839	172.000
321.666	203.791	172.000
322.028	203.621	172.000
322.004	204.468	172.000
321.908	203.843	172.000
322.066	204.093	172.000
321.827	204.091	172.000
321.726	203.944	172.000
321.888	204.300	172.000
321.674	203.806	172.000
321.432	203.953	172.000
321.185	203.522	172.000
322.044	203.226	172.000
322.208	203.694	172.000
422.486	123.145	173.000
422.996	119.698	173.000
423.720	120.731	173.000
421.327	119.654	173.000
322.089	203.851	174.000
321.235	203.272	174.000
321.811	203.916	174.000
322.093	203.054	175.000
322.044	203.506	175.000
322.272	204.147	176.000
321.920	203.536	176.000
321.654	203.590	176.000
386.475	381.737	177.000
385.567	383.165	177.000
384.433	381.125	177.000
321.950	204.218	178.000
321.680	203.314	178.000
321.946	203.870	178.000
321.464	204.011	178.000
322.105	203.820	178.000
107.411	369.657	179.000
107.189	369.172	179.000
107.503	370.080	179.000
385.922	379.490	180.000
383.904	381.588	180.000
321.774	203.942	181.000
322.063	204.372	181.000
385.020	379.369	182.000
386.531	378.783	182.000
321.849	203.805	183.000
321.946	203.706	183.000
321.672	203.945	183.000
321.964	203.488	183.000
237.272	171.210	184.000
236.074	171.173	184.000
234.333	171.236	185.000
233.450	170.931	185.000
234.534	170.622	185.000
234.978	173.458	186.000
233.275	175.215	186.000
233.057	174.365	186.000
234.525	174.501	186.000
312.497	215.973	187.000
312.658	217.538	187.000
311.697	218.775	187.000
310.190	218.677	187.000
309.614	218.634	187.000
310.633	219.786	187.000
310.124	218.335	187.000
310.194	219.657	187.000
308.659	219.232	187.000
307.343	219.193	187.000
307.846	219.216	187.000
306.736	219.394	187.000
306.304	219.231	187.000
308.226	217.169	188.000
308.629	219.395	188.000
99.765	375.018	189.000
99.956	374.840	189.000
99.173	374.706	189.000
99.701	374.674	189.000
99.838	374.466	189.000
417.291	243.047	190.000
416.411	242.593	190.000
415.561	240.572	190.000
414.910	241.072	190.000
107.191	368.884	191.000
107.357	369.343	191.000
107.263	369.284	192.000
107.495	369.260	192.000
107.028	369.100	193.000
107.111	369.308	193.000
107.693	369.539	193.000
107.052	369.245	193.000
107.612	369.091	193.000
107.950	368.508	193.000
107.360	368.971	194.000
106.685	369.570	194.000
107.633	369.428	194.000
107.442	369.305	194.000
100.964	262.267	195.000
100.457	261.656	195.000
100.952	262.518	195.000
474.824	112.383	196.000
476.948	110.930	196.000
107.267	369.279	197.000
107.403	369.519	197.000
107.401	368.704	198.000
106.784	369.536	198.000
106.994	369.674	198.000
107.569	369.116	198.000
107.258	369.697	198.000
107.278	369.056	198.000
107.425	369.267	198.000
475.069	109.378	199.000
476.191	109.954	199.000
475.966	111.183	199.000
476.432	110.494	199.000
477.163	110.543	199.000
478.156	112.143	199.000
477.520	111.752	199.000
477.341	110.227	199.000
476.316	111.136	199.000
282.571	364.074	200.000
281.027	365.086	200.000
107.281	368.809	201.000
107.394	369.099	201.000
107.598	369.084	201.000
476.857	110.697	202.000
476.705	110.044	202.000
474.567	110.858	203.000
475.329	110.876	203.000
476.911	110.270	203.000
476.695	111.354	203.000
475.807	111.631	203.000
386.868	390.753	204.000
387.628	390.119	204.000
386.045	389.084	204.000
387.145	391.263	204.000
387.370	390.246	204.000
387.467	389.300	204.000
53.827	261.110	205.000
52.870	262.544	205.000
52.906	262.942	205.000
54.024	263.209	205.000
55.095	265.900	206.000
56.074	265.167	206.000
383.352	385.407	207.000
383.645	382.565	207.000
382.829	382.216	207.000
276.094	368.086	208.000
277.219	367.746	208.000
278.660	367.551	208.000
279.595	369.471	208.000
279.905	370.659	208.000
277.948	370.418	208.000
277.136	368.353	208.000
278.923	369.093	208.000
281.541	367.896	208.000
281.650	365.681	208.000
281.462	366.736	208.000
281.966	368.274	208.000
280.336	369.719	208.000
279.902	368.139	208.000
279.916	368.747	208.000
280.089	369.537	208.000
279.329	370.576	208.000
277.784	368.852	208.000
276.423	367.833	209.000
276.606	367.924	209.000
274.807	368.251	209.000
385.098	386.562	210.000
384.663	385.373	210.000
385.114	383.387	210.000
385.949	384.451	210.000
388.437	383.739	210.000
388.535	386.433	210.000
388.156	390.693	210.000
386.689	391.171	210.000
387.130	390.764	210.000
387.534	390.253	210.000
386.314	389.121	211.000
386.993	388.093	211.000
387.827	386.970	211.000
388.708	385.500	211.000
342.590	224.125	212.000
344.594	223.258	212.000
343.432	224.349	213.000
342.129	223.268	213.000
341.344	222.107	213.000
242.322	170.673	214.000
243.445	169.718	214.000
243.594	170.043	214.000
243.946	170.893	214.000
244.080	170.796	214.000
421.845	104.823	215.000
422.006	104.032	215.000
244.534	382.135	216.000
244.484	382.401	216.000
102.123	123.958	217.000
102.164	123.662	217.000
101.274	122.239	217.000
389.886	382.754	218.000
390.303	383.889	218.000
101.268	378.562	219.000
101.443	381.745	219.000
105.015	382.522	219.000
103.451	381.451	219.000
101.917	380.008	219.000
100.680	378.414	219.000
101.592	375.576	219.000
102.686	375.147	219.000
242.463	170.990	220.000
242.496	171.347	220.000
241.233	173.853	220.000
241.549	175.388	220.000
242.318	175.898	220.000
242.027	173.469	220.000
243.574	175.038	220.000
243.617	174.295	221.000
244.119	174.991	221.000
241.398	173.070	221.000
242.328	172.432	221.000
239.462	170.178	221.000
99.782	373.996	222.000
98.109	375.499	222.000
99.432	375.373	222.000
316.095	217.729	223.000
316.241	219.868	223.000
317.866	218.390	223.000
90.091	376.373	224.000
91.808	375.434	224.000
316.250	221.461	225.000
313.064	223.590	225.000
312.848	223.098	226.000
314.335	223.576	226.000
116.112	381.688	227.000
115.259	381.677	227.000
115.741	380.695	227.000
115.398	380.513	227.000
115.402	382.156	227.000
114.667	382.821	227.000
114.415	383.085	227.000
114.618	382.754	227.000
107.158	369.921	228.000
107.390	370.050	228.000
208.404	115.162	229.000
209.255	117.005	229.000
431.883	260.671	230.000
431.559	260.845	230.000
427.518	151.838	231.000
430.392	151.897	231.000
430.663	153.362	231.000
430.096	152.649	231.000
431.429	260.664	232.000
429.885	260.012	232.000
430.355	260.392	232.000
430.008	259.637	232.000
286.311	314.897	233.000
286.908	314.430	233.000
286.526	314.427	234.000
285.311	315.068	234.000
255.829	43.936	235.000
256.580	44.791	235.000
256.529	44.516	236.000
256.284	43.800	236.000
256.973	43.796	236.000
256.307	44.576	237.000
256.715	43.716	237.000
256.408	43.958	237.000
256.440	44.041	237.000
256.457	44.203	238.000
256.122	44.191	238.000
256.640	44.155	239.000
256.213	44.461	239.000
256.670	43.669	239.000
292.609	316.442	240.000
291.549	317.490	240.000
292.283	319.459	240.000
293.664	321.163	240.000
447.905	256.435	241.000
448.839	254.802	241.000
447.351	254.355	241.000
447.232	253.764	241.000
447.031	253.515	241.000
449.007	253.265	241.000
447.538	253.279	241.000
447.426	254.988	241.000
257.104	44.417	242.000
256.337	44.128	242.000
256.447	43.966	242.000
256.055	44.290	242.000
256.348	43.777	242.000
256.745	44.134	242.000
256.501	43.978	242.000
256.411	43.861	242.000
256.316	43.598	242.000
255.908	44.729	242.000
216.450	125.438	243.000
217.602	125.168	243.000
217.745	127.298	243.000
216.190	126.107	244.000
217.198	126.132	244.000
256.632	44.644	245.000
256.423	44.776	245.000
185.229	453.024	246.000
184.783	453.761	246.000
278.216	212.921	247.000
278.419	212.409	247.000
277.533	212.185	247.000
33.308	434.152	248.000
32.814	434.896	248.000
34.143	434.904	248.000
33.621	434.619	248.000
33.802	435.205	248.000
218.465	122.638	249.000
217.606	121.823	249.000
216.654	123.947	249.000
219.173	121.923	250.000
215.941	124.928	250.000
218.742	125.002	251.000
218.421	127.442	251.000
218.364	125.859	251.000
429.505	152.812	252.000
429.367	153.067	252.000
430.259	152.891	252.000
428.458	153.859	252.000
226.321	125.080	253.000
225.757	124.232	253.000
468.632	413.650	254.000
470.098	414.058	254.000
293.912	310.938	255.000
294.399	309.902	255.000
294.769	307.576	255.000
295.399	305.590	255.000
295.667	304.133	255.000
297.610	302.219	255.000
422.625	241.542	256.000
422.688	241.757	256.000
279.452	440.753	257.000
280.279	440.764	257.000
279.633	441.809	257.000
278.473	439.435	257.000
279.580	439.796	257.000
279.629	439.374	257.000
279.930	439.082	257.000
291.563	215.321	258.000
291.890	215.352	258.000
291.638	215.523	258.000
291.126	214.909	258.000
277.820	439.833	259.000
279.114	438.552	259.000
279.384	439.538	259.000
306.922	308.573	260.000
303.918	308.937	260.000
302.410	308.577	260.000
301.476	306.425	260.000
300.469	306.837	260.000
301.036	307.414	260.000
300.276	306.016	260.000
301.020	308.028	261.000
300.606	310.114	261.000
295.084	212.835	262.000
295.429	212.919	262.000
294.026	211.984	262.000
294.797	211.659	262.000
294.490	210.046	262.000
293.708	210.963	263.000
294.076	210.640	263.000
297.083	305.331	264.000
295.715	304.804	264.000
296.101	304.983	264.000
297.235	306.010	264.000
296.761	305.789	264.000
296.334	307.095	264.000
297.748	307.840	264.000
71.108	437.921	265.000
71.004	436.805	265.000
71.219	436.978	265.000
70.977	436.639	265.000
52.469	420.808	266.000
51.092	419.763	266.000
51.283	420.539	266.000
50.652	420.959	266.000
50.801	420.647	266.000
49.366	419.461	266.000
49.977	420.132	266.000
50.567	420.960	266.000
50.395	420.133	266.000
194.251	478.795	267.000
194.000	479.572	267.000
194.788	479.350	267.000
195.449	479.119	267.000
197.505	479.924	267.000
307.346	78.318	268.000
306.910	77.709	268.000
306.829	77.851	268.000
306.944	77.715	268.000
307.274	77.053	268.000
307.611	77.478	268.000
36.992	439.072	269.000
36.766	437.189	269.000
115.670	295.763	270.000
115.862	296.371	270.000
114.293	295.525	270.000
113.182	295.745	270.000
35.553	435.058	271.000
35.088	436.968	271.000
35.510	436.845	271.000
35.495	438.016	271.000
35.281	438.198	271.000
35.035	438.881	271.000
34.201	438.444	271.000
35.696	439.235	271.000
36.932	440.490	271.000
299.323	321.961	272.000
298.784	322.009	272.000
49.035	420.144	273.000
48.334	418.498	273.000
469.851	412.143	274.000
468.235	412.007	274.000
467.775	411.000	274.000
34.961	440.501	275.000
33.989	440.356	275.000
114.057	290.529	276.000
114.107	291.387	276.000
61.496	200.609	277.000
62.733	200.099	277.000
63.827	198.959	277.000
60.990	199.188	277.000
469.218	411.572	278.000
467.957	410.939	278.000
468.149	411.660	278.000
468.813	412.819	278.000
54.171	420.260	279.000
53.856	420.838	279.000
470.583	412.741	280.000
470.040	411.278	280.000
468.587	412.388	280.000
467.135	411.956	280.000
465.761	410.818	280.000
463.885	409.607	281.000
463.671	408.705	281.000
463.222	409.677	281.000
464.373	410.894	281.000
465.504	410.757	281.000
464.203	409.588	281.000
464.444	409.582	281.000
55.923	204.606	282.000
56.149	205.435	282.000
55.574	205.664	282.000
56.093	204.397	282.000
57.203	203.750	282.000
56.217	204.768	282.000
56.948	204.027	282.000
55.385	201.905	282.000
54.303	202.297	282.000
59.416	204.045	283.000
58.439	204.012	283.000
57.392	205.915	284.000
57.480	204.175	284.000
55.817	201.043	285.000
56.291	201.586	285.000
56.430	202.360	285.000
55.919	202.736	285.000
458.038	406.290	286.000
459.146	407.171	286.000
309.836	231.175	287.000
310.329	231.351	287.000
311.289	231.627	287.000
311.889	233.232	287.000
311.138	232.971	287.000
308.600	231.912	287.000
307.714	232.335	287.000
309.146	232.510	287.000
310.236	231.118	287.000
309.898	231.109	287.000
310.151	230.142	287.000
97.716	299.028	288.000
97.849	299.485	288.000
452.428	157.682	289.000
452.032	158.069	289.000
452.264	158.015	289.000
451.982	157.786	289.000
451.869	158.254	289.000
61.692	424.134	290.000
60.808	423.047	290.000
452.539	255.545	291.000
450.929	256.255	291.000
407.492	147.791	292.000
407.473	147.774	292.000
408.328	147.729	292.000
407.644	147.408	292.000
58.970	425.572	293.000
57.159	424.596	293.000
58.338	424.338	293.000
58.239	424.766	293.000
58.605	424.464	293.000
57.882	425.021	293.000
57.675	424.576	293.000
57.406	425.846	293.000
56.995	424.971	293.000
56.575	425.153	293.000
56.477	425.625	293.000
177.503	491.281	294.000
177.932	491.570	294.000
177.791	489.661	294.000
177.302	489.385	294.000
176.549	489.980	294.000
176.096	489.509	294.000
176.653	488.787	294.000
177.156	490.586	294.000
421.928	161.359	295.000
420.783	162.224	295.000
421.157	163.014	295.000
419.592	162.666	295.000
418.729	162.212	295.000
417.744	161.599	295.000
417.265	160.047	295.000
417.107	159.446	295.000
199.729	115.779	296.000
201.039	115.556	296.000
201.365	115.616	296.000
201.750	115.356	296.000
201.225	114.080	296.000
202.459	113.680	296.000
201.615	113.042	296.000
201.094	113.870	296.000
202.528	116.251	296.000
203.759	116.723	296.000
204.464	116.868	296.000
207.481	118.487	296.000
208.808	117.520	296.000
208.946	116.320	296.000
208.222	115.801	296.000
207.917	115.889	296.000
207.804	115.735	296.000
208.547	114.787	296.000
61.699	197.828	297.000
61.585	197.918	297.000
405.387	146.596	298.000
404.990	145.115	298.000
107.507	293.496	299.000
108.923	294.318	299.000
109.817	294.153	299.000
109.153	293.523	299.000
108.900	293.197	299.000
108.933	291.712	299.000
108.455	291.609	299.000
109.075	291.304	299.000
108.887	290.120	299.000
109.511	290.455	299.000
110.332	291.868	299.000
110.400	292.984	299.000
59.215	199.884	300.000
59.050	199.294	300.000
57.780	200.715	301.000
57.471	200.355	301.000
56.150	201.516	301.000
309.515	84.639	302.000
309.865	85.216	302.000
57.799	202.217	303.000
56.198	200.504	303.000
55.532	199.662	303.000
112.055	294.755	304.000
113.393	295.227	304.000
112.953	295.398	304.000
110.582	295.109	304.000
110.176	296.659	304.000
108.422	298.438	304.000
111.334	299.315	304.000
57.986	200.422	305.000
56.841	201.342	305.000
55.393	201.302	305.000
57.026	201.976	305.000
353.525	333.041	306.000
353.588	332.436	306.000
352.475	332.480	306.000
109.240	299.548	307.000
109.827	299.884	307.000
109.970	298.781	307.000
108.841	296.525	307.000
108.963	296.661	307.000
109.413	296.825	307.000
110.431	294.780	307.000
110.182	294.468	307.000
57.364	202.731	308.000
57.877	202.183	308.000
408.158	149.614	309.000
408.580	149.563	309.000
409.261	149.461	309.000
408.454	149.964	309.000
408.810	149.717	309.000
111.798	293.076	310.000
111.680	294.002	310.000
112.516	293.742	310.000
114.225	293.313	310.000
113.234	292.217	310.000
113.512	290.679	310.000
58.899	203.760	311.000
58.431	202.969	311.000
213.183	117.636	312.000
212.711	117.774	312.000
213.095	117.747	312.000
213.108	118.754	312.000
213.241	118.409	312.000
213.192	117.921	312.000
213.230	117.407	312.000
213.931	118.090	312.000
405.507	148.735	313.000
407.249	147.585	313.000
407.210	146.114	313.000
356.992	321.938	314.000
355.822	322.187	314.000
408.520	146.057	315.000
407.906	147.951	315.000
407.542	149.860	315.000
212.648	117.650	316.000
212.845	116.943	316.000
213.223	116.715	316.000
55.803	436.999	317.000
55.022	436.626	317.000
355.858	321.264	318.000
357.185	319.726	318.000
66.114	441.099	319.000
65.289	442.653	319.000
65.080	442.180	319.000
65.779	441.867	319.000
63.004	441.939	319.000
64.162	438.455	319.000
63.903	436.397	319.000
405.778	149.035	320.000
405.472	148.685	320.000
66.115	436.279	321.000
65.308	436.174	321.000
66.003	436.857	321.000
65.456	435.261	321.000
65.530	435.649	321.000
64.998	434.612	321.000
65.393	435.711	321.000
63.909	435.525	321.000
423.594	165.336	322.000
422.657	164.208	322.000
422.748	163.436	322.000
424.953	163.138	322.000
424.082	161.959	323.000
423.015	162.747	323.000
423.873	162.672	324.000
423.916	162.451	324.000
425.477	162.532	324.000
424.436	162.113	324.000
424.797	161.377	324.000
358.454	313.887	325.000
358.914	312.421	325.000
422.307	162.930	326.000
423.911	163.064	326.000
426.754	162.621	326.000
423.276	162.919	327.000
423.578	163.249	327.000
424.909	163.383	327.000
424.826	162.532	327.000
469.312	415.535	328.000
468.436	415.835	328.000
469.325	413.913	328.000
469.586	413.117	328.000
64.489	201.782	329.000
64.962	203.542	329.000
64.555	204.806	329.000
64.712	203.403	329.000
64.377	203.098	329.000
65.557	202.284	329.000
66.034	202.038	329.000
467.125	413.115	330.000
466.979	412.279	330.000
467.126	414.144	330.000
467.964	416.206	330.000
467.692	415.480	330.000
466.703	416.247	331.000
466.889	416.383	331.000
295.545	304.003	332.000
294.843	305.195	332.000
292.675	306.213	332.000
464.562	415.980	333.000
466.063	414.904	333.000
466.827	413.831	333.000
466.410	412.458	333.000
290.438	305.323	334.000
289.237	302.777	334.000
288.059	303.413	334.000
310.862	231.156	335.000
310.440	228.723	335.000
310.419	229.543	335.000
309.868	229.311	335.000
308.950	229.658	335.000
309.983	230.648	335.000
309.068	227.649	335.000
307.151	227.249	335.000
301.658	226.418	336.000
299.850	227.265	336.000
301.177	229.066	336.000
301.143	230.352	336.000
302.314	230.451	336.000
302.819	231.743	336.000
304.928	232.667	336.000
303.801	233.606	336.000
304.862	233.440	336.000
306.305	234.285	336.000
308.457	234.855	336.000
307.933	234.409	336.000
194.989	481.707	337.000
195.701	480.423	337.000
196.115	480.197	337.000
197.067	481.453	337.000
197.035	482.326	337.000
197.754	481.856	337.000
197.234	481.848	337.000
196.548	481.768	337.000
196.632	481.549	337.000
197.728	479.436	337.000
199.171	481.597	337.000
201.227	483.981	337.000
200.321	484.576	337.000
198.278	485.211	337.000
358.618	320.509	338.000
357.607	321.482	338.000
356.968	320.840	338.000
357.147	320.691	338.000
357.723	320.917	338.000
175.646	481.389	339.000
175.102	484.311	339.000
175.121	483.655	339.000
175.410	481.699	339.000
175.803	480.411	339.000
105.272	291.625	340.000
104.793	292.009	340.000
104.451	291.822	341.000
103.502	294.026	341.000
103.506	294.676	341.000
103.699	293.948	341.000
106.486	292.340	341.000
458.231	426.982	342.000
457.987	427.779	342.000
459.183	427.268	342.000
459.745	426.979	342.000
460.212	427.033	342.000
459.841	426.055	342.000
105.461	293.656	343.000
102.597	293.106	343.000
103.737	293.146	343.000
104.335	292.412	343.000
104.444	292.291	343.000
103.000	292.292	343.000
101.500	292.976	343.000
215.922	127.229	344.000
215.572	125.686	344.000
92.656	201.659	345.000
92.680	200.529	345.000
94.133	199.996	345.000
95.970	199.427	345.000
212.668	123.103	346.000
211.965	123.206	346.000
291.123	305.126	347.000
290.064	303.935	347.000
290.556	304.267	347.000
290.164	305.806	347.000
289.778	306.475	347.000
290.126	308.056	347.000
213.189	122.201	348.000
213.489	122.156	348.000
293.818	309.565	349.000
296.827	308.679	349.000
297.478	308.146	349.000
297.098	305.145	349.000
296.747	304.764	349.000
296.130	302.626	349.000
295.562	304.017	349.000
297.229	304.866	349.000
295.574	305.051	349.000
295.765	305.707	349.000
296.416	305.760	349.000
296.406	307.705	349.000
295.753	308.854	349.000
294.632	306.484	349.000
184.654	465.818	350.000
185.360	466.557	350.000
185.252	465.584	350.000
453.971	253.826	351.000
451.569	255.638	351.000
452.161	254.425	351.000
451.307	255.034	351.000
58.489	442.366	352.000
58.601	442.326	352.000
57.595	441.885	352.000
445.458	259.162	353.000
445.589	256.952	353.000
447.521	256.258	353.000
449.391	256.168	354.000
447.136	257.772	354.000
445.763	258.539	354.000
446.701	259.387	354.000
58.218	441.144	355.000
58.838	440.210	355.000
59.285	440.302	355.000
94.717	200.166	356.000
94.846	201.455	356.000
94.815	200.990	356.000
355.246	328.429	357.000
353.598	329.340	357.000
352.547	329.107	358.000
353.242	331.045	358.000
433.658	259.860	359.000
432.256	259.707	359.000
432.535	260.326	359.000
431.948	260.003	359.000
431.994	259.593	359.000
432.604	259.069	360.000
432.925	259.839	360.000
433.451	260.150	360.000
433.647	260.345	360.000
433.160	260.631	360.000
432.520	260.598	360.000
436.100	260.283	361.000
435.491	259.536	361.000
78.963	26.724	362.000
80.159	26.818	362.000
113.105	359.123	363.000
113.940	360.536	363.000
112.187	361.125	364.000
113.457	360.309	364.000
57.998	399.473	365.000
57.966	399.290	365.000
117.919	359.945	366.000
119.138	359.924	366.000
119.948	359.315	366.000
118.235	359.523	366.000
117.730	360.249	366.000
117.836	359.728	366.000
115.350	359.889	366.000
114.523	360.201	366.000
115.052	360.188	366.000
113.245	359.663	366.000
114.088	359.996	366.000
392.775	421.261	367.000
389.887	422.788	367.000
236.395	458.163	368.000
234.751	458.658	368.000
26.796	233.588	369.000
26.302	233.818	369.000
26.458	233.735	369.000
26.587	233.902	369.000
27.116	234.256	369.000
25.467	233.860	369.000
165.478	289.996	370.000
166.307	289.216	370.000
164.935	288.233	370.000
165.888	287.019	370.000
166.263	287.720	370.000
165.878	288.410	370.000
166.674	288.864	370.000
166.059	288.559	370.000
165.547	287.033	370.000
165.235	287.619	370.000
165.468	289.114	370.000
31.913	420.569	371.000
32.026	420.674	371.000
32.035	420.596	371.000
396.169	429.897	372.000
395.105	431.364	372.000
395.409	432.682	372.000
395.612	432.227	372.000
394.639	432.918	372.000
395.930	431.394	372.000
396.775	430.944	372.000
483.171	270.263	373.000
484.335	271.124	373.000
484.666	270.771	373.000
485.398	270.758	373.000
400.855	170.602	374.000
400.442	171.057	374.000
401.853	172.903	374.000
378.541	323.032	375.000
377.895	323.036	375.000
186.578	287.655	376.000
186.704	288.733	376.000
186.436	289.500	376.000
185.795	289.085	376.000
186.222	290.622	376.000
185.003	290.603	376.000
91.480	18.070	377.000
92.373	17.954	377.000
94.945	172.244	378.000
94.983	168.914	378.000
395.149	432.669	379.000
394.482	432.872	379.000
394.328	432.799	379.000
394.964	434.115	379.000
394.589	434.095	379.000
186.045	287.829	380.000
186.611	288.828	380.000
185.613	289.342	380.000
185.241	288.188	380.000
90.438	18.961	381.000
90.919	18.098	381.000
395.415	434.037	382.000
395.790	433.271	382.000
396.449	432.641	382.000
92.541	16.821	383.000
92.508	17.366	383.000
91.342	17.879	383.000
90.659	16.715	383.000
89.291	15.308	383.000
356.104	321.611	384.000
355.913	320.597	384.000
396.166	430.488	385.000
396.160	429.647	385.000
397.498	431.897	385.000
398.635	430.675	386.000
398.419	431.292	386.000
398.147	431.584	386.000
397.472	431.417	386.000
397.905	431.871	386.000
397.540	430.112	386.000
182.480	290.141	387.000
183.279	289.158	387.000
182.642	289.377	387.000
183.516	290.366	387.000
86.406	14.954	388.000
85.366	15.909	388.000
58.111	399.645	389.000
58.112	400.022	389.000
58.254	399.141	389.000
57.883	399.680	389.000
186.585	291.393	390.000
185.427	289.466	390.000
83.766	16.318	391.000
84.751	16.680	391.000
85.813	15.783	391.000
218.633	195.096	392.000
218.037	192.411	392.000
93.035	167.621	393.000
93.594	167.985	393.000
94.158	166.448	393.000
188.540	294.088	394.000
185.832	294.010	394.000
184.431	293.676	394.000
184.834	293.785	394.000
186.307	293.488	394.000
187.279	293.370	394.000
187.194	293.018	394.000
186.675	293.003	394.000
185.800	292.479	394.000
185.221	292.027	394.000
184.627	290.421	394.000
184.089	290.132	394.000
185.023	290.694	394.000
185.007	290.932	394.000
185.240	290.090	394.000
184.604	289.085	394.000
184.461	288.563	394.000
84.797	168.686	395.000
84.633	169.837	395.000
84.584	169.248	395.000
84.779	168.816	395.000
85.149	168.907	395.000
96.562	173.992	396.000
98.141	172.722	396.000
184.583	287.805	397.000
184.283	288.572	397.000
107.435	28.772	398.000
107.109	28.791	398.000
187.622	285.836	399.000
188.730	285.723	399.000
101.873	172.579	400.000
101.070	172.099	400.000
99.454	171.107	400.000
98.895	173.089	400.000
100.675	172.705	400.000
193.311	286.422	401.000
192.744	287.292	401.000
192.405	289.941	401.000
192.343	290.176	401.000
192.189	289.906	401.000
193.809	290.724	402.000
193.565	290.318	402.000
195.946	287.391	403.000
194.723	287.265	403.000
194.762	286.853	403.000
193.816	287.803	403.000
192.683	287.796	403.000
191.521	286.579	403.000
191.651	288.244	404.000
193.508	289.454	404.000
192.390	290.001	404.000
478.739	90.402	405.000
479.060	90.774	405.000
478.472	90.758	405.000
478.449	90.932	405.000
477.622	89.919	405.000
478.676	91.224	406.000
477.654	92.995	406.000
475.881	91.548	406.000
474.679	91.505	406.000
476.040	89.334	407.000
478.037	88.897	407.000
188.990	295.615	408.000
188.434	294.851	408.000
53.111	423.887	409.000
52.992	423.595	409.000
238.017	464.384	410.000
240.173	464.170	410.000
238.214	461.148	411.000
239.340	463.815	411.000
35.583	407.199	412.000
36.011	406.194	412.000
36.755	405.923	412.000
38.022	405.481	412.000
38.665	405.110	412.000
39.339	405.479	412.000
39.686	406.502	412.000
73.575	220.430	413.000
76.065	222.649	413.000
462.108	396.112	414.000
461.369	396.557	414.000
91.288	227.690	415.000
88.700	226.787	415.000
88.783	225.943	415.000
89.876	224.844	415.000
90.335	224.432	415.000
90.190	224.702	415.000
451.482	393.321	416.000
452.340	392.353	416.000
88.531	223.826	417.000
86.742	224.958	417.000
87.818	223.510	417.000
291.293	446.294	418.000
292.223	446.231	418.000
291.405	447.106	418.000
291.265	447.280	418.000
317.022	443.692	419.000
317.437	443.927	419.000
231.491	456.347	420.000
229.304	453.179	420.000
318.088	441.506	421.000
317.278	440.626	421.000
89.873	222.052	422.000
89.804	222.116	422.000
449.482	393.809	423.000
449.786	392.867	423.000
263.220	253.559	424.000
264.207	253.824	424.000
264.078	254.244	424.000
323.558	439.479	425.000
322.576	439.467	425.000
322.939	440.215	425.000
186.960	296.440	426.000
186.140	296.555	426.000
184.519	296.901	427.000
185.111	296.983	427.000
390.242	174.195	428.000
389.955	174.520	428.000
388.077	175.637	428.000
387.354	175.523	428.000
387.872	173.253	428.000
387.766	172.469	428.000
173.148	283.334	429.000
174.631	283.220	429.000
175.239	283.968	429.000
175.923	283.977	429.000
248.397	460.964	430.000
248.878	460.751	430.000
250.027	460.992	430.000
250.113	462.368	430.000
250.609	463.072	430.000
250.002	464.095	430.000
248.612	463.534	430.000
392.649	170.496	431.000
393.068	170.456	431.000
393.237	170.725	431.000
393.922	171.903	431.000
396.115	170.744	431.000
175.270	288.781	432.000
174.386	287.219	432.000
173.354	287.086	432.000
172.573	285.396	432.000
173.112	286.067	432.000
173.166	287.169	432.000
174.150	286.981	432.000
172.517	285.382	432.000
173.358	285.751	432.000
184.318	296.308	433.000
183.710	294.123	433.000
182.758	292.338	433.000
181.211	292.146	433.000
173.551	283.011	434.000
173.777	284.321	434.000
175.465	284.555	434.000
174.420	285.751	435.000
174.436	285.927	435.000
173.385	286.574	435.000
173.906	285.639	435.000
121.831	362.733	436.000
121.063	360.389	436.000
175.073	283.786	437.000
175.579	283.520	437.000
189.085	277.383	438.000
189.405	275.574	438.000
188.184	274.436	438.000
188.216	272.464	438.000
178.729	282.913	439.000
178.783	282.829	439.000
178.130	282.414	439.000
178.332	283.420	439.000
178.790	283.944	439.000
188.282	274.423	440.000
188.701	275.836	440.000
189.528	275.988	440.000
190.460	275.520	440.000
188.087	275.129	440.000
188.081	274.803	440.000
115.601	355.814	441.000
115.153	354.739	441.000
112.959	353.441	442.000
113.997	353.854	442.000
70.659	51.939	443.000
70.948	52.374	443.000
71.650	54.019	443.000
71.662	53.569	443.000
32.158	232.801	444.000
32.831	232.764	444.000
32.312	233.407	444.000
32.020	233.193	444.000
32.328	233.111	444.000
31.858	233.952	444.000
31.615	233.986	444.000
181.391	292.493	445.000
181.720	293.097	445.000
176.024	283.029	446.000
175.293	281.968	446.000
174.637	282.386	446.000
181.398	295.252	447.000
179.870	294.952	447.000
179.573	296.586	447.000
178.314	298.392	448.000
178.973	298.581	448.000
179.635	297.980	448.000
178.558	298.272	448.000
180.412	298.299	448.000
180.809	298.329	448.000
182.873	298.579	448.000
183.212	297.545	448.000
182.227	297.118	448.000
182.603	297.631	448.000
182.118	297.378	448.000
182.290	297.943	448.000
183.583	297.463	449.000
185.238	297.903	449.000
183.604	296.528	450.000
184.527	294.373	450.000
183.531	293.364	451.000
182.744	292.884	451.000
183.510	294.431	452.000
184.975	292.757	452.000
186.546	293.441	452.000
185.945	292.060	452.000
186.591	291.080	453.000
185.977	290.135	453.000
186.283	290.484	453.000
185.808	289.887	453.000
185.570	288.892	454.000
185.008	288.921	454.000
184.251	290.400	455.000
184.603	291.523	455.000
185.018	291.981	455.000
184.343	292.809	455.000
184.830	292.140	455.000
185.201	292.404	455.000
183.639	292.999	455.000
183.179	293.049	455.000
112.870	354.522	456.000
114.767	353.177	456.000
181.196	291.358	457.000
181.841	290.998	457.000
239.404	472.938	458.000
240.060	473.686	458.000
240.649	473.418	458.000
240.355	473.073	458.000
239.554	472.788	458.000
74.520	222.682	459.000
74.208	222.625	459.000
495.694	273.934	460.000
495.649	273.927	460.000
496.185	273.712	460.000
495.635	273.997	460.000
496.148	273.760	460.000
495.531	273.939	460.000
495.468	274.374	460.000
85.191	175.844	461.000
85.210	176.064	461.000
307.565	443.915	462.000
307.768	443.421	462.000
306.553	445.673	462.000
306.833	444.889	462.000
307.845	444.452	462.000
420.061	174.844	463.000
419.484	175.039	463.000
420.864	175.474	463.000
420.292	176.182	463.000
204.508	199.362	464.000
204.048	203.293	464.000
202.542	205.486	464.000
309.261	442.091	465.000
309.141	441.686	465.000
309.483	442.414	465.000
495.844	273.865	466.000
495.776	273.929	466.000
495.925	273.975	466.000
495.864	273.882	466.000
495.526	273.868	466.000
495.865	273.770	466.000
382.739	425.543	467.000
383.020	425.519	467.000
384.149	426.474	467.000
383.579	426.141	467.000
94.186	33.023	468.000
93.537	32.202	468.000
92.810	32.178	468.000
228.612	443.215	469.000
229.235	442.206	469.000
230.001	442.908	469.000
230.526	441.357	469.000
230.913	441.265	469.000
230.929	443.056	469.000
202.414	209.177	470.000
200.941	209.045	470.000
385.571	424.086	471.000
383.927	422.917	471.000
384.605	423.239	471.000
384.398	422.789	471.000
383.597	423.191	471.000
383.770	424.491	471.000
384.284	425.389	471.000
233.848	441.915	472.000
232.596	441.649	472.000
174.346	280.578	473.000
174.051	281.404	473.000
86.131	176.020	474.000
85.398	176.109	474.000
87.435	175.282	475.000
89.793	174.240	475.000
90.390	173.810	475.000
175.608	279.792	476.000
174.915	279.636	476.000
174.032	279.172	476.000
172.938	278.355	476.000
173.066	279.338	476.000
207.841	201.414	477.000
208.475	200.996	477.000
206.974	200.629	477.000
205.564	201.459	477.000
88.615	173.939	478.000
88.246	172.088	478.000
87.777	170.859	478.000
89.338	168.989	478.000
174.148	279.649	479.000
173.314	279.670	479.000
209.922	201.447	480.000
207.627	199.292	480.000
90.091	169.058	481.000
91.216	168.052	481.000
90.566	167.889	481.000
172.021	280.285	482.000
172.071	280.281	482.000
[truncated: 484 more rows]
