# Supplementary material for: The transpeptidase PBP2 governs initial localization and activity of the major cell-wall synthesis machinery in E. coli
Source: eLife. 2020 Feb 20;9:e50629. doi: 10.7554/eLife.50629 (PMC7089770; doi:10.7554/eLife.50629)
Supplement: Source data 1. [file elife-50629-data1.zip › data/fast/PAmCherry/A2250_inliq30_2.txt]

X Y ID
77.312	476.788	1.000
77.357	476.752	1.000
77.395	476.867	1.000
77.240	476.944	1.000
77.388	476.963	1.000
77.313	476.819	1.000
77.330	476.896	1.000
77.188	476.927	1.000
77.366	476.718	1.000
77.487	476.872	1.000
77.116	477.358	1.000
76.821	476.928	1.000
423.057	46.847	2.000
422.717	46.954	2.000
29.812	205.778	3.000
29.162	205.295	3.000
18.806	326.859	4.000
19.085	326.694	4.000
18.962	326.792	4.000
18.860	326.835	4.000
18.882	326.955	4.000
18.202	327.095	4.000
18.672	327.314	4.000
18.593	327.095	4.000
19.251	326.549	4.000
19.295	327.068	4.000
275.793	281.485	5.000
275.019	281.537	5.000
274.224	282.332	5.000
275.039	282.931	5.000
274.442	282.440	5.000
274.212	282.408	5.000
424.474	46.178	6.000
423.297	45.819	6.000
424.296	44.192	6.000
361.317	126.619	7.000
361.459	127.222	7.000
361.981	125.983	7.000
363.267	127.801	7.000
363.445	126.253	7.000
362.178	125.339	7.000
361.041	124.622	7.000
380.347	94.895	8.000
379.874	94.867	8.000
379.218	94.040	8.000
371.275	85.385	9.000
371.837	85.388	9.000
371.937	85.406	9.000
371.122	86.477	9.000
370.436	85.025	9.000
371.190	84.996	9.000
284.653	112.073	10.000
282.910	113.273	10.000
389.902	124.418	11.000
391.178	125.499	11.000
391.662	124.611	11.000
394.583	124.061	11.000
379.818	93.202	12.000
380.911	93.453	12.000
19.075	326.748	13.000
18.942	326.411	13.000
18.816	326.763	13.000
18.981	326.502	13.000
18.887	326.252	13.000
18.905	326.869	13.000
393.579	124.087	14.000
393.892	123.937	14.000
76.936	476.537	15.000
76.793	476.995	15.000
77.170	476.952	15.000
76.878	476.535	15.000
76.743	476.251	15.000
363.675	112.268	16.000
362.624	111.254	16.000
363.588	111.887	16.000
359.470	124.389	17.000
358.734	124.700	17.000
426.491	48.366	18.000
425.702	48.110	18.000
424.928	49.264	18.000
425.405	49.133	18.000
424.866	49.875	18.000
424.728	49.208	18.000
425.223	50.764	18.000
425.849	50.268	18.000
18.975	326.667	19.000
18.545	326.431	19.000
18.942	326.910	19.000
18.550	326.548	19.000
19.033	326.713	19.000
18.959	326.470	19.000
18.533	326.234	19.000
18.582	326.290	19.000
18.639	326.542	19.000
18.862	326.563	19.000
357.822	126.094	20.000
357.271	126.713	20.000
357.168	126.591	20.000
357.774	126.257	20.000
384.798	46.728	21.000
382.583	46.762	21.000
384.127	44.583	21.000
382.628	43.676	21.000
65.957	204.844	22.000
62.408	204.437	22.000
62.234	204.114	22.000
61.080	203.094	22.000
62.021	204.613	22.000
62.332	204.200	22.000
62.154	204.359	22.000
61.890	203.291	22.000
62.729	202.726	22.000
62.684	204.746	22.000
63.288	205.422	22.000
62.650	204.313	22.000
63.680	202.872	22.000
62.584	203.519	22.000
62.911	201.240	22.000
391.829	122.792	23.000
390.679	122.212	23.000
391.207	122.785	23.000
390.799	123.969	23.000
389.677	125.512	23.000
389.182	126.672	23.000
389.086	126.826	23.000
425.830	49.925	24.000
426.701	50.004	24.000
427.972	49.073	24.000
369.071	129.000	25.000
369.735	129.866	25.000
18.891	326.671	26.000
18.887	326.607	26.000
18.872	326.571	26.000
19.280	326.194	26.000
19.341	326.217	26.000
18.823	326.350	26.000
18.735	326.530	26.000
359.731	125.584	27.000
359.633	126.577	27.000
361.337	125.839	27.000
361.233	125.866	27.000
362.041	125.485	27.000
361.959	126.035	27.000
361.137	125.478	27.000
359.749	125.046	27.000
383.060	48.054	28.000
382.429	47.839	28.000
381.917	47.925	28.000
362.715	122.987	29.000
359.898	124.385	29.000
382.504	45.244	30.000
382.918	42.652	30.000
381.237	46.208	30.000
377.338	44.759	30.000
375.826	43.126	30.000
376.814	44.287	30.000
392.336	123.874	31.000
391.271	124.247	31.000
360.330	467.431	32.000
360.613	467.856	32.000
360.528	467.674	32.000
360.555	467.666	32.000
360.576	467.474	32.000
360.814	467.174	32.000
361.109	467.473	32.000
360.549	467.924	32.000
360.976	468.180	32.000
360.867	467.663	32.000
275.413	310.648	33.000
275.166	310.800	33.000
276.251	310.702	33.000
275.416	311.749	33.000
282.712	113.962	34.000
283.179	112.647	34.000
393.448	123.029	35.000
391.288	122.134	35.000
396.590	62.626	36.000
396.070	62.228	36.000
393.480	62.333	37.000
393.087	60.867	37.000
357.542	475.999	38.000
358.296	475.895	38.000
358.882	474.803	38.000
345.890	82.311	39.000
345.957	82.913	39.000
346.650	83.335	39.000
-17.197	196.837	40.000
-17.042	197.337	40.000
4.218	197.131	41.000
4.380	198.368	41.000
3.478	198.786	41.000
3.199	198.767	41.000
3.322	198.566	41.000
2.296	198.616	41.000
15.096	191.458	42.000
14.193	190.505	42.000
14.690	190.439	42.000
12.958	190.062	42.000
12.408	189.354	42.000
359.926	473.886	43.000
360.351	473.067	43.000
360.297	473.665	43.000
336.187	457.485	44.000
336.700	458.380	44.000
337.410	458.561	44.000
390.193	79.444	45.000
388.920	80.120	45.000
388.657	80.826	45.000
385.961	78.692	46.000
386.641	76.864	46.000
387.233	76.219	46.000
278.003	122.195	47.000
277.506	121.907	47.000
422.137	67.962	48.000
422.250	66.648	48.000
420.746	65.875	48.000
420.270	64.741	48.000
421.669	64.582	48.000
274.713	121.715	49.000
273.618	120.838	49.000
-14.462	196.287	50.000
-14.635	196.842	50.000
-12.552	196.985	50.000
215.865	270.546	51.000
215.473	270.922	51.000
-16.535	196.669	52.000
-17.291	196.727	52.000
-18.119	197.379	52.000
-18.230	197.299	52.000
-18.982	195.808	52.000
424.979	62.999	53.000
423.992	63.259	53.000
424.785	64.113	53.000
362.742	112.164	54.000
365.371	112.513	54.000
365.442	114.561	54.000
365.247	117.063	54.000
395.854	129.265	55.000
396.482	129.787	55.000
-16.684	197.834	56.000
-16.293	198.702	56.000
-15.990	199.138	56.000
361.397	115.929	57.000
362.327	115.376	57.000
361.581	115.317	57.000
361.738	114.708	58.000
361.927	114.580	58.000
358.527	472.625	59.000
356.012	470.798	59.000
14.830	321.459	60.000
14.624	321.680	60.000
13.467	321.703	60.000
20.869	188.896	61.000
20.924	189.673	61.000
20.513	189.237	61.000
166.270	291.076	62.000
166.576	289.960	62.000
166.921	288.629	62.000
168.182	289.069	62.000
169.329	289.867	62.000
168.564	290.289	62.000
282.602	310.987	63.000
281.785	310.960	63.000
281.573	310.652	63.000
281.990	310.175	63.000
282.733	311.097	63.000
282.577	311.372	63.000
282.186	311.305	63.000
282.258	311.264	63.000
282.358	311.223	63.000
282.777	311.135	63.000
282.529	311.036	63.000
283.094	311.488	63.000
284.921	310.567	63.000
284.696	309.930	63.000
284.941	310.835	63.000
283.832	311.161	63.000
283.982	311.564	63.000
391.564	124.538	64.000
392.317	125.557	64.000
391.884	125.626	64.000
390.102	126.132	64.000
390.099	127.367	64.000
391.925	128.532	64.000
391.259	126.678	64.000
393.300	125.550	64.000
392.404	125.146	64.000
393.639	124.786	64.000
391.876	122.952	64.000
16.207	188.759	65.000
16.115	189.584	65.000
15.024	189.254	65.000
16.020	190.363	65.000
227.460	267.542	66.000
227.328	267.027	66.000
227.702	268.940	67.000
228.513	270.154	67.000
296.288	106.280	68.000
297.128	105.784	68.000
361.261	466.908	69.000
362.659	467.434	69.000
362.284	466.794	69.000
293.333	104.804	70.000
292.404	104.648	70.000
282.468	311.820	71.000
281.592	311.385	71.000
161.021	295.498	72.000
159.369	295.034	72.000
158.752	295.574	72.000
282.663	311.418	73.000
282.024	312.133	73.000
282.955	311.739	73.000
282.295	311.972	73.000
245.032	293.128	74.000
244.796	293.436	74.000
244.474	293.036	74.000
244.645	293.358	74.000
244.072	293.659	74.000
159.219	295.918	75.000
156.988	295.679	75.000
244.303	293.633	76.000
242.762	292.823	76.000
242.771	293.954	76.000
242.847	294.393	76.000
281.929	311.565	77.000
282.763	311.190	77.000
346.434	465.543	78.000
345.982	466.934	78.000
345.183	468.279	78.000
345.462	468.408	78.000
245.838	297.247	79.000
245.656	295.299	79.000
231.277	269.816	80.000
230.703	269.186	80.000
229.751	268.939	80.000
227.692	269.680	80.000
226.624	270.473	80.000
227.122	271.018	80.000
226.914	271.050	80.000
226.740	270.615	80.000
226.974	270.985	80.000
225.897	270.855	81.000
227.523	271.141	81.000
227.419	271.322	81.000
83.766	476.348	82.000
84.144	476.037	82.000
346.051	470.100	83.000
345.335	469.595	83.000
345.520	470.299	83.000
206.881	254.108	84.000
204.607	252.946	84.000
299.138	106.788	85.000
299.899	104.267	85.000
300.217	102.167	85.000
206.883	254.418	86.000
208.747	254.357	86.000
208.925	255.752	86.000
206.648	258.357	87.000
208.428	257.200	87.000
206.050	256.947	87.000
206.224	255.477	87.000
204.275	254.656	87.000
367.655	460.935	88.000
367.576	460.182	88.000
299.311	102.295	89.000
299.008	102.687	89.000
296.515	103.219	89.000
297.235	101.808	89.000
293.546	101.752	90.000
292.841	101.631	90.000
280.132	281.821	91.000
280.463	281.026	91.000
280.989	279.640	91.000
280.234	277.231	92.000
280.383	277.760	92.000
281.975	275.409	93.000
282.810	275.387	93.000
281.110	274.853	93.000
290.715	102.284	94.000
290.732	100.447	94.000
292.917	99.704	94.000
292.328	100.510	94.000
290.429	98.804	94.000
291.698	101.223	95.000
290.919	102.027	95.000
265.830	313.431	96.000
265.642	313.956	96.000
291.489	104.571	97.000
294.595	105.047	97.000
295.656	105.007	97.000
292.966	105.282	97.000
293.715	108.246	97.000
161.685	303.808	98.000
161.969	304.387	98.000
162.431	305.313	98.000
161.432	304.793	98.000
160.816	304.771	98.000
161.522	305.459	98.000
160.612	307.068	98.000
161.257	306.346	98.000
160.797	306.324	98.000
161.313	306.589	98.000
162.608	306.973	98.000
162.742	307.947	98.000
163.348	306.820	98.000
162.410	306.595	98.000
162.903	306.724	98.000
163.748	306.702	98.000
163.837	307.438	98.000
163.625	307.947	98.000
164.017	307.478	98.000
219.829	278.997	99.000
219.120	278.118	99.000
256.477	106.351	100.000
257.033	106.803	100.000
256.785	106.345	100.000
256.268	106.864	100.000
255.996	106.334	100.000
255.751	106.707	100.000
256.123	105.825	100.000
255.195	104.816	100.000
256.186	105.377	100.000
252.199	131.891	101.000
252.842	132.269	101.000
361.596	96.463	102.000
361.365	95.837	102.000
362.129	96.299	102.000
358.289	110.487	103.000
358.493	111.753	103.000
356.865	112.686	103.000
356.825	113.732	103.000
357.008	113.748	103.000
355.174	114.684	103.000
331.001	102.605	104.000
330.427	102.317	104.000
219.128	278.270	105.000
219.008	278.250	105.000
218.406	278.712	105.000
218.884	278.100	105.000
297.954	109.157	106.000
299.630	108.134	106.000
298.195	109.522	106.000
354.778	115.167	107.000
355.733	114.095	107.000
356.672	113.433	107.000
356.450	113.125	107.000
356.293	115.373	107.000
355.848	117.297	107.000
203.318	272.940	108.000
205.116	274.544	108.000
205.451	275.073	108.000
206.327	273.560	108.000
293.210	106.447	109.000
290.974	103.674	109.000
274.699	287.045	110.000
274.222	286.916	110.000
235.020	46.778	111.000
235.664	46.754	111.000
235.998	46.218	112.000
235.303	46.675	112.000
234.915	47.337	112.000
65.392	199.796	113.000
66.248	200.001	113.000
68.235	200.050	113.000
69.509	197.874	113.000
71.248	199.408	113.000
69.166	199.440	113.000
69.276	199.614	113.000
69.499	200.700	113.000
71.773	200.280	113.000
391.805	126.504	114.000
393.919	125.695	114.000
393.626	126.508	114.000
233.003	45.359	115.000
234.834	45.996	115.000
474.469	218.927	116.000
474.171	217.229	116.000
197.177	45.487	117.000
194.810	45.585	117.000
194.956	45.029	117.000
194.583	46.205	118.000
194.944	47.966	118.000
278.678	277.399	119.000
278.240	277.837	119.000
280.414	276.979	119.000
280.763	276.941	119.000
281.675	276.502	119.000
279.477	278.367	120.000
279.057	278.950	120.000
278.062	278.316	120.000
278.801	276.230	120.000
208.628	244.555	121.000
208.550	245.746	121.000
208.874	245.473	121.000
208.851	244.995	121.000
209.125	245.324	121.000
208.785	245.500	121.000
208.706	245.668	122.000
208.555	245.883	122.000
209.408	245.055	122.000
206.538	244.106	123.000
208.553	246.847	123.000
282.937	273.881	124.000
283.472	274.154	124.000
283.148	273.365	124.000
282.264	274.780	124.000
282.130	276.178	124.000
282.769	275.858	124.000
281.228	275.635	124.000
280.140	276.035	124.000
280.910	275.764	124.000
280.495	276.196	124.000
278.839	278.157	124.000
278.312	279.315	124.000
278.950	280.453	124.000
279.519	280.513	124.000
279.075	282.361	124.000
279.149	282.996	124.000
277.523	283.344	124.000
278.185	282.589	124.000
208.440	252.957	125.000
208.590	251.110	125.000
207.895	251.296	125.000
208.859	249.646	125.000
206.626	249.674	125.000
367.369	47.265	126.000
365.731	48.194	126.000
204.820	251.965	127.000
205.690	251.289	127.000
206.993	251.538	127.000
206.166	250.803	127.000
25.411	189.493	128.000
27.314	190.771	128.000
356.244	478.132	129.000
356.072	477.784	129.000
350.162	78.782	130.000
350.417	79.868	130.000
351.358	81.729	130.000
350.494	82.281	130.000
350.165	82.910	130.000
349.450	82.255	130.000
349.480	81.448	130.000
348.776	81.679	130.000
349.366	80.911	130.000
189.892	34.885	131.000
190.879	33.761	131.000
189.922	33.471	131.000
191.789	30.917	131.000
190.299	28.434	132.000
189.663	29.696	132.000
364.160	111.549	133.000
364.707	113.073	133.000
365.208	114.945	133.000
241.092	30.200	134.000
241.623	31.463	134.000
153.202	292.509	135.000
154.226	292.445	135.000
154.011	293.342	135.000
152.649	294.814	135.000
151.784	294.066	135.000
151.242	293.876	135.000
152.059	293.071	136.000
152.527	291.618	136.000
153.060	291.523	136.000
153.022	290.218	136.000
201.902	19.798	137.000
201.446	20.352	137.000
200.759	21.134	137.000
201.305	21.873	137.000
201.433	22.634	137.000
156.528	291.145	138.000
157.746	290.825	138.000
201.006	21.921	139.000
201.757	22.301	139.000
201.752	23.028	139.000
201.191	23.577	139.000
222.324	239.269	140.000
221.377	240.129	140.000
192.487	29.161	141.000
192.066	30.409	141.000
163.037	307.930	142.000
162.473	308.747	142.000
164.269	308.639	142.000
22.846	322.468	143.000
22.702	322.328	143.000
167.120	306.538	144.000
166.184	305.093	144.000
164.907	304.186	144.000
162.720	304.036	145.000
161.423	303.212	145.000
108.704	405.567	146.000
108.244	404.507	146.000
103.723	402.525	147.000
103.686	402.556	147.000
284.753	126.676	148.000
283.683	126.275	148.000
279.796	128.662	149.000
280.112	126.842	149.000
281.919	126.094	149.000
280.679	124.234	149.000
281.809	124.737	149.000
281.332	126.478	149.000
238.551	289.551	150.000
239.788	290.116	150.000
283.331	124.864	151.000
283.893	125.344	151.000
283.753	126.136	152.000
283.404	125.096	152.000
278.362	125.847	153.000
279.496	125.712	153.000
278.804	126.826	154.000
279.758	125.000	154.000
279.511	124.332	154.000
256.060	386.938	155.000
254.689	386.374	155.000
254.874	386.141	155.000
211.296	362.347	156.000
209.528	362.559	156.000
211.063	364.675	156.000
210.215	364.471	156.000
211.439	364.928	156.000
212.014	364.015	156.000
212.050	364.440	156.000
212.065	365.949	156.000
320.047	356.490	157.000
321.225	356.472	157.000
291.137	386.673	158.000
291.115	386.738	158.000
291.865	387.523	158.000
292.985	387.272	158.000
292.732	388.410	158.000
291.840	389.420	158.000
292.987	388.288	158.000
293.521	387.195	158.000
293.288	386.517	158.000
329.347	170.289	159.000
330.039	171.906	159.000
497.430	384.103	160.000
496.449	384.513	160.000
496.784	384.167	160.000
495.734	385.828	160.000
258.105	373.876	161.000
257.861	374.217	161.000
407.761	280.518	162.000
407.832	278.537	162.000
406.741	277.443	162.000
405.433	276.835	162.000
405.651	276.249	162.000
406.288	275.776	162.000
406.412	274.538	162.000
408.637	273.813	162.000
324.263	358.789	163.000
325.003	359.279	163.000
370.854	354.179	164.000
371.231	354.929	164.000
254.890	386.745	165.000
254.928	387.632	165.000
254.469	388.368	165.000
254.695	388.488	165.000
387.839	367.081	166.000
388.173	367.863	166.000
483.824	397.586	167.000
483.660	395.698	167.000
260.263	374.421	168.000
260.557	372.022	168.000
261.917	372.442	168.000
262.884	372.312	168.000
262.672	371.680	168.000
264.073	372.316	168.000
264.177	372.236	168.000
326.726	357.941	169.000
327.230	359.562	169.000
327.436	359.549	169.000
516.207	370.413	170.000
517.085	370.830	170.000
255.878	387.513	171.000
255.330	387.766	171.000
255.140	387.766	171.000
254.556	389.116	171.000
324.051	357.843	172.000
322.532	358.625	172.000
323.413	359.158	172.000
322.213	357.068	172.000
321.264	357.487	172.000
322.859	357.279	172.000
323.897	358.490	172.000
324.945	358.111	172.000
326.111	359.412	172.000
325.218	358.972	172.000
325.639	358.357	172.000
325.219	358.467	172.000
325.171	359.885	172.000
516.448	370.660	173.000
517.221	370.696	173.000
264.474	372.057	174.000
264.490	371.103	174.000
264.483	372.907	174.000
264.069	374.102	174.000
263.269	374.861	174.000
263.517	374.739	174.000
264.204	374.872	174.000
265.233	375.882	174.000
478.004	395.554	175.000
476.994	396.553	175.000
477.251	398.104	175.000
406.128	279.886	176.000
406.848	279.618	176.000
406.461	278.400	177.000
405.882	279.104	177.000
255.878	232.882	178.000
256.609	231.602	178.000
357.525	361.567	179.000
358.520	359.897	179.000
493.501	381.080	180.000
494.074	381.585	180.000
494.376	381.117	180.000
493.427	381.412	180.000
431.784	247.105	181.000
432.045	246.118	181.000
430.598	247.657	181.000
431.366	248.096	181.000
432.955	247.850	181.000
433.247	247.339	181.000
434.077	247.363	181.000
433.341	249.382	181.000
431.002	250.896	181.000
429.368	251.926	181.000
429.501	252.057	181.000
431.277	249.490	181.000
432.419	249.684	181.000
276.371	371.078	182.000
279.577	371.641	182.000
279.329	372.586	182.000
207.986	236.532	183.000
208.339	236.630	183.000
393.993	359.114	184.000
398.232	359.819	184.000
397.980	361.528	184.000
208.060	235.823	185.000
208.725	236.037	185.000
208.028	236.111	185.000
208.518	236.471	185.000
282.286	373.698	186.000
281.068	373.356	186.000
281.267	373.406	186.000
206.548	234.173	187.000
205.935	235.500	187.000
205.559	233.801	187.000
204.840	233.011	187.000
203.930	233.890	187.000
202.055	234.072	188.000
201.954	235.323	188.000
201.183	236.590	188.000
200.245	234.382	189.000
200.984	234.185	189.000
200.865	233.773	189.000
200.129	234.294	189.000
200.549	234.769	189.000
200.498	235.969	190.000
201.044	237.385	190.000
201.216	237.384	190.000
211.877	234.453	191.000
209.780	235.151	191.000
470.016	357.706	192.000
470.932	359.118	192.000
471.826	358.602	192.000
472.544	358.534	192.000
472.845	359.141	193.000
473.650	359.050	193.000
473.529	358.689	193.000
473.228	359.737	193.000
472.522	360.401	193.000
477.146	360.571	194.000
477.478	360.063	194.000
476.903	358.781	194.000
476.668	358.844	194.000
476.105	358.226	194.000
477.719	357.225	194.000
476.564	358.267	194.000
475.557	357.433	194.000
397.083	307.976	195.000
397.089	309.619	195.000
396.203	308.666	195.000
396.390	307.858	195.000
396.537	307.787	195.000
397.060	309.037	195.000
397.354	309.732	195.000
314.980	359.926	196.000
314.528	359.528	196.000
321.285	384.404	197.000
319.701	385.043	197.000
320.861	387.349	197.000
320.716	387.559	197.000
320.988	387.113	197.000
319.369	388.043	197.000
435.175	358.989	198.000
435.308	360.270	198.000
434.835	358.875	198.000
437.112	359.697	198.000
436.206	359.080	198.000
435.616	358.262	198.000
493.630	72.469	199.000
493.946	72.887	199.000
404.798	267.111	200.000
406.633	264.911	200.000
435.799	357.498	201.000
434.858	356.701	201.000
464.374	398.071	202.000
465.128	400.584	202.000
464.186	399.102	202.000
464.436	398.755	202.000
463.448	397.100	202.000
49.479	24.544	203.000
49.740	24.055	203.000
51.693	24.716	203.000
53.062	25.239	203.000
276.941	371.585	204.000
275.486	370.272	204.000
276.919	368.730	204.000
275.639	369.736	204.000
305.194	379.757	205.000
306.077	379.999	205.000
306.825	381.806	205.000
306.789	380.984	205.000
307.243	381.830	205.000
307.065	381.261	205.000
307.686	380.076	205.000
308.799	381.256	205.000
309.004	380.962	205.000
308.992	382.403	205.000
309.979	382.902	205.000
310.262	382.975	205.000
309.017	382.289	205.000
308.861	381.125	205.000
52.834	23.968	206.000
50.944	24.096	206.000
320.748	386.432	207.000
320.588	385.032	207.000
280.980	387.942	208.000
282.797	387.610	208.000
282.763	387.194	208.000
282.175	387.374	208.000
282.715	387.690	208.000
485.350	381.632	209.000
484.515	380.764	209.000
280.307	369.237	210.000
279.928	369.603	210.000
282.037	386.327	211.000
282.309	386.319	211.000
281.671	384.457	211.000
280.944	385.768	211.000
308.480	379.356	212.000
308.367	380.845	212.000
308.611	380.844	212.000
486.200	381.941	213.000
486.858	381.817	213.000
282.789	387.031	214.000
285.796	385.298	214.000
287.662	386.786	214.000
287.360	388.649	214.000
286.397	387.958	214.000
327.548	387.533	215.000
328.472	388.168	215.000
329.318	386.956	215.000
327.029	384.970	216.000
328.133	384.491	216.000
328.838	385.517	216.000
249.721	261.757	217.000
248.676	261.921	217.000
249.014	259.835	218.000
248.271	260.020	218.000
248.629	260.800	219.000
246.924	261.155	219.000
441.691	357.076	220.000
440.283	357.750	220.000
441.226	357.460	220.000
441.004	356.976	220.000
440.356	356.817	220.000
24.154	53.270	221.000
24.978	54.961	221.000
397.345	270.865	222.000
397.513	271.176	222.000
397.539	271.404	222.000
397.697	271.401	222.000
241.976	224.235	223.000
241.966	223.783	223.000
19.755	52.531	224.000
20.020	53.626	224.000
20.108	53.990	224.000
274.990	373.475	225.000
275.239	372.740	225.000
397.081	271.245	226.000
397.790	270.913	226.000
397.201	271.077	226.000
397.350	271.219	226.000
397.402	270.671	226.000
397.753	271.625	226.000
398.109	271.382	227.000
397.750	271.544	227.000
397.259	271.532	227.000
397.623	270.966	228.000
397.690	271.301	228.000
397.834	271.348	228.000
397.803	271.453	228.000
397.496	271.368	228.000
397.563	271.473	228.000
397.701	271.622	228.000
397.984	271.553	228.000
397.666	271.388	228.000
390.976	368.215	229.000
392.056	368.762	229.000
394.963	364.406	230.000
395.351	364.096	230.000
396.486	363.221	230.000
481.327	382.218	231.000
481.305	381.815	231.000
481.226	383.532	231.000
479.152	381.156	232.000
480.549	382.205	232.000
426.552	258.819	233.000
426.923	257.947	233.000
426.736	259.012	233.000
369.729	319.476	234.000
370.237	318.573	234.000
370.630	318.240	234.000
472.998	371.580	235.000
472.940	369.975	235.000
311.120	381.642	236.000
311.517	382.060	236.000
312.194	380.925	236.000
313.685	380.583	236.000
312.512	381.557	236.000
312.407	381.111	236.000
311.973	380.037	236.000
309.928	379.173	236.000
472.425	383.501	237.000
473.326	382.577	237.000
472.903	383.466	237.000
421.070	399.890	238.000
421.177	399.557	238.000
421.744	399.841	238.000
424.131	272.773	239.000
424.448	272.651	239.000
424.437	271.996	239.000
424.076	271.629	239.000
425.331	272.290	239.000
426.221	272.142	239.000
426.458	273.057	239.000
427.226	273.862	239.000
427.418	274.309	239.000
427.925	275.215	239.000
419.219	285.146	240.000
419.293	284.348	240.000
419.523	285.248	240.000
419.749	285.054	240.000
311.188	381.170	241.000
309.751	381.078	241.000
307.471	381.821	241.000
397.925	393.629	242.000
398.095	394.213	242.000
366.023	318.720	243.000
366.487	319.030	243.000
365.069	318.704	243.000
365.743	318.347	243.000
365.619	317.894	243.000
365.464	317.890	243.000
365.647	317.693	243.000
364.217	318.188	243.000
420.965	284.521	244.000
421.911	283.045	244.000
397.278	392.391	245.000
398.143	393.853	245.000
397.300	393.682	245.000
423.174	282.242	246.000
423.075	281.951	246.000
422.319	282.306	246.000
365.706	318.781	247.000
362.881	321.532	247.000
362.446	322.134	247.000
362.475	323.030	247.000
360.818	322.062	247.000
361.291	322.182	247.000
230.801	251.329	248.000
230.192	248.195	248.000
361.167	322.022	249.000
361.027	322.272	249.000
360.690	322.127	249.000
360.638	321.723	249.000
361.157	322.270	249.000
263.905	375.044	250.000
263.279	376.853	250.000
262.051	376.317	250.000
263.151	376.271	250.000
262.741	376.988	250.000
261.675	377.396	250.000
296.500	391.921	251.000
295.711	389.946	251.000
294.647	390.015	251.000
295.578	392.518	252.000
296.441	392.544	252.000
296.839	392.801	252.000
476.191	372.537	253.000
474.454	374.975	253.000
474.563	373.961	253.000
235.891	364.150	254.000
234.894	365.005	254.000
235.905	363.026	254.000
236.860	362.863	255.000
238.500	364.889	255.000
245.022	251.833	256.000
244.617	251.013	256.000
245.386	250.524	256.000
264.163	376.284	257.000
262.984	377.055	257.000
179.846	227.125	258.000
178.187	226.885	258.000
215.754	365.357	259.000
215.882	365.622	259.000
348.559	163.647	260.000
346.632	162.541	260.000
220.451	346.872	261.000
219.362	346.705	261.000
218.986	347.009	261.000
218.616	347.258	261.000
218.405	348.312	261.000
218.290	346.779	261.000
214.794	362.315	262.000
214.192	362.602	262.000
214.019	361.881	262.000
212.983	360.954	262.000
214.305	361.338	262.000
217.173	361.892	262.000
217.705	364.658	262.000
216.888	365.047	262.000
217.149	363.715	262.000
218.818	362.177	262.000
219.023	362.892	262.000
220.639	362.474	262.000
221.597	362.027	262.000
476.029	382.497	263.000
474.700	381.911	263.000
187.234	209.574	264.000
188.115	210.912	264.000
188.383	210.381	264.000
187.895	211.379	264.000
40.973	52.029	265.000
40.770	51.762	265.000
40.427	51.848	265.000
40.430	52.013	265.000
207.934	238.505	266.000
208.012	237.324	266.000
217.731	345.469	267.000
218.352	343.975	267.000
187.593	211.682	268.000
187.469	210.739	268.000
187.876	211.332	268.000
187.243	210.879	268.000
186.719	210.724	268.000
186.903	211.025	268.000
186.266	210.611	268.000
186.370	211.062	268.000
41.237	51.515	269.000
40.443	52.233	269.000
41.204	52.465	269.000
42.441	54.700	270.000
42.170	53.861	270.000
42.257	54.420	270.000
41.228	53.799	270.000
214.344	341.544	271.000
212.842	341.132	271.000
212.996	342.745	271.000
213.380	342.360	271.000
212.016	342.079	271.000
211.611	342.706	271.000
211.894	342.664	271.000
213.062	342.595	271.000
213.335	341.169	271.000
213.684	341.055	271.000
222.791	364.869	272.000
223.014	363.696	272.000
222.555	364.162	272.000
223.074	364.127	272.000
223.442	363.864	272.000
224.838	365.609	272.000
222.535	364.138	272.000
221.974	363.283	272.000
223.827	363.458	272.000
213.947	341.427	273.000
213.540	342.578	273.000
212.848	341.606	273.000
213.091	341.952	273.000
213.907	342.551	273.000
222.929	363.959	274.000
220.386	363.886	274.000
219.610	364.189	274.000
220.872	365.970	274.000
220.680	366.598	274.000
219.171	365.578	274.000
218.748	364.742	274.000
218.252	364.332	274.000
218.789	365.389	274.000
217.332	363.534	274.000
217.300	362.587	274.000
215.755	361.181	274.000
215.855	360.338	274.000
215.709	360.456	274.000
216.947	361.890	274.000
217.218	361.772	274.000
216.480	361.988	274.000
214.971	362.355	274.000
446.657	393.242	275.000
446.529	394.813	275.000
447.750	395.459	275.000
447.679	394.143	275.000
209.339	236.238	276.000
207.976	236.072	276.000
273.142	19.151	277.000
274.191	19.006	277.000
297.241	179.588	278.000
296.780	179.523	278.000
512.206	375.906	279.000
512.867	375.450	279.000
425.856	374.745	280.000
425.021	377.274	280.000
242.798	381.418	281.000
242.814	380.798	281.000
243.274	381.133	281.000
243.274	381.040	281.000
243.353	381.813	281.000
242.518	381.593	281.000
242.439	380.938	281.000
244.108	255.697	282.000
244.283	255.874	282.000
243.257	380.343	283.000
243.337	382.079	283.000
81.746	32.548	284.000
81.659	33.970	284.000
405.037	310.592	285.000
404.099	311.684	285.000
403.692	311.287	285.000
242.870	381.058	286.000
242.150	378.874	286.000
243.072	380.040	286.000
79.952	35.535	287.000
80.197	37.389	287.000
442.787	377.322	288.000
443.554	376.959	288.000
443.155	376.862	288.000
442.384	377.301	288.000
440.752	380.700	288.000
440.832	380.308	288.000
358.007	342.488	289.000
357.727	338.938	289.000
358.840	334.990	290.000
359.934	334.498	290.000
403.909	311.118	291.000
403.691	312.101	291.000
404.241	309.426	291.000
402.874	308.558	291.000
402.120	308.674	291.000
401.739	308.772	292.000
402.637	309.233	292.000
401.295	308.192	292.000
400.987	307.326	292.000
185.985	337.168	293.000
184.993	336.778	293.000
183.432	336.098	293.000
182.901	333.285	294.000
182.911	333.335	294.000
183.707	333.397	294.000
184.985	331.877	294.000
185.388	331.857	294.000
184.958	332.921	294.000
184.857	333.833	294.000
306.930	183.065	295.000
308.263	184.834	295.000
308.798	184.180	295.000
308.568	182.303	295.000
308.906	182.507	295.000
309.608	184.098	295.000
310.173	184.476	295.000
465.335	344.160	296.000
466.236	343.920	296.000
466.924	342.960	296.000
503.298	389.108	297.000
504.168	389.061	297.000
503.490	388.070	297.000
381.197	396.008	298.000
381.708	394.411	298.000
500.914	385.626	299.000
499.948	385.242	299.000
326.575	362.532	300.000
325.570	362.648	300.000
325.148	361.633	300.000
323.354	362.415	300.000
323.230	361.889	300.000
309.145	379.488	301.000
309.604	379.676	301.000
428.828	393.489	302.000
426.389	394.490	302.000
424.996	394.521	302.000
425.634	393.764	302.000
423.978	391.797	302.000
275.684	19.006	303.000
275.011	20.111	303.000
510.218	385.731	304.000
509.489	384.552	304.000
272.768	21.658	305.000
272.434	21.032	305.000
345.681	352.093	306.000
344.483	350.969	306.000
317.055	362.215	307.000
317.859	363.271	307.000
317.494	362.717	308.000
316.375	363.204	308.000
343.043	351.872	309.000
343.588	352.646	309.000
342.096	352.722	309.000
341.703	351.830	309.000
341.558	350.674	309.000
342.947	352.675	309.000
345.226	354.155	309.000
346.206	354.041	309.000
346.986	353.684	309.000
346.282	354.688	309.000
346.299	356.430	309.000
345.608	355.337	309.000
348.556	356.833	310.000
349.067	356.317	310.000
349.025	356.250	311.000
348.940	355.956	311.000
348.931	356.571	311.000
503.784	385.659	312.000
505.610	385.672	312.000
320.927	362.315	313.000
321.724	361.549	313.000
432.645	392.810	314.000
433.067	392.199	314.000
433.502	390.358	314.000
179.798	226.871	315.000
181.095	225.965	315.000
235.879	367.181	316.000
237.074	367.444	316.000
237.461	367.561	316.000
186.956	230.474	317.000
185.120	230.346	317.000
502.203	389.178	318.000
502.517	388.469	318.000
501.670	387.686	318.000
500.346	388.297	318.000
501.392	388.260	318.000
502.164	388.564	318.000
501.886	389.259	318.000
500.756	388.695	318.000
339.922	348.652	319.000
338.221	348.471	319.000
329.880	144.623	320.000
329.722	144.967	320.000
202.968	238.199	321.000
203.929	238.048	321.000
202.253	239.255	322.000
201.525	237.408	322.000
439.150	248.973	323.000
439.677	251.068	323.000
439.664	251.122	323.000
328.349	144.723	324.000
330.993	143.140	324.000
330.669	145.458	325.000
330.170	145.210	325.000
331.320	146.549	325.000
332.373	146.543	325.000
200.207	232.804	326.000
199.745	233.094	326.000
199.771	232.114	326.000
199.913	231.955	326.000
328.896	146.103	327.000
328.274	148.711	327.000
328.397	147.797	327.000
327.528	148.969	327.000
328.553	147.468	327.000
328.999	146.678	328.000
327.986	148.453	328.000
328.488	150.479	329.000
328.233	149.718	329.000
329.660	148.667	329.000
328.267	149.080	329.000
189.052	211.839	330.000
188.174	211.563	330.000
187.328	212.938	330.000
187.739	212.789	330.000
186.349	228.602	331.000
187.083	227.651	331.000
127.444	34.033	332.000
129.244	34.270	332.000
128.578	34.536	332.000
285.516	198.737	333.000
285.124	199.110	333.000
284.934	199.196	333.000
284.745	198.823	333.000
285.147	198.703	333.000
284.566	198.093	333.000
284.824	198.161	333.000
284.968	198.553	333.000
284.774	198.721	333.000
285.233	199.319	333.000
-12.518	315.320	334.000
-12.568	316.600	334.000
-11.733	315.371	334.000
-10.837	315.872	334.000
64.321	333.705	335.000
64.710	333.488	335.000
64.363	332.798	335.000
501.750	198.628	336.000
500.159	197.684	336.000
498.977	197.204	337.000
499.777	197.378	337.000
500.447	197.350	337.000
499.651	196.607	337.000
501.008	196.876	337.000
284.813	199.107	338.000
285.088	198.679	338.000
285.226	198.370	338.000
284.705	198.715	338.000
66.795	333.113	339.000
67.674	333.242	339.000
68.155	331.996	339.000
66.723	334.043	339.000
66.252	336.002	339.000
285.118	198.901	340.000
284.568	198.394	340.000
284.641	199.396	340.000
284.579	198.799	340.000
371.670	368.088	341.000
370.921	366.233	341.000
371.012	366.537	341.000
370.587	365.474	341.000
370.569	366.466	341.000
285.212	199.172	342.000
285.326	198.532	342.000
65.583	338.219	343.000
66.868	336.382	343.000
284.596	198.314	344.000
284.895	198.807	344.000
285.032	198.559	344.000
285.591	198.692	344.000
285.466	199.047	344.000
310.121	465.790	345.000
309.599	464.409	345.000
310.228	463.427	345.000
311.254	465.523	345.000
310.208	467.855	345.000
310.050	468.775	345.000
311.224	468.873	345.000
192.255	471.764	346.000
191.995	472.123	346.000
192.629	472.160	346.000
285.235	198.615	347.000
284.618	197.935	347.000
284.952	199.049	347.000
284.570	198.594	347.000
415.182	290.730	348.000
415.793	291.216	348.000
414.133	292.461	348.000
373.205	368.743	349.000
371.891	367.907	349.000
372.477	366.084	349.000
372.656	366.711	349.000
373.096	367.069	349.000
272.493	201.939	350.000
272.741	200.743	350.000
272.981	201.010	350.000
310.135	469.095	351.000
311.687	468.920	351.000
309.426	467.865	351.000
308.701	466.063	351.000
309.176	469.174	351.000
309.009	468.670	351.000
310.156	469.008	351.000
194.825	471.532	352.000
194.490	472.318	352.000
194.367	472.235	352.000
194.499	473.445	352.000
195.821	473.958	352.000
196.470	472.867	352.000
197.189	473.874	352.000
196.271	474.489	352.000
197.130	476.765	352.000
196.816	475.228	352.000
195.178	476.730	352.000
195.013	478.078	352.000
193.845	479.229	352.000
285.142	198.844	353.000
284.831	198.657	353.000
284.428	198.685	353.000
285.520	198.458	353.000
285.219	199.045	353.000
285.057	199.116	353.000
285.538	199.352	353.000
285.051	199.030	353.000
285.114	198.798	353.000
285.301	199.193	353.000
285.255	199.059	353.000
284.068	198.302	353.000
285.069	198.444	354.000
285.070	198.296	354.000
376.996	364.454	355.000
377.982	366.116	355.000
243.252	219.298	356.000
243.578	219.821	356.000
404.339	309.583	357.000
404.074	309.798	357.000
285.020	199.106	358.000
284.858	199.538	358.000
285.401	198.698	358.000
284.319	199.240	358.000
285.088	199.095	358.000
285.933	198.872	359.000
284.866	198.808	359.000
284.868	198.594	360.000
284.581	198.934	360.000
285.253	198.652	361.000
285.610	199.378	361.000
285.624	199.185	362.000
284.891	198.693	362.000
285.787	198.484	362.000
284.844	198.625	362.000
285.808	198.781	362.000
285.743	198.818	363.000
285.204	198.410	363.000
285.134	198.609	364.000
285.957	198.885	364.000
284.575	198.490	364.000
285.557	198.966	364.000
284.694	199.609	365.000
285.356	199.362	365.000
284.495	199.489	365.000
284.873	198.966	366.000
285.013	198.463	366.000
265.275	196.964	367.000
265.874	197.836	367.000
264.537	198.074	367.000
284.882	198.252	368.000
284.917	198.929	368.000
285.059	199.655	369.000
285.058	198.778	369.000
285.159	198.564	369.000
284.131	198.975	369.000
284.666	198.430	370.000
285.539	199.059	370.000
285.475	198.591	370.000
285.471	198.066	370.000
285.014	198.092	370.000
505.714	199.446	371.000
506.495	198.670	371.000
285.383	199.074	372.000
285.405	198.678	372.000
502.406	201.089	373.000
500.189	201.520	373.000
498.045	199.292	373.000
285.133	198.716	374.000
285.286	199.273	374.000
284.917	198.648	374.000
285.775	198.732	374.000
503.164	197.518	375.000
503.331	197.081	375.000
504.755	197.599	375.000
504.044	197.744	375.000
506.165	197.350	375.000
505.003	198.191	375.000
503.120	202.488	375.000
284.124	197.475	376.000
284.786	199.793	376.000
285.092	199.326	377.000
284.892	199.140	377.000
284.892	198.460	377.000
285.472	198.624	377.000
284.739	198.522	377.000
285.229	199.245	378.000
285.140	198.979	378.000
285.200	198.956	378.000
285.417	198.980	378.000
285.581	199.102	379.000
285.505	199.121	379.000
285.662	199.153	379.000
285.411	198.872	379.000
285.198	199.175	379.000
278.419	467.227	380.000
278.515	467.139	380.000
278.329	467.492	380.000
278.427	467.375	380.000
278.164	467.454	380.000
278.215	467.276	380.000
207.538	479.024	381.000
208.268	479.138	381.000
207.460	479.229	381.000
208.680	479.547	381.000
207.013	480.187	381.000
207.868	481.377	381.000
209.019	482.367	381.000
210.223	481.372	381.000
210.631	480.563	381.000
211.743	480.961	381.000
211.996	480.462	381.000
212.028	480.683	381.000
285.191	198.948	382.000
285.022	198.975	382.000
285.479	198.526	382.000
285.351	198.689	383.000
285.376	198.607	383.000
284.674	199.007	383.000
285.652	198.895	384.000
284.792	199.147	384.000
284.984	198.831	385.000
285.544	199.040	385.000
285.192	198.853	386.000
284.973	198.791	386.000
497.727	206.654	387.000
498.378	204.703	387.000
499.106	202.586	387.000
500.322	203.322	387.000
497.476	202.018	387.000
497.996	201.644	387.000
496.802	203.967	387.000
496.966	202.736	387.000
496.950	199.968	387.000
496.696	199.532	387.000
494.374	199.717	387.000
493.574	198.191	387.000
493.598	199.113	387.000
285.359	198.927	388.000
285.360	198.731	388.000
285.048	199.004	388.000
284.723	198.790	388.000
285.390	199.415	388.000
285.339	198.644	388.000
285.348	198.339	388.000
284.893	198.322	388.000
197.837	472.119	389.000
197.921	473.718	389.000
196.294	473.018	389.000
285.368	199.500	390.000
285.766	199.054	390.000
195.029	472.547	391.000
196.086	472.154	391.000
195.758	471.788	391.000
195.948	473.149	391.000
194.596	475.129	391.000
194.451	476.363	391.000
193.681	475.682	391.000
193.334	475.652	391.000
193.258	476.409	391.000
193.921	476.489	391.000
195.445	476.184	391.000
196.108	476.002	391.000
198.070	475.317	391.000
494.142	199.082	392.000
495.457	198.423	392.000
494.202	196.243	392.000
496.065	198.156	392.000
497.342	199.204	392.000
495.842	200.013	392.000
493.842	199.278	392.000
492.033	201.183	392.000
285.655	199.009	393.000
285.635	199.231	393.000
62.161	330.106	394.000
62.376	330.338	394.000
62.343	330.920	394.000
285.547	197.798	395.000
284.814	197.641	395.000
250.018	205.219	396.000
249.740	204.517	396.000
249.072	204.757	396.000
285.088	198.300	397.000
285.095	199.326	397.000
285.686	199.446	397.000
488.311	200.464	398.000
488.160	200.682	398.000
486.245	200.409	398.000
488.974	201.979	398.000
489.693	201.555	398.000
492.598	203.349	398.000
491.265	201.472	398.000
489.827	200.590	398.000
488.615	199.359	398.000
489.331	199.663	398.000
191.005	475.286	399.000
190.727	475.342	399.000
488.679	202.465	400.000
490.557	201.480	400.000
493.246	198.629	400.000
492.242	198.954	400.000
284.870	199.651	401.000
286.069	198.190	401.000
491.441	199.150	402.000
490.984	198.651	402.000
490.821	198.484	402.000
285.555	198.730	403.000
285.352	198.787	403.000
488.295	201.060	404.000
485.282	202.397	404.000
484.224	202.597	404.000
485.628	200.899	404.000
285.060	199.291	405.000
285.077	198.845	405.000
285.476	198.323	405.000
488.080	182.226	406.000
487.486	183.864	406.000
487.740	183.383	406.000
490.214	183.828	406.000
285.265	199.372	407.000
285.130	198.554	407.000
285.225	199.109	407.000
285.766	198.219	407.000
285.481	198.376	407.000
285.239	198.766	407.000
285.269	198.743	408.000
285.540	199.107	408.000
284.700	199.047	408.000
285.430	199.217	408.000
284.938	198.736	409.000
285.838	198.664	409.000
285.015	198.753	409.000
285.217	198.709	410.000
286.200	198.845	410.000
284.710	199.185	410.000
285.298	198.581	410.000
285.599	198.938	411.000
285.322	198.533	411.000
284.304	199.523	411.000
285.005	198.574	411.000
284.280	199.023	412.000
284.920	198.677	412.000
285.012	198.191	412.000
286.511	198.525	412.000
285.243	198.879	412.000
285.283	199.276	412.000
305.957	476.314	413.000
305.255	477.042	413.000
306.262	478.266	413.000
305.866	477.742	413.000
304.900	476.197	413.000
285.519	197.974	414.000
285.914	199.736	414.000
285.553	197.770	414.000
-12.037	314.457	415.000
-12.616	315.813	415.000
-11.948	317.303	415.000
-10.957	317.114	415.000
-7.422	317.139	415.000
285.815	197.854	416.000
285.205	197.982	416.000
285.486	198.711	416.000
285.306	198.226	416.000
349.921	378.196	417.000
351.245	377.255	417.000
276.733	465.947	418.000
277.679	466.807	418.000
276.433	467.652	418.000
277.966	467.393	418.000
278.324	466.680	418.000
280.595	466.643	418.000
280.189	465.931	418.000
279.665	464.840	418.000
278.160	463.950	418.000
285.414	198.000	419.000
284.808	198.868	419.000
68.663	291.316	420.000
68.630	290.246	420.000
67.459	290.820	420.000
385.429	295.129	421.000
386.160	296.051	421.000
388.517	297.176	421.000
68.257	293.827	422.000
67.883	293.959	422.000
68.802	293.360	422.000
302.937	480.349	423.000
303.260	480.557	423.000
285.005	198.159	424.000
284.729	199.551	424.000
493.527	186.958	425.000
495.202	185.974	425.000
285.204	198.678	426.000
285.291	198.614	426.000
493.480	183.897	427.000
493.019	185.275	427.000
492.524	185.693	427.000
492.581	185.828	427.000
285.142	199.473	428.000
285.555	198.435	428.000
284.937	199.193	429.000
285.332	199.038	429.000
285.681	198.270	429.000
284.759	199.081	430.000
285.621	199.276	430.000
285.287	199.211	430.000
285.667	199.680	430.000
285.552	199.048	430.000
285.564	199.191	430.000
285.760	199.238	430.000
285.967	199.576	430.000
507.369	196.950	431.000
505.385	195.679	431.000
505.752	198.254	431.000
506.317	200.594	431.000
504.668	201.122	431.000
504.776	201.225	431.000
286.279	198.463	432.000
284.892	199.091	432.000
284.741	198.313	432.000
284.920	198.042	433.000
285.368	198.803	433.000
504.443	201.649	434.000
503.226	200.404	434.000
502.412	198.702	434.000
503.642	198.618	434.000
505.070	198.993	434.000
503.582	197.281	434.000
504.253	196.420	434.000
502.672	200.224	435.000
502.566	201.400	435.000
47.845	316.012	436.000
45.830	317.550	436.000
44.561	315.732	436.000
46.619	314.195	437.000
45.331	312.932	437.000
48.351	313.434	438.000
49.297	314.011	438.000
58.008	328.278	439.000
59.548	328.132	439.000
179.717	485.544	440.000
180.518	485.001	440.000
181.855	483.686	440.000
344.696	375.013	441.000
343.625	374.424	441.000
343.703	373.866	441.000
415.144	295.010	442.000
415.931	295.788	442.000
415.857	297.287	442.000
415.128	297.470	442.000
33.646	320.247	443.000
34.376	319.516	443.000
285.611	199.292	444.000
285.354	198.848	444.000
285.397	198.153	444.000
345.749	375.804	445.000
347.965	376.255	445.000
347.753	376.297	445.000
347.279	378.153	445.000
346.469	376.131	445.000
346.718	375.207	445.000
389.381	301.001	446.000
389.680	301.180	446.000
300.338	464.134	447.000
299.525	464.013	447.000
503.304	199.642	448.000
503.013	199.373	448.000
501.462	195.734	448.000
503.182	195.073	448.000
502.402	196.473	448.000
503.566	195.937	448.000
502.349	195.047	448.000
503.217	194.684	448.000
178.752	485.290	449.000
177.582	487.340	449.000
177.264	487.828	449.000
178.672	487.575	449.000
388.936	300.965	450.000
390.217	300.669	450.000
390.054	300.791	450.000
416.755	296.419	451.000
416.232	296.143	451.000
417.335	295.170	451.000
418.338	295.017	451.000
418.554	295.415	451.000
60.902	331.786	452.000
62.209	330.930	452.000
61.160	330.364	452.000
59.862	330.926	452.000
62.021	329.628	452.000
62.157	329.792	452.000
62.633	332.672	452.000
64.615	333.413	452.000
62.054	333.540	452.000
61.876	331.941	452.000
288.165	473.651	453.000
287.718	474.232	453.000
290.382	475.842	454.000
292.391	476.346	454.000
-22.336	309.352	455.000
-21.284	309.737	455.000
-23.698	311.919	455.000
309.336	461.567	456.000
309.244	461.622	456.000
277.687	468.801	457.000
275.267	469.097	457.000
275.589	468.639	457.000
276.759	468.601	457.000
276.136	469.352	457.000
500.058	199.154	458.000
501.245	199.181	458.000
502.443	200.313	458.000
503.346	199.006	458.000
504.434	196.955	458.000
504.435	196.384	458.000
504.633	197.165	458.000
504.144	196.631	458.000
504.121	197.635	458.000
505.406	196.576	458.000
504.185	194.408	458.000
346.892	374.814	459.000
349.288	375.395	459.000
348.933	374.870	459.000
349.773	377.138	459.000
348.576	378.344	459.000
348.279	375.295	459.000
348.237	371.751	460.000
346.189	372.933	460.000
347.052	377.411	460.000
286.049	198.474	461.000
286.482	199.117	461.000
285.224	198.925	461.000
286.226	199.152	461.000
285.400	199.313	461.000
186.789	474.208	462.000
188.255	473.747	462.000
188.032	473.448	462.000
188.768	474.231	462.000
189.402	476.463	463.000
188.767	475.968	463.000
187.245	475.548	464.000
187.922	475.844	464.000
187.096	475.840	465.000
188.506	474.659	465.000
358.018	360.796	466.000
358.272	362.926	466.000
356.021	364.335	466.000
285.477	198.388	467.000
284.475	198.686	467.000
285.502	198.451	467.000
285.612	198.278	467.000
90.213	319.335	468.000
90.523	319.579	468.000
89.455	320.397	468.000
89.037	320.088	468.000
85.166	320.702	469.000
85.599	320.166	469.000
255.813	221.159	470.000
256.452	221.821	470.000
255.511	222.550	470.000
85.015	321.269	471.000
84.691	321.341	471.000
256.491	222.257	472.000
255.437	223.204	472.000
285.130	198.476	473.000
286.633	199.686	473.000
284.842	199.402	474.000
286.323	198.640	474.000
285.680	198.616	475.000
286.023	199.038	475.000
285.895	199.768	475.000
105.498	175.564	476.000
104.571	175.099	476.000
104.883	175.953	476.000
104.997	175.989	476.000
104.988	175.724	476.000
104.834	176.455	476.000
104.570	175.811	476.000
104.712	174.845	476.000
104.690	175.094	476.000
104.893	175.574	476.000
104.998	175.565	476.000
104.549	175.740	476.000
104.462	175.609	476.000
104.998	175.622	476.000
121.115	217.288	477.000
120.531	216.512	477.000
120.590	217.014	477.000
120.503	218.494	477.000
121.274	218.888	477.000
120.821	219.265	477.000
121.156	219.131	477.000
120.903	219.499	477.000
120.755	219.027	477.000
120.758	219.141	477.000
120.867	219.156	477.000
121.157	219.631	477.000
121.180	219.184	477.000
121.003	219.356	477.000
120.702	219.317	477.000
120.742	219.154	477.000
121.063	219.160	477.000
120.670	219.197	477.000
120.968	219.441	477.000
120.927	219.039	477.000
120.644	219.236	477.000
121.010	219.424	477.000
120.850	219.055	477.000
120.618	219.242	477.000
121.117	219.479	477.000
121.103	219.231	477.000
120.709	219.605	477.000
120.564	219.104	477.000
120.944	219.253	477.000
120.741	219.243	477.000
78.361	219.960	478.000
77.842	219.622	478.000
90.180	175.570	479.000
90.790	174.641	479.000
90.718	176.773	480.000
89.553	176.474	480.000
105.481	175.270	481.000
105.155	175.619	481.000
104.688	175.079	481.000
104.746	175.801	481.000
104.794	175.269	481.000
104.200	175.829	482.000
104.228	175.442	482.000
104.517	175.686	483.000
104.266	175.574	483.000
104.357	175.582	483.000
104.809	176.188	483.000
104.337	175.668	483.000
104.449	175.328	483.000
104.259	175.141	483.000
281.401	41.572	484.000
282.887	39.719	484.000
104.287	175.408	485.000
103.728	175.654	485.000
104.260	176.218	485.000
104.167	175.434	485.000
104.207	176.003	485.000
104.459	175.735	485.000
282.146	38.416	486.000
282.347	38.496	486.000
121.067	219.427	487.000
123.038	219.184	487.000
121.583	220.746	488.000
118.748	217.953	488.000
103.675	175.548	489.000
104.004	175.525	489.000
105.309	175.257	489.000
104.555	175.153	489.000
104.848	175.313	489.000
104.566	175.883	489.000
104.718	176.299	489.000
104.816	175.948	489.000
104.550	175.758	490.000
105.152	176.110	490.000
104.794	175.402	490.000
104.255	175.512	490.000
74.970	219.303	491.000
76.167	220.504	491.000
75.492	221.283	491.000
74.927	220.901	491.000
105.229	175.628	492.000
106.186	175.807	492.000
105.895	175.118	492.000
106.186	174.831	492.000
105.870	174.795	492.000
105.561	175.088	492.000
22.757	348.303	493.000
23.676	348.894	493.000
105.672	175.508	494.000
106.161	175.646	494.000
105.146	175.106	494.000
104.969	174.481	494.000
105.945	175.121	494.000
105.228	174.688	495.000
103.345	174.685	495.000
104.243	175.108	496.000
103.398	175.571	496.000
320.985	77.131	497.000
320.444	78.121	497.000
321.302	78.258	497.000
320.278	75.818	498.000
320.507	76.788	498.000
319.289	77.454	498.000
104.351	175.106	499.000
104.056	174.582	499.000
320.716	77.189	500.000
319.996	78.151	500.000
104.803	175.352	501.000
104.142	175.929	501.000
397.487	237.103	502.000
398.510	236.311	502.000
397.794	236.692	502.000
398.692	237.198	502.000
26.931	351.534	503.000
27.074	351.038	503.000
88.712	196.649	504.000
88.262	195.753	504.000
88.610	195.244	504.000
88.208	195.319	504.000
89.709	196.266	504.000
90.070	194.694	504.000
89.169	193.377	504.000
340.382	29.762	505.000
339.726	29.597	505.000
[truncated: 548 more rows]
