# Supplementary material for: The transpeptidase PBP2 governs initial localization and activity of the major cell-wall synthesis machinery in E. coli
Source: eLife. 2020 Feb 20;9:e50629. doi: 10.7554/eLife.50629 (PMC7089770; doi:10.7554/eLife.50629)
Supplement: Source data 1. [file elife-50629-data1.zip › data/fast/PAmCherry/A2250_inliq30_3.txt]

X Y ID
151.605	104.276	1.000
152.408	103.482	1.000
368.641	365.542	2.000
368.785	367.720	2.000
399.262	356.865	3.000
399.941	357.049	3.000
401.656	356.302	3.000
366.289	299.125	4.000
365.875	299.687	4.000
365.653	299.146	4.000
369.544	280.142	5.000
369.433	282.523	5.000
375.265	224.901	6.000
374.407	224.610	6.000
375.154	224.217	6.000
376.783	224.502	6.000
377.470	224.116	6.000
377.816	223.211	6.000
375.031	221.505	6.000
373.640	220.168	6.000
276.583	193.827	7.000
274.718	194.062	7.000
341.358	244.857	8.000
341.128	244.742	8.000
341.167	243.741	8.000
255.647	207.018	9.000
255.855	207.002	9.000
255.862	206.996	9.000
255.323	207.220	9.000
90.816	76.254	10.000
91.776	75.868	10.000
154.720	103.469	11.000
153.047	102.099	11.000
152.852	101.541	11.000
401.353	356.284	12.000
401.838	357.396	12.000
401.808	355.321	12.000
406.879	334.697	13.000
407.833	333.313	13.000
407.227	333.225	13.000
267.175	231.124	14.000
267.560	230.690	14.000
267.238	230.133	14.000
299.067	217.170	15.000
298.850	219.235	15.000
300.168	220.011	15.000
301.203	220.914	15.000
303.028	220.780	15.000
303.157	220.791	15.000
302.425	219.740	15.000
302.915	220.425	15.000
303.608	219.288	15.000
304.032	219.876	15.000
91.304	75.787	16.000
91.858	75.924	16.000
91.500	77.216	16.000
294.155	189.610	17.000
295.187	190.001	17.000
383.028	314.658	18.000
384.362	314.938	18.000
150.402	102.023	19.000
148.239	101.899	19.000
148.695	101.353	19.000
149.925	102.756	19.000
316.681	330.216	20.000
317.533	330.519	20.000
318.130	330.637	20.000
318.118	330.846	20.000
317.563	331.621	20.000
425.657	348.753	21.000
425.625	347.944	21.000
426.637	349.287	21.000
427.213	351.042	21.000
427.201	350.948	21.000
426.606	350.028	21.000
427.732	350.595	21.000
427.364	351.271	21.000
427.305	350.374	21.000
421.492	350.982	21.000
422.504	351.232	21.000
406.639	332.856	22.000
405.405	333.058	22.000
405.848	331.358	22.000
286.115	233.989	23.000
285.854	233.304	23.000
284.732	232.432	23.000
284.487	232.244	23.000
284.481	232.845	23.000
285.030	232.684	23.000
285.799	232.824	23.000
285.963	233.998	23.000
276.280	197.895	24.000
276.967	196.527	24.000
276.197	195.004	24.000
151.903	105.193	25.000
151.614	104.027	25.000
149.882	104.922	25.000
150.941	105.346	25.000
317.597	329.999	26.000
317.438	329.946	26.000
317.956	330.660	26.000
318.172	330.717	26.000
317.156	331.400	26.000
190.426	337.630	27.000
190.665	337.225	27.000
304.486	222.015	28.000
304.211	222.949	28.000
267.220	230.628	29.000
267.930	230.894	29.000
190.792	337.970	30.000
190.945	337.099	30.000
190.391	337.670	30.000
190.562	337.141	30.000
190.295	337.294	30.000
274.703	273.777	31.000
274.647	273.108	31.000
273.706	272.504	31.000
274.039	272.704	31.000
274.674	272.609	31.000
273.100	273.170	31.000
365.507	299.639	32.000
365.536	299.895	32.000
366.150	298.608	32.000
348.924	343.032	33.000
345.626	342.183	33.000
349.577	291.932	34.000
349.780	290.852	34.000
349.160	290.506	34.000
348.761	291.086	34.000
350.187	291.424	34.000
369.932	220.688	35.000
370.524	221.809	35.000
370.705	221.567	35.000
372.392	221.424	35.000
372.521	220.395	35.000
371.429	220.359	35.000
365.882	300.141	36.000
365.061	299.721	36.000
273.764	271.521	37.000
272.947	271.061	37.000
272.341	272.064	37.000
367.860	299.549	38.000
368.088	300.630	38.000
368.430	301.237	38.000
369.446	302.835	38.000
369.564	303.156	38.000
369.225	303.295	38.000
369.227	304.312	38.000
369.908	304.611	38.000
423.578	372.440	39.000
425.380	372.544	39.000
427.282	370.405	39.000
427.136	369.106	39.000
350.845	292.178	40.000
350.645	292.267	40.000
350.858	292.719	40.000
146.978	57.434	41.000
147.392	57.503	41.000
147.333	57.101	41.000
147.283	57.558	41.000
372.733	218.540	42.000
373.620	220.074	42.000
373.923	219.976	42.000
296.279	188.656	43.000
296.167	189.150	43.000
297.069	188.407	43.000
160.014	363.798	44.000
159.852	363.998	44.000
148.136	56.826	45.000
147.668	57.528	45.000
147.209	57.248	45.000
269.509	315.450	46.000
269.047	315.976	46.000
237.380	244.558	47.000
235.807	243.086	47.000
236.923	242.011	47.000
234.051	241.124	47.000
147.425	56.731	48.000
147.154	56.956	48.000
147.537	57.348	48.000
147.429	57.012	48.000
147.827	57.205	48.000
147.698	57.403	48.000
147.948	56.557	48.000
351.901	291.630	49.000
351.092	291.884	49.000
350.882	290.562	49.000
349.535	290.619	49.000
348.920	289.984	49.000
348.707	289.132	49.000
349.645	288.164	49.000
348.742	288.722	49.000
348.526	288.425	49.000
348.865	288.210	49.000
349.909	286.705	49.000
349.667	287.707	49.000
349.104	287.041	49.000
349.139	287.689	49.000
348.779	287.549	49.000
349.014	288.089	49.000
349.167	289.558	49.000
348.576	289.515	49.000
349.536	289.689	49.000
349.329	289.708	49.000
349.450	290.625	49.000
301.035	191.470	50.000
298.292	192.733	50.000
298.834	192.994	50.000
340.477	245.284	51.000
341.024	244.546	51.000
342.796	245.732	51.000
341.603	246.474	51.000
341.898	245.452	51.000
304.177	193.939	52.000
305.807	194.195	52.000
305.312	194.749	52.000
193.154	371.035	53.000
193.165	370.588	53.000
190.958	371.737	53.000
190.056	370.898	53.000
189.009	370.642	53.000
189.552	368.700	53.000
188.967	369.920	53.000
190.265	370.636	53.000
190.612	371.843	53.000
188.393	371.781	53.000
147.171	57.024	54.000
146.690	57.078	54.000
147.332	57.475	54.000
147.618	57.426	54.000
439.677	283.856	55.000
438.219	284.381	55.000
438.036	283.093	55.000
437.823	283.520	55.000
436.943	282.434	55.000
437.829	281.993	55.000
436.638	280.559	55.000
435.858	279.926	55.000
437.476	279.206	55.000
438.464	278.194	55.000
330.147	206.715	56.000
331.590	205.853	56.000
331.027	206.445	56.000
187.414	372.968	57.000
188.311	372.507	57.000
240.024	239.301	58.000
239.753	239.040	58.000
438.871	279.630	59.000
439.756	281.046	59.000
438.973	281.964	59.000
438.781	282.923	59.000
438.764	284.573	59.000
243.512	242.874	60.000
244.165	242.103	60.000
374.006	220.183	61.000
372.666	221.657	61.000
373.497	222.607	61.000
373.148	223.347	61.000
371.473	220.292	61.000
286.889	205.362	62.000
286.522	205.567	62.000
146.836	57.623	63.000
147.648	57.306	63.000
147.632	57.099	63.000
412.445	299.232	64.000
412.820	299.168	64.000
370.696	221.892	65.000
371.631	223.551	65.000
372.954	224.816	65.000
438.538	282.677	66.000
440.093	281.973	66.000
415.271	334.108	67.000
414.684	333.094	67.000
374.375	219.996	68.000
374.194	220.121	68.000
373.531	219.968	68.000
372.008	220.376	68.000
372.513	220.244	68.000
372.324	219.818	68.000
370.892	220.350	68.000
249.720	265.836	69.000
248.170	265.725	69.000
248.552	265.568	69.000
369.376	219.460	70.000
371.439	219.575	70.000
338.623	340.546	71.000
339.694	339.016	71.000
434.426	325.900	72.000
431.806	327.103	72.000
433.778	325.524	72.000
436.636	324.243	72.000
437.027	320.077	73.000
437.420	320.564	73.000
437.502	319.926	73.000
436.807	321.782	74.000
437.769	321.924	74.000
436.039	367.393	75.000
434.769	363.491	75.000
55.978	53.663	76.000
55.550	52.997	76.000
56.824	53.638	76.000
56.803	54.558	76.000
55.443	54.093	76.000
338.220	210.426	77.000
338.397	210.714	77.000
335.128	330.246	78.000
335.216	330.609	78.000
335.362	330.339	78.000
334.926	330.472	78.000
335.205	329.942	78.000
335.860	329.452	78.000
335.519	329.744	78.000
335.297	330.337	78.000
335.173	330.256	78.000
334.655	330.093	78.000
450.620	338.119	79.000
449.718	337.606	79.000
315.280	270.770	80.000
315.632	270.573	80.000
315.696	252.075	81.000
315.985	251.890	81.000
315.172	252.030	81.000
315.899	251.818	81.000
315.249	250.022	81.000
314.982	248.282	81.000
313.997	247.614	81.000
314.992	247.584	81.000
172.117	350.481	82.000
173.037	350.240	82.000
172.345	349.367	82.000
369.851	369.822	83.000
370.641	370.461	83.000
370.088	370.604	83.000
413.806	257.119	84.000
413.892	256.547	84.000
413.343	257.405	84.000
245.781	221.860	85.000
245.919	222.130	85.000
245.775	222.235	85.000
246.265	221.818	85.000
246.522	221.504	85.000
246.297	220.581	85.000
246.679	220.618	85.000
246.742	220.181	85.000
246.500	221.029	85.000
375.061	222.827	86.000
375.060	222.839	86.000
374.152	222.189	86.000
375.787	222.833	86.000
374.559	222.308	86.000
373.159	222.227	86.000
373.472	222.808	86.000
338.512	210.148	87.000
338.471	210.014	87.000
338.401	210.598	87.000
54.477	86.676	88.000
54.514	87.013	88.000
53.989	86.339	88.000
53.987	86.674	88.000
53.422	87.128	88.000
54.282	87.103	88.000
53.943	86.539	88.000
299.684	329.446	89.000
300.092	330.061	89.000
324.396	253.985	90.000
324.319	253.862	90.000
128.630	38.876	91.000
129.676	40.350	91.000
128.553	38.775	91.000
128.135	39.571	91.000
127.658	39.720	91.000
128.531	39.574	91.000
127.830	38.563	91.000
128.894	37.861	91.000
195.076	259.310	92.000
195.462	257.564	92.000
195.026	257.120	92.000
324.562	254.047	93.000
324.722	254.178	93.000
324.591	254.010	93.000
324.988	253.985	93.000
324.472	254.244	93.000
324.119	254.120	93.000
324.284	253.960	93.000
341.004	346.841	94.000
339.805	345.886	94.000
338.799	346.966	94.000
300.134	329.826	95.000
300.427	329.329	95.000
299.936	329.530	95.000
300.014	329.817	95.000
374.929	220.457	96.000
373.950	222.516	96.000
373.505	221.285	96.000
373.242	221.531	96.000
373.714	220.384	96.000
373.278	220.329	96.000
372.317	221.462	96.000
373.118	220.587	96.000
372.724	220.178	96.000
371.758	219.897	96.000
315.805	270.380	97.000
315.782	269.741	97.000
370.351	370.117	98.000
369.644	369.773	98.000
338.076	347.479	99.000
337.935	347.814	99.000
338.171	346.696	99.000
338.632	345.214	99.000
338.379	346.753	99.000
338.528	346.668	99.000
338.199	347.198	99.000
246.053	221.138	100.000
246.731	221.319	100.000
299.670	329.484	101.000
299.970	329.976	101.000
299.996	329.726	101.000
192.305	257.246	102.000
191.859	256.122	102.000
127.759	35.682	103.000
128.144	35.567	103.000
324.305	254.654	104.000
324.331	254.090	104.000
447.510	357.719	105.000
449.447	355.844	105.000
384.366	236.707	106.000
386.878	238.782	106.000
389.063	240.084	106.000
389.919	240.365	106.000
389.134	240.417	106.000
381.800	353.927	107.000
381.006	352.754	107.000
380.340	352.085	107.000
381.819	351.993	107.000
380.800	352.782	107.000
381.177	352.038	107.000
382.364	353.573	107.000
381.210	352.766	107.000
380.177	352.684	107.000
382.343	351.987	107.000
383.680	352.131	107.000
382.614	351.254	107.000
382.559	351.576	107.000
383.080	351.529	107.000
384.210	351.301	107.000
385.648	350.952	107.000
299.836	330.220	108.000
300.064	329.705	108.000
340.330	348.246	109.000
341.613	347.445	109.000
448.177	358.470	110.000
449.152	356.691	110.000
424.246	343.711	111.000
425.371	341.221	111.000
426.826	340.670	111.000
426.348	341.166	111.000
371.755	223.162	112.000
371.992	223.863	112.000
371.751	223.566	112.000
388.709	239.275	113.000
390.176	240.771	113.000
390.146	239.578	113.000
392.362	238.260	113.000
392.797	237.037	113.000
426.935	344.584	114.000
429.010	346.202	114.000
429.798	346.946	114.000
428.555	346.943	115.000
429.257	347.255	115.000
281.064	298.111	116.000
281.361	297.343	116.000
281.401	296.336	116.000
281.354	296.088	116.000
281.959	296.720	116.000
282.740	297.497	116.000
429.049	347.888	117.000
427.046	345.355	117.000
426.890	345.943	117.000
426.311	344.606	117.000
426.910	343.659	117.000
426.403	345.570	117.000
427.912	346.993	117.000
426.602	348.131	117.000
169.408	351.328	118.000
168.675	350.486	118.000
170.113	348.906	119.000
169.871	349.639	119.000
170.482	348.059	119.000
171.404	348.632	119.000
299.537	329.065	120.000
300.705	329.814	120.000
282.860	299.787	121.000
281.141	299.355	121.000
281.109	299.264	121.000
280.824	298.685	121.000
280.895	297.937	121.000
279.675	297.037	121.000
427.296	342.391	122.000
426.774	343.407	122.000
76.233	87.742	123.000
75.673	87.573	123.000
74.683	88.374	123.000
75.581	88.827	123.000
75.031	89.235	123.000
278.905	297.003	124.000
279.589	297.616	124.000
280.486	298.551	124.000
281.465	297.576	124.000
281.525	297.603	124.000
279.896	299.923	124.000
280.622	301.068	125.000
280.746	300.034	125.000
280.236	299.794	125.000
280.020	300.336	125.000
280.988	300.981	125.000
179.872	378.239	126.000
180.931	378.859	126.000
280.176	298.940	127.000
281.436	299.516	127.000
281.753	302.156	127.000
336.830	269.828	128.000
336.323	270.142	128.000
336.404	269.246	128.000
335.271	268.371	128.000
335.362	267.895	128.000
335.512	268.561	128.000
336.071	269.215	128.000
335.207	270.531	128.000
335.943	271.123	128.000
335.881	271.734	128.000
336.288	271.554	128.000
337.331	270.961	128.000
338.428	270.660	128.000
337.559	271.150	128.000
336.657	271.057	128.000
337.304	269.775	128.000
337.918	269.830	128.000
337.920	271.503	128.000
338.112	271.192	128.000
337.085	271.090	128.000
336.906	272.735	128.000
337.279	273.479	128.000
336.034	273.749	128.000
335.617	274.834	128.000
385.941	351.336	129.000
384.681	352.289	129.000
284.015	302.161	130.000
284.899	301.454	130.000
286.719	300.613	130.000
286.940	299.953	130.000
287.750	298.725	130.000
288.703	299.300	130.000
287.163	300.761	130.000
288.642	301.997	130.000
289.211	302.248	130.000
289.320	303.630	130.000
289.120	302.602	130.000
290.666	301.303	130.000
156.092	246.370	131.000
154.088	245.730	131.000
396.035	243.336	132.000
395.194	244.126	132.000
395.290	244.350	132.000
395.442	243.799	132.000
396.350	243.521	132.000
395.646	242.681	132.000
395.679	241.008	132.000
289.322	304.202	133.000
286.518	305.269	133.000
66.677	76.825	134.000
68.039	76.859	134.000
286.406	303.917	135.000
288.391	303.593	135.000
290.469	304.307	135.000
290.140	303.235	135.000
290.220	301.898	135.000
288.535	301.994	135.000
288.031	302.360	135.000
288.026	301.884	135.000
289.119	301.361	135.000
291.058	302.735	135.000
291.020	302.966	135.000
289.925	302.125	135.000
289.319	302.947	135.000
289.007	304.245	135.000
288.542	305.012	135.000
286.603	306.167	135.000
394.395	239.546	136.000
396.208	240.321	136.000
394.394	241.879	137.000
394.707	242.448	137.000
392.909	242.471	137.000
394.562	243.270	137.000
396.957	242.978	137.000
397.636	242.786	137.000
287.705	305.601	138.000
288.493	303.420	138.000
286.279	303.917	138.000
286.042	303.129	138.000
286.428	303.136	138.000
287.898	302.870	138.000
288.414	302.101	138.000
287.200	301.150	138.000
287.199	300.188	138.000
289.201	301.333	138.000
291.397	302.536	138.000
290.509	303.077	138.000
290.416	303.087	138.000
290.245	302.915	138.000
289.686	302.371	138.000
291.051	303.083	138.000
291.435	301.971	138.000
290.819	302.004	138.000
290.367	302.400	138.000
290.118	302.393	138.000
290.460	302.022	138.000
290.854	302.613	138.000
290.856	302.380	138.000
291.158	303.406	138.000
291.384	303.539	138.000
291.048	301.975	138.000
290.214	302.244	138.000
289.520	303.378	138.000
290.542	304.887	138.000
289.499	307.057	138.000
289.153	307.120	138.000
188.291	379.888	139.000
187.315	379.746	139.000
186.985	382.015	140.000
187.203	381.773	140.000
186.748	380.474	141.000
186.741	378.323	141.000
186.889	378.692	141.000
185.338	377.800	141.000
184.606	378.903	141.000
185.668	380.679	141.000
216.820	315.457	142.000
215.687	318.328	142.000
426.834	337.678	143.000
425.947	336.964	143.000
425.545	339.814	143.000
425.347	340.316	143.000
425.199	339.520	143.000
424.502	339.157	143.000
424.346	338.133	143.000
426.056	337.193	143.000
289.788	305.407	144.000
290.057	306.504	144.000
288.095	305.900	144.000
286.593	304.939	144.000
285.101	304.289	144.000
184.446	381.402	145.000
183.304	382.638	145.000
181.683	382.519	145.000
180.916	382.176	145.000
181.473	383.399	145.000
180.782	381.386	145.000
182.446	382.521	145.000
426.266	335.295	146.000
425.029	333.616	146.000
425.096	333.921	146.000
424.904	334.144	146.000
181.677	382.333	147.000
182.061	383.406	147.000
357.831	241.884	148.000
357.800	241.906	148.000
285.195	304.218	149.000
286.654	306.504	149.000
180.484	381.223	150.000
179.739	380.757	150.000
179.874	380.957	150.000
179.593	379.727	150.000
298.553	262.940	151.000
297.059	262.557	151.000
297.588	260.868	152.000
299.419	261.403	152.000
300.005	260.776	152.000
298.952	259.511	152.000
298.422	259.625	152.000
292.019	305.857	153.000
291.731	305.728	153.000
291.636	305.128	153.000
236.046	259.099	154.000
235.627	257.309	154.000
234.735	255.859	154.000
232.666	257.531	154.000
232.539	258.194	154.000
233.136	258.207	154.000
233.209	258.502	154.000
233.375	260.400	154.000
233.550	261.381	154.000
233.771	260.597	154.000
234.831	260.546	154.000
215.455	272.887	155.000
214.632	272.344	155.000
215.335	272.746	155.000
214.863	272.874	155.000
215.229	273.137	155.000
215.214	274.100	155.000
78.251	67.328	156.000
78.659	67.061	156.000
79.483	66.665	156.000
80.381	67.524	156.000
80.771	67.012	156.000
80.466	67.817	156.000
80.808	67.942	156.000
81.369	67.646	156.000
207.964	272.439	157.000
207.428	272.430	157.000
206.729	274.059	157.000
207.981	273.813	157.000
208.002	274.007	157.000
206.185	273.507	157.000
205.876	273.421	157.000
227.687	253.263	158.000
227.914	252.656	158.000
335.784	273.106	159.000
334.765	273.451	159.000
335.549	274.406	159.000
282.152	258.141	160.000
281.527	258.217	160.000
281.452	257.057	160.000
280.683	257.675	160.000
280.910	259.070	160.000
260.299	238.108	161.000
260.507	237.321	161.000
134.882	92.609	162.000
135.753	93.353	162.000
210.614	365.353	163.000
211.830	366.392	163.000
212.180	366.593	163.000
422.207	347.511	164.000
422.127	345.672	164.000
422.968	343.584	164.000
422.169	341.992	164.000
421.110	342.260	164.000
383.084	309.441	165.000
383.566	308.679	165.000
384.284	308.367	165.000
384.746	309.187	165.000
382.747	310.075	165.000
383.457	311.087	165.000
383.084	311.132	165.000
381.725	311.703	165.000
382.033	313.072	165.000
383.461	314.041	165.000
342.126	293.395	166.000
342.768	293.349	166.000
342.556	293.437	166.000
342.246	293.981	166.000
342.240	293.540	166.000
342.664	293.114	166.000
342.265	293.698	166.000
342.573	293.145	166.000
342.185	292.940	166.000
342.750	293.420	166.000
342.973	293.287	166.000
342.405	293.184	166.000
342.796	293.252	166.000
239.843	255.348	167.000
240.060	256.756	167.000
241.119	257.430	167.000
242.584	257.216	167.000
243.661	257.598	167.000
242.549	258.402	167.000
241.782	259.400	167.000
375.563	223.821	168.000
375.662	223.456	168.000
375.934	223.850	168.000
375.520	223.737	168.000
375.801	223.711	168.000
375.779	223.648	168.000
375.501	223.566	168.000
375.905	223.377	168.000
375.993	223.504	168.000
375.998	223.722	168.000
376.037	223.551	168.000
375.920	223.651	168.000
375.667	224.094	168.000
375.648	223.994	168.000
375.638	224.064	168.000
305.865	337.994	169.000
303.658	337.818	169.000
303.239	336.775	169.000
257.803	282.145	170.000
257.375	280.936	170.000
258.066	282.639	170.000
258.831	281.167	170.000
259.725	280.409	170.000
258.232	279.512	170.000
258.684	279.062	170.000
259.169	279.655	170.000
258.157	277.937	170.000
257.577	277.111	170.000
257.354	277.824	170.000
334.592	284.347	171.000
336.060	283.666	171.000
334.890	282.426	171.000
334.278	274.053	172.000
334.180	273.160	172.000
334.088	272.132	172.000
335.172	271.159	172.000
335.783	270.533	172.000
261.649	237.962	173.000
261.154	237.769	173.000
261.906	238.437	173.000
420.114	340.364	174.000
421.190	340.034	174.000
421.146	339.941	174.000
420.134	340.634	174.000
420.529	341.661	174.000
422.717	339.594	174.000
422.657	339.310	174.000
422.590	340.001	174.000
288.260	333.131	175.000
287.787	333.207	175.000
334.388	282.428	176.000
334.615	282.362	176.000
334.837	281.775	176.000
334.809	282.379	176.000
334.213	282.100	176.000
333.451	282.866	176.000
333.247	282.305	176.000
78.969	68.924	177.000
79.448	70.029	177.000
273.158	318.642	178.000
272.839	318.795	178.000
201.990	271.374	179.000
201.569	272.623	179.000
200.647	272.435	179.000
201.376	271.733	179.000
243.948	256.718	180.000
244.179	258.533	180.000
241.095	257.768	180.000
260.644	235.849	181.000
261.963	237.549	181.000
212.098	312.408	182.000
211.847	312.104	182.000
386.660	238.101	183.000
387.978	238.100	183.000
387.728	236.721	183.000
388.893	237.450	183.000
390.352	239.404	183.000
390.233	239.290	183.000
393.135	240.738	183.000
393.015	239.027	183.000
393.175	237.897	183.000
393.952	237.102	183.000
393.646	236.009	183.000
213.937	366.031	184.000
213.244	365.686	184.000
302.529	336.953	185.000
301.619	336.680	185.000
80.035	70.606	186.000
78.308	69.592	186.000
283.623	327.687	187.000
282.263	325.472	187.000
386.392	312.729	188.000
386.985	312.869	188.000
261.987	236.996	189.000
260.256	238.700	189.000
259.072	239.766	189.000
260.003	239.437	189.000
258.993	277.312	190.000
257.767	278.422	190.000
256.772	276.762	190.000
214.323	366.744	191.000
215.816	365.633	191.000
216.525	364.395	191.000
212.191	312.465	192.000
213.189	312.895	192.000
165.305	244.197	193.000
166.108	243.729	193.000
303.039	340.517	194.000
304.033	339.754	194.000
304.669	339.246	194.000
302.929	338.581	194.000
300.420	338.985	194.000
300.836	338.822	194.000
300.590	337.870	194.000
304.032	337.748	194.000
305.734	339.603	194.000
304.729	337.899	194.000
305.475	338.963	194.000
305.092	338.049	194.000
305.797	336.301	194.000
305.443	337.506	194.000
303.614	338.649	194.000
304.332	337.691	194.000
302.261	336.612	194.000
269.805	317.092	195.000
270.000	316.927	195.000
270.951	317.879	195.000
386.356	311.959	196.000
386.550	312.247	196.000
386.666	311.897	196.000
387.439	311.867	196.000
387.102	311.495	196.000
312.127	265.771	197.000
312.154	265.733	197.000
273.294	314.958	198.000
273.310	314.488	198.000
274.418	314.966	198.000
275.240	316.239	198.000
306.157	282.926	199.000
305.667	283.506	199.000
305.342	283.516	199.000
306.358	283.588	199.000
308.383	284.402	199.000
265.109	248.310	200.000
265.168	248.460	200.000
265.007	248.444	200.000
265.359	248.383	200.000
265.126	248.218	200.000
265.484	248.240	200.000
265.318	248.336	200.000
386.256	313.028	201.000
386.193	312.313	201.000
386.868	311.767	201.000
386.852	312.379	201.000
387.923	312.532	201.000
387.436	311.473	201.000
386.136	313.034	201.000
384.486	313.801	201.000
260.861	235.280	202.000
257.820	233.133	202.000
259.139	233.646	202.000
257.016	233.802	202.000
255.455	233.288	202.000
258.550	277.812	203.000
259.272	277.205	203.000
228.489	255.319	204.000
228.502	256.198	204.000
229.106	255.745	204.000
229.468	256.842	204.000
279.890	299.723	205.000
280.237	299.816	205.000
265.467	248.583	206.000
265.500	248.864	206.000
265.557	248.686	206.000
265.153	249.234	206.000
264.902	248.934	206.000
265.135	248.578	206.000
256.424	285.966	207.000
254.586	284.415	207.000
254.118	284.615	207.000
253.713	284.381	207.000
254.223	284.552	207.000
254.424	284.551	207.000
254.166	284.306	207.000
303.937	217.686	208.000
303.083	217.308	208.000
302.000	217.130	208.000
302.494	217.876	208.000
303.483	218.975	208.000
303.558	220.172	208.000
229.155	256.286	209.000
229.309	254.478	209.000
302.625	285.001	210.000
300.476	285.186	210.000
302.615	220.261	211.000
303.452	218.212	211.000
302.525	218.630	211.000
304.690	219.259	211.000
299.991	337.456	212.000
303.774	337.759	212.000
304.682	337.534	212.000
306.373	337.104	212.000
305.259	336.023	212.000
382.893	223.737	213.000
380.756	224.005	213.000
379.680	224.269	213.000
379.471	225.002	213.000
378.921	225.627	213.000
379.339	223.686	213.000
338.370	290.217	214.000
337.336	290.015	214.000
290.258	303.349	215.000
290.417	303.310	215.000
308.123	336.282	216.000
309.640	336.789	216.000
310.297	337.493	216.000
379.214	223.240	217.000
377.701	225.440	217.000
376.776	225.693	217.000
374.362	225.773	217.000
373.424	225.184	217.000
376.086	225.327	217.000
375.481	225.852	217.000
375.950	227.503	217.000
376.735	227.637	217.000
377.267	229.796	217.000
378.642	228.878	217.000
379.425	229.500	217.000
380.078	230.454	217.000
379.204	231.380	217.000
379.454	230.824	217.000
379.807	231.160	217.000
383.019	229.528	217.000
383.220	229.701	217.000
381.580	229.320	217.000
381.579	231.313	217.000
383.182	232.300	217.000
385.134	231.993	217.000
385.442	231.796	217.000
389.003	232.901	217.000
389.432	232.819	217.000
291.043	305.010	218.000
290.812	303.669	218.000
230.834	257.402	219.000
231.376	257.814	219.000
230.145	258.212	219.000
290.053	302.377	220.000
289.014	301.363	220.000
298.440	281.801	221.000
298.303	280.938	221.000
297.751	279.527	221.000
298.853	279.584	221.000
298.834	277.294	221.000
298.887	278.689	221.000
248.244	296.730	222.000
248.953	296.811	222.000
250.598	296.324	222.000
376.052	313.180	223.000
377.881	312.050	223.000
377.597	311.964	223.000
299.055	277.995	224.000
299.094	277.964	224.000
298.835	277.921	224.000
299.336	277.900	224.000
299.675	277.872	224.000
298.500	279.156	224.000
298.236	280.812	224.000
377.457	311.496	225.000
378.580	312.484	225.000
376.546	312.061	226.000
376.692	313.562	226.000
377.128	314.765	226.000
375.775	313.881	226.000
376.710	313.750	226.000
376.624	314.430	226.000
377.292	315.979	226.000
300.278	279.942	227.000
299.892	279.427	227.000
299.230	279.091	227.000
298.838	279.524	227.000
385.697	229.476	228.000
384.171	230.241	228.000
384.787	229.986	228.000
383.475	229.560	228.000
382.892	230.819	228.000
299.535	279.780	229.000
300.263	280.123	229.000
309.350	267.421	230.000
310.648	266.943	230.000
381.891	227.612	231.000
381.157	225.701	231.000
380.509	225.179	231.000
381.942	224.877	231.000
112.915	80.476	232.000
112.956	81.617	232.000
290.420	332.206	233.000
290.119	331.089	233.000
288.642	330.272	233.000
207.330	362.842	234.000
206.985	363.612	234.000
207.904	364.172	234.000
287.170	329.821	235.000
286.353	328.590	235.000
284.973	330.082	235.000
379.383	225.513	236.000
379.223	226.277	236.000
377.235	227.526	236.000
378.300	226.550	236.000
379.577	225.835	236.000
311.070	269.527	237.000
310.851	272.156	237.000
310.333	273.113	237.000
362.363	367.373	238.000
363.383	365.572	238.000
363.141	364.484	238.000
206.939	365.183	239.000
205.799	364.642	239.000
229.046	289.854	240.000
229.376	289.005	240.000
228.944	289.211	240.000
227.906	289.745	241.000
228.028	289.734	241.000
228.896	290.430	241.000
228.680	290.777	241.000
227.729	289.787	242.000
228.576	289.718	242.000
227.167	289.024	242.000
227.153	289.029	242.000
228.560	290.014	242.000
438.932	360.264	243.000
436.690	359.578	243.000
435.200	361.964	243.000
435.799	362.046	243.000
435.735	362.580	243.000
435.893	362.278	243.000
436.061	361.794	243.000
436.850	361.373	243.000
437.078	361.921	244.000
437.185	362.089	244.000
438.768	362.284	244.000
231.108	289.832	245.000
230.989	291.432	245.000
251.605	240.896	246.000
251.426	239.978	246.000
251.421	240.078	246.000
252.158	240.623	246.000
253.013	240.539	246.000
286.289	261.413	247.000
283.841	261.996	247.000
266.195	241.912	248.000
266.170	241.722	248.000
266.387	242.749	248.000
267.002	242.039	248.000
267.734	241.564	248.000
268.349	242.125	248.000
371.099	282.145	249.000
372.285	283.008	249.000
372.663	282.755	249.000
191.554	375.728	250.000
192.265	376.106	250.000
191.501	375.916	250.000
192.396	374.717	250.000
190.373	374.166	250.000
189.630	373.148	250.000
192.322	372.496	250.000
268.227	241.216	251.000
268.367	240.481	251.000
296.414	267.546	252.000
294.182	267.958	252.000
313.135	267.200	253.000
312.924	268.151	253.000
313.059	272.669	254.000
311.771	271.964	254.000
311.964	272.081	254.000
312.710	273.339	254.000
313.560	275.222	254.000
298.152	268.262	255.000
296.650	269.046	255.000
296.701	268.831	255.000
371.252	282.239	256.000
373.059	283.405	256.000
279.489	297.533	257.000
279.297	298.584	257.000
280.432	298.158	257.000
281.668	297.012	257.000
280.983	297.096	257.000
280.926	297.163	257.000
203.127	367.722	258.000
203.529	367.501	258.000
94.871	46.409	259.000
94.718	46.266	259.000
95.264	45.839	259.000
96.220	44.748	259.000
96.418	45.022	259.000
130.369	102.605	260.000
128.991	103.870	260.000
130.160	101.802	260.000
129.355	101.558	260.000
128.734	101.115	260.000
313.052	316.009	261.000
313.185	315.524	261.000
312.879	315.456	261.000
312.577	315.631	261.000
312.880	315.084	261.000
313.355	315.762	261.000
313.339	315.222	261.000
313.436	314.849	261.000
311.946	315.241	261.000
313.055	315.198	261.000
288.466	299.130	262.000
288.555	298.300	262.000
289.382	299.113	262.000
289.262	299.229	262.000
288.408	296.966	262.000
265.831	269.061	263.000
265.230	269.847	263.000
368.128	286.910	264.000
368.292	286.679	264.000
367.680	286.957	264.000
367.696	287.050	264.000
367.461	286.110	264.000
367.766	286.096	264.000
367.849	285.846	264.000
367.318	285.540	264.000
237.466	255.168	265.000
238.840	254.335	265.000
238.911	253.923	265.000
238.530	254.703	265.000
238.452	255.494	265.000
237.662	256.372	265.000
238.220	255.886	265.000
265.202	242.069	266.000
264.231	242.018	266.000
264.666	241.953	266.000
264.964	241.522	266.000
265.066	241.975	266.000
264.713	241.977	266.000
264.692	242.240	266.000
264.717	241.763	266.000
282.895	246.007	267.000
282.303	245.676	267.000
281.914	246.910	267.000
282.246	246.978	267.000
282.253	246.856	267.000
282.451	246.641	267.000
282.698	247.129	267.000
282.451	247.488	267.000
129.965	79.850	268.000
129.932	80.027	268.000
130.102	79.370	268.000
130.176	79.313	268.000
129.605	79.118	268.000
129.670	79.065	268.000
129.850	79.267	268.000
327.565	340.945	269.000
326.488	341.711	269.000
326.425	341.866	269.000
327.716	339.661	269.000
328.312	339.938	269.000
327.603	339.944	269.000
327.665	339.595	269.000
336.086	238.445	270.000
338.867	236.557	270.000
338.414	235.754	270.000
338.913	235.990	270.000
114.451	93.687	271.000
114.886	93.184	271.000
114.815	93.535	271.000
112.894	95.170	271.000
113.363	95.531	271.000
113.368	94.633	271.000
113.290	94.573	271.000
113.846	94.472	271.000
113.699	94.074	271.000
113.580	93.374	271.000
114.288	92.980	271.000
114.152	93.463	271.000
95.398	45.384	272.000
95.675	45.968	272.000
94.588	45.962	272.000
165.726	380.188	273.000
167.512	380.930	273.000
169.016	380.339	273.000
128.226	101.101	274.000
126.501	100.049	274.000
130.194	80.021	275.000
130.124	81.002	275.000
127.625	79.416	275.000
127.558	79.586	275.000
127.655	79.544	275.000
127.615	80.204	275.000
125.694	81.624	275.000
282.616	247.461	276.000
283.016	248.056	276.000
281.205	249.145	276.000
280.124	249.099	276.000
328.863	339.951	277.000
328.475	340.599	277.000
328.430	339.917	277.000
328.154	341.958	277.000
53.596	73.291	278.000
53.356	72.650	278.000
53.623	70.768	278.000
51.808	71.928	278.000
123.450	103.342	279.000
123.676	104.790	279.000
123.111	105.900	279.000
124.041	104.273	279.000
124.051	103.412	279.000
124.615	102.670	279.000
125.523	102.490	279.000
125.945	102.373	279.000
264.050	242.519	280.000
264.424	242.061	280.000
264.137	241.713	280.000
264.327	241.887	280.000
264.121	242.060	280.000
264.421	242.402	280.000
264.596	241.665	280.000
264.392	242.057	280.000
264.137	242.594	280.000
195.636	382.870	281.000
197.232	381.975	281.000
327.255	341.181	282.000
325.168	341.514	282.000
324.724	341.103	282.000
93.979	47.019	283.000
94.976	46.317	283.000
94.696	46.969	283.000
115.143	92.328	284.000
115.082	92.295	284.000
114.201	92.957	285.000
115.019	94.106	285.000
114.504	93.359	285.000
114.063	92.696	285.000
114.139	91.455	285.000
288.955	299.061	286.000
288.683	299.264	286.000
286.015	299.629	286.000
93.908	47.877	287.000
94.376	47.596	287.000
94.150	48.185	287.000
93.749	47.250	287.000
295.934	261.353	288.000
296.492	262.194	288.000
296.518	261.621	288.000
294.922	260.289	288.000
296.761	259.796	288.000
124.327	102.821	289.000
125.208	100.449	289.000
124.920	100.231	289.000
125.468	100.733	289.000
264.744	241.950	290.000
264.504	242.654	290.000
94.803	46.421	291.000
94.889	46.309	291.000
94.132	47.004	291.000
94.323	46.911	291.000
94.967	45.954	291.000
95.013	45.720	291.000
126.864	100.241	292.000
125.527	102.104	292.000
124.296	102.658	292.000
123.716	103.101	292.000
124.176	102.519	292.000
126.015	102.419	292.000
126.422	101.419	292.000
126.737	101.260	292.000
127.198	101.496	292.000
195.097	382.282	293.000
195.041	381.421	293.000
196.086	383.987	294.000
195.963	385.266	294.000
94.428	80.316	295.000
95.802	79.377	295.000
95.900	78.285	295.000
95.763	77.431	295.000
92.645	47.441	296.000
92.605	47.590	296.000
92.449	47.150	296.000
93.882	48.701	296.000
92.618	48.607	296.000
92.448	48.403	296.000
92.209	49.485	296.000
91.746	49.578	296.000
92.687	49.331	296.000
236.827	255.688	297.000
237.110	254.925	297.000
236.459	255.305	297.000
236.145	254.885	297.000
236.210	254.498	297.000
236.519	253.674	297.000
200.710	366.038	298.000
199.658	366.915	298.000
200.164	366.223	298.000
363.343	315.482	299.000
363.476	312.858	299.000
363.764	312.075	299.000
194.336	384.736	300.000
194.129	384.593	300.000
196.867	381.367	300.000
199.105	367.165	301.000
199.734	365.332	301.000
199.496	363.821	301.000
198.873	378.946	302.000
199.148	377.594	302.000
201.598	363.986	303.000
201.076	365.124	303.000
187.975	329.811	304.000
187.622	330.202	304.000
187.633	330.401	304.000
187.441	329.827	304.000
187.187	330.233	304.000
186.510	331.437	304.000
188.650	329.941	304.000
199.920	381.499	305.000
199.214	381.057	305.000
199.091	378.819	305.000
200.949	380.059	305.000
199.303	379.803	305.000
204.983	364.621	306.000
204.111	365.207	306.000
203.445	366.910	307.000
204.226	367.657	307.000
203.941	368.116	307.000
202.919	367.880	307.000
201.377	367.558	307.000
202.010	379.062	308.000
201.074	379.747	308.000
199.812	380.940	308.000
200.170	379.501	308.000
189.438	329.556	309.000
189.652	329.986	309.000
197.850	367.126	310.000
199.033	364.969	310.000
201.227	366.687	310.000
200.769	365.588	310.000
200.785	364.877	310.000
432.771	361.394	311.000
432.078	362.618	311.000
433.611	364.027	311.000
433.999	362.818	312.000
432.710	362.995	312.000
258.040	260.679	313.000
258.577	261.091	313.000
258.872	261.176	313.000
258.005	263.252	314.000
258.394	261.985	314.000
68.664	81.272	315.000
68.857	79.584	315.000
200.132	364.185	316.000
201.404	365.051	316.000
200.414	366.569	316.000
392.826	322.198	317.000
393.614	322.396	317.000
201.110	366.096	318.000
200.327	364.847	318.000
392.909	323.229	319.000
393.383	323.980	319.000
203.057	365.417	320.000
202.950	365.319	320.000
204.760	365.222	320.000
257.725	262.037	321.000
257.146	262.851	321.000
257.677	261.977	321.000
393.303	325.897	322.000
392.393	326.130	322.000
393.187	328.086	322.000
204.934	365.921	323.000
204.938	364.598	323.000
205.386	366.316	323.000
205.589	367.769	323.000
207.038	367.615	323.000
208.767	368.284	323.000
208.831	367.942	323.000
208.929	367.576	323.000
209.030	367.450	323.000
209.057	365.421	323.000
244.204	227.341	324.000
244.529	227.475	324.000
243.796	227.516	324.000
243.943	227.992	324.000
244.137	226.904	324.000
243.307	226.552	324.000
243.823	225.765	324.000
406.846	331.170	325.000
405.173	331.047	325.000
403.384	330.345	325.000
244.437	225.479	326.000
245.189	226.344	326.000
245.200	228.812	326.000
245.123	230.528	326.000
206.083	363.948	327.000
205.004	362.429	327.000
392.420	322.713	328.000
392.285	322.189	328.000
391.389	324.174	328.000
391.863	326.087	328.000
200.914	364.812	329.000
199.850	365.927	329.000
199.658	366.583	329.000
201.274	367.591	329.000
203.110	368.400	329.000
204.615	369.272	329.000
373.271	313.410	330.000
374.540	312.473	330.000
392.400	326.234	331.000
393.583	327.198	331.000
379.338	309.436	332.000
378.845	308.930	332.000
380.280	310.541	332.000
382.179	311.837	332.000
381.553	313.493	332.000
379.589	315.519	332.000
377.771	312.041	332.000
377.752	312.272	332.000
376.634	312.056	332.000
377.926	310.630	332.000
377.465	311.257	332.000
376.289	311.080	332.000
393.775	326.957	333.000
394.444	326.441	333.000
215.492	366.892	334.000
215.672	368.186	334.000
214.343	368.681	335.000
214.842	368.455	335.000
229.461	286.861	336.000
230.362	288.029	336.000
229.973	288.054	336.000
231.122	288.295	336.000
388.825	234.316	337.000
389.785	232.883	337.000
387.028	328.865	338.000
386.834	329.141	338.000
387.322	229.949	339.000
386.328	228.965	339.000
387.691	229.149	339.000
386.168	328.812	340.000
386.292	329.032	340.000
217.879	365.850	341.000
218.582	366.054	341.000
81.704	64.325	342.000
80.343	63.929	342.000
87.533	52.834	343.000
87.420	52.876	343.000
88.179	52.374	343.000
88.139	52.271	343.000
88.075	52.442	343.000
87.954	77.583	344.000
86.250	77.227	344.000
91.574	103.737	345.000
91.605	104.879	345.000
92.694	106.314	345.000
335.938	344.290	346.000
336.229	343.682	346.000
334.220	342.787	346.000
332.680	342.761	346.000
332.159	342.509	346.000
330.935	342.295	346.000
330.437	344.215	346.000
328.690	346.121	346.000
327.764	344.873	346.000
326.974	344.851	346.000
327.450	345.259	346.000
327.092	345.774	346.000
329.085	344.918	346.000
328.770	345.851	346.000
328.268	346.833	346.000
216.265	320.089	347.000
216.258	319.418	347.000
233.453	232.005	348.000
233.141	232.586	348.000
233.699	234.044	348.000
217.509	366.156	349.000
217.133	366.541	349.000
217.128	365.672	349.000
220.017	364.244	349.000
240.039	242.936	350.000
238.722	242.189	350.000
236.776	241.886	350.000
236.248	242.848	350.000
236.028	242.682	350.000
235.266	243.041	350.000
235.378	243.125	350.000
203.647	383.146	351.000
203.012	383.918	351.000
202.844	385.046	351.000
201.822	384.286	351.000
168.966	399.121	352.000
168.343	400.282	352.000
167.602	400.110	352.000
168.148	398.830	352.000
231.772	231.414	353.000
232.892	231.557	353.000
387.129	329.438	354.000
387.298	329.127	354.000
387.153	329.181	354.000
83.789	81.502	355.000
87.506	80.846	355.000
86.803	80.786	355.000
95.875	107.070	356.000
96.257	106.731	356.000
96.075	106.502	356.000
98.189	103.361	356.000
99.885	101.887	356.000
440.462	343.056	357.000
439.955	342.199	357.000
219.820	317.956	358.000
217.896	318.202	358.000
194.504	260.349	359.000
195.202	261.476	359.000
194.231	260.713	359.000
195.099	261.900	359.000
425.539	286.051	360.000
424.973	285.831	360.000
201.059	387.539	361.000
201.226	387.193	361.000
199.625	384.078	361.000
167.844	398.570	362.000
167.660	398.722	362.000
168.077	399.036	362.000
387.506	329.015	363.000
387.064	329.621	363.000
387.138	329.450	363.000
233.073	236.529	364.000
235.074	233.795	364.000
234.639	233.896	364.000
327.014	345.854	365.000
327.614	345.353	365.000
328.797	344.273	365.000
328.062	342.575	365.000
325.437	341.922	365.000
325.116	343.071	365.000
324.617	344.814	365.000
167.275	400.509	366.000
166.862	401.498	366.000
166.861	400.373	366.000
167.867	401.573	366.000
168.275	400.698	366.000
386.962	329.549	367.000
386.743	328.955	367.000
122.541	80.502	368.000
123.400	78.795	368.000
123.575	77.716	368.000
122.150	78.014	368.000
122.560	79.303	368.000
123.124	79.757	368.000
123.202	82.000	368.000
361.204	365.713	369.000
359.879	364.966	369.000
336.944	330.894	370.000
336.534	331.997	370.000
336.955	330.669	370.000
88.412	78.429	371.000
88.594	76.890	371.000
89.700	77.027	371.000
359.622	365.473	372.000
359.482	366.882	372.000
361.341	368.359	372.000
289.625	257.824	373.000
288.739	258.549	373.000
288.241	261.710	373.000
187.318	257.105	374.000
187.017	257.641	374.000
387.297	329.360	375.000
387.478	329.075	375.000
387.867	329.247	375.000
386.506	329.067	375.000
235.240	235.127	376.000
234.653	235.146	376.000
339.892	329.997	377.000
340.055	330.343	377.000
340.732	331.846	377.000
341.410	332.065	377.000
340.425	333.469	377.000
387.339	328.700	378.000
387.299	328.738	378.000
68.728	80.443	379.000
68.536	81.340	379.000
67.917	81.088	379.000
307.507	259.617	380.000
305.247	259.172	380.000
304.493	258.942	380.000
303.827	260.631	380.000
302.330	261.372	380.000
405.022	263.380	381.000
404.610	263.783	381.000
404.759	263.837	381.000
118.541	102.332	382.000
118.971	102.883	382.000
121.808	102.957	383.000
120.606	102.729	383.000
119.881	102.625	383.000
120.912	103.176	383.000
121.193	103.666	383.000
44.112	63.186	384.000
43.552	63.993	384.000
44.294	63.386	384.000
433.807	338.968	385.000
434.071	339.299	385.000
46.612	67.207	386.000
46.725	67.097	386.000
45.903	67.271	386.000
119.224	81.096	387.000
118.843	81.755	387.000
119.767	80.247	387.000
118.754	80.600	387.000
119.143	82.451	387.000
118.501	82.218	387.000
118.631	82.009	387.000
118.148	83.332	387.000
118.530	84.600	387.000
118.952	84.209	387.000
434.185	339.394	388.000
434.882	339.131	388.000
434.334	338.927	388.000
231.052	284.194	389.000
231.254	285.471	389.000
93.520	99.869	390.000
94.732	99.801	390.000
120.355	84.002	391.000
119.093	81.522	391.000
118.711	82.263	391.000
117.845	83.080	392.000
118.743	83.182	392.000
120.004	83.883	392.000
118.666	84.174	392.000
118.716	83.571	392.000
101.302	91.584	393.000
101.332	91.417	393.000
100.576	91.262	393.000
100.982	91.988	393.000
373.308	366.121	394.000
372.897	366.052	394.000
372.402	365.656	394.000
298.955	262.763	395.000
296.747	262.019	395.000
296.429	262.947	395.000
115.439	83.062	396.000
113.960	82.210	396.000
114.260	81.080	396.000
117.295	82.027	396.000
293.209	290.540	397.000
294.398	291.540	397.000
367.078	365.736	398.000
366.938	365.162	398.000
365.818	366.938	398.000
214.030	367.118	399.000
214.299	367.103	399.000
294.772	262.434	400.000
292.889	259.883	400.000
229.483	284.485	401.000
228.352	282.999	401.000
335.712	274.049	402.000
335.918	274.005	402.000
363.995	227.589	403.000
363.938	226.320	403.000
365.336	226.436	403.000
365.572	225.741	403.000
366.065	226.709	403.000
365.241	225.372	403.000
364.663	225.228	403.000
365.268	225.072	403.000
365.964	225.761	403.000
366.224	224.938	403.000
365.162	223.865	403.000
364.660	222.018	403.000
363.434	221.115	403.000
364.758	221.366	403.000
363.536	222.653	403.000
364.916	221.717	403.000
364.866	222.564	403.000
369.778	175.511	404.000
369.197	174.941	404.000
369.478	175.588	404.000
370.190	175.070	404.000
442.825	203.480	405.000
442.087	203.471	405.000
443.212	203.927	405.000
350.380	193.668	406.000
349.510	194.543	406.000
349.065	194.939	406.000
348.121	197.276	406.000
349.058	198.468	406.000
349.706	197.985	406.000
347.192	196.707	406.000
348.437	195.419	406.000
348.432	195.989	406.000
349.010	196.606	406.000
349.603	197.333	406.000
369.386	105.711	407.000
369.061	106.248	407.000
369.452	106.416	407.000
383.015	210.830	408.000
383.322	212.158	408.000
383.697	211.843	408.000
382.899	211.849	408.000
382.957	211.595	408.000
382.316	211.887	408.000
381.431	212.429	408.000
381.566	214.964	408.000
447.204	204.940	409.000
445.321	206.618	409.000
473.467	102.939	410.000
472.714	103.399	410.000
472.201	102.345	410.000
473.178	101.133	410.000
324.186	176.480	411.000
322.707	177.930	411.000
321.663	176.255	411.000
333.048	186.280	412.000
331.492	187.583	412.000
333.457	186.973	412.000
332.318	186.075	412.000
377.024	179.363	413.000
376.840	179.000	413.000
375.943	178.613	413.000
408.648	180.513	414.000
408.040	181.099	414.000
408.417	180.219	414.000
408.251	181.249	414.000
407.649	181.519	414.000
323.176	175.143	415.000
324.131	172.759	415.000
324.375	172.986	415.000
324.134	173.017	415.000
323.608	173.055	415.000
323.329	171.971	415.000
449.127	206.824	416.000
449.479	206.159	416.000
449.657	206.587	416.000
450.391	205.817	416.000
379.066	215.131	417.000
376.062	214.120	417.000
377.261	213.590	417.000
471.991	100.555	418.000
471.533	100.902	418.000
472.119	101.978	418.000
452.081	206.546	419.000
450.829	205.940	419.000
471.284	99.039	420.000
470.353	99.172	420.000
408.932	181.390	421.000
407.428	181.162	421.000
468.203	99.148	422.000
468.058	98.746	422.000
469.022	100.400	423.000
469.744	100.675	423.000
366.774	173.863	424.000
367.497	175.145	424.000
366.155	176.819	425.000
366.886	177.005	425.000
285.667	160.976	426.000
285.278	160.523	426.000
284.185	161.490	426.000
284.582	162.393	426.000
283.408	163.640	426.000
285.110	163.955	426.000
285.966	163.024	426.000
286.787	162.866	426.000
394.053	140.449	427.000
393.438	139.133	427.000
393.315	140.075	427.000
393.599	139.757	427.000
394.376	140.361	427.000
394.044	141.139	427.000
394.982	141.088	427.000
395.050	140.467	427.000
395.398	140.583	427.000
400.874	101.328	428.000
401.062	100.581	428.000
398.216	101.267	428.000
398.333	102.974	428.000
469.088	98.414	429.000
468.077	97.924	429.000
464.549	96.922	430.000
465.169	97.892	430.000
466.805	98.850	430.000
464.764	98.492	430.000
464.057	98.133	430.000
462.981	97.482	430.000
460.558	123.396	431.000
460.574	123.215	431.000
460.515	123.199	432.000
461.267	123.342	432.000
462.173	124.153	432.000
462.996	124.639	432.000
464.067	124.770	432.000
464.736	124.414	432.000
427.202	142.671	433.000
425.037	144.130	433.000
391.696	140.854	434.000
391.779	140.143	434.000
463.497	124.697	435.000
462.326	124.206	435.000
426.009	141.701	436.000
425.852	141.475	436.000
427.141	97.153	437.000
427.342	97.134	437.000
351.383	158.303	438.000
351.790	159.273	438.000
348.428	159.335	439.000
347.917	158.735	439.000
347.271	155.501	440.000
347.926	155.389	440.000
413.224	172.035	441.000
412.755	171.254	441.000
413.215	176.118	442.000
412.487	175.036	442.000
411.398	176.465	442.000
409.386	176.612	442.000
408.166	176.911	443.000
407.196	178.473	443.000
410.010	176.484	444.000
410.713	176.979	444.000
379.597	211.579	445.000
379.864	211.269	445.000
380.065	211.877	445.000
381.957	211.985	445.000
348.177	196.129	446.000
347.827	196.616	446.000
347.865	195.275	447.000
348.361	195.863	447.000
347.707	194.755	448.000
349.876	194.604	448.000
382.409	210.720	449.000
382.225	211.129	449.000
383.291	210.793	449.000
427.466	90.832	450.000
430.470	89.376	450.000
431.869	89.623	450.000
431.593	88.203	450.000
432.350	87.676	450.000
432.730	88.220	450.000
382.422	212.308	451.000
383.161	212.296	451.000
382.266	212.255	451.000
382.103	213.893	451.000
383.577	215.031	452.000
383.605	213.726	452.000
387.133	201.101	453.000
387.797	201.706	453.000
388.062	200.568	453.000
432.606	89.623	454.000
431.615	89.904	454.000
373.095	121.298	455.000
372.843	121.598	455.000
374.665	120.965	455.000
375.200	124.511	455.000
374.522	124.513	455.000
372.506	126.327	455.000
371.873	127.186	455.000
372.075	127.235	455.000
372.188	127.731	455.000
372.374	127.958	455.000
372.782	127.805	455.000
373.835	127.028	455.000
374.562	124.946	455.000
422.798	176.838	456.000
422.803	177.251	456.000
422.823	176.834	456.000
422.796	177.237	456.000
433.157	204.210	457.000
433.308	204.194	457.000
433.628	203.490	457.000
434.234	204.100	457.000
434.169	206.031	457.000
433.072	88.102	458.000
433.457	88.360	458.000
431.925	87.355	458.000
429.897	91.252	459.000
429.910	92.844	459.000
429.395	93.935	459.000
428.687	94.154	459.000
430.233	94.622	459.000
430.825	96.054	459.000
430.463	96.852	459.000
431.319	94.995	459.000
431.818	94.698	459.000
432.752	93.981	460.000
433.741	93.551	460.000
408.046	175.770	461.000
409.467	175.862	461.000
409.257	176.420	461.000
409.023	177.651	461.000
408.345	178.767	461.000
408.816	178.402	461.000
410.079	178.390	461.000
410.645	177.981	461.000
407.664	176.869	462.000
408.014	177.971	462.000
357.823	186.472	463.000
358.721	185.203	463.000
358.066	184.081	463.000
409.736	181.983	464.000
410.190	182.074	464.000
411.977	181.553	464.000
411.966	180.871	464.000
411.321	180.908	464.000
413.268	181.865	464.000
413.905	180.555	464.000
459.163	206.432	465.000
459.053	206.445	465.000
333.009	154.636	466.000
333.762	155.058	466.000
334.399	154.531	466.000
334.908	155.722	466.000
332.879	155.534	466.000
413.755	178.848	467.000
413.958	178.824	467.000
414.504	176.278	467.000
413.758	175.949	467.000
413.178	175.631	467.000
413.272	177.201	467.000
413.678	175.015	468.000
412.442	174.881	468.000
410.950	174.439	468.000
459.196	204.745	469.000
457.349	206.275	469.000
458.866	207.823	469.000
459.222	208.113	469.000
382.965	143.030	470.000
382.849	140.519	470.000
382.001	139.215	470.000
383.195	139.200	470.000
383.799	139.217	470.000
380.768	139.759	470.000
379.416	139.767	470.000
352.221	184.387	471.000
351.473	185.377	471.000
410.939	183.998	472.000
411.667	183.713	472.000
380.751	145.602	473.000
[truncated: 2,156 more rows]
