# Supplementary material for: The transpeptidase PBP2 governs initial localization and activity of the major cell-wall synthesis machinery in E. coli
Source: eLife. 2020 Feb 20;9:e50629. doi: 10.7554/eLife.50629 (PMC7089770; doi:10.7554/eLife.50629)
Supplement: Source data 1. [file elife-50629-data1.zip › data/fast/PAmCherry/A22inliq_FRAP0min_1.txt]

X Y ID
128.131	293.077	1.000
127.831	292.969	1.000
127.714	293.143	1.000
127.865	293.629	1.000
128.205	293.335	1.000
128.498	293.537	1.000
127.814	293.672	1.000
128.303	293.407	1.000
128.169	293.293	1.000
127.724	293.450	1.000
128.356	293.280	1.000
127.825	294.122	1.000
128.244	293.729	1.000
128.413	293.544	1.000
128.425	293.423	1.000
128.003	293.555	1.000
217.025	260.921	2.000
217.368	261.807	2.000
288.794	268.640	3.000
290.275	269.350	3.000
288.469	268.934	3.000
288.070	269.862	3.000
288.099	268.457	3.000
286.754	269.520	3.000
288.892	267.363	3.000
288.658	266.566	3.000
422.931	339.394	4.000
422.736	339.477	4.000
422.478	339.305	4.000
422.264	339.289	4.000
219.581	260.242	5.000
219.518	262.479	5.000
219.554	261.577	5.000
219.472	261.821	5.000
219.490	260.967	5.000
219.248	260.661	5.000
220.579	260.223	5.000
220.821	261.256	5.000
219.198	262.393	5.000
218.596	262.375	5.000
217.809	262.196	5.000
217.725	262.279	5.000
217.644	262.426	5.000
218.574	261.878	5.000
218.406	260.846	5.000
-1.681	224.540	6.000
-2.120	224.609	6.000
-3.572	226.265	6.000
-3.610	227.558	6.000
109.479	279.283	7.000
108.917	279.439	7.000
109.887	279.364	7.000
161.698	232.922	8.000
162.361	232.666	8.000
88.785	257.376	9.000
88.058	257.049	9.000
88.092	257.018	9.000
86.765	257.514	9.000
87.236	257.470	9.000
87.423	257.167	9.000
140.354	276.511	10.000
141.075	276.607	10.000
140.863	277.641	10.000
140.534	277.232	10.000
106.432	255.186	11.000
105.807	254.658	11.000
109.749	280.815	12.000
109.632	279.960	12.000
96.708	266.680	13.000
95.783	265.768	13.000
169.299	235.865	14.000
169.694	235.588	14.000
334.050	245.880	15.000
333.497	244.959	15.000
112.178	319.054	16.000
111.856	319.077	16.000
111.562	318.783	16.000
111.084	319.384	16.000
111.170	318.356	16.000
110.652	317.767	16.000
110.972	318.192	16.000
111.262	317.562	16.000
109.975	317.756	16.000
109.701	317.692	16.000
111.234	318.338	16.000
128.506	293.547	17.000
128.442	293.049	17.000
128.911	293.206	17.000
128.220	293.408	17.000
128.067	293.944	17.000
128.258	293.476	17.000
128.597	293.200	17.000
127.941	293.457	17.000
127.973	293.182	17.000
128.577	293.818	17.000
128.385	293.379	17.000
127.954	293.611	17.000
128.704	293.252	17.000
128.113	293.331	17.000
128.197	293.446	17.000
219.084	211.114	18.000
218.291	210.576	18.000
217.070	209.978	18.000
87.155	255.384	19.000
86.646	255.898	19.000
85.510	255.880	19.000
84.868	255.038	19.000
84.652	254.389	19.000
82.032	252.923	19.000
81.240	253.055	19.000
81.910	253.027	19.000
80.010	253.596	19.000
359.103	322.345	20.000
358.580	321.777	20.000
32.669	228.081	21.000
32.593	228.235	21.000
32.394	229.553	21.000
31.946	228.639	21.000
331.447	245.910	22.000
332.494	247.518	22.000
334.052	247.457	22.000
285.379	482.237	23.000
286.305	482.954	23.000
288.872	481.463	23.000
334.224	245.821	24.000
334.014	245.428	24.000
334.938	245.927	24.000
335.255	246.186	24.000
335.648	246.623	24.000
30.427	229.715	25.000
32.308	229.755	25.000
31.034	228.066	25.000
257.623	190.877	26.000
257.659	191.648	26.000
132.097	189.349	27.000
132.120	189.095	27.000
132.550	189.196	27.000
132.319	189.295	27.000
131.980	189.621	27.000
132.317	189.065	27.000
132.272	189.494	27.000
109.620	279.423	28.000
110.053	279.893	28.000
109.828	279.751	28.000
83.391	260.618	29.000
83.429	261.376	29.000
84.773	262.825	29.000
85.841	264.292	29.000
336.847	247.254	30.000
337.658	247.355	30.000
336.017	248.640	30.000
334.848	246.122	30.000
336.432	247.640	30.000
336.350	247.662	30.000
337.552	246.915	30.000
127.983	292.935	31.000
128.210	293.637	31.000
128.194	293.351	31.000
128.315	293.650	31.000
128.058	293.593	31.000
128.427	293.895	31.000
128.317	293.600	31.000
310.861	177.635	32.000
310.130	178.050	32.000
160.471	237.103	33.000
160.167	237.052	33.000
160.097	237.071	33.000
235.812	215.156	34.000
235.092	214.215	34.000
85.566	267.287	35.000
83.445	268.312	35.000
83.157	266.433	35.000
83.798	264.730	35.000
82.873	265.174	35.000
83.654	265.587	35.000
86.834	267.388	35.000
345.121	179.241	36.000
344.395	178.117	36.000
343.299	177.163	36.000
342.179	177.777	36.000
340.390	177.932	36.000
340.114	177.669	36.000
341.101	178.606	36.000
342.006	180.333	36.000
132.402	189.561	37.000
132.350	189.293	37.000
132.574	189.302	37.000
132.511	189.264	37.000
257.837	191.763	38.000
256.854	191.611	38.000
308.156	178.838	39.000
309.642	178.305	39.000
336.885	247.982	40.000
338.649	247.683	40.000
337.955	249.534	40.000
337.834	248.938	40.000
337.415	249.652	40.000
-57.590	222.008	41.000
-55.855	222.616	41.000
145.281	203.686	42.000
144.238	203.364	42.000
257.671	191.685	43.000
257.132	191.960	43.000
310.484	176.037	44.000
309.607	176.242	44.000
131.882	189.007	45.000
132.356	189.004	45.000
132.470	189.341	45.000
-55.308	221.651	46.000
-55.372	223.171	46.000
236.761	186.618	47.000
236.991	186.962	47.000
84.544	263.019	48.000
85.500	263.029	48.000
128.032	293.579	49.000
128.411	293.643	49.000
128.581	293.159	49.000
128.481	293.207	49.000
128.497	293.230	49.000
128.008	293.997	49.000
128.238	293.297	49.000
127.782	293.661	49.000
128.130	293.815	49.000
128.250	293.547	49.000
128.241	293.309	49.000
128.032	293.443	49.000
128.597	293.259	49.000
301.318	227.633	50.000
299.900	228.518	50.000
298.910	229.272	50.000
-55.136	223.043	51.000
-56.149	221.801	51.000
-55.201	219.659	51.000
86.563	259.380	52.000
84.932	258.029	52.000
83.543	256.747	52.000
141.614	202.290	53.000
140.693	202.228	53.000
132.338	189.526	54.000
132.495	189.772	54.000
296.734	230.157	55.000
295.827	230.641	55.000
295.744	230.058	55.000
-55.193	220.833	56.000
-55.659	220.675	56.000
-56.680	218.065	56.000
-57.489	217.212	56.000
83.848	255.716	57.000
83.401	254.384	57.000
81.565	255.169	57.000
82.240	254.955	57.000
311.732	176.857	58.000
311.707	178.409	58.000
311.977	177.749	58.000
128.201	293.237	59.000
128.635	292.890	59.000
127.976	293.868	59.000
127.667	293.345	59.000
127.991	293.374	59.000
128.109	293.602	59.000
276.993	489.025	60.000
277.515	489.669	60.000
132.565	189.958	61.000
132.082	189.484	61.000
132.307	189.382	61.000
128.034	293.888	62.000
128.320	293.106	62.000
128.352	294.091	62.000
37.972	203.616	63.000
38.382	200.952	63.000
276.905	489.895	64.000
278.111	490.530	64.000
278.614	491.179	64.000
280.368	490.619	64.000
266.651	462.250	65.000
266.588	460.549	65.000
267.763	459.983	65.000
292.708	457.136	66.000
293.461	457.313	66.000
128.226	293.521	67.000
128.041	293.610	67.000
127.784	293.629	67.000
128.147	293.721	67.000
128.139	293.385	67.000
128.989	293.701	67.000
128.261	293.804	67.000
132.349	189.727	68.000
132.075	189.800	68.000
294.566	457.211	69.000
293.543	458.537	69.000
294.834	458.111	69.000
132.090	189.197	70.000
132.377	189.532	70.000
-54.871	219.856	71.000
-55.536	219.069	71.000
-56.542	219.772	71.000
-54.740	220.278	71.000
118.507	288.071	72.000
118.098	287.475	72.000
117.833	288.380	72.000
116.830	290.155	72.000
115.343	290.348	72.000
295.580	457.760	73.000
295.426	457.454	73.000
128.228	293.663	74.000
127.730	293.460	74.000
128.067	293.346	74.000
128.150	293.933	74.000
63.158	245.529	75.000
63.058	244.896	75.000
128.224	280.218	76.000
128.029	279.333	76.000
126.162	277.998	76.000
126.566	276.137	76.000
295.994	458.779	77.000
295.876	460.460	77.000
293.172	462.284	77.000
293.346	463.739	77.000
292.487	464.057	77.000
292.442	463.788	77.000
172.423	215.294	78.000
172.787	214.509	78.000
171.955	215.248	78.000
270.888	500.732	79.000
271.043	501.089	79.000
-51.256	218.854	80.000
-51.069	218.647	80.000
116.845	289.689	81.000
117.554	291.244	81.000
115.927	290.544	81.000
116.375	291.012	81.000
114.927	292.424	81.000
271.009	500.632	82.000
271.745	500.371	82.000
271.144	502.686	82.000
268.382	462.180	83.000
269.745	464.487	83.000
128.227	293.337	84.000
128.131	293.489	84.000
128.061	293.544	84.000
128.404	293.426	84.000
127.979	293.946	84.000
128.244	293.335	84.000
128.339	293.715	84.000
127.977	293.096	84.000
128.377	293.164	84.000
128.118	293.663	84.000
129.319	276.101	85.000
127.317	275.257	85.000
125.939	275.250	85.000
124.647	273.355	85.000
123.149	273.552	85.000
35.427	228.954	86.000
34.671	231.047	86.000
339.042	192.431	87.000
338.880	190.039	87.000
338.472	191.840	87.000
335.659	193.355	87.000
334.271	194.815	87.000
334.338	193.543	87.000
334.549	194.963	87.000
399.470	322.689	88.000
399.686	322.385	88.000
132.435	189.433	89.000
132.450	189.021	89.000
132.132	189.336	89.000
132.517	190.059	89.000
132.268	190.059	89.000
132.397	189.623	89.000
276.088	491.222	90.000
277.823	491.798	90.000
88.954	256.439	91.000
89.383	258.210	91.000
34.223	200.311	92.000
35.887	200.380	92.000
35.377	201.152	92.000
33.714	201.148	92.000
34.065	201.352	92.000
35.230	201.930	92.000
33.859	202.040	92.000
32.123	200.906	92.000
31.870	201.817	92.000
31.669	200.650	92.000
32.485	201.348	92.000
32.791	199.341	92.000
33.772	199.077	92.000
337.963	190.940	93.000
337.201	189.488	93.000
338.263	189.896	93.000
337.754	188.745	93.000
338.218	189.490	93.000
398.313	325.107	94.000
398.432	325.847	94.000
399.178	325.533	94.000
399.763	325.626	94.000
399.294	325.525	94.000
399.673	325.605	94.000
399.372	325.817	94.000
399.782	326.110	94.000
399.234	325.638	94.000
250.089	483.120	95.000
254.125	483.507	95.000
255.942	484.416	95.000
279.280	490.109	96.000
280.300	490.540	96.000
280.049	490.132	96.000
279.750	489.964	96.000
279.875	489.862	96.000
280.872	489.253	96.000
280.484	490.951	96.000
132.113	189.053	97.000
132.492	189.151	97.000
132.305	189.151	97.000
116.000	289.866	98.000
116.743	291.165	98.000
116.266	292.495	98.000
339.207	187.766	99.000
337.647	187.588	99.000
340.437	187.251	99.000
281.231	491.047	100.000
281.416	490.974	100.000
335.906	185.256	101.000
336.629	186.399	101.000
337.060	187.046	101.000
337.795	188.329	101.000
339.482	190.265	101.000
337.942	188.381	101.000
339.033	189.354	101.000
340.702	187.357	101.000
340.649	185.595	101.000
339.579	184.281	101.000
338.612	183.289	101.000
336.669	182.207	101.000
338.381	183.440	101.000
33.550	202.352	102.000
32.332	202.068	102.000
131.918	189.899	103.000
132.328	189.909	103.000
281.909	490.644	104.000
281.400	490.542	104.000
281.965	490.517	104.000
281.789	490.636	104.000
131.920	189.604	105.000
131.824	189.213	105.000
132.490	189.355	105.000
281.440	489.740	106.000
280.781	489.370	106.000
277.971	468.767	107.000
278.678	468.356	107.000
280.098	466.597	107.000
138.896	275.271	108.000
139.783	275.331	108.000
137.789	335.479	109.000
137.740	336.526	109.000
114.960	289.353	110.000
118.120	288.883	110.000
141.223	277.401	111.000
141.646	275.596	111.000
141.404	276.642	111.000
85.374	257.939	112.000
84.989	258.512	112.000
85.721	258.465	112.000
85.525	258.195	112.000
-49.482	188.879	113.000
-49.997	189.049	113.000
339.254	178.879	114.000
339.787	181.325	114.000
339.573	181.116	114.000
338.765	181.014	114.000
336.139	182.750	114.000
137.257	333.098	115.000
137.008	333.533	115.000
136.442	332.932	115.000
234.352	188.271	116.000
235.937	188.152	116.000
117.601	323.721	117.000
118.316	323.496	117.000
119.085	324.712	117.000
118.912	325.807	117.000
279.706	495.435	118.000
279.807	494.259	118.000
278.292	493.644	118.000
275.771	493.625	118.000
275.478	494.118	118.000
277.449	496.361	118.000
421.110	338.870	119.000
422.692	340.758	119.000
276.466	264.061	120.000
279.286	264.424	120.000
119.687	326.631	121.000
125.009	328.005	121.000
126.288	327.878	121.000
170.400	212.664	122.000
169.383	213.614	122.000
169.631	213.801	122.000
169.495	213.344	122.000
169.068	213.947	122.000
168.339	213.535	122.000
167.361	211.844	122.000
85.240	258.166	123.000
85.611	258.720	123.000
281.644	262.728	124.000
281.928	263.015	124.000
69.002	233.805	125.000
68.255	233.878	125.000
69.157	232.999	125.000
236.683	194.954	126.000
238.722	194.284	126.000
87.547	256.577	127.000
87.519	257.551	127.000
281.754	262.565	128.000
282.967	263.897	128.000
196.971	251.394	129.000
196.745	251.631	129.000
354.387	325.739	130.000
354.510	325.765	130.000
354.550	325.992	130.000
354.991	326.002	130.000
354.878	326.057	130.000
354.644	325.624	130.000
354.430	326.028	130.000
354.057	325.691	130.000
139.079	281.926	131.000
138.358	282.464	131.000
138.667	281.095	131.000
139.712	281.261	131.000
69.381	231.685	132.000
69.788	231.574	132.000
70.101	231.742	132.000
69.782	230.848	132.000
69.731	230.910	132.000
69.489	231.281	132.000
170.092	223.143	133.000
172.445	220.792	133.000
171.637	219.927	133.000
171.762	221.246	133.000
170.734	220.852	133.000
172.469	220.992	133.000
171.994	222.607	133.000
-53.448	189.700	134.000
-51.652	190.094	134.000
-51.548	190.989	134.000
70.349	229.969	135.000
70.803	230.243	135.000
174.027	225.387	136.000
174.897	225.718	136.000
258.889	478.525	137.000
256.198	478.575	137.000
-53.328	189.082	138.000
-53.326	188.166	138.000
-52.538	190.929	138.000
259.150	478.401	139.000
256.535	479.710	139.000
257.028	481.315	139.000
258.248	481.990	139.000
256.874	481.443	139.000
354.324	325.773	140.000
354.542	325.924	140.000
354.755	325.953	140.000
354.364	325.500	140.000
278.077	494.771	141.000
279.234	494.656	141.000
278.576	495.514	141.000
277.577	497.202	141.000
275.685	499.662	141.000
276.505	499.665	141.000
-55.681	195.493	142.000
-57.437	193.060	142.000
263.457	175.137	143.000
263.996	176.816	143.000
60.551	237.521	144.000
61.396	239.761	144.000
282.466	483.860	145.000
283.480	483.794	145.000
285.540	482.425	145.000
286.451	480.611	145.000
289.607	479.243	145.000
288.239	478.860	145.000
139.330	276.961	146.000
139.368	277.385	146.000
139.719	279.253	146.000
138.893	279.454	146.000
258.668	478.612	147.000
258.580	479.127	147.000
260.596	477.767	147.000
143.880	201.079	148.000
144.358	201.416	148.000
143.740	201.587	148.000
141.927	201.887	148.000
141.697	201.729	148.000
141.280	202.304	148.000
141.353	201.485	148.000
141.488	201.691	148.000
142.569	203.069	148.000
248.783	222.720	149.000
248.441	222.275	149.000
259.927	476.914	150.000
257.606	478.389	150.000
257.756	478.124	150.000
256.865	481.291	150.000
262.808	162.604	151.000
263.607	161.810	151.000
264.972	159.275	152.000
265.337	158.983	152.000
265.385	159.445	152.000
105.821	317.774	153.000
106.144	315.624	153.000
107.204	314.500	153.000
354.729	325.883	154.000
353.921	326.131	154.000
-56.818	218.864	155.000
-57.378	219.666	155.000
-57.838	219.268	155.000
289.371	236.056	156.000
288.924	237.381	156.000
280.738	495.316	157.000
280.354	495.127	157.000
106.887	313.869	158.000
107.810	315.360	158.000
107.420	315.595	158.000
-56.239	195.520	159.000
-56.820	195.751	159.000
-57.096	194.897	160.000
-57.154	196.493	160.000
121.722	290.088	161.000
121.935	290.705	161.000
120.311	290.670	162.000
120.328	290.787	162.000
119.718	291.072	162.000
119.595	290.663	162.000
119.710	289.485	162.000
119.260	287.455	163.000
118.663	286.905	163.000
117.631	287.593	164.000
119.012	287.574	164.000
34.288	202.977	165.000
35.296	203.576	165.000
87.258	267.180	166.000
88.570	267.284	166.000
87.452	267.677	166.000
85.845	268.971	166.000
85.968	269.518	166.000
84.926	267.494	166.000
85.170	266.000	166.000
284.109	488.598	167.000
283.260	489.492	167.000
-57.304	211.901	168.000
-56.820	211.665	168.000
-57.470	211.741	168.000
-57.014	211.436	168.000
-56.857	211.526	168.000
-56.973	212.048	168.000
-56.412	212.107	168.000
-56.603	212.131	168.000
-57.304	211.857	168.000
-57.310	212.343	168.000
-56.539	212.331	168.000
281.968	451.237	169.000
279.815	451.385	169.000
10.100	206.234	170.000
9.213	205.901	170.000
9.334	205.112	171.000
9.913	204.423	171.000
9.189	202.905	171.000
9.831	203.358	171.000
10.883	203.880	171.000
11.971	204.720	171.000
11.520	205.138	171.000
-57.036	211.897	172.000
-57.288	211.832	172.000
101.676	258.493	173.000
101.128	258.097	173.000
-56.421	212.132	174.000
-56.799	212.235	174.000
-56.886	212.336	174.000
-30.514	176.656	175.000
-32.030	176.795	175.000
222.393	194.643	176.000
222.175	192.845	176.000
-34.976	178.308	177.000
-34.681	176.631	177.000
-33.918	176.265	178.000
-34.586	178.524	178.000
-33.881	178.979	178.000
257.593	192.288	179.000
256.908	192.063	179.000
267.737	159.972	180.000
268.875	160.953	180.000
268.372	161.956	180.000
268.610	161.382	180.000
266.916	161.902	180.000
267.197	162.062	180.000
-35.108	179.678	181.000
-34.807	180.230	181.000
-36.398	179.170	182.000
-36.791	180.212	182.000
-36.467	180.181	182.000
267.452	162.653	183.000
268.262	162.955	183.000
217.948	194.741	184.000
219.587	194.676	184.000
220.371	193.584	185.000
221.306	193.809	185.000
79.527	252.561	186.000
79.846	253.126	186.000
282.187	450.993	187.000
282.277	451.169	187.000
280.763	451.330	187.000
281.644	450.796	187.000
280.757	452.579	187.000
280.436	453.074	187.000
279.932	451.794	187.000
280.096	451.056	187.000
80.523	253.596	188.000
79.970	253.569	188.000
79.295	254.492	188.000
80.461	255.956	188.000
400.003	324.545	189.000
400.324	324.399	189.000
400.523	325.264	189.000
79.524	256.153	190.000
79.541	256.003	190.000
80.256	258.765	190.000
112.232	286.648	191.000
113.383	287.637	191.000
113.625	287.988	192.000
113.291	288.151	192.000
82.008	258.203	193.000
84.864	257.802	193.000
85.420	257.986	193.000
112.436	287.205	194.000
113.988	285.965	194.000
114.198	284.834	194.000
114.345	284.349	194.000
114.985	282.907	194.000
84.456	258.434	195.000
83.053	255.679	195.000
84.065	252.952	196.000
84.967	252.232	196.000
85.747	251.296	196.000
331.820	201.832	197.000
331.019	201.151	197.000
82.804	245.750	198.000
82.432	247.589	198.000
82.601	247.683	198.000
260.227	225.735	199.000
260.128	225.118	199.000
260.638	225.938	199.000
393.262	471.479	200.000
392.215	473.330	200.000
86.089	248.997	201.000
86.007	249.915	201.000
46.253	204.392	202.000
45.759	203.391	202.000
261.132	225.364	203.000
260.673	224.681	203.000
423.240	339.201	204.000
422.547	339.172	204.000
-43.774	176.460	205.000
-44.135	175.960	205.000
392.981	472.251	206.000
393.569	471.566	206.000
393.447	472.573	206.000
248.453	183.239	207.000
251.126	184.877	207.000
146.133	289.086	208.000
146.474	289.802	208.000
422.767	339.237	209.000
423.112	339.318	209.000
257.619	191.643	210.000
256.378	191.829	210.000
423.087	339.395	211.000
422.856	339.350	211.000
248.672	243.516	212.000
249.151	243.608	212.000
257.451	192.096	213.000
256.694	192.033	213.000
257.151	191.794	213.000
257.155	191.296	213.000
257.059	191.902	214.000
256.428	192.660	214.000
249.152	186.555	215.000
250.346	186.444	215.000
251.497	187.616	215.000
212.730	244.859	216.000
212.888	246.334	216.000
300.878	228.875	217.000
300.900	228.765	217.000
422.251	339.443	218.000
422.341	339.092	218.000
211.276	246.652	219.000
210.124	247.025	219.000
299.877	476.892	220.000
300.935	477.561	220.000
302.118	477.628	220.000
300.367	478.604	220.000
300.033	479.290	220.000
300.600	479.873	220.000
302.852	481.082	220.000
303.389	481.020	220.000
303.451	478.268	220.000
303.561	477.485	220.000
303.670	478.280	220.000
302.784	478.898	220.000
301.027	478.374	220.000
300.625	477.433	220.000
257.037	191.967	221.000
256.941	192.207	221.000
251.682	482.735	222.000
252.694	483.399	222.000
254.435	481.103	222.000
253.208	479.835	222.000
255.263	480.479	222.000
254.924	479.175	222.000
257.385	191.720	223.000
257.248	191.547	223.000
449.388	160.299	224.000
449.886	159.904	224.000
257.319	191.152	225.000
256.954	191.728	225.000
449.131	159.595	226.000
449.933	159.549	226.000
448.641	160.001	226.000
337.519	244.714	227.000
336.296	244.378	227.000
257.561	191.576	228.000
256.925	191.980	228.000
302.638	476.180	229.000
302.748	476.769	229.000
302.092	476.351	230.000
300.609	477.683	230.000
301.624	478.476	230.000
303.647	479.949	230.000
303.205	479.275	230.000
449.997	160.146	231.000
450.218	160.334	231.000
337.337	245.385	232.000
337.307	246.101	232.000
449.582	160.233	233.000
449.555	160.252	233.000
449.798	160.144	234.000
449.823	159.807	234.000
449.680	159.984	235.000
449.814	160.511	235.000
-64.995	202.514	236.000
-66.927	203.485	236.000
204.883	217.082	237.000
204.004	219.354	237.000
449.964	160.175	238.000
449.785	159.986	238.000
449.408	159.302	239.000
449.886	159.690	239.000
449.637	160.300	239.000
259.675	505.879	240.000
259.894	505.841	240.000
-62.329	202.093	241.000
-61.923	202.902	241.000
252.872	186.934	242.000
251.626	186.572	242.000
260.064	505.779	243.000
259.930	505.899	243.000
259.877	505.713	243.000
449.560	159.656	244.000
449.477	159.713	244.000
449.151	159.823	244.000
449.184	159.936	244.000
449.004	159.091	244.000
449.290	159.748	244.000
-64.883	204.730	245.000
-65.125	203.658	245.000
247.309	494.055	246.000
249.284	494.127	246.000
249.614	495.629	246.000
252.155	491.219	246.000
252.996	489.794	246.000
252.855	490.539	246.000
251.829	490.991	246.000
247.917	492.351	246.000
247.872	491.774	246.000
247.542	491.394	246.000
-65.271	205.197	247.000
-65.269	205.064	247.000
-65.823	206.124	247.000
-66.512	207.033	247.000
245.840	491.355	248.000
247.155	492.106	248.000
248.589	490.400	248.000
249.002	492.834	248.000
423.630	338.879	249.000
422.980	339.025	249.000
251.842	490.841	250.000
253.214	491.163	250.000
252.676	488.850	250.000
252.040	486.166	250.000
250.622	487.619	250.000
252.715	488.787	250.000
252.906	491.642	250.000
422.581	338.858	251.000
422.516	339.025	251.000
422.914	338.768	252.000
422.600	339.276	252.000
422.846	339.040	252.000
422.953	339.189	252.000
422.741	338.865	252.000
423.357	339.456	253.000
422.903	338.694	253.000
250.621	491.537	254.000
250.994	489.914	254.000
423.012	339.152	255.000
422.544	339.269	255.000
423.117	339.260	255.000
221.011	255.476	256.000
221.110	254.948	256.000
301.434	267.507	257.000
300.181	267.587	257.000
300.023	266.433	257.000
300.750	265.007	257.000
301.857	268.908	258.000
301.475	268.248	258.000
300.196	267.755	258.000
298.587	266.999	258.000
297.689	267.385	259.000
297.382	268.334	259.000
296.835	268.573	259.000
297.484	269.856	259.000
422.682	339.248	260.000
422.732	338.974	260.000
423.171	338.757	261.000
422.838	338.819	261.000
422.906	339.571	261.000
247.208	494.747	262.000
248.756	491.429	262.000
248.464	493.240	262.000
222.224	254.519	263.000
219.342	253.408	263.000
297.038	273.927	264.000
297.158	273.848	264.000
296.745	274.171	264.000
297.866	273.978	264.000
384.744	320.775	265.000
383.237	323.435	265.000
382.188	324.747	265.000
381.838	326.030	265.000
382.070	325.967	265.000
382.523	325.232	265.000
382.113	325.282	265.000
384.072	324.824	265.000
385.181	322.667	265.000
385.241	323.130	265.000
382.568	324.503	265.000
252.417	488.071	266.000
250.996	490.324	266.000
252.353	489.552	266.000
252.006	487.803	266.000
249.988	489.112	266.000
246.560	490.779	266.000
246.527	490.604	266.000
247.532	492.828	266.000
386.707	326.467	267.000
387.134	323.232	267.000
387.463	325.206	267.000
388.716	324.402	267.000
385.725	322.717	267.000
383.965	320.554	267.000
383.019	318.450	267.000
399.424	482.280	268.000
399.238	481.462	268.000
399.431	478.060	269.000
399.590	479.380	269.000
400.579	481.237	269.000
400.259	481.063	269.000
400.020	478.167	269.000
382.074	320.421	270.000
383.181	323.488	270.000
382.595	325.676	270.000
383.631	325.677	270.000
382.799	325.710	270.000
385.401	324.380	270.000
386.674	325.466	270.000
387.140	324.700	270.000
388.074	323.385	270.000
387.323	323.963	270.000
397.894	482.091	271.000
396.574	481.326	271.000
386.207	325.401	272.000
385.261	326.145	272.000
397.738	480.054	273.000
398.283	480.073	273.000
399.590	481.958	273.000
399.097	481.813	273.000
384.121	324.214	274.000
383.990	323.635	274.000
384.355	321.476	274.000
382.990	320.750	274.000
-8.004	212.760	275.000
-7.429	213.082	275.000
-7.275	212.305	275.000
401.279	477.359	276.000
401.519	479.056	276.000
403.927	479.606	276.000
252.229	485.021	277.000
251.238	488.188	277.000
252.147	490.497	277.000
250.910	491.545	277.000
251.793	490.891	277.000
251.654	490.826	277.000
404.589	477.408	278.000
404.959	476.607	278.000
382.561	322.147	279.000
383.059	321.617	279.000
403.403	478.478	280.000
404.063	479.517	280.000
255.180	472.652	281.000
256.931	472.961	281.000
257.807	473.564	281.000
258.488	473.782	281.000
259.758	472.920	281.000
21.681	236.079	282.000
21.447	235.603	282.000
260.404	472.553	283.000
260.336	472.610	283.000
260.693	472.713	283.000
18.755	234.622	284.000
18.475	234.659	284.000
404.884	322.998	285.000
404.914	323.325	285.000
404.211	321.863	285.000
404.504	321.409	285.000
404.321	322.252	285.000
404.564	322.570	285.000
326.000	221.081	286.000
326.962	219.667	286.000
327.539	218.779	287.000
326.864	219.763	287.000
-83.896	259.345	288.000
-84.048	259.011	288.000
237.425	236.126	289.000
237.615	237.207	289.000
238.587	237.000	289.000
238.327	236.406	289.000
293.442	241.170	290.000
295.173	239.358	290.000
446.409	319.330	291.000
445.962	319.087	291.000
447.792	318.344	291.000
449.638	317.732	291.000
450.186	315.697	291.000
432.804	309.461	292.000
431.915	309.656	292.000
430.893	309.554	292.000
-20.697	284.390	293.000
-21.619	284.024	293.000
196.429	288.215	294.000
195.502	288.298	294.000
196.528	285.797	294.000
194.119	284.681	294.000
192.390	287.733	294.000
258.897	285.183	295.000
259.209	285.836	295.000
376.998	260.563	296.000
374.289	261.777	296.000
373.614	262.219	296.000
189.131	223.996	297.000
189.012	223.447	297.000
190.899	223.145	297.000
99.360	312.853	298.000
99.804	312.723	298.000
99.152	314.556	298.000
260.404	286.703	299.000
259.500	286.438	299.000
373.307	260.833	300.000
373.753	259.745	300.000
372.682	260.215	300.000
375.467	260.263	300.000
377.309	259.889	300.000
502.004	245.086	301.000
503.756	246.369	301.000
504.782	245.453	301.000
506.157	244.269	301.000
507.209	244.285	301.000
507.020	243.555	301.000
506.705	244.383	301.000
507.169	243.901	301.000
208.690	223.229	302.000
206.552	223.149	302.000
206.825	222.779	302.000
147.117	164.498	303.000
148.504	165.540	303.000
148.204	164.073	303.000
361.673	219.055	304.000
361.077	220.228	304.000
362.760	221.143	304.000
445.354	232.468	305.000
445.129	231.936	305.000
443.462	231.537	305.000
443.355	232.085	305.000
259.748	284.443	306.000
258.411	284.365	306.000
190.493	288.259	307.000
190.598	287.248	307.000
192.528	286.959	307.000
195.782	285.853	307.000
195.261	285.650	307.000
547.174	197.970	308.000
545.366	198.073	308.000
150.009	163.059	309.000
150.949	163.946	309.000
151.660	164.114	309.000
107.201	325.382	310.000
107.996	327.612	310.000
125.509	213.122	311.000
125.293	211.801	311.000
-19.743	284.731	312.000
-20.608	286.422	312.000
296.024	259.035	313.000
296.317	258.667	313.000
296.368	258.711	313.000
506.225	244.107	314.000
505.100	245.531	314.000
504.007	245.525	314.000
503.530	244.200	314.000
337.155	263.570	315.000
336.964	264.387	315.000
336.902	263.480	315.000
336.751	262.788	315.000
281.639	222.321	316.000
281.022	222.705	316.000
-19.623	285.396	317.000
-20.156	286.535	317.000
-19.600	285.661	317.000
-19.602	285.531	317.000
355.492	270.968	318.000
355.191	272.115	318.000
354.308	271.934	318.000
25.174	259.262	319.000
25.298	258.884	319.000
24.144	259.315	319.000
24.182	259.413	319.000
157.372	304.266	320.000
158.898	304.923	320.000
158.125	305.272	320.000
158.471	304.938	320.000
162.644	276.168	321.000
165.521	276.919	321.000
165.000	276.621	321.000
165.165	274.311	321.000
259.189	286.667	322.000
260.187	287.163	322.000
260.547	286.192	322.000
259.889	285.690	322.000
281.960	224.441	323.000
282.792	224.662	323.000
282.244	224.166	323.000
282.701	224.412	323.000
282.749	224.509	323.000
186.206	241.083	324.000
187.428	241.778	324.000
188.146	241.296	324.000
-19.456	285.677	325.000
-20.200	285.296	325.000
163.839	274.821	326.000
163.482	275.031	326.000
165.779	275.851	326.000
167.232	275.392	326.000
166.494	274.734	326.000
170.141	276.769	326.000
298.972	263.236	327.000
300.373	264.395	327.000
249.747	215.232	328.000
249.358	216.666	328.000
282.312	225.105	329.000
282.773	225.246	329.000
282.879	224.751	329.000
282.033	225.197	329.000
188.897	240.585	330.000
189.329	240.261	330.000
189.547	241.131	330.000
190.006	241.985	330.000
24.881	258.859	331.000
23.986	258.466	331.000
345.845	294.788	332.000
346.132	301.441	332.000
345.914	301.311	332.000
112.494	254.591	333.000
112.727	254.280	333.000
281.612	225.185	334.000
282.854	224.496	334.000
281.553	224.850	334.000
282.542	226.087	334.000
282.827	226.029	334.000
280.659	226.255	334.000
279.546	225.446	334.000
339.352	273.238	335.000
340.343	272.905	335.000
340.734	273.282	335.000
355.892	267.236	336.000
356.542	267.199	336.000
356.629	268.577	336.000
249.081	204.939	337.000
249.568	204.033	337.000
430.981	236.356	338.000
430.482	237.367	338.000
482.250	216.248	339.000
483.718	217.439	339.000
123.102	214.538	340.000
122.801	214.730	340.000
123.187	214.603	340.000
187.225	243.013	341.000
187.030	242.895	341.000
185.858	242.780	341.000
111.117	328.573	342.000
111.764	328.818	342.000
253.741	231.058	343.000
254.063	229.961	343.000
252.112	229.268	343.000
123.115	215.616	344.000
123.314	213.713	344.000
114.703	330.973	345.000
114.107	330.788	345.000
115.789	330.618	345.000
115.837	332.351	345.000
115.197	330.393	345.000
113.196	330.530	345.000
112.297	331.317	345.000
112.553	331.002	345.000
110.974	330.972	345.000
185.320	241.799	346.000
185.465	241.865	346.000
186.080	242.005	346.000
185.171	240.862	346.000
396.526	304.897	347.000
395.419	304.426	347.000
396.297	305.419	347.000
356.845	250.592	348.000
356.557	249.669	348.000
356.584	248.992	348.000
132.787	302.151	349.000
130.650	301.578	349.000
503.984	282.932	350.000
504.084	282.020	350.000
518.446	212.771	351.000
518.711	213.773	351.000
247.674	230.401	352.000
247.681	227.880	352.000
246.998	227.615	352.000
246.177	228.380	352.000
246.219	228.651	352.000
287.719	252.675	353.000
286.157	252.999	353.000
287.516	254.037	353.000
483.445	213.515	354.000
482.874	216.820	354.000
99.546	343.145	355.000
98.881	342.929	355.000
354.911	271.875	356.000
355.402	273.770	356.000
506.332	284.924	357.000
506.593	284.481	357.000
507.529	283.955	357.000
507.586	283.681	357.000
506.513	283.219	357.000
505.970	283.445	357.000
112.010	329.579	358.000
111.176	330.048	358.000
111.930	328.907	358.000
111.858	329.475	358.000
111.692	329.088	358.000
111.914	329.458	358.000
385.472	320.700	359.000
384.073	321.120	359.000
384.766	320.895	359.000
289.103	252.350	360.000
288.296	251.754	360.000
341.193	270.266	361.000
341.926	268.988	361.000
340.296	270.594	361.000
410.209	285.678	362.000
409.827	286.620	362.000
93.089	338.853	363.000
95.110	338.659	363.000
96.335	339.166	363.000
96.234	339.117	363.000
95.885	338.037	363.000
97.101	338.287	363.000
96.081	337.070	363.000
96.336	337.667	363.000
97.552	334.984	363.000
97.126	333.295	363.000
151.371	338.895	364.000
150.883	339.630	364.000
123.444	216.039	365.000
123.608	215.671	365.000
247.370	204.068	366.000
247.883	204.251	366.000
190.847	270.972	367.000
190.327	271.020	367.000
286.769	250.059	368.000
286.616	249.230	368.000
482.355	216.378	369.000
482.516	216.461	369.000
482.683	216.564	369.000
482.725	216.788	369.000
483.607	216.930	369.000
484.754	217.031	369.000
483.793	217.692	369.000
355.352	272.440	370.000
356.562	273.355	370.000
358.128	275.897	370.000
358.311	275.728	370.000
357.199	273.971	370.000
356.845	272.837	370.000
356.271	272.700	370.000
355.617	272.445	370.000
354.458	269.632	370.000
340.353	309.994	371.000
341.910	310.320	371.000
285.327	249.133	372.000
284.134	249.616	372.000
283.898	249.952	372.000
112.146	184.984	373.000
113.284	185.836	373.000
114.733	187.081	373.000
115.390	187.890	373.000
115.427	188.038	373.000
472.444	240.629	374.000
472.712	240.945	374.000
472.582	240.429	374.000
471.884	240.817	374.000
216.828	287.900	375.000
217.395	286.987	375.000
218.643	287.113	375.000
220.771	285.040	375.000
221.153	285.189	375.000
220.736	285.074	375.000
220.463	285.775	375.000
220.149	285.691	375.000
221.195	285.591	375.000
220.649	284.378	375.000
335.237	341.381	376.000
335.146	339.841	376.000
335.787	340.629	376.000
334.681	340.450	376.000
353.358	257.710	377.000
353.345	257.835	377.000
353.252	257.988	377.000
353.482	258.056	377.000
353.031	257.912	377.000
-40.723	300.856	378.000
-42.435	300.869	378.000
440.467	294.277	379.000
439.449	294.177	379.000
203.639	253.932	380.000
205.054	254.155	380.000
204.657	255.512	380.000
203.870	256.270	380.000
204.709	255.183	380.000
205.577	254.908	380.000
111.980	188.071	381.000
109.187	188.193	381.000
109.014	187.478	381.000
334.408	338.966	382.000
334.458	337.478	382.000
342.034	270.734	383.000
342.032	269.828	383.000
341.909	271.429	383.000
358.964	270.184	384.000
359.093	270.061	384.000
360.082	270.066	384.000
361.238	270.190	384.000
361.095	270.488	384.000
361.093	271.524	384.000
360.042	270.447	384.000
-29.613	278.857	385.000
-30.539	276.694	385.000
-28.782	276.356	385.000
285.305	252.498	386.000
284.749	253.267	386.000
284.393	252.218	386.000
139.859	317.760	387.000
140.686	316.159	387.000
142.584	318.160	387.000
143.969	317.301	387.000
145.301	315.847	387.000
145.734	312.403	387.000
145.300	312.463	387.000
423.575	276.151	388.000
423.523	275.986	388.000
423.463	275.025	388.000
423.505	273.902	388.000
424.018	274.687	388.000
424.189	274.823	388.000
424.216	274.208	388.000
423.851	273.675	388.000
425.490	273.335	388.000
-44.339	299.432	389.000
-42.943	299.682	389.000
106.601	189.112	390.000
106.007	189.949	390.000
105.791	188.700	390.000
104.869	188.280	390.000
105.544	190.249	390.000
187.899	227.746	391.000
189.864	226.114	391.000
189.821	225.181	391.000
413.534	289.704	392.000
414.318	288.494	392.000
211.708	268.710	393.000
208.799	268.842	393.000
208.702	269.106	393.000
208.141	268.691	393.000
208.624	270.792	393.000
342.248	272.609	394.000
342.178	272.288	394.000
342.575	272.954	394.000
342.449	272.756	394.000
353.133	258.339	395.000
353.249	257.849	395.000
353.422	257.845	395.000
352.352	258.112	395.000
352.801	257.911	395.000
352.955	258.351	395.000
352.557	257.890	395.000
134.705	347.630	396.000
133.675	347.645	396.000
95.922	272.064	397.000
94.477	273.478	397.000
94.645	272.525	397.000
334.925	337.998	398.000
333.444	337.402	398.000
284.507	252.818	399.000
284.581	252.055	399.000
219.618	288.389	400.000
218.368	287.671	400.000
218.550	287.407	400.000
121.280	218.888	401.000
121.250	218.517	401.000
435.574	292.325	402.000
434.546	293.606	402.000
434.461	293.306	402.000
435.382	293.734	402.000
435.336	294.057	402.000
435.324	293.590	402.000
435.718	293.683	402.000
435.033	294.927	402.000
434.626	295.049	402.000
434.445	295.168	402.000
435.498	294.269	402.000
435.120	293.117	402.000
447.607	232.704	403.000
447.376	233.137	403.000
448.336	231.300	403.000
449.668	231.212	403.000
8.348	273.402	404.000
8.658	271.836	404.000
204.530	254.502	405.000
204.711	253.807	405.000
94.677	272.665	406.000
95.256	272.692	406.000
96.056	271.564	406.000
96.160	270.168	406.000
218.563	286.928	407.000
218.300	285.745	407.000
218.559	284.619	407.000
218.618	285.118	407.000
334.352	337.696	408.000
334.026	338.263	408.000
334.330	338.612	408.000
334.752	338.953	408.000
334.778	338.540	408.000
334.997	339.210	408.000
335.257	339.337	408.000
335.232	338.807	408.000
334.800	338.458	408.000
334.424	337.507	408.000
334.430	335.483	408.000
102.502	187.868	409.000
102.567	188.589	409.000
284.531	250.257	410.000
283.542	248.647	410.000
160.716	321.206	411.000
161.870	320.765	411.000
162.124	321.217	411.000
353.462	258.023	412.000
352.957	257.797	412.000
353.081	258.454	412.000
353.531	257.886	412.000
353.134	257.886	412.000
352.675	257.796	412.000
352.821	258.346	412.000
352.833	257.804	412.000
352.877	258.049	412.000
353.087	258.080	412.000
352.799	257.579	412.000
327.215	299.856	413.000
326.057	300.814	413.000
109.539	330.336	414.000
110.020	330.208	414.000
111.205	329.857	414.000
481.088	248.014	415.000
480.946	247.864	415.000
484.690	215.188	416.000
484.418	215.836	416.000
161.248	322.720	417.000
161.801	323.972	417.000
151.106	340.165	418.000
151.153	339.648	418.000
151.054	338.825	418.000
250.776	204.417	419.000
250.521	205.635	419.000
-43.267	302.273	420.000
-43.264	301.101	420.000
-40.872	302.178	420.000
352.954	246.164	421.000
352.935	245.786	421.000
352.628	246.257	421.000
355.922	247.459	421.000
362.076	246.299	421.000
382.197	269.618	422.000
382.795	269.493	422.000
384.535	270.060	422.000
330.211	302.469	423.000
330.455	302.677	423.000
157.074	324.482	424.000
157.212	322.721	424.000
249.443	204.798	425.000
248.167	203.568	425.000
248.086	204.402	425.000
249.123	204.032	425.000
250.433	203.926	425.000
249.710	204.566	425.000
353.104	258.189	426.000
353.001	257.601	426.000
352.946	258.254	426.000
352.851	257.992	426.000
353.375	257.931	426.000
352.676	258.208	426.000
353.114	257.746	426.000
353.260	257.678	426.000
352.861	258.010	426.000
336.067	264.569	427.000
336.479	264.151	427.000
450.321	232.585	428.000
450.089	231.668	428.000
381.994	271.790	429.000
382.356	270.277	429.000
151.140	339.067	430.000
151.189	339.529	430.000
151.453	339.442	430.000
149.883	340.269	430.000
452.599	232.240	431.000
450.711	231.765	431.000
449.103	230.405	431.000
448.590	230.858	431.000
330.020	300.338	432.000
329.299	300.744	432.000
433.801	243.487	433.000
433.139	242.507	433.000
432.426	242.503	433.000
432.724	243.198	433.000
432.381	242.621	433.000
433.224	242.699	433.000
433.520	242.220	433.000
434.559	242.491	433.000
435.313	241.834	433.000
400.290	312.823	434.000
400.468	316.579	434.000
495.222	195.133	435.000
493.686	196.918	435.000
494.316	198.746	435.000
334.248	335.830	436.000
333.842	336.135	436.000
333.547	335.604	436.000
139.904	249.165	437.000
139.460	248.063	437.000
333.922	334.921	438.000
333.342	337.413	438.000
334.708	337.166	438.000
337.104	263.047	439.000
336.218	263.722	439.000
352.791	258.225	440.000
352.994	257.991	440.000
352.861	257.421	440.000
353.354	258.101	440.000
352.688	258.427	440.000
352.834	258.424	440.000
353.198	258.239	440.000
382.180	269.662	441.000
381.782	267.688	441.000
334.457	263.465	442.000
333.921	262.860	442.000
381.762	267.941	443.000
380.783	267.120	443.000
381.651	268.890	443.000
384.561	266.897	443.000
383.862	265.725	443.000
384.971	264.620	443.000
386.237	262.920	443.000
384.921	261.507	443.000
462.324	230.243	444.000
462.118	229.023	444.000
104.733	159.021	445.000
104.067	159.084	445.000
103.723	160.138	445.000
104.541	160.898	445.000
133.522	247.402	446.000
132.474	247.467	446.000
343.474	322.061	447.000
343.161	323.090	447.000
-16.337	269.407	448.000
-13.976	267.897	448.000
365.254	289.213	449.000
363.551	290.129	449.000
353.322	258.262	450.000
353.008	257.579	450.000
444.099	226.105	451.000
444.842	226.688	451.000
81.509	142.377	452.000
84.095	142.518	452.000
85.474	143.790	452.000
240.056	203.360	453.000
239.333	203.664	453.000
237.764	203.631	453.000
134.962	355.508	454.000
132.649	356.651	454.000
353.036	258.301	455.000
353.225	258.084	455.000
353.293	257.925	455.000
352.860	258.222	455.000
206.254	242.830	456.000
206.057	243.520	456.000
205.945	243.473	456.000
332.189	264.141	457.000
332.654	263.788	457.000
332.087	262.457	457.000
138.073	352.379	458.000
134.511	353.523	458.000
136.115	348.838	458.000
137.022	349.765	458.000
137.913	350.207	458.000
331.577	301.371	459.000
332.369	302.598	459.000
179.278	301.525	460.000
181.241	301.349	460.000
179.824	302.492	460.000
180.622	302.848	460.000
26.250	253.993	461.000
25.817	254.975	461.000
26.162	254.309	461.000
353.346	257.580	462.000
352.761	257.709	462.000
352.428	258.256	462.000
353.288	258.141	462.000
353.546	258.439	462.000
333.794	302.811	463.000
334.404	302.701	463.000
334.633	302.591	463.000
138.927	347.748	464.000
139.686	349.947	464.000
142.078	348.774	464.000
140.843	348.111	464.000
138.344	350.237	464.000
78.904	141.112	465.000
78.038	141.950	465.000
192.632	210.353	466.000
192.102	211.480	466.000
192.608	211.490	466.000
150.722	339.477	467.000
150.840	339.583	467.000
150.640	339.501	467.000
352.648	257.495	468.000
353.333	257.879	468.000
331.818	262.793	469.000
332.661	261.700	469.000
347.095	311.217	470.000
346.606	311.146	470.000
353.899	257.551	471.000
353.174	257.773	471.000
74.312	141.963	472.000
75.669	138.804	472.000
73.727	139.928	472.000
72.744	138.746	472.000
132.113	294.395	473.000
131.463	295.531	473.000
130.962	295.637	473.000
514.760	203.531	474.000
515.400	204.080	474.000
29.382	224.075	475.000
29.990	224.631	475.000
234.385	276.494	476.000
234.938	276.989	476.000
234.291	275.476	476.000
330.187	261.543	477.000
331.508	262.330	477.000
331.868	262.586	477.000
-3.329	263.226	478.000
-3.002	263.729	478.000
460.846	320.896	479.000
460.637	324.259	479.000
357.377	241.341	480.000
357.108	241.777	480.000
357.507	240.788	480.000
358.298	240.464	480.000
355.756	240.938	480.000
356.079	240.868	480.000
-1.216	261.846	481.000
0.320	262.508	481.000
124.421	235.067	482.000
122.816	235.126	482.000
258.610	285.185	483.000
259.367	286.017	483.000
354.710	243.595	484.000
354.750	242.849	484.000
354.410	244.253	484.000
355.556	244.795	484.000
354.925	244.496	484.000
354.428	244.695	484.000
522.149	198.632	485.000
523.239	196.918	485.000
523.818	197.893	485.000
525.246	197.683	485.000
524.983	195.651	485.000
524.331	196.382	485.000
523.293	197.452	485.000
206.373	224.141	486.000
207.093	223.230	486.000
207.774	223.236	486.000
208.185	223.052	486.000
461.776	323.992	487.000
461.518	323.430	487.000
122.903	235.847	488.000
123.338	236.725	488.000
460.012	319.383	489.000
460.042	321.723	489.000
459.822	321.491	489.000
460.964	322.618	489.000
462.819	322.859	489.000
206.226	226.625	490.000
208.041	224.388	490.000
208.459	223.380	490.000
207.871	222.667	490.000
208.203	220.864	490.000
127.002	269.330	491.000
127.755	269.125	491.000
129.683	270.119	491.000
128.387	269.243	491.000
127.473	270.818	491.000
129.679	269.838	491.000
71.736	137.289	492.000
72.629	138.401	492.000
118.877	338.856	493.000
118.781	339.172	493.000
328.647	309.750	494.000
328.023	310.615	494.000
209.130	222.103	495.000
207.307	223.040	495.000
207.541	222.612	495.000
102.609	344.469	496.000
102.807	344.120	496.000
100.673	342.920	496.000
453.558	324.289	497.000
454.252	322.493	497.000
453.876	321.916	497.000
453.853	320.391	497.000
454.672	319.991	497.000
454.614	321.398	497.000
454.294	323.669	497.000
119.585	339.916	498.000
120.005	339.114	498.000
119.458	337.464	498.000
121.211	336.363	498.000
121.032	335.861	498.000
328.009	314.530	499.000
328.619	313.702	499.000
329.575	312.679	499.000
330.491	313.988	499.000
329.596	314.214	499.000
327.810	314.153	499.000
98.065	342.288	500.000
100.501	342.700	500.000
99.407	342.213	500.000
456.148	227.855	501.000
455.253	229.256	501.000
454.985	229.412	501.000
352.876	307.229	502.000
350.396	310.593	502.000
90.031	156.819	503.000
90.064	156.146	503.000
127.421	337.963	504.000
126.247	337.876	504.000
481.122	312.582	505.000
479.897	313.519	505.000
480.575	314.730	505.000
-30.874	304.705	506.000
-31.593	303.854	506.000
-31.463	305.105	506.000
461.193	246.649	507.000
459.547	245.611	507.000
298.051	268.989	508.000
297.803	269.257	508.000
458.685	244.598	509.000
458.850	244.995	509.000
-32.024	307.390	510.000
-32.743	307.286	510.000
-32.550	307.485	510.000
96.857	317.251	511.000
96.316	316.333	511.000
95.849	317.195	511.000
462.335	245.450	512.000
461.826	244.042	512.000
459.463	244.867	513.000
459.384	243.063	513.000
461.080	241.490	513.000
71.845	138.385	514.000
70.555	139.228	514.000
-30.794	306.720	515.000
-30.571	306.404	515.000
143.737	247.435	516.000
144.233	247.391	516.000
336.257	339.256	517.000
335.530	338.304	517.000
-29.013	305.661	518.000
-29.800	305.049	518.000
-29.004	303.527	518.000
-28.934	304.032	518.000
448.949	227.378	519.000
448.538	228.880	519.000
446.519	228.845	519.000
446.781	228.045	519.000
449.513	227.918	519.000
446.241	228.147	519.000
446.113	229.194	519.000
445.965	228.369	519.000
447.286	227.694	519.000
475.285	316.686	520.000
475.713	316.049	520.000
475.327	316.448	520.000
-30.681	301.811	521.000
-30.325	301.857	521.000
369.184	326.616	522.000
367.464	325.989	522.000
446.265	226.662	523.000
446.908	228.426	523.000
446.254	228.563	523.000
445.939	226.787	523.000
513.096	218.987	524.000
513.346	217.230	524.000
513.890	216.467	524.000
513.359	215.852	524.000
367.939	329.729	525.000
367.976	329.411	525.000
151.336	339.022	526.000
150.793	339.610	526.000
205.489	294.382	527.000
204.581	293.122	527.000
74.854	141.853	528.000
75.145	142.958	528.000
76.547	143.981	528.000
150.693	339.660	529.000
151.044	338.685	529.000
150.472	339.936	529.000
151.086	339.861	529.000
108.760	189.098	530.000
108.414	189.822	530.000
107.212	188.805	530.000
107.457	188.318	530.000
113.062	140.080	531.000
114.325	140.737	531.000
476.430	246.026	532.000
478.243	247.213	532.000
479.020	246.544	532.000
479.852	247.097	532.000
202.017	293.083	533.000
201.291	293.170	533.000
480.358	247.360	534.000
480.470	246.227	534.000
480.210	246.479	534.000
480.273	246.503	534.000
482.023	247.223	534.000
517.839	259.029	535.000
518.826	258.823	535.000
519.529	257.815	535.000
518.328	257.493	535.000
518.663	257.839	535.000
517.595	256.880	535.000
517.274	255.949	535.000
77.095	142.380	536.000
77.498	142.495	536.000
205.003	267.419	537.000
205.158	268.196	537.000
203.960	269.000	537.000
203.701	267.050	537.000
234.149	210.864	538.000
234.489	210.284	538.000
234.004	209.606	538.000
235.617	212.322	538.000
234.711	211.870	538.000
237.109	210.839	538.000
236.317	208.390	538.000
236.753	209.292	538.000
238.935	210.661	538.000
22.496	227.247	539.000
21.891	225.815	539.000
365.197	307.260	540.000
364.131	308.265	540.000
363.947	308.696	540.000
363.882	309.273	540.000
361.869	310.083	540.000
518.057	258.520	541.000
517.865	258.185	541.000
516.342	257.354	541.000
516.284	257.666	541.000
515.174	258.128	541.000
475.389	333.854	542.000
475.698	333.604	542.000
205.023	266.907	543.000
206.294	267.230	543.000
207.526	267.492	543.000
206.815	265.806	543.000
206.951	266.715	543.000
207.293	267.012	543.000
207.263	265.637	543.000
108.290	141.991	544.000
109.052	140.690	544.000
362.498	309.416	545.000
364.720	307.535	545.000
364.474	306.751	545.000
363.922	305.621	545.000
368.182	304.275	545.000
476.421	334.593	546.000
475.708	334.381	546.000
22.904	229.792	547.000
22.619	230.719	547.000
367.614	329.849	548.000
369.753	329.200	548.000
368.731	330.943	548.000
205.962	206.701	549.000
207.312	207.271	549.000
207.483	207.489	549.000
208.484	208.352	549.000
514.782	258.237	550.000
514.181	257.258	550.000
514.566	257.583	550.000
479.422	333.990	551.000
478.272	332.315	551.000
238.983	213.935	552.000
238.754	213.215	552.000
238.135	212.100	552.000
-15.125	255.508	553.000
-13.784	254.981	553.000
150.651	339.103	554.000
150.592	339.542	554.000
150.947	339.394	554.000
150.015	339.100	554.000
208.128	207.027	555.000
207.558	205.250	555.000
207.008	205.292	555.000
150.736	329.485	556.000
149.189	329.760	556.000
147.652	329.231	556.000
157.042	157.281	557.000
158.941	157.948	557.000
456.197	227.965	558.000
457.087	228.678	558.000
363.574	305.591	559.000
363.954	304.631	559.000
364.146	304.039	559.000
364.387	305.268	559.000
363.704	307.017	559.000
363.787	305.842	559.000
365.831	305.916	559.000
364.761	304.443	559.000
364.001	306.332	559.000
361.981	306.832	559.000
361.264	306.196	559.000
361.116	308.119	559.000
361.754	307.839	559.000
508.646	203.410	560.000
509.064	202.803	560.000
242.890	215.897	561.000
243.376	212.826	561.000
241.294	211.126	561.000
240.655	209.161	561.000
239.838	209.698	561.000
457.974	229.648	562.000
455.981	229.564	562.000
81.927	249.565	563.000
81.799	249.488	563.000
76.950	233.303	564.000
75.136	233.984	564.000
452.558	286.357	565.000
453.803	287.162	565.000
111.154	151.168	566.000
110.449	151.285	566.000
106.959	151.119	566.000
480.786	334.672	567.000
480.394	334.946	567.000
479.728	336.274	567.000
479.244	336.386	567.000
76.826	232.657	568.000
[truncated: 8,859 more rows]
