# Supplementary material for: The transpeptidase PBP2 governs initial localization and activity of the major cell-wall synthesis machinery in E. coli
Source: eLife. 2020 Feb 20;9:e50629. doi: 10.7554/eLife.50629 (PMC7089770; doi:10.7554/eLife.50629)
Supplement: Source data 1. [file elife-50629-data1.zip › data/fast/PAmCherry/A22inliq_FRAP0min_2.txt]

X Y ID
96.127	242.514	1.000
97.538	241.424	1.000
99.861	241.862	1.000
164.806	312.212	2.000
164.494	311.448	2.000
287.146	333.645	3.000
288.188	331.827	3.000
290.688	330.627	3.000
289.479	329.805	3.000
290.282	330.711	3.000
292.785	331.198	3.000
294.344	330.696	3.000
253.729	55.982	4.000
255.270	55.658	4.000
378.606	152.107	5.000
379.456	152.222	5.000
378.787	153.159	5.000
63.065	403.044	6.000
62.475	404.907	6.000
343.505	112.656	7.000
344.051	113.204	7.000
341.688	112.914	7.000
343.377	113.761	7.000
342.858	114.476	7.000
339.923	114.920	7.000
341.610	114.602	7.000
340.369	113.472	7.000
339.708	113.433	7.000
381.094	80.477	8.000
379.983	80.589	8.000
380.161	80.774	8.000
131.996	340.701	9.000
132.538	342.449	9.000
154.830	378.428	10.000
156.293	379.891	10.000
474.242	25.110	11.000
474.909	24.527	11.000
231.068	98.238	12.000
231.472	98.971	12.000
438.625	189.900	13.000
438.001	189.798	13.000
439.792	192.602	13.000
441.063	193.698	13.000
442.366	194.629	13.000
444.759	194.461	13.000
445.209	192.497	13.000
444.088	192.973	13.000
443.986	192.398	13.000
300.563	388.508	14.000
300.826	387.981	14.000
300.441	387.779	14.000
300.969	386.879	14.000
300.697	386.402	14.000
301.049	386.570	14.000
301.276	385.699	14.000
242.369	163.439	15.000
242.021	164.516	15.000
242.930	163.868	15.000
6.944	348.099	16.000
6.057	346.097	16.000
380.582	81.066	17.000
381.318	82.553	17.000
381.295	84.219	17.000
475.760	25.186	18.000
475.303	25.491	18.000
474.549	24.623	18.000
473.811	25.593	18.000
474.659	25.797	18.000
474.302	25.602	18.000
228.939	313.954	19.000
228.505	313.682	19.000
231.771	97.910	20.000
231.434	96.932	20.000
134.836	275.567	21.000
134.259	276.938	21.000
296.492	329.554	22.000
296.381	330.362	22.000
107.325	232.614	23.000
106.826	232.583	23.000
129.353	346.397	24.000
129.225	343.944	24.000
130.602	343.413	24.000
305.904	331.049	25.000
305.719	329.283	25.000
306.100	329.250	25.000
304.522	329.387	25.000
303.890	328.195	25.000
303.225	328.009	25.000
300.077	40.190	26.000
300.654	41.183	26.000
280.336	74.725	27.000
280.924	75.188	27.000
153.966	139.997	28.000
154.549	139.329	28.000
153.612	138.223	28.000
152.397	139.066	28.000
335.708	126.543	29.000
335.404	127.713	29.000
336.818	125.096	29.000
345.622	13.966	30.000
345.634	13.894	30.000
346.024	14.328	30.000
278.314	127.232	31.000
277.699	126.676	31.000
379.095	84.404	32.000
379.159	84.551	32.000
473.904	25.329	33.000
474.036	25.522	33.000
473.917	25.401	33.000
474.423	25.090	33.000
474.334	24.964	33.000
84.099	234.675	34.000
83.625	235.779	34.000
179.782	227.799	35.000
178.674	228.270	35.000
177.506	226.436	35.000
93.877	372.753	36.000
93.945	373.175	36.000
127.581	324.516	37.000
126.757	324.125	37.000
127.359	324.822	37.000
331.206	102.547	38.000
331.909	102.599	38.000
150.392	139.134	39.000
153.405	138.593	39.000
347.431	12.454	40.000
345.783	12.215	40.000
344.416	10.305	40.000
345.159	10.068	40.000
418.441	107.252	41.000
418.712	106.953	41.000
100.261	245.445	42.000
99.266	244.206	42.000
99.751	244.725	42.000
98.250	245.099	42.000
98.181	245.192	42.000
97.950	245.558	42.000
97.592	242.911	42.000
98.489	243.142	42.000
97.182	243.135	42.000
94.997	243.071	42.000
343.111	112.830	43.000
341.986	112.625	43.000
473.799	24.358	44.000
473.905	24.323	44.000
474.666	24.537	44.000
475.155	25.062	44.000
474.785	24.705	44.000
474.072	24.765	44.000
473.916	25.195	44.000
474.118	24.545	44.000
474.294	24.525	44.000
474.256	25.021	44.000
473.779	24.826	44.000
474.193	24.322	44.000
474.340	23.549	44.000
177.547	227.432	45.000
178.728	226.793	45.000
334.434	125.265	46.000
334.881	126.320	46.000
334.917	125.718	46.000
335.004	126.647	46.000
335.252	127.760	46.000
335.507	127.954	46.000
115.081	218.445	47.000
115.318	219.395	47.000
116.458	220.033	47.000
116.078	218.180	47.000
115.479	216.534	47.000
115.976	214.835	47.000
126.980	324.481	48.000
126.915	324.690	48.000
127.374	324.627	48.000
93.837	371.936	49.000
93.232	369.232	49.000
94.063	368.271	49.000
68.861	384.507	50.000
68.537	385.573	50.000
154.351	138.195	51.000
155.501	138.955	51.000
155.115	139.755	51.000
293.141	27.247	52.000
293.721	26.802	52.000
280.258	77.787	53.000
280.068	75.378	53.000
280.739	74.961	53.000
146.912	229.578	54.000
145.292	229.218	54.000
148.245	229.449	54.000
344.725	10.616	55.000
343.819	11.473	55.000
155.920	378.006	56.000
156.081	377.438	56.000
260.956	350.936	57.000
261.433	348.759	57.000
260.704	348.309	57.000
258.540	348.076	57.000
338.480	125.898	58.000
339.658	126.870	58.000
340.580	127.405	58.000
341.015	127.706	58.000
340.201	127.352	58.000
147.494	229.999	59.000
145.236	231.235	59.000
145.887	232.807	59.000
146.281	233.558	59.000
145.126	233.186	59.000
127.366	324.717	60.000
127.528	324.340	60.000
138.017	361.126	61.000
137.670	362.167	61.000
153.828	136.386	62.000
154.565	135.597	62.000
253.639	375.135	63.000
252.865	374.735	63.000
97.987	243.071	64.000
97.656	242.641	64.000
97.028	241.174	64.000
243.638	23.479	65.000
242.339	23.864	65.000
242.232	23.718	65.000
280.497	73.716	66.000
281.187	73.719	66.000
281.853	73.818	66.000
282.718	74.206	66.000
282.468	74.316	66.000
282.870	74.027	66.000
105.941	230.075	67.000
104.822	229.974	67.000
95.669	370.504	68.000
95.965	371.161	68.000
96.539	372.592	68.000
245.780	272.274	69.000
246.240	271.404	69.000
247.087	273.615	69.000
110.820	428.211	70.000
111.203	427.828	70.000
110.900	428.413	70.000
109.806	428.748	70.000
320.594	393.214	71.000
321.273	392.789	71.000
321.109	392.874	71.000
320.165	392.750	71.000
475.191	25.322	72.000
475.139	25.772	72.000
474.082	26.419	72.000
472.320	25.755	72.000
471.894	26.025	72.000
94.886	240.071	73.000
94.389	239.203	73.000
93.273	237.534	73.000
239.485	24.556	74.000
239.682	24.317	74.000
239.783	24.477	74.000
248.564	33.199	75.000
248.391	32.953	75.000
249.198	32.882	75.000
249.211	32.462	75.000
249.070	33.390	75.000
285.648	345.188	76.000
285.873	346.177	76.000
282.844	74.407	77.000
282.573	73.607	77.000
282.264	72.274	77.000
282.505	73.719	77.000
282.507	74.164	77.000
153.598	135.483	78.000
152.878	134.912	78.000
83.664	312.280	79.000
81.958	312.453	79.000
82.128	313.065	79.000
285.850	344.237	80.000
285.850	343.694	80.000
319.955	115.022	81.000
319.933	114.889	81.000
318.866	116.448	81.000
84.421	243.415	82.000
83.425	244.114	82.000
84.367	243.955	82.000
208.088	227.857	83.000
205.910	228.075	83.000
208.796	227.712	83.000
210.618	228.208	83.000
255.633	67.015	84.000
256.187	66.095	84.000
257.333	66.932	84.000
248.633	32.836	85.000
248.374	32.632	85.000
248.354	32.653	85.000
435.179	251.738	86.000
435.142	251.564	86.000
444.866	181.096	87.000
444.261	180.348	87.000
320.781	170.456	88.000
320.161	169.821	88.000
239.699	25.241	89.000
240.169	25.355	89.000
240.746	25.233	89.000
240.305	26.295	89.000
240.060	26.246	89.000
238.565	26.442	89.000
238.629	25.447	89.000
240.430	24.195	89.000
241.266	23.202	89.000
241.659	23.213	89.000
83.969	311.087	90.000
83.390	310.318	90.000
83.322	307.635	90.000
84.291	308.477	90.000
83.669	311.093	90.000
81.618	310.920	90.000
82.123	311.447	90.000
213.089	228.623	91.000
211.298	229.724	91.000
211.608	231.031	91.000
211.752	231.253	91.000
212.694	230.763	91.000
98.144	302.044	92.000
97.038	301.121	92.000
198.365	393.587	93.000
197.763	396.580	93.000
97.970	236.348	94.000
97.301	236.693	94.000
275.930	390.932	95.000
274.366	390.384	95.000
67.962	337.090	96.000
68.439	336.011	96.000
344.629	10.876	97.000
343.801	11.885	97.000
342.031	14.300	97.000
273.067	393.189	98.000
274.420	393.659	98.000
273.843	393.367	98.000
273.225	392.916	98.000
275.066	393.565	98.000
275.543	393.117	98.000
275.571	393.477	98.000
274.916	393.131	98.000
317.099	120.390	99.000
316.917	120.180	99.000
316.893	119.968	99.000
317.337	120.340	99.000
222.451	255.088	100.000
223.150	255.333	100.000
220.158	254.632	100.000
220.252	252.674	100.000
178.266	399.001	101.000
178.712	397.955	101.000
316.923	119.060	102.000
317.597	119.502	102.000
317.763	120.492	102.000
105.679	253.076	103.000
105.585	252.818	103.000
154.723	135.409	104.000
154.515	136.393	104.000
154.033	137.336	104.000
151.837	136.695	104.000
150.464	135.868	104.000
149.225	135.192	104.000
148.533	135.198	104.000
147.256	136.140	104.000
146.928	136.704	104.000
146.759	138.194	104.000
242.440	24.032	105.000
241.684	22.241	105.000
242.750	22.596	105.000
242.819	22.146	105.000
241.286	22.374	105.000
98.178	240.591	106.000
98.016	239.506	106.000
97.463	238.359	106.000
98.563	237.832	106.000
98.768	235.141	106.000
97.790	234.288	106.000
109.739	251.847	107.000
111.153	251.788	107.000
221.286	251.687	108.000
221.233	251.180	108.000
110.137	253.367	109.000
108.837	252.597	109.000
239.521	22.787	110.000
241.459	23.428	110.000
240.964	24.380	110.000
240.928	23.967	110.000
240.046	23.200	110.000
160.836	397.395	111.000
161.446	396.797	111.000
94.161	368.057	112.000
94.570	369.124	112.000
92.355	368.525	112.000
92.463	367.981	112.000
239.027	23.805	113.000
240.954	24.046	113.000
241.295	24.565	113.000
241.041	23.254	113.000
221.727	254.758	114.000
221.024	253.307	114.000
199.043	397.956	115.000
200.284	395.954	115.000
266.737	407.681	116.000
268.221	408.260	116.000
269.840	407.521	116.000
270.795	406.082	116.000
270.697	406.920	116.000
270.489	408.205	116.000
272.048	408.569	116.000
273.140	407.377	116.000
319.146	400.117	117.000
318.733	399.508	117.000
107.803	249.275	118.000
107.720	252.091	118.000
44.862	348.304	119.000
46.336	351.141	119.000
143.790	134.556	120.000
143.005	134.839	120.000
515.444	158.061	121.000
514.030	159.942	121.000
272.770	407.312	122.000
273.585	407.141	122.000
95.572	269.317	123.000
94.013	268.497	123.000
94.013	268.497	123.000
93.174	269.704	123.000
318.799	400.210	124.000
318.719	399.625	124.000
318.719	399.625	124.000
127.244	221.277	125.000
127.244	221.277	125.000
126.755	221.737	125.000
159.947	421.397	126.000
159.947	421.397	126.000
335.085	380.478	127.000
334.021	379.821	127.000
112.131	432.136	128.000
112.131	432.136	128.000
112.054	431.551	128.000
114.033	431.241	128.000
114.114	431.167	128.000
114.307	432.043	128.000
115.988	431.962	128.000
116.840	431.223	128.000
118.250	433.282	128.000
117.902	433.837	128.000
117.157	433.177	128.000
116.606	432.925	128.000
116.939	433.123	128.000
115.558	433.781	128.000
273.846	410.431	129.000
274.232	411.454	129.000
288.583	174.325	130.000
288.362	176.054	130.000
288.365	176.296	130.000
289.168	177.120	130.000
110.209	399.916	131.000
110.801	399.425	131.000
334.219	379.919	132.000
334.497	380.256	132.000
333.760	379.145	132.000
332.722	379.012	132.000
332.055	378.927	132.000
332.107	379.427	132.000
332.525	378.154	132.000
332.602	377.256	132.000
333.163	376.878	132.000
331.723	376.627	132.000
131.630	289.549	133.000
131.354	289.283	133.000
130.594	289.290	133.000
132.560	287.068	133.000
132.319	287.361	133.000
278.926	127.178	134.000
271.965	130.721	134.000
116.543	433.776	135.000
119.575	433.546	135.000
273.802	410.262	136.000
271.136	410.789	136.000
383.642	102.328	137.000
381.229	102.378	137.000
108.858	399.182	138.000
108.886	397.563	138.000
108.298	398.387	138.000
198.443	279.116	139.000
198.161	276.790	139.000
196.401	278.876	139.000
195.637	277.058	139.000
118.622	430.443	140.000
118.918	429.514	140.000
123.709	217.709	141.000
126.088	218.835	141.000
90.285	277.302	142.000
90.464	276.924	142.000
90.800	278.788	142.000
90.869	278.312	142.000
91.340	278.688	142.000
88.670	278.085	142.000
131.331	288.468	143.000
131.576	287.547	143.000
132.297	285.975	143.000
269.029	409.245	144.000
268.656	410.511	144.000
145.399	415.791	145.000
147.112	416.046	145.000
123.915	219.754	146.000
125.047	221.043	146.000
125.652	221.923	146.000
126.685	222.473	146.000
125.755	222.413	146.000
77.714	284.993	147.000
76.792	287.329	147.000
145.387	416.777	148.000
147.202	418.037	148.000
278.177	127.076	149.000
278.249	127.768	149.000
235.763	70.501	150.000
235.268	71.222	150.000
146.499	273.153	151.000
147.756	271.829	151.000
148.405	272.172	151.000
126.751	222.277	152.000
127.365	221.367	152.000
127.859	222.692	152.000
127.434	223.618	152.000
126.726	224.602	152.000
127.277	224.384	152.000
126.931	223.155	152.000
126.997	223.082	152.000
127.916	222.084	152.000
126.527	221.854	152.000
125.018	221.750	152.000
125.326	221.694	152.000
126.546	220.342	152.000
162.372	344.529	153.000
161.038	344.162	153.000
162.111	344.583	153.000
161.787	344.618	153.000
71.947	388.890	154.000
69.314	389.026	154.000
94.879	371.349	155.000
95.720	372.360	155.000
158.073	298.755	156.000
157.302	298.585	156.000
223.716	74.974	157.000
223.557	74.670	157.000
225.677	74.304	157.000
224.848	72.267	157.000
239.101	114.911	158.000
237.971	114.400	158.000
237.971	111.845	158.000
239.794	111.966	158.000
238.388	113.230	158.000
334.107	378.784	159.000
334.595	378.828	159.000
309.072	56.358	160.000
307.757	56.904	160.000
308.798	56.809	160.000
307.517	56.377	160.000
157.953	299.659	161.000
157.447	297.327	161.000
158.202	296.421	161.000
159.766	295.344	161.000
331.963	117.192	162.000
330.905	116.168	162.000
362.484	174.896	163.000
363.914	173.548	163.000
237.946	116.645	164.000
237.387	118.061	164.000
255.774	98.983	165.000
256.334	99.826	165.000
238.744	115.247	166.000
237.565	114.607	166.000
127.471	219.543	167.000
127.648	219.312	167.000
126.739	219.566	167.000
161.573	346.807	168.000
158.650	347.162	168.000
232.872	257.569	169.000
233.655	256.220	169.000
232.872	255.909	169.000
230.846	256.892	169.000
76.252	264.518	170.000
76.868	263.573	170.000
236.787	116.195	171.000
238.578	116.464	171.000
239.752	116.305	171.000
238.594	117.184	171.000
239.499	118.451	171.000
238.647	118.295	171.000
237.354	118.925	171.000
159.099	414.438	172.000
159.038	414.413	172.000
160.226	414.962	172.000
408.428	277.847	173.000
408.233	277.741	173.000
407.816	277.722	173.000
407.496	277.694	173.000
407.471	277.985	173.000
37.906	332.425	174.000
37.728	332.865	174.000
35.715	333.056	174.000
126.572	218.790	175.000
125.965	221.642	175.000
230.865	257.940	176.000
230.992	256.819	176.000
229.980	255.867	176.000
77.518	260.475	177.000
76.232	260.886	177.000
135.095	366.803	178.000
135.631	366.399	178.000
134.827	366.199	178.000
241.693	291.418	179.000
241.017	290.772	179.000
242.116	290.401	179.000
242.744	290.802	179.000
241.942	291.642	179.000
406.697	274.507	180.000
405.765	274.809	180.000
406.215	274.349	180.000
406.457	274.515	180.000
406.244	274.877	180.000
406.400	274.697	180.000
406.733	276.954	180.000
407.865	276.460	180.000
408.255	276.676	180.000
93.832	397.419	181.000
93.038	398.000	181.000
140.829	376.553	182.000
140.381	377.164	182.000
248.581	335.377	183.000
251.417	335.360	183.000
300.437	36.770	184.000
300.039	36.953	184.000
271.249	136.758	185.000
270.029	136.971	185.000
269.802	137.297	185.000
408.459	276.833	186.000
409.089	278.787	186.000
409.509	277.879	186.000
408.493	280.282	186.000
409.128	280.514	186.000
409.326	279.346	186.000
409.164	279.859	186.000
407.882	279.988	186.000
407.565	281.283	186.000
406.514	282.026	186.000
407.862	283.299	186.000
409.359	282.849	186.000
410.026	281.957	186.000
409.514	281.960	186.000
142.215	380.325	187.000
140.711	380.125	187.000
144.782	373.189	188.000
145.524	372.951	188.000
289.156	33.983	189.000
290.660	32.170	189.000
296.235	384.490	190.000
293.995	383.331	190.000
286.270	33.912	191.000
285.489	34.176	191.000
285.677	33.769	191.000
287.017	31.947	191.000
287.442	31.526	191.000
287.142	29.877	191.000
288.361	29.117	191.000
287.298	29.128	191.000
287.782	29.853	191.000
288.461	30.312	191.000
109.319	231.788	192.000
109.213	234.333	192.000
291.277	394.354	193.000
291.622	394.976	193.000
146.921	353.827	194.000
147.107	353.740	194.000
146.869	354.186	194.000
303.673	36.900	195.000
303.646	36.977	195.000
303.592	36.299	195.000
292.447	395.272	196.000
291.827	394.311	196.000
292.008	393.936	196.000
291.904	393.679	196.000
67.117	257.744	197.000
68.368	253.757	197.000
66.336	251.048	197.000
62.895	252.074	197.000
109.484	261.708	198.000
110.210	261.672	198.000
64.510	251.493	199.000
64.372	252.170	199.000
110.177	232.575	200.000
109.187	231.875	200.000
175.966	291.694	201.000
176.084	292.315	201.000
175.201	291.938	201.000
175.341	292.672	201.000
65.732	250.561	202.000
66.268	251.106	202.000
143.881	375.894	203.000
145.678	376.105	203.000
175.114	295.348	204.000
175.626	294.559	204.000
174.756	293.196	204.000
297.702	395.903	205.000
298.593	395.940	205.000
298.168	395.471	205.000
224.885	76.142	206.000
226.491	76.225	206.000
299.223	35.823	207.000
299.904	35.851	207.000
300.306	35.553	207.000
299.346	34.655	207.000
299.957	34.789	207.000
299.586	34.903	207.000
325.608	128.007	208.000
327.478	128.303	208.000
328.366	130.690	208.000
330.109	131.077	208.000
173.912	292.312	209.000
173.571	292.392	209.000
173.122	292.462	209.000
147.244	362.467	210.000
148.019	361.786	210.000
331.123	128.766	211.000
329.252	130.076	211.000
331.071	129.142	211.000
332.705	128.316	211.000
301.092	33.823	212.000
301.119	33.854	212.000
301.466	35.253	212.000
117.317	428.412	213.000
117.512	429.323	213.000
303.260	34.011	214.000
303.421	33.060	214.000
302.258	32.201	214.000
302.236	31.640	214.000
252.714	372.227	215.000
252.952	371.312	215.000
105.807	263.745	216.000
106.608	263.562	216.000
107.225	262.031	216.000
107.716	260.998	216.000
107.385	261.472	216.000
107.013	260.815	216.000
105.483	258.937	216.000
116.729	428.420	217.000
113.978	428.540	217.000
112.487	427.745	217.000
114.354	427.975	217.000
115.342	429.265	217.000
113.735	428.680	217.000
113.767	428.134	217.000
113.139	429.242	217.000
114.319	430.214	217.000
113.849	429.293	217.000
112.438	432.101	217.000
332.219	129.129	218.000
334.473	129.910	218.000
287.746	35.362	219.000
288.915	35.907	219.000
294.404	392.846	220.000
294.541	395.059	220.000
294.578	396.032	220.000
293.522	394.687	220.000
262.655	142.082	221.000
263.127	141.657	221.000
106.714	257.477	222.000
105.856	256.875	222.000
250.033	371.269	223.000
251.098	371.443	223.000
327.613	117.582	224.000
326.133	118.525	224.000
326.810	118.179	224.000
264.177	139.797	225.000
262.493	141.721	225.000
54.447	313.927	226.000
54.958	313.107	226.000
242.108	288.420	227.000
242.268	287.636	227.000
241.638	288.607	227.000
242.080	288.718	227.000
242.533	288.456	227.000
253.516	371.982	228.000
253.773	371.731	228.000
181.498	241.131	229.000
181.289	241.451	229.000
324.932	115.654	230.000
325.132	119.717	230.000
70.276	252.932	231.000
68.769	254.146	231.000
68.973	253.057	231.000
241.541	288.877	232.000
242.603	288.420	232.000
241.379	288.437	232.000
117.298	340.699	233.000
117.270	339.244	233.000
258.880	101.255	234.000
259.593	99.599	234.000
260.049	97.309	234.000
260.215	98.210	234.000
259.613	98.375	234.000
202.815	255.216	235.000
204.280	255.110	235.000
110.039	431.318	236.000
110.613	431.098	236.000
383.140	146.158	237.000
383.163	145.847	237.000
151.879	232.478	238.000
151.907	232.977	238.000
339.706	433.845	239.000
339.366	434.639	239.000
46.642	382.157	240.000
46.780	381.177	240.000
45.754	381.042	240.000
180.497	240.946	241.000
179.702	240.808	241.000
180.035	241.103	241.000
180.466	241.458	241.000
129.441	294.759	242.000
130.188	296.499	242.000
507.223	358.363	243.000
505.309	358.224	243.000
505.374	358.327	243.000
106.958	257.408	244.000
106.591	257.723	244.000
71.410	251.028	245.000
68.400	252.210	245.000
65.195	250.916	245.000
67.843	253.440	245.000
66.209	251.968	245.000
316.272	391.445	246.000
314.691	391.825	246.000
314.950	391.249	246.000
315.827	391.966	246.000
316.461	393.087	246.000
53.744	386.652	247.000
54.541	389.360	247.000
178.209	240.221	248.000
177.999	242.059	248.000
175.969	240.305	248.000
296.420	395.424	249.000
296.658	396.983	249.000
505.414	358.540	250.000
506.647	358.496	250.000
507.379	359.965	250.000
177.054	241.144	251.000
177.296	241.413	251.000
315.974	392.965	252.000
315.908	394.620	252.000
317.406	396.227	252.000
318.205	132.305	253.000
318.242	132.122	253.000
318.031	132.338	253.000
318.913	132.589	253.000
507.543	357.983	254.000
507.881	358.980	254.000
508.195	359.530	254.000
57.752	389.162	255.000
55.950	390.256	255.000
250.098	304.572	256.000
250.996	305.135	256.000
107.163	428.456	257.000
107.502	428.082	257.000
107.141	427.813	257.000
106.795	427.072	257.000
107.084	425.897	257.000
108.268	427.445	257.000
107.672	427.185	257.000
106.979	427.743	257.000
106.004	426.272	257.000
319.081	395.308	258.000
322.278	392.928	258.000
253.296	304.370	259.000
251.898	304.071	259.000
252.165	305.494	259.000
285.346	40.597	260.000
285.457	38.937	260.000
286.184	40.439	260.000
274.088	411.297	261.000
273.268	411.009	261.000
255.598	29.223	262.000
255.628	29.634	262.000
255.669	29.671	262.000
508.073	357.188	263.000
508.568	358.193	263.000
271.800	411.123	264.000
271.930	411.007	264.000
272.798	410.034	264.000
508.500	358.680	265.000
508.290	357.871	265.000
506.650	357.616	265.000
241.775	290.203	266.000
241.373	289.885	266.000
319.117	395.063	267.000
318.946	392.959	267.000
318.242	392.910	267.000
318.476	392.348	267.000
103.930	422.867	268.000
102.389	422.481	268.000
181.598	398.932	269.000
180.002	398.775	269.000
178.928	399.837	269.000
510.349	358.162	270.000
511.264	358.108	270.000
282.159	54.859	271.000
281.737	54.889	271.000
148.706	271.306	272.000
148.516	271.761	272.000
241.869	284.536	273.000
241.490	284.651	273.000
241.614	285.129	273.000
180.534	258.446	274.000
182.336	258.659	274.000
183.550	259.511	274.000
100.852	421.090	275.000
102.188	421.975	275.000
508.523	357.940	276.000
507.651	357.461	276.000
507.170	356.866	276.000
506.584	356.715	276.000
507.230	355.613	276.000
243.428	286.336	277.000
242.247	286.688	277.000
145.053	272.217	278.000
145.250	274.652	278.000
144.636	276.516	278.000
145.663	277.797	278.000
145.879	277.505	278.000
147.276	275.640	278.000
146.678	277.132	278.000
184.703	258.877	279.000
185.032	257.565	279.000
184.287	257.615	279.000
472.895	25.489	280.000
472.570	23.651	280.000
471.695	22.480	281.000
472.856	22.708	281.000
470.876	23.473	281.000
470.494	23.541	281.000
470.828	22.903	281.000
471.109	22.866	281.000
471.627	22.842	281.000
471.171	21.149	281.000
294.327	392.455	282.000
293.147	392.660	282.000
331.076	98.830	283.000
330.324	99.955	283.000
328.978	100.348	283.000
294.194	394.717	284.000
294.618	393.570	284.000
290.408	393.955	285.000
290.434	393.937	285.000
406.181	258.143	286.000
407.098	257.356	286.000
407.275	258.116	286.000
406.971	257.770	286.000
407.420	257.974	286.000
406.232	256.200	286.000
405.875	257.300	286.000
288.381	55.372	287.000
287.642	54.633	287.000
7.560	410.641	288.000
7.845	408.291	288.000
7.929	407.520	288.000
239.789	281.619	289.000
239.426	281.417	289.000
133.355	367.198	290.000
133.174	367.309	290.000
134.313	367.498	290.000
136.991	366.424	291.000
137.180	365.997	291.000
136.224	368.517	291.000
-33.279	364.406	292.000
-33.626	365.379	292.000
-33.553	364.595	292.000
512.632	355.686	293.000
511.646	354.511	293.000
513.078	356.284	293.000
514.148	355.240	293.000
514.866	356.066	293.000
516.270	356.494	293.000
517.646	357.263	293.000
516.606	358.405	293.000
293.991	398.095	294.000
293.121	399.357	294.000
292.656	399.018	294.000
65.135	258.201	295.000
65.058	256.540	295.000
64.772	256.428	295.000
-32.596	365.826	296.000
-32.046	364.984	296.000
-30.489	364.736	296.000
292.238	398.883	297.000
292.525	398.603	297.000
64.995	256.752	298.000
65.642	256.932	298.000
66.640	255.271	298.000
66.559	256.024	298.000
68.300	254.649	298.000
144.247	277.719	299.000
143.512	276.926	299.000
145.075	277.121	299.000
93.986	223.542	300.000
93.955	223.307	300.000
94.024	223.499	300.000
293.973	397.976	301.000
293.927	396.724	301.000
294.421	397.736	301.000
295.701	397.800	301.000
516.234	359.089	302.000
517.152	359.142	302.000
93.829	223.012	303.000
93.888	223.306	303.000
94.034	223.061	303.000
145.608	277.709	304.000
145.881	278.788	304.000
253.114	105.675	305.000
254.439	105.855	305.000
267.857	136.689	306.000
268.675	138.243	306.000
300.183	151.036	307.000
300.533	151.887	307.000
299.335	151.271	307.000
517.643	357.797	308.000
518.538	358.691	308.000
191.673	267.252	309.000
191.467	266.620	309.000
192.989	266.993	309.000
268.812	139.182	310.000
268.454	139.833	310.000
298.066	151.527	311.000
297.032	148.326	311.000
295.889	148.521	311.000
191.150	266.977	312.000
191.621	266.908	312.000
518.432	359.870	313.000
518.325	357.208	313.000
517.042	356.947	314.000
517.371	356.916	314.000
514.935	354.975	315.000
515.251	355.045	315.000
0.987	378.353	316.000
1.105	377.900	316.000
68.743	393.035	317.000
68.896	391.411	317.000
309.539	135.959	318.000
309.616	135.990	318.000
106.377	225.467	319.000
106.782	223.825	319.000
509.002	354.743	320.000
508.484	354.542	320.000
106.788	222.689	321.000
106.832	223.912	321.000
130.209	382.646	322.000
130.552	380.955	322.000
129.376	378.979	322.000
129.098	378.137	322.000
270.329	148.834	323.000
270.166	147.975	323.000
506.761	353.589	324.000
506.570	353.975	324.000
313.820	138.622	325.000
314.151	138.562	325.000
107.026	222.018	326.000
106.862	222.396	326.000
106.477	222.575	326.000
105.982	222.818	326.000
105.650	223.676	326.000
105.032	224.439	326.000
103.949	224.119	326.000
104.648	224.807	326.000
105.744	223.883	326.000
106.791	223.320	326.000
107.024	222.684	326.000
107.211	223.139	326.000
108.197	225.502	326.000
107.576	224.798	326.000
108.713	225.498	326.000
110.150	225.545	326.000
109.706	225.793	326.000
153.150	286.398	327.000
151.855	285.996	327.000
508.389	357.995	328.000
508.916	357.383	328.000
313.556	139.437	329.000
311.569	138.406	329.000
506.049	355.292	330.000
505.554	355.527	330.000
505.395	354.031	330.000
180.716	518.884	331.000
181.443	518.733	331.000
180.601	520.066	331.000
180.544	521.260	331.000
180.450	521.365	331.000
180.275	520.657	331.000
180.777	520.234	331.000
181.381	520.375	331.000
181.910	520.616	331.000
181.962	521.371	331.000
182.412	520.144	331.000
181.066	519.419	331.000
181.704	519.427	331.000
354.203	68.704	332.000
354.407	68.054	332.000
313.313	139.927	333.000
313.298	139.923	333.000
297.146	151.138	334.000
298.056	151.984	334.000
296.843	152.312	334.000
64.667	254.347	335.000
65.631	254.536	335.000
64.927	254.512	335.000
505.833	353.508	336.000
505.455	354.163	336.000
505.947	353.320	336.000
505.974	353.841	336.000
309.201	135.792	337.000
308.737	135.734	337.000
309.420	135.516	337.000
310.564	135.561	337.000
148.569	366.830	338.000
147.581	366.574	338.000
506.198	353.699	339.000
505.568	354.027	339.000
297.494	148.304	340.000
296.971	146.726	340.000
107.796	226.785	341.000
106.912	225.910	341.000
106.584	225.201	341.000
105.775	223.824	341.000
107.603	223.949	341.000
108.561	224.903	341.000
108.170	223.532	341.000
108.882	222.522	341.000
108.799	221.719	341.000
108.396	222.489	341.000
108.439	222.535	341.000
181.764	517.078	342.000
179.816	516.645	342.000
178.988	516.705	342.000
59.351	331.340	343.000
58.571	331.164	343.000
57.071	331.759	343.000
56.714	331.845	343.000
56.992	331.771	343.000
57.355	330.756	343.000
59.620	330.769	343.000
61.849	330.761	343.000
380.904	76.112	344.000
381.674	76.595	344.000
65.632	253.778	345.000
67.130	251.850	345.000
68.590	251.468	345.000
69.972	251.107	345.000
69.892	251.081	345.000
69.533	250.725	345.000
67.464	251.965	345.000
66.133	252.445	345.000
312.980	138.059	346.000
313.473	138.532	346.000
311.147	140.273	346.000
86.268	365.732	347.000
84.791	366.498	347.000
84.758	365.293	347.000
84.968	364.649	347.000
326.529	403.414	348.000
325.413	403.370	348.000
324.922	403.241	348.000
119.651	233.139	349.000
121.560	233.590	349.000
53.520	313.639	350.000
51.655	311.803	350.000
52.067	311.849	350.000
108.426	222.129	351.000
108.452	222.776	351.000
107.919	223.918	351.000
347.929	387.277	352.000
346.772	390.328	352.000
189.359	262.045	353.000
188.182	262.654	353.000
140.026	360.934	354.000
139.823	361.652	354.000
251.562	121.153	355.000
251.207	122.378	355.000
252.615	122.050	355.000
177.640	240.489	356.000
176.465	241.169	356.000
180.001	281.518	357.000
180.700	282.273	357.000
137.759	363.633	358.000
136.449	363.164	358.000
289.531	408.650	359.000
288.110	409.103	359.000
289.518	408.353	359.000
288.936	407.868	359.000
288.682	406.507	360.000
289.219	405.577	360.000
288.720	405.073	360.000
137.006	361.631	361.000
137.892	361.615	361.000
252.180	121.601	362.000
252.336	121.666	362.000
227.297	74.016	363.000
227.242	73.945	363.000
226.780	72.912	363.000
227.463	75.120	364.000
226.629	75.203	364.000
253.089	121.792	365.000
253.504	122.558	365.000
284.673	404.264	366.000
283.569	404.355	366.000
343.090	139.406	367.000
343.362	139.800	367.000
344.069	140.841	367.000
347.283	140.646	367.000
228.100	72.168	368.000
227.848	74.704	368.000
228.073	71.086	369.000
225.653	67.602	369.000
287.140	405.091	370.000
286.974	405.824	370.000
285.510	405.886	371.000
285.529	404.932	371.000
57.377	330.039	372.000
56.975	328.579	372.000
56.720	330.000	372.000
284.959	407.759	373.000
285.449	407.097	373.000
129.920	288.882	374.000
129.930	287.333	374.000
102.905	266.968	375.000
104.822	266.793	375.000
104.801	266.249	375.000
106.601	264.171	375.000
286.215	407.974	376.000
287.217	409.633	376.000
225.959	65.028	377.000
224.986	64.408	377.000
118.743	218.690	378.000
118.756	218.499	378.000
290.444	410.279	379.000
289.175	410.408	379.000
288.276	411.079	379.000
107.501	220.696	380.000
106.570	220.080	380.000
106.673	219.107	380.000
103.626	215.318	381.000
104.992	213.775	381.000
146.813	369.453	382.000
145.585	369.947	382.000
145.874	368.963	382.000
146.962	369.521	382.000
146.854	372.090	382.000
144.663	375.058	382.000
141.614	379.469	383.000
143.888	379.534	383.000
204.404	213.565	384.000
203.976	212.926	384.000
22.474	330.015	385.000
21.859	329.283	385.000
202.813	212.708	386.000
202.796	212.922	386.000
203.600	214.707	386.000
22.184	330.488	387.000
22.767	330.557	387.000
202.586	213.764	388.000
202.443	211.936	388.000
203.069	212.151	388.000
203.305	212.993	388.000
205.183	214.210	388.000
205.547	211.603	388.000
182.162	524.899	389.000
181.602	525.537	389.000
181.114	525.645	389.000
180.807	525.828	389.000
180.590	525.634	389.000
48.110	351.727	390.000
48.284	351.023	390.000
139.622	380.169	391.000
140.207	379.994	391.000
141.883	381.692	391.000
49.864	348.150	392.000
49.107	347.596	392.000
50.650	345.477	392.000
51.470	346.300	392.000
51.804	347.065	392.000
52.005	347.238	392.000
66.246	384.216	393.000
65.695	383.433	393.000
68.072	384.345	394.000
69.292	384.310	394.000
70.688	384.841	394.000
71.344	384.503	394.000
206.398	213.438	395.000
205.551	214.280	395.000
69.926	279.926	396.000
69.201	278.948	396.000
67.448	279.710	396.000
67.986	278.881	396.000
52.435	344.902	397.000
52.308	345.114	397.000
69.977	384.896	398.000
69.360	385.717	398.000
67.957	388.161	398.000
24.981	329.735	399.000
25.022	329.982	399.000
187.250	249.766	400.000
188.019	252.163	400.000
149.024	275.946	401.000
148.169	277.116	401.000
145.916	280.104	401.000
300.599	119.072	402.000
299.021	118.636	402.000
299.353	119.408	402.000
189.358	246.855	403.000
189.103	246.498	403.000
190.028	247.861	403.000
192.328	249.362	403.000
345.422	104.051	404.000
344.029	104.443	404.000
344.145	105.960	405.000
344.450	105.756	405.000
346.086	105.550	405.000
347.695	106.927	406.000
346.998	106.960	406.000
72.928	391.987	407.000
73.081	393.271	407.000
71.839	393.172	407.000
73.315	392.988	407.000
72.887	392.185	407.000
73.142	393.043	407.000
73.180	392.974	407.000
190.351	287.444	408.000
190.596	287.988	408.000
294.298	50.776	409.000
294.758	51.873	409.000
293.648	50.423	409.000
291.481	47.415	410.000
291.043	47.139	410.000
290.277	48.590	410.000
288.579	51.045	411.000
288.996	51.502	411.000
237.435	264.353	412.000
237.852	264.296	412.000
288.822	51.987	413.000
289.887	50.666	413.000
293.381	401.233	414.000
293.871	399.990	414.000
237.733	263.968	415.000
235.220	263.069	415.000
292.602	398.384	416.000
294.258	399.794	416.000
294.060	400.805	416.000
347.067	140.850	417.000
347.915	139.405	417.000
346.473	138.946	417.000
347.030	139.632	417.000
344.143	139.009	418.000
344.766	139.097	418.000
221.007	302.588	419.000
221.451	304.475	419.000
221.230	306.488	419.000
223.338	307.559	420.000
223.097	306.584	420.000
224.401	305.451	420.000
236.396	261.920	421.000
236.587	262.773	421.000
237.210	262.463	421.000
225.436	307.432	422.000
226.112	307.943	422.000
175.295	240.058	423.000
175.585	240.434	423.000
137.525	136.714	424.000
137.843	136.198	424.000
136.472	137.166	424.000
15.467	403.379	425.000
15.285	403.022	425.000
15.687	403.789	425.000
227.905	309.969	426.000
226.421	307.537	426.000
96.014	374.488	427.000
97.707	373.254	427.000
98.101	373.866	427.000
220.907	305.676	428.000
220.417	306.152	428.000
220.856	304.273	428.000
-12.119	394.998	429.000
-11.743	394.968	429.000
-11.343	394.404	429.000
132.922	373.308	430.000
133.986	372.403	430.000
132.559	372.560	430.000
131.433	372.085	430.000
188.451	285.727	431.000
190.057	284.661	431.000
265.777	176.133	432.000
269.409	175.459	432.000
217.962	330.517	433.000
218.357	331.109	433.000
218.172	329.208	434.000
221.007	329.847	434.000
268.538	177.818	435.000
268.764	179.399	435.000
268.712	178.982	435.000
268.533	181.267	435.000
272.335	183.945	435.000
383.267	267.038	436.000
381.515	268.221	436.000
382.469	267.819	436.000
187.519	332.250	437.000
186.552	332.546	437.000
186.957	332.853	437.000
186.345	332.820	437.000
186.582	333.059	437.000
380.454	265.654	438.000
379.338	268.394	438.000
186.523	332.815	439.000
186.829	332.773	439.000
186.968	332.648	440.000
186.746	332.523	440.000
186.608	332.900	440.000
276.383	184.989	441.000
277.033	184.249	441.000
276.910	180.797	441.000
-51.447	255.231	442.000
-51.100	255.172	442.000
-50.724	256.752	442.000
212.595	203.415	443.000
212.336	202.722	443.000
212.660	201.652	443.000
212.738	201.419	443.000
14.351	335.143	444.000
15.197	336.156	444.000
14.964	336.501	444.000
77.492	356.426	445.000
78.156	355.027	445.000
250.691	250.845	446.000
250.309	250.784	446.000
250.485	250.279	446.000
245.239	262.845	447.000
243.278	262.529	447.000
245.101	262.509	447.000
245.909	261.637	447.000
246.754	261.574	447.000
248.232	263.161	447.000
463.662	347.602	448.000
461.948	346.615	448.000
380.411	310.147	449.000
379.373	309.290	449.000
378.865	308.784	449.000
379.911	309.157	449.000
335.205	306.371	450.000
332.937	304.581	450.000
54.140	217.085	451.000
54.876	216.374	451.000
130.976	207.700	452.000
131.290	208.257	452.000
102.130	265.098	453.000
102.581	267.287	453.000
100.639	267.202	453.000
72.531	382.839	454.000
71.647	383.605	454.000
327.944	279.026	455.000
328.647	279.159	455.000
329.186	279.563	455.000
327.850	278.985	455.000
327.682	279.133	455.000
328.116	278.842	455.000
328.080	279.002	455.000
365.660	314.882	456.000
366.854	316.017	456.000
144.211	201.597	457.000
141.924	201.475	457.000
143.742	200.174	457.000
474.049	336.795	458.000
474.541	336.282	458.000
211.871	200.635	459.000
212.175	202.324	459.000
211.927	201.376	459.000
211.757	201.497	459.000
212.261	200.182	459.000
212.484	200.220	459.000
75.764	350.939	460.000
76.472	351.812	460.000
462.077	345.842	461.000
463.696	346.230	461.000
466.091	345.272	461.000
51.248	216.303	462.000
52.912	217.187	462.000
100.728	267.240	463.000
100.432	266.817	463.000
83.234	368.358	464.000
84.526	367.491	464.000
87.836	365.741	464.000
368.531	315.053	465.000
368.861	315.752	465.000
367.157	316.127	465.000
515.603	328.787	466.000
516.352	328.733	466.000
516.249	328.746	466.000
516.938	330.249	466.000
515.754	329.245	466.000
183.349	246.475	467.000
181.730	248.080	467.000
179.464	250.159	467.000
178.363	247.324	467.000
178.041	244.493	467.000
177.770	246.090	467.000
186.721	268.796	468.000
185.885	270.937	468.000
75.407	350.556	469.000
75.448	350.391	469.000
53.865	218.881	470.000
55.087	217.811	470.000
241.511	248.111	471.000
240.077	247.964	471.000
381.777	485.569	472.000
382.693	487.028	472.000
382.975	485.740	472.000
381.553	485.647	472.000
381.240	484.419	472.000
381.141	484.017	472.000
465.863	346.501	473.000
466.803	346.767	473.000
465.171	345.117	473.000
141.247	200.126	474.000
142.494	202.476	474.000
254.966	245.789	475.000
255.248	245.627	475.000
380.256	310.025	476.000
381.196	309.874	476.000
380.437	309.104	476.000
379.789	309.190	476.000
347.741	332.380	477.000
346.911	332.488	477.000
311.873	238.917	478.000
312.940	239.500	478.000
212.736	201.043	479.000
212.471	202.754	479.000
17.307	377.300	480.000
16.039	377.778	480.000
74.322	349.951	481.000
74.338	350.886	481.000
75.099	351.309	481.000
329.264	279.496	482.000
327.875	277.691	482.000
256.538	246.849	483.000
256.597	248.471	483.000
449.392	216.776	484.000
448.998	216.216	484.000
92.054	195.793	485.000
90.701	197.068	485.000
90.625	196.478	485.000
178.276	247.232	486.000
178.005	247.367	486.000
177.227	249.027	486.000
176.320	249.385	486.000
266.160	219.136	487.000
264.948	216.576	487.000
264.466	216.085	487.000
266.661	216.111	487.000
266.717	217.051	487.000
266.047	218.073	487.000
516.287	329.239	488.000
515.846	330.027	488.000
211.390	203.155	489.000
214.991	205.258	489.000
215.206	204.968	489.000
215.157	205.632	489.000
215.717	205.592	489.000
215.090	204.453	489.000
214.348	203.777	489.000
379.421	310.253	490.000
379.966	309.622	490.000
382.797	308.362	490.000
346.057	331.975	491.000
346.508	331.246	491.000
318.445	228.868	492.000
319.260	227.031	492.000
52.254	198.000	493.000
52.172	198.753	493.000
281.671	229.232	494.000
281.467	227.966	494.000
347.382	266.764	495.000
346.602	264.733	495.000
347.209	265.682	495.000
347.382	266.086	495.000
347.816	265.873	495.000
341.892	331.547	496.000
342.671	332.740	496.000
343.714	331.764	496.000
346.248	329.589	496.000
347.559	328.856	496.000
31.032	292.124	497.000
31.242	291.821	497.000
176.635	250.233	498.000
176.860	249.872	498.000
176.568	249.976	498.000
176.447	249.110	498.000
173.856	251.078	498.000
171.485	251.027	498.000
170.203	251.243	498.000
167.685	252.140	498.000
166.877	250.984	498.000
191.828	284.140	499.000
191.547	283.826	499.000
191.322	282.105	499.000
210.800	187.970	500.000
210.602	189.974	500.000
211.190	189.941	500.000
211.805	188.973	500.000
211.901	188.534	500.000
212.519	187.622	500.000
212.255	188.361	500.000
212.511	187.744	500.000
176.197	232.743	501.000
178.155	234.363	501.000
179.263	232.217	501.000
179.876	231.724	501.000
181.284	230.639	501.000
181.341	231.525	501.000
182.415	231.814	501.000
186.236	270.021	502.000
186.170	270.304	502.000
198.095	198.875	503.000
197.651	199.764	503.000
212.676	202.634	504.000
211.950	201.675	504.000
52.391	197.613	505.000
52.100	197.433	505.000
345.946	295.256	506.000
345.582	296.952	506.000
344.995	295.761	506.000
345.256	296.490	506.000
344.979	295.742	506.000
346.058	294.175	506.000
349.531	260.589	507.000
351.157	260.347	507.000
351.934	261.367	507.000
425.461	272.705	508.000
424.657	273.120	508.000
379.087	483.052	509.000
380.678	481.057	509.000
381.300	482.199	509.000
379.311	483.703	509.000
196.203	200.296	510.000
196.621	200.786	510.000
425.655	195.259	511.000
424.361	195.448	511.000
15.429	338.807	512.000
17.185	337.539	512.000
16.563	339.003	512.000
424.925	271.577	513.000
424.766	270.735	513.000
133.698	303.854	514.000
134.069	304.030	514.000
71.792	382.823	515.000
72.827	385.169	515.000
133.064	173.788	516.000
132.023	175.777	516.000
84.360	150.381	517.000
82.937	151.651	517.000
184.991	184.231	518.000
185.839	183.965	518.000
426.260	270.968	519.000
424.334	270.436	519.000
425.297	271.108	519.000
70.102	353.002	520.000
72.797	351.359	520.000
73.291	350.784	520.000
73.413	350.767	520.000
93.353	393.381	521.000
94.244	392.890	521.000
94.162	393.229	521.000
94.079	392.366	521.000
94.167	391.165	521.000
94.836	389.739	521.000
344.849	330.493	522.000
343.973	332.826	522.000
371.520	333.608	523.000
373.165	333.759	523.000
373.897	333.050	523.000
83.805	151.405	524.000
82.885	149.586	524.000
128.247	277.494	525.000
129.233	277.059	525.000
128.519	276.848	525.000
126.320	276.847	525.000
-42.527	213.780	526.000
-42.671	212.574	526.000
-42.257	210.774	526.000
421.960	192.968	527.000
423.035	193.294	527.000
441.857	281.939	528.000
442.034	282.202	528.000
442.540	282.013	528.000
84.164	151.057	529.000
84.770	151.358	529.000
83.906	150.790	529.000
384.474	487.425	530.000
383.499	488.151	530.000
383.787	489.752	530.000
383.738	489.765	530.000
383.748	489.574	530.000
237.836	251.961	531.000
238.662	252.482	531.000
237.810	251.132	531.000
238.070	252.468	531.000
82.094	150.909	532.000
79.724	150.985	532.000
218.493	186.450	533.000
218.116	185.820	533.000
-53.675	308.170	534.000
-52.937	309.156	534.000
47.863	202.094	535.000
46.102	202.494	535.000
382.874	487.220	536.000
381.564	485.747	536.000
69.778	168.051	537.000
69.431	168.024	537.000
68.722	165.922	537.000
67.963	165.717	537.000
70.069	166.041	537.000
70.406	165.937	537.000
68.144	166.732	537.000
73.616	350.626	538.000
74.290	349.937	538.000
273.264	218.850	539.000
274.471	219.688	539.000
246.476	206.797	540.000
248.638	208.962	540.000
246.882	208.761	540.000
245.083	211.611	540.000
29.932	291.409	541.000
29.067	291.257	541.000
28.289	290.592	541.000
296.189	253.904	542.000
299.555	253.988	542.000
300.248	254.582	542.000
206.548	276.193	543.000
207.576	273.445	543.000
81.576	150.405	544.000
81.228	150.307	544.000
42.277	190.921	545.000
41.597	190.833	545.000
30.854	362.949	546.000
28.582	363.238	546.000
30.159	363.133	546.000
30.280	362.438	546.000
31.630	363.948	546.000
31.001	363.688	546.000
65.156	163.083	547.000
66.182	163.244	547.000
66.701	164.299	547.000
66.464	165.772	547.000
82.406	149.478	548.000
82.117	150.667	548.000
83.388	150.775	548.000
83.277	150.788	548.000
44.237	189.615	549.000
43.102	190.196	549.000
379.000	337.837	550.000
378.495	338.453	550.000
1.441	363.902	551.000
1.299	362.745	551.000
3.052	362.497	551.000
77.123	226.754	552.000
76.469	227.764	552.000
74.363	227.741	552.000
67.102	167.352	553.000
66.565	168.797	553.000
82.876	150.507	554.000
84.145	150.911	554.000
25.686	225.747	555.000
25.616	224.967	555.000
23.472	224.693	555.000
23.895	224.381	555.000
24.089	223.201	555.000
138.849	285.993	556.000
138.390	286.655	556.000
139.300	288.366	556.000
138.664	288.498	556.000
360.763	257.369	557.000
359.758	256.562	557.000
339.920	336.157	558.000
339.842	335.633	558.000
338.754	337.669	558.000
337.660	338.299	558.000
338.284	337.224	558.000
71.235	351.681	559.000
70.404	353.194	559.000
268.709	179.274	560.000
268.029	179.330	560.000
385.914	231.738	561.000
386.909	233.902	561.000
297.396	284.150	562.000
296.943	283.356	562.000
297.331	282.298	562.000
294.262	281.219	562.000
337.042	335.150	563.000
340.533	336.156	563.000
339.461	337.005	563.000
339.111	337.849	563.000
395.772	341.356	564.000
395.709	340.758	564.000
395.953	338.118	564.000
396.040	337.755	564.000
396.755	337.394	564.000
397.572	337.663	564.000
399.543	338.711	564.000
70.081	353.007	565.000
70.709	352.600	565.000
70.428	352.830	565.000
307.581	235.449	566.000
308.444	235.110	566.000
308.760	236.341	566.000
308.751	235.917	566.000
272.844	295.808	567.000
272.545	296.199	567.000
354.102	307.035	568.000
354.673	306.571	568.000
352.210	304.848	568.000
352.577	303.683	568.000
14.855	292.560	569.000
14.132	291.978	569.000
239.852	246.013	570.000
238.816	249.011	570.000
237.721	249.876	570.000
237.512	249.496	570.000
237.235	249.142	570.000
236.991	248.653	570.000
69.024	353.084	571.000
70.029	352.481	571.000
69.628	352.431	571.000
70.372	353.635	571.000
70.184	351.854	571.000
72.184	351.288	571.000
173.456	192.128	572.000
172.325	193.205	572.000
173.181	194.455	572.000
173.115	194.414	572.000
173.554	198.175	572.000
175.024	198.875	572.000
174.878	198.502	572.000
175.222	197.447	572.000
173.125	197.485	572.000
171.052	195.234	572.000
172.540	194.556	572.000
173.846	196.811	572.000
271.205	296.276	573.000
271.561	295.653	573.000
308.892	235.142	574.000
307.851	235.845	574.000
390.604	230.791	575.000
389.897	229.893	575.000
389.087	228.995	575.000
387.246	229.909	575.000
386.685	231.791	575.000
352.755	304.880	576.000
353.783	303.287	576.000
354.067	302.832	576.000
353.610	303.093	576.000
381.267	484.610	577.000
382.600	485.592	577.000
380.918	484.614	577.000
380.122	484.610	577.000
70.053	193.623	578.000
70.457	194.581	578.000
98.000	366.672	579.000
97.751	365.935	579.000
265.973	266.502	580.000
266.743	266.927	580.000
344.493	330.700	581.000
343.438	330.476	581.000
342.814	331.618	581.000
86.966	155.334	582.000
86.538	157.089	582.000
27.050	307.859	583.000
27.003	309.030	583.000
306.968	236.490	584.000
305.859	237.547	584.000
306.245	237.999	584.000
307.716	236.574	584.000
307.105	237.035	584.000
307.180	235.326	584.000
328.697	262.728	585.000
328.235	264.623	585.000
328.859	264.948	585.000
388.683	232.548	586.000
388.657	231.820	586.000
86.601	156.934	587.000
86.725	156.649	587.000
132.902	172.137	588.000
135.411	171.072	588.000
329.541	263.604	589.000
329.391	266.000	589.000
344.381	330.145	590.000
344.392	329.766	590.000
27.784	306.311	591.000
27.009	307.327	591.000
27.527	305.942	591.000
26.301	306.824	591.000
25.115	307.490	591.000
-63.787	264.367	592.000
-63.542	265.630	592.000
-62.890	266.202	592.000
-62.785	266.031	592.000
-1.782	305.636	593.000
-2.843	306.015	593.000
-2.886	306.429	593.000
380.453	484.840	594.000
380.021	483.653	594.000
381.743	482.697	594.000
386.233	230.018	595.000
387.362	230.755	595.000
87.169	157.212	596.000
87.458	157.345	596.000
80.353	169.727	597.000
80.016	169.870	597.000
132.829	171.737	598.000
133.182	170.805	598.000
309.246	236.594	599.000
307.531	236.458	599.000
307.084	236.005	599.000
307.819	237.155	599.000
306.967	237.778	599.000
352.126	299.677	600.000
351.519	298.789	600.000
87.378	157.637	601.000
86.091	158.495	601.000
86.250	158.373	601.000
85.324	157.812	601.000
43.151	189.900	602.000
43.871	190.191	602.000
44.266	188.423	602.000
184.139	229.062	603.000
183.914	230.688	603.000
3.935	366.258	604.000
3.156	366.615	604.000
2.654	366.325	604.000
2.376	366.361	604.000
398.004	163.698	605.000
398.787	164.703	605.000
385.892	230.796	606.000
387.536	230.792	606.000
389.698	231.221	606.000
443.902	286.663	607.000
445.557	286.148	607.000
446.541	285.688	607.000
448.190	285.509	607.000
446.842	286.167	607.000
81.660	170.987	608.000
81.690	169.571	608.000
81.309	170.709	608.000
-35.649	254.204	609.000
-36.557	253.356	609.000
-37.128	251.924	609.000
-37.242	250.544	609.000
-38.927	250.376	609.000
410.886	302.501	610.000
411.225	300.744	610.000
228.661	255.730	611.000
226.637	256.511	611.000
246.679	281.994	612.000
246.570	282.643	612.000
247.489	283.058	612.000
248.152	282.671	612.000
245.455	283.180	612.000
242.782	283.387	612.000
243.490	283.220	612.000
242.846	284.124	612.000
376.443	322.015	613.000
377.409	320.846	613.000
376.005	320.782	613.000
277.643	190.826	614.000
278.105	189.770	614.000
412.102	300.041	615.000
411.910	299.676	615.000
411.476	299.708	615.000
411.549	299.841	615.000
362.207	313.564	616.000
362.730	313.004	616.000
362.519	312.381	616.000
82.368	166.480	617.000
81.489	167.648	617.000
15.072	250.566	618.000
14.381	250.213	618.000
-4.193	306.709	619.000
-4.314	306.320	619.000
-5.152	307.866	619.000
-5.757	307.230	619.000
-43.081	250.985	620.000
-42.986	250.181	620.000
-43.370	250.691	620.000
4.024	364.115	621.000
4.004	363.133	621.000
4.255	362.159	621.000
2.790	364.169	621.000
3.990	365.214	621.000
226.557	257.672	622.000
228.518	256.941	622.000
[truncated: 9,042 more rows]
