# Supplementary material for: The transpeptidase PBP2 governs initial localization and activity of the major cell-wall synthesis machinery in E. coli
Source: eLife. 2020 Feb 20;9:e50629. doi: 10.7554/eLife.50629 (PMC7089770; doi:10.7554/eLife.50629)
Supplement: Source data 1. [file elife-50629-data1.zip › data/fast/PAmCherry/A22inliq_FRAP0min_3.txt]

X Y ID
125.693	236.427	1.000
125.341	237.843	1.000
126.833	238.517	1.000
126.888	239.508	1.000
127.410	240.709	1.000
125.204	241.362	1.000
123.618	241.322	1.000
43.849	465.201	2.000
43.127	465.194	2.000
213.673	493.912	3.000
212.950	494.381	3.000
211.220	493.480	3.000
209.296	493.549	3.000
98.748	443.968	4.000
98.633	443.919	4.000
98.691	444.211	4.000
99.126	443.474	4.000
279.923	462.096	5.000
278.947	461.225	5.000
125.807	441.292	6.000
124.725	439.452	6.000
218.864	481.654	7.000
217.568	481.355	7.000
216.621	481.080	7.000
108.335	439.640	8.000
108.307	441.184	8.000
159.170	252.148	9.000
159.421	252.847	9.000
160.262	254.097	9.000
160.029	254.031	9.000
410.252	480.594	10.000
410.539	480.142	10.000
410.378	480.253	10.000
410.238	480.234	10.000
409.776	479.413	10.000
410.026	479.987	10.000
410.169	480.223	10.000
409.568	480.821	10.000
157.877	256.183	11.000
157.690	256.251	11.000
393.470	444.153	12.000
395.620	444.620	12.000
396.702	444.373	12.000
283.074	450.834	13.000
283.385	452.876	13.000
167.495	252.241	14.000
165.487	251.888	14.000
165.993	251.181	14.000
163.144	255.075	14.000
161.319	254.139	14.000
394.847	444.680	15.000
394.872	445.122	15.000
395.595	444.824	15.000
395.812	443.635	15.000
32.906	477.072	16.000
33.145	475.342	16.000
34.665	474.285	16.000
33.974	473.096	16.000
371.041	459.356	17.000
371.002	459.054	17.000
160.458	250.644	18.000
160.396	251.785	18.000
168.484	497.357	19.000
168.414	496.068	19.000
168.535	494.702	19.000
87.734	478.544	20.000
89.774	480.304	20.000
90.938	479.364	20.000
102.118	262.507	21.000
101.870	262.854	21.000
101.162	262.938	21.000
100.416	262.258	21.000
101.166	263.387	21.000
91.203	481.491	22.000
92.376	481.820	22.000
32.030	477.907	23.000
31.829	476.445	23.000
100.063	261.521	24.000
99.580	261.532	24.000
99.636	260.142	24.000
101.219	259.580	24.000
100.490	260.066	24.000
100.058	259.877	24.000
99.344	260.108	24.000
98.334	260.918	24.000
100.155	262.053	24.000
100.487	261.292	24.000
31.947	476.975	25.000
32.177	474.369	25.000
82.435	482.884	26.000
81.332	479.800	26.000
98.617	444.318	27.000
99.121	444.493	27.000
224.038	434.933	28.000
227.302	434.612	28.000
163.752	254.770	29.000
163.194	253.743	29.000
164.131	253.348	29.000
168.382	264.951	30.000
167.432	265.299	30.000
167.276	265.187	30.000
394.204	125.773	31.000
395.333	126.220	31.000
396.859	127.222	31.000
396.750	127.454	31.000
107.022	441.953	32.000
106.418	442.551	32.000
213.015	484.840	33.000
214.138	483.939	33.000
213.786	485.329	33.000
248.998	439.718	34.000
246.562	439.538	34.000
243.607	440.079	34.000
59.261	437.025	35.000
59.648	438.226	35.000
127.311	235.974	36.000
128.207	237.649	36.000
128.356	238.703	36.000
128.613	239.690	36.000
127.884	241.674	36.000
124.814	240.185	36.000
124.090	240.364	36.000
124.758	240.538	36.000
124.295	241.054	36.000
124.218	244.099	36.000
125.259	244.255	36.000
375.547	459.042	37.000
373.966	459.416	37.000
372.657	461.692	37.000
372.666	464.155	37.000
370.550	463.430	37.000
60.095	438.323	38.000
59.065	437.256	38.000
57.762	437.718	38.000
58.441	436.910	38.000
372.241	464.725	39.000
374.989	462.427	39.000
375.512	459.795	39.000
107.551	442.682	40.000
107.698	442.401	40.000
80.218	427.216	41.000
80.367	427.723	41.000
81.269	428.847	41.000
35.764	480.604	42.000
33.680	480.525	42.000
34.754	479.814	42.000
131.956	244.914	43.000
133.301	245.807	43.000
133.079	246.254	43.000
14.608	430.671	44.000
14.708	431.103	44.000
244.308	437.330	45.000
244.412	437.421	45.000
75.038	504.441	46.000
75.855	503.314	46.000
76.813	503.528	46.000
367.302	447.708	47.000
367.534	447.205	47.000
367.838	445.909	47.000
367.791	446.493	47.000
137.103	242.232	48.000
133.187	241.929	48.000
132.576	241.536	48.000
132.872	242.205	48.000
133.857	242.591	48.000
133.791	243.298	48.000
132.628	244.974	48.000
133.634	244.374	48.000
133.346	244.154	48.000
132.537	243.054	48.000
131.371	244.317	48.000
131.481	245.185	48.000
131.087	245.441	48.000
130.421	244.394	48.000
98.324	259.273	49.000
98.784	258.340	49.000
143.253	469.487	50.000
143.308	470.151	50.000
369.666	446.894	51.000
369.479	446.821	51.000
369.824	446.812	51.000
99.946	259.730	52.000
99.550	260.420	52.000
166.484	251.217	53.000
165.862	251.950	53.000
164.691	252.949	53.000
163.635	252.130	53.000
164.013	251.804	53.000
370.300	446.204	54.000
369.071	447.423	54.000
280.672	466.934	55.000
280.214	465.364	55.000
280.578	464.745	55.000
280.137	465.891	56.000
279.493	464.940	56.000
100.872	259.973	57.000
101.445	259.881	57.000
101.382	257.449	57.000
103.461	256.744	57.000
104.296	256.426	57.000
104.194	256.293	57.000
102.638	257.134	57.000
102.898	258.495	57.000
103.462	257.644	57.000
103.817	257.250	57.000
104.378	257.417	57.000
104.060	259.507	57.000
100.809	260.684	57.000
100.166	260.856	57.000
220.468	484.900	58.000
220.072	484.324	58.000
220.155	484.058	58.000
219.761	484.572	58.000
219.497	485.506	58.000
218.776	486.422	58.000
220.254	487.203	58.000
219.433	486.887	58.000
79.486	431.257	59.000
78.620	430.929	59.000
79.225	431.925	59.000
271.276	484.371	60.000
272.087	485.353	60.000
273.327	484.194	60.000
272.951	484.741	60.000
273.226	483.994	60.000
274.465	482.351	60.000
274.898	480.883	60.000
275.873	480.879	60.000
78.686	430.026	61.000
79.782	431.557	61.000
352.642	465.106	62.000
354.449	465.682	62.000
356.028	466.864	62.000
356.359	463.843	62.000
356.262	464.521	62.000
354.855	463.975	62.000
79.913	430.518	63.000
80.010	430.658	63.000
79.989	430.146	63.000
99.794	262.445	64.000
98.436	261.396	64.000
80.343	429.415	65.000
80.045	430.437	65.000
80.064	429.490	65.000
80.104	429.369	65.000
80.054	430.658	65.000
79.970	429.797	65.000
79.868	430.148	65.000
80.222	430.325	65.000
358.226	465.291	66.000
356.510	464.359	66.000
355.793	464.218	66.000
356.185	463.971	66.000
358.265	464.081	66.000
274.145	482.443	67.000
273.585	482.793	67.000
80.173	429.759	68.000
79.579	429.142	68.000
79.509	429.910	68.000
78.676	430.875	68.000
78.825	430.615	68.000
79.323	430.491	68.000
79.259	431.392	68.000
65.009	436.351	69.000
64.671	437.933	69.000
64.556	438.565	69.000
64.389	438.654	70.000
64.045	438.802	70.000
274.832	490.228	71.000
273.541	490.312	71.000
273.638	488.811	71.000
274.394	491.283	71.000
274.259	490.652	71.000
79.617	430.675	72.000
79.241	430.183	72.000
79.291	429.295	73.000
78.392	429.865	73.000
77.471	428.024	73.000
78.016	427.996	73.000
77.800	428.040	73.000
78.190	428.134	73.000
78.072	428.196	73.000
78.410	427.412	73.000
77.987	427.788	73.000
77.307	428.591	73.000
77.227	428.699	73.000
77.340	428.901	73.000
77.548	428.433	73.000
240.939	442.663	74.000
240.027	441.781	74.000
278.840	463.246	75.000
278.910	463.449	75.000
278.739	464.357	75.000
278.177	463.987	75.000
278.624	464.607	75.000
280.358	464.343	75.000
189.796	459.627	76.000
190.389	459.615	76.000
190.391	458.824	76.000
98.686	261.216	77.000
99.940	260.910	77.000
99.740	261.317	77.000
339.725	470.339	78.000
339.064	467.212	78.000
339.901	467.610	78.000
78.130	428.936	79.000
77.941	429.176	79.000
77.934	429.616	79.000
78.833	429.466	79.000
79.036	430.139	79.000
79.514	430.773	79.000
80.002	430.685	79.000
79.588	429.983	79.000
79.342	428.943	79.000
80.428	428.839	79.000
80.566	428.992	79.000
80.266	428.737	79.000
81.265	428.406	79.000
338.463	464.488	80.000
336.538	462.400	80.000
80.990	427.889	81.000
79.799	427.620	81.000
80.381	428.485	81.000
79.944	428.526	81.000
81.578	427.713	81.000
81.038	428.412	81.000
336.488	465.199	82.000
335.136	466.304	82.000
81.482	428.182	83.000
80.916	428.673	83.000
168.359	266.540	84.000
169.335	265.970	84.000
80.742	428.716	85.000
80.529	428.370	85.000
80.824	428.151	85.000
80.810	428.987	85.000
80.412	428.410	85.000
80.578	429.185	86.000
80.318	428.923	86.000
79.465	428.919	87.000
79.449	428.766	87.000
270.168	480.476	88.000
272.538	478.239	88.000
273.149	477.046	88.000
273.316	478.035	88.000
273.870	478.686	88.000
273.791	478.305	88.000
105.541	260.556	89.000
106.420	260.120	89.000
105.875	260.377	89.000
107.135	260.814	89.000
105.733	260.553	89.000
105.690	260.136	89.000
104.751	259.367	89.000
104.347	258.907	89.000
104.471	261.075	89.000
104.333	261.715	89.000
104.114	260.081	89.000
78.507	428.527	90.000
77.344	428.383	90.000
77.340	429.486	90.000
77.793	429.109	91.000
77.793	429.107	91.000
77.732	429.018	91.000
77.333	429.386	92.000
78.068	428.706	92.000
78.072	429.121	92.000
77.959	428.873	92.000
77.393	429.193	93.000
77.391	429.789	93.000
272.054	475.529	94.000
271.888	475.681	94.000
78.027	429.776	95.000
77.570	429.415	95.000
77.635	428.833	95.000
77.803	429.183	96.000
77.716	429.559	96.000
77.706	429.165	96.000
77.618	428.625	96.000
77.858	428.739	96.000
77.428	429.550	96.000
77.472	429.374	96.000
77.597	429.289	96.000
77.683	429.619	96.000
227.421	473.817	97.000
227.752	474.367	97.000
77.977	429.155	98.000
77.173	428.875	98.000
158.370	491.945	99.000
158.354	492.695	99.000
79.534	429.890	100.000
79.959	429.204	100.000
106.446	258.983	101.000
105.198	259.043	101.000
96.657	424.220	102.000
96.612	423.872	102.000
79.354	430.579	103.000
79.791	429.754	103.000
79.534	429.993	103.000
79.578	430.106	103.000
79.857	429.230	103.000
79.850	429.597	103.000
79.253	428.724	103.000
80.019	428.695	103.000
255.370	467.387	104.000
254.425	467.292	104.000
158.312	493.064	105.000
158.976	492.499	105.000
158.522	493.204	105.000
107.417	256.105	106.000
107.616	255.650	106.000
107.494	256.285	106.000
158.499	492.500	107.000
158.307	493.188	107.000
395.348	446.694	108.000
396.019	447.503	108.000
396.733	448.513	108.000
395.969	449.721	108.000
251.253	464.037	109.000
250.284	463.944	109.000
396.126	447.583	110.000
396.858	447.366	110.000
81.918	441.871	111.000
82.029	441.430	111.000
81.387	442.809	111.000
80.567	442.692	111.000
79.502	442.772	111.000
77.254	444.021	112.000
76.926	443.566	112.000
77.657	443.784	113.000
77.943	443.921	113.000
78.138	442.436	113.000
78.235	441.962	113.000
249.030	452.403	114.000
249.627	453.817	114.000
398.754	464.873	115.000
399.517	464.977	115.000
334.999	452.762	116.000
336.245	454.840	116.000
337.505	456.735	116.000
337.995	457.067	116.000
337.911	457.654	116.000
397.333	465.053	117.000
397.815	464.710	117.000
339.258	458.646	118.000
337.692	458.426	118.000
112.768	467.465	119.000
112.838	466.677	119.000
114.711	467.104	120.000
115.796	467.759	120.000
36.926	72.367	121.000
36.679	71.236	121.000
37.075	71.598	121.000
66.291	461.935	122.000
64.802	460.994	122.000
65.104	460.192	122.000
80.064	480.169	123.000
79.239	481.349	123.000
78.488	481.895	123.000
78.431	482.667	123.000
79.052	481.601	124.000
78.379	480.766	124.000
143.761	460.543	125.000
143.134	460.871	125.000
144.383	462.393	126.000
143.383	462.589	126.000
143.907	461.919	126.000
143.226	462.950	126.000
218.792	407.679	127.000
218.063	407.734	127.000
196.971	477.206	128.000
195.149	477.352	128.000
140.737	462.270	129.000
141.693	463.340	129.000
411.350	482.232	130.000
410.769	481.526	130.000
406.706	480.902	131.000
405.545	479.591	131.000
227.209	474.556	132.000
227.400	474.406	132.000
226.357	474.230	132.000
226.182	474.673	132.000
405.856	479.939	133.000
406.296	480.940	133.000
408.616	479.708	134.000
408.027	479.349	134.000
227.507	471.463	135.000
226.592	471.504	135.000
53.297	67.147	136.000
53.780	67.360	136.000
29.638	487.083	137.000
29.740	487.295	137.000
30.225	486.453	137.000
168.659	263.517	138.000
168.874	263.611	138.000
168.796	263.936	139.000
167.941	264.518	139.000
167.726	263.474	139.000
166.650	263.964	139.000
166.542	263.614	139.000
167.059	264.082	139.000
166.894	264.432	139.000
167.192	265.127	139.000
404.549	127.551	140.000
404.201	127.340	140.000
404.244	127.309	141.000
404.235	127.388	141.000
405.197	127.438	141.000
404.468	127.285	141.000
404.810	127.239	141.000
405.150	127.439	141.000
404.443	127.163	141.000
404.542	127.176	141.000
404.544	127.820	141.000
404.705	127.540	141.000
404.775	127.513	141.000
404.498	126.954	141.000
404.775	127.118	141.000
404.270	127.528	141.000
45.867	479.710	142.000
45.784	480.119	142.000
45.874	479.980	142.000
45.653	479.737	142.000
46.331	479.663	142.000
45.723	480.649	142.000
363.913	446.492	143.000
364.086	446.626	143.000
404.568	127.171	144.000
404.342	127.206	144.000
404.698	127.192	144.000
404.224	126.928	144.000
403.949	127.264	145.000
403.760	127.446	145.000
403.720	128.391	145.000
34.082	204.666	146.000
34.486	203.705	146.000
35.370	203.768	146.000
34.997	204.066	146.000
34.136	205.490	146.000
33.737	205.843	146.000
40.125	296.510	147.000
41.444	297.860	147.000
245.302	192.510	148.000
248.336	190.947	148.000
278.748	254.713	149.000
278.288	254.524	149.000
480.018	360.255	150.000
479.166	361.018	150.000
23.550	284.358	151.000
22.764	286.194	151.000
21.327	286.950	151.000
21.839	287.115	151.000
20.546	286.226	151.000
247.352	189.390	152.000
248.346	189.541	152.000
252.872	231.600	153.000
252.035	231.832	153.000
278.203	253.493	154.000
276.697	254.247	154.000
42.844	297.125	155.000
41.689	297.651	155.000
41.849	296.257	155.000
42.705	295.653	155.000
42.810	296.805	155.000
42.601	296.189	155.000
42.868	296.215	155.000
42.331	295.524	155.000
41.420	295.421	155.000
42.597	295.607	155.000
129.559	270.104	156.000
129.336	269.141	156.000
126.730	269.679	156.000
126.663	269.595	156.000
126.334	269.027	156.000
127.508	270.068	156.000
128.795	270.083	156.000
253.377	189.012	157.000
251.791	188.876	157.000
250.768	189.416	157.000
249.985	187.694	157.000
277.999	267.966	158.000
277.624	268.081	158.000
208.375	219.378	159.000
208.247	220.202	159.000
21.558	266.015	160.000
21.541	266.041	160.000
225.304	237.447	161.000
227.294	238.256	161.000
278.845	255.455	162.000
279.246	255.837	162.000
335.028	317.483	163.000
335.105	317.481	163.000
130.563	270.630	164.000
130.031	270.501	164.000
129.911	272.915	164.000
128.697	274.138	164.000
129.280	275.250	164.000
127.874	274.590	164.000
230.485	238.990	165.000
230.775	238.757	165.000
334.646	317.233	166.000
334.733	317.118	166.000
334.297	317.004	166.000
335.196	317.114	166.000
160.793	252.261	167.000
161.936	252.797	167.000
161.387	252.415	167.000
160.950	252.085	167.000
160.778	252.818	167.000
161.447	253.553	167.000
160.212	252.535	167.000
432.871	357.866	168.000
432.992	357.969	168.000
433.269	357.719	168.000
434.162	358.182	168.000
62.637	304.432	169.000
61.709	303.345	169.000
60.201	302.633	169.000
58.655	301.276	169.000
58.748	303.293	169.000
60.792	303.512	169.000
62.814	301.748	169.000
134.729	237.959	170.000
134.436	239.538	170.000
134.922	238.599	170.000
135.471	237.894	170.000
134.381	237.134	170.000
135.299	237.641	170.000
135.389	238.492	170.000
25.026	261.654	171.000
22.676	262.565	171.000
21.618	263.067	171.000
108.496	259.362	172.000
109.139	259.228	172.000
265.881	246.606	173.000
265.790	246.429	173.000
265.217	249.162	173.000
263.859	249.482	173.000
264.871	248.635	173.000
328.866	248.378	174.000
328.594	248.684	174.000
433.006	358.694	175.000
433.026	358.294	175.000
107.197	256.043	176.000
108.811	256.945	176.000
145.070	277.059	177.000
142.489	274.834	177.000
63.813	300.678	178.000
61.688	301.020	178.000
61.800	298.418	178.000
62.058	299.350	178.000
162.400	252.830	179.000
162.030	253.346	179.000
108.115	256.930	180.000
109.672	255.442	180.000
277.551	268.219	181.000
277.625	267.942	181.000
277.436	268.392	181.000
277.363	267.857	181.000
240.066	270.994	182.000
239.567	270.945	182.000
239.494	270.549	182.000
239.198	270.166	182.000
106.046	253.165	183.000
104.625	253.098	183.000
323.754	315.693	184.000
324.831	313.892	184.000
321.947	312.751	184.000
321.526	310.917	184.000
321.686	311.294	184.000
320.752	312.472	184.000
321.312	313.708	184.000
322.477	312.994	184.000
324.035	313.107	184.000
323.947	311.199	184.000
322.506	310.281	184.000
321.118	311.306	184.000
21.406	202.053	185.000
21.557	202.145	185.000
21.848	201.424	186.000
21.390	199.892	186.000
162.402	31.078	187.000
162.878	30.313	187.000
286.474	357.341	188.000
285.931	356.980	188.000
288.378	357.247	188.000
287.901	356.301	188.000
288.683	354.971	188.000
106.534	258.965	189.000
105.102	259.443	189.000
277.759	268.430	190.000
278.117	268.446	190.000
267.507	247.212	191.000
265.749	247.221	191.000
266.667	247.580	191.000
266.383	248.619	191.000
266.261	248.096	191.000
22.148	204.576	192.000
21.503	205.256	192.000
289.701	355.939	193.000
290.716	356.287	193.000
290.075	357.489	193.000
319.954	306.570	194.000
319.891	305.449	194.000
320.755	305.735	194.000
320.927	306.389	194.000
322.250	306.042	194.000
321.153	305.285	194.000
323.433	305.459	194.000
322.114	305.114	194.000
322.212	305.403	194.000
323.742	307.180	194.000
104.397	259.368	195.000
106.004	261.985	195.000
289.074	357.356	196.000
289.174	356.932	196.000
287.970	355.978	196.000
287.730	355.868	196.000
267.295	249.301	197.000
267.639	247.308	197.000
32.913	211.249	198.000
31.267	211.794	198.000
31.023	211.776	198.000
31.087	212.388	198.000
247.557	234.342	199.000
246.824	235.025	199.000
246.288	234.974	199.000
286.450	353.437	200.000
286.327	351.950	200.000
285.556	350.829	200.000
283.960	348.729	200.000
282.782	346.713	200.000
330.234	250.716	201.000
330.867	250.777	201.000
108.513	256.249	202.000
109.304	255.956	202.000
229.275	223.374	203.000
229.288	222.463	203.000
228.753	223.201	203.000
229.685	222.163	203.000
229.361	222.416	203.000
229.934	221.657	203.000
230.633	221.278	203.000
230.140	221.749	203.000
229.718	221.950	203.000
323.756	310.036	204.000
324.347	310.599	204.000
322.862	310.760	204.000
323.993	309.615	204.000
324.427	309.782	204.000
323.622	310.909	204.000
91.643	275.549	205.000
91.764	275.188	205.000
90.527	274.812	205.000
92.759	274.401	205.000
93.247	275.252	205.000
91.257	276.344	205.000
89.452	275.935	205.000
248.458	232.634	206.000
248.486	232.573	206.000
247.105	233.290	206.000
110.668	254.927	207.000
109.293	256.469	207.000
33.737	209.678	208.000
34.023	209.130	208.000
246.488	235.342	209.000
247.480	234.355	209.000
387.891	334.117	210.000
387.209	334.467	210.000
387.505	335.289	210.000
387.151	334.390	210.000
246.239	234.729	211.000
246.437	236.035	211.000
87.001	275.673	212.000
86.470	275.914	212.000
87.630	276.671	212.000
319.263	314.566	213.000
320.201	313.331	213.000
386.683	335.588	214.000
386.737	336.984	214.000
34.272	209.795	215.000
33.612	209.544	215.000
34.390	208.114	215.000
33.928	206.581	215.000
34.720	206.759	215.000
86.564	274.500	216.000
88.824	275.391	216.000
89.475	276.676	216.000
90.257	276.297	216.000
91.019	277.488	216.000
39.532	260.586	217.000
40.500	260.864	217.000
41.530	261.947	217.000
40.951	262.017	217.000
40.022	262.940	217.000
386.823	338.738	218.000
385.988	340.450	218.000
320.599	312.056	219.000
322.109	310.237	219.000
93.600	276.659	220.000
93.755	278.713	220.000
253.497	247.882	221.000
255.999	245.306	221.000
255.464	247.230	221.000
272.787	303.792	222.000
271.780	305.353	222.000
270.307	307.719	222.000
269.149	308.253	222.000
269.210	307.483	222.000
269.959	306.603	222.000
270.688	305.525	222.000
269.770	306.646	222.000
33.090	203.512	223.000
32.520	202.460	223.000
32.898	201.776	223.000
388.579	340.509	224.000
388.396	339.837	224.000
255.818	245.609	225.000
254.023	245.257	225.000
330.987	226.403	226.000
330.989	227.171	226.000
330.513	227.490	226.000
329.813	226.722	226.000
66.408	234.510	227.000
66.208	234.971	227.000
254.369	244.987	228.000
254.205	245.466	228.000
221.306	309.413	229.000
219.965	308.546	229.000
221.032	309.965	229.000
269.562	309.525	230.000
271.133	308.795	230.000
24.356	275.587	231.000
24.612	275.684	231.000
255.095	246.580	232.000
254.119	246.961	232.000
266.533	199.680	233.000
265.752	200.962	233.000
265.479	200.978	233.000
265.420	200.471	233.000
266.396	199.876	233.000
266.857	201.473	233.000
265.837	201.697	233.000
265.983	202.007	233.000
265.758	200.988	233.000
266.608	200.513	233.000
266.742	199.107	233.000
66.338	240.150	234.000
68.610	238.634	234.000
69.044	239.561	234.000
70.440	238.830	234.000
72.308	237.560	234.000
118.611	277.229	235.000
117.636	277.375	235.000
116.879	276.928	235.000
114.612	277.302	235.000
115.193	277.821	235.000
116.892	278.514	235.000
70.618	242.124	236.000
70.982	241.865	236.000
71.176	242.753	236.000
265.142	202.841	237.000
266.226	201.014	237.000
266.350	199.659	237.000
117.169	274.976	238.000
117.526	275.185	238.000
117.946	276.154	238.000
333.533	301.027	239.000
333.940	302.404	239.000
335.332	301.842	239.000
336.626	304.264	239.000
336.560	304.479	239.000
335.444	304.842	239.000
336.149	305.125	239.000
335.603	305.821	239.000
335.220	306.849	239.000
336.163	306.385	239.000
336.244	306.435	239.000
336.730	306.943	239.000
337.917	307.126	239.000
338.481	307.744	239.000
338.794	308.691	239.000
339.052	309.287	239.000
332.398	248.030	240.000
332.074	247.979	240.000
135.321	248.704	241.000
135.933	248.983	241.000
134.007	248.167	241.000
283.667	181.171	242.000
282.368	180.702	242.000
282.233	180.940	242.000
118.430	274.203	243.000
116.290	273.616	243.000
46.280	275.511	244.000
45.873	276.298	244.000
249.249	257.563	245.000
249.481	257.139	245.000
108.493	244.812	246.000
107.877	244.040	246.000
107.808	244.097	246.000
108.695	242.610	246.000
480.277	332.573	247.000
479.032	332.803	247.000
251.294	255.673	248.000
251.631	256.425	248.000
118.944	278.149	249.000
120.122	278.622	249.000
282.244	352.647	250.000
281.657	353.800	250.000
93.273	275.694	251.000
92.338	274.517	251.000
90.743	274.388	251.000
124.373	276.692	252.000
125.015	276.959	252.000
281.505	353.047	253.000
282.264	350.496	253.000
282.370	350.242	253.000
281.421	347.782	253.000
295.955	192.972	254.000
296.876	193.488	254.000
89.485	274.882	255.000
90.168	275.900	255.000
215.241	233.690	256.000
215.354	233.992	256.000
91.555	275.533	257.000
92.255	276.066	257.000
287.925	231.088	258.000
287.550	231.501	258.000
496.033	344.174	259.000
496.246	343.548	259.000
120.717	252.402	260.000
120.924	253.527	260.000
122.797	255.326	260.000
124.651	273.582	261.000
124.721	272.720	261.000
123.034	274.423	261.000
123.329	273.964	261.000
125.074	274.577	261.000
90.815	277.325	262.000
90.457	276.540	262.000
92.812	275.669	263.000
90.003	279.080	263.000
89.356	277.804	263.000
104.048	288.354	264.000
104.829	290.787	264.000
102.851	290.452	264.000
102.224	290.276	264.000
102.891	291.311	264.000
493.934	363.071	265.000
495.733	364.091	265.000
168.066	284.625	266.000
168.683	284.189	266.000
168.596	285.192	266.000
168.666	284.603	266.000
168.612	285.054	266.000
168.412	284.766	266.000
168.537	285.021	266.000
168.224	285.115	266.000
101.832	292.081	267.000
103.594	292.571	267.000
102.804	292.432	267.000
125.672	274.498	268.000
126.390	275.673	268.000
168.383	285.439	269.000
168.431	285.010	269.000
168.510	284.809	269.000
168.813	284.667	269.000
167.670	284.909	269.000
15.071	270.829	270.000
16.306	270.782	270.000
15.290	271.110	270.000
101.104	291.780	271.000
99.111	292.818	271.000
98.911	292.413	271.000
129.133	271.335	272.000
128.656	270.467	272.000
168.339	285.898	273.000
168.620	284.846	273.000
293.254	250.848	274.000
293.967	249.978	274.000
294.299	250.527	274.000
296.058	250.767	274.000
297.385	252.238	274.000
297.169	252.544	274.000
15.224	272.121	275.000
14.727	273.214	275.000
186.660	67.361	276.000
187.497	67.830	276.000
280.513	226.127	277.000
280.051	225.936	277.000
169.920	285.389	278.000
171.167	286.324	278.000
305.914	178.989	279.000
305.260	180.292	279.000
25.425	267.164	280.000
25.560	267.541	280.000
26.217	266.697	280.000
24.914	265.463	280.000
24.642	268.063	280.000
25.748	269.604	280.000
27.481	270.500	280.000
28.038	270.393	280.000
28.316	269.428	280.000
28.835	269.211	280.000
31.677	269.035	280.000
30.324	269.324	280.000
28.833	270.318	280.000
29.264	269.535	280.000
29.837	271.118	280.000
29.746	271.571	280.000
29.100	270.217	280.000
30.280	269.558	280.000
30.040	269.726	280.000
30.159	269.198	280.000
29.583	267.653	280.000
29.725	267.060	280.000
29.852	266.770	280.000
29.498	265.716	280.000
28.993	265.371	280.000
30.499	265.823	280.000
297.492	251.040	281.000
298.571	250.147	281.000
169.684	289.436	282.000
169.280	289.987	282.000
333.679	241.910	283.000
332.209	241.027	283.000
304.255	182.692	284.000
305.157	180.100	284.000
305.330	182.502	285.000
304.988	183.495	285.000
311.060	243.452	286.000
311.417	244.340	286.000
310.813	244.721	286.000
309.030	244.830	286.000
308.313	244.556	286.000
309.336	244.222	286.000
39.491	216.876	287.000
41.221	220.081	287.000
83.322	273.895	288.000
82.672	275.291	288.000
84.047	274.070	288.000
84.258	273.108	288.000
83.283	274.078	288.000
82.376	274.390	288.000
266.863	264.671	289.000
267.163	264.581	289.000
304.129	179.770	290.000
303.941	179.775	290.000
283.906	221.639	291.000
284.969	220.290	291.000
285.197	221.840	291.000
142.433	274.824	292.000
144.885	275.603	292.000
268.856	247.944	293.000
267.628	247.813	293.000
325.903	330.977	294.000
326.940	328.980	294.000
267.606	263.396	295.000
266.957	264.216	295.000
264.922	264.314	295.000
303.321	179.458	296.000
304.255	179.686	296.000
304.379	180.067	297.000
303.872	180.271	297.000
303.313	180.945	297.000
302.900	182.852	297.000
145.574	276.743	298.000
145.770	276.414	298.000
267.723	229.078	299.000
268.220	229.418	299.000
267.798	228.200	299.000
269.017	229.637	299.000
268.939	230.200	299.000
435.426	340.633	300.000
435.138	339.452	300.000
434.413	337.885	300.000
317.515	287.012	301.000
317.873	285.505	301.000
317.250	284.444	301.000
315.679	284.694	301.000
313.092	283.289	301.000
433.579	338.374	302.000
434.550	337.195	302.000
433.182	337.469	302.000
431.212	337.586	302.000
431.485	338.053	302.000
432.121	337.944	302.000
432.813	338.326	302.000
432.299	338.010	302.000
330.860	247.574	303.000
332.046	245.720	303.000
332.214	245.012	303.000
332.664	241.577	304.000
330.818	243.121	304.000
434.208	337.920	305.000
434.154	339.131	305.000
434.305	338.804	305.000
434.984	338.477	305.000
436.081	338.195	305.000
20.393	196.190	306.000
20.098	196.169	306.000
20.536	195.931	306.000
20.136	195.717	306.000
263.255	271.057	307.000
261.711	270.235	307.000
224.187	308.500	308.000
221.925	307.311	308.000
163.789	237.358	309.000
162.134	239.771	309.000
18.735	203.326	310.000
20.498	204.523	310.000
18.629	203.569	310.000
18.635	202.868	310.000
19.985	202.480	310.000
19.933	205.735	310.000
20.627	205.920	310.000
265.524	229.644	311.000
267.052	228.303	311.000
268.051	228.502	311.000
279.149	243.050	312.000
278.539	243.982	312.000
279.509	243.649	312.000
280.738	244.334	312.000
268.566	229.817	313.000
268.158	230.128	313.000
27.334	269.436	314.000
27.332	269.196	314.000
26.818	265.992	315.000
26.222	266.241	315.000
24.426	266.773	315.000
141.137	278.751	316.000
141.680	278.917	316.000
24.996	272.891	317.000
26.440	274.077	317.000
28.013	271.326	318.000
28.822	271.329	318.000
27.906	272.452	318.000
296.657	234.504	319.000
294.531	234.106	319.000
244.639	219.711	320.000
247.104	221.603	320.000
249.497	222.586	320.000
250.958	224.392	320.000
251.172	224.945	320.000
252.386	225.634	320.000
217.424	232.220	321.000
214.939	232.514	321.000
215.852	230.788	321.000
442.934	360.605	322.000
442.801	360.535	322.000
282.212	239.249	323.000
280.718	239.627	323.000
23.976	257.280	324.000
24.156	257.031	324.000
282.097	239.247	325.000
282.949	238.096	325.000
77.427	297.884	326.000
78.346	297.945	326.000
78.916	300.840	326.000
75.755	298.883	326.000
247.886	214.587	327.000
247.077	217.358	327.000
247.172	219.623	327.000
249.235	220.328	327.000
301.729	270.344	328.000
304.464	270.792	328.000
207.075	269.877	329.000
207.437	269.097	329.000
442.918	356.212	330.000
442.693	356.722	330.000
442.733	356.452	330.000
443.300	356.643	331.000
443.088	356.420	331.000
443.142	356.205	331.000
263.226	261.688	332.000
262.140	261.019	332.000
442.331	356.949	333.000
442.899	356.331	333.000
443.027	356.427	333.000
443.085	357.254	333.000
443.340	356.732	333.000
442.744	356.848	333.000
260.387	155.470	334.000
260.055	156.819	334.000
261.454	156.362	334.000
262.387	157.708	334.000
263.849	159.548	334.000
252.932	253.196	335.000
253.166	252.939	335.000
253.907	253.679	335.000
252.448	186.406	336.000
253.598	188.399	336.000
252.945	188.308	336.000
253.316	189.888	336.000
252.020	188.813	336.000
137.967	242.515	337.000
137.283	243.085	337.000
245.608	189.395	338.000
246.008	189.481	338.000
261.621	160.333	339.000
261.638	160.218	339.000
264.206	161.540	340.000
264.209	161.140	340.000
262.566	161.882	341.000
260.968	159.311	341.000
106.707	262.101	342.000
107.280	260.165	342.000
445.440	362.970	343.000
445.075	361.250	343.000
445.779	360.568	343.000
446.469	359.706	343.000
446.605	361.624	343.000
446.654	361.108	343.000
447.202	360.840	343.000
444.135	360.681	344.000
443.089	359.447	344.000
442.455	358.248	344.000
441.828	359.126	344.000
134.648	235.189	345.000
136.537	235.591	345.000
249.679	254.717	346.000
249.590	254.381	346.000
217.290	229.392	347.000
216.646	229.034	347.000
302.499	178.960	348.000
303.743	182.346	348.000
259.924	156.236	349.000
261.250	156.641	349.000
259.957	156.589	349.000
120.389	250.167	350.000
121.392	250.029	350.000
261.623	156.237	351.000
262.678	155.766	351.000
261.978	157.488	351.000
260.764	157.083	351.000
260.513	156.594	351.000
259.497	155.048	352.000
260.522	155.818	352.000
260.486	155.947	352.000
261.999	157.318	352.000
263.259	157.473	352.000
262.012	157.910	352.000
261.113	157.653	352.000
234.211	192.095	353.000
233.065	193.337	353.000
233.959	194.133	353.000
234.461	193.277	353.000
233.706	192.267	353.000
43.363	241.780	354.000
43.117	243.834	354.000
43.761	243.513	354.000
41.998	242.024	354.000
40.667	241.252	355.000
44.054	241.214	355.000
120.316	260.372	356.000
120.119	261.307	356.000
120.994	261.149	356.000
120.353	262.986	356.000
37.573	285.061	357.000
37.095	285.394	357.000
37.321	285.027	357.000
122.982	261.408	358.000
122.214	261.269	358.000
122.138	259.078	358.000
120.329	258.117	358.000
119.654	257.945	358.000
190.237	252.086	359.000
188.889	251.599	359.000
238.876	190.996	360.000
237.595	192.310	360.000
239.243	192.659	360.000
239.271	191.963	360.000
186.213	249.401	361.000
186.209	249.296	361.000
250.546	258.927	362.000
250.083	259.090	362.000
249.249	259.549	362.000
249.599	259.540	363.000
248.839	258.463	363.000
249.773	258.293	363.000
250.432	257.502	363.000
251.955	256.956	363.000
251.251	255.513	363.000
67.962	289.267	364.000
66.419	288.597	364.000
65.207	289.985	364.000
66.257	291.446	364.000
233.618	194.140	365.000
234.483	194.561	365.000
235.473	194.833	365.000
235.394	194.281	365.000
236.498	194.839	365.000
235.199	196.073	365.000
236.125	195.123	365.000
235.839	194.015	365.000
236.718	193.413	365.000
240.025	193.127	365.000
241.696	192.285	365.000
241.072	193.745	365.000
240.679	195.351	365.000
239.417	195.299	365.000
237.433	195.213	365.000
236.509	193.954	365.000
236.038	194.232	365.000
238.706	193.169	365.000
239.628	191.466	365.000
239.726	192.416	365.000
241.677	195.583	365.000
241.178	196.980	365.000
240.832	197.419	365.000
239.230	197.486	365.000
239.494	197.472	365.000
237.692	198.875	365.000
236.320	197.146	365.000
237.087	196.571	365.000
236.779	196.887	365.000
234.169	195.666	365.000
233.808	195.874	365.000
429.633	350.417	366.000
429.660	348.593	366.000
428.699	349.512	366.000
430.531	351.163	367.000
431.548	350.819	367.000
70.822	296.433	368.000
71.221	296.868	368.000
43.726	216.096	369.000
42.859	217.347	369.000
41.159	217.208	369.000
40.983	217.434	369.000
84.248	243.424	370.000
84.564	243.070	370.000
85.908	242.681	370.000
86.999	243.808	370.000
232.355	196.729	371.000
233.383	196.859	371.000
232.456	196.368	371.000
149.269	226.835	372.000
148.432	226.246	372.000
234.928	198.332	373.000
234.601	197.956	373.000
86.470	243.081	374.000
85.369	242.755	374.000
85.783	242.690	374.000
86.621	242.501	374.000
234.562	197.714	375.000
234.175	197.689	375.000
18.901	209.981	376.000
17.796	211.561	376.000
148.601	228.721	377.000
151.564	228.919	377.000
422.424	343.210	378.000
418.777	342.706	378.000
420.016	344.312	378.000
166.309	241.674	379.000
165.559	241.626	379.000
233.905	197.754	380.000
237.388	198.453	380.000
167.241	240.634	381.000
166.145	240.670	381.000
419.648	348.166	382.000
420.628	347.426	382.000
418.110	342.502	383.000
418.449	344.591	383.000
237.179	192.435	384.000
238.451	192.508	384.000
236.526	192.374	384.000
238.432	192.756	384.000
166.053	240.774	385.000
167.242	240.959	385.000
242.661	193.192	386.000
243.477	192.169	386.000
242.452	192.572	386.000
241.841	195.522	387.000
241.811	196.429	387.000
240.503	194.642	387.000
238.655	194.211	387.000
238.231	193.995	387.000
240.491	192.812	387.000
240.083	192.464	388.000
238.488	192.159	388.000
246.543	270.985	389.000
246.313	271.685	389.000
57.136	292.690	390.000
57.690	292.733	390.000
322.003	311.583	391.000
323.722	308.897	391.000
323.590	307.194	391.000
321.664	307.179	391.000
320.946	307.914	391.000
244.508	191.575	392.000
244.179	192.297	392.000
336.217	308.759	393.000
336.333	309.013	393.000
336.154	309.291	393.000
154.806	223.731	394.000
153.250	231.530	394.000
153.089	229.491	395.000
154.169	228.140	395.000
154.398	229.313	395.000
324.053	307.403	396.000
326.035	306.883	396.000
27.981	348.483	397.000
27.658	347.801	397.000
25.342	348.565	397.000
467.501	387.164	398.000
467.721	388.451	398.000
457.453	258.754	399.000
456.028	258.694	399.000
456.573	260.258	399.000
456.495	259.398	399.000
455.142	260.169	399.000
27.645	333.887	400.000
26.418	334.553	400.000
27.460	335.160	400.000
26.781	334.891	400.000
240.420	397.471	401.000
240.414	398.208	401.000
491.642	448.279	402.000
491.457	448.726	402.000
490.075	448.114	402.000
73.814	352.734	403.000
73.990	352.717	403.000
73.537	353.426	403.000
226.577	376.079	404.000
225.641	374.847	404.000
195.468	387.968	405.000
194.508	389.234	405.000
194.128	389.821	405.000
194.539	388.838	405.000
195.739	388.812	405.000
195.750	389.456	405.000
194.691	388.464	405.000
194.690	388.418	405.000
41.610	389.366	406.000
43.520	387.957	406.000
23.781	336.142	407.000
24.364	336.963	407.000
23.771	336.809	407.000
24.064	336.103	407.000
23.928	335.431	407.000
18.764	399.177	408.000
19.415	399.330	408.000
222.529	377.411	409.000
223.656	377.511	409.000
21.870	337.530	410.000
21.838	338.142	410.000
21.356	337.831	410.000
21.882	335.650	411.000
22.171	335.796	411.000
20.656	337.479	411.000
396.188	333.940	412.000
397.694	335.721	412.000
195.187	389.252	413.000
196.834	388.797	413.000
197.320	388.745	413.000
366.504	425.758	414.000
364.769	424.782	414.000
56.156	406.590	415.000
54.535	405.763	415.000
55.278	406.099	415.000
170.853	376.438	416.000
170.520	375.788	416.000
170.398	376.523	416.000
170.709	375.240	416.000
169.986	374.375	416.000
170.542	373.057	416.000
20.466	400.483	417.000
19.048	401.074	417.000
18.918	401.146	417.000
260.271	380.663	418.000
261.295	380.163	418.000
260.771	380.681	418.000
259.328	379.767	418.000
131.436	363.424	419.000
132.039	363.218	419.000
195.957	389.027	420.000
194.714	389.221	420.000
194.974	388.569	420.000
196.133	388.629	420.000
196.053	388.226	420.000
196.218	388.753	420.000
54.740	338.470	421.000
55.366	337.781	421.000
56.220	335.781	421.000
56.809	334.492	421.000
56.892	336.852	421.000
168.352	375.365	422.000
169.609	375.739	422.000
171.064	375.343	422.000
196.616	388.725	423.000
196.787	389.450	423.000
196.858	390.256	423.000
196.661	389.409	423.000
197.499	389.183	423.000
197.084	389.275	423.000
197.423	389.026	423.000
197.248	388.936	423.000
199.012	388.508	423.000
56.935	342.013	424.000
57.438	340.705	424.000
57.542	342.174	424.000
130.358	361.252	425.000
130.721	361.773	425.000
348.143	368.229	426.000
346.154	368.169	426.000
347.544	369.775	426.000
488.870	375.109	427.000
487.550	376.901	427.000
486.910	378.935	427.000
167.696	373.436	428.000
166.318	373.573	428.000
165.651	373.679	428.000
165.445	375.059	428.000
164.630	377.467	428.000
166.357	378.910	428.000
166.993	379.422	428.000
168.039	378.156	428.000
168.003	377.755	428.000
169.675	379.060	428.000
55.928	338.457	429.000
57.960	337.936	429.000
138.125	379.468	430.000
136.874	377.995	430.000
486.963	378.209	431.000
489.715	379.404	431.000
489.760	380.704	431.000
489.652	380.845	431.000
489.034	382.136	431.000
347.108	370.766	432.000
347.295	370.588	432.000
55.600	334.826	433.000
55.279	336.941	433.000
356.012	363.977	434.000
356.336	363.406	434.000
357.269	364.424	434.000
358.524	365.088	434.000
359.396	364.930	434.000
357.741	364.628	434.000
358.576	364.758	434.000
360.158	364.268	434.000
359.659	362.692	434.000
476.769	431.845	435.000
476.663	430.535	435.000
251.242	361.751	436.000
250.222	363.390	436.000
251.471	362.088	436.000
132.137	372.818	437.000
132.164	373.547	437.000
132.345	373.744	437.000
132.823	373.146	437.000
133.656	374.476	437.000
486.675	384.831	438.000
484.329	383.935	438.000
483.941	384.252	438.000
60.301	396.139	439.000
59.954	395.257	439.000
357.984	363.506	440.000
358.468	362.988	440.000
358.015	363.637	440.000
358.006	365.102	440.000
477.674	432.150	441.000
478.189	431.743	441.000
483.148	432.370	441.000
483.592	433.061	441.000
483.288	431.591	441.000
483.371	430.591	441.000
483.446	429.340	441.000
135.841	373.576	442.000
136.095	373.579	442.000
136.621	373.062	442.000
135.677	373.412	442.000
101.687	375.368	443.000
102.213	376.869	443.000
482.659	384.161	444.000
483.666	384.314	444.000
483.152	383.136	444.000
485.399	384.963	444.000
485.800	385.274	444.000
62.504	394.540	445.000
64.132	393.036	445.000
64.656	392.832	445.000
208.549	391.753	446.000
208.485	391.098	446.000
485.928	429.806	447.000
485.091	431.314	447.000
485.441	431.406	447.000
484.672	431.993	447.000
484.369	430.583	447.000
108.424	383.580	448.000
108.432	382.725	448.000
108.206	382.775	448.000
108.697	382.952	448.000
24.413	380.681	449.000
25.483	378.935	449.000
53.862	383.278	450.000
53.030	382.431	450.000
54.723	382.335	450.000
107.458	383.096	451.000
106.688	382.775	451.000
107.837	382.200	451.000
107.623	381.857	451.000
107.510	382.181	451.000
107.992	382.061	451.000
107.486	382.366	451.000
107.284	383.530	451.000
108.515	383.032	451.000
108.702	382.480	451.000
143.102	396.847	452.000
141.844	395.958	452.000
143.278	394.593	452.000
488.590	383.380	453.000
487.091	383.588	453.000
205.912	388.229	454.000
206.022	387.723	454.000
371.063	409.004	455.000
372.141	409.449	455.000
21.750	376.340	456.000
20.787	376.626	456.000
54.167	381.590	457.000
54.402	381.310	457.000
40.716	388.255	458.000
39.067	387.765	458.000
26.962	411.918	459.000
29.429	411.200	459.000
32.342	411.587	460.000
32.085	413.087	460.000
30.634	414.107	460.000
27.354	414.566	460.000
106.487	383.533	461.000
106.696	383.259	461.000
14.827	375.522	462.000
15.024	375.702	462.000
26.807	415.640	463.000
23.776	416.636	463.000
23.380	417.683	463.000
23.201	416.755	463.000
105.611	384.129	464.000
106.156	384.447	464.000
107.583	384.116	464.000
353.765	365.442	465.000
353.531	364.925	465.000
354.861	363.810	465.000
421.460	373.878	466.000
421.086	373.665	466.000
107.114	383.769	467.000
107.692	384.518	467.000
107.826	383.929	467.000
108.244	384.705	467.000
108.267	384.362	467.000
27.970	414.866	468.000
27.099	413.174	468.000
27.601	413.351	468.000
30.298	414.981	468.000
30.638	414.995	468.000
29.010	415.218	468.000
157.011	356.284	469.000
157.769	356.762	469.000
158.443	357.580	469.000
158.927	357.135	469.000
159.084	356.475	469.000
343.887	390.266	470.000
343.783	389.981	470.000
343.891	388.879	470.000
355.050	363.212	471.000
355.214	364.557	471.000
355.466	362.967	471.000
218.562	381.567	472.000
218.987	381.851	472.000
218.747	382.326	472.000
442.588	298.976	473.000
441.198	298.785	473.000
441.535	298.270	473.000
442.634	298.327	473.000
442.111	297.505	473.000
259.107	363.032	474.000
260.159	363.021	474.000
355.305	364.828	475.000
355.957	365.143	475.000
356.749	366.649	475.000
234.688	369.687	476.000
235.112	369.441	476.000
31.081	414.421	477.000
30.471	414.285	477.000
29.529	416.778	477.000
28.553	416.112	477.000
106.749	383.955	478.000
106.596	383.452	478.000
406.627	419.493	479.000
406.423	419.753	479.000
104.983	384.503	480.000
104.518	384.170	480.000
357.514	365.732	481.000
354.319	365.868	481.000
355.249	365.973	481.000
355.701	365.935	481.000
27.356	416.399	482.000
26.463	416.003	482.000
24.632	416.154	482.000
23.081	418.642	482.000
21.401	417.674	482.000
23.037	416.485	482.000
21.603	417.158	482.000
406.122	418.554	483.000
406.819	418.071	483.000
426.796	376.329	484.000
427.141	375.548	484.000
424.791	376.053	484.000
422.799	376.594	484.000
421.659	374.764	484.000
103.886	381.921	485.000
103.260	381.605	485.000
428.594	298.407	486.000
429.955	297.716	486.000
430.723	298.792	486.000
431.340	298.054	486.000
456.808	389.965	487.000
455.721	391.996	487.000
454.682	392.480	487.000
455.086	392.246	487.000
455.123	391.585	487.000
398.477	401.498	488.000
398.829	403.021	488.000
398.670	402.772	488.000
421.531	376.247	489.000
420.917	376.020	489.000
70.208	350.333	490.000
68.650	348.862	490.000
68.258	348.147	490.000
423.060	376.068	491.000
423.639	376.761	491.000
426.956	376.229	492.000
426.591	377.298	492.000
424.871	375.582	492.000
423.845	375.579	492.000
423.924	375.521	492.000
422.849	376.051	492.000
421.749	375.802	492.000
421.680	376.796	492.000
486.134	389.923	493.000
485.306	389.488	493.000
13.337	346.620	494.000
13.099	346.729	494.000
9.847	345.505	495.000
10.107	343.502	495.000
9.911	342.476	495.000
9.272	341.919	495.000
9.757	341.805	495.000
13.166	342.529	496.000
10.807	342.919	496.000
10.400	343.077	496.000
11.069	342.976	496.000
10.619	342.135	496.000
11.951	342.101	496.000
12.277	341.991	496.000
324.999	397.102	497.000
324.469	399.819	497.000
416.854	108.278	498.000
416.592	108.102	498.000
416.361	108.665	498.000
11.249	341.717	499.000
10.996	341.061	499.000
10.359	341.378	499.000
8.835	340.719	499.000
9.260	339.962	499.000
417.250	110.334	500.000
417.216	110.133	500.000
441.706	369.229	501.000
441.813	369.628	501.000
482.529	381.657	502.000
484.152	381.540	502.000
68.158	379.020	503.000
67.952	380.329	503.000
416.261	109.418	504.000
415.440	109.793	504.000
415.996	110.035	504.000
415.442	110.439	504.000
415.486	110.217	504.000
414.605	110.464	504.000
415.161	110.410	504.000
415.753	110.421	504.000
416.451	110.488	504.000
416.068	110.578	504.000
416.757	110.612	504.000
417.109	110.350	504.000
416.814	110.312	504.000
478.161	447.933	505.000
478.569	448.159	505.000
442.602	370.056	506.000
444.709	369.310	506.000
446.220	367.761	506.000
485.502	380.853	507.000
486.256	380.373	507.000
474.475	446.560	508.000
475.445	445.393	508.000
475.977	444.114	508.000
474.115	443.607	508.000
474.985	443.647	508.000
23.558	416.204	509.000
26.728	412.800	509.000
468.004	390.938	510.000
469.249	392.760	510.000
468.866	392.240	510.000
486.900	383.111	511.000
487.111	383.456	511.000
444.391	367.593	512.000
445.366	368.748	512.000
446.068	372.045	513.000
449.177	373.249	513.000
473.832	444.145	514.000
473.143	444.665	514.000
259.406	358.972	515.000
258.837	359.263	515.000
259.608	359.069	515.000
69.534	379.626	516.000
70.450	379.050	516.000
418.060	109.752	517.000
416.621	109.289	517.000
416.670	109.372	517.000
416.136	109.653	517.000
416.011	110.037	517.000
226.999	377.693	518.000
226.545	376.565	518.000
415.285	109.977	519.000
415.053	109.764	519.000
414.656	109.731	519.000
415.255	109.134	519.000
415.391	108.471	519.000
415.297	109.880	519.000
367.598	405.063	520.000
367.543	405.240	520.000
367.148	407.031	520.000
223.293	375.647	521.000
223.850	376.038	521.000
224.340	377.297	521.000
401.060	335.784	522.000
401.710	335.668	522.000
397.887	334.911	522.000
415.825	109.435	523.000
416.145	109.871	523.000
416.384	109.465	523.000
377.600	432.468	524.000
379.432	432.486	524.000
223.700	377.467	525.000
224.213	377.006	525.000
76.670	376.784	526.000
78.468	377.376	526.000
77.537	377.798	526.000
325.647	400.973	527.000
326.573	400.480	527.000
326.997	400.864	527.000
76.722	379.433	528.000
78.137	380.214	528.000
217.890	378.709	529.000
218.694	377.850	529.000
151.756	360.603	530.000
151.855	362.159	530.000
152.351	363.446	530.000
152.195	362.744	530.000
151.392	363.321	530.000
152.390	363.839	530.000
180.969	370.063	531.000
181.793	369.736	531.000
181.437	369.215	531.000
181.235	406.678	532.000
182.757	407.473	532.000
182.503	406.382	532.000
181.797	405.942	532.000
218.067	378.759	533.000
218.261	377.973	533.000
219.253	377.725	533.000
180.997	369.232	534.000
180.975	369.193	534.000
180.921	368.711	534.000
152.699	364.301	535.000
151.995	365.381	535.000
153.372	365.668	535.000
153.826	365.364	535.000
154.060	364.568	535.000
357.511	349.209	536.000
357.295	349.833	536.000
477.589	444.217	537.000
475.577	443.722	537.000
78.925	379.578	538.000
79.995	379.455	538.000
218.104	380.693	539.000
216.787	380.046	539.000
218.159	379.620	539.000
217.458	379.534	539.000
452.722	406.753	540.000
453.095	406.407	540.000
31.576	371.671	541.000
30.397	372.482	541.000
473.473	446.782	542.000
473.891	448.214	542.000
182.155	406.217	543.000
182.953	405.090	543.000
183.442	404.327	543.000
186.053	405.310	543.000
32.873	410.427	544.000
34.320	410.770	544.000
34.467	410.012	544.000
35.784	409.624	544.000
215.491	379.696	545.000
216.112	378.601	545.000
183.557	406.347	546.000
184.254	405.579	546.000
186.438	404.423	546.000
185.890	404.730	546.000
455.334	406.519	547.000
454.934	406.605	547.000
380.450	424.259	548.000
379.460	423.750	548.000
377.619	423.181	548.000
376.189	423.998	548.000
375.886	425.100	548.000
375.732	426.686	548.000
374.289	427.149	548.000
27.112	414.455	549.000
28.684	413.522	549.000
28.768	413.192	549.000
29.392	413.808	549.000
29.483	414.989	549.000
138.816	374.462	550.000
138.731	373.259	550.000
438.193	416.920	551.000
437.698	417.614	551.000
51.677	344.449	552.000
51.669	346.252	552.000
52.188	344.982	552.000
33.583	416.552	553.000
33.862	414.459	553.000
31.989	412.160	553.000
105.280	395.186	554.000
104.112	396.744	554.000
374.908	429.640	555.000
375.235	428.997	555.000
376.997	429.152	555.000
377.299	429.686	555.000
377.031	430.221	555.000
378.006	429.729	555.000
380.413	430.397	555.000
381.014	430.908	555.000
381.003	431.675	555.000
381.305	430.446	555.000
48.901	344.818	556.000
48.282	343.904	556.000
46.652	344.087	556.000
46.553	344.095	556.000
47.846	343.002	556.000
46.926	341.628	556.000
47.068	343.129	556.000
29.877	412.932	557.000
33.375	414.185	557.000
33.240	414.066	557.000
32.896	412.626	557.000
437.260	417.513	558.000
438.685	416.701	558.000
47.992	343.112	559.000
47.137	344.724	559.000
28.994	346.764	560.000
28.464	346.946	560.000
27.979	347.261	560.000
159.479	352.957	561.000
158.766	351.798	561.000
159.353	351.826	561.000
159.376	351.656	561.000
158.039	351.490	561.000
159.722	352.458	561.000
160.218	353.409	561.000
160.208	354.417	561.000
159.338	353.882	561.000
159.532	354.140	561.000
158.847	354.728	561.000
158.456	354.665	561.000
158.628	354.858	561.000
158.761	356.342	561.000
158.915	356.305	561.000
158.788	355.675	561.000
158.289	355.366	561.000
382.784	421.585	562.000
380.766	422.021	562.000
380.581	422.195	562.000
380.641	421.911	562.000
158.580	354.970	563.000
159.521	354.492	563.000
159.502	353.655	563.000
159.141	353.659	563.000
159.228	353.346	563.000
159.603	352.874	563.000
54.975	356.373	564.000
56.175	355.411	564.000
90.430	383.206	565.000
90.257	382.795	565.000
91.037	383.549	565.000
91.029	384.406	565.000
237.910	371.131	566.000
237.846	371.094	566.000
238.012	371.197	567.000
238.926	371.645	567.000
[truncated: 6,526 more rows]
