# Supplementary material for: The transpeptidase PBP2 governs initial localization and activity of the major cell-wall synthesis machinery in E. coli
Source: eLife. 2020 Feb 20;9:e50629. doi: 10.7554/eLife.50629 (PMC7089770; doi:10.7554/eLife.50629)
Supplement: Source data 1. [file elife-50629-data1.zip › data/fast/PAmCherry/A22inliq_FRAP10min_1.txt]

X Y ID
25.924	340.176	1.000
26.471	341.995	1.000
29.293	344.001	1.000
28.845	343.634	1.000
28.253	343.626	1.000
120.655	193.453	2.000
121.958	194.413	2.000
134.739	256.353	3.000
135.072	256.278	3.000
226.198	463.039	4.000
225.170	461.684	4.000
313.966	116.009	5.000
314.069	115.528	5.000
317.199	113.256	5.000
316.712	112.398	5.000
316.718	111.545	5.000
329.146	318.967	6.000
328.449	318.291	6.000
329.630	317.566	6.000
326.620	332.904	7.000
325.774	333.348	7.000
402.321	362.284	8.000
402.331	363.740	8.000
447.505	187.555	9.000
447.091	187.343	9.000
445.830	189.591	9.000
447.722	191.967	9.000
432.149	322.937	10.000
432.094	320.946	10.000
439.015	283.623	11.000
437.828	282.695	11.000
438.322	281.217	11.000
437.720	282.487	11.000
438.333	281.964	11.000
436.715	281.793	11.000
437.210	281.337	11.000
437.540	283.172	11.000
438.060	284.552	11.000
438.567	283.417	11.000
496.516	192.986	12.000
497.607	190.489	12.000
475.374	366.543	13.000
474.240	367.447	13.000
474.603	366.054	13.000
474.738	365.624	13.000
475.088	366.873	13.000
474.039	369.012	13.000
472.999	367.574	13.000
190.411	381.345	14.000
189.358	383.256	14.000
190.727	383.639	14.000
191.211	383.420	14.000
336.522	129.493	15.000
335.221	129.847	15.000
315.653	91.500	16.000
315.934	91.185	16.000
371.139	365.489	17.000
371.450	365.431	17.000
433.218	320.673	18.000
433.433	318.953	18.000
435.008	319.080	18.000
436.485	319.985	18.000
486.168	331.564	19.000
486.936	330.707	19.000
122.457	192.995	20.000
122.250	192.529	20.000
122.025	193.339	20.000
121.198	191.974	20.000
121.461	192.594	20.000
121.704	193.758	20.000
120.907	194.751	20.000
119.170	196.326	20.000
118.825	195.180	20.000
117.383	195.175	20.000
368.359	346.575	21.000
367.970	347.207	21.000
410.457	499.257	22.000
410.110	498.154	22.000
481.232	196.011	23.000
479.526	197.482	23.000
477.610	196.247	23.000
258.517	318.200	24.000
258.190	318.937	24.000
302.744	267.802	25.000
302.711	269.749	25.000
303.866	272.577	25.000
305.262	272.957	25.000
306.037	272.312	25.000
324.930	319.409	26.000
325.385	318.495	26.000
450.382	190.625	27.000
452.705	191.437	27.000
188.239	386.641	28.000
187.312	386.812	28.000
460.312	383.565	29.000
460.455	383.670	29.000
494.055	208.295	30.000
492.491	207.316	30.000
483.873	236.214	31.000
482.901	242.291	31.000
282.518	441.814	32.000
281.611	443.479	32.000
334.877	346.040	33.000
335.166	345.210	33.000
370.499	346.380	34.000
370.231	347.616	34.000
368.960	346.916	34.000
367.514	346.245	34.000
447.563	335.939	35.000
446.283	335.580	35.000
446.026	335.154	35.000
445.673	335.708	35.000
445.027	334.752	35.000
480.895	195.931	36.000
482.384	199.752	36.000
258.025	318.599	37.000
258.088	319.483	37.000
257.611	319.139	37.000
472.321	213.167	38.000
471.786	213.420	38.000
182.458	233.922	39.000
182.062	234.557	39.000
446.434	187.701	40.000
444.444	187.486	40.000
434.017	319.741	41.000
433.957	320.289	41.000
500.016	228.530	42.000
500.607	229.099	42.000
500.955	228.948	42.000
136.091	256.661	43.000
136.748	257.377	43.000
137.356	257.405	43.000
137.256	257.410	43.000
306.649	271.400	44.000
305.764	272.557	44.000
304.357	273.875	44.000
304.326	274.064	44.000
305.036	273.312	44.000
304.529	273.342	44.000
335.550	347.049	45.000
339.199	346.956	45.000
338.621	347.467	45.000
347.352	108.033	46.000
347.328	106.446	46.000
257.892	319.268	47.000
257.498	317.947	47.000
472.274	373.553	48.000
473.053	373.929	48.000
473.395	374.153	48.000
472.695	374.078	48.000
472.482	373.504	48.000
443.017	188.973	49.000
443.589	189.874	49.000
445.790	189.382	49.000
445.506	189.533	49.000
445.254	192.268	49.000
444.817	191.984	49.000
447.493	191.113	49.000
343.723	314.681	50.000
343.095	310.381	50.000
346.585	310.972	50.000
502.867	230.235	51.000
504.206	230.948	51.000
503.521	230.592	51.000
104.799	189.706	52.000
105.812	183.888	52.000
102.337	182.074	52.000
125.823	410.327	53.000
125.919	409.959	53.000
417.007	268.659	54.000
417.051	268.461	54.000
442.808	280.333	55.000
443.430	280.309	55.000
444.055	280.449	55.000
126.098	409.322	56.000
126.292	409.396	56.000
419.406	328.492	57.000
417.845	327.080	57.000
136.473	254.807	58.000
137.014	256.247	58.000
137.518	257.266	58.000
263.191	111.074	59.000
265.163	110.347	59.000
264.156	109.103	59.000
357.619	376.000	60.000
357.172	376.535	60.000
317.019	133.760	61.000
316.913	134.220	61.000
458.175	308.542	62.000
457.966	308.355	62.000
359.399	295.766	63.000
357.921	296.774	63.000
358.747	295.150	63.000
416.370	269.242	64.000
416.213	268.879	64.000
400.506	284.875	65.000
401.538	288.344	65.000
290.539	368.173	66.000
292.551	366.721	66.000
292.947	365.592	66.000
370.531	383.760	67.000
372.708	385.091	67.000
371.585	384.052	67.000
416.928	402.759	68.000
416.971	404.124	68.000
461.076	308.219	69.000
463.245	307.859	69.000
462.448	304.636	69.000
462.536	304.230	69.000
461.694	304.078	69.000
461.466	304.217	69.000
462.473	303.227	69.000
461.795	302.162	69.000
460.665	300.169	69.000
460.316	300.191	69.000
463.065	299.569	69.000
464.270	300.274	69.000
345.388	105.828	70.000
345.102	107.963	70.000
343.210	108.743	70.000
510.376	198.018	71.000
510.225	198.896	71.000
439.520	227.533	72.000
440.212	227.468	72.000
440.738	228.472	72.000
441.823	229.249	72.000
442.873	229.938	72.000
417.821	404.409	73.000
417.926	403.418	73.000
418.823	403.145	73.000
418.665	402.840	73.000
419.255	401.648	73.000
419.170	402.039	73.000
486.195	220.424	74.000
485.087	221.011	74.000
485.064	220.575	74.000
444.203	337.339	75.000
444.818	337.548	75.000
344.782	111.268	76.000
345.158	110.436	76.000
345.572	109.962	76.000
346.116	110.476	76.000
372.676	380.762	77.000
372.500	380.030	77.000
371.868	378.747	77.000
492.470	268.698	78.000
491.023	269.539	78.000
491.336	270.281	78.000
460.051	226.430	79.000
460.203	222.891	79.000
458.381	223.322	79.000
373.466	381.256	80.000
373.729	382.455	80.000
373.390	382.955	80.000
441.083	230.403	81.000
439.669	230.953	81.000
440.451	231.040	81.000
134.905	309.781	82.000
133.140	309.167	82.000
510.481	198.250	83.000
509.345	198.549	83.000
444.605	337.098	84.000
443.947	337.922	84.000
396.303	487.669	85.000
396.277	487.752	85.000
396.432	488.221	85.000
396.463	488.322	85.000
396.247	487.998	85.000
396.393	488.216	85.000
396.521	488.243	85.000
396.367	487.850	85.000
396.429	487.964	85.000
396.383	488.064	85.000
396.176	488.150	85.000
348.101	121.944	86.000
346.875	122.648	86.000
440.027	231.367	87.000
440.134	231.667	87.000
371.392	385.337	88.000
372.092	384.820	88.000
486.469	239.177	89.000
486.827	238.786	89.000
188.258	282.711	90.000
187.851	282.438	90.000
301.574	423.260	91.000
301.936	424.273	91.000
385.458	286.631	92.000
386.786	286.987	92.000
137.023	310.690	93.000
138.434	309.611	93.000
350.326	275.070	94.000
349.874	274.006	94.000
370.796	384.016	95.000
371.445	384.109	95.000
372.286	383.775	95.000
372.770	382.689	95.000
426.408	463.112	96.000
429.180	462.059	96.000
321.443	278.614	97.000
321.393	278.936	97.000
322.016	278.223	97.000
322.818	277.548	97.000
323.467	276.613	97.000
322.625	275.296	97.000
323.599	276.484	97.000
345.984	124.221	98.000
347.952	121.869	98.000
348.851	121.954	98.000
347.356	123.079	98.000
347.092	122.940	98.000
345.570	122.736	98.000
364.462	350.117	99.000
365.958	350.462	99.000
439.703	231.776	100.000
440.631	234.346	100.000
440.516	233.908	100.000
505.217	249.877	101.000
507.460	249.523	101.000
441.966	412.407	102.000
441.184	411.977	102.000
61.657	287.187	103.000
62.228	288.726	103.000
386.199	285.593	104.000
386.805	284.834	104.000
443.710	337.766	105.000
444.535	337.759	105.000
444.270	338.220	105.000
444.034	338.588	105.000
444.160	338.083	105.000
490.409	273.517	106.000
490.794	274.335	106.000
62.719	289.377	107.000
61.452	289.141	107.000
424.446	393.572	108.000
423.913	393.020	108.000
423.401	390.997	108.000
436.737	232.152	109.000
437.455	230.752	109.000
444.184	385.197	110.000
442.584	385.162	110.000
205.857	308.336	111.000
204.009	307.342	111.000
204.277	308.840	111.000
204.578	309.129	111.000
207.502	305.726	111.000
207.480	306.537	111.000
207.618	306.762	111.000
205.385	309.379	111.000
205.112	313.417	111.000
452.209	230.042	112.000
452.256	234.084	112.000
452.346	235.548	112.000
453.719	233.295	112.000
454.935	230.858	112.000
452.316	232.017	112.000
454.867	233.574	112.000
455.698	234.070	112.000
457.823	235.357	112.000
444.160	337.755	113.000
444.138	337.487	113.000
437.500	228.878	114.000
437.349	229.241	114.000
444.694	279.526	115.000
443.332	280.012	115.000
441.998	292.051	116.000
441.911	292.166	116.000
441.975	291.943	116.000
441.950	291.965	116.000
441.723	291.968	116.000
441.862	292.031	116.000
441.925	291.924	116.000
441.898	291.905	116.000
441.908	292.065	116.000
441.806	291.821	116.000
441.954	292.105	116.000
441.911	291.976	116.000
441.657	291.961	116.000
442.506	386.594	117.000
443.627	386.123	117.000
61.958	288.245	118.000
63.293	287.433	118.000
408.045	373.579	119.000
408.566	373.917	119.000
408.732	372.508	119.000
503.505	245.201	120.000
504.122	244.945	120.000
71.748	254.618	121.000
72.312	255.186	121.000
72.300	254.956	121.000
72.172	255.074	121.000
290.485	223.116	122.000
291.224	224.000	122.000
440.109	229.052	123.000
440.057	228.285	123.000
440.506	229.020	123.000
413.122	497.041	124.000
411.773	495.781	124.000
119.599	284.362	125.000
120.367	283.753	125.000
348.946	122.736	126.000
349.692	122.826	126.000
438.130	413.961	127.000
437.590	413.274	127.000
474.039	201.016	128.000
474.585	202.536	128.000
364.686	348.491	129.000
364.662	348.263	129.000
364.443	347.713	129.000
363.700	346.654	129.000
362.817	345.988	129.000
362.648	347.740	129.000
305.039	426.231	130.000
306.166	425.244	130.000
488.044	277.399	131.000
486.484	277.506	131.000
440.584	230.293	132.000
441.189	229.553	132.000
439.392	228.526	132.000
439.366	413.755	133.000
439.823	414.205	133.000
439.153	413.403	133.000
72.633	254.933	134.000
72.086	253.699	134.000
281.372	280.518	135.000
280.613	279.805	135.000
280.598	277.270	135.000
459.767	233.335	136.000
458.231	234.015	136.000
457.716	233.896	136.000
455.400	236.296	136.000
455.659	236.889	136.000
455.487	236.466	136.000
455.553	236.866	136.000
453.803	236.443	136.000
455.635	235.689	136.000
456.642	234.936	136.000
455.527	232.741	136.000
455.320	233.420	136.000
452.737	232.771	136.000
452.460	234.133	136.000
454.157	238.036	136.000
444.546	336.499	137.000
444.648	337.277	137.000
438.299	417.677	138.000
439.122	415.774	138.000
440.473	416.729	138.000
441.250	415.498	138.000
324.684	334.045	139.000
323.901	333.603	139.000
483.443	276.523	140.000
482.140	276.844	140.000
502.224	297.243	141.000
502.352	297.311	141.000
501.894	297.494	141.000
236.530	336.111	142.000
237.225	335.984	142.000
237.121	336.334	142.000
236.937	336.100	142.000
321.535	277.528	143.000
319.512	276.574	143.000
291.254	224.549	144.000
290.376	224.980	144.000
289.936	224.835	144.000
289.644	225.134	144.000
287.943	225.618	144.000
410.023	237.283	145.000
412.348	236.865	145.000
413.506	236.289	145.000
412.815	236.762	145.000
445.245	335.596	146.000
444.581	335.921	146.000
445.009	335.823	146.000
444.934	335.995	146.000
362.503	344.669	147.000
362.839	345.895	147.000
360.708	346.513	147.000
361.350	347.975	147.000
360.496	347.520	147.000
361.185	348.330	147.000
360.600	350.360	147.000
359.740	351.484	147.000
357.936	352.563	147.000
317.504	279.083	148.000
317.892	280.903	148.000
431.278	449.988	149.000
432.208	449.741	149.000
432.416	449.868	149.000
431.791	449.670	149.000
441.713	411.193	150.000
440.428	411.413	150.000
441.544	412.192	150.000
20.998	361.237	151.000
22.045	360.938	151.000
21.785	362.862	151.000
22.087	363.062	151.000
21.960	362.956	151.000
20.660	361.570	151.000
20.776	360.171	151.000
21.171	359.264	151.000
21.622	359.436	151.000
21.981	361.363	151.000
316.608	281.756	152.000
317.151	281.497	152.000
315.984	281.190	152.000
336.247	110.378	153.000
336.645	111.338	153.000
337.179	110.147	153.000
335.949	110.237	153.000
455.063	234.727	154.000
451.883	235.217	154.000
449.280	235.247	154.000
360.796	390.768	155.000
361.418	391.386	155.000
444.504	335.252	156.000
445.187	335.287	156.000
445.115	335.051	156.000
444.623	335.680	156.000
483.388	276.802	157.000
484.115	278.803	157.000
237.500	73.886	158.000
238.441	74.013	158.000
440.467	411.497	159.000
442.665	412.058	159.000
30.565	347.326	160.000
29.651	347.626	160.000
316.747	132.815	161.000
316.242	132.306	161.000
360.928	391.117	162.000
360.773	391.068	162.000
61.080	297.538	163.000
60.023	299.167	163.000
60.633	300.513	163.000
473.328	205.786	164.000
474.985	202.523	164.000
474.935	200.111	164.000
238.847	72.720	165.000
237.810	72.690	165.000
444.779	335.964	166.000
444.896	335.583	166.000
444.859	335.402	166.000
444.972	335.419	166.000
445.533	335.281	166.000
445.792	335.446	166.000
445.642	335.757	166.000
445.684	335.534	166.000
445.779	335.527	166.000
21.087	361.864	167.000
21.798	361.683	167.000
19.877	362.481	167.000
31.272	349.082	168.000
29.246	348.369	168.000
30.397	347.957	168.000
28.785	349.888	168.000
396.213	345.737	169.000
396.681	345.593	169.000
315.835	129.602	170.000
316.890	129.658	170.000
317.950	129.793	170.000
338.443	116.362	171.000
336.502	115.686	171.000
336.170	114.069	171.000
336.409	112.407	171.000
83.672	231.418	172.000
82.540	232.520	172.000
82.223	234.421	172.000
81.508	234.933	172.000
81.961	234.912	172.000
82.767	235.130	172.000
81.436	235.878	172.000
80.470	235.443	172.000
80.021	235.827	172.000
467.258	232.072	173.000
466.890	232.336	173.000
238.695	73.735	174.000
238.296	72.838	174.000
20.415	367.234	175.000
20.125	365.735	175.000
19.280	365.725	175.000
19.423	366.444	175.000
19.793	368.853	175.000
336.387	112.316	176.000
336.463	112.822	176.000
373.527	238.219	177.000
373.641	237.648	177.000
238.418	73.744	178.000
238.762	73.849	178.000
238.819	72.471	178.000
463.241	202.908	179.000
461.910	201.599	179.000
317.030	130.085	180.000
317.792	131.093	180.000
365.711	107.027	181.000
364.555	107.509	181.000
362.823	106.554	181.000
362.994	106.646	181.000
443.817	233.479	182.000
442.852	232.292	182.000
445.503	335.662	183.000
445.295	334.983	183.000
446.099	335.215	183.000
445.595	334.915	183.000
444.959	334.940	183.000
180.439	241.356	184.000
180.903	241.723	184.000
180.827	242.805	184.000
180.067	242.428	184.000
220.492	256.009	185.000
220.251	255.874	185.000
220.378	256.229	185.000
220.743	255.834	185.000
220.235	255.927	185.000
220.106	256.040	185.000
220.043	256.202	185.000
220.248	255.943	185.000
219.802	256.210	185.000
220.095	256.162	185.000
239.555	72.612	186.000
239.879	72.745	186.000
187.550	282.698	187.000
187.692	282.405	187.000
339.385	95.332	188.000
340.704	94.879	188.000
445.011	335.440	189.000
445.081	335.044	189.000
445.531	335.173	189.000
445.072	335.108	189.000
238.790	72.849	190.000
237.791	71.783	190.000
239.214	72.370	190.000
330.291	394.525	191.000
330.317	395.470	191.000
347.458	300.163	192.000
348.388	300.962	192.000
451.025	233.141	193.000
450.844	234.518	193.000
450.520	234.567	193.000
451.745	231.306	193.000
452.162	231.381	193.000
502.763	314.752	194.000
501.665	314.129	194.000
186.993	282.440	195.000
188.419	282.432	195.000
357.274	350.410	196.000
356.892	350.815	196.000
356.458	352.061	196.000
360.592	106.634	197.000
360.175	105.871	197.000
445.284	335.023	198.000
445.504	335.343	198.000
400.731	342.342	199.000
399.726	341.560	199.000
399.366	340.943	199.000
445.801	335.025	200.000
445.515	335.127	200.000
476.341	252.364	201.000
475.850	251.695	201.000
400.025	342.306	202.000
399.457	339.736	202.000
509.149	233.928	203.000
508.628	231.805	203.000
443.062	234.869	204.000
440.977	233.675	204.000
441.998	232.560	204.000
442.827	232.505	204.000
442.993	232.949	204.000
395.734	342.679	205.000
394.748	342.615	205.000
505.853	231.497	206.000
505.610	232.206	206.000
507.234	232.355	206.000
351.303	352.275	207.000
352.048	352.290	207.000
511.674	233.458	208.000
511.284	233.914	208.000
509.533	231.185	209.000
507.572	228.878	209.000
40.149	275.439	210.000
39.653	274.038	210.000
282.161	289.901	211.000
281.749	287.028	211.000
443.926	356.637	212.000
444.839	358.084	212.000
288.905	275.483	213.000
290.428	275.326	213.000
290.795	274.622	213.000
293.667	274.042	213.000
293.969	276.525	213.000
293.567	278.005	213.000
291.681	278.684	213.000
289.911	276.762	213.000
290.721	274.658	213.000
290.587	273.950	213.000
290.896	275.256	213.000
290.975	274.412	213.000
291.699	275.376	213.000
292.276	275.580	213.000
292.914	275.899	213.000
34.804	436.104	214.000
37.742	431.527	214.000
93.823	318.901	215.000
93.797	319.843	215.000
358.925	293.729	216.000
359.663	292.179	216.000
326.277	244.796	217.000
325.942	245.039	217.000
325.867	245.147	217.000
325.743	245.210	217.000
101.481	436.771	218.000
101.525	435.171	218.000
188.064	282.262	219.000
187.608	282.179	219.000
500.425	315.763	220.000
501.600	315.330	220.000
296.868	110.379	221.000
296.028	110.287	221.000
296.778	110.609	221.000
295.701	111.214	221.000
361.319	291.343	222.000
360.872	290.831	222.000
148.131	301.315	223.000
147.308	301.136	223.000
344.075	123.500	224.000
344.960	123.507	224.000
345.893	124.279	224.000
326.204	245.644	225.000
325.986	245.150	225.000
325.919	245.337	225.000
326.254	245.044	225.000
325.893	245.236	225.000
480.693	208.677	226.000
482.425	205.826	226.000
498.842	317.335	227.000
499.865	317.753	227.000
147.781	301.433	228.000
147.261	300.724	228.000
319.311	273.079	229.000
317.641	272.146	229.000
344.315	124.917	230.000
344.564	125.558	230.000
471.972	271.897	231.000
472.015	272.441	231.000
320.379	270.829	232.000
319.064	271.521	232.000
319.317	271.792	232.000
319.586	273.652	232.000
318.990	273.134	232.000
319.709	273.342	232.000
318.131	273.648	232.000
471.203	273.434	233.000
471.394	275.181	233.000
261.508	333.506	234.000
260.213	333.066	234.000
478.943	195.241	235.000
480.697	196.277	235.000
83.806	340.469	236.000
83.742	339.835	236.000
83.506	340.486	236.000
83.838	340.627	236.000
83.784	340.762	236.000
128.796	400.395	237.000
128.977	400.628	237.000
128.975	400.510	237.000
257.957	331.311	238.000
259.429	329.959	238.000
259.708	329.301	238.000
260.005	329.683	238.000
478.459	364.093	239.000
478.861	364.498	239.000
478.507	364.300	239.000
495.561	318.387	240.000
495.403	318.032	240.000
349.945	309.020	241.000
348.739	309.739	241.000
83.095	340.384	242.000
83.493	340.649	242.000
260.137	327.357	243.000
258.891	327.261	243.000
306.614	342.772	244.000
306.101	342.568	244.000
306.583	342.623	244.000
306.331	342.761	244.000
306.559	342.918	244.000
306.589	342.599	244.000
306.592	343.042	244.000
306.330	342.915	244.000
306.392	343.049	244.000
306.678	342.487	244.000
306.480	342.493	244.000
315.288	91.881	245.000
314.305	92.921	245.000
315.232	91.939	245.000
452.034	231.035	246.000
451.217	231.622	246.000
452.275	230.174	246.000
206.154	311.389	247.000
203.639	313.186	247.000
83.259	340.490	248.000
83.773	340.265	248.000
313.709	92.696	249.000
313.751	93.228	249.000
313.988	93.375	249.000
314.334	93.670	249.000
199.482	315.056	250.000
199.553	314.793	250.000
83.408	340.192	251.000
83.449	340.761	251.000
257.734	324.834	252.000
259.286	323.591	252.000
259.097	321.895	252.000
258.971	321.027	252.000
260.411	321.609	252.000
484.767	286.519	253.000
485.175	285.859	253.000
485.481	285.843	253.000
501.693	273.141	254.000
501.575	272.205	254.000
246.993	328.295	255.000
247.327	328.651	255.000
247.097	328.631	255.000
247.517	328.536	255.000
481.010	361.716	256.000
480.471	362.467	256.000
314.073	96.692	257.000
314.557	95.990	257.000
315.596	96.561	257.000
479.415	364.130	258.000
478.732	362.804	258.000
478.350	364.128	258.000
485.862	222.903	259.000
486.326	223.284	259.000
183.621	319.336	260.000
183.346	319.720	260.000
183.726	319.373	260.000
183.787	319.430	260.000
183.352	320.051	260.000
183.489	319.160	260.000
183.582	319.638	260.000
183.467	319.775	260.000
183.630	319.813	260.000
183.321	319.538	260.000
183.636	319.138	260.000
183.493	319.203	260.000
183.545	319.332	260.000
183.323	319.277	260.000
183.363	319.301	260.000
183.668	319.626	260.000
318.632	93.817	261.000
318.592	94.523	261.000
317.568	94.863	261.000
318.382	95.600	261.000
317.548	95.131	261.000
316.851	94.551	261.000
148.043	301.544	262.000
147.529	301.620	262.000
508.502	210.759	263.000
507.089	211.646	263.000
507.593	214.390	263.000
507.147	217.863	263.000
506.710	218.495	263.000
147.262	301.062	264.000
147.824	300.975	264.000
315.648	92.264	265.000
315.539	92.289	265.000
314.698	92.050	265.000
313.815	91.817	265.000
314.412	92.186	265.000
314.531	93.170	265.000
147.473	300.902	266.000
147.734	300.965	266.000
359.245	108.150	267.000
358.109	109.807	267.000
412.496	352.428	268.000
412.886	350.572	268.000
174.195	364.402	269.000
175.659	364.102	269.000
177.208	363.144	269.000
177.554	363.569	269.000
178.152	363.582	269.000
178.381	363.358	269.000
177.650	363.445	269.000
176.023	362.926	269.000
516.316	211.560	270.000
515.656	212.075	270.000
513.299	212.407	270.000
319.442	93.133	271.000
319.043	96.241	271.000
319.211	95.976	271.000
320.106	95.363	271.000
318.578	95.869	271.000
351.409	268.448	272.000
351.020	267.638	272.000
514.420	213.792	273.000
513.022	214.010	273.000
512.105	214.463	273.000
512.107	214.544	273.000
511.947	214.564	273.000
513.084	217.257	273.000
513.526	217.680	273.000
513.345	218.830	273.000
513.717	219.872	273.000
320.028	95.957	274.000
319.800	95.226	274.000
320.410	93.579	274.000
320.164	94.118	274.000
320.213	93.382	274.000
320.521	93.482	274.000
320.777	93.684	274.000
469.944	273.980	275.000
469.841	273.531	275.000
305.819	275.312	276.000
304.556	274.818	276.000
305.175	275.507	276.000
305.568	279.351	276.000
305.219	280.201	276.000
304.787	281.647	276.000
303.848	280.651	276.000
303.509	280.463	276.000
303.438	280.785	276.000
349.224	268.880	277.000
348.557	268.184	277.000
349.536	269.676	277.000
427.109	258.521	278.000
426.003	258.292	278.000
470.369	274.920	279.000
470.860	274.327	279.000
426.636	257.477	280.000
425.831	257.201	280.000
318.492	92.834	281.000
320.128	93.393	281.000
345.294	250.021	282.000
343.501	248.782	282.000
287.559	319.351	283.000
288.382	320.020	283.000
170.594	293.797	284.000
170.378	294.344	284.000
169.929	295.012	284.000
169.827	293.787	284.000
425.471	255.641	285.000
424.369	257.129	285.000
424.657	256.953	285.000
424.576	256.663	285.000
422.746	256.135	285.000
320.731	93.805	286.000
319.691	94.166	286.000
377.433	337.023	287.000
377.077	334.578	287.000
422.954	257.580	288.000
421.299	258.331	288.000
422.665	257.077	289.000
424.958	258.924	289.000
425.496	258.642	289.000
426.049	258.735	289.000
425.562	260.254	289.000
425.397	260.020	289.000
425.247	259.905	289.000
425.350	260.113	289.000
425.409	260.719	289.000
424.686	261.307	289.000
425.167	260.571	289.000
425.578	260.501	289.000
425.447	260.590	289.000
425.873	260.534	289.000
425.958	260.100	289.000
426.029	259.233	289.000
426.343	259.573	289.000
428.228	259.243	289.000
303.411	426.307	290.000
305.818	426.392	290.000
373.093	330.717	291.000
371.639	331.598	291.000
192.586	325.572	292.000
192.706	325.863	292.000
320.843	96.167	293.000
319.673	97.444	293.000
189.670	412.145	294.000
189.894	412.732	294.000
370.861	333.572	295.000
370.686	332.077	295.000
514.789	220.018	296.000
514.833	220.184	296.000
515.475	219.709	296.000
192.385	325.892	297.000
192.810	325.795	297.000
368.843	331.920	298.000
369.884	331.937	298.000
370.057	332.282	298.000
368.601	332.167	298.000
417.515	315.284	299.000
417.363	315.509	299.000
366.761	332.776	300.000
367.872	334.056	300.000
367.160	334.369	300.000
365.693	334.373	300.000
333.675	388.963	301.000
334.660	389.040	301.000
303.204	277.902	302.000
303.144	279.634	302.000
333.972	387.591	303.000
333.422	387.672	303.000
333.729	387.340	303.000
306.367	426.151	304.000
304.481	427.180	304.000
365.044	338.092	305.000
364.359	338.621	305.000
456.321	385.813	306.000
457.770	384.150	306.000
455.775	386.615	306.000
315.647	94.554	307.000
316.506	99.873	307.000
316.123	99.608	307.000
316.252	99.936	307.000
364.714	337.177	308.000
364.174	338.568	308.000
332.694	386.699	309.000
334.233	389.450	309.000
334.172	389.910	309.000
313.548	447.504	310.000
313.153	446.909	310.000
312.148	446.927	310.000
312.265	447.338	310.000
369.066	335.656	311.000
368.562	336.515	311.000
367.317	335.318	311.000
368.471	333.929	311.000
369.663	332.645	311.000
369.770	333.857	311.000
354.802	346.711	312.000
354.522	346.916	312.000
302.424	279.164	313.000
302.774	278.744	313.000
319.898	100.257	314.000
319.782	99.388	314.000
319.275	99.974	314.000
318.646	101.225	314.000
370.854	333.600	315.000
370.813	335.123	315.000
370.651	335.165	315.000
416.236	277.989	316.000
415.872	277.611	316.000
371.969	334.835	317.000
373.374	335.983	317.000
373.712	336.181	317.000
373.289	336.651	317.000
313.084	93.355	318.000
313.354	93.182	318.000
312.746	93.430	319.000
312.360	94.847	319.000
335.650	388.654	320.000
335.450	387.871	320.000
334.849	388.430	320.000
335.512	388.845	320.000
335.373	389.390	320.000
335.560	388.147	320.000
374.782	336.138	321.000
374.944	338.037	321.000
336.984	332.500	322.000
336.511	333.142	322.000
287.438	119.019	323.000
286.344	118.330	323.000
450.107	313.958	324.000
450.141	314.027	324.000
312.577	98.985	325.000
312.817	99.234	325.000
312.736	99.830	325.000
195.273	413.454	326.000
195.551	413.557	326.000
286.782	119.066	327.000
285.270	118.696	327.000
283.653	119.241	327.000
285.070	118.531	327.000
313.957	91.650	328.000
314.645	89.108	328.000
314.576	88.480	328.000
314.986	87.603	328.000
332.287	391.951	329.000
331.835	389.911	329.000
331.817	390.654	329.000
332.230	390.993	329.000
332.008	391.263	329.000
332.810	391.708	329.000
286.270	113.160	330.000
284.707	115.306	330.000
417.204	511.478	331.000
418.359	509.518	331.000
305.189	284.744	332.000
306.338	282.214	332.000
309.075	283.223	332.000
260.703	339.366	333.000
258.429	339.370	333.000
257.306	340.386	333.000
256.937	341.307	333.000
331.562	390.656	334.000
331.883	389.514	334.000
331.910	389.548	334.000
331.678	389.690	334.000
173.294	286.176	335.000
174.790	287.711	335.000
306.148	285.260	336.000
305.750	285.490	336.000
306.223	285.855	336.000
306.676	284.508	336.000
350.427	352.200	337.000
351.328	353.069	337.000
353.708	352.236	337.000
352.089	353.174	337.000
72.589	354.428	338.000
72.831	353.810	338.000
256.633	343.193	339.000
255.980	342.651	339.000
254.883	343.519	339.000
297.569	240.973	340.000
298.864	240.035	340.000
146.791	399.950	341.000
147.816	400.086	341.000
147.343	399.605	341.000
148.355	400.455	341.000
145.614	434.348	342.000
141.266	436.331	342.000
305.094	284.487	343.000
303.118	284.197	343.000
351.073	349.945	344.000
350.645	351.449	344.000
350.154	351.143	344.000
351.537	350.961	344.000
350.318	350.099	344.000
350.067	349.185	344.000
350.231	348.144	344.000
343.915	129.372	345.000
343.476	129.329	345.000
343.546	129.721	345.000
343.866	129.266	345.000
310.456	383.493	346.000
310.489	384.783	346.000
309.806	383.078	346.000
307.635	384.577	346.000
308.878	385.078	346.000
323.103	87.496	347.000
322.240	87.721	347.000
322.499	87.836	347.000
323.211	87.753	347.000
109.716	391.325	348.000
109.308	392.157	348.000
287.142	111.655	349.000
285.831	112.588	349.000
285.072	111.309	349.000
284.552	111.604	349.000
321.737	87.194	350.000
320.749	85.250	350.000
319.896	84.242	350.000
320.571	84.870	350.000
321.750	82.680	350.000
285.546	109.116	351.000
285.399	109.916	351.000
283.886	110.289	351.000
285.866	108.647	351.000
428.373	225.136	352.000
429.976	225.982	352.000
460.635	212.178	353.000
460.206	212.180	353.000
109.272	391.136	354.000
109.250	391.773	354.000
465.023	338.602	355.000
464.751	340.696	355.000
103.947	472.960	356.000
103.910	472.684	356.000
358.688	238.198	357.000
360.093	235.571	357.000
394.388	399.792	358.000
394.760	399.840	358.000
350.428	378.089	359.000
348.141	378.015	359.000
348.297	377.835	359.000
347.181	378.259	359.000
436.896	283.807	360.000
435.998	284.312	360.000
237.991	69.223	361.000
238.938	69.405	361.000
239.192	69.253	361.000
181.226	271.706	362.000
181.292	271.838	362.000
180.969	272.657	362.000
182.766	270.666	362.000
184.086	269.280	362.000
181.930	271.836	362.000
180.541	271.382	362.000
329.567	306.039	363.000
328.114	306.339	363.000
438.003	281.611	364.000
438.202	280.921	364.000
455.069	385.775	365.000
452.552	384.522	365.000
454.400	385.344	365.000
406.124	329.095	366.000
406.589	328.851	366.000
406.581	328.432	366.000
406.560	328.800	366.000
320.557	86.511	367.000
319.633	84.019	367.000
320.623	84.477	367.000
78.758	351.639	368.000
78.281	351.680	368.000
351.760	337.024	369.000
351.633	336.338	369.000
78.939	351.600	370.000
78.516	351.145	370.000
317.033	81.403	371.000
316.219	81.840	371.000
316.543	81.664	371.000
317.366	81.548	371.000
316.383	81.639	371.000
316.396	80.253	371.000
232.331	73.852	372.000
232.056	71.375	372.000
113.390	388.993	373.000
114.425	389.026	373.000
407.124	334.784	374.000
407.634	335.562	374.000
52.256	452.155	375.000
54.230	450.135	375.000
54.736	448.914	375.000
55.024	450.907	375.000
112.637	387.700	376.000
112.242	386.110	376.000
329.035	351.445	377.000
329.123	350.580	377.000
317.238	80.987	378.000
317.958	79.730	378.000
79.600	312.689	379.000
80.384	312.988	379.000
262.097	315.220	380.000
261.737	314.348	380.000
332.962	348.667	381.000
331.068	345.334	381.000
332.016	348.107	381.000
318.993	80.787	382.000
319.795	81.993	382.000
318.401	81.751	382.000
317.944	82.344	382.000
318.659	82.138	382.000
317.880	82.496	382.000
332.148	347.193	383.000
331.262	348.055	383.000
332.222	348.743	383.000
332.092	349.769	383.000
318.469	82.036	384.000
318.433	81.460	384.000
317.184	82.173	384.000
317.186	82.251	384.000
317.080	81.978	384.000
318.087	83.295	384.000
317.129	83.852	384.000
316.499	84.444	384.000
317.016	83.947	384.000
316.849	83.559	384.000
316.537	83.059	384.000
315.407	83.968	384.000
315.887	82.993	384.000
314.536	85.065	384.000
307.139	276.044	385.000
309.211	277.244	385.000
327.889	348.547	386.000
327.964	349.038	386.000
326.162	351.271	386.000
327.808	350.410	386.000
327.164	350.698	386.000
426.732	234.216	387.000
426.661	233.286	387.000
425.448	233.997	387.000
333.810	386.365	388.000
335.536	389.486	388.000
337.375	391.566	388.000
336.487	391.156	388.000
335.873	391.668	388.000
335.921	394.343	388.000
337.197	392.606	388.000
457.226	347.328	389.000
453.799	347.681	389.000
453.464	347.937	389.000
454.126	345.287	389.000
455.805	343.176	389.000
327.080	350.682	390.000
325.878	349.735	390.000
324.782	348.384	390.000
314.126	91.065	391.000
315.628	91.875	391.000
335.607	391.729	392.000
337.555	390.841	392.000
337.561	390.250	392.000
338.302	390.567	392.000
336.311	391.173	392.000
334.122	391.570	392.000
316.676	92.554	393.000
317.183	92.225	393.000
317.968	91.543	393.000
342.662	112.963	394.000
341.371	114.616	394.000
341.484	115.287	394.000
339.641	115.108	394.000
340.955	115.659	394.000
341.220	114.997	394.000
339.513	114.347	394.000
339.591	115.445	394.000
340.914	114.441	394.000
425.450	231.180	395.000
424.927	230.765	395.000
313.832	91.324	396.000
315.419	91.433	396.000
313.836	91.612	396.000
314.551	90.671	396.000
314.118	91.487	396.000
315.118	90.132	396.000
314.445	88.356	396.000
225.258	436.812	397.000
225.666	436.586	397.000
300.440	253.545	398.000
300.395	253.228	398.000
300.389	252.499	398.000
299.113	251.824	398.000
429.163	232.398	399.000
430.127	232.506	399.000
431.697	231.267	400.000
431.858	230.273	400.000
444.449	402.817	401.000
444.628	402.927	401.000
199.358	304.165	402.000
198.247	303.408	402.000
315.459	92.508	403.000
316.906	94.780	403.000
28.247	324.298	404.000
26.252	325.319	404.000
28.994	326.915	404.000
28.265	324.537	404.000
197.740	341.810	405.000
197.889	341.872	405.000
198.398	342.476	405.000
198.622	340.307	405.000
199.087	340.287	405.000
284.695	292.287	406.000
285.013	292.490	406.000
285.240	292.155	406.000
285.564	292.436	406.000
198.617	300.405	407.000
199.867	298.797	407.000
31.266	242.476	408.000
31.184	242.951	408.000
304.211	364.158	409.000
304.391	364.331	409.000
426.254	257.680	410.000
425.702	257.191	410.000
454.590	383.152	411.000
453.900	384.541	411.000
285.596	290.593	412.000
284.058	290.465	412.000
283.867	290.649	412.000
233.066	293.044	413.000
233.397	290.573	413.000
226.562	438.715	414.000
225.737	439.911	414.000
226.055	439.040	414.000
225.690	439.112	414.000
225.271	439.205	414.000
305.614	349.467	415.000
306.366	350.108	415.000
203.331	296.079	416.000
201.801	295.057	416.000
202.174	295.965	416.000
194.573	369.798	417.000
195.783	370.256	417.000
196.989	370.982	417.000
137.546	391.778	418.000
137.377	392.044	418.000
137.426	391.784	418.000
137.564	391.858	418.000
137.593	391.967	418.000
138.185	391.382	419.000
137.794	391.429	419.000
323.329	451.259	420.000
323.854	451.930	420.000
318.148	265.080	421.000
319.105	265.433	421.000
309.086	354.592	422.000
308.985	354.792	422.000
137.324	391.445	423.000
137.626	391.634	423.000
137.560	391.751	423.000
137.580	391.822	423.000
137.238	392.116	423.000
169.560	440.978	424.000
169.784	441.244	424.000
169.014	442.425	424.000
170.013	443.340	424.000
324.960	447.873	425.000
322.651	445.797	425.000
323.539	443.232	425.000
27.250	353.553	426.000
26.419	354.020	426.000
323.868	441.566	427.000
323.485	443.499	427.000
308.576	353.192	428.000
305.155	352.536	428.000
327.614	444.983	429.000
326.759	446.025	429.000
325.795	449.459	429.000
325.654	451.493	429.000
44.438	293.519	430.000
42.009	296.612	430.000
322.250	282.331	431.000
322.077	282.776	431.000
227.709	231.681	432.000
227.864	231.353	432.000
227.498	231.563	432.000
227.356	230.973	432.000
393.744	212.775	433.000
394.002	211.190	433.000
396.465	206.715	434.000
393.394	207.095	434.000
28.333	285.592	435.000
28.504	285.829	435.000
28.562	288.356	435.000
29.291	288.055	435.000
114.438	195.392	436.000
114.149	195.827	436.000
289.392	242.447	437.000
289.314	241.547	437.000
29.696	286.498	438.000
29.679	286.376	438.000
29.527	285.082	438.000
330.729	346.454	439.000
331.953	349.854	439.000
336.737	349.041	440.000
336.647	347.642	440.000
333.231	346.080	440.000
334.988	344.466	440.000
494.943	191.794	441.000
494.807	191.466	441.000
495.498	191.494	441.000
311.711	349.214	442.000
306.252	349.298	442.000
394.850	200.034	443.000
394.509	199.878	443.000
393.619	345.495	444.000
395.065	345.350	444.000
444.709	284.156	445.000
443.441	285.910	445.000
289.717	314.871	446.000
290.161	316.940	446.000
452.303	231.192	447.000
452.645	230.285	447.000
69.782	452.997	448.000
69.685	452.920	448.000
68.243	452.570	448.000
122.981	377.012	449.000
123.756	377.593	449.000
122.933	378.833	449.000
211.821	72.367	450.000
211.526	70.778	450.000
120.144	377.420	451.000
122.039	376.618	451.000
121.779	376.247	451.000
394.235	344.965	452.000
394.012	344.596	452.000
211.356	72.432	453.000
211.445	72.691	453.000
211.435	72.869	453.000
212.380	72.014	453.000
211.765	72.128	453.000
211.478	72.500	453.000
212.332	72.449	453.000
56.293	261.299	454.000
56.071	261.427	454.000
56.265	261.799	454.000
56.222	261.745	454.000
56.083	262.541	454.000
56.158	261.907	454.000
56.214	262.016	454.000
56.655	261.954	454.000
122.296	379.499	455.000
119.106	377.920	455.000
118.434	376.775	455.000
120.567	377.473	455.000
121.707	376.375	455.000
122.298	377.069	455.000
355.646	376.420	456.000
355.671	376.369	456.000
355.872	375.575	456.000
355.553	376.196	456.000
355.898	376.260	456.000
355.828	376.300	456.000
212.256	72.239	457.000
212.774	72.861	457.000
213.296	73.198	457.000
213.372	73.435	457.000
213.192	73.321	457.000
213.019	72.844	457.000
213.687	71.516	457.000
213.343	71.881	457.000
213.189	71.906	457.000
213.327	71.126	457.000
212.761	69.080	457.000
287.219	306.280	458.000
286.792	307.733	458.000
177.843	217.373	459.000
174.746	217.965	459.000
24.479	322.258	460.000
24.465	321.606	460.000
218.046	68.690	461.000
218.665	68.284	461.000
354.131	121.236	462.000
351.919	120.069	462.000
216.525	68.575	463.000
215.441	68.363	463.000
135.620	173.751	464.000
135.892	173.298	464.000
271.522	402.369	465.000
271.694	402.019	465.000
271.886	403.191	465.000
271.772	402.699	465.000
398.145	357.517	466.000
398.381	360.127	466.000
482.115	295.908	467.000
482.244	295.178	467.000
398.263	362.326	468.000
398.016	362.228	468.000
397.169	363.216	468.000
398.179	364.233	468.000
397.372	365.021	468.000
397.316	363.000	468.000
483.325	294.796	469.000
483.927	294.564	469.000
210.619	225.037	470.000
210.346	225.024	470.000
210.344	224.146	470.000
186.253	437.056	471.000
186.343	436.529	471.000
210.830	225.143	472.000
210.652	225.089	472.000
210.711	224.824	472.000
210.713	225.150	472.000
210.988	225.207	472.000
468.261	317.323	473.000
468.528	317.976	473.000
468.490	318.926	473.000
468.818	320.217	473.000
467.561	322.536	473.000
467.099	321.557	473.000
210.448	224.895	474.000
210.798	224.692	474.000
210.973	224.791	474.000
210.792	224.783	474.000
210.524	224.933	474.000
210.798	224.991	474.000
210.668	225.081	474.000
210.840	225.047	474.000
210.607	224.817	474.000
210.690	224.682	474.000
210.420	224.663	474.000
210.728	224.802	474.000
210.658	224.741	474.000
210.854	224.786	474.000
210.324	224.884	474.000
42.807	228.425	475.000
42.991	226.823	475.000
41.451	227.744	475.000
42.721	226.062	476.000
43.287	227.097	476.000
42.656	227.324	476.000
40.950	226.499	476.000
210.576	224.684	477.000
210.723	225.007	477.000
210.580	225.065	477.000
210.524	225.127	477.000
210.857	224.708	477.000
210.597	224.939	477.000
210.883	225.018	478.000
210.802	224.880	478.000
210.459	224.909	478.000
137.920	254.434	479.000
137.241	255.054	479.000
41.792	230.679	480.000
41.423	231.254	480.000
41.599	229.927	481.000
42.513	229.631	481.000
408.121	467.666	482.000
408.857	468.957	482.000
23.124	218.858	483.000
23.837	217.394	483.000
60.801	186.413	484.000
60.619	186.286	484.000
61.205	186.480	484.000
61.241	187.114	484.000
160.850	399.373	485.000
160.343	399.197	485.000
207.189	400.143	486.000
208.033	401.499	486.000
429.495	312.292	487.000
429.472	312.186	487.000
429.077	312.231	487.000
429.005	312.145	487.000
429.135	311.872	487.000
429.570	312.267	487.000
429.268	312.151	487.000
429.235	311.801	487.000
428.868	312.100	487.000
428.858	312.187	487.000
428.985	312.319	487.000
429.215	312.091	487.000
429.193	312.363	487.000
429.207	312.267	487.000
429.320	312.218	487.000
428.947	312.065	487.000
429.095	311.995	487.000
429.210	311.737	487.000
123.086	305.290	488.000
123.725	306.297	488.000
124.393	305.919	488.000
125.213	305.635	488.000
125.717	306.514	488.000
125.814	306.915	488.000
125.256	307.839	488.000
368.187	97.396	489.000
368.998	97.517	489.000
369.534	97.549	489.000
370.364	98.225	489.000
369.302	100.161	489.000
418.390	278.084	490.000
416.769	280.307	490.000
38.107	277.678	491.000
39.574	277.419	491.000
38.273	277.408	491.000
227.520	353.013	492.000
227.223	353.525	492.000
227.511	353.985	492.000
227.746	353.383	492.000
227.531	353.615	492.000
227.560	353.901	492.000
227.606	354.071	492.000
227.859	354.024	492.000
152.066	361.122	493.000
152.109	361.350	493.000
93.651	401.487	494.000
93.653	401.841	494.000
64.412	176.391	495.000
64.024	173.771	495.000
464.086	294.534	496.000
461.449	296.100	496.000
461.069	297.609	496.000
460.485	297.293	496.000
459.886	296.582	496.000
124.834	307.275	497.000
125.851	308.866	497.000
126.267	312.547	497.000
126.820	313.399	497.000
126.309	311.045	497.000
128.750	309.327	497.000
130.326	307.780	497.000
19.200	218.173	498.000
20.799	217.099	498.000
64.971	170.706	499.000
64.267	172.397	499.000
444.268	365.019	500.000
443.026	362.050	500.000
439.455	362.229	500.000
250.896	364.062	501.000
251.523	361.518	501.000
250.140	362.486	501.000
250.559	362.028	501.000
461.792	299.467	502.000
461.574	297.855	502.000
462.277	296.139	502.000
461.452	295.989	502.000
93.761	401.619	503.000
93.625	401.776	503.000
296.314	445.136	504.000
296.808	445.330	504.000
50.384	208.585	505.000
50.614	209.270	505.000
67.146	168.760	506.000
68.357	169.868	506.000
69.257	170.443	506.000
63.888	176.034	506.000
70.458	171.534	506.000
69.445	171.132	506.000
18.981	211.049	507.000
18.983	213.124	507.000
117.908	236.215	508.000
117.371	236.211	508.000
252.872	362.357	509.000
252.874	363.428	509.000
253.422	361.560	509.000
252.404	361.441	509.000
251.827	361.079	509.000
252.581	362.392	509.000
252.321	361.879	509.000
57.719	188.532	510.000
57.234	187.752	510.000
128.771	304.829	511.000
128.123	304.194	511.000
128.607	304.798	511.000
126.410	303.390	511.000
126.398	302.866	511.000
126.183	302.690	511.000
126.710	303.607	511.000
128.878	303.806	511.000
459.683	298.535	512.000
462.043	298.223	512.000
462.507	298.657	512.000
248.739	346.397	513.000
249.118	346.313	513.000
249.208	346.676	513.000
248.760	346.295	513.000
265.087	265.354	514.000
266.114	265.349	514.000
268.418	266.252	514.000
201.289	398.939	515.000
200.188	398.778	515.000
200.347	399.222	515.000
115.205	275.128	516.000
114.670	276.692	516.000
438.510	360.620	517.000
439.228	360.329	517.000
463.578	297.757	518.000
464.280	295.525	518.000
70.593	172.989	519.000
71.262	173.685	519.000
71.388	174.376	519.000
218.364	378.337	520.000
218.639	377.974	520.000
226.684	288.597	521.000
225.010	288.933	521.000
249.040	346.559	522.000
249.033	345.949	522.000
428.803	312.242	523.000
429.361	312.236	523.000
429.111	312.081	523.000
429.146	311.997	523.000
429.285	312.171	523.000
439.330	363.014	524.000
440.558	361.745	524.000
94.465	313.185	525.000
93.084	314.345	525.000
93.257	314.811	525.000
359.946	287.488	526.000
358.870	287.874	526.000
357.699	286.862	526.000
356.263	286.746	526.000
356.521	286.948	526.000
357.040	286.895	526.000
356.646	286.482	526.000
355.650	287.459	526.000
355.857	287.928	526.000
358.328	289.268	526.000
141.442	282.480	527.000
141.092	282.412	527.000
141.127	282.051	527.000
140.296	282.452	527.000
141.093	282.063	528.000
141.125	282.114	528.000
429.223	311.955	529.000
429.284	311.885	529.000
429.513	312.071	529.000
429.032	311.948	529.000
429.238	312.160	529.000
429.023	311.854	529.000
428.774	312.130	529.000
429.089	312.020	529.000
428.778	312.107	529.000
428.602	311.983	529.000
458.545	338.579	530.000
459.248	339.963	530.000
459.177	340.007	530.000
456.128	342.995	530.000
454.778	341.263	530.000
31.917	330.671	531.000
32.623	331.371	531.000
437.701	359.537	532.000
438.581	359.752	532.000
439.484	360.230	532.000
127.961	305.874	533.000
126.430	306.284	533.000
259.595	137.939	534.000
258.877	145.823	534.000
457.881	344.305	535.000
455.451	348.311	535.000
103.684	348.280	536.000
103.698	348.202	536.000
472.243	243.974	537.000
472.459	241.669	537.000
95.113	315.578	538.000
93.171	313.257	538.000
92.490	313.436	538.000
91.200	314.544	538.000
91.800	315.820	538.000
91.733	318.847	538.000
92.394	319.962	538.000
90.551	319.231	538.000
89.273	317.746	538.000
88.729	317.723	538.000
89.881	316.945	538.000
90.742	317.720	538.000
92.919	316.869	538.000
92.765	317.656	538.000
92.855	317.616	538.000
91.978	317.416	538.000
92.677	318.130	538.000
92.901	318.188	538.000
92.483	318.005	538.000
90.656	317.783	538.000
90.611	315.127	538.000
91.865	311.435	538.000
91.135	312.326	538.000
90.321	312.907	538.000
90.514	312.168	538.000
90.266	312.107	538.000
88.397	311.873	538.000
360.947	288.113	539.000
359.703	288.503	539.000
358.931	288.482	539.000
358.154	288.370	539.000
357.538	289.394	539.000
7.728	267.430	540.000
8.722	267.951	540.000
10.682	267.627	540.000
65.091	185.574	541.000
64.132	184.630	541.000
63.553	185.460	541.000
61.594	184.899	541.000
60.298	185.013	541.000
58.713	185.837	541.000
57.020	188.304	541.000
55.764	190.720	541.000
55.400	191.440	541.000
55.818	190.309	541.000
54.454	189.908	541.000
54.996	188.838	541.000
56.316	188.055	541.000
58.222	188.905	541.000
59.378	189.709	541.000
59.710	191.104	541.000
60.573	192.556	541.000
60.385	192.608	541.000
61.580	191.544	541.000
61.505	190.231	541.000
62.080	189.942	541.000
59.401	192.463	541.000
57.038	191.360	541.000
54.585	188.608	541.000
141.036	282.102	542.000
140.770	281.691	542.000
479.207	229.467	543.000
481.499	229.472	543.000
481.895	228.799	543.000
480.443	229.337	543.000
479.342	230.462	543.000
479.764	230.216	543.000
136.823	299.529	544.000
136.981	299.148	544.000
137.149	299.128	544.000
141.210	282.147	545.000
140.957	282.093	545.000
141.216	282.744	545.000
141.006	282.322	545.000
281.339	271.425	546.000
280.969	270.902	546.000
280.595	270.765	546.000
280.874	270.272	546.000
281.001	270.348	546.000
456.348	348.380	547.000
457.109	348.283	547.000
129.453	320.038	548.000
127.999	319.154	548.000
126.684	320.472	548.000
124.526	320.548	548.000
123.809	320.942	548.000
124.334	320.531	548.000
360.235	90.732	549.000
359.168	91.254	549.000
98.441	276.150	550.000
98.249	277.999	550.000
136.943	299.654	551.000
137.548	299.224	551.000
256.871	147.696	552.000
254.792	145.947	552.000
134.477	265.638	553.000
134.467	265.253	553.000
141.490	281.724	554.000
140.530	282.745	554.000
140.579	281.937	554.000
455.096	340.699	555.000
456.611	341.557	555.000
125.355	321.488	556.000
126.102	319.681	556.000
125.812	320.468	556.000
126.049	320.846	556.000
125.274	322.837	556.000
141.600	282.083	557.000
140.552	282.135	557.000
140.889	282.771	557.000
140.856	282.484	557.000
141.095	282.426	557.000
140.669	282.579	557.000
140.869	282.020	557.000
35.371	312.615	558.000
35.821	313.736	558.000
36.477	314.607	558.000
36.377	313.416	558.000
36.739	312.811	558.000
36.095	313.314	558.000
89.751	307.885	559.000
91.165	306.716	559.000
92.259	307.203	559.000
119.539	258.921	560.000
119.597	258.863	560.000
216.489	403.122	561.000
217.066	402.538	561.000
408.724	171.458	562.000
407.681	169.947	562.000
305.542	306.139	563.000
305.422	306.095	563.000
429.146	312.128	564.000
428.546	311.962	564.000
226.831	193.698	565.000
225.757	194.436	565.000
118.530	414.498	566.000
118.572	414.831	566.000
118.364	415.425	566.000
255.211	77.233	567.000
255.648	78.246	567.000
256.242	77.156	567.000
279.629	270.867	568.000
279.713	270.663	568.000
429.393	312.235	569.000
429.403	312.155	569.000
429.453	311.903	569.000
429.720	312.470	569.000
137.136	300.095	570.000
136.601	299.562	570.000
55.590	186.880	571.000
57.202	187.863	571.000
58.312	187.142	571.000
60.288	187.977	571.000
94.681	306.717	572.000
91.671	308.159	572.000
88.051	310.567	572.000
86.327	313.509	572.000
121.831	511.631	573.000
121.395	511.565	573.000
121.822	511.939	573.000
333.891	343.314	574.000
332.914	345.397	574.000
332.769	315.652	575.000
332.571	315.455	575.000
330.972	316.299	575.000
429.416	312.162	576.000
429.443	312.484	576.000
86.568	484.573	577.000
86.631	484.610	577.000
86.490	484.533	577.000
86.748	484.917	577.000
141.592	281.931	578.000
141.123	281.589	578.000
141.167	282.288	578.000
209.902	399.782	579.000
212.064	399.711	579.000
210.165	400.381	579.000
443.792	420.958	580.000
444.013	420.512	580.000
101.189	244.727	581.000
105.283	245.945	581.000
315.265	232.171	582.000
315.746	231.600	582.000
315.401	231.565	582.000
44.639	200.374	583.000
44.372	200.501	583.000
45.464	200.493	583.000
58.693	285.122	584.000
59.876	282.208	584.000
64.972	278.285	584.000
247.319	339.617	585.000
246.539	341.176	585.000
315.872	231.199	586.000
315.181	230.941	586.000
189.703	396.903	587.000
191.157	397.130	587.000
244.973	142.746	588.000
245.183	143.078	588.000
244.792	143.082	588.000
245.006	143.593	588.000
411.308	339.380	589.000
411.311	339.729	589.000
429.176	312.319	590.000
429.292	312.394	590.000
204.073	425.849	591.000
201.868	425.103	591.000
203.453	424.353	591.000
230.525	321.106	592.000
230.657	320.823	592.000
230.311	320.994	592.000
230.469	321.031	592.000
230.461	321.217	592.000
[truncated: 4,062 more rows]
