# Supplementary material for: The transpeptidase PBP2 governs initial localization and activity of the major cell-wall synthesis machinery in E. coli
Source: eLife. 2020 Feb 20;9:e50629. doi: 10.7554/eLife.50629 (PMC7089770; doi:10.7554/eLife.50629)
Supplement: Source data 1. [file elife-50629-data1.zip › data/fast/PAmCherry/A22inliq_FRAP10min_2.txt]

X Y ID
69.249	472.589	1.000
69.132	472.582	1.000
87.664	477.628	2.000
87.714	478.068	2.000
86.835	478.243	2.000
87.208	478.214	2.000
86.860	477.971	2.000
86.876	477.561	2.000
110.911	467.138	3.000
113.333	464.681	3.000
114.831	464.914	3.000
115.749	464.992	3.000
114.823	466.932	3.000
196.871	304.323	4.000
197.265	304.128	4.000
350.445	314.681	5.000
349.793	314.711	5.000
350.341	313.923	5.000
351.040	312.703	5.000
353.631	314.023	5.000
353.643	313.420	5.000
407.810	89.068	6.000
407.724	88.389	6.000
408.267	88.295	6.000
409.150	88.552	6.000
408.703	90.281	6.000
16.332	214.946	7.000
16.325	214.758	7.000
16.395	215.107	7.000
16.274	214.652	7.000
15.982	214.728	7.000
16.006	214.440	7.000
330.602	334.582	8.000
330.429	334.571	8.000
330.657	334.240	8.000
330.270	334.580	8.000
401.746	111.798	9.000
401.787	110.820	9.000
403.381	112.302	9.000
128.128	331.750	10.000
127.151	330.441	10.000
126.410	329.775	10.000
137.441	328.317	11.000
137.979	331.658	11.000
134.987	331.464	11.000
133.380	329.643	11.000
132.911	329.892	11.000
133.311	331.132	11.000
291.423	451.928	12.000
290.244	452.870	12.000
289.327	452.442	12.000
288.163	452.434	12.000
328.705	334.019	13.000
329.353	334.742	13.000
330.338	336.112	13.000
404.861	110.668	14.000
405.785	110.172	14.000
407.690	111.625	14.000
492.732	261.163	15.000
491.536	262.112	15.000
490.829	262.343	15.000
334.438	332.836	16.000
335.475	330.931	16.000
108.415	496.904	17.000
108.478	495.493	17.000
109.378	494.833	17.000
131.307	331.034	18.000
129.403	331.399	18.000
130.857	329.324	18.000
132.774	329.633	18.000
132.564	332.201	18.000
133.481	331.752	18.000
135.318	331.416	18.000
133.318	330.062	18.000
129.846	329.571	18.000
129.635	329.760	18.000
130.786	330.864	18.000
132.714	330.441	18.000
134.587	329.648	18.000
136.129	328.659	18.000
132.823	325.516	18.000
132.617	324.331	18.000
133.642	324.302	18.000
133.849	324.107	18.000
133.318	324.478	18.000
132.407	324.769	18.000
132.763	325.645	18.000
134.094	323.636	18.000
134.331	322.697	18.000
126.995	415.930	19.000
127.354	414.718	19.000
328.455	339.366	20.000
329.165	339.148	20.000
351.128	289.922	21.000
351.527	289.804	21.000
116.996	461.301	22.000
116.348	460.425	22.000
115.089	461.134	22.000
187.032	304.867	23.000
186.995	304.977	23.000
237.006	413.796	24.000
237.226	412.913	24.000
431.002	100.020	25.000
430.719	98.378	25.000
431.877	98.405	25.000
431.114	97.892	25.000
325.957	284.224	26.000
326.013	283.817	26.000
325.666	283.778	26.000
326.198	284.121	26.000
360.185	294.882	27.000
360.906	295.295	27.000
361.515	296.407	27.000
361.489	296.137	27.000
360.446	297.845	27.000
360.899	299.376	27.000
361.194	299.216	27.000
362.721	300.295	27.000
361.174	299.271	27.000
111.754	488.125	28.000
110.745	487.774	28.000
111.292	487.152	28.000
344.244	351.425	29.000
345.282	351.589	29.000
346.020	351.755	29.000
432.509	97.574	30.000
432.504	98.603	30.000
397.365	130.121	31.000
398.134	132.107	31.000
261.603	455.116	32.000
262.358	454.523	32.000
263.234	454.906	32.000
262.715	455.137	32.000
346.435	352.172	33.000
346.937	354.009	33.000
346.840	353.048	33.000
345.769	351.623	33.000
345.029	348.941	33.000
345.104	347.272	33.000
346.014	346.888	33.000
344.689	346.996	33.000
344.024	346.001	33.000
343.466	348.276	33.000
343.548	348.442	33.000
344.072	348.252	33.000
346.587	348.946	33.000
417.133	115.830	34.000
413.390	116.136	34.000
413.628	116.874	34.000
330.935	426.669	35.000
331.705	427.110	35.000
406.348	90.886	36.000
406.455	91.562	36.000
407.254	91.792	36.000
406.615	91.564	36.000
333.622	336.546	37.000
330.690	336.146	37.000
330.503	337.543	37.000
333.295	340.275	37.000
325.090	284.476	38.000
325.564	283.297	38.000
329.783	427.658	39.000
330.608	427.213	39.000
259.030	475.452	40.000
259.296	475.032	40.000
259.240	475.379	40.000
261.215	475.128	40.000
325.811	284.790	41.000
327.437	283.188	41.000
422.152	350.458	42.000
422.261	349.644	42.000
422.093	349.506	42.000
422.171	349.930	42.000
324.985	282.365	43.000
325.430	283.587	43.000
325.166	281.940	43.000
326.383	279.539	43.000
325.997	280.766	43.000
327.342	280.464	43.000
260.983	420.045	44.000
259.547	417.618	44.000
258.539	415.931	44.000
329.082	431.052	45.000
331.177	433.779	45.000
332.614	434.429	45.000
333.460	430.944	45.000
330.319	430.269	45.000
429.469	89.110	46.000
430.122	88.432	46.000
256.468	415.328	47.000
257.023	414.389	47.000
257.787	413.903	47.000
259.199	415.101	47.000
260.829	415.185	47.000
260.648	415.590	47.000
260.421	416.469	47.000
259.441	416.048	47.000
332.864	335.871	48.000
332.246	334.433	48.000
333.094	335.098	48.000
334.937	334.081	48.000
335.074	332.536	48.000
334.419	331.786	48.000
333.709	333.355	48.000
331.563	335.383	48.000
331.451	335.577	48.000
333.486	336.195	48.000
413.562	301.786	49.000
413.687	301.632	49.000
259.028	416.358	50.000
258.761	415.264	50.000
257.767	415.404	50.000
256.682	416.574	50.000
257.218	418.061	50.000
256.610	417.261	50.000
459.963	260.251	51.000
459.909	259.247	51.000
458.514	262.125	51.000
464.876	265.400	51.000
127.154	322.480	52.000
126.066	324.395	52.000
128.406	324.739	52.000
129.932	324.575	52.000
129.267	323.978	52.000
130.015	323.983	52.000
130.673	325.768	52.000
130.776	326.414	52.000
130.987	326.499	52.000
130.810	328.191	52.000
130.702	326.564	52.000
130.305	327.340	52.000
131.081	331.134	52.000
130.475	330.848	52.000
129.574	331.487	52.000
130.249	332.948	52.000
133.404	333.075	52.000
134.169	332.313	52.000
133.071	332.195	52.000
134.487	331.917	52.000
133.651	332.360	52.000
133.562	332.254	52.000
104.093	490.659	53.000
104.818	490.098	53.000
106.250	491.288	53.000
107.776	491.413	53.000
256.370	417.619	54.000
257.265	417.549	54.000
262.939	452.385	55.000
263.628	452.718	55.000
263.913	452.284	55.000
263.991	452.647	55.000
255.951	417.856	56.000
257.031	416.793	56.000
257.440	415.278	56.000
256.808	414.814	56.000
257.569	414.066	56.000
257.352	413.709	56.000
257.382	414.015	56.000
256.380	414.617	56.000
108.311	492.876	57.000
108.959	493.697	57.000
392.571	120.990	58.000
392.994	121.679	58.000
392.433	120.941	58.000
343.806	419.490	59.000
340.649	420.130	59.000
338.318	418.436	59.000
340.323	417.943	59.000
342.228	417.669	59.000
341.744	416.315	59.000
409.927	132.751	60.000
409.346	132.638	60.000
422.751	105.487	61.000
422.222	107.190	61.000
422.922	109.012	61.000
422.011	108.177	61.000
422.643	106.161	61.000
423.848	105.951	61.000
423.579	106.291	61.000
423.698	105.627	61.000
178.041	404.589	62.000
178.347	405.583	62.000
458.263	259.789	63.000
455.817	263.050	63.000
454.791	263.815	63.000
456.905	266.358	63.000
333.281	336.629	64.000
332.453	336.418	64.000
332.765	335.460	64.000
334.869	334.003	64.000
334.446	332.074	64.000
255.790	415.319	65.000
254.673	414.077	65.000
339.334	412.422	66.000
340.765	412.118	66.000
425.393	332.242	67.000
424.726	331.882	67.000
423.985	106.605	68.000
423.964	106.504	68.000
133.815	332.175	69.000
132.443	332.341	69.000
132.962	332.245	69.000
342.511	412.919	70.000
344.324	412.844	70.000
343.325	413.353	70.000
340.879	413.659	70.000
341.206	412.429	70.000
342.489	356.757	71.000
342.676	356.436	71.000
342.261	356.280	71.000
459.174	259.437	72.000
457.091	257.972	72.000
454.493	257.415	72.000
452.046	254.326	72.000
418.153	108.226	73.000
417.994	107.336	73.000
138.193	326.643	74.000
138.071	326.428	74.000
451.721	254.026	75.000
453.640	254.798	75.000
452.848	256.420	75.000
449.964	257.999	75.000
452.382	257.136	75.000
186.424	297.926	76.000
185.362	296.593	76.000
186.401	294.861	76.000
186.201	296.081	76.000
419.677	104.949	77.000
419.314	105.368	77.000
419.243	106.743	77.000
418.602	106.501	77.000
420.219	104.833	77.000
460.373	259.325	78.000
460.023	258.537	78.000
410.866	141.801	79.000
409.336	142.535	79.000
409.266	142.761	79.000
430.482	300.374	80.000
430.580	302.132	80.000
430.084	304.604	81.000
431.298	305.061	81.000
413.502	302.732	82.000
413.485	302.261	82.000
338.267	414.521	83.000
340.821	412.521	83.000
170.300	285.588	84.000
170.429	285.368	84.000
343.480	309.199	85.000
344.713	308.225	85.000
227.561	449.441	86.000
229.312	448.715	86.000
230.197	447.841	87.000
230.892	447.008	87.000
230.206	446.947	87.000
156.414	398.242	88.000
156.071	397.909	88.000
105.587	329.350	89.000
105.795	329.729	89.000
109.701	487.172	90.000
110.128	484.666	90.000
110.171	485.178	90.000
109.862	485.102	90.000
110.761	485.956	90.000
110.752	485.402	90.000
109.208	485.690	90.000
110.333	485.566	90.000
109.521	483.352	90.000
231.255	447.174	91.000
230.624	446.498	91.000
435.267	368.791	92.000
435.182	367.954	92.000
435.249	368.128	92.000
436.462	368.573	92.000
436.616	368.370	93.000
436.853	367.006	93.000
436.153	368.235	93.000
436.284	367.797	93.000
115.265	324.123	94.000
115.429	324.183	94.000
114.145	323.161	94.000
436.864	365.855	95.000
436.101	364.621	95.000
436.319	363.742	95.000
435.053	364.041	96.000
435.351	364.962	96.000
434.935	365.009	96.000
434.833	364.695	96.000
400.914	136.890	97.000
404.011	136.191	97.000
403.114	136.944	97.000
403.506	137.635	97.000
404.831	137.074	97.000
402.830	135.422	97.000
401.338	135.330	97.000
400.821	136.845	97.000
402.135	135.762	97.000
402.604	135.387	97.000
402.393	134.077	97.000
401.035	132.912	97.000
401.050	132.132	97.000
400.556	132.199	97.000
309.633	468.308	98.000
308.074	469.355	98.000
307.727	470.855	98.000
307.804	471.303	98.000
435.371	363.326	99.000
435.110	362.854	99.000
435.141	362.270	99.000
434.509	361.254	99.000
355.344	343.372	100.000
356.131	342.875	100.000
355.663	343.224	100.000
105.743	459.080	101.000
106.088	459.212	101.000
106.202	459.286	101.000
258.504	463.483	102.000
256.526	462.711	102.000
256.245	462.498	102.000
434.696	362.804	103.000
434.814	362.250	103.000
15.864	209.914	104.000
15.992	211.055	104.000
14.818	211.498	104.000
316.397	341.714	105.000
316.456	341.390	105.000
16.901	209.833	106.000
17.979	210.154	106.000
18.557	209.225	106.000
18.663	211.202	106.000
18.045	212.317	106.000
15.881	212.655	106.000
18.039	213.211	106.000
18.391	213.798	106.000
16.387	213.684	106.000
16.633	213.696	106.000
16.039	213.488	106.000
14.060	213.475	106.000
13.666	213.894	106.000
12.346	214.724	106.000
12.576	214.192	106.000
337.426	420.040	107.000
337.123	418.740	107.000
341.438	418.934	107.000
341.305	417.216	107.000
340.190	416.504	107.000
340.882	416.156	107.000
413.166	138.138	108.000
412.007	138.568	108.000
413.415	302.392	109.000
414.161	301.988	109.000
411.009	138.119	110.000
409.894	138.955	110.000
410.756	139.636	110.000
410.790	138.185	110.000
409.828	137.104	110.000
409.762	137.416	110.000
409.999	136.777	110.000
409.519	136.465	110.000
410.227	136.279	110.000
410.141	136.754	110.000
409.913	135.248	110.000
409.918	135.866	110.000
409.862	135.437	110.000
410.173	136.660	110.000
239.643	479.820	111.000
239.520	479.360	111.000
239.692	480.011	111.000
239.185	480.017	111.000
239.439	480.360	111.000
273.642	406.903	112.000
272.576	408.226	112.000
273.003	408.065	112.000
274.059	408.077	112.000
342.306	292.098	113.000
341.546	291.837	113.000
340.370	291.724	113.000
410.130	138.025	114.000
411.054	136.098	114.000
410.128	135.990	114.000
411.298	137.212	114.000
409.122	136.164	114.000
409.379	135.186	114.000
409.520	136.397	114.000
410.114	137.883	114.000
332.923	436.230	115.000
331.153	436.391	115.000
330.062	435.890	115.000
331.124	433.287	115.000
331.124	433.287	115.000
331.637	432.399	115.000
328.762	432.811	115.000
327.131	477.537	116.000
327.203	477.852	116.000
327.203	477.852	116.000
327.529	477.391	116.000
410.334	137.961	117.000
410.334	137.961	117.000
410.011	139.217	117.000
327.776	432.041	118.000
327.932	433.772	118.000
327.661	434.296	118.000
327.516	434.806	118.000
79.169	493.079	119.000
81.798	492.689	119.000
80.843	493.938	119.000
80.148	495.090	119.000
80.242	493.923	119.000
79.914	493.696	119.000
78.035	493.216	119.000
434.333	125.525	120.000
432.503	124.872	120.000
430.428	123.469	120.000
434.163	109.158	121.000
432.620	109.067	121.000
433.544	108.915	121.000
434.574	109.638	121.000
433.675	108.941	121.000
434.243	109.141	121.000
359.236	360.970	122.000
358.305	361.233	122.000
357.565	360.204	122.000
427.909	121.859	123.000
427.461	119.227	123.000
427.497	118.910	123.000
428.613	119.599	123.000
428.765	118.919	123.000
428.068	117.921	123.000
339.124	305.856	124.000
340.202	305.688	124.000
339.187	304.601	124.000
427.300	115.064	125.000
427.232	115.565	125.000
426.919	116.886	125.000
427.983	116.240	125.000
427.592	116.799	125.000
427.325	117.897	125.000
426.121	116.660	125.000
337.094	299.084	126.000
337.972	300.250	126.000
340.213	299.930	126.000
337.176	299.754	127.000
334.363	300.733	127.000
335.608	298.748	127.000
416.143	360.904	128.000
416.591	362.142	128.000
417.216	359.760	128.000
329.612	298.991	129.000
330.094	300.417	129.000
332.409	301.284	129.000
333.710	302.718	129.000
334.593	302.785	129.000
334.378	302.778	129.000
334.099	301.837	129.000
333.656	300.566	129.000
334.618	301.267	129.000
333.713	301.591	129.000
334.225	301.833	129.000
332.768	302.161	129.000
332.808	304.902	129.000
333.824	305.744	129.000
334.060	305.751	129.000
332.895	306.256	129.000
332.375	307.473	129.000
332.159	309.375	129.000
329.921	309.297	129.000
273.822	412.712	130.000
274.513	411.882	130.000
276.561	413.818	130.000
413.919	302.625	131.000
413.810	302.253	131.000
329.803	308.368	132.000
330.827	306.680	132.000
330.775	306.874	132.000
326.787	307.517	132.000
324.278	306.000	132.000
325.913	303.793	132.000
324.808	302.663	132.000
325.565	303.539	132.000
325.746	303.199	132.000
325.996	304.821	132.000
325.241	307.475	132.000
325.528	306.712	132.000
325.878	305.038	132.000
324.193	303.960	132.000
471.339	253.818	133.000
470.989	253.418	133.000
324.305	304.473	134.000
323.999	305.369	134.000
326.570	306.759	134.000
90.628	468.641	135.000
88.288	468.871	135.000
193.486	118.565	136.000
193.529	117.807	136.000
193.557	118.397	136.000
193.854	118.163	136.000
486.858	258.775	137.000
487.302	259.174	137.000
487.077	258.809	137.000
487.215	259.060	137.000
487.032	258.897	137.000
487.106	259.015	137.000
487.169	259.028	137.000
305.866	469.386	138.000
306.580	470.387	138.000
306.095	471.241	138.000
305.926	472.856	138.000
306.952	473.397	138.000
307.958	475.803	138.000
486.788	258.966	139.000
487.303	258.486	139.000
327.558	368.716	140.000
327.335	368.946	140.000
326.423	369.422	140.000
308.059	478.241	141.000
307.288	478.945	141.000
432.734	315.669	142.000
432.969	315.593	142.000
432.833	315.808	142.000
432.942	315.793	142.000
21.547	209.934	143.000
21.701	209.854	143.000
21.851	210.091	143.000
432.755	316.029	144.000
433.044	315.828	144.000
359.800	353.026	145.000
359.435	351.967	145.000
358.959	352.520	145.000
183.454	409.854	146.000
182.227	407.051	146.000
181.754	407.774	146.000
181.576	408.378	146.000
180.971	407.983	146.000
357.076	350.955	147.000
357.374	350.705	147.000
182.218	406.866	148.000
182.769	407.902	148.000
183.056	406.936	149.000
182.406	406.577	149.000
182.289	406.405	149.000
181.689	406.650	149.000
180.147	406.584	149.000
181.657	407.173	149.000
183.713	406.639	149.000
183.555	406.779	149.000
181.732	406.448	149.000
180.853	406.233	149.000
181.040	408.255	150.000
181.780	408.711	150.000
182.862	408.307	150.000
183.929	406.922	151.000
183.982	406.504	151.000
325.262	304.046	152.000
324.741	305.143	152.000
222.023	423.306	153.000
220.118	423.888	153.000
219.607	427.460	153.000
220.366	427.316	153.000
183.938	407.141	154.000
183.186	406.311	154.000
412.838	302.249	155.000
414.124	302.370	155.000
258.920	435.227	156.000
259.192	435.472	156.000
259.475	435.229	156.000
259.193	435.286	156.000
259.282	435.199	156.000
359.147	351.565	157.000
358.818	350.897	157.000
421.935	86.201	158.000
423.020	85.307	158.000
422.564	84.742	158.000
420.637	85.314	158.000
420.886	86.736	158.000
420.829	87.194	158.000
423.294	87.433	158.000
320.137	335.066	159.000
319.542	336.598	159.000
318.525	336.116	159.000
422.418	88.244	160.000
423.102	89.335	160.000
316.680	335.428	161.000
317.217	335.640	161.000
336.674	304.521	162.000
336.289	304.390	162.000
335.675	304.713	162.000
420.631	90.945	163.000
419.644	90.095	163.000
334.959	304.631	164.000
335.370	306.514	164.000
420.121	88.402	165.000
420.695	87.089	165.000
421.052	87.017	165.000
420.916	83.762	165.000
419.312	83.074	165.000
418.117	82.981	165.000
417.336	83.330	165.000
418.582	82.116	165.000
418.595	81.523	165.000
417.951	81.392	166.000
418.605	82.259	166.000
419.131	82.975	166.000
328.490	331.305	167.000
329.015	331.705	167.000
328.760	332.491	167.000
328.761	332.665	167.000
328.395	332.318	167.000
328.399	332.363	167.000
328.175	332.629	167.000
328.142	332.164	167.000
328.653	332.390	168.000
328.551	332.964	168.000
328.543	333.106	168.000
329.192	333.457	168.000
328.610	332.857	168.000
329.483	334.885	168.000
330.440	335.704	168.000
330.244	335.206	168.000
329.089	336.419	168.000
329.600	335.582	168.000
330.070	335.553	168.000
332.469	334.539	169.000
334.154	334.658	169.000
333.820	332.795	169.000
334.469	332.147	170.000
334.656	331.716	170.000
334.054	330.928	170.000
333.929	331.039	170.000
333.618	330.978	170.000
333.479	330.255	170.000
332.844	330.231	170.000
333.349	330.500	170.000
332.401	330.892	170.000
332.997	330.975	170.000
332.063	331.390	170.000
333.451	331.535	170.000
333.801	330.277	170.000
332.639	328.988	170.000
328.406	330.137	171.000
327.936	330.234	171.000
322.208	331.611	172.000
321.698	333.055	172.000
321.676	332.158	172.000
320.694	332.997	172.000
322.743	332.044	172.000
321.323	331.524	172.000
86.546	478.611	173.000
87.212	478.129	173.000
87.376	478.515	173.000
111.370	472.203	174.000
114.472	474.054	174.000
87.128	478.503	175.000
87.291	478.753	175.000
87.447	478.514	175.000
87.185	478.492	175.000
87.051	478.358	175.000
87.230	478.465	175.000
87.424	478.385	175.000
87.276	478.394	175.000
86.930	478.470	175.000
87.093	478.596	175.000
87.344	478.717	175.000
87.477	478.745	175.000
87.211	478.844	175.000
86.884	478.544	175.000
87.144	478.145	175.000
87.210	478.659	175.000
87.004	478.629	175.000
197.611	304.601	176.000
196.915	306.418	176.000
197.023	306.583	176.000
195.896	306.082	176.000
196.355	305.906	176.000
197.444	307.125	176.000
403.978	88.435	177.000
403.948	88.137	177.000
404.016	88.010	177.000
404.076	88.192	177.000
404.052	88.280	177.000
403.797	88.462	177.000
403.967	88.087	177.000
364.006	331.026	178.000
364.716	330.127	178.000
419.674	285.712	179.000
421.482	288.113	179.000
420.577	288.171	179.000
419.876	287.860	179.000
418.682	118.420	180.000
418.428	118.400	180.000
418.658	117.636	180.000
418.288	118.331	180.000
418.489	118.615	180.000
418.456	118.384	180.000
418.809	117.616	180.000
171.388	118.310	181.000
172.008	118.919	181.000
171.978	119.340	181.000
172.018	118.119	181.000
172.696	118.255	182.000
171.572	117.806	182.000
170.807	116.991	182.000
418.672	117.989	183.000
418.599	118.296	183.000
418.431	118.430	183.000
418.854	118.069	183.000
418.656	118.209	183.000
418.884	117.961	183.000
418.434	118.506	183.000
418.481	118.576	184.000
418.367	118.309	184.000
207.224	360.252	185.000
206.819	359.522	185.000
67.374	388.127	186.000
66.004	389.278	186.000
199.563	247.172	187.000
199.512	247.148	187.000
255.768	355.930	188.000
256.249	355.781	188.000
255.907	356.080	188.000
325.745	193.462	189.000
325.373	193.256	189.000
324.979	193.042	189.000
325.779	192.785	189.000
363.983	316.809	190.000
363.851	316.884	190.000
365.027	316.221	190.000
364.234	316.202	190.000
398.398	367.615	191.000
397.938	367.919	191.000
469.045	318.569	192.000
469.096	318.582	192.000
468.767	318.735	192.000
469.047	318.156	192.000
469.682	318.538	192.000
469.629	318.397	192.000
97.878	366.559	193.000
97.721	366.566	193.000
98.401	367.089	193.000
186.804	278.178	194.000
187.027	278.236	194.000
186.985	278.164	194.000
188.253	278.839	194.000
162.068	259.785	195.000
162.657	259.982	195.000
160.627	258.510	195.000
159.237	257.991	195.000
159.054	258.813	195.000
157.889	258.743	195.000
156.660	258.558	195.000
156.565	258.056	195.000
156.407	258.071	195.000
154.753	256.805	195.000
206.763	359.213	196.000
206.802	359.620	196.000
158.386	406.249	197.000
159.547	405.287	197.000
159.285	405.154	197.000
158.889	404.185	197.000
158.831	404.845	197.000
159.256	406.012	197.000
159.814	406.570	197.000
161.619	407.049	197.000
162.062	408.002	197.000
161.674	408.008	197.000
161.363	407.799	197.000
161.904	408.167	197.000
161.875	407.585	197.000
161.242	407.929	197.000
402.498	286.934	198.000
402.908	286.769	198.000
39.295	48.518	199.000
39.802	46.351	199.000
39.681	46.298	199.000
39.272	46.432	199.000
43.640	43.650	199.000
106.361	421.139	200.000
105.475	421.551	200.000
104.217	420.921	200.000
365.432	317.363	201.000
364.821	317.606	201.000
206.818	359.306	202.000
207.158	359.196	202.000
206.603	359.441	202.000
200.189	248.971	203.000
201.011	249.490	203.000
200.188	248.871	203.000
200.125	250.726	203.000
201.207	251.430	203.000
469.627	318.472	204.000
469.329	318.311	204.000
469.606	318.588	204.000
469.287	318.379	204.000
469.178	318.118	204.000
325.473	193.290	205.000
327.599	193.287	205.000
325.381	193.915	205.000
76.483	24.801	206.000
76.200	25.829	206.000
75.889	27.519	206.000
76.061	27.435	206.000
74.607	28.047	206.000
75.691	25.827	206.000
76.560	27.203	206.000
76.432	28.076	206.000
77.904	29.116	206.000
78.395	30.170	206.000
81.636	29.754	206.000
82.499	29.351	206.000
83.146	27.731	206.000
43.165	40.418	207.000
42.885	41.377	207.000
42.452	41.367	207.000
88.360	422.104	208.000
89.713	420.710	208.000
89.459	421.636	208.000
90.079	420.397	208.000
206.768	359.481	209.000
206.128	360.003	209.000
206.947	359.350	209.000
206.803	359.397	209.000
433.203	360.064	210.000
432.017	359.299	210.000
201.583	249.808	211.000
201.984	249.954	211.000
431.854	357.847	212.000
430.499	360.282	212.000
308.925	208.062	213.000
308.036	208.781	213.000
308.434	210.966	213.000
307.988	210.569	213.000
306.930	209.339	213.000
305.766	207.972	213.000
306.599	207.681	213.000
307.367	207.279	213.000
362.175	344.380	214.000
362.771	344.256	214.000
362.444	344.632	214.000
104.339	422.998	215.000
102.776	423.222	215.000
102.669	423.853	215.000
104.923	421.149	215.000
106.324	421.267	215.000
106.433	418.022	215.000
325.668	194.434	216.000
326.902	194.596	216.000
326.350	195.192	216.000
193.418	379.750	217.000
192.779	379.305	217.000
192.805	379.502	217.000
193.409	379.586	217.000
193.221	380.041	217.000
193.171	380.029	217.000
193.612	379.546	217.000
194.398	378.864	217.000
157.887	256.519	218.000
159.842	259.381	218.000
160.813	259.528	218.000
161.394	258.829	218.000
202.587	239.957	219.000
201.910	244.336	219.000
202.902	244.376	219.000
327.626	195.362	220.000
327.059	194.845	220.000
254.267	362.771	221.000
254.968	362.699	221.000
254.702	363.493	221.000
254.809	362.569	221.000
254.860	362.414	221.000
254.585	361.564	221.000
254.795	361.794	221.000
325.248	334.891	222.000
326.261	332.858	222.000
326.136	332.460	222.000
396.621	370.846	223.000
398.843	370.987	223.000
399.268	370.775	223.000
311.016	209.984	224.000
307.931	208.916	224.000
24.522	387.749	225.000
25.857	389.407	225.000
325.159	332.733	226.000
324.928	332.669	226.000
325.505	332.644	226.000
325.094	332.754	226.000
294.561	315.280	227.000
294.498	314.104	227.000
341.185	290.185	228.000
341.802	293.464	228.000
339.917	290.870	228.000
344.428	294.528	228.000
346.778	294.153	228.000
347.970	296.427	228.000
347.701	295.828	228.000
342.665	296.909	228.000
339.995	293.298	228.000
253.031	360.177	229.000
253.721	360.877	229.000
25.244	388.265	230.000
25.678	388.383	230.000
25.493	388.025	230.000
93.149	416.657	231.000
91.893	416.163	231.000
329.128	194.603	232.000
328.713	194.549	232.000
394.237	387.958	233.000
393.959	387.629	233.000
107.694	424.260	234.000
109.709	424.151	234.000
254.014	361.264	235.000
253.853	361.101	235.000
312.317	208.835	236.000
309.662	209.822	236.000
25.482	388.404	237.000
25.427	388.439	237.000
115.960	169.057	238.000
116.822	170.586	238.000
115.914	172.467	238.000
116.431	171.199	238.000
116.916	170.659	238.000
115.797	171.439	238.000
253.534	361.202	239.000
253.817	360.992	239.000
253.417	361.401	239.000
253.358	360.918	239.000
254.089	361.178	239.000
254.541	362.349	239.000
254.817	362.251	239.000
253.898	362.651	239.000
254.128	362.167	239.000
253.980	362.995	239.000
110.530	425.758	240.000
111.179	424.996	240.000
322.929	190.743	241.000
323.015	190.536	241.000
322.672	190.439	241.000
322.598	190.417	241.000
322.722	190.378	241.000
322.466	190.386	241.000
322.966	190.367	241.000
320.875	330.701	242.000
321.080	328.189	242.000
128.528	380.787	243.000
129.685	383.569	243.000
128.716	385.484	243.000
348.424	297.416	244.000
346.820	296.843	244.000
97.731	417.180	245.000
98.332	418.628	245.000
320.853	329.804	246.000
319.531	328.638	246.000
319.890	327.551	246.000
350.006	298.567	247.000
348.868	297.625	247.000
66.774	53.305	248.000
65.720	54.336	248.000
65.379	56.187	248.000
65.430	55.672	248.000
68.927	54.826	248.000
189.738	374.327	249.000
189.174	373.998	249.000
254.285	362.402	250.000
254.747	362.531	250.000
255.231	362.842	250.000
255.010	362.527	250.000
353.128	308.690	251.000
350.699	304.710	251.000
353.012	302.167	251.000
353.968	303.549	251.000
350.916	305.437	251.000
345.922	304.287	251.000
344.595	301.400	251.000
347.126	299.868	251.000
346.912	299.850	251.000
346.821	300.038	251.000
259.022	353.674	252.000
255.832	351.228	252.000
256.484	351.364	252.000
257.912	353.399	252.000
483.754	332.738	253.000
483.563	332.788	253.000
138.059	259.812	254.000
136.085	260.938	254.000
135.927	261.118	254.000
137.196	261.466	254.000
132.646	387.117	255.000
134.410	389.233	255.000
135.592	390.985	255.000
138.028	390.774	255.000
139.779	390.354	255.000
140.319	388.167	255.000
258.592	354.039	256.000
257.614	357.273	256.000
257.956	359.145	256.000
292.403	345.561	257.000
292.535	346.386	257.000
294.445	348.702	257.000
293.772	348.856	257.000
291.795	346.959	257.000
351.308	299.136	258.000
348.413	299.768	258.000
346.185	299.634	258.000
346.986	299.234	258.000
345.620	299.736	258.000
260.471	305.587	259.000
260.246	305.301	259.000
260.391	305.254	259.000
260.013	304.994	259.000
256.860	362.448	260.000
256.730	362.770	260.000
256.065	362.269	260.000
257.090	361.263	260.000
257.225	360.198	260.000
257.520	359.038	260.000
257.137	358.392	260.000
256.022	358.139	260.000
257.314	358.100	260.000
257.984	358.935	260.000
257.805	358.884	260.000
258.759	357.389	260.000
258.071	357.828	260.000
258.445	360.211	260.000
271.333	376.266	261.000
271.841	376.178	261.000
48.634	46.453	262.000
50.183	45.599	262.000
458.350	313.545	263.000
459.194	313.372	263.000
458.226	313.602	263.000
338.108	297.688	264.000
335.656	297.387	264.000
459.126	313.116	265.000
458.382	312.975	265.000
455.929	313.057	265.000
252.438	442.347	266.000
253.442	442.041	266.000
417.244	349.130	267.000
416.048	348.635	267.000
415.744	348.499	267.000
457.639	312.484	268.000
458.419	311.550	268.000
457.302	309.976	268.000
257.115	360.027	269.000
257.852	360.186	269.000
98.719	423.786	270.000
99.152	421.329	270.000
101.635	422.553	270.000
0.709	398.944	271.000
1.633	400.153	271.000
2.471	400.259	271.000
3.242	400.545	271.000
136.114	402.121	272.000
136.768	402.072	272.000
135.744	401.825	272.000
135.409	401.630	272.000
136.161	401.614	272.000
136.370	400.973	272.000
136.407	401.064	272.000
105.981	419.604	273.000
103.529	416.976	273.000
254.407	361.031	274.000
254.850	360.582	274.000
179.584	230.274	275.000
179.503	230.056	275.000
252.371	355.814	276.000
253.735	356.134	276.000
253.825	356.072	276.000
253.532	355.867	276.000
253.987	356.396	276.000
253.908	356.152	276.000
253.498	356.622	276.000
253.821	354.951	276.000
253.735	353.845	276.000
253.358	354.248	276.000
253.974	353.937	276.000
253.881	353.917	276.000
255.446	353.019	276.000
255.493	352.572	276.000
254.575	354.924	276.000
254.490	354.931	276.000
106.150	417.157	277.000
104.258	419.893	277.000
105.902	421.504	277.000
108.509	422.422	277.000
112.093	424.858	278.000
112.244	426.638	278.000
111.260	424.158	278.000
111.048	423.994	278.000
108.877	423.644	278.000
106.772	422.726	278.000
107.315	423.743	278.000
108.310	422.832	278.000
108.737	422.634	278.000
110.090	424.169	278.000
111.261	424.762	278.000
114.897	426.221	278.000
115.240	427.247	278.000
266.969	320.811	279.000
266.699	321.315	279.000
267.561	320.327	279.000
264.767	319.929	279.000
264.927	322.248	279.000
264.108	321.571	279.000
262.409	320.343	279.000
263.344	318.870	279.000
45.493	34.560	280.000
45.553	34.012	280.000
46.187	34.008	280.000
253.493	440.882	281.000
256.548	440.517	281.000
256.034	442.025	281.000
255.994	444.155	281.000
329.907	295.438	282.000
331.387	297.606	282.000
331.566	299.712	282.000
332.129	299.408	282.000
329.833	300.018	282.000
330.333	300.123	282.000
253.863	353.050	283.000
255.305	351.618	283.000
264.104	317.378	284.000
263.306	318.407	284.000
264.131	317.441	284.000
400.491	328.633	285.000
400.493	330.783	285.000
401.030	329.346	285.000
437.906	346.541	286.000
439.542	346.053	286.000
438.992	345.924	286.000
439.325	345.169	286.000
440.729	344.577	286.000
140.429	367.339	287.000
140.471	367.319	287.000
330.593	303.188	288.000
329.263	303.413	288.000
329.870	303.623	288.000
330.846	304.027	288.000
331.147	304.029	288.000
329.262	304.478	288.000
256.454	352.767	289.000
256.572	352.660	289.000
256.568	352.312	289.000
256.692	351.285	289.000
257.039	349.792	289.000
257.389	349.779	289.000
400.287	327.901	290.000
399.860	328.615	290.000
162.251	448.805	291.000
160.909	448.521	291.000
278.027	326.670	292.000
277.428	326.994	292.000
91.159	53.452	293.000
91.715	51.775	293.000
400.491	330.359	294.000
399.810	332.305	294.000
399.198	335.420	294.000
398.994	335.254	294.000
398.803	333.531	294.000
399.082	332.308	294.000
356.026	306.241	295.000
355.704	303.729	295.000
257.670	350.186	296.000
257.007	350.699	296.000
255.227	351.062	296.000
255.584	349.602	296.000
256.125	349.876	296.000
256.683	350.400	296.000
257.221	350.312	296.000
325.247	300.236	297.000
325.941	298.957	297.000
350.697	297.695	298.000
348.808	297.366	298.000
142.200	367.441	299.000
141.953	367.115	299.000
142.183	367.129	299.000
399.159	302.133	300.000
399.126	301.922	300.000
260.952	368.037	301.000
260.455	368.391	301.000
261.621	367.388	301.000
332.734	335.370	302.000
331.899	335.284	302.000
330.936	336.152	302.000
258.614	365.389	303.000
259.094	365.980	303.000
259.726	365.982	303.000
396.107	302.600	304.000
397.482	302.832	304.000
196.178	253.786	305.000
196.183	253.918	305.000
191.872	268.734	306.000
191.924	268.976	306.000
451.457	342.825	307.000
450.391	343.071	307.000
478.914	326.359	308.000
480.201	327.004	308.000
290.695	344.491	309.000
292.641	344.764	309.000
293.062	344.172	309.000
293.196	342.749	309.000
293.239	342.707	309.000
294.094	343.593	309.000
294.015	345.536	309.000
93.693	51.766	310.000
93.801	50.624	310.000
93.202	51.182	310.000
483.671	333.791	311.000
485.595	334.491	311.000
485.793	334.640	311.000
484.712	333.005	311.000
486.224	333.504	311.000
486.354	334.475	311.000
487.131	333.213	311.000
454.097	345.643	312.000
454.929	343.969	312.000
473.522	324.655	313.000
474.939	324.757	313.000
310.534	338.165	314.000
310.226	338.385	314.000
310.443	338.161	314.000
310.497	338.273	314.000
310.158	337.873	314.000
310.169	337.971	314.000
310.277	338.283	314.000
310.392	338.403	314.000
310.406	337.934	314.000
140.618	447.939	315.000
142.662	449.084	315.000
143.438	449.602	315.000
143.514	449.992	315.000
142.923	449.797	316.000
144.255	449.519	316.000
143.465	451.359	316.000
143.023	451.144	316.000
141.611	450.435	316.000
325.001	328.541	317.000
323.104	330.991	317.000
453.972	341.898	318.000
453.976	341.783	318.000
415.375	357.421	319.000
415.158	357.636	319.000
486.788	337.700	320.000
484.953	337.506	320.000
485.049	338.307	320.000
408.508	315.851	321.000
408.860	314.784	321.000
410.514	314.679	321.000
411.238	314.413	321.000
414.356	357.722	322.000
414.582	357.525	322.000
414.829	357.414	322.000
195.973	463.452	323.000
197.319	465.044	323.000
198.044	468.087	323.000
102.078	419.435	324.000
101.223	420.675	324.000
98.760	420.147	324.000
96.075	419.677	324.000
97.396	418.865	324.000
95.549	418.329	324.000
415.298	357.944	325.000
414.432	357.237	325.000
413.972	357.390	325.000
414.725	357.592	326.000
414.692	357.425	326.000
414.378	357.336	326.000
414.482	357.810	326.000
487.937	335.704	327.000
488.413	334.653	327.000
98.022	56.521	328.000
98.536	56.401	328.000
98.540	55.761	328.000
414.479	357.967	329.000
414.565	358.078	329.000
414.789	357.371	329.000
414.662	357.316	329.000
414.855	357.146	329.000
415.193	357.633	329.000
414.765	356.747	329.000
415.314	357.421	329.000
485.561	335.036	330.000
487.066	334.811	330.000
74.356	33.683	331.000
74.064	33.863	331.000
72.038	32.590	331.000
73.120	34.405	331.000
71.122	32.739	331.000
67.210	31.763	331.000
66.547	31.799	331.000
359.300	310.516	332.000
360.288	311.280	332.000
361.150	311.101	332.000
359.663	311.759	332.000
358.236	310.701	332.000
358.397	311.430	332.000
358.560	311.128	332.000
358.966	313.445	332.000
359.112	312.192	332.000
361.440	313.688	332.000
364.305	315.490	332.000
363.702	316.438	332.000
364.508	317.151	332.000
365.227	315.923	332.000
365.436	314.636	332.000
366.841	313.899	332.000
366.670	313.951	332.000
366.160	314.097	332.000
366.123	313.218	332.000
366.001	313.163	332.000
365.581	313.152	332.000
364.071	313.307	332.000
366.232	312.832	332.000
327.423	216.074	333.000
327.741	217.008	333.000
46.339	345.840	334.000
46.710	346.958	334.000
47.087	346.547	334.000
199.745	468.840	335.000
200.864	468.962	335.000
311.715	185.558	336.000
311.830	185.746	336.000
312.064	187.035	337.000
311.258	185.834	337.000
312.726	185.298	337.000
414.990	358.288	338.000
414.611	357.155	338.000
414.644	357.640	338.000
449.829	345.294	339.000
450.630	344.792	339.000
450.741	345.131	339.000
452.234	345.764	339.000
451.241	345.891	339.000
414.653	357.652	340.000
414.712	357.702	340.000
415.059	357.448	340.000
414.647	357.240	340.000
414.554	357.141	340.000
414.603	357.510	340.000
414.724	357.220	340.000
128.834	413.448	341.000
129.701	413.739	341.000
297.803	332.370	342.000
297.564	332.697	342.000
130.782	412.016	343.000
132.712	412.390	343.000
296.259	335.549	344.000
297.386	336.847	344.000
194.889	267.250	345.000
193.874	267.192	345.000
365.828	314.687	346.000
366.306	313.000	346.000
365.784	313.139	346.000
364.374	313.730	346.000
365.387	312.986	346.000
415.098	358.033	347.000
414.786	357.730	347.000
415.179	358.246	347.000
295.685	335.575	348.000
295.720	335.659	348.000
296.776	334.255	348.000
296.390	333.946	348.000
294.619	335.041	348.000
294.652	337.037	348.000
294.158	337.723	348.000
294.559	339.766	348.000
294.877	339.596	348.000
415.619	358.036	349.000
415.109	358.614	349.000
415.385	357.925	349.000
415.078	357.921	349.000
193.947	266.316	350.000
193.205	266.404	350.000
190.870	455.448	351.000
190.870	455.448	351.000
129.218	411.298	352.000
128.989	412.079	352.000
128.087	412.828	352.000
128.087	412.828	352.000
127.813	413.258	352.000
127.726	413.598	352.000
128.239	414.617	352.000
193.023	266.504	353.000
192.710	266.934	353.000
414.703	358.004	354.000
414.779	357.654	354.000
414.785	357.410	354.000
414.727	357.290	354.000
414.889	357.229	354.000
0.184	399.888	355.000
2.183	399.941	355.000
1.535	399.755	355.000
1.697	399.368	355.000
0.974	400.072	355.000
390.271	324.672	356.000
390.101	323.507	356.000
1.626	399.514	357.000
2.826	398.548	357.000
190.340	454.452	358.000
191.611	454.806	358.000
414.843	357.690	359.000
415.206	357.453	359.000
414.524	357.764	359.000
416.482	299.214	360.000
417.424	300.291	360.000
417.182	299.889	360.000
413.708	300.202	361.000
412.697	297.954	361.000
445.520	333.554	362.000
445.141	333.520	362.000
441.058	334.384	362.000
360.995	309.878	363.000
359.424	311.266	363.000
400.370	330.216	364.000
401.136	328.305	364.000
403.137	327.050	364.000
405.137	325.807	364.000
399.534	342.157	365.000
400.522	341.292	365.000
409.993	325.267	366.000
411.282	324.026	366.000
411.637	325.215	366.000
412.231	323.706	366.000
441.517	332.691	367.000
439.385	334.731	367.000
304.692	209.470	368.000
305.020	207.776	368.000
469.459	328.573	369.000
468.874	328.773	369.000
36.475	362.077	370.000
36.571	361.816	370.000
36.771	360.826	371.000
36.177	361.816	371.000
306.752	211.930	372.000
306.158	209.817	372.000
307.160	209.582	373.000
308.876	208.372	373.000
414.264	313.544	374.000
414.274	313.765	374.000
179.197	361.831	375.000
180.329	361.762	375.000
180.332	360.606	375.000
442.195	316.867	376.000
444.958	317.860	376.000
444.595	318.424	376.000
444.495	318.847	376.000
443.965	318.633	376.000
444.119	318.494	376.000
444.414	319.369	376.000
414.554	358.187	377.000
415.258	358.741	377.000
414.975	357.951	377.000
185.551	359.283	378.000
183.959	360.129	378.000
182.830	362.029	378.000
184.209	363.179	378.000
186.912	363.929	378.000
187.229	365.326	378.000
184.984	364.299	378.000
184.612	364.246	378.000
185.331	365.728	378.000
413.211	317.541	379.000
411.925	316.697	379.000
412.306	314.867	379.000
442.519	318.266	380.000
441.833	317.929	380.000
441.232	318.116	380.000
439.968	317.836	380.000
438.861	318.667	380.000
438.510	318.809	380.000
292.684	337.555	381.000
292.895	337.882	381.000
293.839	338.542	381.000
294.286	337.259	381.000
414.571	357.780	382.000
415.350	358.342	382.000
415.182	358.031	382.000
415.205	358.226	382.000
414.732	357.979	382.000
412.516	314.569	383.000
408.588	317.453	383.000
409.143	316.096	383.000
410.541	315.049	383.000
412.663	315.610	383.000
412.051	315.017	383.000
409.640	315.508	383.000
410.552	316.331	383.000
409.897	317.928	383.000
410.536	321.276	383.000
181.055	366.524	384.000
181.712	366.850	384.000
181.860	366.505	384.000
182.492	364.092	384.000
180.536	363.882	384.000
179.439	364.415	384.000
181.119	363.284	384.000
180.762	364.498	384.000
178.269	365.474	384.000
414.842	358.272	385.000
414.558	357.661	385.000
414.653	358.279	385.000
414.978	357.864	385.000
415.214	357.912	385.000
415.163	358.092	386.000
414.426	357.625	386.000
414.784	357.896	386.000
202.303	244.021	387.000
202.303	244.021	387.000
415.310	358.297	388.000
415.310	358.297	388.000
415.075	358.103	388.000
414.948	357.658	388.000
470.223	358.733	389.000
470.223	358.733	389.000
469.983	357.267	389.000
474.959	356.436	390.000
472.312	356.998	390.000
473.784	359.210	391.000
473.646	359.424	391.000
473.653	358.683	391.000
475.628	357.236	391.000
478.547	355.712	391.000
310.179	302.173	392.000
310.613	302.404	392.000
310.243	302.110	392.000
414.524	357.491	393.000
414.715	357.659	393.000
414.657	357.466	393.000
415.051	357.654	393.000
414.434	358.171	394.000
415.029	358.389	394.000
414.994	358.339	394.000
414.765	357.572	394.000
414.731	357.655	394.000
415.262	357.722	394.000
415.094	357.841	394.000
450.012	300.869	395.000
449.995	300.566	395.000
449.961	300.519	395.000
450.174	300.803	395.000
414.852	357.412	396.000
414.764	357.701	396.000
414.553	358.239	396.000
450.438	300.255	397.000
449.871	300.624	397.000
188.004	231.391	398.000
187.816	230.796	398.000
415.144	357.873	399.000
414.752	358.139	399.000
414.660	358.358	399.000
449.755	300.116	400.000
450.063	300.420	400.000
450.461	300.383	400.000
450.185	300.112	401.000
450.471	301.194	401.000
449.906	300.617	401.000
449.968	300.683	401.000
450.472	300.531	401.000
384.771	325.664	402.000
384.956	325.667	402.000
384.952	325.704	402.000
384.760	325.564	402.000
385.113	325.797	402.000
450.228	300.651	403.000
450.371	300.264	403.000
450.286	300.636	403.000
450.047	300.464	403.000
450.116	300.208	403.000
450.152	300.091	403.000
450.217	300.958	403.000
450.176	300.471	403.000
450.187	300.342	403.000
450.079	300.798	403.000
450.136	300.729	403.000
449.893	300.429	403.000
450.185	300.596	403.000
450.371	300.872	403.000
414.999	357.872	404.000
414.746	357.903	404.000
415.258	358.173	404.000
415.193	358.333	404.000
415.342	358.047	404.000
415.280	357.354	404.000
415.323	357.946	404.000
415.130	358.423	404.000
415.565	358.310	404.000
415.085	357.979	405.000
415.039	357.874	405.000
414.942	358.348	405.000
414.321	357.707	405.000
414.572	358.006	405.000
414.444	357.897	405.000
414.916	357.355	405.000
449.713	299.943	406.000
449.891	300.604	406.000
449.921	300.266	406.000
450.075	300.819	406.000
450.078	300.313	406.000
449.797	300.194	406.000
450.510	299.741	406.000
449.796	300.321	407.000
450.086	300.527	407.000
414.569	358.738	408.000
414.637	357.967	408.000
415.013	357.170	408.000
271.086	371.505	409.000
270.736	370.886	409.000
270.590	371.259	409.000
270.994	371.427	409.000
387.583	326.979	410.000
386.125	326.570	410.000
415.626	357.862	411.000
415.201	358.161	411.000
450.410	300.054	412.000
449.999	300.379	412.000
450.032	300.303	412.000
450.277	300.600	412.000
450.016	300.536	412.000
450.105	300.721	412.000
450.154	300.737	412.000
450.190	300.591	412.000
449.963	300.688	412.000
450.013	300.557	412.000
450.001	300.640	412.000
450.027	300.252	412.000
450.398	300.469	412.000
450.134	300.202	412.000
450.148	300.661	412.000
450.032	300.387	412.000
449.894	300.399	412.000
450.111	300.543	412.000
415.241	358.003	413.000
415.398	358.181	413.000
450.226	300.023	414.000
450.161	299.915	414.000
450.122	300.403	414.000
450.080	300.734	414.000
450.115	300.500	414.000
450.165	300.107	414.000
450.375	300.332	414.000
450.239	300.253	414.000
449.881	300.517	414.000
450.072	300.748	414.000
450.051	300.499	414.000
449.892	300.351	414.000
450.008	300.539	414.000
450.128	300.646	414.000
450.002	300.590	414.000
449.992	300.590	414.000
450.038	300.553	414.000
450.096	300.736	414.000
450.122	300.665	414.000
449.875	300.725	414.000
450.192	300.529	414.000
450.013	300.589	414.000
449.986	300.793	414.000
450.198	300.709	414.000
450.155	300.754	414.000
450.114	300.690	414.000
450.226	300.550	414.000
450.146	300.649	414.000
450.027	300.795	414.000
449.996	300.514	414.000
450.158	300.783	414.000
450.019	300.599	414.000
450.134	300.696	414.000
450.178	300.673	414.000
450.115	300.600	414.000
450.142	300.639	414.000
450.048	300.771	414.000
450.156	300.497	414.000
450.126	300.677	414.000
450.015	300.608	414.000
450.059	300.522	414.000
450.203	300.933	414.000
450.360	300.558	414.000
450.177	300.523	414.000
450.034	300.436	414.000
450.019	300.727	414.000
450.138	300.428	414.000
156.795	448.056	415.000
156.367	448.279	415.000
419.328	297.598	416.000
418.855	297.024	416.000
183.498	365.698	417.000
184.304	365.809	417.000
184.480	366.121	417.000
125.211	172.261	418.000
124.412	174.013	418.000
167.165	455.724	419.000
167.626	456.011	419.000
269.621	345.936	420.000
269.347	345.134	420.000
111.632	384.527	421.000
114.320	380.586	421.000
192.031	366.369	422.000
190.874	365.616	422.000
113.758	377.157	423.000
111.532	374.968	423.000
386.024	325.863	424.000
386.288	325.610	424.000
132.371	171.003	425.000
134.190	170.903	425.000
290.138	326.401	426.000
290.427	327.644	426.000
147.491	399.916	427.000
148.076	399.405	427.000
146.654	400.495	427.000
145.709	400.034	427.000
281.154	359.354	428.000
281.612	358.417	428.000
280.274	357.098	428.000
280.623	354.614	428.000
280.422	352.455	429.000
279.334	354.521	429.000
280.236	354.902	429.000
280.682	353.702	429.000
280.384	354.222	429.000
279.678	355.169	429.000
279.865	355.257	429.000
114.582	408.125	430.000
114.400	408.251	430.000
275.767	371.244	431.000
275.422	369.919	431.000
383.944	328.485	432.000
384.468	328.841	432.000
322.957	186.909	433.000
321.202	185.879	433.000
53.351	167.225	434.000
54.117	167.209	434.000
54.763	168.115	434.000
25.509	177.367	435.000
24.229	177.843	435.000
24.698	177.324	435.000
25.807	176.344	435.000
86.277	194.410	436.000
86.079	194.344	436.000
190.176	99.273	437.000
190.347	99.097	437.000
190.695	98.406	437.000
190.916	98.323	437.000
192.001	97.871	437.000
192.683	96.106	437.000
191.500	95.779	437.000
191.302	96.720	437.000
190.574	97.170	437.000
276.861	60.627	438.000
278.469	59.954	438.000
279.877	59.529	438.000
278.934	59.171	438.000
278.755	57.750	438.000
278.721	57.954	438.000
278.330	57.818	438.000
278.515	58.439	438.000
278.914	58.770	438.000
279.254	59.178	438.000
279.404	59.314	438.000
272.757	199.755	439.000
272.931	200.150	439.000
309.399	142.717	440.000
310.157	142.845	440.000
310.597	143.148	440.000
310.456	143.785	440.000
318.979	122.538	441.000
318.987	122.926	441.000
318.917	123.189	441.000
318.308	123.636	441.000
317.803	124.558	441.000
315.409	125.077	441.000
332.456	142.913	442.000
332.057	142.917	442.000
332.668	142.780	442.000
332.404	142.684	442.000
332.646	143.177	442.000
332.367	142.714	442.000
332.210	141.717	442.000
332.688	141.340	442.000
432.344	165.080	443.000
432.433	165.069	443.000
432.323	165.674	443.000
431.906	165.553	443.000
432.184	165.079	443.000
432.035	165.312	443.000
432.254	165.385	443.000
432.568	165.219	443.000
431.854	165.138	443.000
431.998	165.477	443.000
442.874	208.228	444.000
443.205	208.434	444.000
444.364	207.905	444.000
445.831	209.124	444.000
128.777	167.898	445.000
128.189	167.483	445.000
127.363	168.057	445.000
128.343	168.209	445.000
149.064	95.272	446.000
148.520	95.969	446.000
243.349	254.474	447.000
244.387	254.426	447.000
243.721	251.980	447.000
64.250	189.497	448.000
63.758	189.582	448.000
131.648	190.383	449.000
133.107	191.193	449.000
132.790	191.306	449.000
133.355	190.143	449.000
132.856	190.011	449.000
133.931	189.690	449.000
269.101	71.023	450.000
268.889	71.766	450.000
268.907	71.813	450.000
262.623	220.201	451.000
262.625	222.317	451.000
262.619	223.904	451.000
263.284	223.188	451.000
263.720	222.764	451.000
262.623	222.228	451.000
263.327	222.749	451.000
262.174	221.170	451.000
383.519	224.884	452.000
384.998	225.904	452.000
384.083	225.593	452.000
383.161	226.011	452.000
425.834	80.999	453.000
426.965	82.408	453.000
426.843	83.349	453.000
467.537	97.982	454.000
473.533	102.297	454.000
473.796	100.145	454.000
472.057	101.573	454.000
473.144	102.093	454.000
472.893	101.657	454.000
472.498	100.767	454.000
11.330	189.995	455.000
11.629	190.183	455.000
12.760	189.072	455.000
13.523	188.900	455.000
275.079	200.515	456.000
275.314	202.402	456.000
272.632	198.583	456.000
488.325	95.791	457.000
488.347	95.827	457.000
29.952	164.630	458.000
30.177	164.045	458.000
174.488	100.101	459.000
173.617	98.611	459.000
174.823	98.342	459.000
175.982	98.800	459.000
176.290	97.464	459.000
353.322	169.028	460.000
350.775	169.249	460.000
348.614	170.953	460.000
349.837	170.324	460.000
348.156	169.693	460.000
348.408	168.155	460.000
365.778	193.137	461.000
366.485	193.383	461.000
429.267	121.084	462.000
429.758	119.967	462.000
429.671	119.591	462.000
428.109	116.752	462.000
26.326	175.501	463.000
26.640	176.125	463.000
25.772	176.289	463.000
25.830	179.254	463.000
82.160	200.381	464.000
80.872	199.900	464.000
79.835	199.608	464.000
79.351	200.354	464.000
129.274	168.211	465.000
130.068	167.761	465.000
130.326	169.067	465.000
130.681	168.892	465.000
130.805	167.939	465.000
130.878	168.330	465.000
131.398	168.918	465.000
132.629	169.856	465.000
131.159	169.844	465.000
501.089	89.287	466.000
499.857	89.116	466.000
88.281	195.027	467.000
88.776	195.874	467.000
145.232	126.855	468.000
147.939	126.623	468.000
148.261	127.016	468.000
148.204	125.140	468.000
206.933	91.079	469.000
207.944	91.594	469.000
207.279	92.382	469.000
474.977	55.782	470.000
474.864	55.463	470.000
133.401	190.106	471.000
133.939	190.298	471.000
151.754	97.488	472.000
153.294	97.799	472.000
152.430	97.420	472.000
154.262	96.716	472.000
153.240	96.151	472.000
151.731	96.536	472.000
151.507	95.948	472.000
152.229	95.635	472.000
152.642	94.993	472.000
[truncated: 4,082 more rows]
