# Supplementary material for: The transpeptidase PBP2 governs initial localization and activity of the major cell-wall synthesis machinery in E. coli
Source: eLife. 2020 Feb 20;9:e50629. doi: 10.7554/eLife.50629 (PMC7089770; doi:10.7554/eLife.50629)
Supplement: Source data 1. [file elife-50629-data1.zip › data/fast/PAmCherry/A22inliq_FRAP10min_3.txt]

X Y ID
51.778	486.830	1.000
50.582	487.135	1.000
41.372	379.489	2.000
41.482	378.290	2.000
41.450	377.926	2.000
41.353	377.786	2.000
41.203	376.980	2.000
42.208	376.906	2.000
42.472	376.162	2.000
93.168	493.221	3.000
93.344	492.302	3.000
84.786	442.778	4.000
82.901	445.261	4.000
10.354	134.907	5.000
8.861	135.272	5.000
7.925	135.066	5.000
43.565	259.148	6.000
43.706	260.018	6.000
44.141	260.997	6.000
125.590	480.299	7.000
125.866	480.096	7.000
125.759	482.658	7.000
115.189	432.885	8.000
114.550	433.867	8.000
110.892	386.595	9.000
110.448	386.275	9.000
110.187	386.296	9.000
110.878	386.699	9.000
110.517	386.957	9.000
110.256	386.801	9.000
122.995	244.043	10.000
122.949	244.659	10.000
123.790	243.793	10.000
124.369	244.194	10.000
124.234	243.515	10.000
123.132	242.916	10.000
123.188	244.847	10.000
124.321	244.864	10.000
138.549	306.635	11.000
139.798	308.872	11.000
147.981	24.668	12.000
146.399	25.718	12.000
145.881	26.977	12.000
145.867	27.232	12.000
145.796	27.395	12.000
177.748	431.416	13.000
178.789	431.148	13.000
180.156	431.253	13.000
180.011	430.802	13.000
178.620	431.939	13.000
173.419	392.428	14.000
172.753	394.004	14.000
171.869	394.176	14.000
171.257	395.687	14.000
171.833	396.779	14.000
171.723	396.508	14.000
171.930	396.666	14.000
172.610	397.387	14.000
172.291	396.425	14.000
172.124	396.342	14.000
173.299	397.038	14.000
173.532	397.782	14.000
173.423	398.462	14.000
173.236	398.159	14.000
171.818	397.857	14.000
168.238	398.306	14.000
168.329	399.349	14.000
168.373	398.500	14.000
168.355	399.184	14.000
167.924	399.843	14.000
168.236	399.838	14.000
168.288	400.057	14.000
167.177	400.088	14.000
167.059	400.715	14.000
166.091	401.523	14.000
166.709	401.486	14.000
166.763	402.141	14.000
165.570	402.986	14.000
165.280	404.342	14.000
165.551	404.469	14.000
165.294	404.447	14.000
163.955	404.536	14.000
164.401	404.112	14.000
131.131	181.948	15.000
130.126	181.351	15.000
199.276	287.163	16.000
199.057	287.746	16.000
199.507	287.203	16.000
148.811	63.726	17.000
148.783	66.523	17.000
148.281	66.560	17.000
147.745	65.738	17.000
148.798	63.367	17.000
230.506	388.795	18.000
230.192	389.029	18.000
290.039	259.167	19.000
289.733	259.266	19.000
289.641	260.160	19.000
289.784	260.424	19.000
352.764	374.022	20.000
353.405	374.246	20.000
397.219	115.171	21.000
397.033	115.134	21.000
397.522	114.798	21.000
397.687	115.604	21.000
397.223	115.035	21.000
397.781	114.845	21.000
397.495	115.096	21.000
398.572	114.705	21.000
395.982	302.836	22.000
396.736	302.610	22.000
396.991	302.650	22.000
397.077	302.690	22.000
397.681	302.001	22.000
397.534	301.822	22.000
395.325	301.508	22.000
394.858	302.010	22.000
397.082	300.750	22.000
397.268	299.054	22.000
397.685	298.373	22.000
396.824	298.476	22.000
396.236	300.369	22.000
397.272	301.283	22.000
397.951	301.473	22.000
398.534	301.672	22.000
403.990	334.742	23.000
403.755	335.235	23.000
403.340	335.028	23.000
409.174	107.254	24.000
409.223	109.353	24.000
421.470	206.476	25.000
420.325	204.542	25.000
419.040	206.230	25.000
416.004	207.684	25.000
415.360	207.945	25.000
456.210	258.698	26.000
455.170	258.923	26.000
442.399	176.594	27.000
443.567	177.292	27.000
442.379	175.413	27.000
442.117	175.184	27.000
73.601	302.210	28.000
73.388	301.222	28.000
125.648	433.224	29.000
125.451	433.721	29.000
134.161	418.361	30.000
133.648	416.936	30.000
132.275	417.497	30.000
131.643	417.529	30.000
132.306	418.324	30.000
132.850	417.947	30.000
132.432	417.812	30.000
156.282	161.962	31.000
156.665	162.010	31.000
156.596	162.120	31.000
211.161	368.649	32.000
211.246	368.622	32.000
211.795	369.930	32.000
178.099	147.922	33.000
176.673	148.047	33.000
176.071	148.705	33.000
322.542	445.324	34.000
323.325	445.434	34.000
323.095	445.931	34.000
321.532	447.202	34.000
310.104	235.421	35.000
310.281	235.572	35.000
317.840	229.269	36.000
318.491	230.440	36.000
318.264	228.503	36.000
87.270	338.711	37.000
86.765	339.750	37.000
89.325	340.230	37.000
79.225	278.780	38.000
79.071	279.566	38.000
309.361	245.146	39.000
309.441	244.507	39.000
311.052	244.539	39.000
310.779	245.063	39.000
311.105	244.831	39.000
310.743	244.996	39.000
329.688	248.675	40.000
328.662	250.082	40.000
326.538	247.879	40.000
327.541	247.700	40.000
330.751	246.765	40.000
322.027	185.527	41.000
323.040	186.734	41.000
458.812	270.483	42.000
458.838	270.926	42.000
459.221	271.082	42.000
459.314	271.396	42.000
458.437	271.867	42.000
458.269	270.981	42.000
457.193	271.648	42.000
456.364	272.227	42.000
34.068	296.656	43.000
33.926	296.548	43.000
32.547	295.650	43.000
32.254	295.999	43.000
32.530	296.910	43.000
32.576	297.626	43.000
33.285	296.058	43.000
60.899	405.011	44.000
63.061	405.518	44.000
79.285	441.577	45.000
82.627	443.539	45.000
84.347	444.022	45.000
201.810	308.353	46.000
200.403	309.505	46.000
232.480	315.845	47.000
232.080	315.874	47.000
232.147	316.575	47.000
406.754	108.510	48.000
406.627	110.366	48.000
456.312	246.273	49.000
456.986	247.098	49.000
457.523	246.804	49.000
456.427	247.683	49.000
458.173	248.806	49.000
62.963	452.327	50.000
63.376	452.869	50.000
64.794	451.959	50.000
63.736	452.667	50.000
63.706	453.740	50.000
63.864	455.539	50.000
64.984	455.439	50.000
66.049	455.539	50.000
69.093	457.283	50.000
70.353	457.316	50.000
43.854	261.099	51.000
44.543	261.464	51.000
43.846	261.269	51.000
127.999	485.866	52.000
129.342	483.926	52.000
129.723	482.419	52.000
128.264	482.231	52.000
127.554	480.694	52.000
127.094	480.517	52.000
126.577	480.488	52.000
152.791	359.245	53.000
153.890	358.391	53.000
154.162	356.775	53.000
154.830	358.669	53.000
154.641	359.469	53.000
211.881	500.761	54.000
211.872	501.964	54.000
211.631	501.754	54.000
212.649	501.438	54.000
214.075	500.757	54.000
215.036	500.686	54.000
269.554	351.122	55.000
270.715	352.195	55.000
288.197	324.962	56.000
287.637	324.764	56.000
287.872	324.974	56.000
331.641	84.494	57.000
332.044	83.580	57.000
331.765	83.632	57.000
333.167	82.156	57.000
356.993	364.119	58.000
358.649	362.513	58.000
336.324	237.865	59.000
335.925	237.418	59.000
337.425	236.260	59.000
426.112	117.574	60.000
425.279	117.588	60.000
424.872	118.010	60.000
424.619	118.341	60.000
480.773	390.268	61.000
480.952	390.508	61.000
40.254	395.824	62.000
39.397	396.585	62.000
39.225	397.597	62.000
92.468	494.129	63.000
92.675	494.322	63.000
91.068	497.260	63.000
90.980	498.862	63.000
91.263	497.488	63.000
116.510	356.204	64.000
115.990	356.004	64.000
117.435	355.876	64.000
117.094	353.113	64.000
117.128	350.378	64.000
186.299	469.990	65.000
188.300	469.341	65.000
188.912	468.511	65.000
170.556	256.380	66.000
171.966	257.321	66.000
290.273	260.192	67.000
289.596	262.046	67.000
289.615	261.015	67.000
310.579	235.460	68.000
309.882	235.960	68.000
308.943	236.574	68.000
349.172	377.075	69.000
348.454	379.403	69.000
349.031	381.112	69.000
320.960	189.038	70.000
321.022	191.823	70.000
322.145	190.751	70.000
373.191	271.940	71.000
374.321	271.406	71.000
418.465	449.662	72.000
417.856	449.354	72.000
417.788	449.065	72.000
413.151	386.890	73.000
412.990	387.074	73.000
5.335	309.271	74.000
5.067	308.992	74.000
11.087	276.984	75.000
11.425	276.189	75.000
33.994	286.135	76.000
33.452	286.511	76.000
47.552	151.107	77.000
47.383	150.390	77.000
47.742	151.216	77.000
47.111	150.638	77.000
220.475	485.203	78.000
220.513	485.122	78.000
220.485	485.218	78.000
220.136	485.213	78.000
220.464	485.059	78.000
220.211	485.616	78.000
220.374	485.446	78.000
221.024	485.411	78.000
264.037	275.567	79.000
264.385	276.075	79.000
264.390	275.724	79.000
264.134	275.750	79.000
264.388	276.272	79.000
264.600	275.907	79.000
264.171	275.838	79.000
310.475	264.549	80.000
309.802	267.025	80.000
310.315	268.052	80.000
363.201	255.029	81.000
362.646	255.175	81.000
364.341	255.734	81.000
366.448	255.633	81.000
12.755	112.623	82.000
12.774	112.775	82.000
13.678	113.783	82.000
136.683	496.050	83.000
138.288	494.246	83.000
126.401	408.116	84.000
127.592	408.683	84.000
351.949	219.340	85.000
352.708	218.919	85.000
353.722	218.958	85.000
431.819	407.494	86.000
429.212	406.958	86.000
428.222	406.688	86.000
405.891	110.139	87.000
405.896	108.555	87.000
405.344	108.950	87.000
405.383	108.447	87.000
405.730	107.652	87.000
404.435	108.527	87.000
43.580	262.411	88.000
44.157	262.174	88.000
44.412	261.889	88.000
44.664	261.832	88.000
44.191	261.127	88.000
43.669	261.454	88.000
44.546	262.654	88.000
43.387	263.789	88.000
42.807	263.654	88.000
43.550	264.880	88.000
195.670	226.660	89.000
196.145	227.273	89.000
309.409	244.442	90.000
309.711	244.698	90.000
310.388	244.783	90.000
310.126	244.065	90.000
310.359	244.595	90.000
310.208	243.912	90.000
309.845	243.880	90.000
309.800	244.696	90.000
330.557	244.025	91.000
328.523	246.755	91.000
327.023	246.983	91.000
327.919	249.440	91.000
326.690	251.021	91.000
326.156	253.504	91.000
326.759	251.868	91.000
328.046	253.158	91.000
326.034	253.371	91.000
480.783	391.020	92.000
480.952	392.041	92.000
479.761	391.049	92.000
66.451	433.401	93.000
66.796	432.898	93.000
67.014	431.822	93.000
67.701	431.897	93.000
67.330	432.201	93.000
66.594	431.064	93.000
133.128	419.873	94.000
133.145	419.651	94.000
132.682	419.700	94.000
133.423	419.036	94.000
133.706	417.770	94.000
134.001	418.006	94.000
133.890	417.523	94.000
134.205	416.456	94.000
133.604	417.068	94.000
191.246	471.084	95.000
188.720	471.488	95.000
206.602	388.851	96.000
206.778	388.693	96.000
206.500	388.928	96.000
206.225	388.768	96.000
206.240	388.706	96.000
206.636	388.745	96.000
206.509	388.677	96.000
285.281	325.384	97.000
284.780	325.920	97.000
284.242	325.665	97.000
284.148	324.584	97.000
349.866	381.450	98.000
349.732	381.578	98.000
349.755	380.869	98.000
350.246	382.097	98.000
351.048	381.779	98.000
352.716	264.772	99.000
352.048	263.764	99.000
424.754	118.232	100.000
423.216	117.833	100.000
422.424	117.049	100.000
422.270	115.811	100.000
462.385	330.189	101.000
462.156	330.514	101.000
453.164	284.672	102.000
451.758	284.646	102.000
452.786	286.628	102.000
67.268	210.841	103.000
68.842	212.501	103.000
127.410	408.991	104.000
126.313	409.212	104.000
83.008	132.317	105.000
83.913	131.452	105.000
124.608	241.781	106.000
123.865	241.896	106.000
125.334	244.267	106.000
266.453	355.377	107.000
264.881	355.255	107.000
318.009	453.933	108.000
318.284	454.407	108.000
333.970	306.392	109.000
333.780	306.753	109.000
397.198	425.144	110.000
398.019	424.662	110.000
7.936	301.037	111.000
5.700	302.597	111.000
6.971	300.604	111.000
141.444	491.580	112.000
140.944	491.541	112.000
142.838	490.990	112.000
149.465	78.812	113.000
148.795	79.377	113.000
149.426	79.340	113.000
244.742	406.870	114.000
244.354	407.127	114.000
244.527	406.622	114.000
244.930	406.833	114.000
245.108	407.271	114.000
244.471	408.837	114.000
243.902	406.405	114.000
268.354	321.423	115.000
263.549	324.542	115.000
285.819	363.959	116.000
284.582	363.885	116.000
284.823	364.612	116.000
348.853	335.270	117.000
348.612	335.210	117.000
356.624	362.476	118.000
357.404	360.677	118.000
469.356	415.618	119.000
468.022	415.423	119.000
446.734	152.165	120.000
446.876	153.211	120.000
448.264	152.741	120.000
449.342	152.302	120.000
448.883	151.898	120.000
450.754	151.403	120.000
91.506	453.568	121.000
88.735	454.327	121.000
56.867	169.633	122.000
56.750	169.630	122.000
57.250	169.304	122.000
144.945	26.494	123.000
144.450	25.779	123.000
144.794	27.947	123.000
143.873	314.945	124.000
143.512	315.493	124.000
371.731	255.750	125.000
370.758	253.884	125.000
371.506	254.340	125.000
372.025	254.268	125.000
371.278	254.891	125.000
91.883	339.348	126.000
93.076	341.511	126.000
142.090	16.842	127.000
142.450	16.624	127.000
142.219	16.668	127.000
213.083	503.552	128.000
213.334	503.540	128.000
229.903	342.360	129.000
228.459	343.467	129.000
264.670	356.222	130.000
265.097	355.313	130.000
265.555	356.187	130.000
265.162	355.418	130.000
265.992	354.869	130.000
265.655	355.535	130.000
265.952	355.920	130.000
297.427	280.468	131.000
297.907	280.333	131.000
298.638	279.722	131.000
298.762	280.070	131.000
298.351	280.668	131.000
298.273	281.724	131.000
398.444	425.717	132.000
395.798	425.989	132.000
397.423	424.516	132.000
451.932	137.615	133.000
453.759	136.968	133.000
21.395	351.061	134.000
21.783	351.462	134.000
21.607	351.073	134.000
68.054	517.273	135.000
67.469	516.922	135.000
48.341	152.079	136.000
47.660	151.413	136.000
70.281	229.203	137.000
70.483	229.650	137.000
150.941	358.464	138.000
150.629	358.938	138.000
151.851	358.927	138.000
152.468	359.779	138.000
188.316	436.007	139.000
187.690	436.927	139.000
187.784	437.371	139.000
186.822	436.596	139.000
185.098	437.937	139.000
237.096	311.832	140.000
237.308	311.651	140.000
463.445	318.867	141.000
462.762	318.018	141.000
33.825	286.288	142.000
34.148	286.453	142.000
125.541	404.998	143.000
124.815	405.235	143.000
315.646	450.470	144.000
315.383	449.829	144.000
315.402	449.770	144.000
315.527	449.985	144.000
315.231	450.333	144.000
315.855	450.874	144.000
339.402	304.296	145.000
339.117	303.926	145.000
431.443	227.432	146.000
431.357	229.798	146.000
431.186	230.354	146.000
430.467	229.548	146.000
463.184	330.995	147.000
465.131	331.478	147.000
8.819	302.035	148.000
9.353	302.271	148.000
10.073	303.537	148.000
81.111	131.349	149.000
79.706	131.396	149.000
123.232	243.301	150.000
124.301	242.406	150.000
151.344	269.722	151.000
150.631	271.831	151.000
150.976	271.096	151.000
213.523	503.782	152.000
213.868	504.881	152.000
212.914	503.131	152.000
242.494	463.878	153.000
242.829	463.630	153.000
228.913	344.657	154.000
228.206	345.184	154.000
268.664	323.282	155.000
268.959	324.081	155.000
126.163	473.972	156.000
125.947	473.691	156.000
153.498	413.605	157.000
154.817	414.656	157.000
155.783	415.934	157.000
144.500	314.461	158.000
143.609	315.866	158.000
142.997	315.267	158.000
143.125	315.721	158.000
143.054	314.978	158.000
143.881	313.476	158.000
144.665	313.120	158.000
145.542	312.502	158.000
142.272	16.546	159.000
141.606	16.619	159.000
142.337	16.485	159.000
227.132	390.699	160.000
228.150	391.080	160.000
228.400	391.242	160.000
260.161	206.169	161.000
261.517	206.809	161.000
263.614	206.953	161.000
263.913	205.511	161.000
350.393	381.047	162.000
350.334	380.574	162.000
417.328	422.976	163.000
417.858	422.351	163.000
48.831	204.275	164.000
48.365	201.688	164.000
47.483	200.440	164.000
48.182	200.417	164.000
48.776	200.437	164.000
324.705	258.365	165.000
323.073	258.469	165.000
320.888	259.974	165.000
469.042	332.214	166.000
470.941	334.280	166.000
444.431	173.062	167.000
443.969	173.619	167.000
444.206	173.946	167.000
92.494	341.490	168.000
93.243	341.121	168.000
94.669	341.761	168.000
153.379	360.192	169.000
153.780	360.320	169.000
155.130	360.886	169.000
153.576	359.984	169.000
153.719	359.676	169.000
221.995	226.558	170.000
221.335	226.975	170.000
220.877	226.028	170.000
220.319	226.421	170.000
220.298	226.223	170.000
221.151	225.086	170.000
219.227	224.581	170.000
329.142	419.882	171.000
328.772	417.732	171.000
330.993	416.835	171.000
331.415	416.135	171.000
467.527	96.138	172.000
467.116	96.269	172.000
467.493	94.138	172.000
121.142	349.186	173.000
118.878	349.859	173.000
149.303	272.760	174.000
148.122	272.051	174.000
212.493	503.625	175.000
212.849	503.763	175.000
213.048	503.649	175.000
213.219	503.664	175.000
212.692	503.858	175.000
212.890	503.979	175.000
212.803	503.794	175.000
212.603	503.503	175.000
212.914	503.876	175.000
213.083	503.808	175.000
212.423	503.507	175.000
212.883	503.629	175.000
212.943	503.694	175.000
213.015	504.190	175.000
171.058	145.619	176.000
170.277	144.838	176.000
339.723	301.750	177.000
339.550	302.781	177.000
348.701	335.737	178.000
348.223	335.411	178.000
323.938	228.900	179.000
324.350	227.995	179.000
324.518	228.820	179.000
323.890	228.869	179.000
321.342	225.830	179.000
321.317	223.715	179.000
373.342	254.301	180.000
373.174	254.328	180.000
372.940	251.731	180.000
462.975	318.475	181.000
462.673	318.755	181.000
10.963	276.724	182.000
11.634	274.588	182.000
13.486	272.655	182.000
19.566	102.551	183.000
21.270	106.862	183.000
142.762	16.638	184.000
142.375	16.614	184.000
142.384	16.870	184.000
142.650	16.352	184.000
242.683	463.409	185.000
241.762	463.120	185.000
241.077	462.758	185.000
240.504	463.197	185.000
239.945	462.934	185.000
240.388	462.598	185.000
240.260	463.210	185.000
241.329	462.967	185.000
241.158	463.884	185.000
240.838	463.488	185.000
239.041	464.041	185.000
238.734	464.725	185.000
239.923	464.795	185.000
240.063	464.384	185.000
240.561	463.656	185.000
239.951	462.795	185.000
239.549	463.083	185.000
239.243	463.824	185.000
239.091	464.372	185.000
238.629	464.772	185.000
238.653	464.411	185.000
227.543	391.255	186.000
227.975	391.683	186.000
227.525	391.359	186.000
227.563	392.213	186.000
251.239	315.207	187.000
250.863	314.882	187.000
250.867	315.060	187.000
43.245	263.395	188.000
42.825	263.205	188.000
43.116	263.806	188.000
44.382	263.544	188.000
44.506	262.185	188.000
43.659	262.082	188.000
42.976	261.533	188.000
41.786	262.071	188.000
42.825	263.618	188.000
42.211	264.978	188.000
43.523	265.565	188.000
44.045	265.231	188.000
44.886	266.176	188.000
44.857	264.541	188.000
44.003	264.371	188.000
186.987	431.989	189.000
184.826	430.546	189.000
227.481	347.256	190.000
226.330	346.786	190.000
226.801	345.320	190.000
226.281	345.014	190.000
226.533	344.592	190.000
245.192	401.408	191.000
245.860	402.162	191.000
323.131	258.869	192.000
325.363	258.789	192.000
424.650	117.102	193.000
426.509	118.436	193.000
36.837	405.729	194.000
37.200	405.346	194.000
36.751	406.564	194.000
44.102	173.829	195.000
42.552	172.998	195.000
42.317	172.510	195.000
40.543	102.687	196.000
39.221	102.436	196.000
39.422	103.890	196.000
39.219	103.984	196.000
297.508	281.813	197.000
297.379	281.335	197.000
297.870	280.927	197.000
430.555	231.841	198.000
431.337	231.192	198.000
431.667	232.002	198.000
432.643	232.419	198.000
432.816	232.686	198.000
431.878	231.558	198.000
431.301	234.692	198.000
432.872	233.012	198.000
433.467	231.359	198.000
60.972	418.225	199.000
61.808	418.048	199.000
62.279	416.792	199.000
132.328	418.641	200.000
132.743	418.535	200.000
122.894	240.616	201.000
122.810	241.703	201.000
125.150	242.673	201.000
227.930	408.761	202.000
226.625	408.239	202.000
225.510	406.697	202.000
170.790	145.490	203.000
171.883	146.075	203.000
171.130	145.173	203.000
171.151	145.029	203.000
171.286	145.344	203.000
338.979	302.619	204.000
337.742	302.280	204.000
502.235	414.680	205.000
501.872	413.948	205.000
31.381	319.371	206.000
31.639	319.089	206.000
31.042	318.690	206.000
31.544	317.126	206.000
31.558	317.024	206.000
31.880	317.481	206.000
30.850	316.401	206.000
30.134	314.869	206.000
31.138	315.690	206.000
29.755	317.108	206.000
28.830	314.991	206.000
27.424	314.180	206.000
27.512	312.329	206.000
26.851	311.161	206.000
155.627	399.472	207.000
151.401	399.012	207.000
152.717	394.886	207.000
153.760	360.249	208.000
153.094	359.397	208.000
265.441	357.575	209.000
263.979	356.883	209.000
264.832	356.702	209.000
265.812	356.841	209.000
268.788	355.639	209.000
269.055	353.292	209.000
269.779	353.585	209.000
271.137	354.331	209.000
271.431	353.789	209.000
271.046	352.332	209.000
270.284	351.502	209.000
260.444	204.047	210.000
261.829	204.460	210.000
144.800	312.481	211.000
145.119	313.251	211.000
144.984	313.373	211.000
144.772	313.197	211.000
144.410	313.570	211.000
144.192	313.203	211.000
144.706	313.292	211.000
309.397	229.378	212.000
309.949	229.646	212.000
310.269	229.817	212.000
312.023	229.956	212.000
313.546	229.936	212.000
315.262	230.253	212.000
393.962	212.272	213.000
393.902	212.188	213.000
491.655	312.910	214.000
491.906	314.127	214.000
491.569	313.211	214.000
490.951	314.247	214.000
145.045	340.340	215.000
145.484	340.997	215.000
146.218	340.574	215.000
145.962	340.849	215.000
134.520	261.997	216.000
136.553	264.628	216.000
135.353	265.557	216.000
133.927	266.448	216.000
298.008	280.821	217.000
298.530	280.468	217.000
312.829	241.979	218.000
312.545	240.888	218.000
335.057	300.172	219.000
334.039	301.591	219.000
335.323	301.625	219.000
333.432	299.592	219.000
333.928	298.248	219.000
334.659	297.945	219.000
333.924	297.084	219.000
332.134	295.706	219.000
330.995	296.835	219.000
332.738	297.765	219.000
332.975	298.366	219.000
333.080	301.602	219.000
332.072	300.682	219.000
318.221	221.400	220.000
318.241	219.876	220.000
317.750	220.308	220.000
398.147	115.843	221.000
398.415	114.875	221.000
398.920	114.742	221.000
440.879	222.720	222.000
440.965	222.679	222.000
440.198	222.364	222.000
438.517	222.737	222.000
42.504	396.521	223.000
42.120	396.458	223.000
41.555	396.969	223.000
124.676	243.366	224.000
123.222	241.561	224.000
222.699	226.027	225.000
223.149	225.576	225.000
224.908	222.226	225.000
224.679	221.827	225.000
225.059	221.552	225.000
224.789	221.469	225.000
224.092	223.883	225.000
223.073	223.917	225.000
320.970	304.832	226.000
321.077	304.562	226.000
125.639	514.930	227.000
122.886	513.360	227.000
122.675	514.921	227.000
121.449	513.215	227.000
120.904	512.517	227.000
120.821	511.789	227.000
118.580	511.758	227.000
118.021	510.217	227.000
118.297	510.932	227.000
246.392	402.683	228.000
246.947	402.314	228.000
246.927	403.248	228.000
248.150	404.439	228.000
248.801	405.771	228.000
250.215	407.703	228.000
249.941	408.796	228.000
248.777	407.282	228.000
248.147	406.556	228.000
247.195	406.292	228.000
246.694	407.514	228.000
246.182	405.396	228.000
245.916	406.115	228.000
59.751	348.477	229.000
60.281	349.468	229.000
89.994	431.066	230.000
89.874	430.627	230.000
70.813	229.997	231.000
71.332	229.738	231.000
40.993	103.616	232.000
40.267	103.445	232.000
40.125	105.153	232.000
41.134	106.898	232.000
41.211	107.442	232.000
172.959	145.723	233.000
172.606	145.065	233.000
172.737	145.948	233.000
172.656	146.507	233.000
171.914	146.553	233.000
172.627	146.325	233.000
172.852	144.976	233.000
173.846	145.141	233.000
175.751	143.969	233.000
175.781	142.768	233.000
174.470	140.910	233.000
334.588	209.633	234.000
335.126	208.175	234.000
451.474	426.595	235.000
451.821	426.605	235.000
455.627	142.194	236.000
454.766	140.984	236.000
455.690	141.332	236.000
13.459	271.521	237.000
13.023	271.619	237.000
36.956	222.009	238.000
36.186	225.857	238.000
145.262	342.763	239.000
144.446	342.794	239.000
88.643	427.758	240.000
87.586	427.766	240.000
85.421	428.359	240.000
85.993	427.882	240.000
87.339	427.568	240.000
86.906	427.500	240.000
88.125	427.843	240.000
106.997	228.775	241.000
108.955	228.730	241.000
107.434	229.049	241.000
294.095	232.598	242.000
294.206	230.823	242.000
316.312	229.786	243.000
317.519	229.218	243.000
316.908	228.332	243.000
317.567	227.591	243.000
316.996	229.277	243.000
316.554	228.656	243.000
497.176	371.744	244.000
496.272	371.998	244.000
496.313	373.760	244.000
497.904	372.000	244.000
131.388	413.519	245.000
131.929	411.687	245.000
131.537	412.030	245.000
131.248	411.543	245.000
131.876	412.400	245.000
132.335	414.142	245.000
164.269	405.997	246.000
163.994	406.269	246.000
164.079	405.692	246.000
163.890	406.940	246.000
164.756	406.335	246.000
313.268	79.564	247.000
314.167	79.465	247.000
314.726	79.867	247.000
313.682	79.611	247.000
312.727	79.767	247.000
312.361	80.258	247.000
502.356	414.286	248.000
502.105	414.469	248.000
83.359	465.692	249.000
83.072	464.720	249.000
84.633	466.360	249.000
85.361	467.063	249.000
85.301	469.297	249.000
85.263	470.158	249.000
84.947	469.634	249.000
83.826	471.119	249.000
151.566	357.220	250.000
150.862	356.755	250.000
151.549	359.292	250.000
319.704	184.945	251.000
319.643	185.987	251.000
320.853	186.881	251.000
319.778	187.887	251.000
424.957	336.982	252.000
423.437	337.436	252.000
457.421	145.494	253.000
455.965	147.880	253.000
455.383	147.769	253.000
454.243	147.698	253.000
455.084	147.040	253.000
455.303	147.205	253.000
454.913	146.903	253.000
455.158	146.733	253.000
455.313	146.762	253.000
70.632	390.828	254.000
70.059	390.804	254.000
70.068	388.906	254.000
69.886	389.539	254.000
232.134	413.825	255.000
231.894	414.140	255.000
298.919	384.362	256.000
301.417	382.826	256.000
381.260	401.401	257.000
383.505	401.039	257.000
446.469	397.338	258.000
446.843	397.844	258.000
444.232	396.669	258.000
434.907	229.772	259.000
433.353	229.241	259.000
431.840	230.346	259.000
34.499	294.901	260.000
34.034	295.486	260.000
33.897	295.678	260.000
220.713	221.235	261.000
220.509	222.459	261.000
220.095	222.681	261.000
341.373	248.120	262.000
341.359	247.525	262.000
413.054	229.738	263.000
411.847	230.373	263.000
483.358	344.419	264.000
483.330	344.310	264.000
36.037	226.348	265.000
34.687	228.735	265.000
108.865	281.165	266.000
107.195	277.288	266.000
106.023	275.896	266.000
109.198	277.797	266.000
123.148	240.408	267.000
122.705	239.346	267.000
187.483	366.005	268.000
189.793	366.420	268.000
189.343	366.548	268.000
190.071	367.692	268.000
189.402	366.435	268.000
347.412	403.828	269.000
346.909	403.417	269.000
370.581	396.167	270.000
370.156	396.366	270.000
420.846	334.877	271.000
419.096	333.320	271.000
420.107	331.946	271.000
420.940	331.176	271.000
421.087	330.223	271.000
419.301	329.959	271.000
427.724	347.818	272.000
428.569	347.315	272.000
433.707	219.841	273.000
433.626	219.438	273.000
104.879	297.584	274.000
104.976	296.599	274.000
106.058	295.093	274.000
105.934	293.815	274.000
377.538	384.675	275.000
377.089	384.329	275.000
377.665	383.754	275.000
377.776	382.931	275.000
129.593	307.253	276.000
128.695	308.300	276.000
129.818	308.409	276.000
129.684	308.396	276.000
255.634	226.359	277.000
253.720	225.879	277.000
318.228	185.968	278.000
319.015	186.576	278.000
311.228	80.238	279.000
310.712	79.789	279.000
309.522	78.442	279.000
430.375	308.563	280.000
428.649	307.993	280.000
427.858	307.704	280.000
35.354	295.578	281.000
35.505	295.520	281.000
30.059	136.627	282.000
29.329	136.877	282.000
28.429	137.427	282.000
132.154	415.800	283.000
132.257	415.352	283.000
174.569	143.648	284.000
175.123	142.879	284.000
260.680	419.900	285.000
260.736	419.350	285.000
260.249	419.613	285.000
329.629	302.545	286.000
330.120	304.566	286.000
333.096	305.140	286.000
331.716	306.075	286.000
350.468	385.091	287.000
351.965	385.573	287.000
351.674	384.818	287.000
61.318	297.803	288.000
61.157	299.320	288.000
60.920	298.382	288.000
193.947	421.904	289.000
194.666	422.438	289.000
294.625	232.124	290.000
294.330	233.428	290.000
295.200	233.105	290.000
320.797	321.811	291.000
323.421	322.646	291.000
107.465	234.199	292.000
109.039	232.252	292.000
200.313	222.947	293.000
201.220	222.710	293.000
202.069	220.604	293.000
202.370	220.204	293.000
202.861	220.862	293.000
202.486	220.853	293.000
202.650	220.217	293.000
202.907	220.560	293.000
203.826	222.911	293.000
203.386	222.829	293.000
203.626	224.631	293.000
70.932	388.769	294.000
71.470	387.220	294.000
71.742	387.199	294.000
71.273	387.772	294.000
72.029	388.094	294.000
73.092	387.841	294.000
71.017	385.086	294.000
349.444	374.187	295.000
348.376	373.590	295.000
350.617	372.645	295.000
349.265	372.939	295.000
349.477	373.081	295.000
349.655	373.860	295.000
348.858	374.195	295.000
348.348	373.697	295.000
348.581	373.210	295.000
349.021	372.312	295.000
348.124	373.100	295.000
348.058	372.306	295.000
348.055	371.876	295.000
347.933	372.163	295.000
389.363	401.127	296.000
389.716	399.925	296.000
392.364	399.945	296.000
131.571	414.078	297.000
132.348	413.718	297.000
131.307	414.689	297.000
173.658	139.993	298.000
174.702	139.643	298.000
173.708	140.398	298.000
173.616	140.029	298.000
174.587	141.265	298.000
173.388	142.083	298.000
172.543	142.391	298.000
174.004	141.595	298.000
176.784	141.198	298.000
309.227	80.741	299.000
309.306	80.108	299.000
307.387	79.948	299.000
57.242	169.592	300.000
56.981	170.119	300.000
436.928	224.058	301.000
433.969	225.759	301.000
45.138	398.409	302.000
43.228	398.820	302.000
42.106	397.916	302.000
39.995	397.149	302.000
32.229	314.296	303.000
31.596	314.712	303.000
27.071	136.603	304.000
27.282	137.298	304.000
27.107	138.061	304.000
26.540	137.782	304.000
26.213	138.375	304.000
129.965	306.616	305.000
130.066	305.928	305.000
144.112	341.612	306.000
144.986	341.300	306.000
194.135	427.240	307.000
193.805	427.481	307.000
217.596	224.477	308.000
215.896	226.485	308.000
217.346	223.913	308.000
296.330	231.342	309.000
296.103	231.728	309.000
377.537	383.227	310.000
377.404	384.243	310.000
126.213	179.733	311.000
126.922	180.009	311.000
125.367	181.201	311.000
123.636	182.068	311.000
123.219	181.145	311.000
326.432	306.628	312.000
327.136	306.722	312.000
390.375	398.899	313.000
391.052	399.522	313.000
389.052	399.977	313.000
388.687	399.010	313.000
386.265	398.200	313.000
385.793	397.369	313.000
385.028	394.601	313.000
383.649	395.452	313.000
370.087	115.974	314.000
369.411	116.365	314.000
369.266	115.639	314.000
58.337	353.764	315.000
57.613	353.411	315.000
58.413	354.875	315.000
56.465	356.092	315.000
96.140	282.018	316.000
93.866	282.149	316.000
133.812	415.327	317.000
135.208	415.675	317.000
100.646	245.456	318.000
100.569	245.587	318.000
101.166	245.534	318.000
408.685	197.353	319.000
410.333	197.398	319.000
410.314	198.178	319.000
410.331	197.459	319.000
411.068	197.819	319.000
412.417	197.014	319.000
56.830	169.466	320.000
56.930	169.644	320.000
163.966	408.611	321.000
164.601	408.815	321.000
165.545	409.601	321.000
164.288	410.448	321.000
163.539	409.376	321.000
245.339	406.337	322.000
246.988	405.555	322.000
298.517	428.840	323.000
299.774	429.331	323.000
298.458	430.026	323.000
296.530	431.753	323.000
294.285	430.248	323.000
295.971	428.908	323.000
295.892	428.466	323.000
296.528	231.845	324.000
296.240	232.629	324.000
296.572	231.589	324.000
296.008	232.637	324.000
194.541	427.441	325.000
193.615	426.615	325.000
262.173	320.851	326.000
262.564	320.144	326.000
262.184	319.447	326.000
305.259	79.367	327.000
305.748	77.824	327.000
304.044	76.874	327.000
357.974	422.610	328.000
358.380	422.034	328.000
358.298	422.137	328.000
358.366	421.974	328.000
465.274	226.848	329.000
466.019	228.750	329.000
109.013	281.295	330.000
104.839	282.824	330.000
203.960	222.471	331.000
203.445	222.147	331.000
202.821	220.209	331.000
202.043	219.886	331.000
202.219	217.432	331.000
203.471	218.016	331.000
204.397	218.729	331.000
205.142	216.782	331.000
206.414	217.027	331.000
203.784	219.963	331.000
203.688	220.721	331.000
203.722	220.334	331.000
201.213	218.551	331.000
200.824	217.776	331.000
202.037	219.586	331.000
203.707	221.602	331.000
202.817	221.070	331.000
202.732	220.383	331.000
202.371	219.924	331.000
203.518	220.666	331.000
204.410	218.013	331.000
205.076	217.168	331.000
206.354	215.742	331.000
205.035	217.577	331.000
328.991	305.121	332.000
330.212	305.264	332.000
330.640	304.416	332.000
320.204	248.382	333.000
321.016	247.473	333.000
320.233	248.910	333.000
321.280	250.240	333.000
320.782	250.074	333.000
320.606	252.294	333.000
320.176	251.118	333.000
319.500	252.308	333.000
363.814	310.531	334.000
364.706	310.288	334.000
26.538	138.800	335.000
25.488	139.071	335.000
131.511	415.542	336.000
132.581	413.457	336.000
130.874	412.474	336.000
131.398	412.455	336.000
131.936	412.753	336.000
133.035	412.461	336.000
133.564	412.078	336.000
134.615	410.587	336.000
133.781	411.014	336.000
134.137	410.282	336.000
280.913	399.036	337.000
280.540	398.807	337.000
38.712	397.769	338.000
37.748	398.728	338.000
37.502	399.066	338.000
56.072	356.154	339.000
56.278	355.402	339.000
57.963	356.656	339.000
215.283	226.510	340.000
214.444	225.699	340.000
214.698	226.658	340.000
386.000	291.123	341.000
385.576	292.010	341.000
443.759	177.008	342.000
442.385	177.322	342.000
443.857	176.307	342.000
442.577	177.708	342.000
201.479	252.397	343.000
200.581	252.189	343.000
200.087	252.424	343.000
199.083	251.618	343.000
197.990	251.333	343.000
199.123	250.329	343.000
129.201	306.227	344.000
130.083	306.583	344.000
130.184	306.212	344.000
113.485	187.529	345.000
113.100	186.731	345.000
112.119	185.825	345.000
111.415	185.616	345.000
331.434	304.591	346.000
331.451	305.214	346.000
179.706	140.174	347.000
178.583	141.477	347.000
178.170	143.067	347.000
179.334	142.165	347.000
258.708	320.034	348.000
258.224	320.173	348.000
257.872	321.496	348.000
257.379	322.516	348.000
349.755	371.034	349.000
350.004	370.829	349.000
384.002	393.385	350.000
382.840	394.457	350.000
338.950	211.356	351.000
338.444	209.153	351.000
338.864	207.521	351.000
338.952	206.515	351.000
338.861	207.931	351.000
57.883	355.941	352.000
58.534	354.709	352.000
23.539	139.689	353.000
22.083	139.509	353.000
20.005	139.412	353.000
20.234	139.929	353.000
20.735	142.216	353.000
20.151	140.778	353.000
19.101	142.525	353.000
18.535	141.766	353.000
19.207	142.605	353.000
16.894	142.283	353.000
14.375	142.241	353.000
142.521	204.149	354.000
140.635	205.204	354.000
156.418	95.818	355.000
156.851	95.077	355.000
245.251	406.214	356.000
245.855	405.280	356.000
245.513	329.244	357.000
245.436	329.553	357.000
355.822	287.314	358.000
356.282	287.720	358.000
408.121	346.040	359.000
410.089	346.843	359.000
408.825	346.213	359.000
407.383	345.578	359.000
106.613	276.608	360.000
105.056	277.003	360.000
186.503	317.886	361.000
184.905	320.082	361.000
244.821	490.281	362.000
246.906	489.305	362.000
248.914	488.112	362.000
250.048	487.166	362.000
248.572	486.085	362.000
250.071	487.803	362.000
251.373	488.405	362.000
251.712	489.469	362.000
251.977	490.956	362.000
251.513	492.443	362.000
251.945	492.747	362.000
251.597	491.769	362.000
216.839	226.428	363.000
217.698	225.516	363.000
330.906	303.889	364.000
331.162	303.873	364.000
342.706	240.862	365.000
344.026	239.182	365.000
13.719	260.978	366.000
14.237	261.050	366.000
111.361	257.739	367.000
111.828	256.763	367.000
111.164	257.019	367.000
109.690	255.362	367.000
108.290	253.628	367.000
105.954	252.427	367.000
107.270	251.595	367.000
107.788	250.107	367.000
106.456	250.938	367.000
108.605	250.940	367.000
110.521	252.448	367.000
110.916	254.323	367.000
111.295	255.290	367.000
111.198	253.652	367.000
112.227	253.298	367.000
111.016	255.111	367.000
111.086	252.925	367.000
113.355	252.882	367.000
114.303	250.246	367.000
112.516	249.240	367.000
112.989	249.146	367.000
129.263	307.148	368.000
129.928	307.454	368.000
163.786	409.792	369.000
164.832	409.471	369.000
165.687	410.316	369.000
164.920	410.449	369.000
165.102	411.212	369.000
165.914	411.584	369.000
166.431	411.841	369.000
167.422	411.486	369.000
167.266	412.465	369.000
167.560	411.778	369.000
166.707	410.610	369.000
167.113	411.451	369.000
166.747	411.088	369.000
164.147	331.058	370.000
163.983	330.569	370.000
163.674	331.027	370.000
427.894	344.109	371.000
428.059	344.639	371.000
21.027	316.998	372.000
21.728	317.633	372.000
44.825	257.156	373.000
44.009	255.716	373.000
140.759	240.203	374.000
142.213	240.893	374.000
245.264	404.946	375.000
246.883	406.431	375.000
247.530	404.971	375.000
320.966	251.710	376.000
321.758	251.293	376.000
322.857	250.578	376.000
323.571	250.288	376.000
322.983	251.533	376.000
324.013	251.945	376.000
325.266	252.369	376.000
326.448	252.761	376.000
326.773	252.201	376.000
326.981	251.189	376.000
325.072	251.047	376.000
324.998	251.580	376.000
325.564	252.714	376.000
326.366	252.588	376.000
326.840	251.492	376.000
326.333	253.084	376.000
324.821	253.892	376.000
325.395	252.839	376.000
326.437	252.622	376.000
326.463	253.332	376.000
326.082	253.040	376.000
324.975	251.175	376.000
324.950	251.237	376.000
324.224	252.728	376.000
322.887	253.311	376.000
324.454	253.229	376.000
184.203	320.059	377.000
184.538	319.744	377.000
185.615	317.380	377.000
310.503	315.554	378.000
311.956	317.776	378.000
356.458	290.264	379.000
356.180	289.695	379.000
425.021	414.153	380.000
425.838	412.395	380.000
426.871	410.710	380.000
426.138	410.173	380.000
445.910	177.361	381.000
445.094	177.005	381.000
445.189	175.118	381.000
445.694	174.804	381.000
445.572	175.210	381.000
444.430	174.410	381.000
443.508	173.325	381.000
443.977	173.132	381.000
444.348	172.819	381.000
445.680	172.782	381.000
111.398	184.294	382.000
110.635	183.181	382.000
197.526	250.369	383.000
197.588	250.046	383.000
247.405	331.582	384.000
248.289	331.416	384.000
62.269	419.237	385.000
63.930	419.232	385.000
42.191	259.618	386.000
42.441	259.218	386.000
41.760	257.869	386.000
42.592	256.366	386.000
135.726	411.354	387.000
135.892	411.218	387.000
137.101	410.484	387.000
137.371	410.179	387.000
137.137	410.638	387.000
137.779	409.865	387.000
164.721	331.163	388.000
164.466	332.014	388.000
164.511	331.331	388.000
164.624	332.233	388.000
139.625	202.466	389.000
135.609	202.176	389.000
307.584	80.449	390.000
309.233	80.515	390.000
127.935	306.920	391.000
127.804	305.751	391.000
128.632	305.004	391.000
128.742	303.677	391.000
127.822	305.176	391.000
128.342	305.770	391.000
128.692	305.805	391.000
278.250	397.065	392.000
278.049	397.346	392.000
266.755	318.857	393.000
265.932	318.550	393.000
265.491	321.168	393.000
263.395	322.918	393.000
263.868	323.973	393.000
263.868	324.238	393.000
263.696	322.831	393.000
264.491	323.254	393.000
264.865	322.959	393.000
266.451	323.154	393.000
266.646	321.846	393.000
267.430	321.063	393.000
266.649	321.625	393.000
112.926	184.778	394.000
113.713	185.634	394.000
113.400	184.852	394.000
113.111	184.985	394.000
111.337	183.795	394.000
110.685	181.688	394.000
109.334	182.111	394.000
211.062	467.024	395.000
211.417	467.028	395.000
212.398	466.991	395.000
427.478	347.251	396.000
427.495	347.568	396.000
427.300	347.963	396.000
427.650	348.637	396.000
427.923	348.157	396.000
429.231	346.854	396.000
69.372	229.605	397.000
68.936	230.180	397.000
492.669	414.862	398.000
491.328	413.871	398.000
489.339	414.383	398.000
19.341	316.005	399.000
19.835	315.323	399.000
246.457	404.316	400.000
246.963	404.716	400.000
369.462	258.763	401.000
369.636	258.905	401.000
369.209	258.739	401.000
369.800	258.366	401.000
368.922	258.850	401.000
369.700	258.264	401.000
369.499	257.955	401.000
398.504	114.424	402.000
397.676	114.965	402.000
164.658	329.724	403.000
163.582	329.543	403.000
275.743	396.279	404.000
276.010	397.288	404.000
276.809	397.612	404.000
277.159	397.517	404.000
277.663	397.484	404.000
277.367	397.891	404.000
315.435	317.869	405.000
313.288	317.883	405.000
407.772	217.601	406.000
407.298	217.715	406.000
407.024	218.200	406.000
456.801	144.138	407.000
455.929	144.346	407.000
455.024	144.280	407.000
454.792	144.459	407.000
454.566	145.555	407.000
455.225	146.561	407.000
454.968	146.048	407.000
455.615	147.335	407.000
455.874	148.702	407.000
454.478	147.951	407.000
452.640	148.675	407.000
94.639	365.226	408.000
91.223	364.617	408.000
310.624	79.475	409.000
309.648	78.776	409.000
308.967	78.992	409.000
442.652	393.227	410.000
442.900	392.498	410.000
441.861	391.025	410.000
84.785	472.949	411.000
84.512	470.695	411.000
84.700	470.481	411.000
84.979	470.673	411.000
84.854	470.757	411.000
84.370	470.657	411.000
84.549	471.017	411.000
84.902	471.260	411.000
219.045	327.593	412.000
219.665	329.838	412.000
248.074	331.636	413.000
247.779	331.944	413.000
67.065	230.058	414.000
68.498	231.046	414.000
244.325	404.837	415.000
243.500	404.059	415.000
114.990	223.828	416.000
115.964	224.881	416.000
404.518	347.694	417.000
404.570	348.912	417.000
403.584	350.023	417.000
402.417	349.355	417.000
402.856	348.211	417.000
404.949	349.113	417.000
416.537	396.116	418.000
416.456	397.018	418.000
415.721	396.551	418.000
415.636	396.231	418.000
417.065	395.935	418.000
415.390	398.417	418.000
415.886	397.248	418.000
416.109	398.079	418.000
417.413	396.426	418.000
419.917	395.593	418.000
107.758	183.176	419.000
108.646	184.673	419.000
390.935	424.952	420.000
392.280	425.383	420.000
392.967	426.529	420.000
108.088	278.500	421.000
108.143	277.293	421.000
307.728	77.990	422.000
308.335	78.670	422.000
307.723	78.141	422.000
307.968	77.953	422.000
280.224	397.056	423.000
280.931	398.360	423.000
281.545	398.276	423.000
53.965	152.566	424.000
53.080	153.045	424.000
313.477	453.209	425.000
314.570	453.278	425.000
315.125	451.463	425.000
103.839	404.082	426.000
104.792	403.791	426.000
126.345	466.503	427.000
126.618	466.383	427.000
123.403	306.669	428.000
123.546	306.420	428.000
394.658	190.704	429.000
392.319	192.891	429.000
125.687	384.839	430.000
126.063	384.621	430.000
125.541	384.247	430.000
125.978	384.035	430.000
126.275	384.355	430.000
126.288	384.575	430.000
211.347	213.168	431.000
211.766	215.321	431.000
453.722	150.584	432.000
454.015	150.807	432.000
452.524	151.237	432.000
451.761	151.564	432.000
452.074	150.000	432.000
126.529	309.032	433.000
126.670	308.452	433.000
126.973	307.177	433.000
127.080	305.884	433.000
125.446	306.042	433.000
124.306	306.078	433.000
123.885	306.542	433.000
123.768	306.176	433.000
164.892	459.840	434.000
164.896	459.820	434.000
114.445	250.248	435.000
114.536	250.431	435.000
191.661	236.625	436.000
192.407	237.703	436.000
212.780	226.732	437.000
213.829	225.747	437.000
308.733	75.834	438.000
309.382	75.242	438.000
341.708	236.233	439.000
338.616	236.772	439.000
471.271	247.969	440.000
470.941	248.019	440.000
41.750	366.878	441.000
41.965	367.100	441.000
109.686	179.741	442.000
109.405	179.989	442.000
109.876	180.346	442.000
109.528	181.053	442.000
110.234	183.572	442.000
108.686	183.081	442.000
398.119	428.689	443.000
397.628	428.077	443.000
13.666	142.337	444.000
13.283	141.604	444.000
336.427	236.718	445.000
334.633	238.802	445.000
405.906	254.130	446.000
404.335	254.002	446.000
37.558	257.002	447.000
38.823	255.365	447.000
132.448	404.594	448.000
133.387	405.808	448.000
133.139	406.645	448.000
133.525	405.527	448.000
133.850	404.477	448.000
134.338	404.696	448.000
132.914	404.879	448.000
112.425	222.714	449.000
111.609	223.814	449.000
180.759	381.248	450.000
180.800	382.924	450.000
181.121	384.040	450.000
180.850	384.534	450.000
180.285	384.542	450.000
209.973	214.792	451.000
209.458	213.657	451.000
209.988	214.223	451.000
208.655	213.950	451.000
470.781	46.415	452.000
470.926	46.235	452.000
453.428	152.912	453.000
454.426	152.912	453.000
455.988	152.878	453.000
456.497	151.615	453.000
63.414	417.724	454.000
61.578	416.218	454.000
64.302	415.430	454.000
397.386	429.241	455.000
397.128	428.548	455.000
398.675	430.395	455.000
401.548	431.704	455.000
13.841	142.856	456.000
15.036	142.374	456.000
198.909	242.727	457.000
199.016	243.578	457.000
198.590	242.728	457.000
198.340	241.569	457.000
163.372	95.127	458.000
160.963	95.080	458.000
159.283	94.792	458.000
159.470	92.871	458.000
160.049	93.419	458.000
318.615	447.308	459.000
318.740	447.382	459.000
477.259	379.744	460.000
475.618	379.446	460.000
41.182	253.845	461.000
42.233	254.381	461.000
310.293	77.036	462.000
311.171	77.206	462.000
310.015	78.354	462.000
310.285	78.551	462.000
424.578	419.911	463.000
425.933	419.505	463.000
13.219	271.428	464.000
13.256	271.892	464.000
278.331	395.890	465.000
277.749	395.293	465.000
407.074	255.413	466.000
408.479	254.108	466.000
424.358	279.123	467.000
424.036	279.215	467.000
468.070	46.817	468.000
469.024	46.857	468.000
473.916	242.427	469.000
473.420	241.227	469.000
471.831	240.697	469.000
470.725	240.355	469.000
63.641	414.238	470.000
64.742	414.021	470.000
65.094	413.581	470.000
64.117	412.858	470.000
292.003	356.140	471.000
292.350	355.801	471.000
292.187	356.477	471.000
456.401	151.022	472.000
456.999	153.167	472.000
401.388	430.469	473.000
402.623	432.574	473.000
149.337	256.557	474.000
150.530	256.133	474.000
151.115	254.841	474.000
151.576	255.241	474.000
150.154	255.277	474.000
151.342	253.592	474.000
152.972	254.889	474.000
152.536	255.119	474.000
152.172	255.148	474.000
152.113	254.861	474.000
152.709	254.351	474.000
152.101	254.395	474.000
150.705	254.977	474.000
151.607	256.977	474.000
153.692	257.999	474.000
154.403	255.924	474.000
154.226	256.730	474.000
155.011	255.865	474.000
154.441	256.454	474.000
154.596	255.668	474.000
153.873	255.394	474.000
104.326	403.279	475.000
103.809	402.991	475.000
104.732	403.061	475.000
104.349	403.095	475.000
104.934	403.098	475.000
104.808	402.858	475.000
105.349	403.041	475.000
105.243	402.452	475.000
105.469	402.851	475.000
105.468	402.270	475.000
426.607	418.733	476.000
426.238	418.673	476.000
425.546	419.761	476.000
425.761	420.585	476.000
210.928	468.040	477.000
212.538	469.365	477.000
212.203	469.135	477.000
211.512	468.153	477.000
211.363	469.047	477.000
211.636	470.451	477.000
211.285	470.662	477.000
210.027	469.248	477.000
210.346	468.640	477.000
301.630	320.974	478.000
301.506	321.079	478.000
301.564	320.509	478.000
173.801	474.445	479.000
173.437	473.883	479.000
173.488	473.019	479.000
172.155	474.279	479.000
170.194	474.801	479.000
169.453	476.507	479.000
171.894	475.855	479.000
172.549	474.554	479.000
348.176	361.014	480.000
347.244	360.074	480.000
348.425	359.842	480.000
334.256	244.088	481.000
335.091	243.929	481.000
431.564	205.512	482.000
432.075	205.588	482.000
430.383	204.239	482.000
430.569	203.252	482.000
430.085	202.485	482.000
431.525	202.144	482.000
293.686	359.566	483.000
294.454	359.406	483.000
294.598	358.022	483.000
87.947	334.694	484.000
87.398	335.266	484.000
403.059	432.050	485.000
402.330	431.501	485.000
403.374	431.707	485.000
403.338	431.748	485.000
404.851	430.502	485.000
402.886	430.474	485.000
402.022	429.486	485.000
403.083	427.559	485.000
402.920	424.691	485.000
449.648	177.268	486.000
447.679	177.704	486.000
447.409	179.759	486.000
25.909	326.217	487.000
25.926	326.501	487.000
25.624	326.143	487.000
26.463	326.620	487.000
26.102	327.135	487.000
14.832	272.031	488.000
14.525	273.162	488.000
14.373	272.899	488.000
15.012	272.925	488.000
13.703	275.046	488.000
14.363	275.401	488.000
15.023	274.680	488.000
14.904	274.512	488.000
13.897	275.625	488.000
13.581	274.500	488.000
13.575	274.292	488.000
13.127	273.733	488.000
11.653	273.942	488.000
11.900	272.943	488.000
335.297	247.506	489.000
335.365	246.515	489.000
343.771	223.591	490.000
341.463	223.641	490.000
341.205	223.159	490.000
340.761	222.293	490.000
339.241	222.353	490.000
301.841	321.551	491.000
302.052	322.069	491.000
302.308	321.024	491.000
455.308	159.470	492.000
452.295	158.594	492.000
66.485	411.750	493.000
65.498	411.457	493.000
411.354	388.689	494.000
410.843	388.652	494.000
-11.312	234.062	495.000
-10.816	231.949	495.000
40.732	227.265	496.000
36.669	230.340	496.000
35.356	229.437	496.000
133.737	404.919	497.000
133.291	404.509	497.000
317.093	92.104	498.000
317.423	91.835	498.000
317.050	91.660	498.000
316.421	91.585	498.000
315.641	91.622	498.000
315.997	92.537	498.000
113.967	253.564	499.000
114.159	253.814	499.000
379.310	277.573	500.000
379.230	277.885	500.000
378.955	277.543	500.000
379.201	277.266	500.000
379.320	277.744	500.000
454.812	159.494	501.000
455.664	156.305	501.000
456.505	154.837	501.000
66.953	411.085	502.000
67.213	412.518	502.000
67.105	412.648	502.000
408.025	326.022	503.000
406.872	325.321	503.000
25.486	326.944	504.000
25.734	326.508	504.000
25.676	326.344	504.000
44.184	257.658	505.000
44.815	259.004	505.000
299.448	223.910	506.000
300.094	224.170	506.000
406.607	324.633	507.000
406.827	326.135	507.000
406.608	325.538	507.000
406.158	324.169	507.000
456.163	153.460	508.000
455.941	152.350	508.000
68.981	412.427	509.000
69.776	411.886	509.000
43.047	260.128	510.000
41.072	260.977	510.000
42.635	261.973	510.000
44.502	261.978	510.000
45.944	261.106	510.000
47.549	260.177	510.000
106.086	403.132	511.000
105.580	402.674	511.000
105.593	402.585	511.000
211.297	489.556	512.000
211.438	489.586	512.000
211.360	489.542	512.000
211.252	489.433	512.000
[truncated: 26,497 more rows]
