# Supplementary material for: The transpeptidase PBP2 governs initial localization and activity of the major cell-wall synthesis machinery in E. coli
Source: eLife. 2020 Feb 20;9:e50629. doi: 10.7554/eLife.50629 (PMC7089770; doi:10.7554/eLife.50629)
Supplement: Source data 1. [file elife-50629-data1.zip › data/fast/PAmCherry/A22inliq_FRAP3min_1.txt]

X Y ID
87.339	29.488	1.000
88.834	30.155	1.000
88.079	377.323	2.000
89.176	378.148	2.000
89.598	377.989	2.000
88.216	379.256	2.000
88.588	377.994	2.000
96.649	235.458	3.000
96.114	235.790	3.000
96.470	234.475	3.000
97.200	234.994	3.000
372.521	254.716	4.000
373.332	255.930	4.000
375.003	256.640	4.000
374.969	258.303	4.000
374.768	257.230	4.000
278.061	376.344	5.000
277.490	375.978	5.000
279.368	376.888	5.000
278.595	378.648	5.000
277.552	378.848	5.000
277.975	378.133	5.000
278.779	376.437	5.000
278.705	376.424	5.000
281.311	452.642	6.000
280.791	451.426	6.000
279.445	450.311	6.000
348.969	199.711	7.000
347.469	200.055	7.000
343.042	177.856	8.000
344.402	176.627	8.000
344.934	175.672	8.000
345.219	176.778	8.000
345.693	176.568	8.000
337.010	160.442	9.000
337.343	161.024	9.000
337.265	160.568	9.000
370.204	381.063	10.000
369.667	380.071	10.000
376.386	397.790	11.000
377.360	398.114	11.000
376.718	398.001	11.000
376.739	398.723	11.000
376.944	398.002	11.000
115.914	381.683	12.000
114.405	382.250	12.000
116.229	382.758	12.000
117.436	382.441	12.000
117.521	382.718	12.000
119.103	383.593	12.000
249.573	210.536	13.000
248.841	211.453	13.000
200.918	192.448	14.000
201.336	191.112	14.000
201.735	192.083	14.000
203.179	191.680	14.000
204.280	191.312	14.000
204.939	190.785	14.000
347.101	153.187	15.000
346.843	153.556	15.000
69.506	371.330	16.000
69.591	370.943	16.000
70.266	370.277	16.000
73.596	373.283	16.000
75.552	374.750	16.000
74.933	375.845	16.000
120.983	476.068	17.000
121.100	475.845	17.000
234.791	209.687	18.000
234.647	210.698	18.000
88.152	50.202	19.000
90.359	49.008	19.000
251.178	212.032	20.000
250.123	212.173	20.000
232.235	189.908	21.000
233.484	188.899	21.000
233.897	188.872	21.000
233.707	189.387	21.000
233.699	188.344	21.000
320.118	184.500	22.000
319.965	184.080	22.000
319.958	184.380	22.000
62.586	249.156	23.000
62.055	247.823	23.000
373.810	254.379	24.000
375.005	254.560	24.000
375.722	253.023	24.000
275.275	216.562	25.000
276.871	217.743	25.000
276.407	216.147	25.000
274.809	215.642	25.000
275.077	213.537	25.000
275.859	214.399	25.000
276.484	213.530	25.000
277.855	213.434	25.000
279.251	215.147	25.000
276.059	215.469	25.000
273.126	217.044	25.000
377.672	398.869	26.000
378.092	397.348	26.000
122.091	476.075	27.000
121.501	475.810	27.000
123.418	476.757	27.000
123.864	475.361	27.000
122.980	475.562	27.000
122.692	476.418	27.000
87.207	52.738	28.000
86.851	53.640	28.000
184.262	494.147	29.000
184.962	493.421	29.000
184.872	492.346	29.000
378.360	397.757	30.000
379.947	397.816	30.000
377.115	254.152	31.000
378.189	253.640	31.000
377.058	253.432	31.000
374.838	252.805	31.000
375.141	252.107	31.000
375.633	252.690	31.000
376.169	251.883	31.000
374.331	250.030	31.000
374.107	248.021	31.000
374.268	248.946	31.000
373.070	249.724	31.000
374.269	249.155	31.000
374.514	247.722	31.000
375.035	246.352	31.000
303.140	217.345	32.000
305.401	216.718	32.000
234.473	187.456	33.000
233.929	186.411	33.000
233.372	187.389	33.000
377.687	398.840	34.000
376.642	397.877	34.000
72.756	231.381	35.000
72.383	230.036	35.000
184.483	489.987	36.000
185.040	490.002	36.000
426.820	317.823	37.000
426.876	318.178	37.000
294.656	432.887	38.000
291.341	434.474	38.000
289.671	434.976	38.000
287.380	434.546	38.000
518.041	411.965	39.000
518.304	411.899	39.000
255.292	215.826	40.000
255.936	215.305	40.000
257.518	214.874	40.000
258.549	213.517	40.000
354.105	370.869	41.000
356.069	370.464	41.000
355.776	367.856	41.000
338.086	181.273	42.000
338.237	180.116	42.000
343.625	156.346	43.000
343.799	155.963	43.000
340.436	155.681	43.000
338.820	156.243	43.000
339.515	155.987	43.000
421.959	393.868	44.000
421.867	391.858	44.000
518.688	412.670	45.000
518.765	412.391	45.000
518.638	412.715	45.000
518.559	412.105	45.000
106.858	252.862	46.000
105.204	254.163	46.000
275.558	213.778	47.000
277.661	211.016	47.000
286.922	434.947	48.000
285.937	434.932	48.000
286.096	435.690	48.000
287.031	436.086	48.000
286.582	436.007	48.000
285.804	436.484	48.000
285.999	436.972	48.000
91.403	239.157	49.000
92.950	241.339	49.000
93.577	242.085	49.000
316.171	25.891	50.000
316.531	24.391	50.000
440.233	399.057	51.000
439.301	398.156	51.000
516.079	421.430	52.000
517.547	421.758	52.000
419.064	386.128	53.000
419.480	386.043	53.000
518.880	412.398	54.000
518.821	412.019	54.000
518.804	411.954	54.000
518.758	412.423	54.000
518.457	412.449	54.000
78.539	173.175	55.000
78.716	173.344	55.000
341.891	175.158	56.000
342.829	175.875	56.000
342.721	175.920	56.000
338.978	157.170	57.000
338.793	156.069	57.000
518.656	422.308	58.000
518.626	421.733	58.000
419.992	386.250	59.000
420.624	385.587	59.000
106.784	249.161	60.000
108.441	246.242	60.000
20.781	430.181	61.000
21.094	430.704	61.000
20.877	430.544	61.000
328.333	244.288	62.000
326.506	243.781	62.000
518.590	412.105	63.000
518.883	412.703	63.000
384.371	371.829	64.000
383.745	372.971	64.000
384.573	372.302	64.000
95.064	371.724	65.000
97.317	370.690	65.000
97.004	369.905	65.000
432.508	81.168	66.000
433.093	80.600	66.000
434.493	79.654	66.000
519.077	412.496	67.000
518.916	412.287	67.000
519.351	412.437	67.000
518.886	412.118	67.000
519.123	412.371	67.000
518.856	412.615	67.000
519.320	412.318	67.000
518.961	412.436	67.000
518.724	412.511	67.000
518.411	412.375	67.000
518.887	412.120	67.000
327.903	244.450	68.000
327.284	244.449	68.000
327.581	243.665	68.000
328.861	243.175	68.000
329.699	243.063	68.000
329.397	243.374	68.000
330.442	243.287	68.000
332.162	243.558	68.000
383.227	371.881	69.000
384.248	371.465	69.000
384.632	371.839	69.000
356.561	372.781	70.000
356.813	372.097	70.000
356.511	371.145	70.000
355.995	370.702	70.000
286.515	356.081	71.000
287.095	356.598	71.000
430.873	80.800	72.000
430.104	83.259	72.000
230.716	193.662	73.000
229.720	196.143	73.000
228.151	197.380	73.000
428.478	83.075	74.000
428.227	84.221	74.000
280.538	256.686	75.000
279.464	256.721	75.000
519.154	412.786	76.000
518.611	412.885	76.000
386.066	374.198	77.000
385.405	371.223	77.000
386.646	370.975	77.000
388.394	370.627	77.000
387.554	372.770	77.000
387.329	371.961	77.000
387.504	373.150	77.000
387.038	373.078	77.000
387.333	371.161	77.000
388.883	367.502	77.000
387.908	368.867	77.000
387.248	368.926	77.000
387.978	370.455	77.000
389.327	369.481	77.000
388.156	373.395	77.000
386.944	373.715	77.000
385.850	374.579	77.000
385.599	375.052	77.000
384.144	375.888	77.000
385.887	373.702	77.000
385.635	373.284	77.000
384.735	372.692	77.000
382.992	372.661	77.000
382.176	373.450	77.000
382.467	373.873	77.000
382.913	371.359	77.000
383.269	373.789	77.000
384.309	373.442	77.000
385.813	370.933	77.000
385.844	370.250	77.000
384.577	368.013	77.000
384.718	369.171	77.000
387.447	370.864	77.000
388.690	372.573	77.000
387.086	374.621	77.000
387.509	372.438	77.000
387.006	371.717	77.000
387.488	373.183	77.000
385.822	375.994	77.000
384.700	377.100	77.000
385.882	376.724	77.000
386.101	375.591	77.000
387.199	376.081	77.000
303.046	437.230	78.000
304.984	438.452	78.000
332.001	168.812	79.000
332.857	168.707	79.000
518.432	413.213	80.000
518.185	413.082	80.000
518.499	413.100	80.000
377.188	389.587	81.000
376.401	390.662	81.000
376.928	390.254	81.000
375.593	390.762	81.000
79.273	172.599	82.000
80.878	172.477	82.000
81.407	171.063	82.000
80.348	171.252	82.000
80.325	171.867	82.000
281.367	255.917	83.000
282.696	255.674	83.000
91.225	227.890	84.000
91.137	225.581	84.000
90.345	227.236	84.000
88.727	228.111	84.000
80.712	172.279	85.000
81.652	171.364	85.000
81.203	170.914	85.000
285.937	252.940	86.000
287.071	252.237	86.000
287.273	250.993	86.000
287.392	252.256	86.000
295.541	456.948	87.000
294.875	454.016	87.000
295.485	451.418	87.000
293.631	452.527	87.000
291.968	450.773	87.000
291.501	451.101	87.000
292.622	452.016	87.000
293.270	452.200	87.000
292.221	454.182	87.000
290.110	454.029	87.000
289.420	452.801	87.000
288.540	450.650	87.000
287.434	449.259	87.000
378.639	393.489	88.000
377.887	393.679	88.000
88.933	482.242	89.000
88.146	485.205	89.000
80.136	169.724	90.000
79.748	168.775	90.000
203.393	490.123	91.000
203.349	491.173	91.000
202.369	491.413	91.000
377.991	394.328	92.000
379.750	395.240	92.000
72.947	378.853	93.000
73.687	380.327	93.000
106.025	487.051	94.000
104.956	487.252	94.000
79.044	169.967	95.000
79.103	169.955	95.000
78.935	169.780	95.000
79.333	168.963	95.000
78.891	169.458	95.000
203.365	491.634	96.000
205.543	489.252	96.000
201.780	199.864	97.000
202.497	198.421	97.000
86.551	231.505	98.000
85.433	229.833	98.000
87.166	227.856	98.000
346.344	398.307	99.000
344.163	400.056	99.000
103.645	486.722	100.000
107.238	485.076	100.000
78.053	170.301	101.000
77.658	170.337	101.000
77.697	170.905	101.000
205.515	488.288	102.000
206.544	487.735	102.000
87.359	29.440	103.000
88.063	29.496	103.000
88.559	29.614	103.000
77.118	170.797	104.000
77.303	171.034	104.000
78.693	170.529	104.000
350.111	200.168	105.000
350.109	199.299	105.000
68.593	14.510	106.000
67.300	16.108	106.000
416.086	307.173	107.000
416.329	308.243	107.000
415.761	307.586	107.000
415.827	307.243	107.000
416.468	307.446	107.000
417.716	308.305	107.000
417.093	307.403	107.000
417.541	307.335	107.000
418.483	306.551	107.000
81.951	225.216	108.000
79.971	228.879	108.000
388.128	377.186	109.000
386.742	376.633	109.000
387.011	377.533	109.000
271.548	236.195	110.000
273.548	238.206	110.000
176.164	403.285	111.000
177.176	405.247	111.000
177.384	404.362	111.000
176.730	404.111	111.000
176.037	401.826	111.000
175.379	402.002	111.000
375.467	248.481	112.000
374.251	248.274	112.000
374.228	248.596	112.000
374.750	248.695	112.000
75.593	235.517	113.000
77.184	234.778	113.000
77.355	235.681	113.000
77.233	235.531	113.000
77.070	235.683	113.000
283.335	375.674	114.000
283.235	375.961	114.000
282.411	374.775	114.000
282.754	376.335	114.000
373.875	250.682	115.000
372.248	251.039	115.000
372.224	249.480	116.000
374.448	249.734	116.000
374.786	249.064	116.000
375.021	249.449	116.000
79.573	237.948	117.000
81.724	238.866	117.000
224.140	217.740	118.000
222.288	217.905	118.000
223.470	217.461	119.000
222.729	218.239	119.000
351.322	361.117	120.000
352.094	361.758	120.000
230.178	187.413	121.000
229.052	187.045	121.000
228.987	187.478	121.000
349.016	198.880	122.000
348.882	198.287	122.000
230.079	188.059	123.000
230.529	188.762	123.000
229.723	187.547	123.000
229.961	185.596	123.000
382.981	377.868	124.000
384.922	374.199	124.000
383.789	372.833	124.000
386.080	374.589	124.000
386.418	374.525	124.000
386.939	375.961	124.000
385.684	376.022	124.000
383.967	376.451	124.000
384.615	376.569	124.000
385.264	378.249	124.000
384.913	378.668	124.000
420.669	304.550	125.000
420.355	304.314	125.000
419.186	303.781	125.000
92.439	373.396	126.000
91.061	373.250	126.000
91.672	373.990	126.000
91.307	375.729	126.000
89.519	374.919	126.000
90.636	373.292	126.000
90.190	372.173	126.000
88.453	371.306	126.000
127.130	35.512	127.000
126.370	36.193	127.000
126.209	36.238	128.000
125.779	35.710	128.000
124.715	33.067	128.000
342.263	167.567	129.000
341.854	167.612	129.000
341.781	167.315	129.000
229.237	210.894	130.000
230.725	211.558	130.000
229.421	212.096	130.000
17.200	433.552	131.000
18.212	431.823	131.000
18.337	430.770	131.000
17.777	430.202	131.000
18.941	431.083	131.000
20.566	430.638	131.000
20.430	430.457	131.000
18.842	430.422	131.000
19.820	432.119	131.000
20.309	434.134	131.000
20.551	435.669	131.000
20.842	435.310	131.000
21.469	435.340	131.000
21.572	434.464	131.000
226.549	213.746	132.000
226.953	213.403	132.000
228.463	213.126	132.000
227.849	213.416	132.000
227.091	214.120	132.000
227.623	215.431	132.000
342.154	160.550	133.000
341.501	159.682	133.000
305.495	438.800	134.000
305.055	439.666	134.000
305.672	439.565	135.000
305.548	438.893	135.000
305.262	437.653	135.000
304.358	436.912	135.000
304.250	437.882	135.000
225.050	213.753	136.000
225.468	213.415	136.000
20.109	434.592	137.000
20.015	435.143	137.000
19.236	436.742	137.000
19.174	436.071	137.000
19.562	436.417	137.000
19.846	436.535	138.000
19.132	436.336	138.000
19.567	435.968	138.000
19.523	436.295	138.000
19.803	436.332	138.000
19.440	436.371	138.000
19.172	436.318	138.000
306.113	210.260	139.000
306.614	209.560	139.000
306.028	209.362	139.000
305.496	209.664	139.000
305.981	209.561	139.000
305.314	209.020	139.000
305.162	209.370	139.000
304.355	208.709	139.000
304.802	207.452	139.000
303.561	208.137	139.000
18.714	436.084	140.000
19.855	436.186	140.000
19.210	436.125	140.000
19.396	435.943	140.000
19.582	436.333	140.000
19.691	436.336	140.000
19.858	436.142	140.000
19.360	436.137	140.000
19.630	436.183	140.000
19.832	436.103	141.000
19.673	435.701	141.000
19.542	435.661	141.000
19.391	435.764	141.000
387.673	301.830	142.000
387.121	302.239	142.000
301.282	207.746	143.000
301.074	208.634	143.000
19.343	436.269	144.000
19.174	436.319	144.000
305.881	207.094	145.000
305.764	206.771	145.000
227.221	214.627	146.000
227.270	214.206	146.000
227.236	214.973	146.000
226.454	215.077	146.000
226.236	215.830	146.000
227.474	216.259	146.000
228.035	215.701	146.000
226.343	216.561	146.000
227.122	215.200	146.000
227.109	215.535	146.000
226.150	216.561	146.000
225.785	217.068	146.000
224.589	216.374	146.000
225.175	215.894	146.000
224.949	215.884	146.000
224.571	216.029	146.000
224.257	215.627	146.000
224.614	216.246	146.000
225.748	216.115	146.000
225.599	215.880	146.000
225.519	215.117	146.000
226.833	215.523	146.000
226.625	214.972	146.000
227.031	214.038	146.000
226.450	214.513	146.000
225.924	214.228	146.000
226.505	213.227	146.000
224.789	213.088	146.000
224.751	212.536	146.000
222.934	211.601	146.000
222.384	212.291	146.000
222.452	212.218	146.000
222.112	211.267	146.000
222.968	211.228	146.000
221.537	211.606	146.000
221.110	213.604	146.000
113.935	369.865	147.000
112.763	369.969	147.000
19.760	436.101	148.000
19.026	436.411	148.000
19.862	435.697	148.000
19.651	436.265	148.000
19.618	436.286	148.000
19.172	436.090	148.000
19.584	436.223	148.000
19.747	435.808	148.000
19.284	436.500	148.000
19.555	436.362	148.000
18.959	436.024	148.000
18.992	436.118	148.000
19.423	436.525	148.000
383.476	303.700	149.000
383.235	304.375	149.000
293.384	367.941	150.000
292.163	371.123	150.000
289.790	372.826	150.000
345.165	176.997	151.000
346.130	176.538	151.000
345.554	176.224	151.000
345.010	176.656	151.000
113.646	370.537	152.000
114.211	371.319	152.000
221.987	216.700	153.000
223.090	216.084	153.000
222.798	216.056	153.000
221.839	217.117	153.000
344.770	177.173	154.000
345.687	177.086	154.000
222.388	217.201	155.000
222.107	217.295	155.000
221.803	217.044	155.000
75.106	239.077	156.000
75.496	240.772	156.000
432.326	293.283	157.000
431.188	291.922	157.000
430.796	291.252	157.000
430.424	291.778	157.000
429.919	292.938	157.000
429.290	293.749	157.000
430.682	294.593	157.000
432.688	294.712	157.000
350.230	363.862	158.000
351.908	362.463	158.000
343.198	226.901	159.000
342.885	226.666	159.000
74.227	241.164	160.000
74.604	239.384	160.000
74.946	238.954	160.000
514.575	420.281	161.000
516.243	419.435	161.000
100.396	363.035	162.000
101.431	361.802	162.000
102.378	361.926	162.000
353.278	34.658	163.000
352.333	35.151	163.000
477.538	297.114	164.000
477.361	298.443	164.000
477.100	299.061	165.000
476.917	298.055	165.000
477.313	298.177	166.000
477.430	298.261	166.000
477.335	298.491	167.000
477.260	298.425	167.000
477.641	297.932	167.000
433.736	299.425	168.000
434.109	297.996	168.000
103.208	362.806	169.000
104.080	362.161	169.000
104.941	364.152	169.000
104.474	364.341	169.000
477.515	298.075	170.000
477.862	297.901	170.000
98.344	365.240	171.000
99.638	364.345	171.000
377.997	182.579	172.000
377.886	181.227	172.000
378.684	182.620	172.000
478.990	296.985	173.000
478.601	298.598	173.000
479.148	298.069	173.000
478.311	298.406	173.000
476.730	297.239	173.000
44.621	13.298	174.000
44.511	15.081	174.000
380.287	485.399	175.000
380.596	486.501	175.000
382.184	486.942	175.000
347.929	195.373	176.000
347.265	195.754	176.000
103.002	28.748	177.000
102.760	27.531	177.000
100.533	27.754	177.000
100.557	27.208	177.000
98.485	27.710	177.000
95.957	30.278	178.000
95.377	29.292	178.000
94.701	30.332	178.000
84.652	23.714	179.000
84.952	21.966	179.000
348.804	195.763	180.000
348.781	195.893	180.000
86.373	21.035	181.000
84.828	20.180	181.000
86.639	20.304	181.000
85.063	22.394	182.000
85.390	21.400	182.000
92.992	26.792	183.000
93.132	27.656	183.000
329.153	242.043	184.000
329.910	244.202	184.000
84.507	19.618	185.000
85.856	19.559	185.000
86.891	20.545	185.000
89.315	17.063	185.000
89.630	17.211	185.000
89.223	17.112	185.000
89.327	18.620	185.000
329.372	243.023	186.000
328.464	241.717	186.000
328.205	241.932	186.000
327.192	242.824	186.000
429.660	319.300	187.000
429.588	320.595	187.000
428.237	320.102	187.000
428.957	319.548	187.000
430.141	319.014	187.000
429.571	320.843	187.000
326.717	242.654	188.000
326.732	242.709	188.000
326.626	242.393	188.000
325.996	242.390	188.000
326.070	242.045	188.000
324.504	240.567	188.000
94.326	27.726	189.000
95.545	29.080	189.000
93.615	27.792	189.000
92.982	28.480	189.000
107.144	242.303	190.000
106.532	242.471	190.000
93.595	27.081	191.000
95.168	25.687	191.000
93.175	25.853	191.000
107.421	244.592	192.000
105.857	244.986	192.000
107.627	244.554	193.000
106.448	243.084	193.000
190.150	495.848	194.000
189.593	495.649	194.000
189.849	495.846	194.000
189.795	495.974	194.000
190.253	496.360	194.000
189.583	495.847	194.000
189.539	495.396	194.000
189.955	495.520	194.000
285.974	252.759	195.000
286.330	252.213	195.000
287.917	248.130	196.000
288.332	248.691	196.000
288.016	249.707	196.000
286.653	250.996	196.000
286.134	252.416	196.000
190.562	495.332	197.000
189.823	495.572	197.000
190.138	495.664	197.000
190.148	495.805	197.000
190.315	496.290	197.000
110.241	246.643	198.000
112.366	247.267	198.000
81.298	240.780	199.000
80.006	240.431	199.000
391.322	384.034	200.000
391.696	384.009	200.000
391.914	384.062	200.000
350.184	176.257	201.000
348.610	177.604	201.000
348.386	176.073	201.000
239.956	204.641	202.000
240.819	203.816	202.000
242.051	202.175	202.000
242.860	202.262	202.000
241.573	203.609	202.000
240.284	204.333	202.000
238.169	202.939	202.000
238.318	200.439	202.000
237.665	201.421	202.000
237.595	202.417	202.000
236.542	201.972	202.000
235.453	200.967	202.000
234.920	200.540	202.000
234.325	202.162	202.000
77.265	241.828	203.000
75.440	240.729	203.000
222.473	471.508	204.000
222.674	471.218	204.000
352.004	208.854	205.000
351.446	208.326	205.000
351.398	208.435	205.000
121.910	225.706	206.000
120.380	226.769	206.000
121.254	227.147	206.000
121.494	228.567	207.000
122.384	229.273	207.000
122.433	230.011	207.000
122.036	230.540	207.000
121.813	229.990	207.000
120.202	230.156	207.000
120.066	229.297	207.000
119.749	229.220	207.000
120.665	227.362	207.000
122.514	228.194	207.000
122.988	228.391	207.000
123.284	228.868	207.000
122.005	226.692	207.000
121.334	226.762	207.000
122.097	226.064	207.000
123.182	228.537	207.000
123.697	229.275	207.000
123.662	230.082	207.000
124.900	230.692	207.000
125.367	229.251	207.000
124.652	232.123	208.000
124.592	230.453	208.000
125.902	228.587	208.000
125.335	229.346	208.000
124.800	230.229	208.000
124.789	229.399	208.000
125.460	229.120	208.000
126.026	228.699	208.000
125.200	227.395	208.000
126.749	225.434	208.000
126.071	226.105	208.000
126.241	226.226	208.000
126.224	226.039	208.000
371.397	166.172	209.000
371.659	166.418	209.000
371.119	166.856	210.000
370.976	165.885	210.000
369.602	166.465	210.000
369.710	166.454	210.000
368.914	166.275	210.000
368.083	166.160	210.000
367.248	166.595	210.000
366.919	166.230	210.000
366.792	165.932	210.000
366.440	167.077	211.000
367.061	166.404	211.000
367.106	166.887	211.000
367.251	166.519	211.000
367.024	165.521	211.000
366.762	165.471	211.000
240.293	193.939	212.000
239.819	193.681	212.000
350.649	207.951	213.000
350.474	206.236	213.000
350.385	205.133	213.000
349.666	206.386	213.000
74.282	379.676	214.000
71.107	379.611	214.000
70.628	378.403	214.000
70.364	378.658	214.000
427.378	388.832	215.000
425.383	388.045	215.000
424.254	388.382	215.000
425.312	388.853	215.000
122.576	234.565	216.000
121.641	234.632	216.000
121.377	234.921	216.000
119.925	235.530	216.000
120.582	234.150	216.000
365.227	184.771	217.000
365.053	184.684	217.000
363.436	183.835	217.000
117.906	232.883	218.000
117.637	231.444	218.000
117.904	232.076	218.000
362.869	184.640	219.000
363.590	184.169	219.000
365.770	183.670	220.000
365.763	184.304	220.000
365.996	184.075	220.000
119.669	481.379	221.000
119.158	481.577	221.000
119.498	481.330	221.000
346.607	371.839	222.000
346.603	371.473	222.000
429.503	388.999	223.000
429.509	389.069	223.000
427.712	388.751	223.000
365.305	184.951	224.000
363.745	185.118	224.000
364.379	184.741	224.000
363.911	185.737	224.000
363.474	184.721	224.000
364.481	183.859	224.000
364.231	184.479	224.000
362.747	184.107	224.000
362.008	184.567	224.000
362.752	184.338	224.000
484.379	280.903	225.000
484.924	281.273	225.000
485.909	283.246	226.000
485.503	282.844	226.000
488.825	280.630	227.000
489.033	280.394	227.000
80.074	382.980	228.000
78.874	382.966	228.000
80.366	383.912	228.000
81.239	386.362	228.000
77.472	387.895	228.000
491.484	279.386	229.000
492.842	276.811	229.000
426.514	391.424	230.000
427.823	391.670	230.000
94.866	244.672	231.000
93.979	244.996	231.000
94.331	244.271	231.000
94.798	244.923	231.000
93.997	244.801	231.000
94.171	245.122	231.000
429.897	390.255	232.000
427.684	390.013	232.000
426.899	392.566	232.000
102.200	236.913	233.000
101.336	236.154	233.000
101.130	235.429	233.000
100.737	234.466	233.000
99.792	234.946	234.000
100.855	234.616	234.000
101.857	234.987	234.000
100.992	234.645	234.000
116.953	230.857	235.000
120.418	231.714	235.000
121.148	233.751	235.000
122.322	233.376	235.000
125.676	230.017	236.000
123.590	230.556	236.000
123.864	232.220	236.000
124.915	228.587	237.000
124.989	229.445	237.000
99.122	239.231	238.000
98.282	237.651	238.000
291.418	435.753	239.000
290.045	436.892	239.000
290.444	436.752	239.000
47.260	49.898	240.000
47.150	49.464	240.000
203.317	238.305	241.000
203.938	237.137	241.000
219.573	291.554	242.000
219.489	292.489	242.000
219.792	292.247	242.000
218.912	292.685	242.000
217.616	294.894	242.000
218.763	294.174	242.000
218.117	295.686	242.000
435.566	435.202	243.000
435.990	435.797	243.000
436.140	435.058	243.000
437.244	435.523	243.000
437.715	436.883	243.000
436.890	436.159	243.000
435.907	435.501	243.000
435.792	435.040	243.000
435.043	433.345	243.000
435.419	434.796	243.000
389.410	406.496	244.000
389.144	406.052	244.000
388.549	405.520	244.000
388.069	406.661	244.000
386.890	406.501	244.000
18.582	462.718	245.000
18.325	461.808	245.000
18.851	461.449	245.000
21.447	463.477	245.000
20.812	462.605	245.000
157.942	403.062	246.000
158.031	401.403	246.000
155.425	401.908	246.000
154.039	402.020	246.000
152.793	401.523	246.000
151.084	402.992	246.000
149.533	402.775	246.000
150.288	402.556	246.000
152.111	404.114	246.000
152.707	403.945	246.000
151.851	404.240	246.000
151.770	403.160	246.000
151.104	403.640	246.000
201.618	267.178	247.000
201.944	266.836	247.000
201.524	266.162	247.000
200.833	266.032	247.000
202.640	266.170	247.000
201.897	266.202	247.000
-10.593	226.051	248.000
-9.900	225.955	248.000
-9.602	228.183	248.000
-8.488	229.445	248.000
-8.960	229.670	248.000
-8.155	229.304	248.000
-8.965	227.679	248.000
-11.148	224.595	248.000
-11.543	224.012	248.000
-11.508	224.768	248.000
-10.762	224.130	248.000
-10.766	223.997	248.000
54.793	83.358	249.000
55.594	82.016	249.000
55.730	81.430	249.000
56.294	81.489	249.000
107.702	55.074	250.000
109.041	54.564	250.000
108.987	54.799	250.000
108.107	54.064	250.000
131.784	481.815	251.000
131.561	481.768	251.000
131.607	481.849	251.000
131.574	481.547	251.000
131.494	481.471	251.000
131.487	482.086	251.000
131.380	481.845	251.000
131.784	482.132	251.000
131.646	482.036	251.000
131.559	481.989	251.000
131.699	481.667	251.000
131.141	481.862	251.000
235.014	208.787	252.000
233.582	208.861	252.000
231.722	206.380	252.000
232.674	245.848	253.000
233.195	244.514	253.000
315.003	378.802	254.000
315.215	381.791	254.000
316.253	383.039	254.000
314.928	384.295	254.000
316.018	385.860	254.000
313.702	386.310	254.000
314.986	385.549	254.000
459.411	80.840	255.000
460.444	80.234	255.000
51.533	231.681	256.000
51.981	231.930	256.000
51.676	232.554	256.000
49.652	231.725	256.000
49.489	232.639	256.000
48.500	232.737	256.000
47.526	51.223	257.000
47.711	51.705	257.000
47.087	51.174	257.000
204.715	234.819	258.000
204.847	235.848	258.000
218.529	240.730	259.000
217.737	241.179	259.000
218.249	240.785	259.000
218.714	241.651	259.000
353.744	407.866	260.000
351.105	408.273	260.000
349.959	408.435	260.000
249.197	79.528	261.000
249.129	79.949	261.000
248.959	79.883	261.000
248.929	79.307	261.000
205.982	235.783	262.000
206.683	235.302	262.000
276.487	67.976	263.000
277.582	68.855	263.000
276.942	68.638	263.000
460.277	80.430	264.000
458.576	82.532	264.000
81.954	477.974	265.000
81.905	479.074	265.000
82.994	478.753	265.000
124.685	280.166	266.000
125.082	279.227	266.000
127.590	278.920	266.000
469.919	84.015	267.000
470.096	82.091	267.000
468.781	82.524	267.000
202.965	267.335	268.000
201.956	266.958	268.000
201.152	266.034	268.000
350.982	408.428	269.000
350.432	407.623	269.000
350.467	408.529	269.000
70.095	70.026	270.000
69.453	69.844	270.000
215.243	292.228	271.000
214.409	292.470	271.000
212.908	292.537	271.000
211.007	291.743	271.000
203.624	308.345	272.000
204.301	309.569	272.000
457.970	82.141	273.000
459.012	85.136	273.000
218.995	241.527	274.000
219.127	241.145	274.000
155.654	285.028	275.000
155.887	284.925	275.000
155.357	284.929	275.000
280.788	488.627	276.000
280.508	487.978	276.000
279.819	485.420	276.000
279.314	485.141	276.000
278.678	484.443	276.000
279.366	485.181	276.000
277.433	484.471	276.000
278.329	482.990	276.000
278.837	479.741	276.000
277.403	479.483	276.000
276.888	480.162	276.000
278.130	479.574	276.000
279.707	477.474	276.000
45.070	196.380	277.000
43.263	195.406	277.000
513.308	376.753	278.000
513.475	378.016	278.000
513.488	379.551	278.000
15.615	465.769	279.000
18.378	467.926	279.000
22.367	467.223	279.000
23.300	465.831	279.000
22.734	470.757	279.000
22.810	469.439	279.000
24.846	469.499	279.000
26.557	469.807	279.000
25.530	469.228	279.000
26.449	468.781	279.000
25.162	467.118	279.000
25.023	464.936	279.000
197.939	262.323	280.000
197.644	262.018	280.000
197.924	262.614	280.000
248.940	79.760	281.000
249.238	79.652	281.000
248.688	79.529	281.000
248.969	79.825	281.000
219.526	241.265	282.000
219.313	241.268	282.000
206.709	405.746	283.000
207.603	406.898	283.000
458.849	84.569	284.000
457.584	83.667	284.000
459.387	85.220	284.000
212.540	294.935	285.000
213.136	295.481	285.000
54.473	84.961	286.000
54.951	83.674	286.000
70.365	69.711	287.000
71.397	69.814	287.000
71.021	69.979	287.000
155.397	284.163	288.000
155.895	284.427	288.000
155.860	284.142	288.000
406.817	429.906	289.000
407.055	431.076	289.000
49.662	197.738	290.000
49.873	198.063	290.000
-9.476	221.287	291.000
-10.675	222.233	291.000
-10.756	221.931	291.000
86.657	41.792	292.000
88.251	41.560	292.000
89.570	40.621	292.000
88.918	41.730	292.000
88.225	45.036	292.000
87.240	44.753	292.000
86.900	45.740	292.000
87.014	46.472	292.000
376.826	96.398	293.000
376.602	95.266	293.000
375.899	94.141	293.000
375.953	94.116	293.000
207.670	312.339	294.000
207.252	310.502	294.000
218.693	240.364	295.000
220.011	241.275	295.000
221.092	240.431	295.000
221.383	239.260	295.000
219.856	239.768	295.000
69.330	67.919	296.000
68.640	68.761	296.000
93.291	473.235	297.000
92.561	473.459	297.000
92.479	471.509	297.000
257.102	263.294	298.000
255.927	264.110	298.000
39.528	187.918	299.000
38.002	188.705	299.000
39.428	188.382	299.000
249.619	80.064	300.000
248.753	79.678	300.000
249.191	79.651	300.000
248.512	79.563	300.000
249.714	79.907	300.000
249.249	79.711	300.000
249.526	79.840	300.000
267.917	43.290	301.000
266.949	43.011	301.000
316.175	418.276	302.000
316.038	418.374	302.000
315.374	416.700	302.000
314.460	417.433	302.000
122.727	296.272	303.000
123.286	295.382	303.000
282.173	480.167	304.000
284.138	482.162	304.000
283.378	482.729	304.000
407.274	431.324	305.000
406.449	431.858	305.000
92.696	471.495	306.000
92.431	469.504	306.000
275.483	79.285	307.000
275.001	79.875	307.000
273.279	78.867	307.000
37.997	189.893	308.000
37.611	191.331	308.000
37.878	192.420	308.000
40.007	193.093	308.000
215.382	281.956	309.000
214.671	281.560	309.000
215.435	281.150	309.000
214.699	281.421	309.000
215.203	281.053	309.000
78.646	62.123	310.000
78.729	62.339	310.000
92.569	472.445	311.000
93.727	473.168	311.000
93.775	473.430	311.000
93.988	473.435	311.000
259.208	264.865	312.000
259.261	265.130	312.000
271.543	45.749	313.000
271.970	45.919	313.000
273.002	47.768	313.000
408.180	434.134	314.000
408.282	432.529	314.000
408.829	433.438	314.000
408.537	431.324	314.000
407.487	430.406	314.000
123.706	301.655	315.000
124.419	300.521	315.000
123.428	301.559	315.000
248.688	79.583	316.000
249.699	79.374	316.000
249.276	79.291	316.000
249.825	79.693	316.000
249.394	80.058	316.000
273.100	79.216	317.000
274.125	78.730	317.000
274.464	79.139	317.000
43.799	195.861	318.000
42.963	194.545	318.000
43.070	194.578	318.000
108.716	479.055	319.000
109.484	479.167	319.000
277.497	47.780	320.000
276.453	47.692	320.000
274.469	48.610	320.000
273.855	47.512	320.000
464.746	81.297	321.000
464.931	81.900	321.000
462.892	81.760	321.000
109.254	477.048	322.000
109.520	477.269	322.000
127.500	301.194	323.000
125.504	301.722	323.000
123.380	301.685	323.000
123.643	302.320	323.000
249.115	79.630	324.000
249.715	79.205	324.000
249.283	79.040	324.000
462.815	82.569	325.000
463.238	83.524	325.000
464.485	83.472	325.000
56.146	50.267	326.000
55.816	50.140	326.000
469.390	303.578	327.000
468.532	304.539	327.000
468.405	303.306	327.000
468.279	301.726	327.000
468.750	300.792	327.000
468.460	299.939	327.000
210.499	214.900	328.000
211.806	216.153	328.000
212.434	216.551	328.000
211.865	217.381	328.000
209.694	216.893	328.000
210.290	217.766	328.000
100.141	46.997	329.000
98.902	45.833	329.000
99.095	46.832	329.000
97.621	45.822	329.000
96.105	45.645	329.000
94.401	48.177	329.000
203.841	324.579	330.000
206.226	325.803	330.000
81.852	69.452	331.000
83.371	69.155	331.000
83.551	67.974	331.000
81.080	65.053	331.000
73.292	61.552	332.000
72.749	60.326	332.000
399.678	88.464	333.000
401.059	87.738	333.000
402.613	88.051	333.000
402.748	87.709	333.000
404.927	85.809	333.000
405.716	85.494	333.000
405.074	86.401	333.000
404.779	88.059	333.000
92.890	47.572	334.000
94.433	47.629	334.000
351.985	406.638	335.000
352.742	405.872	335.000
352.998	405.685	335.000
352.879	405.990	335.000
85.568	44.855	336.000
85.065	42.703	336.000
85.852	41.956	336.000
87.208	40.979	336.000
87.881	40.331	336.000
88.191	40.696	336.000
86.526	40.929	336.000
86.659	42.578	336.000
86.893	42.876	336.000
86.890	46.276	336.000
87.371	46.552	336.000
87.802	44.732	336.000
87.908	44.315	336.000
89.658	43.812	336.000
92.009	44.154	336.000
92.183	45.371	336.000
90.986	44.476	336.000
257.521	273.991	337.000
257.432	274.056	337.000
257.666	274.305	337.000
257.998	274.128	337.000
257.874	274.124	337.000
257.434	273.765	337.000
79.362	61.422	338.000
77.827	59.849	338.000
335.382	83.495	339.000
334.718	84.458	339.000
119.802	300.955	340.000
120.415	300.363	340.000
122.021	300.555	340.000
124.065	300.630	340.000
123.500	300.124	340.000
123.376	297.097	340.000
123.833	296.921	340.000
123.862	296.045	340.000
123.922	294.506	340.000
418.869	445.318	341.000
418.096	445.283	341.000
77.277	58.130	342.000
78.495	57.374	342.000
77.216	57.576	342.000
77.091	56.384	343.000
79.023	55.446	343.000
79.904	56.110	343.000
81.358	56.898	343.000
82.862	54.211	343.000
81.972	52.316	343.000
82.403	51.516	343.000
83.143	54.244	343.000
82.901	54.411	343.000
82.839	54.707	343.000
81.523	54.538	343.000
81.689	52.531	343.000
123.812	294.204	344.000
122.966	295.042	344.000
413.255	428.575	345.000
413.698	428.612	345.000
283.861	77.267	346.000
284.477	79.113	346.000
373.192	72.328	347.000
375.129	74.364	347.000
375.090	73.751	347.000
375.570	72.801	347.000
375.994	75.284	347.000
493.169	163.755	348.000
492.898	164.042	348.000
196.002	250.655	349.000
195.501	252.444	349.000
196.117	252.124	349.000
197.053	252.676	349.000
342.936	406.666	350.000
342.414	405.162	350.000
120.556	297.807	351.000
120.786	297.493	351.000
458.534	423.242	352.000
462.017	423.699	352.000
185.217	292.285	353.000
186.579	292.875	353.000
187.437	293.199	353.000
187.506	293.754	353.000
186.379	293.720	353.000
186.068	296.570	353.000
185.836	297.712	353.000
183.854	299.026	353.000
364.596	80.430	354.000
363.914	81.220	354.000
373.885	72.822	355.000
373.935	71.843	355.000
261.610	272.889	356.000
262.536	273.749	356.000
275.236	80.670	357.000
276.773	79.616	357.000
184.203	298.305	358.000
181.681	300.069	358.000
412.987	430.688	359.000
412.497	430.125	359.000
410.969	429.859	359.000
411.157	430.346	359.000
410.261	430.379	359.000
367.064	246.336	360.000
366.350	247.803	360.000
368.119	246.534	360.000
367.374	246.615	360.000
366.836	247.530	360.000
245.466	103.068	361.000
245.783	103.738	361.000
245.346	102.992	361.000
245.311	102.345	361.000
245.303	102.338	361.000
245.817	103.140	361.000
244.745	102.418	361.000
245.119	103.394	361.000
466.788	63.188	362.000
466.118	63.832	362.000
259.238	271.193	363.000
260.552	270.076	363.000
261.398	270.930	363.000
407.099	434.351	364.000
407.542	434.462	364.000
399.030	154.679	365.000
399.156	153.581	365.000
365.304	247.414	366.000
363.823	245.314	366.000
364.879	246.267	366.000
365.660	245.586	366.000
365.196	245.579	366.000
91.858	44.820	367.000
93.261	44.386	367.000
263.314	273.000	368.000
263.969	271.942	368.000
408.105	435.740	369.000
409.086	435.778	369.000
409.025	436.380	369.000
409.566	435.242	369.000
410.357	434.881	369.000
81.842	47.325	370.000
79.842	47.724	370.000
79.933	50.425	370.000
45.888	236.587	371.000
46.300	235.876	371.000
448.843	52.655	372.000
449.489	53.041	372.000
434.843	414.949	373.000
436.432	416.858	373.000
436.264	416.089	373.000
355.368	99.678	374.000
356.335	98.527	374.000
79.433	46.664	375.000
79.283	47.710	375.000
80.487	46.484	376.000
82.205	46.810	376.000
224.558	223.124	377.000
223.953	222.677	377.000
280.002	56.880	378.000
280.180	55.098	378.000
45.755	236.027	379.000
45.755	235.539	379.000
98.524	461.196	380.000
97.459	461.989	380.000
282.139	54.577	381.000
281.758	54.061	381.000
281.781	54.777	381.000
281.699	56.296	381.000
280.792	55.317	381.000
245.325	103.744	382.000
244.814	103.652	382.000
246.019	103.439	382.000
245.264	103.255	382.000
56.629	197.665	383.000
56.120	197.728	383.000
223.589	223.806	384.000
226.374	223.290	384.000
56.278	196.832	385.000
57.765	196.504	385.000
224.914	224.010	386.000
224.800	223.914	386.000
97.870	262.088	387.000
96.130	263.142	387.000
224.644	225.260	388.000
224.021	225.396	388.000
39.811	85.461	389.000
40.081	86.851	389.000
42.669	88.411	389.000
126.950	490.571	390.000
126.901	489.466	390.000
124.840	488.143	390.000
254.500	270.185	391.000
254.186	270.414	391.000
74.443	464.107	392.000
74.560	464.431	392.000
46.759	235.460	393.000
46.827	235.086	393.000
75.399	463.522	394.000
76.338	462.998	394.000
78.137	463.130	394.000
78.456	463.458	394.000
77.391	464.872	394.000
79.004	466.006	394.000
471.838	276.308	395.000
471.566	278.017	395.000
120.989	301.200	396.000
119.610	300.874	396.000
118.472	299.532	396.000
118.718	299.355	396.000
118.439	298.317	396.000
48.506	235.158	397.000
48.654	235.183	397.000
471.168	279.754	398.000
471.412	279.812	398.000
471.044	279.719	398.000
471.042	280.159	398.000
471.202	280.063	398.000
471.218	280.143	398.000
52.293	202.291	399.000
53.888	201.180	399.000
117.777	300.735	400.000
119.918	302.245	400.000
120.827	302.346	400.000
119.557	300.882	400.000
405.783	183.377	401.000
405.718	185.109	401.000
404.947	184.229	401.000
118.925	298.811	402.000
118.250	299.597	402.000
118.321	298.839	402.000
118.268	299.124	402.000
253.991	267.343	403.000
254.439	267.672	403.000
253.869	266.303	403.000
62.534	234.977	404.000
62.668	236.604	404.000
63.089	235.400	404.000
63.827	237.659	404.000
63.696	238.085	404.000
121.314	300.621	405.000
120.109	301.261	405.000
119.646	302.438	405.000
221.175	408.782	406.000
221.280	408.846	406.000
271.108	272.560	407.000
270.830	271.576	407.000
120.674	303.629	408.000
121.825	304.106	408.000
271.311	272.914	409.000
271.231	273.221	409.000
93.622	59.383	410.000
93.305	58.894	410.000
196.375	396.972	411.000
196.449	396.798	411.000
198.460	396.372	411.000
270.153	271.299	412.000
269.562	269.469	412.000
121.103	303.221	413.000
119.421	302.010	413.000
119.598	301.582	413.000
46.727	232.471	414.000
47.687	233.261	414.000
48.723	231.447	414.000
47.454	234.689	414.000
46.994	233.629	414.000
51.319	43.293	415.000
53.304	44.400	415.000
91.072	57.917	416.000
91.298	58.504	416.000
91.517	59.292	416.000
196.800	397.693	417.000
197.073	398.014	417.000
49.208	233.333	418.000
49.850	234.214	418.000
52.075	42.786	419.000
52.712	43.141	419.000
50.734	43.689	419.000
50.426	43.977	419.000
483.541	158.708	420.000
482.638	158.585	420.000
111.405	474.843	421.000
111.961	475.328	421.000
231.571	346.154	422.000
231.910	346.508	422.000
230.581	345.525	422.000
470.459	284.683	423.000
471.896	285.986	423.000
134.284	219.617	424.000
132.846	220.656	424.000
131.549	221.205	424.000
88.426	65.041	425.000
88.821	66.176	425.000
465.714	425.265	426.000
466.341	426.069	426.000
55.351	46.463	427.000
55.583	46.312	427.000
56.979	46.732	427.000
55.073	46.274	427.000
125.788	482.475	428.000
126.664	482.641	428.000
126.119	482.074	428.000
125.336	481.117	428.000
125.467	478.629	428.000
127.492	477.701	428.000
127.410	477.833	428.000
125.117	477.846	428.000
123.303	476.318	428.000
50.054	226.698	429.000
51.374	228.075	429.000
471.873	302.740	430.000
471.324	303.756	430.000
201.031	323.551	431.000
200.917	322.902	431.000
466.397	427.211	432.000
464.704	427.301	432.000
464.343	429.623	433.000
462.918	428.945	433.000
232.145	259.481	434.000
231.572	261.360	434.000
247.229	128.994	435.000
248.372	128.452	435.000
248.515	128.177	435.000
80.575	48.592	436.000
80.047	50.836	436.000
79.582	51.326	436.000
79.892	50.614	436.000
81.284	50.302	436.000
81.115	50.969	436.000
80.101	50.309	436.000
81.168	51.078	436.000
80.249	48.372	436.000
78.448	47.856	436.000
76.965	47.916	436.000
247.604	127.538	437.000
247.119	126.682	437.000
248.697	126.938	437.000
249.273	127.145	437.000
253.080	262.379	438.000
253.093	261.747	438.000
471.304	428.751	439.000
470.906	429.002	439.000
84.502	71.724	440.000
84.679	70.880	440.000
83.789	69.983	440.000
84.616	70.723	440.000
82.805	70.083	440.000
84.924	70.392	440.000
83.847	70.655	440.000
79.843	46.270	441.000
81.538	47.437	441.000
81.543	47.048	441.000
82.993	50.427	441.000
81.309	50.777	441.000
80.932	52.688	441.000
80.581	50.551	441.000
79.139	49.855	441.000
79.684	47.908	441.000
82.382	49.766	441.000
85.198	50.205	441.000
252.909	260.875	442.000
251.045	261.579	442.000
473.200	427.451	443.000
473.138	426.816	443.000
42.198	196.247	444.000
41.404	196.042	444.000
473.973	424.750	445.000
473.080	424.797	445.000
41.506	195.023	446.000
43.079	195.269	446.000
86.889	62.377	447.000
87.581	61.960	447.000
97.480	61.784	448.000
99.819	60.991	448.000
101.780	63.594	448.000
101.902	62.773	448.000
101.643	62.460	448.000
102.390	61.288	448.000
102.665	62.110	448.000
281.875	71.980	449.000
281.812	72.089	449.000
281.249	71.564	449.000
83.849	61.732	450.000
84.570	61.637	450.000
84.097	60.743	450.000
82.675	60.216	450.000
84.831	60.347	450.000
279.018	70.127	451.000
277.714	70.554	451.000
278.192	70.860	451.000
279.791	70.659	451.000
280.352	71.534	451.000
279.745	71.362	451.000
279.021	70.805	451.000
239.589	119.606	452.000
239.532	119.767	452.000
86.969	61.914	453.000
86.767	59.728	453.000
86.783	59.373	453.000
101.136	62.361	454.000
100.753	62.785	454.000
239.815	118.222	455.000
239.334	118.726	455.000
238.784	116.886	455.000
240.077	117.002	455.000
478.479	422.818	456.000
477.816	423.630	456.000
478.395	424.173	456.000
478.763	425.673	456.000
209.901	212.473	457.000
210.054	212.869	457.000
210.412	212.110	457.000
210.047	211.214	457.000
240.434	116.594	458.000
239.515	116.359	458.000
239.162	116.503	458.000
172.336	399.229	459.000
170.659	400.231	459.000
169.566	399.898	459.000
20.812	469.970	460.000
20.620	469.755	460.000
86.329	54.823	461.000
85.256	54.590	461.000
86.428	55.426	461.000
85.350	56.414	461.000
84.711	56.452	461.000
83.726	57.057	461.000
83.236	59.916	461.000
82.694	59.863	461.000
80.773	58.593	461.000
238.852	115.598	462.000
238.869	116.423	462.000
238.779	116.798	462.000
239.026	115.899	462.000
167.281	398.809	463.000
165.349	399.305	463.000
165.590	397.696	463.000
165.782	396.652	463.000
165.437	396.204	463.000
21.641	466.908	464.000
21.919	465.299	464.000
21.734	465.636	464.000
209.388	212.635	465.000
207.341	214.840	465.000
209.226	215.956	465.000
209.859	214.094	465.000
209.569	213.204	465.000
207.473	214.283	465.000
207.878	215.504	465.000
208.939	214.808	465.000
207.043	213.731	465.000
123.426	477.472	466.000
123.025	475.891	466.000
123.696	475.577	466.000
123.916	474.217	466.000
79.564	59.198	467.000
79.966	58.842	467.000
81.204	57.870	467.000
84.832	54.931	467.000
85.604	51.517	467.000
106.973	486.436	468.000
105.600	486.469	468.000
106.127	486.484	468.000
491.953	286.606	469.000
491.941	288.345	469.000
491.400	289.397	469.000
490.630	285.828	469.000
106.022	485.899	470.000
105.826	486.123	470.000
106.042	486.166	471.000
106.219	486.281	471.000
106.029	486.509	471.000
106.220	486.192	471.000
83.490	47.996	472.000
83.316	48.977	472.000
83.491	50.695	472.000
82.741	51.509	472.000
84.414	50.718	472.000
83.662	48.652	473.000
83.498	49.560	473.000
81.780	49.460	473.000
124.407	478.545	474.000
127.325	478.516	474.000
80.702	67.778	475.000
84.126	71.416	475.000
82.270	48.591	476.000
81.244	47.203	476.000
320.058	389.397	477.000
320.707	388.743	477.000
128.557	480.821	478.000
129.774	480.845	478.000
130.178	480.151	478.000
80.701	65.289	479.000
84.785	65.801	479.000
85.607	63.029	479.000
85.447	62.440	479.000
85.285	60.081	479.000
83.863	55.220	479.000
85.868	53.554	479.000
87.251	54.773	479.000
479.968	381.030	480.000
480.138	380.790	480.000
211.736	242.403	481.000
211.951	243.610	481.000
212.811	243.973	481.000
132.317	465.684	482.000
131.386	465.793	482.000
133.785	466.315	482.000
135.377	465.401	482.000
254.175	270.063	483.000
255.529	269.263	483.000
257.159	262.045	484.000
256.680	263.711	484.000
256.614	263.077	484.000
408.569	174.491	485.000
406.754	171.061	485.000
84.778	49.892	486.000
83.504	48.970	486.000
82.119	48.747	486.000
82.156	50.395	486.000
132.189	467.376	487.000
133.700	467.164	487.000
133.948	468.442	487.000
134.236	468.201	487.000
84.612	51.310	488.000
84.628	50.293	488.000
84.302	55.022	489.000
85.955	56.803	489.000
88.084	69.194	490.000
87.217	68.720	490.000
88.325	63.328	491.000
86.647	60.386	491.000
85.273	59.876	491.000
85.260	60.787	491.000
85.534	59.954	491.000
85.332	60.430	491.000
268.946	500.065	492.000
270.659	498.914	492.000
270.895	498.747	492.000
270.736	497.185	492.000
273.566	496.333	492.000
274.957	496.765	492.000
135.677	469.634	493.000
134.257	470.262	493.000
84.451	62.604	494.000
84.913	61.061	494.000
84.122	62.042	494.000
84.357	63.894	494.000
84.950	62.636	494.000
85.414	60.096	494.000
86.849	59.899	494.000
85.340	58.211	494.000
85.676	58.034	494.000
85.059	57.233	494.000
84.955	56.088	494.000
64.138	55.482	495.000
63.453	55.869	495.000
64.261	56.494	495.000
191.059	307.518	496.000
191.599	307.770	496.000
493.504	364.474	497.000
493.344	363.897	497.000
493.558	364.704	497.000
215.270	398.746	498.000
215.563	399.363	498.000
214.574	398.337	498.000
212.430	399.531	498.000
214.932	398.285	498.000
212.920	397.905	498.000
273.619	494.853	499.000
272.068	495.867	499.000
189.302	310.240	500.000
188.560	308.329	500.000
28.900	470.048	501.000
28.140	467.888	501.000
27.689	468.547	501.000
28.050	468.991	501.000
27.888	468.025	501.000
28.487	468.487	501.000
29.143	469.791	501.000
29.787	469.439	501.000
107.750	484.513	502.000
106.522	484.223	502.000
105.875	483.813	502.000
493.810	364.775	503.000
493.392	364.397	503.000
30.521	467.259	504.000
29.804	466.407	504.000
29.317	467.325	504.000
411.600	166.979	505.000
410.790	168.187	505.000
378.969	78.693	506.000
377.295	80.054	506.000
411.167	168.584	507.000
410.924	169.658	507.000
493.323	365.460	508.000
493.367	364.922	508.000
493.808	364.723	508.000
493.596	364.525	508.000
30.444	466.935	509.000
29.137	468.168	509.000
27.459	467.664	509.000
27.887	466.875	509.000
25.228	466.551	509.000
22.888	465.987	509.000
23.703	465.962	509.000
23.507	468.781	509.000
24.176	467.352	509.000
23.558	467.226	509.000
23.863	467.928	509.000
23.867	466.107	509.000
23.113	464.870	509.000
22.532	466.316	509.000
23.207	469.091	509.000
24.605	469.718	509.000
26.722	470.305	509.000
375.655	79.793	510.000
374.553	79.887	510.000
412.846	166.978	511.000
412.186	166.036	511.000
494.222	364.958	512.000
493.940	364.637	512.000
413.022	166.551	513.000
413.223	168.042	513.000
413.746	168.334	513.000
493.401	365.234	514.000
493.402	365.137	514.000
493.880	364.663	514.000
494.030	364.869	514.000
493.909	364.762	514.000
83.081	48.477	515.000
82.908	48.345	515.000
414.520	167.389	516.000
414.549	167.163	516.000
413.374	167.825	516.000
412.323	168.614	516.000
410.820	168.443	516.000
411.114	169.184	516.000
413.244	171.427	516.000
300.397	375.363	517.000
300.065	375.295	517.000
300.491	375.555	517.000
85.656	51.958	518.000
85.851	51.886	518.000
29.013	468.352	519.000
29.423	468.783	519.000
30.893	469.004	519.000
83.666	49.652	520.000
83.297	48.953	520.000
84.334	51.200	520.000
83.185	51.651	520.000
82.636	51.412	520.000
82.435	51.492	520.000
81.773	53.071	520.000
81.401	53.200	520.000
254.115	263.697	521.000
254.086	265.609	521.000
135.989	417.232	522.000
136.151	416.920	522.000
493.619	364.657	523.000
493.782	364.818	523.000
494.079	364.679	523.000
30.532	468.661	524.000
30.705	468.459	524.000
30.290	469.112	524.000
29.045	470.305	524.000
26.771	470.811	524.000
24.152	468.776	524.000
25.480	467.994	524.000
26.784	465.665	524.000
27.725	465.453	524.000
27.337	465.498	524.000
26.580	464.494	524.000
84.113	52.666	525.000
83.822	53.019	525.000
84.572	53.286	525.000
84.033	51.808	525.000
30.012	464.419	526.000
29.095	463.534	526.000
83.853	49.939	527.000
84.281	49.945	527.000
81.680	50.265	527.000
82.231	50.842	527.000
80.090	50.578	527.000
80.479	49.884	527.000
81.915	50.530	527.000
79.613	52.772	527.000
79.001	52.559	527.000
79.293	52.565	527.000
78.904	53.071	527.000
79.273	52.223	527.000
78.422	51.928	527.000
[truncated: 6,370 more rows]
