# Supplementary material for: The transpeptidase PBP2 governs initial localization and activity of the major cell-wall synthesis machinery in E. coli
Source: eLife. 2020 Feb 20;9:e50629. doi: 10.7554/eLife.50629 (PMC7089770; doi:10.7554/eLife.50629)
Supplement: Source data 1. [file elife-50629-data1.zip › data/fast/PAmCherry/A22inliq_FRAP3min_2.txt]

X Y ID
91.167	209.539	1.000
90.299	209.845	1.000
89.233	209.253	1.000
166.680	218.716	2.000
166.965	218.948	2.000
221.239	232.133	3.000
222.055	233.319	3.000
221.739	233.479	3.000
222.095	233.864	3.000
223.331	232.787	3.000
222.096	232.672	3.000
220.895	234.421	3.000
220.520	234.765	3.000
220.842	233.811	3.000
220.599	234.491	3.000
220.653	234.343	3.000
220.861	234.147	3.000
220.837	233.851	3.000
274.840	244.618	4.000
276.254	245.262	4.000
274.903	244.778	4.000
440.754	238.570	5.000
441.170	238.956	5.000
441.354	239.600	5.000
440.957	237.834	5.000
441.168	236.678	5.000
441.672	236.543	5.000
441.511	238.713	5.000
441.761	238.789	5.000
442.671	238.870	5.000
442.309	239.855	5.000
443.740	240.766	5.000
443.981	239.486	5.000
443.081	238.367	5.000
72.945	291.184	6.000
72.928	291.316	6.000
451.923	303.219	7.000
451.186	302.864	7.000
405.351	313.837	8.000
404.681	312.958	8.000
404.838	313.276	8.000
405.128	313.946	8.000
404.608	313.766	8.000
404.005	313.514	8.000
404.007	313.750	8.000
396.461	327.002	9.000
397.250	326.592	9.000
396.143	326.394	9.000
395.931	327.163	9.000
394.814	327.907	9.000
309.291	373.649	10.000
308.148	372.796	10.000
308.865	373.402	10.000
308.207	374.327	10.000
90.946	390.317	11.000
88.832	388.171	11.000
89.210	390.053	11.000
88.768	391.098	11.000
74.755	401.637	12.000
74.783	400.366	12.000
112.956	226.042	13.000
111.594	225.423	13.000
110.681	225.249	13.000
234.287	226.093	14.000
234.123	224.759	14.000
233.175	224.216	14.000
231.280	224.144	14.000
232.648	224.262	14.000
287.544	258.059	15.000
290.468	256.988	15.000
289.114	257.387	15.000
290.020	257.690	15.000
291.199	257.616	15.000
290.643	256.680	15.000
109.374	278.580	16.000
109.336	276.773	16.000
434.141	330.140	17.000
432.714	328.662	17.000
432.018	327.341	17.000
432.041	325.918	17.000
432.099	326.026	17.000
432.722	327.940	17.000
432.346	327.006	17.000
380.972	262.879	18.000
380.472	262.197	18.000
467.058	264.732	19.000
467.281	265.470	19.000
126.107	331.676	20.000
125.956	331.613	20.000
126.080	331.717	20.000
289.105	328.166	21.000
288.625	327.462	21.000
6.693	397.633	22.000
6.764	397.225	22.000
437.724	222.187	23.000
437.968	223.589	23.000
437.017	224.076	23.000
364.838	269.966	24.000
363.263	268.658	24.000
158.556	335.166	25.000
156.853	336.022	25.000
42.569	400.950	26.000
42.268	403.449	26.000
42.517	402.741	26.000
41.562	400.620	26.000
276.410	243.268	27.000
277.164	242.181	27.000
276.536	241.902	27.000
276.413	241.366	27.000
277.443	239.849	27.000
350.831	274.149	28.000
349.344	272.347	28.000
348.876	274.148	28.000
348.991	273.375	28.000
337.759	370.222	29.000
336.325	369.559	29.000
336.074	369.169	29.000
334.985	369.205	29.000
334.581	371.337	29.000
333.701	373.237	29.000
334.313	373.934	29.000
334.641	373.410	29.000
333.239	372.938	29.000
334.544	372.150	29.000
334.081	370.605	29.000
333.661	370.322	29.000
335.234	370.303	29.000
334.813	369.504	29.000
335.029	369.770	29.000
334.780	369.442	29.000
334.138	369.680	29.000
333.545	371.228	29.000
333.186	371.821	29.000
333.220	371.245	29.000
334.488	370.746	29.000
333.680	369.920	29.000
334.050	369.105	29.000
333.891	370.229	29.000
333.275	371.041	29.000
332.909	369.766	29.000
334.513	367.383	29.000
108.733	276.419	30.000
109.776	275.924	30.000
109.610	276.380	30.000
173.382	297.581	31.000
173.868	297.785	31.000
293.321	320.217	32.000
292.843	319.875	32.000
399.672	343.919	33.000
399.435	344.120	33.000
433.196	343.743	34.000
432.146	342.850	34.000
432.297	342.790	34.000
432.637	342.291	34.000
432.439	343.188	34.000
415.238	354.311	35.000
413.904	353.925	35.000
411.760	352.847	35.000
308.504	374.653	36.000
307.332	373.543	36.000
308.063	373.233	36.000
89.093	393.506	37.000
88.436	393.068	37.000
88.376	393.169	37.000
89.138	209.744	38.000
90.499	209.552	38.000
88.996	207.771	38.000
89.428	207.979	38.000
90.362	210.151	38.000
91.837	211.761	38.000
92.385	211.866	38.000
92.409	211.375	38.000
181.591	267.549	39.000
181.461	268.839	39.000
182.244	268.336	39.000
381.402	259.895	40.000
380.342	259.787	40.000
380.233	261.761	40.000
453.292	299.687	41.000
453.783	298.589	41.000
362.465	267.489	42.000
363.425	265.518	42.000
434.559	282.933	43.000
436.553	281.862	43.000
306.303	332.064	44.000
306.848	331.943	44.000
306.678	331.044	44.000
412.530	344.538	45.000
411.896	344.602	45.000
128.466	353.134	46.000
127.469	353.811	46.000
129.164	352.814	46.000
263.499	347.060	47.000
263.723	348.097	47.000
263.529	346.924	47.000
262.433	346.667	47.000
260.254	346.921	47.000
382.197	247.917	48.000
382.221	247.940	48.000
382.234	247.962	48.000
383.688	247.736	48.000
163.271	281.259	49.000
163.054	281.182	49.000
469.459	267.141	50.000
470.983	268.087	50.000
351.141	274.948	51.000
352.547	276.258	51.000
351.992	275.478	51.000
350.895	276.561	51.000
349.908	276.216	51.000
466.395	341.385	52.000
467.184	340.512	52.000
466.066	339.447	52.000
466.017	339.268	52.000
466.223	339.973	52.000
467.760	340.264	52.000
406.101	196.923	53.000
405.228	197.163	53.000
278.277	239.892	54.000
278.778	238.554	54.000
292.319	249.357	55.000
292.839	248.273	55.000
291.748	249.434	55.000
290.974	249.679	55.000
291.249	249.848	55.000
291.101	249.535	55.000
290.269	249.645	55.000
290.048	249.258	55.000
290.139	250.592	55.000
289.975	250.493	55.000
289.761	249.638	55.000
289.277	250.226	55.000
412.622	344.911	56.000
412.108	345.311	56.000
412.222	345.542	56.000
412.902	346.738	56.000
412.562	348.809	56.000
414.486	348.402	56.000
413.819	347.062	56.000
416.007	347.927	56.000
415.368	347.830	56.000
413.109	347.454	56.000
412.000	347.615	56.000
411.151	347.649	56.000
411.498	347.005	56.000
411.665	347.295	56.000
380.408	358.553	57.000
380.945	357.293	57.000
109.124	277.254	58.000
109.646	277.037	58.000
109.982	277.546	58.000
410.852	92.705	59.000
409.728	93.985	59.000
364.919	268.978	60.000
363.244	268.171	60.000
362.254	267.686	60.000
292.673	318.023	61.000
292.807	318.367	61.000
293.134	319.334	61.000
293.611	320.510	61.000
293.424	320.339	61.000
425.447	197.851	62.000
425.493	196.804	62.000
425.213	197.527	62.000
424.282	199.548	62.000
424.940	200.668	62.000
371.283	222.204	63.000
371.299	222.325	63.000
369.575	221.700	63.000
370.063	223.353	63.000
370.378	223.521	63.000
280.765	240.228	64.000
280.301	240.722	64.000
279.612	240.042	64.000
280.178	239.384	64.000
-5.029	283.250	65.000
-4.734	283.196	65.000
84.050	290.041	66.000
84.186	290.661	66.000
402.586	336.174	67.000
402.351	335.675	67.000
262.012	347.233	68.000
261.976	346.677	68.000
263.571	347.268	68.000
88.034	395.367	69.000
85.614	392.556	69.000
193.214	278.063	70.000
193.837	278.177	70.000
192.453	279.402	70.000
191.963	280.570	70.000
191.935	281.478	70.000
350.351	274.429	71.000
348.941	274.720	71.000
347.899	275.445	71.000
348.882	275.238	71.000
349.544	276.043	71.000
351.254	275.862	71.000
350.602	276.360	71.000
350.621	277.222	71.000
352.309	278.821	71.000
176.142	328.534	72.000
174.894	326.115	72.000
174.410	324.852	72.000
173.847	323.836	72.000
172.926	323.483	72.000
173.279	322.227	72.000
278.239	347.175	73.000
278.823	348.373	73.000
262.558	275.280	74.000
263.614	274.510	74.000
264.023	273.287	74.000
232.611	326.292	75.000
232.480	325.638	75.000
319.537	262.510	76.000
317.044	261.382	76.000
316.993	259.362	76.000
190.074	323.953	77.000
188.526	322.305	77.000
404.131	317.816	78.000
402.900	317.441	78.000
403.340	331.605	79.000
403.672	333.814	79.000
402.067	334.066	79.000
402.248	334.086	79.000
411.009	94.888	80.000
410.101	94.740	80.000
408.902	93.663	80.000
408.934	93.398	80.000
369.577	269.441	81.000
369.761	271.384	81.000
368.318	270.032	81.000
370.572	269.816	81.000
369.877	271.209	81.000
158.012	323.715	82.000
156.604	322.886	82.000
399.223	198.065	83.000
400.576	196.875	83.000
401.614	197.365	83.000
400.502	196.669	83.000
400.266	196.313	83.000
399.869	196.382	83.000
131.420	237.494	84.000
131.398	237.286	84.000
131.864	239.076	84.000
410.140	248.153	85.000
410.634	247.205	85.000
412.446	250.531	85.000
262.388	347.485	86.000
262.106	347.467	86.000
263.363	346.275	86.000
264.826	345.504	86.000
266.247	346.922	86.000
267.193	348.879	86.000
464.536	263.348	87.000
465.685	264.054	87.000
231.413	324.843	88.000
231.028	325.157	88.000
230.840	323.492	88.000
402.007	317.003	89.000
402.169	316.686	89.000
425.854	200.279	90.000
426.552	199.969	90.000
426.481	201.481	90.000
442.850	239.814	91.000
444.204	239.607	91.000
444.075	238.079	91.000
443.692	236.544	91.000
395.791	245.736	92.000
395.431	245.467	92.000
315.069	260.747	93.000
315.314	260.808	93.000
192.153	282.261	94.000
191.779	284.001	94.000
191.338	283.024	94.000
191.514	282.905	94.000
188.956	282.298	94.000
190.235	281.877	94.000
400.762	335.750	95.000
402.707	334.845	95.000
403.431	333.680	95.000
403.114	333.561	95.000
401.992	333.477	95.000
288.383	249.618	96.000
288.479	249.898	96.000
289.054	247.370	96.000
66.695	265.572	97.000
66.491	265.217	97.000
66.112	264.737	97.000
119.559	318.380	98.000
117.889	317.312	98.000
394.816	246.309	99.000
401.969	248.284	99.000
401.618	247.635	99.000
401.631	249.184	99.000
404.217	249.962	99.000
402.596	249.899	99.000
466.240	260.977	100.000
466.731	261.045	100.000
112.040	208.100	101.000
111.722	205.035	101.000
109.688	202.609	101.000
108.844	205.209	101.000
108.000	206.410	101.000
109.325	206.382	101.000
109.898	204.627	101.000
110.055	205.345	101.000
110.732	206.785	101.000
112.378	205.942	101.000
111.332	206.794	101.000
315.582	261.555	102.000
314.953	262.096	102.000
354.120	278.250	103.000
353.196	277.498	103.000
411.376	345.609	104.000
411.055	346.309	104.000
412.811	346.489	104.000
414.713	346.802	104.000
416.223	346.078	104.000
413.846	346.892	104.000
413.344	346.064	104.000
412.636	346.807	104.000
259.221	275.879	105.000
259.841	275.398	105.000
258.786	275.858	105.000
258.800	275.801	105.000
261.493	274.774	105.000
172.682	319.981	106.000
172.041	322.417	106.000
173.284	321.450	106.000
173.352	319.690	106.000
302.656	370.904	107.000
303.010	371.345	107.000
289.495	245.698	108.000
288.577	247.122	108.000
287.469	246.742	108.000
66.349	265.445	109.000
66.264	265.998	109.000
118.774	316.459	110.000
118.502	315.772	110.000
441.624	235.042	111.000
442.066	234.622	111.000
444.181	235.498	111.000
446.068	234.621	111.000
444.511	234.754	111.000
444.482	234.083	111.000
443.420	234.030	111.000
446.459	233.939	111.000
315.809	261.043	112.000
316.422	260.418	112.000
317.351	261.249	112.000
403.459	330.983	113.000
402.561	331.260	113.000
392.249	77.086	114.000
393.844	77.559	114.000
139.835	238.720	115.000
145.874	237.128	115.000
148.446	237.217	115.000
149.854	237.554	115.000
149.914	236.940	115.000
152.289	235.136	115.000
168.476	321.038	116.000
168.747	323.590	116.000
170.879	322.272	116.000
171.466	322.076	116.000
236.476	320.690	117.000
236.504	321.367	117.000
236.076	321.989	117.000
236.541	321.447	117.000
236.760	320.753	117.000
237.923	321.583	117.000
238.245	321.021	117.000
239.930	321.055	117.000
239.479	322.502	117.000
240.238	323.569	117.000
289.616	318.943	118.000
289.805	318.462	118.000
261.732	275.614	119.000
260.693	275.009	119.000
260.017	275.824	119.000
259.103	275.468	119.000
255.748	274.294	119.000
255.332	275.506	119.000
253.667	273.973	119.000
254.715	273.307	119.000
257.604	271.842	119.000
165.835	222.375	120.000
164.376	222.864	120.000
347.097	241.917	121.000
346.867	242.684	121.000
43.400	410.306	122.000
44.073	410.947	122.000
189.187	282.186	123.000
189.844	283.789	123.000
190.787	284.510	123.000
490.838	87.137	124.000
490.873	87.536	124.000
490.579	86.491	124.000
491.042	87.422	124.000
492.446	86.971	124.000
288.204	247.505	125.000
286.376	250.177	125.000
424.825	199.214	126.000
424.004	199.896	126.000
351.198	278.957	127.000
351.971	279.705	127.000
352.729	280.838	127.000
352.766	282.796	127.000
353.558	282.013	127.000
353.252	280.570	127.000
112.986	326.899	128.000
113.420	325.346	128.000
102.080	223.035	129.000
101.420	223.136	129.000
348.943	241.636	130.000
349.111	241.958	130.000
348.789	243.339	130.000
350.931	243.539	130.000
350.171	243.472	130.000
350.576	242.984	130.000
350.839	243.560	130.000
351.257	242.345	130.000
466.406	261.078	131.000
465.948	261.708	131.000
156.707	321.267	132.000
157.379	321.118	132.000
405.393	337.767	133.000
406.221	337.259	133.000
408.340	338.387	133.000
409.173	340.934	133.000
152.776	236.359	134.000
152.627	236.807	134.000
286.414	250.476	135.000
286.674	250.057	135.000
286.845	249.547	135.000
372.905	263.475	136.000
373.688	262.399	136.000
372.060	263.395	136.000
189.925	283.877	137.000
189.649	281.893	137.000
190.255	281.484	137.000
190.699	279.144	137.000
290.062	317.568	138.000
290.682	317.486	138.000
328.107	264.822	139.000
329.300	265.664	139.000
411.584	272.163	140.000
411.437	271.167	140.000
294.038	315.630	141.000
293.688	316.068	141.000
238.716	322.303	142.000
239.624	323.196	142.000
105.588	224.838	143.000
103.123	226.704	143.000
103.676	228.187	143.000
335.398	367.484	144.000
335.737	367.096	144.000
335.147	366.538	144.000
335.757	365.491	144.000
336.984	365.281	144.000
338.100	365.636	144.000
337.999	366.010	144.000
337.772	367.899	144.000
338.292	367.969	144.000
339.112	366.087	144.000
339.090	365.232	144.000
339.916	365.313	144.000
340.082	366.112	144.000
340.730	366.681	144.000
339.155	367.641	144.000
338.685	366.603	144.000
338.234	367.004	144.000
338.193	367.221	144.000
224.886	314.684	145.000
224.325	316.989	145.000
227.260	316.499	145.000
225.527	319.438	145.000
225.417	320.826	145.000
225.730	320.762	145.000
224.439	320.374	145.000
223.083	320.297	145.000
223.956	319.435	145.000
222.854	316.858	145.000
222.116	316.140	145.000
222.129	318.238	145.000
221.686	318.170	145.000
223.409	319.399	145.000
224.497	320.051	145.000
223.580	319.735	145.000
224.164	320.555	145.000
222.665	319.080	145.000
260.963	271.387	146.000
264.561	268.201	146.000
261.703	268.641	146.000
260.351	269.365	146.000
259.374	268.932	146.000
259.851	265.884	146.000
260.732	268.020	146.000
259.959	267.197	146.000
247.466	220.373	147.000
247.702	223.639	147.000
247.882	224.800	147.000
192.820	279.572	148.000
192.002	280.365	148.000
193.262	280.745	148.000
193.242	280.759	148.000
466.077	261.007	149.000
466.605	262.266	149.000
468.073	263.224	149.000
469.653	262.816	149.000
471.571	262.985	149.000
412.855	269.896	150.000
413.247	269.275	150.000
17.786	412.224	151.000
17.131	413.061	151.000
17.993	411.533	151.000
434.857	345.909	152.000
435.020	346.945	152.000
434.734	346.625	152.000
284.845	242.209	153.000
285.452	242.132	153.000
394.963	361.326	154.000
393.294	359.617	154.000
493.188	84.749	155.000
491.871	83.810	155.000
22.083	165.671	156.000
21.377	167.105	156.000
21.487	167.679	156.000
20.091	166.543	156.000
357.526	260.892	157.000
356.706	261.889	157.000
458.797	318.667	158.000
459.074	318.631	158.000
351.385	244.065	159.000
350.744	243.705	159.000
350.507	243.319	159.000
56.563	256.315	160.000
56.773	256.274	160.000
56.610	256.599	160.000
151.992	269.482	161.000
151.990	267.553	161.000
152.268	266.310	161.000
152.956	266.410	161.000
152.892	266.943	161.000
152.112	269.216	161.000
191.784	281.482	162.000
191.584	281.639	162.000
190.400	280.661	162.000
190.824	278.360	162.000
408.428	340.018	163.000
408.221	338.245	163.000
137.409	213.226	164.000
136.585	212.442	164.000
19.716	413.377	165.000
18.532	411.954	165.000
18.036	410.948	165.000
17.144	410.717	165.000
188.791	232.275	166.000
188.499	231.833	166.000
188.148	232.528	166.000
188.307	231.218	166.000
187.965	231.496	166.000
187.625	230.362	166.000
351.084	243.869	167.000
351.200	243.989	167.000
350.645	244.230	167.000
351.309	243.531	167.000
352.771	246.193	167.000
352.175	245.802	167.000
352.508	245.348	167.000
351.735	245.965	167.000
472.866	262.937	168.000
472.008	264.003	168.000
472.259	264.219	168.000
472.809	266.263	168.000
415.195	272.305	169.000
418.394	271.995	169.000
337.749	367.502	170.000
337.662	365.697	170.000
338.073	364.964	170.000
157.591	237.834	171.000
157.899	238.250	171.000
137.894	209.920	172.000
138.268	210.345	172.000
137.294	209.475	172.000
137.008	209.384	172.000
246.355	221.362	173.000
245.927	221.880	173.000
246.062	221.476	173.000
338.115	365.494	174.000
337.998	366.506	174.000
338.074	366.763	174.000
175.634	194.220	175.000
174.486	192.989	175.000
67.400	236.227	176.000
67.325	236.677	176.000
369.669	222.782	177.000
369.300	221.919	177.000
368.842	222.068	177.000
164.072	279.818	178.000
162.238	280.595	178.000
26.740	216.856	179.000
26.791	216.245	179.000
146.912	191.977	180.000
145.323	192.279	180.000
145.835	191.028	180.000
145.911	190.887	180.000
146.111	191.655	180.000
147.094	189.832	180.000
139.548	208.450	181.000
140.766	208.312	181.000
335.766	369.505	182.000
337.120	369.688	182.000
337.057	370.611	182.000
337.883	371.178	182.000
335.756	373.023	182.000
333.319	373.054	182.000
333.043	372.689	182.000
333.545	372.845	182.000
335.275	372.214	182.000
335.715	371.888	182.000
335.843	370.693	182.000
336.897	371.202	182.000
336.245	370.646	182.000
337.790	370.955	182.000
338.880	371.565	182.000
337.586	371.052	182.000
337.810	370.586	182.000
338.088	369.785	182.000
337.669	371.397	182.000
337.193	371.692	182.000
337.640	372.417	182.000
337.264	371.559	182.000
338.820	372.459	182.000
337.928	372.459	182.000
337.556	373.898	182.000
336.888	374.333	182.000
336.263	374.471	182.000
337.611	374.200	182.000
337.025	373.532	182.000
26.205	216.113	183.000
25.583	214.697	183.000
24.806	212.875	183.000
161.631	216.174	184.000
160.964	217.040	184.000
369.334	224.193	185.000
371.098	225.000	185.000
370.371	224.218	185.000
371.298	224.138	185.000
281.320	237.068	186.000
281.825	236.222	186.000
125.141	252.046	187.000
124.913	251.747	187.000
123.915	250.986	187.000
24.257	214.606	188.000
23.132	217.272	188.000
23.011	217.948	188.000
22.977	217.025	188.000
247.746	215.459	189.000
247.188	213.716	189.000
247.501	212.377	189.000
184.531	245.135	190.000
183.674	246.203	190.000
184.284	244.520	190.000
184.928	242.864	190.000
184.381	241.256	190.000
447.239	269.384	191.000
446.369	269.292	191.000
445.289	269.274	191.000
398.073	315.946	192.000
397.957	315.157	192.000
371.486	226.563	193.000
371.059	225.240	193.000
371.865	223.465	193.000
371.441	224.503	193.000
369.698	226.530	193.000
369.644	227.332	193.000
370.870	227.608	193.000
372.189	225.673	193.000
283.139	224.820	194.000
282.798	225.442	194.000
122.027	255.293	195.000
121.710	255.583	195.000
123.164	254.147	195.000
163.201	280.819	196.000
163.729	280.239	196.000
223.603	314.839	197.000
221.878	317.168	197.000
224.200	317.675	197.000
224.270	319.556	197.000
223.267	320.069	197.000
221.134	318.821	197.000
219.764	316.969	197.000
219.364	315.552	197.000
184.095	243.234	198.000
183.836	244.889	198.000
183.991	246.410	198.000
212.300	294.307	199.000
213.126	295.125	199.000
365.040	263.190	200.000
364.810	263.637	200.000
201.759	289.259	201.000
202.002	289.199	201.000
133.565	222.533	202.000
133.792	223.072	202.000
133.539	223.806	202.000
134.664	224.983	202.000
133.680	222.194	202.000
135.798	222.013	202.000
137.048	222.924	202.000
137.611	221.236	202.000
137.526	221.071	202.000
136.209	221.194	202.000
135.451	222.317	202.000
247.349	216.478	203.000
246.377	215.858	203.000
159.925	243.261	204.000
157.748	240.629	204.000
157.932	241.016	204.000
159.732	242.200	204.000
160.502	242.131	204.000
113.324	227.737	205.000
113.255	226.916	205.000
115.133	227.055	205.000
221.801	315.999	206.000
223.089	318.012	206.000
224.025	318.584	206.000
224.355	320.236	206.000
223.264	319.377	206.000
225.178	321.855	206.000
224.061	319.901	206.000
224.331	318.389	206.000
223.558	319.111	206.000
224.061	319.722	206.000
223.637	319.792	206.000
224.408	321.652	206.000
223.952	320.046	206.000
223.423	318.728	206.000
224.146	315.788	206.000
225.175	315.092	206.000
225.687	314.277	206.000
461.789	271.349	207.000
462.059	271.095	207.000
461.322	272.031	207.000
458.690	272.065	207.000
458.198	271.533	207.000
457.946	272.379	207.000
458.595	274.212	207.000
468.374	270.112	208.000
468.539	270.086	208.000
115.788	226.427	209.000
115.663	226.905	209.000
115.106	227.575	209.000
114.887	228.248	209.000
116.179	227.836	209.000
41.719	174.387	210.000
42.635	174.009	210.000
144.056	192.092	211.000
144.722	191.054	211.000
145.540	192.804	211.000
147.026	193.861	211.000
147.277	195.152	211.000
147.014	194.959	211.000
147.388	195.826	211.000
148.209	195.424	211.000
145.755	195.364	211.000
145.666	196.887	211.000
145.367	198.965	211.000
133.135	223.551	212.000
132.885	222.431	212.000
133.201	223.134	212.000
216.429	240.714	213.000
217.035	239.404	213.000
468.995	270.629	214.000
469.783	271.621	214.000
470.818	274.733	214.000
469.126	273.760	214.000
470.775	272.841	214.000
470.140	271.740	214.000
470.246	271.860	214.000
470.401	273.002	214.000
472.634	273.376	214.000
472.699	273.900	214.000
473.385	275.389	214.000
472.109	277.991	214.000
471.547	278.301	214.000
471.536	276.686	214.000
471.434	277.736	214.000
442.311	233.960	215.000
442.424	234.991	215.000
242.059	211.120	216.000
242.748	212.419	216.000
244.933	212.977	216.000
245.134	213.833	216.000
244.969	213.313	216.000
245.822	214.379	216.000
244.497	216.401	216.000
245.000	215.146	216.000
388.240	355.817	217.000
386.990	355.290	217.000
385.850	358.047	217.000
386.829	357.048	217.000
387.641	355.952	217.000
388.264	354.729	217.000
388.768	352.951	217.000
136.706	311.893	218.000
138.234	310.585	218.000
138.521	310.436	218.000
138.159	309.833	218.000
137.503	310.650	218.000
137.574	310.805	218.000
137.568	310.377	218.000
179.585	191.842	219.000
180.191	191.948	219.000
428.538	285.596	220.000
428.924	286.097	220.000
349.278	277.312	221.000
348.887	280.011	221.000
348.802	280.520	221.000
278.375	290.457	222.000
277.741	290.535	222.000
278.717	289.597	222.000
220.955	321.342	223.000
221.956	322.177	223.000
222.944	322.109	223.000
406.244	363.631	224.000
408.655	362.358	224.000
148.089	199.167	225.000
148.529	199.066	225.000
148.481	198.597	225.000
147.860	199.269	225.000
147.756	198.635	225.000
146.863	197.938	225.000
146.679	195.436	225.000
147.595	193.577	225.000
145.823	193.393	225.000
146.251	193.626	225.000
145.561	191.984	225.000
146.819	192.413	225.000
149.999	192.753	225.000
151.814	193.370	225.000
151.424	193.171	225.000
151.225	193.227	225.000
152.854	192.378	225.000
152.994	192.049	225.000
154.024	192.645	225.000
152.318	190.875	225.000
152.601	190.678	225.000
388.638	354.875	226.000
389.080	354.301	226.000
430.279	286.438	227.000
431.319	285.294	227.000
430.777	285.884	227.000
388.860	355.276	228.000
388.284	353.348	228.000
471.690	252.556	229.000
470.927	251.722	229.000
248.623	214.469	230.000
248.173	216.823	230.000
248.873	215.529	230.000
468.786	251.939	231.000
469.341	251.904	231.000
225.237	321.752	232.000
226.983	320.569	232.000
229.473	319.375	232.000
229.997	318.558	232.000
230.432	320.901	232.000
231.152	320.915	232.000
234.288	320.603	232.000
236.398	320.235	232.000
232.859	319.462	232.000
232.349	318.780	232.000
231.810	321.572	232.000
232.430	320.980	232.000
231.768	322.455	232.000
231.323	321.174	232.000
231.344	322.748	232.000
232.900	322.950	232.000
232.066	323.719	232.000
232.914	323.786	232.000
429.540	284.705	233.000
427.425	280.428	233.000
428.818	280.705	233.000
428.900	282.204	233.000
426.432	282.161	233.000
425.767	284.975	233.000
426.008	283.581	233.000
428.345	281.425	233.000
427.904	280.635	233.000
30.795	394.798	234.000
30.877	395.432	234.000
30.589	394.527	234.000
247.664	217.529	235.000
246.853	217.179	235.000
245.313	217.442	235.000
244.023	217.478	235.000
137.417	267.617	236.000
138.144	267.841	236.000
154.233	321.298	237.000
154.830	320.984	237.000
156.000	321.707	237.000
155.495	323.192	237.000
178.001	231.877	238.000
178.104	231.938	238.000
466.773	262.256	239.000
467.834	261.648	239.000
242.944	218.251	240.000
244.374	217.363	240.000
471.864	266.007	241.000
472.117	264.805	241.000
473.360	262.752	241.000
54.376	289.661	242.000
53.611	289.597	242.000
88.347	263.612	243.000
90.056	264.118	243.000
89.175	263.875	243.000
90.957	264.070	243.000
90.741	264.203	243.000
91.086	266.005	243.000
150.588	192.420	244.000
151.019	192.949	244.000
151.472	193.934	244.000
152.377	192.699	244.000
151.091	192.677	244.000
150.448	191.953	244.000
149.024	193.766	244.000
154.834	330.115	245.000
155.185	329.821	245.000
416.990	328.218	246.000
417.419	328.293	246.000
470.615	264.911	247.000
468.952	264.564	247.000
469.614	263.930	247.000
398.493	305.562	248.000
393.904	302.680	248.000
156.813	329.712	249.000
157.827	331.097	249.000
158.186	332.024	249.000
157.609	331.952	249.000
384.687	356.777	250.000
385.075	355.241	250.000
328.609	255.163	251.000
329.337	253.808	251.000
329.747	253.063	251.000
416.955	325.903	252.000
416.384	324.521	252.000
415.451	325.107	252.000
415.655	324.344	252.000
244.900	216.701	253.000
246.319	217.560	253.000
247.541	217.113	253.000
248.725	216.485	253.000
468.431	262.321	254.000
469.909	261.817	254.000
385.087	357.738	255.000
385.211	357.768	255.000
417.313	79.864	256.000
417.976	78.816	256.000
417.873	79.289	256.000
329.961	253.373	257.000
329.623	255.952	257.000
158.104	332.236	258.000
157.112	331.820	258.000
419.815	325.151	259.000
419.141	327.804	259.000
420.074	328.942	259.000
419.667	330.876	259.000
419.731	329.436	259.000
420.023	329.875	259.000
147.567	192.470	260.000
149.320	191.474	260.000
148.060	191.855	260.000
155.812	330.679	261.000
156.967	330.699	261.000
416.620	78.806	262.000
416.381	78.470	262.000
280.719	235.793	263.000
281.588	235.577	263.000
280.846	235.884	263.000
253.093	287.737	264.000
252.200	288.724	264.000
253.372	288.947	264.000
254.396	289.015	264.000
254.478	287.527	264.000
252.694	285.444	264.000
252.113	285.137	264.000
368.619	280.137	265.000
368.859	280.180	265.000
368.410	279.572	265.000
161.644	362.468	266.000
162.300	358.955	266.000
281.299	236.392	267.000
281.189	235.810	267.000
249.595	225.862	268.000
249.267	227.896	268.000
372.510	282.836	269.000
370.945	281.122	269.000
368.644	280.106	269.000
248.392	227.786	270.000
248.125	228.528	270.000
250.245	229.373	270.000
368.117	282.234	271.000
366.918	282.387	271.000
400.721	78.228	272.000
400.640	78.136	272.000
400.428	76.385	272.000
400.200	75.400	272.000
401.153	76.054	272.000
400.574	76.747	272.000
379.553	225.876	273.000
379.551	226.028	273.000
380.476	227.371	273.000
269.327	256.930	274.000
270.484	257.042	274.000
422.708	282.486	275.000
425.000	283.859	275.000
428.250	283.297	275.000
428.900	283.946	275.000
419.052	322.356	276.000
417.416	324.092	276.000
366.064	285.738	277.000
367.043	285.255	277.000
462.080	237.271	278.000
462.149	237.497	278.000
213.614	271.765	279.000
213.431	273.930	279.000
68.830	366.241	280.000
70.047	366.394	280.000
71.018	365.481	280.000
71.142	366.164	280.000
70.578	367.402	280.000
71.037	367.352	280.000
70.325	366.542	280.000
71.059	366.985	280.000
70.279	368.283	280.000
71.296	368.248	280.000
70.869	369.243	280.000
70.878	369.898	280.000
70.909	369.580	280.000
149.938	195.057	281.000
151.779	195.827	281.000
151.718	196.110	281.000
152.596	195.678	281.000
151.827	195.624	281.000
150.480	197.385	281.000
272.787	255.045	282.000
274.037	256.543	282.000
273.980	256.647	282.000
271.764	257.319	282.000
272.693	257.948	282.000
274.756	258.362	282.000
37.909	381.131	283.000
37.779	381.137	283.000
214.644	275.007	284.000
215.975	273.812	284.000
216.368	273.241	284.000
215.441	273.719	284.000
70.644	257.328	285.000
70.874	257.079	285.000
70.801	257.587	285.000
70.843	257.464	285.000
275.936	256.255	286.000
275.528	255.184	286.000
275.416	255.898	286.000
275.699	254.411	286.000
275.948	253.633	286.000
174.471	358.719	287.000
174.305	359.410	287.000
173.688	359.249	287.000
174.636	359.304	287.000
71.560	369.789	288.000
70.801	368.164	288.000
71.219	367.275	288.000
71.141	364.901	288.000
70.682	363.582	288.000
71.932	362.521	288.000
71.112	361.588	288.000
268.154	247.354	289.000
266.745	248.065	289.000
129.047	220.363	290.000
129.782	220.116	290.000
176.625	352.289	291.000
177.117	352.691	291.000
175.411	352.774	291.000
175.503	352.837	291.000
265.228	243.834	292.000
264.668	242.298	292.000
264.701	242.273	292.000
263.812	242.357	292.000
438.846	281.276	293.000
439.627	282.965	293.000
439.604	286.233	293.000
492.067	89.803	294.000
491.802	89.037	294.000
437.682	283.618	295.000
436.355	280.820	295.000
70.184	362.973	296.000
70.313	362.743	296.000
72.004	362.004	297.000
72.775	361.065	297.000
74.991	360.751	297.000
403.029	286.057	298.000
403.254	285.313	298.000
404.886	285.811	298.000
169.578	344.046	299.000
169.016	343.136	299.000
169.003	343.170	299.000
193.855	218.274	300.000
192.170	219.999	300.000
191.357	220.347	300.000
78.277	359.250	301.000
77.436	359.429	301.000
75.329	358.134	301.000
24.753	399.055	302.000
23.039	399.932	302.000
170.606	343.386	303.000
170.336	344.045	303.000
170.512	343.720	303.000
170.975	346.487	304.000
170.699	347.016	304.000
1.815	181.757	305.000
1.158	180.697	305.000
1.366	181.340	305.000
20.186	230.104	306.000
19.124	230.125	306.000
442.866	284.136	307.000
443.491	281.912	307.000
170.905	344.944	308.000
170.589	346.256	308.000
170.438	346.861	308.000
169.808	346.221	309.000
172.027	349.185	309.000
172.639	349.548	309.000
160.382	336.165	310.000
159.720	335.861	310.000
159.602	336.171	310.000
159.712	336.068	310.000
160.683	334.987	310.000
151.893	244.057	311.000
154.122	242.600	311.000
154.017	242.164	311.000
156.413	241.280	311.000
156.408	241.868	311.000
156.875	242.862	311.000
155.338	243.061	311.000
155.443	244.362	311.000
214.541	240.635	312.000
215.151	241.850	312.000
386.330	236.325	313.000
387.314	236.677	313.000
149.402	242.946	314.000
149.682	240.947	314.000
169.771	206.284	315.000
169.088	204.445	315.000
169.898	204.151	315.000
169.447	205.510	315.000
394.585	321.611	316.000
394.598	321.967	316.000
363.717	232.230	317.000
362.762	232.018	317.000
219.239	235.391	318.000
220.441	234.137	318.000
458.246	247.963	319.000
458.613	248.045	319.000
458.593	248.102	319.000
460.679	247.261	319.000
362.239	275.987	320.000
361.581	275.883	320.000
361.974	277.580	320.000
361.821	281.347	321.000
362.113	280.718	321.000
226.240	361.254	322.000
226.306	360.920	322.000
226.950	360.630	322.000
226.759	360.659	322.000
226.344	361.494	322.000
226.068	361.085	322.000
226.162	360.697	322.000
358.583	279.184	323.000
360.558	280.856	323.000
359.460	279.475	323.000
361.594	279.616	323.000
361.347	278.873	323.000
62.492	254.175	324.000
61.618	253.080	324.000
-3.067	222.645	325.000
-4.163	222.382	325.000
346.831	278.466	326.000
346.977	280.375	326.000
360.168	232.878	327.000
360.645	233.051	327.000
360.893	232.895	327.000
363.428	233.090	327.000
364.845	234.942	327.000
364.044	235.399	327.000
362.391	235.050	327.000
361.688	235.828	327.000
465.119	271.786	328.000
462.754	271.485	328.000
464.082	273.225	328.000
466.176	273.073	328.000
339.577	245.143	329.000
340.336	245.480	329.000
340.032	245.511	329.000
340.040	244.748	329.000
339.235	244.820	329.000
173.643	342.778	330.000
173.668	343.352	330.000
172.986	345.381	330.000
358.666	233.011	331.000
358.079	231.161	331.000
357.107	232.467	331.000
75.884	358.081	332.000
76.191	358.177	332.000
360.078	232.355	333.000
360.429	231.695	333.000
360.439	231.982	333.000
360.412	233.599	334.000
360.421	234.316	334.000
360.890	233.058	334.000
358.237	232.850	334.000
281.196	235.699	335.000
280.612	235.839	335.000
280.935	236.161	335.000
280.974	236.254	335.000
177.017	350.022	336.000
176.477	349.716	336.000
176.514	349.182	336.000
161.812	196.716	337.000
161.811	196.985	337.000
177.570	351.115	338.000
177.642	349.545	338.000
161.799	196.443	339.000
160.789	196.231	339.000
283.855	278.081	340.000
283.600	280.093	340.000
286.556	285.943	340.000
161.116	195.804	341.000
161.276	195.731	341.000
160.985	195.958	341.000
161.189	196.024	341.000
300.352	242.718	342.000
301.184	242.935	342.000
160.866	196.203	343.000
161.036	196.198	343.000
160.075	195.689	343.000
300.692	241.757	344.000
301.018	239.443	344.000
159.559	196.891	345.000
160.031	197.153	345.000
27.026	240.370	346.000
25.567	241.487	346.000
466.641	259.221	347.000
465.703	258.701	347.000
384.855	234.191	348.000
383.976	233.665	348.000
382.898	234.333	348.000
382.806	234.576	348.000
161.253	206.948	349.000
160.542	207.739	349.000
467.003	258.794	350.000
467.288	258.037	350.000
465.506	257.995	351.000
467.848	258.023	351.000
467.550	259.037	351.000
468.557	259.329	351.000
469.179	258.980	351.000
391.396	341.696	352.000
390.805	341.748	352.000
391.462	342.215	352.000
382.630	235.568	353.000
382.261	234.596	353.000
385.609	235.069	353.000
391.560	341.177	354.000
391.054	342.009	354.000
391.241	342.115	354.000
281.489	236.244	355.000
280.807	236.382	355.000
281.057	236.045	355.000
280.944	236.017	355.000
390.898	342.414	356.000
390.562	342.443	356.000
261.884	246.204	357.000
261.511	245.184	357.000
177.179	299.852	358.000
176.642	300.171	358.000
493.565	88.711	359.000
493.142	87.845	359.000
492.692	88.509	359.000
311.458	242.822	360.000
311.007	243.427	360.000
310.966	243.582	360.000
411.766	199.048	361.000
411.887	196.845	361.000
61.654	249.644	362.000
61.021	250.189	362.000
390.961	341.548	363.000
390.853	341.730	363.000
391.268	341.730	363.000
391.354	341.037	363.000
391.459	341.886	363.000
390.992	342.110	363.000
244.062	235.106	364.000
243.423	234.201	364.000
415.885	196.420	365.000
416.299	195.734	365.000
301.769	358.502	366.000
303.697	356.613	366.000
303.301	357.948	366.000
308.197	353.461	366.000
305.592	351.962	366.000
304.387	352.201	366.000
306.730	350.809	366.000
306.295	349.413	366.000
391.242	341.317	367.000
391.084	342.217	367.000
390.898	341.583	367.000
391.070	341.896	367.000
5.569	397.044	368.000
5.318	394.179	368.000
390.491	341.884	369.000
390.460	342.266	369.000
390.228	342.180	370.000
390.797	342.106	370.000
128.296	303.230	371.000
128.036	303.278	371.000
128.025	303.254	371.000
128.234	303.568	371.000
373.305	261.975	372.000
372.544	262.144	372.000
386.375	234.087	373.000
386.585	233.830	373.000
390.975	341.322	374.000
391.024	341.065	374.000
377.256	231.737	375.000
378.365	230.837	375.000
378.720	230.328	375.000
378.735	230.847	375.000
378.857	230.223	376.000
379.098	231.852	376.000
138.714	299.853	377.000
140.475	299.869	377.000
139.678	299.776	377.000
139.306	300.219	377.000
139.840	300.021	377.000
378.594	230.141	378.000
376.833	232.598	378.000
140.014	299.859	379.000
139.865	300.359	379.000
139.565	300.652	379.000
140.207	299.899	379.000
139.562	300.021	379.000
140.416	300.172	379.000
390.716	341.671	380.000
390.776	341.531	380.000
390.981	341.944	381.000
390.932	341.302	381.000
390.445	342.542	381.000
423.587	195.742	382.000
421.656	194.551	382.000
422.889	195.051	382.000
424.906	195.228	382.000
426.268	197.048	383.000
426.572	198.091	383.000
390.761	342.399	384.000
391.213	342.058	384.000
423.370	197.969	385.000
423.521	198.156	385.000
159.421	333.037	386.000
158.624	335.023	386.000
157.544	333.698	386.000
156.076	332.604	386.000
155.519	330.884	386.000
155.951	330.465	386.000
155.823	329.561	386.000
156.594	329.585	386.000
156.575	329.638	386.000
157.022	329.764	386.000
156.349	330.144	386.000
155.720	331.235	386.000
154.967	332.269	386.000
155.632	332.857	386.000
293.335	255.819	387.000
293.326	255.703	387.000
293.778	256.189	387.000
293.308	255.918	387.000
292.732	256.187	387.000
140.311	301.070	388.000
139.976	300.641	388.000
377.930	230.008	389.000
377.765	230.582	389.000
140.368	300.691	390.000
140.044	300.308	390.000
140.064	298.971	390.000
493.325	85.595	391.000
492.966	86.974	391.000
166.068	288.373	392.000
165.999	288.951	392.000
166.993	291.119	392.000
165.632	292.478	392.000
83.388	275.079	393.000
83.673	274.669	393.000
84.239	274.636	393.000
83.417	274.444	393.000
319.302	377.991	394.000
319.950	376.878	394.000
307.467	241.834	395.000
307.224	241.660	395.000
307.883	242.571	395.000
390.519	341.956	396.000
390.950	342.682	396.000
167.673	292.054	397.000
169.618	290.853	397.000
167.992	291.386	397.000
85.109	279.109	398.000
83.929	280.321	398.000
83.792	281.406	398.000
391.526	342.012	399.000
391.104	341.014	399.000
231.543	390.365	400.000
230.702	391.539	400.000
230.852	390.242	400.000
228.034	389.024	400.000
228.529	388.078	400.000
228.419	388.453	400.000
229.825	386.061	400.000
188.413	365.184	401.000
192.859	365.777	401.000
424.851	269.877	402.000
424.907	270.802	402.000
59.840	365.498	403.000
59.831	365.441	403.000
59.320	365.525	403.000
59.685	365.436	403.000
59.437	365.436	403.000
59.178	365.542	403.000
59.554	365.532	403.000
274.269	367.058	404.000
275.297	368.714	404.000
275.846	370.350	404.000
275.159	370.603	404.000
299.477	333.845	405.000
298.880	333.684	405.000
276.855	372.531	406.000
276.806	372.477	406.000
276.349	370.918	407.000
275.232	371.326	407.000
391.092	341.586	408.000
391.061	341.732	408.000
298.237	326.198	409.000
299.890	326.316	409.000
390.698	342.011	410.000
391.376	342.347	410.000
159.409	273.380	411.000
158.126	274.654	411.000
159.343	274.890	411.000
159.915	275.653	411.000
409.990	199.474	412.000
409.555	198.894	412.000
170.179	323.210	413.000
169.177	323.490	413.000
168.705	318.296	414.000
169.301	317.828	414.000
124.976	82.854	415.000
125.387	84.561	415.000
123.088	84.250	415.000
122.747	82.542	415.000
315.374	151.084	416.000
315.633	151.420	416.000
119.543	205.750	417.000
119.982	207.974	417.000
122.661	207.039	417.000
122.970	208.730	417.000
122.541	209.850	417.000
270.274	177.109	418.000
270.455	177.084	418.000
397.578	186.793	419.000
397.453	187.570	419.000
314.661	207.751	420.000
315.357	206.571	420.000
416.743	196.957	421.000
416.429	195.246	421.000
327.414	237.088	422.000
327.765	237.766	422.000
320.620	253.497	423.000
320.061	253.382	423.000
417.157	237.013	424.000
417.362	237.302	424.000
417.846	237.786	424.000
417.233	238.176	424.000
347.479	254.791	425.000
347.142	253.805	425.000
449.343	243.665	426.000
450.814	243.629	426.000
455.037	253.007	427.000
455.308	251.424	427.000
432.330	269.033	428.000
436.342	270.587	428.000
435.971	271.402	428.000
436.818	271.045	428.000
437.764	271.114	428.000
437.699	280.242	429.000
439.761	282.385	429.000
441.275	283.421	429.000
443.657	283.805	429.000
445.190	285.187	429.000
445.726	283.321	429.000
444.867	283.038	429.000
479.783	274.518	430.000
480.059	272.861	430.000
478.628	273.871	430.000
480.072	274.224	430.000
484.129	283.229	431.000
484.384	283.078	431.000
484.097	282.688	431.000
286.623	337.201	432.000
286.868	337.385	432.000
286.563	339.419	432.000
571.141	270.735	433.000
571.794	270.257	433.000
201.415	424.366	434.000
201.864	424.446	434.000
201.712	424.487	434.000
201.183	424.816	434.000
359.872	386.517	435.000
359.579	386.125	435.000
360.100	386.578	435.000
360.466	386.333	435.000
360.855	385.735	435.000
311.647	461.851	436.000
311.522	462.643	436.000
310.085	464.068	436.000
309.414	462.980	436.000
307.419	462.906	436.000
88.107	457.768	437.000
89.104	457.842	437.000
351.986	163.198	438.000
354.337	163.409	438.000
353.844	163.703	438.000
352.688	162.387	438.000
318.079	271.464	439.000
317.644	273.825	439.000
317.270	273.501	439.000
317.300	273.007	439.000
316.938	270.333	439.000
315.663	271.218	439.000
314.569	272.364	439.000
315.115	272.900	439.000
403.737	279.562	440.000
404.298	279.589	440.000
404.789	278.677	440.000
404.841	276.364	440.000
404.997	275.184	440.000
405.899	275.101	440.000
406.054	273.381	440.000
261.314	399.389	441.000
261.613	396.476	441.000
263.026	397.830	441.000
137.949	127.338	442.000
138.583	126.391	442.000
137.914	126.478	442.000
138.965	127.278	442.000
138.627	127.425	442.000
137.643	126.258	442.000
263.848	273.599	443.000
264.015	273.444	443.000
454.881	254.009	444.000
455.006	255.295	444.000
454.912	256.395	444.000
454.771	256.718	444.000
454.891	257.306	444.000
455.002	258.826	444.000
455.227	260.959	444.000
456.354	260.496	444.000
325.043	240.224	445.000
324.312	240.404	445.000
322.786	239.318	445.000
321.848	236.824	445.000
322.452	235.557	445.000
323.057	236.806	445.000
323.287	236.648	445.000
323.771	236.661	445.000
324.695	236.041	445.000
324.582	235.034	445.000
324.724	235.249	445.000
325.058	236.545	445.000
324.252	236.522	445.000
325.391	236.814	445.000
323.770	236.216	445.000
321.944	236.596	445.000
321.761	237.269	445.000
320.940	236.624	445.000
494.409	232.890	446.000
494.956	234.027	446.000
494.835	234.907	446.000
495.302	236.441	446.000
494.147	234.339	446.000
494.072	233.629	446.000
493.052	232.652	446.000
492.658	231.704	446.000
492.608	231.748	446.000
492.258	233.059	446.000
493.435	234.152	446.000
492.989	235.435	446.000
517.092	351.289	447.000
516.895	349.638	447.000
517.605	349.788	447.000
518.982	349.767	447.000
518.921	351.381	447.000
517.851	350.826	447.000
503.256	389.099	448.000
505.081	390.337	448.000
506.042	390.158	448.000
506.553	391.599	448.000
360.870	193.349	449.000
362.301	194.762	449.000
247.288	241.976	450.000
245.820	240.956	450.000
246.267	241.167	450.000
363.908	351.873	451.000
365.740	350.650	451.000
365.666	350.008	451.000
366.313	350.879	451.000
366.723	351.267	451.000
368.455	349.206	451.000
264.099	273.464	452.000
263.978	273.398	452.000
216.240	295.377	453.000
216.378	295.187	453.000
216.886	295.317	453.000
217.999	293.053	453.000
219.097	293.228	453.000
218.783	292.552	453.000
218.168	292.616	453.000
544.677	244.426	454.000
545.307	243.901	454.000
477.781	276.455	455.000
478.148	276.822	455.000
530.149	286.333	456.000
529.226	285.595	456.000
528.806	284.775	456.000
201.434	424.324	457.000
201.821	424.708	457.000
201.545	424.488	457.000
313.987	151.001	458.000
316.400	151.636	458.000
317.100	152.558	458.000
315.507	152.628	458.000
315.812	153.521	458.000
312.734	153.077	458.000
311.445	153.039	458.000
311.561	151.607	458.000
312.243	150.668	458.000
311.890	149.688	458.000
123.805	374.002	459.000
123.655	374.199	459.000
123.807	374.574	459.000
124.040	374.904	459.000
285.879	339.384	460.000
286.797	337.506	460.000
286.815	335.686	460.000
286.978	334.308	460.000
284.973	333.782	460.000
259.656	400.018	461.000
260.047	399.163	461.000
259.622	399.687	461.000
260.415	400.828	461.000
260.145	400.890	461.000
259.173	400.537	461.000
260.229	399.580	461.000
258.977	398.822	461.000
258.226	399.163	461.000
257.912	399.656	461.000
362.076	383.391	462.000
362.969	381.299	462.000
363.259	381.550	462.000
365.149	379.537	462.000
358.479	152.428	463.000
359.730	151.387	463.000
361.265	151.480	463.000
361.168	148.874	463.000
361.350	147.228	463.000
363.266	146.166	463.000
363.599	146.757	463.000
363.435	146.235	463.000
269.832	177.050	464.000
270.041	177.553	464.000
270.257	177.375	464.000
269.888	177.087	464.000
270.265	177.364	464.000
156.897	206.953	465.000
157.050	206.767	465.000
222.862	210.873	466.000
222.105	212.574	466.000
222.729	215.587	466.000
225.048	214.569	466.000
223.981	214.124	466.000
224.951	214.705	466.000
482.423	283.934	467.000
483.155	285.363	467.000
482.925	286.154	467.000
481.489	287.436	467.000
480.770	287.624	467.000
121.137	85.997	468.000
122.271	85.500	468.000
121.869	84.890	468.000
122.849	85.211	468.000
123.762	208.239	469.000
122.230	206.694	469.000
302.812	311.982	470.000
302.299	312.551	470.000
482.729	273.621	471.000
482.623	273.333	471.000
482.039	272.881	471.000
480.535	272.777	471.000
480.375	273.665	471.000
201.608	424.661	472.000
201.170	424.286	472.000
136.797	124.375	473.000
136.270	122.813	473.000
136.421	121.601	473.000
136.829	121.217	473.000
137.521	122.833	473.000
136.095	125.246	473.000
136.466	125.672	473.000
308.267	196.794	474.000
309.061	195.865	474.000
308.239	192.287	474.000
306.613	191.572	474.000
304.033	190.165	474.000
306.217	192.581	474.000
307.253	193.353	474.000
308.107	194.132	474.000
307.511	193.013	474.000
307.679	191.541	474.000
308.125	190.605	474.000
308.116	189.534	474.000
356.911	206.262	475.000
355.030	206.807	475.000
280.400	230.347	476.000
280.666	230.066	476.000
315.404	271.781	477.000
314.667	273.238	477.000
313.658	272.881	477.000
312.816	272.118	477.000
312.439	229.172	478.000
311.547	230.255	478.000
368.941	347.579	479.000
367.694	346.038	479.000
367.983	345.329	479.000
366.937	345.324	479.000
365.102	379.336	480.000
364.463	381.734	480.000
123.056	83.028	481.000
121.814	84.112	481.000
122.321	83.819	481.000
124.065	82.540	481.000
126.255	82.098	481.000
125.707	82.196	481.000
126.158	83.273	481.000
126.525	82.991	481.000
125.893	82.531	481.000
316.838	318.773	482.000
316.657	318.640	482.000
315.614	319.229	482.000
315.127	320.624	482.000
316.637	324.059	482.000
316.252	323.076	482.000
315.805	322.874	482.000
307.192	377.270	483.000
306.587	377.434	483.000
201.730	424.670	484.000
201.377	424.288	484.000
62.569	457.062	485.000
63.489	457.596	485.000
62.671	458.229	485.000
62.710	458.415	485.000
369.912	207.384	486.000
371.067	206.352	486.000
371.788	207.158	486.000
340.419	295.352	487.000
340.186	295.508	487.000
340.542	295.657	487.000
340.275	295.302	487.000
339.782	296.174	487.000
340.369	295.458	487.000
340.734	295.440	487.000
271.379	372.996	488.000
270.282	371.048	488.000
271.039	370.068	488.000
272.468	370.027	488.000
272.981	369.677	488.000
271.874	369.236	488.000
67.924	127.495	489.000
68.372	127.200	489.000
344.038	363.273	490.000
341.700	362.142	490.000
342.585	361.337	490.000
342.770	361.710	490.000
344.198	361.359	490.000
345.043	360.406	490.000
345.699	361.371	490.000
346.713	362.471	490.000
346.974	361.729	490.000
347.028	360.972	490.000
346.936	360.220	490.000
348.817	361.332	490.000
61.885	102.563	491.000
59.259	101.624	491.000
59.494	100.448	491.000
404.877	208.815	492.000
403.252	211.720	492.000
332.460	414.801	493.000
333.655	414.417	493.000
334.261	415.080	493.000
334.969	414.223	493.000
136.812	128.409	494.000
136.408	127.736	494.000
201.636	424.502	495.000
201.310	424.202	495.000
513.986	351.405	496.000
513.140	349.341	496.000
507.101	390.555	497.000
506.371	390.631	497.000
313.062	274.993	498.000
313.761	274.876	498.000
315.862	273.835	498.000
317.791	272.250	498.000
314.788	271.775	498.000
314.727	271.734	498.000
314.980	272.361	498.000
318.943	272.517	498.000
318.977	272.643	498.000
67.845	127.872	499.000
67.509	127.513	499.000
67.406	127.818	499.000
67.492	127.720	499.000
121.736	105.947	500.000
122.399	107.107	500.000
123.321	107.924	500.000
124.593	108.611	500.000
124.129	109.428	500.000
124.814	108.131	500.000
125.712	107.622	500.000
305.492	312.010	501.000
304.084	311.915	501.000
482.818	287.715	502.000
483.314	288.143	502.000
483.666	288.261	502.000
61.742	98.735	503.000
59.622	98.575	503.000
58.630	100.045	503.000
58.860	100.308	503.000
59.491	99.670	503.000
60.743	99.066	503.000
59.427	99.379	503.000
57.951	101.276	503.000
57.088	101.574	503.000
56.734	103.858	503.000
56.460	105.697	503.000
55.415	102.095	503.000
56.278	99.046	503.000
477.473	199.495	504.000
477.837	199.850	504.000
478.348	201.372	504.000
477.119	202.016	504.000
478.823	201.500	504.000
478.608	201.881	504.000
478.659	203.706	504.000
480.216	205.612	504.000
478.410	203.620	504.000
477.212	203.101	504.000
476.787	201.035	504.000
201.447	424.290	505.000
201.949	424.232	505.000
341.827	407.636	506.000
343.345	406.920	506.000
247.001	241.576	507.000
246.775	242.227	507.000
320.695	238.180	508.000
321.315	237.828	508.000
320.650	237.295	508.000
322.329	236.184	508.000
322.049	236.962	508.000
321.665	236.665	508.000
322.305	237.237	508.000
321.366	237.202	508.000
320.897	235.860	508.000
236.313	287.275	509.000
236.552	285.958	509.000
213.255	366.050	510.000
212.265	366.861	510.000
212.527	368.016	510.000
212.309	368.259	510.000
201.623	424.334	511.000
201.661	424.479	511.000
201.478	424.412	511.000
201.827	424.091	511.000
201.610	424.407	511.000
201.877	424.278	511.000
[truncated: 6,196 more rows]
