# Supplementary material for: The transpeptidase PBP2 governs initial localization and activity of the major cell-wall synthesis machinery in E. coli
Source: eLife. 2020 Feb 20;9:e50629. doi: 10.7554/eLife.50629 (PMC7089770; doi:10.7554/eLife.50629)
Supplement: Source data 1. [file elife-50629-data1.zip › data/fast/PAmCherry/A22inliq_FRAP3min_3.txt]

X Y ID
29.626	378.950	1.000
29.947	379.533	1.000
68.186	404.215	2.000
69.271	403.348	2.000
104.427	99.965	3.000
103.900	101.725	3.000
104.614	100.954	3.000
105.930	101.690	3.000
122.802	136.217	4.000
122.731	136.903	4.000
122.866	137.524	4.000
124.205	137.298	4.000
124.348	135.421	4.000
124.937	135.691	4.000
123.594	136.668	4.000
123.786	136.237	4.000
124.140	136.536	4.000
191.615	127.825	5.000
192.209	128.099	5.000
192.058	126.152	5.000
192.599	126.340	5.000
191.874	126.865	5.000
191.744	127.073	5.000
213.982	151.184	6.000
213.954	151.130	6.000
214.408	151.069	6.000
214.085	151.520	6.000
213.829	151.699	6.000
259.469	58.663	7.000
257.644	58.822	7.000
256.543	58.620	7.000
256.358	57.767	7.000
256.766	57.223	7.000
255.603	55.953	7.000
254.968	57.513	7.000
253.392	57.648	7.000
254.945	57.068	7.000
255.129	56.145	7.000
245.243	281.365	8.000
245.087	281.390	8.000
245.059	281.480	8.000
244.874	281.499	8.000
244.834	281.572	8.000
245.145	281.533	8.000
245.158	281.541	8.000
245.058	281.539	8.000
244.994	281.414	8.000
245.217	281.492	8.000
244.934	281.388	8.000
244.971	281.471	8.000
245.094	281.538	8.000
245.032	281.402	8.000
244.917	281.307	8.000
245.060	281.518	8.000
245.173	281.379	8.000
278.840	371.185	9.000
279.112	371.871	9.000
278.708	371.658	9.000
279.453	371.674	9.000
279.088	371.551	9.000
279.756	372.458	9.000
279.806	372.557	9.000
280.092	372.628	9.000
279.793	372.767	9.000
280.640	372.367	9.000
280.307	371.991	9.000
280.142	372.162	9.000
281.322	371.602	9.000
289.713	196.659	10.000
290.638	195.896	10.000
289.193	197.088	10.000
290.306	200.121	10.000
364.515	258.951	11.000
363.924	259.252	11.000
363.678	260.951	11.000
408.124	342.002	12.000
407.519	342.000	12.000
430.264	326.841	13.000
427.370	326.846	13.000
450.733	173.009	14.000
450.290	173.544	14.000
450.938	173.790	14.000
449.415	173.517	14.000
448.132	173.387	14.000
446.883	174.521	14.000
444.259	172.761	14.000
441.625	173.884	14.000
442.783	174.064	14.000
520.935	357.059	15.000
520.366	357.812	15.000
519.952	357.943	15.000
520.008	358.133	15.000
520.836	358.821	15.000
521.356	358.295	15.000
521.470	360.729	15.000
521.996	361.294	15.000
523.465	360.601	15.000
524.080	360.083	15.000
119.859	21.402	16.000
119.745	21.753	16.000
119.803	21.345	16.000
187.521	92.553	17.000
186.273	93.072	17.000
186.293	91.612	17.000
187.849	91.487	17.000
237.844	364.830	18.000
239.163	366.507	18.000
239.105	365.665	18.000
239.147	365.412	18.000
239.724	364.474	18.000
241.608	365.238	18.000
260.947	356.713	19.000
260.391	357.527	19.000
259.456	357.802	19.000
260.443	358.102	19.000
261.340	357.037	19.000
261.946	356.107	19.000
273.882	254.144	20.000
273.532	253.712	20.000
475.707	285.202	21.000
476.040	285.389	21.000
475.960	284.626	21.000
475.574	284.800	21.000
475.605	284.873	21.000
475.576	285.290	21.000
475.855	285.270	21.000
475.341	284.810	21.000
474.968	284.877	21.000
475.089	284.842	21.000
474.488	285.103	21.000
474.978	284.949	21.000
475.422	284.717	21.000
475.137	284.914	21.000
474.937	284.527	21.000
86.260	418.478	22.000
84.741	417.335	22.000
82.689	419.031	22.000
136.150	86.392	23.000
135.653	86.145	23.000
136.179	86.498	23.000
137.013	85.681	23.000
172.045	140.390	24.000
171.401	139.686	24.000
170.211	138.959	24.000
170.211	139.112	24.000
279.472	300.200	25.000
279.287	297.826	25.000
279.358	296.291	25.000
279.814	296.777	25.000
278.816	296.220	25.000
304.063	334.161	26.000
304.234	334.150	26.000
303.787	334.029	26.000
414.876	373.458	27.000
415.261	373.107	27.000
415.970	373.024	27.000
416.975	371.918	27.000
418.033	372.081	27.000
418.526	371.634	27.000
418.315	372.018	27.000
420.191	371.413	27.000
420.725	371.035	27.000
419.473	372.247	27.000
419.633	373.088	27.000
419.697	373.120	27.000
420.561	372.841	27.000
419.338	371.535	27.000
419.382	371.137	27.000
13.093	410.207	28.000
14.140	411.429	28.000
106.525	22.409	29.000
107.281	23.496	29.000
178.671	147.946	30.000
177.734	147.056	30.000
176.936	146.326	30.000
176.187	147.460	30.000
176.024	147.727	30.000
97.230	-11.626	31.000
98.421	-10.516	31.000
97.864	-10.995	31.000
97.907	-11.441	31.000
97.475	-10.669	31.000
86.191	420.908	32.000
87.380	419.888	32.000
87.927	416.469	32.000
88.106	416.865	32.000
378.987	222.356	33.000
381.412	222.947	33.000
380.348	223.754	33.000
381.029	224.171	33.000
381.145	226.499	33.000
488.260	249.607	34.000
486.305	249.449	34.000
485.978	249.253	34.000
113.389	155.715	35.000
111.231	156.267	35.000
150.122	118.629	36.000
149.898	118.097	36.000
150.273	119.015	36.000
150.810	118.581	36.000
151.363	118.630	36.000
414.889	226.756	37.000
415.557	226.099	37.000
122.139	39.563	38.000
121.273	38.797	38.000
119.721	39.657	38.000
118.532	39.756	38.000
167.433	139.594	39.000
166.201	138.426	39.000
276.177	294.189	40.000
277.647	296.175	40.000
279.553	295.967	40.000
280.365	297.057	40.000
280.643	296.276	40.000
301.321	344.560	41.000
303.102	344.526	41.000
306.114	343.693	41.000
280.042	192.631	42.000
281.670	190.726	42.000
280.819	190.105	42.000
279.510	189.562	42.000
278.820	189.403	42.000
279.766	189.537	42.000
278.449	190.905	42.000
274.974	191.039	42.000
272.727	192.208	42.000
273.624	190.896	42.000
276.674	191.403	42.000
279.130	190.674	42.000
279.096	190.533	42.000
279.870	188.547	42.000
279.999	188.514	42.000
279.183	187.276	42.000
277.932	186.625	42.000
277.006	185.665	42.000
276.298	186.865	42.000
424.974	158.450	43.000
424.253	158.810	43.000
145.647	34.851	44.000
145.752	34.257	44.000
207.878	162.880	45.000
208.679	162.857	45.000
207.960	163.004	45.000
206.952	162.567	45.000
206.582	162.674	45.000
207.252	162.833	45.000
206.618	163.815	45.000
350.720	192.866	46.000
350.675	193.294	46.000
401.041	367.190	47.000
400.147	367.634	47.000
399.430	368.077	47.000
398.383	369.732	47.000
29.493	402.142	48.000
30.845	400.189	48.000
31.417	400.862	48.000
32.510	401.965	48.000
32.009	402.120	48.000
30.258	401.791	48.000
12.689	407.456	49.000
12.306	407.644	49.000
11.742	407.256	49.000
104.131	158.325	50.000
103.711	158.367	50.000
103.245	155.274	50.000
104.595	156.322	50.000
105.458	156.894	50.000
105.859	158.746	50.000
106.262	158.187	50.000
107.133	156.508	50.000
106.838	154.522	50.000
296.638	285.108	51.000
299.329	288.631	51.000
300.881	284.705	51.000
354.898	214.545	52.000
356.116	213.555	52.000
408.262	326.555	53.000
407.774	326.618	53.000
414.839	225.062	54.000
412.935	224.124	54.000
443.950	171.541	55.000
442.594	170.845	55.000
442.860	170.256	55.000
444.051	169.227	55.000
446.336	167.496	55.000
447.043	168.244	55.000
448.039	169.629	55.000
448.970	170.580	55.000
494.326	293.562	56.000
495.902	294.361	56.000
495.740	294.562	56.000
99.006	71.171	57.000
98.956	71.041	57.000
136.265	181.147	58.000
137.275	181.725	58.000
167.925	137.246	59.000
167.110	137.571	59.000
168.626	137.133	59.000
104.845	21.887	60.000
104.937	21.439	60.000
105.001	21.355	60.000
112.757	140.416	61.000
113.128	142.841	61.000
114.529	142.670	61.000
114.556	143.483	61.000
329.221	266.495	62.000
328.353	267.330	62.000
328.697	267.180	62.000
328.548	266.540	62.000
168.204	176.001	63.000
167.891	175.842	63.000
168.176	176.124	63.000
230.530	106.656	64.000
229.866	106.832	64.000
262.672	353.060	65.000
263.602	353.270	65.000
264.416	354.295	65.000
263.226	354.900	65.000
263.273	354.112	65.000
262.013	355.811	65.000
262.039	355.166	65.000
262.897	355.947	65.000
12.670	406.445	66.000
13.077	405.338	66.000
13.521	406.773	66.000
15.088	405.230	66.000
15.138	406.267	66.000
15.226	406.944	66.000
283.378	383.563	67.000
285.826	382.625	67.000
285.261	382.192	67.000
282.512	380.025	67.000
282.889	379.894	67.000
284.028	376.909	67.000
275.424	297.320	68.000
272.950	297.365	68.000
494.877	295.551	69.000
494.955	295.730	69.000
494.632	296.121	69.000
492.570	295.335	69.000
493.462	297.598	69.000
522.963	362.706	70.000
523.167	359.569	70.000
524.319	357.540	70.000
523.178	356.618	70.000
521.154	356.797	70.000
144.013	42.477	71.000
143.847	42.598	71.000
55.442	433.089	72.000
56.871	433.543	72.000
230.443	104.964	73.000
230.889	104.658	73.000
231.917	105.836	73.000
232.019	106.031	73.000
191.646	90.420	74.000
191.600	90.851	74.000
192.153	92.559	74.000
270.200	262.116	75.000
269.767	262.085	75.000
270.106	262.521	75.000
270.939	261.825	75.000
143.374	43.173	76.000
143.494	43.178	76.000
144.535	42.509	76.000
146.070	41.304	76.000
146.747	40.871	76.000
148.220	39.925	76.000
405.889	224.320	77.000
406.441	223.432	77.000
407.148	223.292	77.000
423.151	163.448	78.000
423.176	163.273	78.000
423.612	163.139	78.000
425.981	164.594	78.000
52.738	433.674	79.000
53.960	433.926	79.000
54.286	433.558	79.000
54.438	433.585	79.000
55.725	432.597	79.000
55.793	431.857	79.000
54.961	433.305	79.000
53.368	433.200	79.000
51.690	435.419	79.000
53.212	434.910	79.000
54.437	433.513	79.000
83.024	3.973	80.000
83.102	3.452	80.000
312.043	361.140	81.000
311.212	361.077	81.000
310.911	361.617	81.000
442.460	121.760	82.000
442.079	126.381	82.000
440.500	128.283	82.000
437.880	128.145	82.000
135.408	106.170	83.000
133.190	109.193	83.000
446.123	167.962	84.000
447.589	168.251	84.000
447.924	169.439	84.000
451.477	177.747	85.000
450.089	177.698	85.000
168.485	176.171	86.000
168.103	175.681	86.000
209.387	161.333	87.000
209.272	161.328	87.000
209.910	161.248	87.000
210.789	160.599	87.000
211.797	159.571	87.000
211.027	159.990	87.000
211.579	159.873	87.000
211.361	159.478	87.000
259.094	355.118	88.000
259.192	354.922	88.000
258.585	353.108	88.000
258.508	352.334	88.000
258.735	354.423	88.000
259.667	354.962	88.000
257.327	355.271	88.000
257.522	355.540	88.000
258.544	355.034	88.000
258.703	355.834	88.000
257.009	356.003	88.000
257.475	355.685	88.000
257.732	356.709	88.000
257.067	357.153	88.000
256.612	358.076	88.000
259.008	358.541	88.000
259.812	359.764	88.000
259.447	359.892	88.000
285.737	377.879	89.000
283.072	377.909	89.000
274.618	294.819	90.000
273.964	297.075	90.000
273.249	298.867	90.000
388.531	269.664	91.000
390.347	270.515	91.000
390.419	270.873	91.000
407.538	227.460	92.000
405.654	226.351	92.000
407.616	225.172	92.000
407.473	226.145	92.000
407.648	229.028	92.000
408.254	228.448	92.000
407.000	227.172	92.000
408.109	228.436	92.000
410.793	227.272	92.000
411.978	224.673	92.000
412.730	224.757	92.000
414.268	226.105	92.000
523.569	357.256	93.000
523.435	356.855	93.000
522.396	356.821	93.000
251.797	58.795	94.000
251.837	58.577	94.000
251.543	59.473	94.000
252.177	60.742	94.000
251.967	62.375	94.000
250.777	62.919	94.000
294.595	269.967	95.000
294.346	271.868	95.000
293.938	272.297	95.000
293.715	272.825	95.000
424.552	162.411	96.000
425.134	161.758	96.000
425.209	159.777	96.000
105.674	60.973	97.000
106.567	60.319	97.000
168.534	176.036	98.000
168.210	176.813	98.000
119.037	172.819	99.000
119.871	172.312	99.000
175.026	141.687	100.000
175.865	141.502	100.000
224.672	101.175	101.000
225.624	100.790	101.000
225.856	100.433	101.000
286.743	383.800	102.000
281.398	381.204	102.000
282.590	379.817	102.000
283.867	376.485	102.000
294.613	272.703	103.000
294.767	270.356	103.000
322.287	188.465	104.000
323.730	189.528	104.000
325.290	189.002	104.000
129.423	108.119	105.000
130.288	107.346	105.000
130.378	106.178	105.000
130.913	107.421	105.000
131.855	105.791	105.000
139.762	162.539	106.000
139.610	162.424	106.000
139.634	163.549	106.000
136.084	38.304	107.000
135.682	37.258	107.000
301.981	241.425	108.000
300.497	239.579	108.000
300.105	240.729	108.000
211.250	159.781	109.000
211.870	159.528	109.000
271.312	313.822	110.000
271.302	314.743	110.000
326.312	193.353	111.000
325.329	192.180	111.000
322.655	191.591	111.000
306.007	186.352	112.000
305.552	186.662	112.000
306.841	186.367	112.000
446.462	185.599	113.000
446.652	185.661	113.000
174.293	132.555	114.000
171.961	134.239	114.000
167.002	133.507	114.000
168.409	133.726	114.000
415.904	229.665	115.000
414.645	229.224	115.000
414.646	229.686	115.000
413.645	229.476	115.000
414.460	229.868	115.000
413.734	229.652	115.000
414.135	229.713	115.000
412.742	228.194	115.000
412.718	226.998	115.000
123.309	101.547	116.000
123.060	102.050	116.000
121.530	103.065	116.000
229.597	95.184	117.000
228.307	94.345	117.000
211.514	161.236	118.000
210.855	161.204	118.000
277.327	85.004	119.000
275.398	84.447	119.000
309.603	258.108	120.000
310.240	258.890	120.000
310.871	258.617	120.000
397.248	251.132	121.000
397.248	251.371	121.000
425.155	158.553	122.000
425.605	159.200	122.000
425.830	159.026	122.000
522.095	358.883	123.000
524.285	358.615	123.000
523.874	362.887	123.000
523.555	362.792	123.000
354.865	173.081	124.000
355.004	173.040	124.000
354.948	173.323	124.000
354.986	173.448	124.000
354.811	173.354	124.000
354.986	173.217	124.000
354.753	173.216	124.000
278.565	80.537	125.000
277.123	79.819	125.000
309.943	256.286	126.000
309.757	254.571	126.000
309.922	253.537	126.000
309.645	255.218	126.000
310.437	256.220	126.000
312.714	254.699	126.000
321.267	192.612	127.000
322.495	191.542	127.000
323.276	190.819	127.000
325.062	190.631	127.000
524.706	362.207	128.000
525.281	363.544	128.000
279.623	78.488	129.000
280.111	76.689	129.000
282.113	79.433	129.000
282.380	80.584	129.000
282.253	79.336	129.000
281.069	77.083	129.000
280.387	78.460	129.000
281.306	78.065	129.000
82.843	3.266	130.000
84.293	3.624	130.000
162.699	127.137	131.000
163.263	127.560	131.000
212.049	162.267	132.000
212.660	162.490	132.000
303.354	334.821	133.000
306.195	335.150	133.000
465.628	315.391	134.000
465.707	315.281	134.000
155.007	188.745	135.000
154.454	187.376	135.000
309.634	254.938	136.000
309.411	253.767	136.000
309.431	251.079	136.000
309.064	250.987	136.000
309.472	251.257	136.000
308.404	251.445	136.000
329.633	193.021	137.000
331.257	192.703	137.000
332.018	191.604	137.000
331.289	192.090	137.000
330.779	193.604	137.000
328.340	192.072	137.000
179.598	180.805	138.000
179.452	180.696	138.000
180.474	180.834	138.000
398.622	363.556	139.000
399.144	363.488	139.000
152.236	189.310	140.000
152.033	189.230	140.000
152.117	189.584	140.000
152.034	189.405	140.000
152.309	189.063	140.000
151.553	189.479	140.000
152.046	189.084	140.000
521.362	359.507	141.000
521.615	358.968	141.000
522.682	359.884	141.000
522.483	357.824	141.000
522.021	356.110	141.000
519.746	354.948	141.000
138.426	40.970	142.000
138.801	41.919	142.000
139.806	40.733	142.000
138.992	40.929	142.000
78.531	390.262	143.000
77.190	390.186	143.000
78.366	387.904	143.000
82.071	388.338	143.000
202.703	198.512	144.000
202.628	197.059	144.000
203.258	197.186	144.000
203.195	196.875	144.000
203.260	196.248	144.000
202.242	195.104	144.000
202.274	194.737	144.000
204.084	194.394	144.000
276.080	242.007	145.000
275.769	242.955	145.000
276.514	244.390	145.000
276.902	246.610	145.000
279.382	246.786	145.000
277.894	246.552	145.000
278.609	245.799	145.000
278.601	246.242	145.000
281.112	247.766	145.000
281.637	247.846	145.000
399.734	366.200	146.000
401.624	364.962	146.000
158.641	120.750	147.000
158.898	120.736	147.000
236.114	363.155	148.000
235.351	365.457	148.000
212.135	130.042	149.000
211.521	128.547	149.000
212.533	127.596	149.000
213.224	126.299	149.000
328.279	196.012	150.000
330.234	195.347	150.000
439.635	152.832	151.000
440.401	152.899	151.000
299.137	265.623	152.000
300.057	262.905	152.000
299.462	262.655	152.000
298.223	262.049	152.000
299.422	261.326	152.000
367.959	270.475	153.000
366.182	269.981	153.000
402.045	364.475	154.000
401.189	363.293	154.000
398.189	363.925	154.000
397.824	364.395	154.000
398.538	364.701	154.000
210.006	167.158	155.000
210.180	166.839	155.000
210.920	164.994	155.000
209.654	165.876	155.000
261.075	80.113	156.000
262.127	81.318	156.000
443.333	149.377	157.000
440.288	150.073	157.000
152.248	189.511	158.000
151.324	189.656	158.000
179.340	179.556	159.000
181.667	178.022	159.000
181.886	176.563	159.000
181.378	176.501	159.000
180.787	177.595	159.000
330.353	195.716	160.000
331.694	195.681	160.000
331.868	192.454	160.000
165.688	114.607	161.000
163.229	116.727	161.000
209.381	194.622	162.000
210.135	193.802	162.000
212.829	193.524	162.000
211.516	194.151	162.000
211.089	193.798	162.000
210.280	194.469	162.000
209.100	196.105	162.000
209.939	195.467	162.000
208.151	193.948	162.000
206.740	192.196	162.000
206.177	190.772	162.000
206.309	190.001	162.000
206.061	190.234	162.000
207.234	189.257	162.000
207.142	189.378	162.000
207.426	189.844	162.000
208.105	190.399	162.000
209.169	190.270	162.000
207.513	190.136	162.000
208.351	190.180	162.000
209.975	191.604	162.000
210.663	190.987	162.000
208.912	191.756	162.000
207.620	191.981	162.000
208.197	192.253	162.000
208.546	193.040	162.000
209.882	192.751	162.000
209.458	192.604	162.000
208.153	192.489	162.000
208.480	190.717	162.000
367.458	271.409	163.000
367.516	270.984	163.000
368.474	270.661	163.000
104.403	69.738	164.000
103.619	69.694	164.000
102.894	68.538	164.000
102.664	67.702	164.000
102.331	66.987	164.000
151.733	189.028	165.000
151.881	189.308	165.000
358.338	307.328	166.000
357.854	306.733	166.000
357.608	306.501	166.000
356.433	305.940	166.000
356.333	304.606	166.000
355.733	303.618	166.000
355.905	303.551	166.000
356.323	303.560	166.000
357.986	304.910	166.000
355.829	305.551	166.000
356.933	306.105	166.000
358.286	305.903	166.000
359.493	306.587	166.000
401.591	333.740	167.000
401.544	331.940	167.000
401.828	331.466	167.000
401.590	332.644	167.000
137.704	39.415	168.000
137.758	39.287	168.000
136.319	39.321	168.000
281.114	366.689	169.000
281.909	366.218	169.000
299.097	261.162	170.000
299.201	260.798	170.000
301.018	259.963	170.000
302.050	260.488	170.000
333.382	64.780	171.000
332.930	61.665	171.000
415.897	369.538	172.000
416.784	370.397	172.000
415.692	372.177	172.000
416.624	370.068	172.000
417.750	369.387	172.000
417.438	369.751	172.000
414.982	371.039	172.000
153.130	185.636	173.000
153.554	184.075	173.000
181.003	175.851	174.000
183.128	172.916	174.000
89.305	3.350	175.000
89.305	3.268	175.000
129.470	33.057	176.000
129.443	33.261	176.000
21.162	408.100	177.000
20.650	406.842	177.000
125.997	98.251	178.000
126.689	98.944	178.000
316.116	219.984	179.000
316.968	222.436	179.000
316.907	224.376	179.000
316.411	224.639	179.000
317.956	225.893	179.000
314.875	224.463	179.000
315.515	224.213	179.000
28.352	393.299	180.000
29.958	391.535	180.000
32.143	390.612	180.000
104.909	149.274	181.000
103.807	149.009	181.000
105.382	149.452	181.000
166.084	119.041	182.000
162.575	119.891	182.000
154.062	186.258	183.000
152.871	185.719	183.000
153.888	183.673	183.000
181.890	175.604	184.000
182.675	176.123	184.000
181.453	175.808	184.000
332.820	60.802	185.000
333.567	62.963	185.000
334.000	63.995	185.000
123.235	46.317	186.000
122.371	46.725	186.000
398.913	330.391	187.000
399.521	330.779	187.000
399.953	331.053	187.000
399.151	330.031	187.000
399.366	329.754	187.000
447.268	174.110	188.000
449.311	174.862	188.000
450.922	173.664	188.000
453.635	172.172	188.000
453.192	170.229	188.000
447.938	170.966	188.000
448.001	171.166	188.000
447.389	173.558	188.000
447.675	172.715	188.000
448.400	174.355	188.000
449.459	175.561	188.000
450.650	176.959	188.000
137.261	38.622	189.000
136.286	39.368	189.000
137.424	40.055	189.000
152.493	187.205	190.000
155.337	186.737	190.000
178.571	179.116	191.000
177.237	178.395	191.000
177.580	178.641	191.000
177.515	177.796	191.000
178.172	180.639	191.000
332.974	64.151	192.000
333.229	64.019	192.000
473.061	261.276	193.000
471.558	258.326	193.000
332.160	64.616	194.000
331.866	64.636	194.000
331.541	64.250	194.000
331.093	64.890	194.000
398.583	257.433	195.000
399.237	258.808	195.000
400.048	259.917	195.000
399.781	259.871	195.000
398.983	260.467	195.000
398.861	259.099	195.000
154.851	115.698	196.000
156.413	114.977	196.000
119.849	45.720	197.000
119.952	44.228	197.000
154.532	183.576	198.000
154.494	183.879	198.000
154.352	183.436	198.000
154.129	183.738	198.000
153.337	185.204	198.000
153.822	183.556	198.000
155.846	184.465	198.000
157.170	114.450	199.000
158.020	114.270	199.000
244.276	62.582	200.000
243.855	63.698	200.000
134.154	35.293	201.000
133.459	34.382	201.000
132.808	33.954	201.000
133.224	33.137	201.000
133.053	33.690	201.000
133.633	33.529	201.000
132.961	34.140	201.000
131.830	33.831	201.000
132.925	34.066	201.000
133.053	33.912	201.000
133.233	34.576	201.000
133.849	33.344	201.000
327.367	64.494	202.000
324.227	62.891	202.000
324.285	63.281	202.000
158.557	113.172	203.000
160.333	113.954	203.000
159.145	114.799	203.000
157.361	117.095	203.000
157.403	116.545	203.000
86.326	26.349	204.000
84.438	24.435	204.000
325.263	62.786	205.000
324.252	62.785	205.000
396.812	257.967	206.000
397.153	257.762	206.000
470.369	252.539	207.000
469.251	253.570	207.000
469.713	253.432	207.000
469.348	255.145	207.000
469.526	255.144	207.000
469.225	256.693	207.000
155.356	183.036	208.000
154.304	183.744	208.000
153.969	183.721	208.000
153.757	185.565	208.000
152.788	184.108	208.000
154.024	183.523	208.000
154.423	183.148	208.000
151.850	182.221	208.000
125.127	103.111	209.000
125.625	104.305	209.000
127.937	104.973	209.000
127.467	104.744	209.000
127.160	105.027	209.000
127.325	104.085	209.000
324.041	61.694	210.000
325.205	61.152	210.000
324.473	60.682	210.000
392.965	258.569	211.000
392.761	258.056	211.000
157.165	118.269	212.000
157.531	117.843	212.000
159.348	118.327	212.000
160.091	117.532	212.000
211.325	63.304	213.000
211.375	63.169	213.000
210.727	109.029	214.000
208.873	110.148	214.000
209.299	110.630	214.000
195.247	140.099	215.000
194.933	140.540	215.000
194.550	141.480	215.000
392.468	256.171	216.000
392.370	255.259	216.000
359.659	305.155	217.000
358.698	306.260	217.000
257.563	72.720	218.000
255.695	74.063	218.000
126.049	133.278	219.000
123.605	133.318	219.000
459.827	217.734	220.000
460.012	217.155	220.000
458.749	216.981	220.000
457.819	217.233	220.000
457.162	215.734	220.000
458.170	215.121	220.000
458.919	214.646	220.000
461.235	215.193	220.000
462.063	217.567	220.000
462.173	217.267	220.000
461.352	216.276	220.000
462.976	215.147	220.000
208.650	189.093	221.000
207.703	189.409	221.000
207.717	189.198	221.000
206.826	188.538	221.000
208.162	189.713	221.000
208.014	190.191	221.000
209.104	191.298	221.000
210.005	192.604	221.000
210.616	193.551	221.000
210.782	192.839	221.000
211.032	194.213	221.000
209.118	194.767	221.000
208.114	194.557	221.000
207.315	195.277	221.000
468.449	257.799	222.000
468.748	258.716	222.000
470.251	257.851	222.000
471.272	258.015	222.000
470.756	256.251	222.000
469.636	255.333	222.000
468.821	255.170	222.000
468.513	255.293	222.000
468.074	255.619	222.000
467.887	255.742	222.000
467.930	255.977	222.000
468.184	256.216	222.000
468.193	255.030	222.000
467.820	255.330	222.000
467.570	254.940	222.000
467.223	254.271	222.000
467.967	253.659	222.000
468.340	254.525	222.000
466.902	254.741	222.000
466.366	254.239	222.000
466.470	253.485	222.000
466.581	251.981	222.000
206.985	111.045	223.000
205.585	110.829	223.000
206.093	110.598	223.000
205.921	109.380	223.000
128.701	105.970	224.000
129.273	107.049	224.000
122.995	132.063	225.000
122.531	131.733	225.000
122.557	133.528	225.000
122.630	134.164	225.000
122.579	133.585	225.000
153.427	181.632	226.000
153.724	184.574	226.000
153.768	184.003	226.000
153.834	183.959	226.000
153.971	183.520	226.000
153.921	183.723	226.000
154.273	183.646	226.000
373.084	251.762	227.000
373.382	252.042	227.000
373.055	252.081	227.000
372.703	252.410	227.000
84.401	1.701	228.000
84.974	2.010	228.000
83.759	1.451	228.000
84.340	2.394	228.000
84.749	2.859	228.000
84.689	2.777	228.000
317.314	225.482	229.000
317.849	225.824	229.000
316.695	225.626	229.000
101.631	-10.033	230.000
102.599	-9.714	230.000
111.079	153.469	231.000
113.098	154.497	231.000
463.918	215.142	232.000
463.561	214.579	232.000
465.658	211.557	232.000
468.111	209.253	232.000
123.234	134.526	233.000
123.918	133.491	233.000
288.142	208.418	234.000
288.460	208.218	234.000
9.480	402.493	235.000
9.942	401.850	235.000
278.049	236.958	236.000
279.304	237.631	236.000
278.430	237.425	236.000
279.170	237.520	236.000
113.200	154.219	237.000
111.642	153.418	237.000
112.014	155.036	237.000
114.246	157.968	237.000
114.335	158.724	237.000
114.434	158.823	237.000
289.419	210.613	238.000
291.106	209.887	238.000
204.281	196.017	239.000
204.101	196.218	239.000
204.736	194.916	239.000
102.525	168.917	240.000
103.015	169.694	240.000
147.692	190.497	241.000
147.797	190.426	241.000
149.632	188.708	241.000
149.793	189.117	241.000
147.094	189.271	241.000
123.262	130.065	242.000
123.127	130.730	242.000
136.159	179.035	243.000
137.205	179.666	243.000
136.087	38.479	244.000
136.584	38.663	244.000
291.144	210.198	245.000
292.266	209.871	245.000
291.618	208.277	245.000
290.378	208.355	245.000
418.021	339.070	246.000
417.688	339.632	246.000
355.049	209.818	247.000
354.290	208.619	247.000
148.939	184.464	248.000
149.101	185.663	248.000
136.010	179.354	249.000
135.794	178.619	249.000
135.722	178.399	249.000
134.192	178.961	249.000
134.896	178.149	249.000
134.575	177.546	249.000
135.526	177.382	249.000
135.116	176.840	249.000
137.007	176.989	249.000
138.680	175.856	249.000
136.978	175.656	249.000
136.963	175.291	249.000
135.890	174.417	249.000
134.860	174.516	249.000
134.518	174.237	249.000
135.357	174.597	249.000
133.400	175.327	249.000
96.378	90.663	250.000
96.181	90.815	250.000
94.766	91.017	250.000
93.834	89.157	250.000
93.372	88.642	250.000
92.780	90.161	250.000
92.624	90.533	250.000
91.900	91.373	250.000
356.114	302.133	251.000
355.077	303.672	251.000
355.763	303.748	251.000
357.106	301.049	251.000
358.246	301.982	251.000
416.353	338.525	252.000
415.768	339.166	252.000
415.600	339.207	252.000
83.866	420.166	253.000
83.001	419.731	253.000
82.879	420.273	253.000
122.492	131.889	254.000
121.202	131.200	254.000
291.188	208.213	255.000
291.235	208.024	255.000
292.356	207.478	255.000
290.948	206.608	255.000
289.947	205.725	255.000
289.636	205.720	255.000
289.617	206.245	255.000
290.567	206.017	255.000
290.038	206.924	255.000
437.954	306.952	256.000
438.587	307.656	256.000
440.729	309.080	256.000
437.418	307.957	256.000
465.246	251.347	257.000
465.649	251.451	257.000
114.530	65.828	258.000
114.877	64.710	258.000
115.001	65.000	258.000
115.424	64.981	258.000
115.662	65.745	258.000
114.656	66.289	258.000
114.863	65.923	258.000
114.015	65.739	258.000
182.144	157.466	259.000
182.284	158.209	259.000
181.013	158.988	259.000
180.367	158.911	259.000
411.720	358.788	260.000
411.349	358.786	260.000
444.472	386.061	261.000
444.824	385.100	261.000
444.384	385.743	261.000
464.997	251.207	262.000
464.930	251.839	262.000
284.476	382.837	263.000
287.283	381.019	263.000
119.120	134.149	264.000
118.685	134.678	264.000
118.976	136.435	264.000
153.122	188.883	265.000
152.302	189.532	265.000
152.365	190.242	265.000
152.285	190.973	265.000
151.195	191.589	265.000
115.347	167.982	266.000
114.418	165.870	266.000
114.117	167.409	266.000
278.919	218.508	267.000
280.596	217.768	267.000
283.132	216.124	267.000
283.635	218.637	267.000
465.748	251.388	268.000
465.678	250.929	268.000
464.793	249.881	268.000
465.765	250.477	268.000
309.721	356.488	269.000
310.714	356.528	269.000
357.452	300.930	270.000
356.651	300.585	270.000
355.742	300.641	270.000
356.008	301.329	270.000
356.226	301.961	270.000
356.108	302.753	270.000
356.450	303.605	270.000
358.824	304.083	270.000
380.652	218.755	271.000
380.991	218.892	271.000
379.893	218.582	271.000
380.913	218.309	271.000
382.455	216.885	271.000
-35.445	379.956	272.000
-36.084	381.723	272.000
244.507	283.297	273.000
244.503	283.039	273.000
118.177	136.475	274.000
119.190	137.243	274.000
119.123	138.534	274.000
138.706	124.852	275.000
137.738	125.520	275.000
138.817	124.742	275.000
171.105	168.907	276.000
171.576	170.048	276.000
358.409	218.631	277.000
357.945	220.557	277.000
464.142	251.828	278.000
464.330	250.851	278.000
274.595	290.712	279.000
274.721	291.029	279.000
274.692	290.660	279.000
275.246	291.649	279.000
274.746	290.882	279.000
274.572	290.646	279.000
274.278	291.263	279.000
383.180	217.486	280.000
382.501	218.075	280.000
382.514	218.826	280.000
382.372	219.590	280.000
382.913	219.459	280.000
285.093	222.187	281.000
285.845	221.112	281.000
286.799	220.539	281.000
286.113	221.562	281.000
481.224	385.231	282.000
480.990	384.663	282.000
463.769	251.680	283.000
465.148	251.114	283.000
399.264	315.398	284.000
398.948	314.327	284.000
397.893	313.819	284.000
154.741	186.534	285.000
155.658	185.913	285.000
133.037	174.648	286.000
132.314	174.361	286.000
133.697	175.561	286.000
133.504	174.906	286.000
135.001	174.683	286.000
136.746	175.265	286.000
136.592	174.831	286.000
136.134	175.896	286.000
438.178	308.505	287.000
442.267	307.438	287.000
443.880	305.790	287.000
152.459	188.699	288.000
152.326	189.566	288.000
152.256	189.603	288.000
152.352	189.528	288.000
152.105	189.436	288.000
274.897	290.567	289.000
275.335	290.098	289.000
274.724	290.334	289.000
274.494	290.664	289.000
404.839	361.574	290.000
404.759	361.170	290.000
283.958	221.626	291.000
282.492	221.545	291.000
56.259	429.149	292.000
57.136	432.082	292.000
116.782	161.704	293.000
116.931	161.402	293.000
116.524	161.059	293.000
444.694	305.646	294.000
446.566	306.026	294.000
436.550	369.501	295.000
436.705	369.928	295.000
436.531	369.339	295.000
434.745	370.169	295.000
434.000	371.974	295.000
432.870	372.007	295.000
432.037	372.007	295.000
431.384	373.546	295.000
431.670	372.575	295.000
431.628	373.236	295.000
430.836	370.182	295.000
430.437	370.747	295.000
428.656	372.805	295.000
426.979	372.382	295.000
427.378	373.051	295.000
428.228	373.409	295.000
425.931	371.486	295.000
424.825	372.917	295.000
424.281	374.007	295.000
422.349	372.921	295.000
422.401	372.250	295.000
422.396	371.491	295.000
422.281	372.357	295.000
421.800	371.135	295.000
151.804	189.671	296.000
151.641	189.194	296.000
151.699	189.356	296.000
151.844	189.739	296.000
151.985	189.555	296.000
151.425	189.530	296.000
151.899	189.348	296.000
151.404	189.642	296.000
151.865	189.936	296.000
152.106	189.356	296.000
403.807	361.107	297.000
403.437	361.260	297.000
404.157	360.966	297.000
136.760	178.166	298.000
135.644	176.758	298.000
135.981	176.853	298.000
136.258	179.139	298.000
137.193	179.810	298.000
135.012	178.451	298.000
169.946	170.471	299.000
169.720	171.103	299.000
466.353	250.801	300.000
467.240	249.117	300.000
116.156	60.924	301.000
118.065	60.780	301.000
119.732	61.320	301.000
121.211	61.930	301.000
122.307	59.125	301.000
122.824	59.494	301.000
124.275	58.106	301.000
123.311	58.157	301.000
273.482	259.729	302.000
269.926	258.824	302.000
277.798	360.805	303.000
277.894	361.934	303.000
277.699	360.865	304.000
277.769	361.450	304.000
277.835	361.352	304.000
277.189	360.939	304.000
277.837	361.084	304.000
297.423	51.581	305.000
296.889	50.633	305.000
296.830	50.301	305.000
356.348	305.884	306.000
358.527	306.514	306.000
155.327	188.706	307.000
154.463	188.469	307.000
154.644	188.775	307.000
154.234	188.441	307.000
171.694	155.984	308.000
171.273	156.164	308.000
286.518	344.507	309.000
287.074	343.299	309.000
113.256	19.315	310.000
112.911	19.818	310.000
308.844	255.341	311.000
309.346	256.302	311.000
310.935	259.101	311.000
311.289	259.335	311.000
310.962	260.475	311.000
-37.808	379.247	312.000
-38.195	378.500	312.000
-37.395	377.243	313.000
-36.787	376.638	313.000
274.173	309.240	314.000
274.867	309.428	314.000
336.635	217.033	315.000
337.445	218.641	315.000
146.692	195.696	316.000
146.927	196.654	316.000
275.917	313.498	317.000
278.283	313.302	317.000
277.618	314.484	317.000
274.066	310.899	317.000
275.552	313.590	317.000
126.253	63.678	318.000
125.267	59.585	318.000
147.626	194.800	319.000
147.395	193.868	319.000
148.026	192.676	319.000
147.386	192.244	319.000
146.941	192.114	319.000
146.611	191.188	319.000
147.786	192.490	319.000
147.476	192.321	319.000
148.278	192.360	319.000
151.254	191.608	319.000
151.755	191.398	319.000
151.538	191.032	319.000
152.213	191.107	319.000
288.171	313.207	320.000
287.396	314.048	320.000
289.954	315.637	320.000
317.888	227.608	321.000
314.317	222.333	321.000
135.673	79.302	322.000
136.297	81.155	322.000
135.603	81.505	322.000
170.859	156.135	323.000
169.677	156.499	323.000
151.737	192.103	324.000
151.509	191.462	324.000
149.917	191.471	324.000
148.762	191.835	324.000
148.894	190.727	324.000
148.896	190.758	324.000
149.161	191.116	324.000
208.755	151.963	325.000
208.723	152.167	325.000
209.173	152.160	325.000
209.316	151.842	325.000
209.506	152.282	325.000
255.496	308.295	326.000
255.023	309.142	326.000
254.727	309.166	326.000
255.321	309.025	326.000
285.214	265.830	327.000
285.529	264.549	327.000
403.927	175.326	328.000
404.318	174.254	328.000
299.425	332.892	329.000
299.971	333.448	329.000
257.289	308.771	330.000
257.325	308.631	330.000
256.635	307.671	330.000
132.883	22.745	331.000
133.360	23.044	331.000
132.088	23.723	331.000
132.003	24.812	331.000
132.676	24.676	331.000
146.437	196.064	332.000
146.125	194.859	332.000
146.663	195.645	332.000
145.409	196.011	332.000
170.780	169.090	333.000
170.846	169.033	333.000
170.651	169.310	333.000
170.716	169.538	333.000
264.549	82.288	334.000
264.416	82.463	334.000
264.421	82.576	334.000
442.590	124.292	335.000
441.590	122.670	335.000
440.381	123.917	335.000
439.327	122.997	335.000
253.338	309.758	336.000
254.898	308.445	336.000
256.242	307.926	336.000
255.973	309.002	336.000
255.051	309.151	336.000
257.751	308.873	336.000
311.298	216.531	337.000
313.231	214.684	337.000
312.567	214.554	338.000
312.642	216.448	338.000
312.292	216.979	338.000
401.496	175.659	339.000
400.252	174.838	339.000
400.630	176.703	339.000
400.243	177.183	339.000
400.078	177.664	339.000
400.978	176.997	339.000
331.954	169.815	340.000
332.840	170.225	340.000
-19.772	390.851	341.000
-20.093	389.856	341.000
-19.155	389.835	341.000
139.646	195.912	342.000
140.067	195.307	342.000
139.945	195.133	342.000
264.068	278.385	343.000
264.041	278.394	343.000
126.822	46.116	344.000
125.889	46.960	344.000
127.045	46.704	344.000
127.335	46.963	344.000
127.415	46.940	344.000
126.474	46.325	344.000
138.423	192.984	345.000
138.476	193.536	345.000
136.355	63.088	346.000
136.365	63.296	346.000
127.524	44.385	347.000
128.137	43.939	347.000
127.958	44.484	347.000
126.903	42.634	347.000
126.415	44.266	347.000
123.947	45.293	347.000
152.569	175.853	348.000
153.267	175.765	348.000
140.883	196.195	349.000
138.751	195.095	349.000
152.861	175.465	350.000
152.743	175.871	350.000
153.211	175.830	350.000
170.624	169.303	351.000
170.451	168.593	351.000
170.667	169.085	351.000
170.890	168.852	351.000
171.838	170.003	351.000
140.807	196.471	352.000
142.528	196.447	352.000
152.963	176.164	353.000
153.749	175.329	353.000
152.977	175.871	353.000
395.863	231.734	354.000
395.830	231.672	354.000
394.384	230.430	354.000
393.115	229.531	354.000
393.238	229.959	354.000
392.325	228.672	354.000
153.635	175.370	355.000
152.953	175.982	355.000
153.262	175.969	355.000
153.329	175.700	355.000
152.880	175.765	355.000
153.593	176.052	355.000
146.183	195.697	356.000
145.562	194.999	356.000
144.985	194.648	356.000
143.059	192.995	356.000
140.821	192.696	356.000
141.186	193.020	356.000
142.987	194.027	356.000
143.760	193.855	356.000
143.386	193.925	356.000
114.824	123.989	357.000
114.631	123.913	357.000
115.128	124.950	357.000
116.610	123.583	357.000
113.874	124.182	357.000
113.529	123.292	357.000
112.858	122.700	357.000
300.672	334.156	358.000
300.635	333.361	358.000
190.027	115.321	359.000
190.272	115.166	359.000
190.496	113.855	359.000
190.071	113.175	359.000
189.838	113.274	359.000
189.464	112.755	359.000
188.466	114.050	359.000
188.914	113.963	359.000
152.709	175.766	360.000
152.650	175.581	360.000
300.364	333.630	361.000
299.838	333.243	361.000
153.368	175.733	362.000
152.585	175.312	362.000
152.626	176.164	362.000
153.685	175.910	362.000
153.302	175.800	362.000
122.260	138.583	363.000
121.596	139.027	363.000
122.105	136.733	363.000
491.245	320.215	364.000
490.593	319.259	364.000
112.637	122.423	365.000
111.505	122.191	365.000
112.436	123.574	365.000
300.256	333.206	366.000
299.729	333.041	366.000
153.323	175.693	367.000
152.824	175.829	367.000
153.750	176.043	367.000
152.782	175.937	367.000
152.561	175.353	367.000
153.212	175.461	367.000
152.358	175.945	368.000
152.787	176.244	368.000
152.659	175.757	368.000
153.691	175.731	368.000
153.145	176.250	368.000
152.907	175.700	368.000
153.500	175.311	368.000
153.524	176.079	368.000
153.640	175.323	368.000
153.188	175.291	368.000
153.551	175.577	368.000
152.663	175.465	368.000
152.578	175.653	368.000
152.881	175.131	368.000
152.911	175.452	368.000
153.084	176.293	368.000
153.138	175.708	368.000
117.115	143.286	369.000
116.112	142.290	369.000
281.880	375.258	370.000
280.548	375.934	370.000
91.042	385.967	371.000
92.992	385.964	371.000
450.962	277.496	372.000
452.716	276.627	372.000
136.943	63.472	373.000
136.696	63.574	373.000
400.035	207.430	374.000
400.697	208.882	374.000
153.842	175.592	375.000
152.966	175.965	375.000
153.313	175.878	375.000
153.244	176.172	375.000
153.079	175.527	375.000
153.814	175.517	375.000
152.840	175.969	375.000
136.774	62.210	376.000
135.899	63.608	376.000
136.647	63.897	376.000
153.152	175.341	377.000
153.023	175.271	377.000
153.365	175.389	377.000
152.863	176.098	377.000
153.353	175.621	377.000
153.027	175.865	377.000
152.720	175.404	377.000
153.089	175.391	377.000
152.741	176.092	377.000
153.129	176.191	377.000
152.763	175.699	377.000
152.927	175.836	377.000
149.078	35.009	378.000
148.046	34.344	378.000
148.316	35.087	378.000
147.618	34.943	378.000
147.448	34.863	378.000
147.273	34.174	378.000
148.110	34.836	378.000
145.412	35.494	378.000
135.828	64.137	379.000
136.492	63.964	379.000
136.792	63.827	379.000
135.959	64.135	379.000
362.763	181.830	380.000
363.550	184.125	380.000
362.257	186.444	380.000
364.556	188.056	380.000
528.100	378.908	381.000
528.830	379.774	381.000
530.226	378.410	381.000
136.422	63.054	382.000
135.945	62.995	382.000
153.867	177.177	383.000
155.342	176.255	383.000
156.327	175.345	383.000
156.168	175.738	383.000
155.603	178.428	383.000
155.327	178.795	383.000
156.368	181.699	383.000
155.261	181.114	383.000
156.190	180.079	383.000
155.946	180.484	383.000
156.027	180.394	383.000
156.714	178.137	383.000
158.349	177.963	383.000
160.043	177.491	383.000
161.011	178.752	383.000
163.178	178.326	383.000
163.327	178.693	383.000
163.414	178.313	383.000
161.794	176.018	383.000
162.109	176.208	383.000
162.331	176.360	383.000
163.103	178.453	383.000
163.358	178.175	383.000
164.078	178.966	383.000
165.381	178.713	383.000
165.285	178.886	383.000
528.520	374.483	384.000
526.532	372.599	384.000
102.573	397.758	385.000
100.629	397.137	385.000
101.126	397.862	385.000
100.811	397.854	385.000
278.187	246.072	386.000
278.160	246.023	386.000
277.793	245.915	386.000
278.020	246.088	386.000
365.252	188.546	387.000
364.255	188.791	387.000
364.712	187.709	387.000
457.125	336.280	388.000
458.862	335.789	388.000
95.911	171.215	389.000
96.208	171.308	389.000
460.787	336.377	390.000
463.414	336.906	390.000
465.767	335.002	390.000
468.146	335.495	390.000
467.769	334.984	390.000
115.346	167.141	391.000
115.666	167.716	391.000
223.900	141.132	392.000
223.262	139.435	392.000
168.178	146.520	393.000
168.360	147.547	393.000
166.519	148.338	393.000
164.707	147.780	393.000
164.147	148.323	393.000
162.286	144.951	393.000
162.374	142.199	393.000
163.667	141.827	393.000
164.260	143.326	393.000
162.601	141.523	393.000
415.292	341.913	394.000
415.129	341.369	394.000
415.817	341.630	394.000
415.652	342.779	394.000
416.075	343.635	394.000
417.367	344.180	394.000
419.414	343.894	394.000
420.455	344.697	394.000
420.662	345.214	394.000
96.083	170.771	395.000
96.163	171.237	395.000
115.544	142.635	396.000
114.937	142.999	396.000
250.323	77.787	397.000
250.245	77.072	397.000
114.983	140.792	398.000
115.265	138.095	398.000
70.782	413.205	399.000
71.111	412.869	399.000
71.192	411.700	399.000
70.412	411.532	399.000
69.875	411.338	399.000
69.848	411.009	399.000
70.270	410.847	399.000
71.386	409.053	399.000
72.452	409.834	399.000
96.318	171.584	400.000
96.451	171.416	400.000
95.857	171.379	400.000
95.556	170.504	400.000
96.461	170.891	400.000
95.872	170.498	400.000
96.103	170.922	400.000
167.663	120.192	401.000
168.278	118.285	401.000
167.394	118.479	401.000
169.737	174.948	402.000
169.565	174.682	402.000
171.037	173.640	402.000
170.595	172.348	402.000
168.560	172.211	402.000
169.555	170.769	402.000
169.330	170.707	402.000
168.898	170.646	402.000
168.978	170.922	402.000
169.648	171.604	402.000
169.665	172.814	402.000
169.348	172.644	402.000
166.644	169.714	402.000
164.560	169.091	402.000
162.610	168.358	402.000
161.085	168.352	402.000
161.223	168.671	402.000
160.936	168.681	402.000
161.462	168.593	402.000
161.227	168.208	402.000
163.410	166.987	402.000
164.372	166.075	402.000
164.707	166.263	402.000
168.149	165.514	402.000
167.951	164.415	402.000
166.805	164.609	402.000
166.519	165.299	402.000
166.637	166.623	402.000
166.105	168.324	402.000
165.983	167.803	402.000
167.409	166.087	402.000
168.557	163.174	402.000
170.569	165.195	402.000
116.394	140.661	403.000
117.297	141.044	403.000
96.142	170.742	404.000
96.353	171.378	404.000
92.389	106.873	405.000
93.463	107.323	405.000
92.538	106.884	405.000
386.689	258.999	406.000
386.713	258.922	406.000
386.618	258.941	406.000
386.574	258.787	406.000
387.234	259.418	406.000
386.596	258.905	406.000
386.654	258.770	406.000
386.698	258.939	406.000
95.864	171.035	407.000
96.244	170.991	407.000
92.537	106.329	408.000
93.041	106.945	408.000
92.719	106.683	408.000
96.215	171.243	409.000
96.942	171.589	409.000
425.072	293.958	410.000
424.899	293.732	410.000
92.149	106.392	411.000
92.780	106.778	411.000
92.692	107.795	411.000
92.436	106.815	411.000
96.414	171.379	412.000
96.195	171.721	412.000
159.221	109.699	413.000
159.264	111.341	413.000
157.324	111.848	413.000
157.057	110.368	413.000
154.547	110.212	413.000
95.794	171.132	414.000
96.358	171.458	414.000
96.690	171.409	414.000
92.542	106.627	415.000
92.796	106.813	415.000
427.512	373.195	416.000
426.715	374.970	416.000
428.601	373.404	416.000
426.691	374.296	416.000
156.136	112.147	417.000
156.897	112.195	417.000
99.908	400.907	418.000
99.365	401.827	418.000
96.289	171.373	419.000
96.733	171.133	419.000
96.240	171.838	419.000
412.941	216.407	420.000
414.392	216.515	420.000
414.463	216.080	420.000
414.667	216.560	420.000
415.149	216.345	420.000
147.548	42.730	421.000
145.739	43.311	421.000
96.163	170.939	422.000
95.895	170.802	422.000
96.152	170.844	422.000
95.496	171.231	422.000
141.220	41.577	423.000
140.505	42.108	423.000
140.251	41.409	423.000
96.393	171.413	424.000
96.300	171.075	424.000
96.166	171.007	424.000
256.952	377.014	425.000
256.795	376.927	425.000
256.485	375.683	425.000
96.014	171.242	426.000
96.217	171.531	426.000
119.933	140.329	427.000
120.324	140.811	427.000
434.152	372.781	428.000
436.289	369.656	428.000
170.021	165.150	429.000
169.462	165.847	429.000
170.165	168.938	429.000
169.531	167.738	429.000
168.156	169.211	429.000
166.067	169.562	429.000
165.003	171.989	429.000
164.424	173.347	429.000
165.429	172.789	429.000
165.161	171.467	429.000
165.725	171.987	429.000
169.839	170.506	429.000
169.614	170.553	429.000
170.017	169.918	429.000
170.130	169.652	429.000
170.206	172.229	429.000
249.244	288.202	430.000
248.893	287.695	430.000
248.715	287.881	430.000
248.912	287.948	430.000
248.979	288.225	430.000
248.972	287.904	430.000
249.079	288.074	430.000
248.793	287.974	430.000
249.062	287.741	430.000
249.023	287.987	430.000
248.790	287.985	430.000
248.941	288.413	430.000
248.963	287.894	430.000
248.954	288.003	430.000
248.982	287.824	430.000
248.874	287.893	430.000
248.942	287.810	430.000
248.832	288.043	430.000
249.042	288.009	430.000
249.021	287.920	430.000
248.658	288.151	430.000
248.831	288.148	430.000
248.777	287.954	430.000
248.661	287.809	430.000
248.737	287.650	430.000
249.123	287.940	430.000
248.836	287.717	430.000
167.538	192.025	431.000
167.897	192.019	431.000
169.036	190.505	431.000
168.776	189.760	431.000
168.864	189.051	431.000
168.515	187.341	431.000
165.026	187.701	431.000
164.857	186.386	431.000
163.785	188.751	431.000
163.193	188.540	431.000
162.502	188.459	431.000
161.874	188.812	431.000
163.060	189.359	431.000
165.251	191.396	431.000
164.720	192.321	431.000
187.062	140.967	432.000
188.099	141.230	432.000
185.991	140.348	433.000
185.515	138.029	433.000
185.935	137.327	433.000
161.311	168.611	434.000
161.193	168.663	434.000
162.545	170.171	434.000
164.024	168.591	434.000
164.888	168.914	434.000
163.948	170.810	434.000
142.943	125.764	435.000
142.815	126.434	435.000
143.374	127.144	435.000
142.717	128.233	435.000
143.051	128.457	435.000
144.130	128.051	435.000
143.887	127.564	435.000
143.150	128.748	435.000
140.821	128.506	435.000
141.277	127.959	435.000
139.932	127.998	435.000
209.520	63.510	436.000
210.562	63.067	436.000
213.357	61.045	436.000
212.017	62.053	436.000
212.585	62.876	436.000
212.081	62.406	436.000
213.314	62.284	436.000
213.651	62.190	436.000
214.242	61.154	436.000
215.106	61.137	436.000
214.050	61.164	436.000
336.942	204.304	437.000
338.761	203.868	437.000
338.886	202.825	437.000
422.720	373.032	438.000
422.183	370.097	438.000
172.328	169.804	439.000
172.254	169.928	439.000
214.720	61.541	440.000
215.969	60.641	440.000
217.603	59.771	440.000
218.058	59.077	440.000
217.913	59.006	440.000
296.876	172.442	441.000
296.937	172.811	441.000
246.272	78.612	442.000
247.253	77.800	442.000
87.439	-11.755	443.000
86.173	-13.863	443.000
162.937	190.114	444.000
163.521	188.482	444.000
162.423	190.360	444.000
164.229	190.968	444.000
163.855	189.296	444.000
403.451	188.828	445.000
402.603	190.456	445.000
86.185	-15.167	446.000
85.787	-11.888	446.000
85.781	-10.489	446.000
84.933	-8.877	446.000
84.857	-10.507	446.000
84.096	-10.596	446.000
85.475	-12.784	446.000
87.587	-12.695	446.000
120.821	138.371	447.000
119.346	138.771	447.000
392.389	305.228	448.000
392.360	304.957	448.000
359.158	246.608	449.000
358.575	246.354	449.000
389.560	305.508	450.000
389.672	305.898	450.000
172.173	170.204	451.000
170.996	169.242	451.000
170.828	169.247	451.000
170.392	169.610	451.000
169.808	171.393	451.000
170.159	171.293	451.000
170.801	169.935	451.000
170.861	170.459	451.000
170.538	170.016	451.000
171.098	169.427	451.000
170.285	170.843	451.000
170.389	170.941	451.000
168.928	172.848	451.000
357.050	247.256	452.000
358.105	248.069	452.000
359.507	248.656	452.000
362.595	246.836	453.000
361.982	245.310	453.000
162.574	190.537	454.000
162.461	189.422	454.000
163.820	189.904	454.000
163.370	190.198	454.000
163.346	191.388	454.000
363.726	243.050	455.000
364.218	243.176	455.000
363.181	244.737	455.000
469.442	217.776	456.000
469.505	217.809	456.000
469.472	217.379	456.000
171.085	171.678	457.000
170.509	171.753	457.000
170.634	172.442	457.000
169.450	172.872	457.000
170.918	172.634	457.000
469.574	216.968	458.000
470.063	217.366	458.000
191.679	89.916	459.000
192.930	91.288	459.000
192.481	91.689	459.000
192.560	91.688	459.000
115.852	135.932	460.000
115.345	137.804	460.000
115.689	136.152	460.000
256.416	373.959	461.000
256.353	374.129	461.000
256.664	373.678	461.000
256.380	374.050	461.000
404.680	279.865	462.000
405.423	280.419	462.000
403.556	279.112	462.000
313.886	218.564	463.000
315.999	220.012	463.000
318.527	220.432	463.000
319.727	221.812	463.000
361.628	241.553	464.000
360.518	241.470	464.000
360.345	244.097	464.000
[truncated: 7,979 more rows]
