# Supplementary material for: The transpeptidase PBP2 governs initial localization and activity of the major cell-wall synthesis machinery in E. coli
Source: eLife. 2020 Feb 20;9:e50629. doi: 10.7554/eLife.50629 (PMC7089770; doi:10.7554/eLife.50629)
Supplement: Source data 1. [file elife-50629-data1.zip › data/fast/PAmCherry/A22inliq_FRAP5min_1.txt]

X Y ID
19.999	281.089	1.000
21.652	281.111	1.000
22.015	283.225	1.000
20.717	283.809	1.000
19.368	284.721	1.000
80.254	58.408	2.000
80.620	58.617	2.000
80.325	58.243	2.000
80.389	58.146	2.000
80.740	58.172	2.000
80.848	58.285	2.000
80.418	58.042	2.000
80.389	58.412	2.000
80.446	58.056	2.000
80.078	58.756	2.000
81.013	332.593	3.000
80.721	333.200	3.000
83.737	332.617	3.000
83.677	332.001	3.000
82.724	333.260	3.000
85.605	344.853	4.000
86.068	346.173	4.000
87.047	348.864	4.000
86.195	350.446	4.000
84.814	349.639	4.000
85.713	346.979	4.000
85.954	345.137	4.000
86.734	345.023	4.000
85.597	343.927	4.000
100.374	265.237	5.000
101.860	264.699	5.000
153.047	502.023	6.000
153.419	502.321	6.000
154.868	502.552	6.000
154.914	502.610	6.000
153.811	504.124	6.000
151.944	505.114	6.000
151.211	505.154	6.000
150.803	506.487	6.000
150.530	508.736	6.000
150.942	508.829	6.000
150.912	508.577	6.000
151.483	507.425	6.000
150.823	507.049	6.000
137.003	217.458	7.000
137.396	217.525	7.000
171.741	382.476	8.000
171.035	382.577	8.000
189.243	439.758	9.000
188.621	441.207	9.000
237.577	358.891	10.000
237.748	359.119	10.000
237.747	360.063	10.000
238.615	361.220	10.000
239.071	361.487	10.000
239.762	361.928	10.000
282.441	477.100	11.000
282.038	478.221	11.000
282.414	480.481	11.000
282.520	479.885	11.000
281.272	478.817	11.000
282.993	478.298	11.000
367.996	395.946	12.000
367.751	395.215	12.000
361.593	344.565	13.000
360.572	342.717	13.000
353.291	263.773	14.000
354.012	264.080	14.000
353.862	264.022	14.000
353.400	263.798	14.000
353.837	264.146	14.000
353.916	263.957	14.000
353.649	264.043	14.000
391.684	444.085	15.000
392.610	443.467	15.000
392.381	442.702	15.000
393.592	443.187	15.000
394.557	443.051	15.000
396.173	442.133	15.000
399.820	380.398	16.000
399.282	377.449	16.000
-5.446	252.679	17.000
-5.102	250.471	17.000
-6.411	252.208	17.000
129.677	427.847	18.000
128.739	427.433	18.000
192.240	420.721	19.000
192.965	421.177	19.000
193.019	421.953	19.000
191.984	420.951	19.000
206.422	83.504	20.000
205.799	84.168	20.000
207.207	82.798	20.000
206.378	81.857	20.000
251.116	366.256	21.000
250.978	366.462	21.000
250.625	366.459	21.000
287.300	465.200	22.000
287.534	464.848	22.000
270.184	98.662	23.000
270.997	98.016	23.000
270.852	97.303	23.000
272.023	95.685	23.000
273.009	95.927	23.000
378.339	264.790	24.000
377.630	265.038	24.000
377.353	263.981	24.000
378.416	262.700	24.000
403.631	333.103	25.000
403.110	334.914	25.000
402.934	336.857	25.000
403.209	335.201	25.000
402.911	334.380	25.000
416.373	262.648	26.000
418.021	261.870	26.000
418.105	261.441	26.000
418.920	258.070	26.000
418.390	258.753	26.000
419.001	257.535	26.000
418.184	258.529	26.000
475.540	269.058	27.000
475.473	269.811	27.000
476.174	270.653	27.000
475.591	270.314	27.000
87.266	500.752	28.000
86.752	500.034	28.000
110.983	315.004	29.000
111.146	314.957	29.000
109.585	313.195	29.000
108.532	310.825	29.000
185.461	376.085	30.000
185.513	375.528	30.000
184.277	374.373	30.000
183.711	372.703	30.000
181.911	374.231	30.000
182.936	375.093	30.000
183.266	376.010	30.000
246.141	440.306	31.000
245.672	440.119	31.000
251.306	355.948	32.000
249.650	355.193	32.000
266.780	299.015	33.000
264.752	299.141	33.000
263.475	299.831	33.000
404.266	260.153	34.000
405.126	259.785	34.000
468.731	305.543	35.000
468.965	305.960	35.000
467.962	307.224	35.000
467.959	306.084	35.000
44.625	139.105	36.000
44.047	139.919	36.000
60.857	275.047	37.000
61.627	276.579	37.000
119.364	426.421	38.000
119.297	426.971	38.000
118.914	426.721	38.000
118.576	426.746	38.000
118.387	426.546	38.000
118.992	426.073	38.000
301.376	94.023	39.000
301.522	94.150	39.000
300.826	94.206	39.000
301.348	94.327	39.000
283.301	256.930	40.000
285.382	255.835	40.000
285.692	256.098	40.000
332.601	270.376	41.000
333.361	272.783	41.000
331.292	272.508	41.000
44.262	320.169	42.000
43.077	318.461	42.000
42.933	318.954	42.000
42.574	319.736	42.000
97.617	60.138	43.000
97.141	59.045	43.000
97.277	57.979	43.000
95.308	242.426	44.000
95.587	242.002	44.000
94.945	242.630	44.000
190.810	438.150	45.000
190.022	438.357	45.000
189.852	438.427	45.000
212.443	321.471	46.000
212.913	320.475	46.000
321.895	294.282	47.000
320.618	294.451	47.000
40.860	65.211	48.000
41.793	64.834	48.000
129.384	310.173	49.000
129.068	310.054	49.000
248.565	52.628	50.000
246.957	53.460	50.000
299.196	249.241	51.000
300.418	248.915	51.000
301.474	249.854	51.000
345.917	405.666	52.000
345.336	406.772	52.000
346.075	406.823	52.000
346.235	253.436	53.000
346.041	253.586	53.000
346.211	253.689	53.000
345.702	253.955	53.000
345.355	254.524	53.000
345.445	254.203	53.000
345.621	254.484	53.000
21.116	287.920	54.000
22.436	291.370	54.000
22.954	291.484	54.000
24.954	287.566	54.000
42.673	304.555	55.000
40.308	304.128	55.000
40.791	303.523	55.000
88.570	495.256	56.000
89.359	493.511	56.000
89.209	495.272	56.000
87.703	493.229	56.000
87.026	492.875	56.000
82.122	334.655	57.000
84.378	335.043	57.000
108.190	74.931	58.000
108.015	74.632	58.000
172.078	385.515	59.000
172.242	383.996	59.000
171.161	383.487	59.000
172.999	381.621	59.000
171.824	381.810	59.000
172.369	380.641	59.000
171.883	380.391	59.000
275.063	244.085	60.000
275.620	247.335	60.000
275.260	248.338	60.000
62.419	169.683	61.000
62.392	169.913	61.000
89.063	122.397	62.000
89.202	122.982	62.000
89.202	122.619	62.000
197.168	64.912	63.000
197.356	64.569	63.000
246.236	439.996	64.000
245.934	440.434	64.000
281.167	479.945	65.000
281.125	480.606	65.000
282.441	479.120	65.000
292.738	340.443	66.000
293.852	339.769	66.000
334.636	448.123	67.000
333.197	447.895	67.000
332.306	447.449	67.000
332.400	448.293	67.000
333.033	449.229	67.000
333.193	447.757	67.000
332.632	448.043	67.000
330.634	273.601	68.000
331.029	272.937	68.000
330.461	272.968	68.000
331.627	273.084	68.000
331.836	273.877	68.000
332.056	275.027	68.000
333.410	275.000	68.000
333.519	275.450	68.000
335.390	275.063	68.000
335.145	275.460	68.000
334.864	276.194	68.000
334.994	276.709	68.000
395.944	441.058	69.000
397.089	440.249	69.000
399.395	441.770	69.000
399.815	441.424	69.000
401.225	442.492	69.000
495.895	355.449	70.000
496.379	354.571	70.000
45.466	137.412	71.000
46.166	137.642	71.000
46.457	136.912	71.000
108.868	309.248	72.000
111.815	308.892	72.000
128.707	308.817	73.000
129.898	309.359	73.000
129.534	308.832	73.000
129.583	309.299	73.000
130.081	310.061	73.000
130.854	311.670	73.000
131.225	311.445	73.000
130.497	310.222	73.000
128.983	311.592	73.000
127.721	311.983	73.000
127.357	312.211	73.000
129.432	311.478	73.000
129.980	311.899	73.000
181.235	124.574	74.000
181.765	123.782	74.000
182.224	124.145	74.000
182.629	123.362	74.000
181.636	124.300	74.000
353.591	263.743	75.000
353.775	263.941	75.000
353.277	263.825	75.000
353.472	264.247	75.000
353.487	263.992	75.000
84.699	334.928	76.000
84.350	335.242	76.000
194.065	433.775	77.000
194.716	433.948	77.000
319.448	292.448	78.000
319.368	292.409	78.000
319.001	291.591	78.000
317.592	291.976	78.000
316.971	292.668	78.000
315.475	292.804	78.000
316.817	293.376	78.000
317.566	293.535	78.000
317.915	292.700	78.000
361.477	476.749	79.000
359.580	477.580	79.000
-8.475	252.198	80.000
-5.032	254.095	80.000
37.320	262.620	81.000
36.910	263.272	81.000
36.919	263.061	81.000
36.218	264.194	81.000
118.243	426.614	82.000
118.874	426.685	82.000
118.524	426.726	82.000
118.885	426.216	82.000
95.796	242.062	83.000
94.622	241.731	83.000
94.768	242.224	83.000
234.695	191.329	84.000
236.198	191.873	84.000
235.244	191.744	84.000
291.363	412.103	85.000
291.448	413.897	85.000
292.085	413.633	85.000
293.163	340.065	86.000
293.591	340.284	86.000
293.603	339.832	86.000
293.471	340.403	86.000
293.506	340.089	86.000
302.846	250.596	87.000
303.174	251.298	87.000
302.690	250.602	87.000
302.417	250.902	87.000
401.151	62.182	88.000
401.615	63.955	88.000
402.289	64.848	88.000
404.608	64.574	88.000
405.440	66.061	88.000
388.838	265.561	89.000
388.110	266.645	89.000
386.700	264.654	89.000
131.407	344.696	90.000
130.833	344.183	90.000
198.629	81.327	91.000
198.725	81.039	91.000
198.632	80.977	91.000
198.591	80.982	91.000
198.691	81.053	91.000
198.619	80.875	91.000
257.967	238.799	92.000
258.385	237.542	92.000
300.865	94.262	93.000
301.579	94.784	93.000
302.803	321.550	94.000
302.831	322.735	94.000
302.530	323.614	94.000
118.577	114.768	95.000
119.559	115.097	95.000
113.856	307.941	96.000
112.935	308.625	96.000
251.822	99.520	97.000
251.467	99.690	97.000
251.249	98.919	97.000
252.099	98.358	97.000
284.161	476.450	98.000
284.247	475.625	98.000
283.441	476.997	98.000
282.904	479.043	98.000
360.247	478.013	99.000
359.733	476.816	99.000
368.333	389.985	100.000
367.436	389.559	100.000
367.436	391.715	100.000
369.336	390.441	100.000
370.805	390.852	100.000
372.328	390.843	100.000
233.981	95.919	101.000
234.214	95.235	101.000
234.579	95.099	101.000
233.787	95.220	101.000
232.844	94.776	101.000
232.555	94.106	101.000
232.296	93.412	101.000
232.266	91.302	101.000
230.420	90.469	101.000
274.455	325.758	102.000
275.045	325.844	102.000
274.632	326.190	102.000
274.283	326.116	102.000
274.367	325.831	102.000
273.970	325.749	102.000
274.897	326.297	102.000
351.952	254.826	103.000
353.276	253.798	103.000
353.770	253.545	103.000
352.468	254.450	103.000
23.056	285.798	104.000
21.687	285.556	104.000
21.129	285.576	104.000
23.357	283.588	104.000
25.995	282.279	104.000
26.540	280.389	104.000
38.226	274.492	105.000
39.186	275.828	105.000
40.389	276.723	105.000
80.606	58.251	106.000
80.712	57.838	106.000
97.705	59.826	107.000
96.488	62.466	107.000
97.556	63.277	107.000
97.914	61.902	107.000
246.321	439.974	108.000
246.128	440.388	108.000
246.065	440.608	108.000
273.674	265.461	109.000
272.428	266.345	109.000
272.427	265.958	109.000
273.303	264.773	109.000
273.049	265.284	109.000
273.701	264.031	109.000
272.883	263.360	109.000
274.507	263.085	109.000
119.439	426.615	110.000
118.499	426.488	110.000
118.786	426.824	110.000
118.589	426.944	110.000
118.475	426.324	110.000
118.457	426.729	110.000
118.608	426.920	110.000
109.952	307.993	111.000
110.012	308.150	111.000
275.032	248.147	112.000
271.942	246.866	112.000
304.006	251.418	113.000
302.584	251.187	113.000
302.546	251.281	113.000
404.190	377.351	114.000
403.288	377.081	114.000
406.712	276.931	115.000
407.043	277.025	115.000
404.649	259.821	116.000
404.595	259.862	116.000
404.184	260.048	116.000
404.451	259.912	116.000
404.105	259.827	116.000
403.700	258.023	116.000
63.879	277.352	117.000
61.490	274.582	117.000
191.284	89.826	118.000
190.206	90.729	118.000
384.165	263.839	119.000
382.346	262.183	119.000
382.942	262.994	119.000
382.109	264.444	119.000
383.399	264.466	119.000
383.301	264.352	119.000
382.854	266.217	119.000
383.390	265.366	119.000
95.080	242.446	120.000
94.615	242.146	120.000
94.455	242.447	120.000
95.342	242.305	120.000
94.924	241.921	120.000
288.343	412.618	121.000
285.514	412.437	121.000
284.047	413.625	121.000
289.793	348.920	122.000
289.769	349.714	122.000
360.562	477.313	123.000
359.435	478.649	123.000
353.495	264.129	124.000
353.589	263.890	124.000
384.565	291.911	125.000
386.537	291.634	125.000
387.538	290.938	125.000
387.596	290.189	125.000
385.954	290.152	125.000
386.426	289.857	125.000
84.356	335.495	126.000
84.096	335.287	126.000
230.321	153.301	127.000
230.385	153.872	127.000
262.757	235.227	128.000
262.745	235.441	128.000
264.262	235.904	128.000
263.598	234.399	128.000
273.732	247.881	129.000
275.620	246.662	129.000
276.512	248.292	129.000
276.286	248.866	129.000
278.366	248.011	129.000
280.247	248.064	129.000
279.592	248.450	129.000
276.996	249.167	129.000
307.890	262.722	130.000
306.701	262.881	130.000
335.146	345.629	131.000
336.476	344.868	131.000
338.414	343.496	131.000
338.439	342.552	131.000
337.395	343.442	131.000
360.265	344.312	132.000
359.688	342.931	132.000
40.269	305.239	133.000
41.769	302.135	133.000
34.510	265.459	134.000
34.749	264.971	134.000
64.729	272.193	135.000
64.503	272.458	135.000
64.782	272.772	135.000
136.070	218.198	136.000
134.825	219.050	136.000
134.336	219.662	136.000
134.393	219.289	136.000
134.116	217.729	136.000
133.900	215.073	136.000
133.452	213.480	136.000
132.726	214.346	136.000
133.340	214.394	136.000
134.834	214.069	136.000
136.090	213.682	136.000
300.993	94.298	137.000
301.359	94.235	137.000
319.021	292.860	138.000
317.763	294.812	138.000
318.251	295.986	138.000
318.927	295.752	138.000
321.315	297.044	138.000
323.376	298.995	138.000
324.744	299.340	138.000
324.478	299.375	138.000
323.992	299.116	138.000
324.024	299.550	138.000
323.182	299.157	138.000
324.675	298.517	138.000
434.833	284.383	139.000
433.024	285.428	139.000
433.110	286.098	139.000
5.541	253.436	140.000
3.778	255.070	140.000
111.339	307.979	141.000
110.276	308.132	141.000
109.462	308.270	141.000
110.091	309.942	141.000
109.652	310.579	141.000
108.640	309.711	141.000
108.030	309.472	141.000
246.180	440.493	142.000
247.224	440.223	142.000
339.132	436.814	143.000
339.806	436.500	143.000
350.164	383.384	144.000
350.280	383.764	144.000
348.898	384.951	144.000
348.787	385.260	144.000
346.355	252.505	145.000
346.470	253.046	145.000
346.855	253.272	145.000
353.604	263.785	146.000
352.754	263.806	146.000
39.356	276.372	147.000
38.377	278.268	147.000
37.660	278.474	147.000
39.411	278.302	147.000
40.584	278.042	147.000
39.950	280.150	147.000
39.995	282.229	147.000
39.703	281.808	147.000
40.383	282.245	147.000
232.216	346.534	148.000
231.401	345.463	148.000
230.541	343.641	148.000
230.145	342.721	148.000
231.820	342.829	148.000
242.233	352.839	149.000
241.722	352.558	149.000
94.749	62.656	150.000
93.154	62.604	150.000
92.854	63.016	150.000
118.155	426.526	151.000
117.982	426.646	151.000
117.719	426.513	151.000
118.089	427.069	151.000
118.369	426.594	151.000
118.350	426.777	151.000
118.296	426.511	151.000
118.068	426.445	151.000
118.481	426.291	151.000
118.479	425.929	151.000
118.765	426.348	151.000
118.604	426.145	151.000
118.507	426.091	151.000
118.726	425.957	151.000
118.422	426.050	151.000
118.578	426.089	151.000
118.407	425.712	151.000
118.587	424.420	151.000
118.557	424.527	151.000
116.733	424.667	151.000
116.175	423.331	151.000
115.208	423.334	151.000
114.405	424.070	151.000
188.391	91.050	152.000
186.880	91.804	152.000
229.696	156.659	153.000
228.838	155.543	153.000
230.028	91.142	154.000
229.571	90.718	154.000
228.599	90.475	154.000
226.701	90.048	154.000
345.595	402.073	155.000
344.874	403.440	155.000
343.985	401.103	155.000
342.480	400.966	155.000
340.555	401.184	155.000
339.396	403.073	155.000
341.160	403.704	155.000
341.127	403.364	155.000
353.382	263.996	156.000
353.636	264.140	156.000
353.752	263.660	156.000
353.285	263.912	156.000
402.318	256.996	157.000
400.072	255.499	157.000
400.688	253.198	157.000
405.998	276.742	158.000
406.879	277.140	158.000
406.881	276.749	158.000
150.767	493.470	159.000
152.026	491.138	159.000
250.578	97.436	160.000
249.179	96.336	160.000
249.806	97.487	160.000
288.494	347.374	161.000
290.478	344.540	161.000
289.874	345.656	161.000
289.721	344.351	161.000
288.443	343.146	161.000
337.354	343.852	162.000
337.763	346.442	162.000
337.471	345.307	162.000
337.578	345.310	162.000
337.556	344.828	162.000
338.174	344.538	162.000
336.836	345.323	162.000
335.158	275.381	163.000
334.504	275.766	163.000
333.396	275.663	163.000
399.580	379.872	164.000
396.477	381.045	164.000
395.876	380.295	164.000
395.651	380.357	164.000
394.553	380.528	164.000
457.133	293.993	165.000
456.864	293.884	165.000
179.324	96.730	166.000
178.648	96.500	166.000
339.657	436.100	167.000
339.602	434.864	167.000
339.459	433.295	167.000
339.664	434.667	167.000
339.812	434.368	167.000
399.443	440.909	168.000
398.785	441.410	168.000
398.707	441.327	168.000
400.073	442.111	168.000
152.270	369.130	169.000
154.584	368.436	169.000
154.983	366.392	169.000
377.565	122.489	170.000
376.535	121.070	170.000
384.094	291.566	171.000
384.251	290.750	171.000
346.019	252.951	172.000
346.843	251.587	172.000
348.201	249.856	172.000
332.631	276.602	173.000
333.160	275.655	173.000
334.094	275.679	173.000
334.148	276.824	173.000
332.895	276.509	173.000
392.359	355.479	174.000
392.320	355.433	174.000
392.398	355.590	174.000
401.835	393.776	175.000
402.091	393.476	175.000
403.117	394.079	175.000
404.295	394.144	175.000
405.087	395.025	175.000
64.954	269.375	176.000
62.528	270.245	176.000
132.859	328.528	177.000
132.308	329.825	177.000
131.447	329.187	177.000
131.116	330.129	177.000
130.865	329.483	177.000
128.036	225.463	178.000
132.102	222.103	178.000
132.274	222.163	178.000
246.921	365.463	179.000
247.042	365.846	179.000
264.745	241.067	180.000
264.186	239.829	180.000
376.673	120.339	181.000
376.577	120.790	181.000
377.621	123.399	181.000
152.034	368.607	182.000
152.257	370.598	182.000
224.106	426.297	183.000
224.221	426.438	183.000
224.684	425.555	183.000
265.784	92.128	184.000
264.601	94.771	184.000
434.511	288.629	185.000
434.109	291.090	185.000
432.991	292.405	185.000
433.125	292.340	185.000
77.195	303.794	186.000
75.832	303.410	186.000
106.028	281.460	187.000
107.509	283.595	187.000
107.178	283.813	187.000
107.172	282.871	187.000
106.941	286.130	187.000
395.463	24.575	188.000
395.018	24.791	188.000
62.508	269.139	189.000
63.736	265.526	189.000
111.012	134.117	190.000
111.975	133.879	190.000
111.923	132.721	190.000
108.685	310.676	191.000
108.176	310.601	191.000
195.753	360.306	192.000
195.417	361.643	192.000
226.681	461.107	193.000
226.350	460.697	193.000
226.526	460.962	193.000
225.511	58.707	194.000
225.579	59.139	194.000
47.934	307.332	195.000
47.208	307.057	195.000
187.159	89.774	196.000
187.590	89.779	196.000
186.122	90.563	196.000
186.063	93.130	196.000
184.759	93.442	196.000
275.685	263.572	197.000
275.575	263.572	197.000
276.289	265.123	197.000
275.552	265.948	197.000
377.145	125.631	198.000
377.572	126.084	198.000
465.830	307.491	199.000
466.757	307.295	199.000
-10.285	254.171	200.000
-9.184	255.068	200.000
38.094	313.764	201.000
38.165	314.348	201.000
37.935	314.192	201.000
38.771	314.070	201.000
39.793	313.871	201.000
38.415	312.990	201.000
37.615	313.720	201.000
35.522	312.893	201.000
35.696	313.654	201.000
34.927	313.987	201.000
152.777	370.705	202.000
152.408	370.213	202.000
224.064	425.926	203.000
221.930	427.317	203.000
459.158	296.944	204.000
458.349	297.039	204.000
459.326	298.763	204.000
458.705	298.873	204.000
459.138	299.334	204.000
459.314	298.786	204.000
20.809	288.345	205.000
20.693	286.717	205.000
41.075	280.170	206.000
40.018	282.583	206.000
40.033	283.504	206.000
39.771	283.724	206.000
39.475	280.726	206.000
39.721	279.419	206.000
39.105	280.744	206.000
36.389	281.379	206.000
36.756	280.834	206.000
35.837	279.271	206.000
35.346	277.923	206.000
225.155	59.416	207.000
225.919	59.333	207.000
225.405	59.233	207.000
225.553	59.065	207.000
263.938	91.864	208.000
265.156	92.246	208.000
369.534	399.339	209.000
368.084	397.666	209.000
384.435	294.444	210.000
382.780	294.820	210.000
383.036	293.122	210.000
394.586	24.761	211.000
394.813	24.760	211.000
49.031	306.867	212.000
48.031	305.416	212.000
48.663	303.397	212.000
48.529	304.562	212.000
47.487	306.024	212.000
111.920	134.294	213.000
111.331	135.439	213.000
111.783	134.658	213.000
249.294	94.190	214.000
251.522	94.363	214.000
253.570	96.050	214.000
252.249	96.628	214.000
263.703	238.695	215.000
263.069	239.499	215.000
262.971	237.758	215.000
262.289	238.394	215.000
376.292	129.081	216.000
377.841	129.487	216.000
376.904	127.443	216.000
391.895	382.785	217.000
393.683	382.234	217.000
393.806	381.325	217.000
77.038	303.170	218.000
76.554	303.897	218.000
78.502	303.166	218.000
77.874	302.966	218.000
77.877	303.067	218.000
88.320	310.198	219.000
88.591	309.452	219.000
89.418	309.817	219.000
205.128	432.522	220.000
204.853	432.458	220.000
205.147	432.619	220.000
132.727	418.765	221.000
132.129	418.347	221.000
132.676	419.051	221.000
130.014	332.061	222.000
130.943	333.503	222.000
130.253	334.093	222.000
246.567	440.372	223.000
246.161	440.208	223.000
246.254	440.216	223.000
368.808	398.032	224.000
370.166	397.837	224.000
368.287	396.717	224.000
394.252	24.922	225.000
395.117	24.935	225.000
395.199	25.061	225.000
394.200	25.135	225.000
394.901	24.470	225.000
394.628	24.613	225.000
405.713	324.384	226.000
406.302	322.358	226.000
407.418	322.421	226.000
106.201	284.178	227.000
104.566	283.252	227.000
104.607	283.833	227.000
105.426	284.427	227.000
286.581	346.238	228.000
287.094	346.265	228.000
225.301	59.093	229.000
225.216	59.331	229.000
225.839	59.294	229.000
467.718	308.682	230.000
467.537	310.175	230.000
466.070	308.472	230.000
465.621	308.017	230.000
112.023	133.422	231.000
114.735	134.554	231.000
113.696	133.664	231.000
112.991	134.700	231.000
435.113	293.719	232.000
434.767	295.223	232.000
84.024	153.038	233.000
83.876	152.818	233.000
84.201	152.896	233.000
353.893	263.474	234.000
353.562	263.906	234.000
353.184	263.653	234.000
353.134	263.628	234.000
353.570	263.584	234.000
353.303	263.588	234.000
353.474	263.831	234.000
353.519	263.806	234.000
353.977	263.794	234.000
353.527	263.391	234.000
353.124	263.538	234.000
354.254	264.394	234.000
353.175	264.003	234.000
353.346	263.923	234.000
353.337	263.890	234.000
353.415	264.355	234.000
353.549	263.978	234.000
353.727	263.943	234.000
353.797	263.652	234.000
353.937	263.363	234.000
347.440	250.840	235.000
347.857	251.309	235.000
349.015	249.437	235.000
348.442	249.153	235.000
348.841	248.714	235.000
349.363	249.239	235.000
349.125	249.135	235.000
350.207	249.383	235.000
350.826	251.758	235.000
351.008	251.320	235.000
351.116	251.891	235.000
349.622	251.944	235.000
287.815	447.777	236.000
288.745	448.089	236.000
289.952	448.103	236.000
291.207	448.367	236.000
291.136	449.691	236.000
290.619	449.763	236.000
291.790	451.920	236.000
292.251	451.320	236.000
290.994	450.468	236.000
289.800	450.532	236.000
291.025	450.091	236.000
331.250	276.169	237.000
330.999	275.885	237.000
331.869	276.275	237.000
330.989	276.474	237.000
330.761	275.067	237.000
331.644	273.983	237.000
333.568	273.240	237.000
186.722	90.579	238.000
185.731	90.821	238.000
185.734	90.273	238.000
187.880	89.741	238.000
187.330	90.943	238.000
185.447	91.263	238.000
185.107	92.127	238.000
87.374	331.251	239.000
86.600	331.533	239.000
86.332	331.427	239.000
85.335	331.808	239.000
85.435	331.208	239.000
84.012	330.686	239.000
84.068	330.863	239.000
83.751	331.052	239.000
124.913	415.010	240.000
126.000	415.485	240.000
127.350	415.391	240.000
127.142	413.714	240.000
127.413	413.205	240.000
266.608	237.535	241.000
267.217	236.674	241.000
268.497	238.059	241.000
266.860	237.138	241.000
402.555	461.134	242.000
403.434	462.924	242.000
404.685	461.565	242.000
404.993	460.754	242.000
403.296	461.278	242.000
403.432	462.021	242.000
402.730	463.285	242.000
401.335	464.560	242.000
393.103	379.856	243.000
393.344	380.999	243.000
395.113	382.886	243.000
395.690	384.647	243.000
225.696	59.314	244.000
225.448	59.403	244.000
225.590	59.507	244.000
289.645	346.649	245.000
288.303	347.221	245.000
288.269	347.907	245.000
287.568	347.405	245.000
287.033	346.467	245.000
288.523	346.047	245.000
335.863	346.855	246.000
336.475	345.924	246.000
335.609	346.461	246.000
185.895	442.362	247.000
185.764	442.576	247.000
184.540	443.079	247.000
186.243	443.297	247.000
185.013	442.557	247.000
185.482	441.775	247.000
184.731	441.565	247.000
184.310	441.304	247.000
212.456	407.874	248.000
211.451	407.644	248.000
213.020	407.915	248.000
212.476	405.564	248.000
210.571	406.065	248.000
274.146	120.550	249.000
273.753	119.794	249.000
274.702	120.131	249.000
386.356	288.916	250.000
385.961	289.660	250.000
148.044	409.201	251.000
146.845	407.755	251.000
148.023	407.933	251.000
147.782	407.725	251.000
394.293	24.832	252.000
395.113	25.208	252.000
418.457	243.917	253.000
418.078	246.409	253.000
115.043	424.728	254.000
115.226	424.127	254.000
115.266	424.524	254.000
106.223	283.656	255.000
108.249	284.250	255.000
235.256	310.159	256.000
236.633	312.257	256.000
238.367	313.650	256.000
239.197	314.042	256.000
84.468	153.174	257.000
84.530	152.882	257.000
84.127	152.992	257.000
84.279	152.941	257.000
84.236	152.985	257.000
84.161	152.629	257.000
84.123	152.856	257.000
84.349	152.921	257.000
84.394	152.942	257.000
84.281	152.734	257.000
84.306	152.871	257.000
84.085	153.022	257.000
83.804	152.933	257.000
84.277	152.805	257.000
84.465	152.633	257.000
129.795	334.495	258.000
130.524	334.996	258.000
225.618	59.381	259.000
224.767	59.170	259.000
225.668	59.308	259.000
225.422	59.094	259.000
225.449	59.395	259.000
226.247	59.492	259.000
225.628	59.729	259.000
225.138	59.392	259.000
225.820	59.398	259.000
225.926	59.255	259.000
225.512	59.202	259.000
225.495	59.350	259.000
226.401	59.061	259.000
225.859	59.057	259.000
227.228	59.556	259.000
227.582	58.760	259.000
266.376	234.610	260.000
268.881	236.310	260.000
267.538	235.650	260.000
268.536	234.699	260.000
331.146	273.317	261.000
330.815	272.348	261.000
331.204	271.005	261.000
407.827	413.297	262.000
408.459	412.487	262.000
407.651	412.409	262.000
397.863	441.453	263.000
397.776	439.931	263.000
396.307	439.697	263.000
466.741	308.272	264.000
467.849	307.852	264.000
186.836	92.703	265.000
186.401	92.620	265.000
187.200	91.690	265.000
186.691	90.309	265.000
132.369	258.855	266.000
130.820	260.575	266.000
131.055	260.157	266.000
208.355	408.534	267.000
207.847	409.185	267.000
208.180	408.324	267.000
460.151	297.546	268.000
459.794	297.001	268.000
459.320	299.162	268.000
106.302	283.723	269.000
105.643	286.171	269.000
227.205	461.149	270.000
226.954	461.267	270.000
226.442	461.435	270.000
239.085	315.820	271.000
241.816	313.892	271.000
241.823	313.759	271.000
241.490	313.268	271.000
241.101	311.862	271.000
243.500	311.938	271.000
245.382	312.034	271.000
292.433	450.087	272.000
292.484	450.373	272.000
399.987	465.741	273.000
401.317	466.633	273.000
401.989	466.846	273.000
401.691	468.075	273.000
401.489	467.964	273.000
401.104	465.926	273.000
400.101	465.673	273.000
400.641	465.223	273.000
401.815	464.999	273.000
403.793	463.742	273.000
404.564	464.662	273.000
404.749	465.818	273.000
405.290	464.968	273.000
394.070	24.706	274.000
394.463	24.477	274.000
394.990	24.719	274.000
229.261	335.840	275.000
229.059	335.578	275.000
229.107	335.159	275.000
271.207	122.287	276.000
271.457	121.255	276.000
271.632	120.893	276.000
271.288	119.656	276.000
275.554	325.709	277.000
274.088	325.431	277.000
59.025	157.291	278.000
58.951	157.753	278.000
140.096	103.349	279.000
140.591	103.172	279.000
140.191	102.840	279.000
270.251	234.632	280.000
268.822	235.512	280.000
294.652	342.807	281.000
295.029	343.486	281.000
293.646	340.786	281.000
335.481	271.067	282.000
334.667	271.052	282.000
334.286	270.583	282.000
334.709	270.778	282.000
336.202	270.289	282.000
335.865	270.869	282.000
335.864	272.004	282.000
335.795	272.015	282.000
336.481	273.260	282.000
334.003	272.832	282.000
59.207	262.548	283.000
58.849	263.420	283.000
58.935	264.706	283.000
57.978	265.160	283.000
208.042	408.255	284.000
208.093	408.471	284.000
209.136	409.526	284.000
211.532	410.017	284.000
211.567	410.684	284.000
211.503	410.745	284.000
214.216	408.751	284.000
212.683	409.892	284.000
211.446	411.206	284.000
214.858	413.780	284.000
213.700	412.590	284.000
213.868	412.401	284.000
214.056	412.618	284.000
210.892	410.700	284.000
209.321	411.027	284.000
208.580	411.431	284.000
208.196	411.785	284.000
209.015	413.864	284.000
209.141	417.408	284.000
211.711	417.574	284.000
465.744	311.170	285.000
465.640	310.723	285.000
-5.053	281.718	286.000
-5.106	281.953	286.000
-5.465	282.240	286.000
78.515	275.934	287.000
78.944	276.929	287.000
172.860	382.924	288.000
171.223	381.372	288.000
286.728	257.804	289.000
286.852	257.469	289.000
396.391	385.054	290.000
398.341	385.528	290.000
400.449	384.518	290.000
394.249	24.364	291.000
395.335	25.276	291.000
395.040	24.550	291.000
293.288	452.645	292.000
293.828	451.745	292.000
292.436	451.605	292.000
292.108	452.612	292.000
337.142	291.026	293.000
337.669	289.865	293.000
337.344	288.276	293.000
335.715	286.812	293.000
335.238	286.206	293.000
336.650	286.608	293.000
336.895	287.457	293.000
140.176	103.298	294.000
140.202	103.139	294.000
290.644	343.605	295.000
290.388	343.459	295.000
291.733	343.086	295.000
459.344	297.692	296.000
459.076	297.494	296.000
458.649	297.817	296.000
458.015	298.728	296.000
458.594	298.474	296.000
460.393	299.060	296.000
460.447	299.020	296.000
459.033	298.426	296.000
460.862	298.020	296.000
461.999	297.678	296.000
63.573	174.441	297.000
63.832	174.029	297.000
127.016	414.788	298.000
128.759	414.889	298.000
226.576	461.592	299.000
227.172	460.933	299.000
226.786	461.273	299.000
77.722	274.657	300.000
76.058	273.875	300.000
74.903	274.416	300.000
408.141	412.546	301.000
408.202	412.612	301.000
408.018	412.357	301.000
57.369	264.947	302.000
58.533	264.999	302.000
115.514	136.569	303.000
115.947	135.840	303.000
286.825	258.245	304.000
286.137	256.777	304.000
284.490	256.052	304.000
128.625	411.710	305.000
128.453	412.517	305.000
125.523	409.331	305.000
125.378	410.221	305.000
126.309	409.247	305.000
130.526	338.506	306.000
130.486	337.644	306.000
131.857	338.362	306.000
129.598	336.925	306.000
74.387	274.856	307.000
76.674	274.268	307.000
226.864	460.807	308.000
226.645	461.054	308.000
227.003	461.241	308.000
227.098	461.134	308.000
385.817	292.776	309.000
386.136	294.445	309.000
48.632	305.788	310.000
47.723	306.033	310.000
49.141	304.926	310.000
49.705	304.484	310.000
332.172	273.242	311.000
332.467	272.453	311.000
381.152	124.207	312.000
379.694	125.090	312.000
379.331	126.546	312.000
381.194	125.748	312.000
105.507	271.919	313.000
103.993	269.946	313.000
102.599	269.350	313.000
103.092	272.442	313.000
215.124	443.473	314.000
214.828	443.281	314.000
224.635	110.684	315.000
224.534	110.774	315.000
252.549	391.989	316.000
252.502	392.098	316.000
250.928	391.464	316.000
249.270	390.105	316.000
248.294	389.305	316.000
248.978	388.218	316.000
248.503	386.981	316.000
249.205	385.974	316.000
249.409	386.021	316.000
248.277	386.304	316.000
248.969	386.637	316.000
248.709	386.370	316.000
249.504	386.478	316.000
249.380	385.720	316.000
336.100	286.816	317.000
337.311	286.378	317.000
339.757	284.797	317.000
229.014	336.513	318.000
228.266	336.210	318.000
340.686	453.412	319.000
340.805	453.662	319.000
340.714	453.145	319.000
340.785	453.301	319.000
340.880	453.734	319.000
341.029	453.471	319.000
340.267	453.611	319.000
340.450	453.403	319.000
340.271	453.606	319.000
368.444	384.292	320.000
368.734	383.320	320.000
368.327	383.801	320.000
67.267	125.659	321.000
66.642	127.569	321.000
227.084	461.711	322.000
226.877	461.497	322.000
228.194	337.498	323.000
227.466	339.765	323.000
227.292	341.033	323.000
227.286	341.130	323.000
226.471	342.291	323.000
339.941	286.689	324.000
338.115	290.271	324.000
336.603	290.861	324.000
463.126	298.205	325.000
461.457	305.727	325.000
106.481	84.083	326.000
107.045	83.032	326.000
106.063	83.291	326.000
171.454	89.298	327.000
171.457	90.362	327.000
48.580	305.343	328.000
47.659	306.560	328.000
47.756	307.252	328.000
48.681	307.352	328.000
117.404	126.482	329.000
117.132	134.347	329.000
118.090	134.359	329.000
117.171	135.735	329.000
118.118	135.846	329.000
119.211	136.645	329.000
374.990	292.730	330.000
371.432	293.514	330.000
130.999	419.264	331.000
130.119	418.793	331.000
194.008	423.154	332.000
192.138	422.478	332.000
190.546	423.113	332.000
189.735	421.850	332.000
199.726	119.231	333.000
197.464	121.313	333.000
198.166	120.436	333.000
198.809	119.529	333.000
198.254	119.757	333.000
199.242	119.642	333.000
197.926	119.936	333.000
196.850	121.289	333.000
198.027	120.742	333.000
196.332	120.892	333.000
197.411	121.419	333.000
196.612	121.817	333.000
384.361	292.921	334.000
384.266	293.474	334.000
239.419	449.783	335.000
239.369	450.539	335.000
274.092	454.796	336.000
273.634	456.446	336.000
360.309	317.412	337.000
362.250	317.969	337.000
361.387	317.742	337.000
360.452	317.892	337.000
360.521	317.502	337.000
360.358	318.976	337.000
360.410	317.706	337.000
360.452	319.336	337.000
358.904	319.603	337.000
40.419	321.327	338.000
40.871	322.194	338.000
40.702	324.396	338.000
42.245	325.378	338.000
40.861	326.693	338.000
40.205	328.356	338.000
38.512	328.812	338.000
36.211	328.130	338.000
111.809	313.078	339.000
112.290	313.843	339.000
112.265	314.535	339.000
132.771	327.697	340.000
132.979	326.419	340.000
134.135	325.090	340.000
340.468	453.041	341.000
340.081	453.167	341.000
340.463	453.031	341.000
340.067	453.190	341.000
340.361	453.156	341.000
340.102	452.622	341.000
339.750	453.832	341.000
339.951	454.404	341.000
340.248	453.819	341.000
378.830	126.353	342.000
377.020	125.012	342.000
376.628	124.939	342.000
377.700	123.208	342.000
62.889	265.272	343.000
62.687	265.950	343.000
62.070	266.681	343.000
61.935	267.259	343.000
106.484	85.395	344.000
106.075	84.738	344.000
104.559	83.527	344.000
104.260	81.954	344.000
104.309	81.950	344.000
103.243	81.981	344.000
102.335	80.059	344.000
102.006	78.647	344.000
101.661	77.787	344.000
102.097	81.405	344.000
102.366	80.962	344.000
102.561	80.294	344.000
124.238	63.225	345.000
123.074	61.804	345.000
269.773	239.365	346.000
270.222	239.126	346.000
271.274	239.878	346.000
270.792	239.693	346.000
140.321	103.255	347.000
140.217	103.167	347.000
140.041	103.336	347.000
186.161	455.043	348.000
185.151	454.457	348.000
119.211	137.482	349.000
121.051	135.911	349.000
122.211	135.407	349.000
34.686	280.747	350.000
35.018	280.770	350.000
35.968	279.601	350.000
37.341	281.155	350.000
36.469	279.337	350.000
36.804	278.199	350.000
39.615	278.439	350.000
40.080	277.422	350.000
60.368	265.908	351.000
61.111	265.756	351.000
62.433	266.203	351.000
188.232	420.132	352.000
188.430	420.950	352.000
189.627	420.441	352.000
369.872	390.416	353.000
369.413	390.407	353.000
370.211	390.888	353.000
369.684	390.602	353.000
369.953	390.558	353.000
369.929	390.613	353.000
369.574	390.648	353.000
369.490	390.845	353.000
370.348	390.903	353.000
92.869	234.172	354.000
93.059	234.280	354.000
381.717	308.050	355.000
381.377	308.234	355.000
226.839	461.372	356.000
226.220	461.133	356.000
226.592	460.935	356.000
226.185	461.244	356.000
339.865	458.606	357.000
340.052	460.007	357.000
406.468	276.744	358.000
406.257	276.872	358.000
406.531	276.538	358.000
92.299	299.807	359.000
90.076	298.434	359.000
90.497	297.869	359.000
90.038	297.475	359.000
89.761	295.776	359.000
88.130	296.374	359.000
258.423	255.348	360.000
256.890	256.748	360.000
340.787	458.831	361.000
344.670	455.883	361.000
343.772	456.551	361.000
342.674	456.565	361.000
345.803	456.158	361.000
211.477	447.973	362.000
209.517	447.237	362.000
239.187	217.188	363.000
238.810	216.852	363.000
239.210	215.533	363.000
248.080	374.517	364.000
248.413	373.173	364.000
357.052	319.237	365.000
356.840	319.118	365.000
357.399	320.092	365.000
357.725	321.099	365.000
357.487	321.988	365.000
357.455	322.430	365.000
356.968	321.396	365.000
356.642	322.344	365.000
357.870	321.552	365.000
358.235	320.986	365.000
359.061	322.322	365.000
358.860	322.460	365.000
237.379	352.827	366.000
237.749	351.537	366.000
237.424	350.739	366.000
238.765	351.725	366.000
239.146	353.266	366.000
240.291	352.495	366.000
239.186	352.053	366.000
237.581	351.572	366.000
137.960	100.180	367.000
137.979	99.751	367.000
343.452	461.746	368.000
342.114	461.418	368.000
342.255	463.728	368.000
341.912	464.162	368.000
357.737	281.071	369.000
358.268	281.081	369.000
358.116	280.998	369.000
358.632	279.916	369.000
358.123	281.130	369.000
3.437	250.548	370.000
2.809	249.624	370.000
124.258	82.852	371.000
124.666	83.224	371.000
211.867	444.442	372.000
212.236	443.474	372.000
212.547	443.514	372.000
242.521	459.878	373.000
242.880	459.833	373.000
238.096	319.899	374.000
237.904	319.450	374.000
377.402	366.276	375.000
377.244	366.165	375.000
254.097	388.806	376.000
254.460	388.802	376.000
125.727	83.554	377.000
124.840	83.925	377.000
125.124	83.023	377.000
127.963	83.377	377.000
127.529	82.273	377.000
127.220	83.861	377.000
339.063	397.165	378.000
338.500	396.847	378.000
240.955	460.681	379.000
241.640	461.674	379.000
297.939	415.606	380.000
297.823	415.722	380.000
297.169	417.283	380.000
295.938	417.169	380.000
296.100	417.580	380.000
294.383	417.591	380.000
294.278	418.431	380.000
295.298	417.778	380.000
296.059	415.830	380.000
254.674	388.287	381.000
254.757	388.575	381.000
254.518	388.537	381.000
96.183	231.742	382.000
95.519	231.584	382.000
301.654	457.262	383.000
301.243	458.261	383.000
215.408	444.989	384.000
214.254	446.092	384.000
239.653	462.963	385.000
241.452	463.973	385.000
241.542	463.091	385.000
240.884	462.813	385.000
240.933	462.063	385.000
241.949	461.379	385.000
417.340	373.954	386.000
417.810	373.555	386.000
418.935	373.180	386.000
420.039	373.698	386.000
418.337	372.985	386.000
418.525	374.751	386.000
473.517	277.470	387.000
474.539	276.987	387.000
362.491	319.893	388.000
364.428	320.083	388.000
362.024	319.868	388.000
362.265	319.305	388.000
362.088	319.436	388.000
373.813	82.561	389.000
373.752	82.397	389.000
373.796	82.900	389.000
373.341	83.037	389.000
37.194	464.869	390.000
37.813	463.646	390.000
36.287	463.759	390.000
36.504	462.384	390.000
36.861	461.687	390.000
36.636	461.948	390.000
90.800	310.470	391.000
89.757	311.640	391.000
254.714	388.962	392.000
255.141	389.006	392.000
357.006	245.449	393.000
358.115	245.057	393.000
155.585	370.407	394.000
154.511	369.553	394.000
366.327	375.326	395.000
366.435	375.133	395.000
393.164	89.701	396.000
392.256	89.546	396.000
95.518	229.397	397.000
94.293	229.374	397.000
226.883	461.204	398.000
226.553	461.511	398.000
226.835	460.788	398.000
226.337	460.569	398.000
227.106	461.571	398.000
226.457	461.164	398.000
226.183	461.435	398.000
226.695	461.042	398.000
344.433	459.002	399.000
343.524	459.215	399.000
344.251	460.060	399.000
37.259	354.646	400.000
38.011	353.732	400.000
37.986	355.279	400.000
39.742	355.620	400.000
39.839	355.416	400.000
41.526	356.811	400.000
117.551	85.938	401.000
117.879	86.885	401.000
156.257	366.587	402.000
157.985	366.595	402.000
373.248	82.492	403.000
373.356	82.160	403.000
372.833	82.113	403.000
372.458	82.094	403.000
129.172	221.994	404.000
129.551	223.017	404.000
129.649	225.054	404.000
129.248	225.812	404.000
418.021	375.336	405.000
418.264	375.235	405.000
345.570	115.496	406.000
343.072	119.200	406.000
344.420	118.394	406.000
344.860	118.203	406.000
345.127	118.235	406.000
345.204	119.937	406.000
392.456	91.381	407.000
392.094	88.935	407.000
390.571	88.373	407.000
389.861	89.072	407.000
389.485	87.991	407.000
389.834	86.791	407.000
390.689	84.851	407.000
391.029	84.613	407.000
391.221	85.107	407.000
391.075	84.769	407.000
392.691	83.429	407.000
185.026	447.264	408.000
185.666	447.706	408.000
186.183	446.941	408.000
186.382	445.713	408.000
185.780	444.866	408.000
187.123	445.786	408.000
379.289	264.212	409.000
378.673	265.284	409.000
378.844	265.406	409.000
49.596	324.653	410.000
47.949	322.816	410.000
181.613	412.916	411.000
179.446	415.237	411.000
179.735	414.584	411.000
372.797	81.592	412.000
373.211	81.608	412.000
373.566	82.324	412.000
414.778	373.698	413.000
414.291	373.021	413.000
414.845	371.937	413.000
414.843	373.442	413.000
416.374	371.909	413.000
414.336	371.896	413.000
126.058	85.830	414.000
125.270	84.070	414.000
122.452	85.592	414.000
122.233	84.963	414.000
121.507	86.629	414.000
90.078	444.298	415.000
89.693	443.858	415.000
88.166	444.809	415.000
226.576	461.204	416.000
226.522	460.937	416.000
304.303	109.490	417.000
304.247	108.983	417.000
304.314	110.005	417.000
304.069	109.388	417.000
304.116	109.232	417.000
303.949	109.061	417.000
303.853	109.394	417.000
379.555	266.066	418.000
381.478	263.962	418.000
381.690	264.321	418.000
381.763	263.195	418.000
382.191	262.413	418.000
382.371	263.325	418.000
382.479	263.593	418.000
381.932	264.058	418.000
381.590	263.977	418.000
382.133	263.815	418.000
382.405	263.403	418.000
381.251	263.254	418.000
381.469	264.414	418.000
382.555	264.560	418.000
383.726	264.150	418.000
383.289	262.494	418.000
381.991	262.610	418.000
383.048	261.209	418.000
49.170	324.199	419.000
48.247	323.965	419.000
226.301	460.871	420.000
226.617	461.178	420.000
226.740	461.572	420.000
226.662	461.208	420.000
226.223	461.098	420.000
226.909	461.210	420.000
346.253	304.019	421.000
344.824	304.490	421.000
344.049	305.270	421.000
344.091	306.136	421.000
373.512	81.928	422.000
372.875	81.978	422.000
373.011	82.498	422.000
372.953	82.782	422.000
372.705	82.825	422.000
372.421	82.959	422.000
372.627	83.276	422.000
372.281	82.942	422.000
372.438	82.013	422.000
372.736	82.045	422.000
372.243	82.477	422.000
372.341	82.243	422.000
371.982	82.541	422.000
372.965	82.132	422.000
372.893	81.961	422.000
372.512	82.833	422.000
121.871	85.926	423.000
121.836	87.306	423.000
119.898	88.970	423.000
121.162	88.859	423.000
87.102	444.830	424.000
87.482	444.088	424.000
172.635	79.267	425.000
170.880	79.042	425.000
366.615	375.652	426.000
366.273	375.498	426.000
392.329	83.785	427.000
391.989	83.695	427.000
208.620	431.110	428.000
207.248	430.995	428.000
208.132	431.417	428.000
207.323	432.098	428.000
208.200	430.669	428.000
206.676	431.014	428.000
333.837	350.399	429.000
335.610	349.770	429.000
331.102	334.093	430.000
331.133	333.797	430.000
330.647	334.263	430.000
345.753	454.273	431.000
345.430	451.969	431.000
344.970	452.024	431.000
344.986	453.761	431.000
303.571	321.008	432.000
300.856	320.924	432.000
226.254	461.223	433.000
226.480	460.760	433.000
226.565	460.905	433.000
158.598	347.563	434.000
157.939	347.590	434.000
158.991	346.708	434.000
159.953	346.322	434.000
160.221	346.795	434.000
160.141	347.405	434.000
160.661	346.817	434.000
159.611	346.072	434.000
160.116	346.311	434.000
159.401	345.547	434.000
160.890	345.769	434.000
160.647	345.638	434.000
160.214	344.477	434.000
160.402	344.542	434.000
108.294	168.357	435.000
106.903	167.619	435.000
301.400	317.977	436.000
300.866	317.500	436.000
344.697	453.475	437.000
343.986	450.908	437.000
105.285	164.131	438.000
105.284	166.080	438.000
193.507	382.734	439.000
193.550	383.236	439.000
106.883	165.125	440.000
106.578	165.055	440.000
104.900	165.286	440.000
338.641	453.974	441.000
339.306	456.304	441.000
382.266	263.108	442.000
382.364	263.552	442.000
226.039	157.235	443.000
224.508	158.204	443.000
224.779	157.697	443.000
298.564	387.843	444.000
298.574	388.643	444.000
298.121	388.564	444.000
296.282	387.386	444.000
295.182	387.916	444.000
292.989	388.558	444.000
291.484	387.687	444.000
291.353	386.517	444.000
294.637	387.090	444.000
293.723	387.606	444.000
295.944	385.097	444.000
296.810	383.858	444.000
299.394	386.189	444.000
300.733	386.592	444.000
43.908	300.600	445.000
43.814	299.920	445.000
45.190	299.658	445.000
45.902	300.429	445.000
45.554	300.152	445.000
45.286	300.488	445.000
45.499	300.676	445.000
45.386	298.769	445.000
44.542	299.699	445.000
45.556	300.174	445.000
44.641	299.219	445.000
46.445	298.861	445.000
46.884	298.836	445.000
46.290	299.574	445.000
45.608	299.792	445.000
43.718	300.175	445.000
44.663	300.234	445.000
188.678	412.810	446.000
189.682	414.722	446.000
190.442	414.445	446.000
189.009	413.404	446.000
189.040	412.978	446.000
190.464	414.252	446.000
190.510	412.967	446.000
159.113	153.302	447.000
157.437	154.752	447.000
158.468	156.253	447.000
230.772	340.867	448.000
228.496	340.710	448.000
228.924	340.065	448.000
227.152	338.234	448.000
393.142	30.812	449.000
393.052	31.532	449.000
386.046	263.260	450.000
385.910	263.788	450.000
385.608	262.991	450.000
384.665	263.963	450.000
382.995	265.027	450.000
50.972	61.558	451.000
50.895	60.254	451.000
192.378	413.142	452.000
194.317	413.704	452.000
195.240	414.884	452.000
194.587	415.017	452.000
194.276	414.467	452.000
193.336	414.408	452.000
192.988	414.995	452.000
301.075	388.649	453.000
299.805	388.454	453.000
297.488	388.054	453.000
227.911	456.537	454.000
226.461	455.871	454.000
227.831	454.535	454.000
228.203	454.284	454.000
228.902	455.957	454.000
228.674	454.975	454.000
227.905	456.093	454.000
237.637	381.934	455.000
238.785	382.797	455.000
422.820	367.741	456.000
421.696	369.526	456.000
275.420	268.304	457.000
275.235	267.970	457.000
274.548	268.402	457.000
33.787	307.020	458.000
34.019	307.226	458.000
32.632	308.758	458.000
118.535	404.716	459.000
118.759	405.781	459.000
192.051	417.050	460.000
191.099	415.033	460.000
191.604	412.843	460.000
193.540	415.289	460.000
193.707	416.347	460.000
82.274	447.368	461.000
82.327	446.922	461.000
235.825	381.260	462.000
234.993	383.291	462.000
233.051	384.294	462.000
233.434	383.456	462.000
92.539	173.269	463.000
92.144	170.916	463.000
226.879	458.161	464.000
225.944	457.091	464.000
224.143	457.002	464.000
223.371	457.303	464.000
222.479	459.765	464.000
222.430	461.129	464.000
222.546	461.550	464.000
224.156	460.604	464.000
225.729	461.462	464.000
246.292	452.430	465.000
244.365	452.900	465.000
245.070	452.201	465.000
232.158	383.793	466.000
231.893	382.722	466.000
231.738	382.174	466.000
233.825	383.213	466.000
434.837	287.480	467.000
435.195	287.491	467.000
247.087	452.096	468.000
245.237	451.889	468.000
244.897	452.516	468.000
381.003	281.214	469.000
380.127	282.983	469.000
434.411	287.577	470.000
434.919	287.321	470.000
358.233	368.453	471.000
358.789	367.625	471.000
358.212	367.943	471.000
358.504	367.488	471.000
358.714	369.075	471.000
56.565	57.229	472.000
57.613	57.047	472.000
57.496	57.562	472.000
57.369	57.397	472.000
57.028	57.864	472.000
58.169	57.080	472.000
57.848	57.673	472.000
82.602	447.914	473.000
81.715	447.762	473.000
226.072	298.624	474.000
226.992	299.151	474.000
406.954	276.451	475.000
407.129	276.956	475.000
406.729	276.522	475.000
406.488	276.730	475.000
235.200	218.264	476.000
234.381	217.665	476.000
267.320	338.355	477.000
266.132	338.187	477.000
246.774	453.254	478.000
245.618	452.519	478.000
244.934	450.650	478.000
244.355	452.459	478.000
242.214	451.720	478.000
241.748	450.511	478.000
173.571	100.796	479.000
174.862	99.969	479.000
229.558	380.662	480.000
228.501	380.283	480.000
406.827	277.609	481.000
406.115	276.260	481.000
59.691	274.274	482.000
61.653	272.623	482.000
61.183	272.284	482.000
60.324	273.357	482.000
59.570	275.221	482.000
60.561	275.728	482.000
61.838	276.186	482.000
64.491	275.703	482.000
81.506	447.275	483.000
81.529	447.307	483.000
408.513	461.625	484.000
407.853	459.370	484.000
81.580	446.356	485.000
81.585	448.218	485.000
361.295	431.951	486.000
362.063	432.773	486.000
270.936	314.908	487.000
273.576	313.878	487.000
273.077	312.707	487.000
406.913	276.126	488.000
406.690	276.883	488.000
366.591	386.610	489.000
367.241	388.459	489.000
81.714	446.911	490.000
81.462	447.279	490.000
81.979	447.522	490.000
38.620	308.437	491.000
39.014	308.470	491.000
39.147	309.460	491.000
39.959	309.400	491.000
38.751	310.975	491.000
37.744	310.598	491.000
35.681	311.257	491.000
36.055	310.399	491.000
36.179	311.187	491.000
36.418	310.097	491.000
36.315	308.458	491.000
36.585	308.410	491.000
35.916	309.067	491.000
36.964	309.788	491.000
39.518	309.266	491.000
39.382	310.870	491.000
39.599	310.720	491.000
83.052	142.110	492.000
82.101	144.295	492.000
79.917	145.245	492.000
80.270	144.582	492.000
80.802	145.651	492.000
82.061	146.464	492.000
81.768	146.287	492.000
83.236	144.985	492.000
82.779	144.994	492.000
82.324	145.693	492.000
[truncated: 12,121 more rows]
