# Supplementary material for: The transpeptidase PBP2 governs initial localization and activity of the major cell-wall synthesis machinery in E. coli
Source: eLife. 2020 Feb 20;9:e50629. doi: 10.7554/eLife.50629 (PMC7089770; doi:10.7554/eLife.50629)
Supplement: Source data 1. [file elife-50629-data1.zip › data/fast/PAmCherry/A22inliq_FRAP5min_2.txt]

X Y ID
308.758	38.488	1.000
308.778	38.669	1.000
105.603	64.215	2.000
105.499	64.953	2.000
105.714	64.764	2.000
215.918	74.687	3.000
216.060	74.116	3.000
316.576	72.729	4.000
316.487	72.675	4.000
316.402	72.667	4.000
316.444	73.088	4.000
316.251	72.487	4.000
315.562	73.171	4.000
181.471	81.609	5.000
180.741	80.466	5.000
181.711	81.987	5.000
181.447	81.089	5.000
181.401	81.861	5.000
181.199	81.789	5.000
182.481	82.207	5.000
183.544	82.844	5.000
184.993	82.849	5.000
184.746	81.731	5.000
183.120	79.701	5.000
114.495	88.368	6.000
113.983	89.301	6.000
114.370	88.896	6.000
113.092	89.922	6.000
113.084	91.886	6.000
113.834	92.498	6.000
114.192	93.334	6.000
114.211	93.340	6.000
338.908	81.241	7.000
337.456	81.340	7.000
205.550	98.728	8.000
205.393	98.778	8.000
204.442	99.828	8.000
259.796	110.656	9.000
259.542	110.627	9.000
257.734	107.869	9.000
257.875	108.663	9.000
36.531	135.845	10.000
35.478	137.761	10.000
34.918	138.278	10.000
35.601	137.865	10.000
35.259	138.573	10.000
35.900	137.135	10.000
35.975	136.797	10.000
36.121	137.490	10.000
34.099	137.077	10.000
32.722	138.053	10.000
30.990	136.648	10.000
105.277	141.477	11.000
104.980	141.887	11.000
105.679	141.693	11.000
105.220	141.326	11.000
105.096	141.631	11.000
105.503	141.302	11.000
104.538	142.246	11.000
104.939	142.337	11.000
128.576	152.522	12.000
130.739	153.403	12.000
131.711	153.963	12.000
128.652	153.372	12.000
129.679	153.585	12.000
130.181	151.153	12.000
431.988	181.205	13.000
431.819	181.499	13.000
433.404	181.922	13.000
434.065	181.356	13.000
433.014	182.175	13.000
431.692	181.099	13.000
431.894	181.143	13.000
38.058	215.594	14.000
39.447	214.877	14.000
38.573	215.867	14.000
38.820	215.621	14.000
196.101	208.135	15.000
195.513	208.070	15.000
195.731	208.154	15.000
161.979	216.493	16.000
162.383	215.142	16.000
445.879	220.190	17.000
445.817	220.817	17.000
69.130	269.977	18.000
69.146	269.936	18.000
69.285	269.927	18.000
274.175	261.824	19.000
274.150	263.596	19.000
276.038	263.553	19.000
275.033	264.235	19.000
154.834	273.420	20.000
155.523	274.032	20.000
155.360	273.383	20.000
187.560	276.634	21.000
187.077	277.463	21.000
224.557	312.391	22.000
225.929	313.280	22.000
295.145	314.957	23.000
296.551	316.565	23.000
297.166	316.171	23.000
297.112	316.814	23.000
296.922	316.331	23.000
296.121	316.076	23.000
119.663	349.165	24.000
121.638	350.840	24.000
121.860	350.102	24.000
240.360	343.315	25.000
239.731	344.141	25.000
238.052	342.440	25.000
425.598	357.369	26.000
425.836	357.778	26.000
206.920	368.585	27.000
206.307	368.603	27.000
206.889	368.015	27.000
207.551	368.505	27.000
207.932	367.821	27.000
208.393	367.813	27.000
207.921	366.351	27.000
208.783	365.619	27.000
209.556	366.411	27.000
210.175	365.714	27.000
150.820	375.790	28.000
150.083	375.302	28.000
151.807	375.768	28.000
149.596	374.994	28.000
150.717	375.110	28.000
151.737	375.180	28.000
152.530	374.145	28.000
151.078	374.073	28.000
150.411	373.854	28.000
150.339	373.781	28.000
98.444	378.404	29.000
101.085	377.639	29.000
433.875	375.352	30.000
435.363	374.717	30.000
435.823	374.768	30.000
435.099	375.195	30.000
46.992	437.404	31.000
47.134	436.158	31.000
46.479	436.894	31.000
47.825	435.677	31.000
47.243	437.252	31.000
47.068	436.032	31.000
47.145	434.270	31.000
48.357	434.806	31.000
47.802	434.289	31.000
364.383	455.530	32.000
363.799	454.613	32.000
277.480	460.600	33.000
277.866	460.645	33.000
278.025	460.062	33.000
278.038	462.380	33.000
247.302	96.792	34.000
247.381	96.664	34.000
416.169	142.745	35.000
416.119	142.490	35.000
416.367	142.744	35.000
416.139	142.784	35.000
38.943	185.937	36.000
39.533	185.760	36.000
39.489	185.472	36.000
227.411	198.635	37.000
227.651	198.979	37.000
226.963	198.463	37.000
225.986	196.958	37.000
223.939	197.179	37.000
224.971	197.951	37.000
231.971	231.746	38.000
232.042	233.336	38.000
402.409	292.764	39.000
402.388	293.263	39.000
403.940	293.623	39.000
403.005	295.682	39.000
404.007	295.401	39.000
405.539	294.579	39.000
433.271	310.470	40.000
433.655	309.879	40.000
381.721	334.615	41.000
384.018	336.120	41.000
169.774	369.992	42.000
168.806	369.407	42.000
168.958	369.358	42.000
369.888	389.782	43.000
368.177	388.215	43.000
253.327	421.606	44.000
252.965	422.352	44.000
251.292	421.603	44.000
228.863	161.463	45.000
229.463	159.782	45.000
230.770	161.464	45.000
230.663	163.860	45.000
230.965	163.924	45.000
231.472	163.535	45.000
232.236	163.222	45.000
232.161	161.846	45.000
68.253	194.644	46.000
68.195	193.992	46.000
409.794	217.597	47.000
406.916	216.340	47.000
43.175	260.725	48.000
43.565	259.568	48.000
262.972	264.616	49.000
263.346	264.139	49.000
262.876	265.228	49.000
262.211	264.723	49.000
263.139	264.704	49.000
262.580	265.432	49.000
262.234	265.642	49.000
263.611	357.735	50.000
262.558	357.110	50.000
262.471	357.707	50.000
116.691	72.951	51.000
115.681	73.471	51.000
115.335	73.831	51.000
115.859	74.992	51.000
116.655	74.545	51.000
82.813	76.226	52.000
81.363	76.564	52.000
79.647	78.095	52.000
82.028	80.175	52.000
82.036	80.715	52.000
82.800	79.934	52.000
358.922	103.665	53.000
359.588	103.997	53.000
359.022	103.161	53.000
163.574	216.204	54.000
163.908	216.732	54.000
164.340	215.801	54.000
164.127	216.567	54.000
163.927	216.594	54.000
163.978	216.002	54.000
164.039	216.576	54.000
163.770	216.550	54.000
163.868	216.903	54.000
163.531	216.375	54.000
163.800	216.431	54.000
163.726	216.279	54.000
163.503	216.538	54.000
163.769	216.572	54.000
163.757	216.596	54.000
164.029	216.673	54.000
164.498	216.344	54.000
164.186	216.746	54.000
163.776	216.411	54.000
164.115	216.082	54.000
164.010	216.080	54.000
163.545	215.746	54.000
163.908	216.179	54.000
164.345	216.527	54.000
164.042	215.972	54.000
383.594	298.689	55.000
384.209	299.274	55.000
421.077	305.658	56.000
420.411	306.425	56.000
418.330	307.284	56.000
417.128	309.453	56.000
425.356	405.649	57.000
425.714	405.324	57.000
104.944	63.419	58.000
104.477	63.093	58.000
104.605	62.175	58.000
344.675	78.479	59.000
343.969	78.906	59.000
423.270	75.212	60.000
423.317	75.121	60.000
247.255	96.647	61.000
247.139	97.440	61.000
121.875	134.582	62.000
121.566	133.677	62.000
120.047	132.615	62.000
116.741	132.359	62.000
115.955	131.336	62.000
378.665	163.132	63.000
378.109	163.841	63.000
218.216	213.219	64.000
218.711	210.956	64.000
230.894	233.097	65.000
231.089	233.779	65.000
231.751	235.191	65.000
233.063	236.275	65.000
112.144	241.105	66.000
111.640	241.784	66.000
377.526	227.160	67.000
377.432	226.338	67.000
431.290	240.103	68.000
431.635	239.992	68.000
307.422	250.445	69.000
307.469	250.482	69.000
468.934	309.525	70.000
469.045	309.583	70.000
237.189	343.628	71.000
238.113	344.549	71.000
237.432	344.480	71.000
237.584	344.681	71.000
238.036	344.911	71.000
106.779	430.841	72.000
107.635	431.182	72.000
204.909	100.900	73.000
204.309	101.315	73.000
202.172	102.024	73.000
202.421	102.332	73.000
203.158	102.020	73.000
256.814	108.982	74.000
256.632	111.602	74.000
258.354	112.632	74.000
259.103	114.747	74.000
67.906	121.182	75.000
68.577	122.237	75.000
69.900	120.766	75.000
68.857	121.864	75.000
67.307	121.366	75.000
287.951	198.943	76.000
285.417	199.278	76.000
41.042	216.285	77.000
41.620	217.217	77.000
42.283	214.348	77.000
204.402	282.496	78.000
203.853	281.582	78.000
236.831	286.889	79.000
237.788	286.379	79.000
106.323	363.882	80.000
104.857	365.359	80.000
412.289	89.766	81.000
411.624	87.283	81.000
409.975	88.100	81.000
409.663	90.318	81.000
84.593	143.865	82.000
83.786	143.548	82.000
83.143	144.457	82.000
83.484	145.293	82.000
39.351	186.489	83.000
39.197	185.185	83.000
39.404	185.824	83.000
39.360	185.778	83.000
39.517	185.564	83.000
39.483	186.051	83.000
39.139	185.603	83.000
39.439	185.628	83.000
39.065	185.957	83.000
39.258	185.755	83.000
460.960	213.883	84.000
461.252	214.248	84.000
460.576	215.672	84.000
321.522	222.502	85.000
321.831	222.654	85.000
216.437	273.198	86.000
217.326	271.662	86.000
216.557	272.128	86.000
279.416	307.006	87.000
280.607	304.837	87.000
194.156	384.676	88.000
194.169	384.439	88.000
193.114	385.024	88.000
193.493	384.079	88.000
192.515	383.434	88.000
192.088	381.471	88.000
191.984	381.340	88.000
191.959	381.475	88.000
192.293	381.268	88.000
192.128	381.198	88.000
191.524	381.543	88.000
191.960	380.543	88.000
141.267	409.989	89.000
140.559	409.814	89.000
140.755	410.980	89.000
141.759	410.857	89.000
141.231	410.536	89.000
407.815	397.102	90.000
408.343	396.568	90.000
421.757	408.650	91.000
422.093	409.758	91.000
255.496	424.070	92.000
253.438	423.729	92.000
276.562	43.664	93.000
278.301	44.854	93.000
448.105	164.775	94.000
448.336	164.678	94.000
466.503	191.417	95.000
465.875	191.040	95.000
351.646	219.316	96.000
352.510	218.106	96.000
155.849	273.151	97.000
156.755	271.454	97.000
156.662	270.512	97.000
469.237	309.314	98.000
469.125	309.650	98.000
469.195	309.475	98.000
309.257	38.323	99.000
309.236	38.990	99.000
308.595	38.501	99.000
468.773	78.808	100.000
467.226	81.272	100.000
467.573	81.612	100.000
247.209	96.687	101.000
246.887	97.112	101.000
197.593	216.362	102.000
198.594	215.682	102.000
199.722	214.680	102.000
199.754	215.003	102.000
199.382	213.134	102.000
198.480	214.131	102.000
200.107	215.899	102.000
200.389	216.064	102.000
200.341	217.310	102.000
111.380	242.363	103.000
111.591	241.907	103.000
432.566	239.635	104.000
430.758	239.683	104.000
275.693	261.526	105.000
274.669	261.342	105.000
212.355	308.490	106.000
212.179	310.221	106.000
213.134	309.814	106.000
215.993	312.387	106.000
214.766	314.361	106.000
480.931	317.250	107.000
481.416	317.220	107.000
480.920	317.737	107.000
480.817	318.036	107.000
304.300	344.792	108.000
304.281	344.811	108.000
304.257	343.155	108.000
352.184	366.257	109.000
351.117	368.008	109.000
383.493	407.119	110.000
381.770	408.132	110.000
381.485	407.003	110.000
125.870	151.884	111.000
123.182	154.436	111.000
123.816	154.377	111.000
124.056	157.234	111.000
124.163	157.080	111.000
125.550	158.417	111.000
322.113	223.226	112.000
321.048	221.892	112.000
296.461	314.527	113.000
294.609	315.374	113.000
294.447	315.691	113.000
296.022	315.384	113.000
296.716	314.073	113.000
297.013	313.527	113.000
251.897	426.922	114.000
250.642	426.629	114.000
251.499	425.775	114.000
249.838	423.778	114.000
119.579	70.368	115.000
119.201	72.251	115.000
121.186	73.716	115.000
121.835	75.114	115.000
296.505	79.079	116.000
297.152	79.041	116.000
112.546	102.020	117.000
112.645	102.394	117.000
158.603	204.501	118.000
158.800	205.771	118.000
465.193	191.032	119.000
462.807	190.608	119.000
463.272	191.263	119.000
441.370	200.674	120.000
439.972	200.032	120.000
440.742	199.978	120.000
439.960	199.320	120.000
441.050	201.010	120.000
440.587	200.977	120.000
256.153	218.465	121.000
256.463	218.626	121.000
331.987	252.178	122.000
329.554	252.621	122.000
327.960	253.396	122.000
326.296	251.953	122.000
397.965	279.578	123.000
397.704	278.359	123.000
400.943	277.769	123.000
402.102	277.575	123.000
136.502	374.992	124.000
137.246	376.325	124.000
316.037	73.015	125.000
316.779	72.614	125.000
316.444	72.920	125.000
316.352	72.833	125.000
316.115	73.003	125.000
316.186	72.899	125.000
316.606	72.832	125.000
204.486	103.399	126.000
203.061	103.615	126.000
202.919	103.290	126.000
424.805	111.808	127.000
426.874	112.300	127.000
425.772	114.565	127.000
427.294	113.444	127.000
426.722	113.708	127.000
352.744	142.466	128.000
350.913	144.344	128.000
111.277	242.404	129.000
111.002	242.064	129.000
111.377	241.698	129.000
111.876	240.977	129.000
111.290	241.329	129.000
111.253	241.562	129.000
111.429	241.344	129.000
110.846	241.547	129.000
110.681	241.633	129.000
111.063	241.489	129.000
110.526	242.081	129.000
111.067	242.337	129.000
110.297	242.253	129.000
111.024	241.750	129.000
406.532	295.277	130.000
405.483	294.901	130.000
405.177	294.661	130.000
406.051	294.026	130.000
67.333	314.237	131.000
66.594	316.534	131.000
64.540	317.560	131.000
64.522	315.795	131.000
62.884	317.705	131.000
45.999	358.794	132.000
44.260	359.157	132.000
44.470	359.432	132.000
45.701	359.065	132.000
208.344	364.636	133.000
207.487	365.145	133.000
208.135	364.833	133.000
207.336	365.680	133.000
206.961	365.599	133.000
206.342	366.286	133.000
206.407	365.959	133.000
263.658	394.871	134.000
263.800	395.505	134.000
154.474	433.227	135.000
153.790	433.757	135.000
154.308	434.912	135.000
153.567	436.173	135.000
153.740	436.119	135.000
153.389	435.055	135.000
153.684	434.814	135.000
153.258	435.837	135.000
153.859	434.495	135.000
154.920	435.098	135.000
154.787	435.188	135.000
155.316	436.129	135.000
155.707	437.072	135.000
117.719	129.586	136.000
117.218	130.462	136.000
115.917	128.859	136.000
117.313	130.861	136.000
112.318	179.955	137.000
112.465	179.978	137.000
390.322	165.567	138.000
389.216	163.053	138.000
306.144	277.151	139.000
305.868	276.702	139.000
263.561	295.386	140.000
262.406	294.380	140.000
140.890	334.090	141.000
141.205	332.766	141.000
140.552	333.183	141.000
139.937	333.222	141.000
306.245	340.581	142.000
304.339	341.025	142.000
100.632	376.064	143.000
100.212	377.062	143.000
352.522	368.335	144.000
353.795	367.762	144.000
367.883	371.286	145.000
366.286	371.072	145.000
410.574	398.585	146.000
412.066	399.753	146.000
375.432	455.268	147.000
373.243	454.981	147.000
308.860	37.944	148.000
308.863	38.228	148.000
308.966	38.632	148.000
309.211	38.482	148.000
308.937	38.597	148.000
309.200	38.206	148.000
30.849	133.882	149.000
29.601	134.390	149.000
245.389	272.069	150.000
243.791	271.251	150.000
241.893	269.293	150.000
242.478	270.349	150.000
115.772	400.118	151.000
115.849	399.848	151.000
382.884	405.698	152.000
382.663	405.900	152.000
381.692	405.953	152.000
262.517	89.010	153.000
263.236	90.365	153.000
263.943	91.555	153.000
102.701	141.326	154.000
102.994	141.102	154.000
466.295	163.158	155.000
467.269	163.502	155.000
465.244	163.020	155.000
464.847	163.221	155.000
464.953	164.085	155.000
181.436	195.200	156.000
181.822	195.799	156.000
182.985	194.332	156.000
180.424	194.372	156.000
180.125	196.345	156.000
239.754	346.129	157.000
239.266	345.091	157.000
239.210	343.815	157.000
240.513	343.246	157.000
241.136	343.105	157.000
142.097	386.703	158.000
142.447	386.979	158.000
107.270	425.969	159.000
106.521	426.493	159.000
106.791	426.106	159.000
111.600	68.214	160.000
112.896	70.210	160.000
342.993	144.701	161.000
342.961	144.313	161.000
148.571	266.869	162.000
148.652	265.749	162.000
48.773	433.972	163.000
49.038	434.951	163.000
49.036	434.974	163.000
48.467	435.671	163.000
48.327	433.759	163.000
374.355	453.667	164.000
374.528	454.004	164.000
357.384	103.640	165.000
356.846	105.478	165.000
356.981	102.374	165.000
356.279	102.059	165.000
357.720	102.818	165.000
36.146	137.930	166.000
37.044	137.536	166.000
36.785	138.382	166.000
123.259	157.776	167.000
122.505	157.814	167.000
158.178	205.640	168.000
157.836	205.903	168.000
156.538	205.553	168.000
156.995	206.273	168.000
156.606	206.170	168.000
156.826	205.714	168.000
158.654	204.672	168.000
411.989	211.029	169.000
411.277	211.085	169.000
303.158	341.462	170.000
301.766	342.574	170.000
301.197	343.361	170.000
299.563	345.794	170.000
298.736	347.946	170.000
300.615	348.388	170.000
432.334	374.097	171.000
432.840	374.291	171.000
435.901	375.158	171.000
435.225	375.832	171.000
253.593	423.846	172.000
253.316	425.053	172.000
254.076	425.772	172.000
190.066	160.387	173.000
191.043	159.513	173.000
39.283	186.287	174.000
39.126	185.312	174.000
441.608	198.919	175.000
439.599	196.852	175.000
487.342	219.079	176.000
487.369	220.502	176.000
208.927	253.325	177.000
206.003	255.065	177.000
206.558	254.062	177.000
400.441	275.836	178.000
398.770	277.054	178.000
62.782	316.099	179.000
62.353	315.316	179.000
62.874	315.232	179.000
102.189	363.044	180.000
102.852	364.589	180.000
260.365	356.232	181.000
259.228	356.178	181.000
260.575	355.521	181.000
196.567	394.853	182.000
197.998	396.001	182.000
199.454	396.397	182.000
201.038	395.273	182.000
324.918	454.205	183.000
324.549	453.173	183.000
323.826	454.085	183.000
322.832	454.853	183.000
322.097	454.873	183.000
118.589	74.390	184.000
122.423	74.139	184.000
123.320	73.135	184.000
199.500	216.720	185.000
201.214	216.519	185.000
255.966	216.441	186.000
257.589	215.308	186.000
362.656	284.287	187.000
361.667	283.180	187.000
362.559	283.842	187.000
361.764	285.304	187.000
380.579	319.304	188.000
379.584	318.408	188.000
121.101	347.410	189.000
121.289	347.421	189.000
120.736	346.938	189.000
121.007	348.126	189.000
487.860	388.408	190.000
486.839	388.889	190.000
434.750	105.307	191.000
435.766	104.089	191.000
370.717	195.204	192.000
370.482	194.688	192.000
411.011	211.296	193.000
411.832	210.344	193.000
410.409	210.376	193.000
411.255	210.206	193.000
331.124	235.165	194.000
330.658	235.022	194.000
367.265	371.366	195.000
369.831	373.017	195.000
369.303	374.704	195.000
373.948	454.198	196.000
375.059	455.868	196.000
374.452	456.304	196.000
113.924	68.888	197.000
113.549	68.505	197.000
114.374	67.583	197.000
115.110	67.849	197.000
316.312	72.525	198.000
316.341	72.718	198.000
120.632	174.037	199.000
122.544	175.006	199.000
460.772	165.163	200.000
459.805	167.443	200.000
459.722	168.466	200.000
461.424	167.098	200.000
461.770	166.922	200.000
436.239	197.481	201.000
436.723	200.235	201.000
446.258	231.828	202.000
444.468	231.705	202.000
388.862	334.424	203.000
389.809	332.299	203.000
102.354	366.475	204.000
103.954	366.444	204.000
103.395	365.930	204.000
103.652	365.111	204.000
103.192	366.318	204.000
103.750	364.269	204.000
265.227	41.869	205.000
264.856	42.502	205.000
289.934	68.339	206.000
289.914	68.104	206.000
298.988	81.977	207.000
299.418	80.669	207.000
426.843	113.084	208.000
425.146	112.731	208.000
424.570	112.087	208.000
426.743	111.090	208.000
294.568	151.034	209.000
294.716	150.426	209.000
297.398	150.815	209.000
379.481	316.017	210.000
379.335	316.181	210.000
462.610	331.188	211.000
463.011	332.782	211.000
263.524	355.401	212.000
263.589	356.150	212.000
264.631	355.995	212.000
264.034	357.317	212.000
134.404	168.954	213.000
134.401	169.295	213.000
39.266	185.566	214.000
39.205	185.556	214.000
264.836	218.813	215.000
263.369	218.286	215.000
461.060	297.356	216.000
461.185	297.694	216.000
441.009	312.275	217.000
440.711	312.837	217.000
111.055	90.232	218.000
110.290	89.246	218.000
110.807	88.650	218.000
110.181	88.713	218.000
358.852	78.556	219.000
359.159	78.755	219.000
265.505	88.837	220.000
265.579	90.094	220.000
264.451	89.564	220.000
264.254	88.648	220.000
265.636	89.517	220.000
265.745	89.808	220.000
265.841	89.748	220.000
265.992	89.721	220.000
266.148	88.314	220.000
266.170	88.258	220.000
113.626	179.471	221.000
112.389	178.882	221.000
113.077	181.387	221.000
49.142	338.981	222.000
47.182	338.447	222.000
47.006	337.562	222.000
388.615	330.559	223.000
390.255	330.819	223.000
368.724	370.105	224.000
367.507	370.226	224.000
369.506	371.642	224.000
369.798	369.741	224.000
371.515	373.535	224.000
372.122	376.009	224.000
271.001	53.811	225.000
269.975	53.082	225.000
318.402	107.886	226.000
317.713	107.829	226.000
436.632	104.659	227.000
437.543	104.148	227.000
439.717	105.382	227.000
191.150	158.236	228.000
191.699	158.824	228.000
192.172	159.845	228.000
192.434	159.854	228.000
191.840	158.118	228.000
432.197	160.303	229.000
435.480	159.274	229.000
434.836	161.737	229.000
501.613	165.063	230.000
502.916	166.593	230.000
504.431	167.453	230.000
505.552	168.034	230.000
505.762	168.760	230.000
300.331	347.460	231.000
300.318	348.660	231.000
302.062	351.419	231.000
301.890	352.716	231.000
405.693	168.590	232.000
404.736	169.399	232.000
204.193	245.604	233.000
202.777	246.644	233.000
480.832	261.503	234.000
481.370	262.613	234.000
481.692	263.005	234.000
482.123	264.316	234.000
483.294	262.395	234.000
483.321	260.101	234.000
141.022	333.389	235.000
141.605	332.968	235.000
143.179	334.044	235.000
117.961	65.444	236.000
118.349	66.450	236.000
117.320	67.146	236.000
81.487	104.097	237.000
82.421	104.522	237.000
241.509	100.897	238.000
241.480	101.278	238.000
461.427	167.284	239.000
461.839	167.526	239.000
462.961	168.134	239.000
463.225	167.473	239.000
460.834	166.914	239.000
460.290	167.628	239.000
270.739	186.524	240.000
269.714	186.733	240.000
270.391	187.187	240.000
265.212	217.313	241.000
264.365	218.242	241.000
263.602	218.840	241.000
262.778	218.618	241.000
427.437	331.889	242.000
430.295	329.788	242.000
237.274	342.749	243.000
236.618	342.172	243.000
367.154	390.284	244.000
367.579	390.114	244.000
357.277	103.589	245.000
358.447	102.821	245.000
359.507	101.454	245.000
360.587	101.597	245.000
360.999	101.602	245.000
359.777	101.594	245.000
358.624	102.753	245.000
359.285	101.130	245.000
360.437	102.843	245.000
361.531	102.615	245.000
360.651	101.310	245.000
359.742	101.353	245.000
358.252	99.936	245.000
358.105	102.377	245.000
358.690	104.544	245.000
358.829	104.821	245.000
299.794	150.264	246.000
299.639	150.427	246.000
299.623	149.358	246.000
204.686	362.666	247.000
205.277	362.472	247.000
205.485	362.906	247.000
448.407	380.161	248.000
447.920	380.045	248.000
448.290	380.489	248.000
346.992	416.946	249.000
346.581	416.632	249.000
164.453	120.233	250.000
163.746	118.852	250.000
164.272	116.394	250.000
165.400	114.383	250.000
164.228	112.797	250.000
164.697	114.023	250.000
39.205	185.990	251.000
39.671	185.721	251.000
38.639	185.581	251.000
403.881	169.502	252.000
405.597	169.279	252.000
198.640	213.947	253.000
199.852	212.317	253.000
200.004	211.905	253.000
331.775	236.460	254.000
332.433	232.747	254.000
306.307	279.099	255.000
306.432	279.345	255.000
306.026	278.722	255.000
305.621	278.133	255.000
377.100	46.121	256.000
373.846	45.819	256.000
372.694	44.424	256.000
373.267	43.301	256.000
319.756	108.965	257.000
319.280	108.417	257.000
288.685	156.228	258.000
288.225	156.560	258.000
216.486	203.375	259.000
215.284	204.373	259.000
212.559	204.303	259.000
213.440	203.938	259.000
213.832	204.288	259.000
164.264	216.354	260.000
164.016	215.400	260.000
237.558	342.534	261.000
237.091	342.564	261.000
368.400	389.840	262.000
368.666	389.173	262.000
368.016	388.875	262.000
151.968	432.331	263.000
152.813	431.714	263.000
324.924	455.012	264.000
325.973	454.860	264.000
258.235	115.730	265.000
258.711	115.004	265.000
258.806	115.422	265.000
159.136	203.777	266.000
159.900	202.110	266.000
279.631	198.719	267.000
279.139	198.565	267.000
65.764	220.016	268.000
66.641	218.944	268.000
271.291	296.192	269.000
267.297	295.872	269.000
268.827	295.462	269.000
269.082	294.657	269.000
269.229	293.603	269.000
268.590	294.484	269.000
268.472	293.941	269.000
109.919	89.420	270.000
109.698	89.279	270.000
110.111	89.398	270.000
405.047	134.768	271.000
404.967	134.174	271.000
448.336	379.975	272.000
447.885	379.941	272.000
315.539	92.381	273.000
315.412	91.848	273.000
315.456	92.503	273.000
432.993	159.826	274.000
435.281	159.755	274.000
39.419	186.021	275.000
39.063	186.026	275.000
38.901	185.658	275.000
410.490	319.219	276.000
411.212	319.659	276.000
430.255	404.382	277.000
431.955	403.834	277.000
323.568	455.053	278.000
322.223	454.897	278.000
321.620	454.003	278.000
322.018	453.277	278.000
321.925	452.207	278.000
322.834	452.159	278.000
322.996	451.678	278.000
323.616	451.597	278.000
276.188	26.528	279.000
275.741	27.826	279.000
277.831	29.642	279.000
278.657	29.165	279.000
278.105	29.151	279.000
277.959	28.002	279.000
278.606	29.935	279.000
278.675	29.441	279.000
279.622	28.530	279.000
279.792	28.614	279.000
279.949	28.405	279.000
279.731	28.665	279.000
457.970	169.721	280.000
458.764	169.076	280.000
161.571	202.469	281.000
161.426	202.308	281.000
161.078	202.168	281.000
160.323	203.371	281.000
160.545	203.108	281.000
159.927	202.558	281.000
159.343	201.764	281.000
160.773	202.384	281.000
162.311	201.991	281.000
163.480	202.906	281.000
85.694	274.294	282.000
83.621	273.814	282.000
372.791	375.469	283.000
372.041	374.861	283.000
369.740	375.055	283.000
368.680	376.623	283.000
368.714	376.350	283.000
373.229	43.866	284.000
374.501	45.500	284.000
373.242	44.140	284.000
373.681	44.994	284.000
373.464	43.726	284.000
372.953	41.321	284.000
274.173	57.017	285.000
274.834	56.168	285.000
113.233	179.535	286.000
112.902	179.032	286.000
111.961	179.489	286.000
64.040	219.739	287.000
64.009	220.143	287.000
381.787	327.391	288.000
380.126	328.404	288.000
380.147	327.811	288.000
448.570	380.464	289.000
448.380	380.169	289.000
307.542	22.569	290.000
308.099	20.754	290.000
74.829	93.469	291.000
74.996	92.143	291.000
264.293	90.277	292.000
265.170	91.026	292.000
265.667	90.768	292.000
264.285	88.392	292.000
163.992	113.887	293.000
164.859	114.059	293.000
164.124	113.915	293.000
165.598	112.775	293.000
213.135	205.330	294.000
212.772	206.313	294.000
214.277	208.472	294.000
200.772	216.812	295.000
201.631	217.649	295.000
201.939	217.517	295.000
306.698	278.371	296.000
306.019	279.508	296.000
305.797	278.791	296.000
77.439	302.200	297.000
76.789	301.661	297.000
251.245	448.141	298.000
250.707	447.437	298.000
257.419	113.872	299.000
258.525	113.936	299.000
164.034	216.017	300.000
163.938	216.540	300.000
88.350	273.484	301.000
88.337	270.987	301.000
85.673	272.379	301.000
85.605	273.253	301.000
89.017	271.699	301.000
90.261	271.873	301.000
88.242	270.537	301.000
88.349	271.812	301.000
325.435	385.978	302.000
325.048	385.725	302.000
323.567	32.276	303.000
325.212	32.370	303.000
324.225	32.997	303.000
322.754	32.959	303.000
134.936	168.360	304.000
133.823	168.968	304.000
448.494	380.463	305.000
448.527	380.155	305.000
448.295	380.248	305.000
448.378	380.262	305.000
448.705	380.669	305.000
448.602	380.152	305.000
448.602	380.174	305.000
448.165	380.287	305.000
322.381	108.565	306.000
322.016	107.512	306.000
67.163	147.175	307.000
65.753	147.331	307.000
106.232	147.284	308.000
105.748	147.170	308.000
104.667	146.665	308.000
105.394	146.915	308.000
103.900	146.955	308.000
105.722	149.070	308.000
106.530	150.079	308.000
507.883	146.490	309.000
506.858	148.313	309.000
505.784	149.637	309.000
505.332	148.943	309.000
111.856	180.529	310.000
110.028	180.340	310.000
462.626	168.825	311.000
464.091	168.738	311.000
420.287	175.111	312.000
421.260	175.076	312.000
78.437	303.600	313.000
80.085	304.663	313.000
79.715	305.197	313.000
79.181	304.847	313.000
380.060	328.879	314.000
380.071	330.508	314.000
379.643	329.713	314.000
381.215	327.344	314.000
383.487	326.975	314.000
250.816	447.160	315.000
251.102	446.380	315.000
251.345	446.705	315.000
251.696	446.288	315.000
251.267	445.175	315.000
250.075	442.914	315.000
248.506	442.429	315.000
248.395	441.485	315.000
39.055	185.683	316.000
38.964	185.695	316.000
39.145	185.733	316.000
39.372	185.621	316.000
163.783	215.816	317.000
163.686	215.982	317.000
65.475	221.110	318.000
66.098	222.531	318.000
66.602	222.376	318.000
306.405	279.146	319.000
306.420	279.315	319.000
307.925	278.300	319.000
308.597	278.597	319.000
424.804	67.974	320.000
423.960	67.991	320.000
134.343	168.392	321.000
134.653	168.716	321.000
134.543	168.579	321.000
134.860	168.240	321.000
463.815	155.451	322.000
465.158	153.369	322.000
203.571	182.173	323.000
204.084	182.091	323.000
204.776	246.429	324.000
203.498	246.067	324.000
156.301	272.819	325.000
155.729	271.800	325.000
477.153	320.218	326.000
478.391	321.535	326.000
477.976	320.892	326.000
82.978	118.703	327.000
82.836	117.091	327.000
321.421	110.378	328.000
321.831	112.705	328.000
369.439	373.104	329.000
370.379	373.811	329.000
370.379	372.472	329.000
370.072	372.615	329.000
323.470	451.283	330.000
323.930	450.834	330.000
323.644	451.037	330.000
322.697	450.780	330.000
325.975	32.741	331.000
326.067	33.408	331.000
79.490	90.191	332.000
80.532	89.514	332.000
259.278	112.588	333.000
258.884	113.206	333.000
408.134	320.136	334.000
406.270	319.623	334.000
256.469	427.389	335.000
257.226	426.857	335.000
208.818	201.399	336.000
208.855	202.656	336.000
211.680	202.972	336.000
431.287	359.241	337.000
431.818	358.026	337.000
381.117	298.381	338.000
381.750	298.590	338.000
131.481	210.033	339.000
131.957	208.244	339.000
131.631	207.850	339.000
132.382	208.585	339.000
133.390	208.797	339.000
132.577	209.576	339.000
132.328	207.775	339.000
131.002	208.155	339.000
128.736	207.713	339.000
128.915	208.115	339.000
128.287	209.660	339.000
127.776	210.206	339.000
127.307	209.056	339.000
128.545	210.221	339.000
130.363	209.877	339.000
205.195	410.874	340.000
206.497	411.764	340.000
204.724	411.086	340.000
204.703	410.660	340.000
203.980	412.543	340.000
203.273	411.269	340.000
206.466	411.699	340.000
207.191	412.739	340.000
205.768	412.267	340.000
206.581	411.962	340.000
204.523	409.880	340.000
94.017	441.473	341.000
94.384	441.293	341.000
94.254	441.082	341.000
94.243	441.300	341.000
94.794	441.767	341.000
94.185	441.039	341.000
94.450	441.514	341.000
94.601	441.367	341.000
94.514	441.169	341.000
94.169	441.483	341.000
94.638	441.022	341.000
94.027	441.488	341.000
94.493	441.699	341.000
94.643	441.471	341.000
164.348	216.604	342.000
164.451	216.161	342.000
163.969	215.921	342.000
164.129	216.075	342.000
163.903	216.102	342.000
162.548	203.109	343.000
162.996	201.013	343.000
163.684	202.092	343.000
194.929	247.418	344.000
194.701	247.082	344.000
192.182	246.323	344.000
192.981	246.710	344.000
193.298	246.917	344.000
300.152	312.137	345.000
300.493	312.326	345.000
302.587	312.379	345.000
302.220	311.373	345.000
302.535	312.287	345.000
302.861	313.697	345.000
302.331	313.197	345.000
302.683	312.402	345.000
303.485	313.393	345.000
303.422	312.751	345.000
305.943	312.562	345.000
305.271	312.515	345.000
306.496	314.145	345.000
304.133	315.430	345.000
302.465	314.966	345.000
79.132	89.290	346.000
80.611	89.156	346.000
79.631	86.931	346.000
79.813	87.298	346.000
80.014	87.306	346.000
79.559	85.473	346.000
79.873	86.550	346.000
79.640	86.421	346.000
78.053	86.212	346.000
79.208	86.212	346.000
79.159	85.714	346.000
77.521	87.037	346.000
78.145	87.945	346.000
77.254	88.397	346.000
77.213	88.392	346.000
77.451	86.519	346.000
332.525	78.595	347.000
332.507	79.377	347.000
332.062	79.866	347.000
334.155	79.756	347.000
269.131	89.756	348.000
268.472	89.444	348.000
81.033	139.756	349.000
80.961	139.866	349.000
189.418	157.925	350.000
188.158	158.209	350.000
188.912	158.507	350.000
188.830	158.630	350.000
187.227	158.938	350.000
508.660	166.379	351.000
508.472	163.991	351.000
508.646	162.604	351.000
67.433	223.062	352.000
67.080	222.261	352.000
147.046	303.243	353.000
148.551	305.845	353.000
146.428	304.641	353.000
280.467	27.729	354.000
279.650	27.184	354.000
99.639	97.453	355.000
99.334	97.291	355.000
477.819	320.492	356.000
477.058	320.716	356.000
478.059	319.352	356.000
229.904	46.757	357.000
231.242	48.264	357.000
377.564	164.551	358.000
379.766	165.110	358.000
401.070	205.037	359.000
402.925	206.719	359.000
405.122	205.910	359.000
153.343	272.947	360.000
152.937	271.868	360.000
369.719	372.834	361.000
368.746	373.556	361.000
369.883	372.895	361.000
367.838	370.640	361.000
448.454	380.145	362.000
448.699	380.333	362.000
461.428	420.406	363.000
460.078	419.787	363.000
248.560	441.671	364.000
248.277	441.247	364.000
105.833	147.226	365.000
106.743	145.278	365.000
369.364	142.264	366.000
367.359	144.487	366.000
368.945	144.801	366.000
368.914	145.358	366.000
301.599	152.403	367.000
300.771	153.725	367.000
503.353	200.872	368.000
504.415	199.449	368.000
505.575	196.578	368.000
258.884	225.610	369.000
259.114	224.288	369.000
324.307	112.865	370.000
321.803	113.002	370.000
321.514	112.690	370.000
386.446	176.413	371.000
387.772	177.119	371.000
390.420	176.512	371.000
392.123	176.198	371.000
146.630	306.296	372.000
146.385	305.419	372.000
126.134	166.378	373.000
125.286	167.347	373.000
202.349	207.560	374.000
203.154	207.216	374.000
203.431	207.912	374.000
203.337	208.702	374.000
203.385	209.927	374.000
381.287	297.277	375.000
380.782	297.864	375.000
380.858	298.122	375.000
477.214	345.136	376.000
478.743	346.042	376.000
67.309	223.309	377.000
66.454	224.286	377.000
66.718	223.739	377.000
282.550	237.246	378.000
282.988	236.753	378.000
281.616	236.194	378.000
150.586	269.802	379.000
150.368	270.361	379.000
150.677	270.414	379.000
448.385	380.048	380.000
448.502	380.599	380.000
264.725	422.395	381.000
268.010	423.087	381.000
255.641	425.502	382.000
254.820	425.571	382.000
253.757	424.909	382.000
72.008	144.366	383.000
70.970	144.538	383.000
462.070	151.597	384.000
459.767	153.395	384.000
408.918	321.422	385.000
407.377	320.800	385.000
161.084	357.659	386.000
160.349	357.385	386.000
159.307	358.185	386.000
159.244	358.664	386.000
159.292	358.288	386.000
119.280	131.952	387.000
119.204	132.839	387.000
164.219	216.022	388.000
164.140	216.260	388.000
366.442	282.744	389.000
364.045	283.651	389.000
363.333	284.376	389.000
448.729	380.549	390.000
448.858	380.079	390.000
448.420	379.852	390.000
448.569	380.018	390.000
448.544	380.749	390.000
448.755	380.421	390.000
448.542	380.362	390.000
267.259	422.211	391.000
266.554	421.210	391.000
267.466	423.917	391.000
413.085	213.791	392.000
412.778	214.933	392.000
282.138	236.534	393.000
281.691	236.585	393.000
277.644	272.806	394.000
277.167	273.167	394.000
191.573	293.352	395.000
191.609	293.530	395.000
191.877	293.272	395.000
192.007	293.360	395.000
48.792	376.288	396.000
48.834	376.261	396.000
48.881	373.822	396.000
252.531	426.517	397.000
253.804	425.407	397.000
253.603	424.235	397.000
252.249	422.710	397.000
372.076	45.415	398.000
370.231	44.697	398.000
369.206	42.792	398.000
82.332	115.416	399.000
82.409	114.039	399.000
82.311	114.032	399.000
81.094	113.329	399.000
153.475	248.354	400.000
152.707	246.206	400.000
150.833	245.389	400.000
151.044	243.330	400.000
149.365	243.162	400.000
149.087	242.718	400.000
149.729	243.591	400.000
150.599	242.307	400.000
152.771	242.841	400.000
154.103	243.196	400.000
155.438	242.262	400.000
118.918	132.270	401.000
117.805	132.861	401.000
366.613	147.676	402.000
366.939	147.312	402.000
488.126	148.438	403.000
487.668	147.813	403.000
106.915	209.424	404.000
106.159	210.216	404.000
259.772	223.929	405.000
261.367	222.986	405.000
225.087	395.358	406.000
225.060	395.121	406.000
284.292	157.806	407.000
284.512	157.881	407.000
360.969	174.267	408.000
361.591	174.090	408.000
412.341	212.536	409.000
410.847	213.631	409.000
407.181	212.337	409.000
278.205	271.354	410.000
276.681	271.661	410.000
80.192	283.071	411.000
82.147	281.292	411.000
324.954	343.280	412.000
325.828	341.182	412.000
329.399	26.460	413.000
326.789	25.241	413.000
325.784	24.051	413.000
336.692	75.170	414.000
335.129	76.308	414.000
321.436	113.868	415.000
320.045	114.692	415.000
317.806	115.292	415.000
300.174	151.974	416.000
298.381	150.468	416.000
359.808	156.552	417.000
359.061	155.738	417.000
159.654	358.519	418.000
160.671	358.467	418.000
161.451	358.490	418.000
161.597	357.686	418.000
362.348	455.189	419.000
362.193	455.284	419.000
91.961	98.863	420.000
91.678	98.272	420.000
92.139	98.355	420.000
290.965	227.139	421.000
291.440	226.396	421.000
291.855	223.661	421.000
290.881	222.426	421.000
289.964	222.660	421.000
288.788	223.763	421.000
288.125	223.766	421.000
289.110	223.418	421.000
289.795	220.702	421.000
287.909	221.650	421.000
274.061	293.462	422.000
274.429	292.786	422.000
275.476	292.438	422.000
276.427	292.081	422.000
275.843	290.999	422.000
276.515	292.041	422.000
275.996	291.721	422.000
276.512	291.713	422.000
329.475	356.343	423.000
329.970	356.859	423.000
268.586	54.311	424.000
266.796	53.686	424.000
266.035	53.642	424.000
483.031	148.122	425.000
482.286	147.661	425.000
164.030	215.844	426.000
164.157	216.173	426.000
164.309	215.802	426.000
164.231	216.582	426.000
164.246	216.544	426.000
302.034	315.953	427.000
302.236	316.680	427.000
303.421	350.943	428.000
303.616	351.802	428.000
116.846	130.110	429.000
117.523	130.824	429.000
115.388	130.575	429.000
115.933	131.682	429.000
413.825	153.695	430.000
415.010	153.386	430.000
405.942	215.370	431.000
407.030	214.577	431.000
153.553	270.885	432.000
154.881	272.319	432.000
448.783	380.846	433.000
448.301	380.389	433.000
448.488	380.121	433.000
178.358	98.804	434.000
178.854	99.484	434.000
178.939	100.445	434.000
180.495	100.766	434.000
79.303	113.274	435.000
79.958	114.360	435.000
80.513	114.263	435.000
81.696	113.747	435.000
320.360	113.503	436.000
319.753	112.773	436.000
319.641	113.232	436.000
67.377	318.809	437.000
68.983	318.792	437.000
302.595	387.494	438.000
301.837	387.527	438.000
46.378	434.073	439.000
45.915	433.834	439.000
46.204	434.267	439.000
393.459	421.808	440.000
393.637	422.113	440.000
395.013	421.188	440.000
396.114	421.579	440.000
361.742	454.935	441.000
361.431	454.874	441.000
91.365	98.065	442.000
91.058	96.436	442.000
90.073	96.274	442.000
89.446	96.516	442.000
89.028	97.403	442.000
89.299	97.622	442.000
89.180	99.241	442.000
89.202	99.813	442.000
480.975	147.088	443.000
481.311	147.049	443.000
181.316	198.394	444.000
181.401	198.795	444.000
181.696	198.455	444.000
182.045	197.477	444.000
182.022	199.231	444.000
183.612	201.303	444.000
182.379	201.218	444.000
302.568	316.080	445.000
302.628	315.287	445.000
263.689	53.469	446.000
264.900	56.195	446.000
265.796	56.083	446.000
265.368	53.723	446.000
264.829	53.925	446.000
264.198	53.960	446.000
262.819	53.705	446.000
262.469	53.504	446.000
262.388	53.682	446.000
262.686	53.381	446.000
262.857	53.639	446.000
153.151	271.467	447.000
153.508	272.598	447.000
42.012	337.053	448.000
43.025	336.973	448.000
49.776	101.520	449.000
49.206	101.522	449.000
448.439	380.329	450.000
448.214	380.612	450.000
448.366	382.128	450.000
447.672	381.121	450.000
447.195	381.635	450.000
446.349	380.913	450.000
446.066	380.861	450.000
447.097	380.959	450.000
445.863	381.258	450.000
445.221	380.240	450.000
431.161	64.011	451.000
430.910	63.172	451.000
430.284	62.456	451.000
428.184	63.132	451.000
380.209	67.355	452.000
379.645	68.376	452.000
319.738	114.392	453.000
321.604	114.295	453.000
322.520	114.637	453.000
322.004	115.068	453.000
286.921	157.981	454.000
287.279	158.034	454.000
303.969	317.740	455.000
304.046	318.356	455.000
155.096	274.537	456.000
155.264	274.153	456.000
370.000	429.117	457.000
368.596	430.047	457.000
267.002	178.315	458.000
267.434	180.253	458.000
267.384	180.126	458.000
266.466	180.873	458.000
266.388	181.359	458.000
94.010	271.641	459.000
93.671	270.457	459.000
267.017	216.321	460.000
266.131	216.326	460.000
264.765	214.854	460.000
221.111	421.841	461.000
220.739	420.888	461.000
220.937	419.912	461.000
222.399	419.761	461.000
222.115	418.635	461.000
224.099	419.048	461.000
370.070	44.604	462.000
370.459	44.110	462.000
371.397	44.026	462.000
375.011	44.119	462.000
455.436	184.113	463.000
454.537	183.748	463.000
454.616	182.481	463.000
164.274	216.097	464.000
163.727	215.872	464.000
379.913	70.456	465.000
380.719	72.330	465.000
379.576	71.263	465.000
379.526	70.687	465.000
89.987	99.580	466.000
89.435	98.304	466.000
90.386	96.897	466.000
89.802	97.546	466.000
90.182	97.666	466.000
88.774	98.016	466.000
86.768	97.831	466.000
86.634	97.807	466.000
86.375	97.768	466.000
86.742	97.792	466.000
86.419	97.857	466.000
86.816	97.999	466.000
86.216	97.208	466.000
85.235	96.685	466.000
84.439	96.599	466.000
84.806	94.378	466.000
86.215	93.508	466.000
86.444	94.216	466.000
191.609	179.638	467.000
191.561	178.929	467.000
192.260	177.816	467.000
191.058	178.566	467.000
508.608	295.398	468.000
508.446	296.945	468.000
87.684	334.981	469.000
88.227	334.841	469.000
87.580	334.579	469.000
89.075	335.627	469.000
87.062	335.903	469.000
448.650	348.450	470.000
449.452	347.847	470.000
427.677	61.733	471.000
427.420	60.100	471.000
134.498	168.491	472.000
134.414	168.369	472.000
134.297	168.481	472.000
134.542	168.758	472.000
134.173	168.488	472.000
138.596	177.494	473.000
138.277	178.835	473.000
137.287	178.307	473.000
413.462	211.248	474.000
413.423	211.877	474.000
89.796	284.610	475.000
89.550	285.183	475.000
249.315	436.874	476.000
247.562	436.581	476.000
163.880	216.388	477.000
164.095	216.615	477.000
164.511	216.146	477.000
267.005	212.688	478.000
264.399	213.140	478.000
397.079	274.095	479.000
398.940	272.897	479.000
401.326	273.320	479.000
485.777	318.572	480.000
485.220	319.584	480.000
386.158	328.071	481.000
385.299	326.676	481.000
101.368	433.191	482.000
101.221	432.854	482.000
101.086	432.962	482.000
188.846	88.903	483.000
189.443	89.597	483.000
453.810	183.767	484.000
453.147	183.830	484.000
86.140	244.201	485.000
86.153	245.079	485.000
362.085	454.752	486.000
362.456	455.090	486.000
361.574	455.041	486.000
374.849	48.770	487.000
373.844	49.111	487.000
52.556	340.715	488.000
53.166	340.339	488.000
53.279	340.722	488.000
83.684	393.373	489.000
82.989	392.777	489.000
82.789	393.333	489.000
82.598	393.000	489.000
445.532	380.082	490.000
445.917	380.289	490.000
446.218	381.068	490.000
446.566	379.937	490.000
190.374	177.066	491.000
190.293	177.405	491.000
191.188	178.364	491.000
190.074	178.874	491.000
187.766	177.805	491.000
185.130	177.431	491.000
184.352	177.882	491.000
184.936	178.491	491.000
185.768	178.171	491.000
185.459	179.042	491.000
184.975	179.355	491.000
185.153	179.314	491.000
185.436	178.597	491.000
186.279	178.503	491.000
185.051	177.514	491.000
184.492	178.154	491.000
183.787	179.884	491.000
184.398	179.168	491.000
485.616	319.143	492.000
484.496	320.646	492.000
483.607	322.437	492.000
424.615	61.425	493.000
427.040	61.940	493.000
426.649	61.110	493.000
189.358	89.247	494.000
190.926	88.617	494.000
294.586	151.087	495.000
294.947	152.820	495.000
294.838	155.041	495.000
294.472	154.600	495.000
294.853	151.851	495.000
296.474	150.805	495.000
294.734	151.311	495.000
188.822	196.366	496.000
190.416	195.907	496.000
187.107	196.333	496.000
187.469	196.354	496.000
41.883	217.418	497.000
41.613	217.717	497.000
40.660	217.567	497.000
42.157	217.681	497.000
41.610	217.415	497.000
39.701	216.607	497.000
163.496	216.384	498.000
163.792	216.467	498.000
163.925	215.874	498.000
163.784	216.199	498.000
413.351	212.707	499.000
412.815	212.134	499.000
412.435	213.818	499.000
412.545	213.651	499.000
413.862	213.166	499.000
401.643	277.795	500.000
401.205	278.321	500.000
398.207	423.789	501.000
397.660	424.228	501.000
382.569	441.479	502.000
383.794	440.511	502.000
372.484	52.532	503.000
373.576	52.406	503.000
371.850	54.137	503.000
381.542	70.777	504.000
382.070	72.114	504.000
113.850	128.854	505.000
115.428	129.056	505.000
69.407	225.026	506.000
68.193	224.919	506.000
67.677	225.193	506.000
266.514	216.977	507.000
264.536	215.115	507.000
263.635	216.811	507.000
263.558	217.619	507.000
264.597	215.168	507.000
266.555	213.431	507.000
224.040	62.688	508.000
222.733	64.459	508.000
221.828	64.578	508.000
181.447	97.326	509.000
181.920	99.587	509.000
399.258	453.330	510.000
399.220	451.951	510.000
399.307	451.418	510.000
193.609	88.529	511.000
192.431	90.083	511.000
193.170	90.889	511.000
193.213	90.520	511.000
82.440	392.635	512.000
82.962	392.350	512.000
83.682	392.203	512.000
83.137	393.502	512.000
83.777	393.500	512.000
397.979	426.710	513.000
398.121	426.167	513.000
396.811	424.673	513.000
396.000	425.041	513.000
396.260	425.833	513.000
183.102	99.250	514.000
183.055	99.875	514.000
182.532	99.638	514.000
190.478	130.216	515.000
191.010	130.266	515.000
228.717	138.000	516.000
226.688	137.507	516.000
225.661	135.225	516.000
384.489	439.207	517.000
383.917	437.289	517.000
384.673	438.610	517.000
360.670	455.672	518.000
362.200	455.741	518.000
222.212	65.041	519.000
221.631	64.779	519.000
475.134	122.527	520.000
475.025	122.639	520.000
301.417	408.962	521.000
300.484	409.211	521.000
301.573	408.982	521.000
301.143	408.889	521.000
301.739	408.616	521.000
398.000	448.574	522.000
398.968	448.503	522.000
313.600	87.081	523.000
313.477	86.575	523.000
87.389	161.341	524.000
86.849	162.512	524.000
86.727	164.761	524.000
86.778	164.896	524.000
86.192	164.958	524.000
86.896	163.757	524.000
87.484	162.043	524.000
38.204	214.955	525.000
39.562	215.003	525.000
40.476	214.766	525.000
42.335	215.611	525.000
172.042	211.592	526.000
171.917	211.846	526.000
286.511	226.661	527.000
286.437	224.708	527.000
181.326	98.027	528.000
181.346	99.855	528.000
225.171	136.911	529.000
224.666	136.325	529.000
212.111	182.101	530.000
212.932	181.365	530.000
212.044	181.104	530.000
212.333	182.742	530.000
267.373	216.276	531.000
266.469	215.578	531.000
266.388	214.608	531.000
265.501	214.764	531.000
263.864	216.216	531.000
454.241	249.440	532.000
452.843	247.557	532.000
64.446	310.776	533.000
65.457	312.900	533.000
64.535	314.699	533.000
63.742	312.092	533.000
63.869	310.489	533.000
153.666	274.036	534.000
154.586	272.679	534.000
155.167	272.581	534.000
483.995	278.464	535.000
484.479	279.068	535.000
198.275	383.600	536.000
198.410	383.554	536.000
313.313	89.954	537.000
314.095	91.264	537.000
313.287	90.217	537.000
113.408	128.744	538.000
114.752	128.861	538.000
116.355	129.482	538.000
117.232	129.240	538.000
445.444	233.475	539.000
448.319	234.096	539.000
51.068	78.184	540.000
50.203	77.766	540.000
49.847	77.781	540.000
51.004	78.164	540.000
191.623	91.435	541.000
193.802	91.407	541.000
195.185	92.690	541.000
198.139	119.918	542.000
196.655	120.467	542.000
127.332	169.238	543.000
126.012	170.428	543.000
126.056	170.853	543.000
125.620	170.010	543.000
79.695	219.770	544.000
79.654	219.274	544.000
79.264	219.291	544.000
432.598	310.646	545.000
436.955	309.709	545.000
82.862	389.848	546.000
82.742	390.178	546.000
82.128	389.708	546.000
299.729	406.812	547.000
300.123	406.121	547.000
304.768	195.091	548.000
304.628	194.589	548.000
304.486	194.180	548.000
255.342	205.161	549.000
255.887	205.326	549.000
275.038	270.718	550.000
275.063	271.939	550.000
230.718	326.994	551.000
230.962	326.893	551.000
260.102	218.546	552.000
259.932	219.262	552.000
182.137	102.778	553.000
182.074	104.555	553.000
181.970	103.530	553.000
184.621	101.961	553.000
184.869	102.408	553.000
313.441	16.220	554.000
313.175	16.265	554.000
314.991	17.257	554.000
323.960	26.534	555.000
323.979	26.644	555.000
324.066	26.846	555.000
323.387	26.968	555.000
154.418	273.398	556.000
154.848	273.383	556.000
155.665	273.389	556.000
64.493	311.041	557.000
64.246	310.562	557.000
62.541	310.272	557.000
62.788	309.454	557.000
61.749	309.850	557.000
61.043	307.811	557.000
62.475	308.739	557.000
421.801	111.817	558.000
421.890	110.417	558.000
222.758	136.527	559.000
224.056	135.587	559.000
401.580	291.860	560.000
401.492	293.299	560.000
299.515	406.583	561.000
299.089	406.253	561.000
227.450	423.049	562.000
227.618	421.468	562.000
227.317	422.037	562.000
224.853	422.720	562.000
223.916	423.617	562.000
385.439	432.938	563.000
385.016	433.012	563.000
134.194	168.642	564.000
134.317	168.846	564.000
134.197	168.934	564.000
134.443	168.701	564.000
134.139	168.755	564.000
134.698	168.610	564.000
197.847	119.461	565.000
197.245	120.088	565.000
197.430	120.129	565.000
463.155	312.189	566.000
463.828	312.123	566.000
425.371	65.057	567.000
425.212	64.522	567.000
425.472	64.751	567.000
425.857	64.638	567.000
303.835	194.287	568.000
303.481	194.725	568.000
248.527	256.526	569.000
251.079	255.970	569.000
251.053	254.881	569.000
250.950	255.057	569.000
482.072	277.179	570.000
482.136	274.157	570.000
450.683	340.724	571.000
450.624	340.063	571.000
451.032	340.268	571.000
201.688	411.350	572.000
200.944	412.290	572.000
199.156	412.342	572.000
298.547	407.343	573.000
298.598	408.160	573.000
299.380	406.560	573.000
[truncated: 15,946 more rows]
