# Supplementary material for: The transpeptidase PBP2 governs initial localization and activity of the major cell-wall synthesis machinery in E. coli
Source: eLife. 2020 Feb 20;9:e50629. doi: 10.7554/eLife.50629 (PMC7089770; doi:10.7554/eLife.50629)
Supplement: Source data 1. [file elife-50629-data1.zip › data/fast/PAmCherry/A22inliq_FRAP5min_3.txt]

X Y ID
34.259	254.008	1.000
35.815	253.635	1.000
36.361	253.709	1.000
47.984	42.739	2.000
47.976	42.770	2.000
47.806	42.605	2.000
48.099	42.547	2.000
66.533	44.023	3.000
67.827	44.397	3.000
82.760	309.674	4.000
81.944	309.457	4.000
179.244	206.583	5.000
178.804	206.262	5.000
179.036	206.698	5.000
179.027	206.403	5.000
140.010	405.646	6.000
140.380	406.107	6.000
140.339	405.758	6.000
205.123	150.600	7.000
204.700	150.705	7.000
217.096	130.878	8.000
216.227	131.073	8.000
216.342	129.799	8.000
216.100	129.761	8.000
217.456	128.798	8.000
216.745	128.319	8.000
184.280	334.050	9.000
183.791	333.943	9.000
183.611	334.143	9.000
227.900	198.191	10.000
227.871	197.053	10.000
268.836	82.862	11.000
268.944	83.531	11.000
237.172	237.002	12.000
237.054	238.498	12.000
237.350	238.115	12.000
231.658	311.563	13.000
230.939	312.745	13.000
259.972	232.570	14.000
261.183	232.706	14.000
260.850	232.240	14.000
302.103	93.211	15.000
302.367	92.913	15.000
302.301	93.085	15.000
301.965	93.038	15.000
302.295	93.198	15.000
302.274	93.167	15.000
302.106	93.043	15.000
272.371	247.281	16.000
271.660	248.307	16.000
271.457	248.830	16.000
270.752	247.804	16.000
272.460	246.458	16.000
339.071	42.315	17.000
340.529	40.871	17.000
340.035	38.465	17.000
339.368	38.558	17.000
339.433	39.876	17.000
340.555	38.975	17.000
340.567	38.093	17.000
338.977	40.272	17.000
337.752	40.200	17.000
332.323	76.493	18.000
331.468	77.053	18.000
330.759	77.209	18.000
330.412	77.790	18.000
261.794	385.210	19.000
261.911	384.581	19.000
274.916	394.221	20.000
276.234	394.360	20.000
278.136	393.616	20.000
278.199	392.693	20.000
278.845	392.646	20.000
279.651	392.018	20.000
363.419	334.622	21.000
363.036	334.422	21.000
363.473	334.943	21.000
426.233	211.940	22.000
427.238	212.826	22.000
428.529	212.832	22.000
390.401	393.254	23.000
391.187	392.333	23.000
392.828	391.741	23.000
393.468	391.634	23.000
410.987	335.611	24.000
410.536	335.725	24.000
409.422	335.057	24.000
408.524	334.434	24.000
410.229	334.618	24.000
408.360	335.048	24.000
405.972	333.372	24.000
405.852	333.868	24.000
454.054	276.884	25.000
453.448	276.401	25.000
452.824	277.519	25.000
454.158	277.979	25.000
454.473	279.057	25.000
455.367	279.261	25.000
25.907	386.688	26.000
26.027	388.074	26.000
58.863	250.421	27.000
59.329	250.431	27.000
60.027	250.420	27.000
70.577	80.354	28.000
69.177	78.370	28.000
69.576	78.586	28.000
117.361	348.159	29.000
119.551	343.879	29.000
120.177	342.186	29.000
140.616	316.861	30.000
141.039	316.718	30.000
140.301	315.392	30.000
146.612	389.122	31.000
145.802	388.459	31.000
157.589	455.546	32.000
157.215	455.789	32.000
236.499	142.145	33.000
236.394	140.683	33.000
235.945	141.634	33.000
200.911	358.025	34.000
202.463	358.986	34.000
267.626	92.662	35.000
267.812	91.769	35.000
270.619	90.581	35.000
272.780	92.869	35.000
273.017	93.408	35.000
464.105	158.402	36.000
463.014	158.092	36.000
31.765	320.734	37.000
32.326	322.066	37.000
150.373	137.328	38.000
151.411	138.385	38.000
150.755	137.199	38.000
151.587	138.590	38.000
198.142	205.520	39.000
198.458	206.004	39.000
492.870	331.273	40.000
493.331	330.380	40.000
493.917	332.346	40.000
492.219	333.543	40.000
493.676	333.004	40.000
222.280	179.940	41.000
221.031	180.647	41.000
219.601	180.835	41.000
218.206	181.513	41.000
217.672	182.034	41.000
217.966	181.864	41.000
217.938	182.056	41.000
217.569	181.641	41.000
217.610	182.262	41.000
217.560	181.249	41.000
217.871	181.892	41.000
211.934	233.146	42.000
211.799	233.538	42.000
211.281	233.507	42.000
212.089	233.203	42.000
221.205	237.616	43.000
220.103	236.654	43.000
220.549	236.902	43.000
260.793	383.930	44.000
260.993	382.830	44.000
306.913	390.782	45.000
308.106	390.021	45.000
307.949	389.991	45.000
322.263	462.606	46.000
322.594	463.056	46.000
77.438	258.861	47.000
75.153	258.746	47.000
163.094	282.649	48.000
164.076	284.495	48.000
145.209	387.327	49.000
145.017	388.383	49.000
201.562	357.895	50.000
203.062	358.399	50.000
361.390	92.874	51.000
361.609	93.137	51.000
103.266	269.776	52.000
102.623	267.891	52.000
158.320	218.609	53.000
157.851	219.842	53.000
158.343	221.124	53.000
158.502	220.823	53.000
158.409	220.667	53.000
237.477	239.743	54.000
238.942	240.738	54.000
239.466	239.968	54.000
241.471	238.514	54.000
265.503	450.517	55.000
265.489	450.246	55.000
394.581	392.914	56.000
393.010	394.200	56.000
392.729	394.901	56.000
19.403	406.973	57.000
17.940	407.868	57.000
195.163	282.448	58.000
193.901	284.563	58.000
192.303	286.682	58.000
259.032	115.926	59.000
259.103	116.019	59.000
259.439	115.692	59.000
272.260	90.774	60.000
270.769	90.069	60.000
268.338	89.792	60.000
368.502	268.161	61.000
368.938	267.152	61.000
462.506	156.692	62.000
462.583	156.647	62.000
414.533	415.095	63.000
415.831	414.887	63.000
506.332	221.866	64.000
505.730	221.909	64.000
76.797	260.336	65.000
77.458	259.977	65.000
77.829	259.809	65.000
78.686	258.568	65.000
151.703	139.011	66.000
151.568	138.871	66.000
151.129	138.615	66.000
150.882	138.990	66.000
150.101	136.405	66.000
116.263	301.603	67.000
116.120	302.689	67.000
116.753	301.462	67.000
119.168	300.639	67.000
120.032	300.310	67.000
120.494	298.580	67.000
120.558	297.944	67.000
129.909	360.393	68.000
128.463	358.442	68.000
216.351	127.744	69.000
216.063	130.725	69.000
215.159	130.454	69.000
215.148	130.444	69.000
216.722	164.763	70.000
217.929	164.683	70.000
217.567	166.876	70.000
217.115	165.919	70.000
246.369	294.880	71.000
247.248	294.941	71.000
247.197	295.503	71.000
247.530	295.096	71.000
247.530	295.795	71.000
246.211	294.256	71.000
243.950	292.741	71.000
244.024	292.159	71.000
243.386	293.317	71.000
142.141	452.973	72.000
143.451	453.333	72.000
190.847	443.506	73.000
191.053	442.876	73.000
190.707	443.483	73.000
270.853	244.864	74.000
270.954	246.942	74.000
334.924	78.360	75.000
334.750	78.759	75.000
307.577	390.528	76.000
307.661	390.466	76.000
350.741	215.116	77.000
349.035	214.811	77.000
349.828	214.503	77.000
350.170	214.963	77.000
349.437	214.481	77.000
349.416	215.613	77.000
348.748	216.604	77.000
367.098	498.491	78.000
366.636	499.385	78.000
76.183	283.506	79.000
76.171	283.385	79.000
76.232	283.657	79.000
76.199	283.658	79.000
75.803	283.647	79.000
270.816	82.265	80.000
270.194	80.554	80.000
271.022	79.130	80.000
271.863	79.267	80.000
273.372	79.673	80.000
276.377	95.266	81.000
275.146	94.072	81.000
225.340	337.809	82.000
224.329	336.868	82.000
225.515	337.457	82.000
225.887	336.396	82.000
336.762	63.921	83.000
336.229	64.162	83.000
409.949	164.235	84.000
410.184	164.178	84.000
410.135	164.948	84.000
406.776	334.215	85.000
405.946	332.864	85.000
85.712	371.072	86.000
87.234	372.192	86.000
188.661	236.249	87.000
189.553	236.098	87.000
191.875	236.241	87.000
191.715	236.745	87.000
191.742	235.952	87.000
191.047	236.073	87.000
191.234	238.492	87.000
192.098	236.792	87.000
192.807	284.583	88.000
194.473	285.289	88.000
193.722	285.556	88.000
192.314	287.782	88.000
191.647	286.175	88.000
361.239	90.829	89.000
359.611	89.872	89.000
463.683	156.149	90.000
463.390	156.807	90.000
463.008	156.597	90.000
252.581	202.494	91.000
250.908	203.052	91.000
251.427	202.422	91.000
333.717	77.571	92.000
333.208	76.434	92.000
334.828	76.035	92.000
16.023	298.848	93.000
16.412	298.232	93.000
35.580	321.945	94.000
34.237	322.130	94.000
72.684	44.270	95.000
72.461	42.579	95.000
335.395	64.283	96.000
335.725	63.946	96.000
315.337	429.286	97.000
313.371	428.819	97.000
312.025	475.208	98.000
310.969	475.322	98.000
429.468	373.719	99.000
426.814	374.628	99.000
169.125	386.950	100.000
168.942	387.746	100.000
269.460	88.686	101.000
270.241	87.681	101.000
268.121	87.321	101.000
267.704	89.664	101.000
266.959	90.160	101.000
268.807	87.924	101.000
270.070	85.793	101.000
271.948	86.142	101.000
272.402	90.535	101.000
225.526	321.054	102.000
225.439	320.821	102.000
261.847	408.491	103.000
261.703	407.613	103.000
262.293	406.988	103.000
201.539	300.516	104.000
199.590	302.459	104.000
199.441	304.244	104.000
198.699	376.265	105.000
195.848	376.163	105.000
194.757	375.881	105.000
223.641	337.470	106.000
222.879	337.353	106.000
224.995	336.540	106.000
405.257	333.169	107.000
404.491	333.394	107.000
438.109	477.866	108.000
437.933	476.121	108.000
15.996	299.234	109.000
16.049	298.551	109.000
16.285	298.390	109.000
15.865	299.066	109.000
128.407	359.479	110.000
129.438	358.884	110.000
219.605	238.811	111.000
219.927	238.744	111.000
219.172	238.389	111.000
219.298	238.604	111.000
219.543	238.338	111.000
220.300	238.652	111.000
220.385	240.263	111.000
332.406	76.844	112.000
332.659	77.419	112.000
332.176	77.228	112.000
333.709	77.119	112.000
333.309	77.086	112.000
333.370	77.549	112.000
334.362	75.627	112.000
334.558	75.933	112.000
335.064	75.704	112.000
335.263	73.614	112.000
286.200	326.325	113.000
285.442	325.573	113.000
286.411	324.140	113.000
286.637	322.619	113.000
312.436	429.742	114.000
311.701	429.478	114.000
312.599	429.962	114.000
313.450	430.234	114.000
322.650	463.124	115.000
325.017	462.071	115.000
450.945	325.018	116.000
449.281	327.376	116.000
448.472	328.369	116.000
448.510	329.082	116.000
448.318	328.400	116.000
449.399	328.607	116.000
449.288	328.733	116.000
447.261	329.735	116.000
446.662	330.309	116.000
445.756	330.721	116.000
445.012	333.054	116.000
444.493	333.410	116.000
445.324	333.117	116.000
445.364	333.667	116.000
444.478	335.986	116.000
445.574	336.073	116.000
445.327	338.608	116.000
447.059	338.256	116.000
446.673	337.831	116.000
447.355	338.121	116.000
448.074	339.466	116.000
447.912	339.416	116.000
448.284	339.859	116.000
447.929	338.490	116.000
448.485	338.711	116.000
448.358	337.412	116.000
450.001	338.928	116.000
450.214	339.434	116.000
448.532	339.388	116.000
447.496	340.134	116.000
447.080	340.627	116.000
182.766	366.025	117.000
181.955	367.679	117.000
180.398	366.315	117.000
179.320	365.049	117.000
255.252	85.541	118.000
256.465	85.868	118.000
256.282	87.547	118.000
256.270	87.022	118.000
256.584	87.224	118.000
256.316	86.844	118.000
255.923	86.453	118.000
258.386	87.413	118.000
259.586	87.727	118.000
190.722	443.219	119.000
190.460	442.846	119.000
357.863	92.450	120.000
359.638	91.094	120.000
92.585	193.829	121.000
91.736	194.018	121.000
92.235	194.556	121.000
79.016	256.915	122.000
81.211	256.317	122.000
386.909	395.255	123.000
387.702	395.276	123.000
464.063	159.850	124.000
463.386	160.438	124.000
463.436	161.672	124.000
463.489	162.233	124.000
463.913	161.898	124.000
464.158	162.365	124.000
462.698	162.100	124.000
31.815	320.059	125.000
30.608	321.467	125.000
30.069	321.042	125.000
131.352	359.322	126.000
131.750	360.914	126.000
195.444	372.960	127.000
195.636	374.314	127.000
370.341	381.421	128.000
369.680	381.021	128.000
370.149	381.613	128.000
368.256	382.487	128.000
404.340	393.976	129.000
405.563	394.796	129.000
406.333	396.448	129.000
158.961	283.832	130.000
159.831	282.265	130.000
160.430	280.115	130.000
160.352	279.743	130.000
160.007	278.533	130.000
160.055	279.290	130.000
159.550	278.367	130.000
157.201	278.238	130.000
174.003	268.480	131.000
173.504	268.569	131.000
166.144	386.502	132.000
167.237	387.864	132.000
167.352	387.982	132.000
167.759	387.840	132.000
168.889	389.186	132.000
168.872	390.826	132.000
281.150	166.131	133.000
281.446	166.500	133.000
280.693	166.052	133.000
279.881	165.612	133.000
281.239	165.323	133.000
15.925	298.447	134.000
15.397	298.566	134.000
15.988	298.718	134.000
15.966	298.776	134.000
15.497	298.927	134.000
15.854	298.304	134.000
15.565	298.587	134.000
15.663	298.195	134.000
15.623	298.728	134.000
15.981	299.003	134.000
134.635	380.225	135.000
134.676	379.523	135.000
133.637	378.293	135.000
345.073	212.329	136.000
346.461	212.694	136.000
386.930	394.507	137.000
385.659	393.713	137.000
383.544	392.958	137.000
430.212	211.150	138.000
429.653	209.500	138.000
429.704	210.264	138.000
429.642	211.455	138.000
407.860	337.168	139.000
408.851	336.803	139.000
407.458	336.946	139.000
407.942	335.895	139.000
410.371	334.606	139.000
178.525	367.479	140.000
177.691	367.156	140.000
191.412	443.097	141.000
190.679	442.600	141.000
190.901	443.109	141.000
191.057	443.108	141.000
191.055	443.244	141.000
191.013	442.791	141.000
190.511	443.039	141.000
190.931	442.785	141.000
190.481	442.983	141.000
190.855	443.312	141.000
190.939	443.204	141.000
190.409	443.495	141.000
190.259	443.413	141.000
190.856	443.552	141.000
190.939	442.799	141.000
190.862	443.409	141.000
340.849	37.189	142.000
341.145	38.139	142.000
501.186	276.238	143.000
499.975	275.624	143.000
59.865	248.571	144.000
60.410	247.813	144.000
141.164	315.453	145.000
140.818	316.819	145.000
174.650	268.300	146.000
175.751	271.733	146.000
174.999	270.767	146.000
132.808	214.385	147.000
130.948	214.594	147.000
93.507	373.043	148.000
92.124	371.380	148.000
91.651	372.164	148.000
215.186	180.335	149.000
215.624	178.932	149.000
216.180	178.008	149.000
217.575	177.799	149.000
217.582	177.636	149.000
216.771	178.693	149.000
216.318	178.333	149.000
217.470	178.020	149.000
215.870	178.952	149.000
215.007	179.739	149.000
214.975	179.616	149.000
215.015	179.413	149.000
214.061	180.295	149.000
212.951	180.311	149.000
212.779	181.181	149.000
212.203	180.740	149.000
176.845	367.213	150.000
179.063	363.606	150.000
178.836	362.458	150.000
30.024	323.074	151.000
31.377	321.851	151.000
31.929	322.240	151.000
32.058	322.730	151.000
31.565	322.486	151.000
31.815	322.906	151.000
32.881	323.658	151.000
32.512	323.627	151.000
30.714	323.965	151.000
30.314	324.046	151.000
30.332	324.155	151.000
30.021	325.202	151.000
30.567	324.919	151.000
31.975	324.778	151.000
94.704	253.632	152.000
94.793	252.771	152.000
95.624	253.305	152.000
95.064	253.567	152.000
274.454	86.371	153.000
274.959	86.120	153.000
274.738	86.481	153.000
324.661	371.184	154.000
324.493	372.195	154.000
291.044	220.461	155.000
290.812	221.000	155.000
404.430	193.930	156.000
402.834	194.807	156.000
402.290	195.012	156.000
465.153	296.203	157.000
463.936	295.498	157.000
465.979	296.564	157.000
468.582	297.395	157.000
468.034	298.278	157.000
206.258	231.847	158.000
204.246	232.105	158.000
278.118	217.899	159.000
278.325	217.850	159.000
411.872	318.792	160.000
413.167	318.676	160.000
410.517	331.879	161.000
411.658	331.839	161.000
457.141	280.990	162.000
456.694	279.920	162.000
456.971	280.594	162.000
131.844	214.888	163.000
132.172	214.789	163.000
137.998	402.874	164.000
139.137	402.733	164.000
139.598	402.958	164.000
191.139	208.285	165.000
191.803	207.674	165.000
274.843	83.900	166.000
273.854	83.266	166.000
309.187	467.530	167.000
309.871	466.880	167.000
310.679	470.504	167.000
468.902	132.373	168.000
468.490	132.389	168.000
94.340	251.995	169.000
93.727	252.564	169.000
93.544	253.081	169.000
300.806	209.286	170.000
300.882	209.561	170.000
301.913	209.635	170.000
302.306	208.463	170.000
302.068	206.916	170.000
302.138	206.148	170.000
301.399	203.142	170.000
301.473	202.862	170.000
375.188	255.150	171.000
375.743	252.878	171.000
375.843	253.270	171.000
376.865	252.549	171.000
469.448	436.559	172.000
469.955	437.835	172.000
468.963	437.149	172.000
467.963	436.855	172.000
15.637	298.640	173.000
15.882	298.666	173.000
16.070	298.869	173.000
15.854	298.953	173.000
16.058	298.524	173.000
16.200	298.716	173.000
15.797	298.872	173.000
16.250	298.920	173.000
15.940	298.428	173.000
86.618	224.150	174.000
86.389	224.692	174.000
132.943	215.257	175.000
132.629	214.838	175.000
134.191	214.641	175.000
132.879	214.256	175.000
132.425	215.190	175.000
131.768	216.138	175.000
291.628	219.090	176.000
291.771	220.468	176.000
291.513	220.411	176.000
293.119	219.226	176.000
292.965	219.489	176.000
279.735	390.726	177.000
281.309	390.127	177.000
281.901	389.870	177.000
281.097	390.563	177.000
279.939	391.230	177.000
279.287	389.569	177.000
369.625	383.773	178.000
369.699	384.716	178.000
457.835	282.058	179.000
457.804	282.379	179.000
480.106	290.889	180.000
480.192	290.248	180.000
-5.595	426.112	181.000
-5.519	426.555	181.000
71.235	37.860	182.000
70.393	36.852	182.000
68.954	37.067	182.000
68.899	36.627	182.000
69.049	35.589	182.000
202.102	232.601	183.000
204.308	233.660	183.000
205.278	234.469	183.000
205.632	234.084	183.000
203.345	233.406	183.000
204.112	233.974	183.000
204.635	235.021	183.000
203.881	235.491	183.000
257.071	296.035	184.000
255.441	294.719	184.000
254.398	296.739	184.000
254.682	296.679	184.000
343.751	477.652	185.000
344.715	476.294	185.000
83.720	312.526	186.000
83.868	312.345	186.000
466.531	298.175	187.000
466.031	298.725	187.000
88.821	223.313	188.000
90.640	223.490	188.000
94.797	251.910	189.000
94.355	251.689	189.000
93.081	251.172	189.000
156.725	277.333	190.000
157.543	277.727	190.000
312.785	105.873	191.000
313.262	105.969	191.000
363.833	254.122	192.000
363.617	253.380	192.000
370.113	383.828	193.000
367.751	384.057	193.000
366.220	383.839	193.000
409.067	334.129	194.000
409.318	334.351	194.000
408.603	336.369	194.000
135.634	164.100	195.000
136.761	165.298	195.000
136.928	165.997	195.000
176.331	269.296	196.000
175.224	266.247	196.000
176.797	267.903	196.000
174.765	268.033	196.000
174.750	268.088	196.000
173.079	367.553	197.000
173.305	365.740	197.000
241.321	291.122	198.000
243.515	290.698	198.000
244.028	290.561	198.000
243.230	289.807	198.000
244.904	290.139	198.000
352.551	49.269	199.000
354.718	49.308	199.000
285.319	110.179	200.000
285.348	111.019	200.000
458.258	318.881	201.000
459.714	318.642	201.000
457.027	318.674	201.000
82.460	311.563	202.000
82.698	310.896	202.000
82.495	310.529	202.000
129.815	362.152	203.000
131.195	360.518	203.000
130.644	362.098	203.000
130.706	362.422	203.000
190.875	281.279	204.000
190.997	281.945	204.000
191.590	281.560	204.000
230.502	268.169	205.000
230.431	266.522	205.000
231.663	266.240	205.000
232.621	266.275	205.000
233.270	265.612	205.000
253.581	294.952	206.000
252.820	293.766	206.000
301.590	281.233	207.000
301.242	282.115	207.000
303.302	282.457	207.000
61.212	248.904	208.000
59.269	248.236	208.000
59.423	248.413	208.000
59.049	248.621	208.000
69.769	34.866	209.000
69.416	36.020	209.000
70.027	36.642	209.000
158.418	403.159	210.000
158.591	403.236	210.000
156.522	415.432	211.000
155.898	415.177	211.000
155.903	416.232	211.000
156.762	416.544	211.000
176.307	366.251	212.000
178.379	364.820	212.000
178.790	364.934	212.000
263.388	200.157	213.000
262.925	201.530	213.000
262.563	201.120	213.000
280.448	391.427	214.000
281.731	390.106	214.000
282.745	389.628	214.000
283.140	389.124	214.000
282.278	389.307	214.000
360.891	252.275	215.000
358.621	252.119	215.000
358.217	252.881	215.000
360.555	254.442	215.000
361.370	254.225	215.000
438.236	472.273	216.000
437.692	473.310	216.000
137.458	163.683	217.000
139.025	161.662	217.000
140.774	163.019	217.000
139.089	163.891	217.000
137.764	163.193	217.000
138.043	161.630	217.000
137.832	163.132	217.000
190.188	223.558	218.000
189.412	223.487	218.000
189.500	223.982	218.000
212.581	251.987	219.000
212.560	252.883	219.000
336.503	66.271	220.000
337.126	66.649	220.000
335.770	65.873	220.000
41.875	290.049	221.000
41.148	289.965	221.000
42.547	288.580	221.000
43.902	286.257	221.000
15.314	298.797	222.000
16.304	299.331	222.000
245.277	291.279	223.000
244.656	290.776	223.000
32.892	322.941	224.000
33.799	322.863	224.000
34.468	322.839	224.000
34.358	323.143	224.000
83.971	309.277	225.000
83.862	309.676	225.000
211.824	253.332	226.000
211.277	253.558	226.000
191.230	443.169	227.000
190.609	442.781	227.000
335.848	65.023	228.000
335.961	65.217	228.000
47.870	42.658	229.000
47.701	42.377	229.000
47.912	42.517	229.000
47.946	42.565	229.000
47.729	42.530	229.000
47.797	42.496	229.000
47.723	42.501	229.000
47.706	42.412	229.000
47.694	42.066	229.000
47.752	42.392	229.000
47.897	42.608	229.000
47.856	42.592	229.000
47.820	42.539	229.000
47.828	42.605	229.000
47.853	42.596	229.000
47.762	42.435	229.000
47.987	42.669	229.000
47.679	42.659	229.000
47.977	42.570	229.000
47.904	42.688	229.000
47.842	42.624	229.000
47.768	42.605	229.000
47.743	42.486	229.000
47.739	42.530	229.000
47.653	42.428	229.000
47.661	42.439	229.000
47.653	42.455	229.000
47.613	42.475	229.000
47.578	42.481	229.000
47.743	42.553	229.000
47.729	42.339	229.000
47.624	42.295	229.000
47.558	42.264	229.000
47.657	42.556	229.000
47.713	42.467	229.000
47.799	42.529	229.000
47.703	42.460	229.000
47.792	42.543	229.000
47.739	42.416	229.000
47.695	42.569	229.000
47.749	42.520	229.000
47.851	42.554	229.000
275.079	91.668	230.000
273.757	91.417	230.000
270.602	92.749	230.000
270.291	91.117	230.000
269.951	91.046	230.000
271.375	92.970	230.000
272.292	94.471	230.000
271.323	94.673	230.000
270.847	92.582	230.000
273.067	88.890	230.000
274.558	87.697	230.000
274.600	89.174	230.000
260.074	276.505	231.000
260.353	276.511	231.000
261.588	278.532	231.000
260.652	279.147	231.000
259.903	280.436	231.000
259.952	281.008	231.000
259.695	279.967	231.000
259.142	281.516	231.000
436.074	473.862	232.000
435.706	473.761	232.000
436.163	474.065	232.000
436.034	473.616	232.000
437.954	472.954	232.000
15.855	298.704	233.000
16.117	298.621	233.000
15.900	298.898	233.000
15.767	298.317	233.000
15.307	299.180	233.000
16.529	298.824	233.000
362.108	252.736	234.000
361.525	253.417	234.000
362.096	253.580	234.000
483.222	291.150	235.000
483.741	292.850	235.000
484.087	292.415	235.000
483.746	293.356	235.000
484.328	294.086	235.000
485.858	292.396	235.000
485.468	293.101	235.000
41.364	286.854	236.000
41.971	288.021	236.000
41.866	287.977	236.000
213.695	254.122	237.000
213.344	254.118	237.000
291.567	220.393	238.000
291.298	220.606	238.000
290.105	220.429	238.000
454.987	404.606	239.000
454.982	406.228	239.000
453.637	406.548	239.000
453.806	406.805	239.000
49.080	313.376	240.000
47.016	312.537	240.000
175.141	260.401	241.000
174.865	260.221	241.000
174.993	259.719	241.000
180.653	361.922	242.000
181.513	361.404	242.000
179.797	361.749	242.000
210.983	355.800	243.000
210.745	355.238	243.000
358.914	65.978	244.000
359.330	65.732	244.000
135.949	162.642	245.000
138.178	162.311	245.000
138.459	162.539	245.000
138.461	163.380	245.000
138.553	162.846	245.000
137.355	162.797	245.000
136.538	163.363	245.000
96.999	353.950	246.000
96.806	354.822	246.000
96.648	355.212	246.000
146.476	339.790	247.000
146.712	339.784	247.000
177.318	208.826	248.000
176.864	207.402	248.000
221.843	141.853	249.000
222.632	142.507	249.000
223.074	143.374	249.000
222.162	143.457	249.000
221.949	143.303	249.000
273.081	90.749	250.000
272.160	91.139	250.000
272.931	92.945	250.000
273.466	91.481	250.000
273.377	90.605	250.000
273.367	92.111	250.000
272.046	90.707	250.000
272.404	91.905	250.000
272.585	90.590	250.000
272.220	89.943	250.000
272.680	88.477	250.000
273.877	88.229	250.000
355.061	35.691	251.000
355.429	35.161	251.000
289.308	376.506	252.000
288.011	376.711	252.000
288.004	376.833	252.000
287.873	375.665	252.000
481.955	330.460	253.000
485.253	331.964	253.000
487.083	332.198	253.000
487.093	334.008	253.000
488.021	331.881	253.000
488.297	330.934	253.000
189.421	235.401	254.000
188.649	234.864	254.000
189.943	235.272	254.000
213.360	252.941	255.000
213.725	252.598	255.000
214.168	252.382	255.000
359.027	67.052	256.000
359.617	67.420	256.000
358.868	68.076	256.000
359.346	67.904	256.000
360.143	68.535	256.000
436.773	473.194	257.000
436.694	473.982	257.000
435.706	474.479	257.000
435.625	474.513	257.000
450.470	295.898	258.000
450.095	297.440	258.000
450.519	297.646	258.000
449.123	297.594	258.000
498.186	303.344	259.000
498.523	303.717	259.000
498.553	303.777	259.000
498.129	303.888	259.000
15.977	299.067	260.000
16.021	298.757	260.000
15.826	298.452	260.000
16.157	298.987	260.000
16.263	298.322	260.000
15.300	298.509	260.000
15.629	298.999	260.000
15.848	298.280	260.000
16.302	298.850	260.000
15.970	298.895	260.000
16.106	298.917	260.000
15.772	298.813	260.000
175.580	260.850	261.000
175.629	260.490	261.000
176.126	260.431	261.000
177.780	363.833	262.000
177.714	362.080	262.000
178.887	363.648	262.000
177.580	365.461	262.000
323.754	375.643	263.000
323.610	373.904	263.000
322.633	372.428	263.000
322.913	370.802	263.000
321.506	371.425	263.000
323.187	373.056	263.000
322.861	373.694	263.000
323.225	375.527	263.000
132.194	292.746	264.000
132.163	292.198	264.000
190.849	442.752	265.000
190.722	442.995	265.000
190.460	443.269	265.000
190.387	442.749	265.000
190.640	443.132	265.000
190.446	442.789	265.000
233.622	265.831	266.000
233.582	265.406	266.000
233.435	266.013	266.000
232.942	265.955	266.000
388.084	281.789	267.000
387.097	281.757	267.000
98.227	250.963	268.000
96.466	250.975	268.000
94.496	251.921	268.000
211.962	177.066	269.000
213.189	178.394	269.000
212.922	178.100	269.000
391.898	16.435	270.000
391.834	16.171	270.000
214.252	252.337	271.000
214.754	251.719	271.000
214.015	252.644	271.000
214.148	252.586	271.000
214.377	252.222	271.000
214.082	252.551	271.000
215.007	252.613	271.000
496.973	303.095	272.000
496.204	303.067	272.000
496.014	303.196	272.000
496.582	302.985	272.000
497.323	302.626	272.000
497.728	302.308	272.000
498.346	302.963	272.000
498.475	302.065	272.000
187.673	224.725	273.000
187.469	225.446	273.000
222.236	142.271	274.000
221.230	143.334	274.000
387.978	283.735	275.000
386.364	285.191	275.000
386.153	284.306	275.000
385.937	283.862	275.000
385.238	281.721	275.000
230.415	265.405	276.000
230.655	266.843	276.000
271.408	220.778	277.000
269.511	220.632	277.000
272.582	222.121	277.000
358.940	69.299	278.000
360.900	69.813	278.000
359.451	68.924	278.000
394.453	16.689	279.000
394.051	16.903	279.000
335.158	76.324	280.000
333.855	78.153	280.000
333.996	78.068	280.000
323.034	376.876	281.000
324.972	376.495	281.000
474.350	380.172	282.000
474.358	380.889	282.000
474.307	381.549	282.000
474.780	382.711	282.000
474.793	381.964	282.000
475.552	383.306	282.000
473.954	382.211	282.000
473.714	380.886	282.000
474.234	380.899	282.000
223.143	144.722	283.000
224.230	143.364	283.000
224.407	142.249	283.000
225.066	141.684	283.000
226.791	142.791	283.000
226.347	143.036	283.000
225.597	144.013	283.000
225.914	144.425	283.000
225.233	143.404	283.000
189.745	325.748	284.000
188.736	325.424	284.000
238.224	174.422	285.000
238.472	174.691	285.000
271.883	87.177	286.000
269.505	88.196	286.000
270.390	88.769	286.000
270.632	86.438	286.000
268.239	86.710	286.000
267.533	89.566	286.000
396.767	294.893	287.000
396.429	294.746	287.000
63.919	42.194	288.000
63.475	43.117	288.000
65.974	42.817	288.000
65.784	43.262	288.000
64.076	43.494	288.000
225.211	115.320	289.000
226.136	118.597	289.000
226.797	116.630	289.000
226.524	115.227	289.000
226.469	115.255	289.000
226.022	117.034	289.000
226.494	116.935	289.000
228.821	118.245	289.000
351.785	41.119	290.000
353.733	43.356	290.000
353.164	44.806	290.000
352.591	45.679	290.000
353.921	47.452	290.000
354.435	48.034	290.000
167.439	437.566	291.000
168.216	435.948	291.000
216.157	253.224	292.000
216.770	252.594	292.000
217.439	252.316	292.000
215.792	251.701	292.000
227.296	412.580	293.000
227.432	412.049	293.000
226.769	410.677	293.000
226.777	411.572	293.000
226.711	411.669	293.000
415.181	317.271	294.000
415.860	317.601	294.000
415.215	317.435	294.000
413.692	316.621	294.000
16.242	298.993	295.000
15.267	299.318	295.000
16.034	298.452	295.000
16.006	298.699	295.000
16.074	298.842	295.000
366.793	32.266	296.000
365.836	31.858	296.000
359.111	69.270	297.000
361.155	70.631	297.000
359.668	69.093	297.000
360.122	69.714	297.000
359.940	68.360	297.000
362.352	67.229	297.000
362.430	68.407	297.000
363.956	66.477	297.000
193.494	205.964	298.000
193.500	207.424	298.000
194.644	207.709	298.000
197.108	207.476	298.000
196.924	207.338	298.000
187.137	328.410	299.000
185.559	330.163	299.000
463.592	236.081	300.000
463.439	236.894	300.000
463.357	236.772	300.000
463.476	236.420	300.000
463.266	237.054	300.000
463.345	236.355	300.000
463.878	235.914	300.000
465.266	236.257	300.000
215.343	251.929	301.000
215.797	251.661	301.000
216.097	252.469	301.000
216.369	252.309	301.000
232.379	175.925	302.000
232.377	177.569	302.000
232.398	177.396	302.000
355.242	46.878	303.000
355.236	48.176	303.000
15.790	298.569	304.000
16.186	297.941	304.000
16.004	298.938	304.000
16.315	298.899	304.000
15.999	298.487	304.000
16.066	298.742	304.000
15.861	298.393	304.000
15.694	298.565	304.000
16.184	298.849	304.000
15.479	298.574	304.000
15.619	298.738	304.000
15.743	298.635	304.000
15.717	298.516	304.000
16.162	298.791	304.000
15.685	298.765	304.000
16.084	299.001	304.000
15.628	298.648	304.000
185.442	329.303	305.000
186.923	329.268	305.000
187.337	329.445	305.000
189.220	331.615	305.000
171.673	438.052	306.000
172.418	437.442	306.000
172.644	437.654	306.000
265.771	236.222	307.000
265.841	235.932	307.000
267.264	237.311	307.000
267.270	236.896	307.000
265.422	235.892	307.000
264.175	236.034	307.000
265.011	234.996	307.000
264.682	233.685	307.000
264.153	232.055	307.000
262.632	231.440	307.000
262.769	231.600	307.000
283.818	328.504	308.000
284.130	327.054	308.000
283.042	327.395	308.000
282.066	327.099	308.000
464.825	480.699	309.000
464.545	480.324	309.000
462.889	479.964	309.000
128.551	211.273	310.000
129.405	211.336	310.000
131.156	211.014	310.000
63.707	385.362	311.000
64.306	385.925	311.000
75.684	74.621	312.000
75.146	74.315	312.000
216.603	127.393	313.000
215.609	128.578	313.000
226.915	412.460	314.000
228.190	412.709	314.000
356.752	50.005	315.000
354.109	50.148	315.000
472.113	378.470	316.000
469.704	378.348	316.000
326.528	276.544	317.000
325.840	277.810	317.000
212.505	254.136	318.000
211.282	254.370	318.000
174.973	438.570	319.000
173.263	437.926	319.000
231.230	116.853	320.000
232.119	117.265	320.000
232.068	116.710	320.000
230.640	116.259	320.000
229.089	114.070	320.000
391.676	514.771	321.000
390.878	513.055	321.000
391.240	512.416	321.000
463.686	236.897	322.000
463.246	236.193	322.000
463.154	236.012	322.000
252.830	173.938	323.000
253.258	173.533	323.000
252.845	173.589	323.000
253.654	174.810	323.000
254.407	175.461	323.000
318.906	459.225	324.000
318.854	459.360	324.000
378.078	294.542	325.000
377.591	294.731	325.000
377.130	295.840	325.000
375.366	297.362	325.000
411.618	318.405	326.000
410.721	319.413	326.000
411.251	319.198	326.000
411.618	320.203	326.000
410.314	320.229	326.000
281.078	171.946	327.000
280.903	173.229	327.000
280.596	174.042	327.000
416.534	294.800	328.000
416.539	296.049	328.000
416.024	296.681	328.000
416.260	295.513	328.000
498.296	236.368	329.000
497.129	235.957	329.000
225.817	150.805	330.000
228.804	149.886	330.000
214.392	128.084	331.000
215.415	128.347	331.000
156.681	159.985	332.000
156.096	160.234	332.000
177.124	274.523	333.000
177.001	272.852	333.000
155.588	399.685	334.000
155.507	399.786	334.000
61.021	251.170	335.000
60.646	251.467	335.000
59.817	251.721	335.000
218.147	128.002	336.000
218.623	129.450	336.000
200.892	460.585	337.000
204.315	463.288	337.000
340.995	354.146	338.000
341.779	353.070	338.000
17.648	311.501	339.000
18.796	313.560	339.000
18.768	312.083	339.000
19.226	312.597	339.000
203.138	300.842	340.000
202.319	300.606	340.000
391.121	389.216	341.000
391.166	389.704	341.000
392.292	391.569	341.000
392.465	390.322	341.000
418.180	295.891	342.000
418.527	295.329	342.000
418.784	296.782	342.000
419.174	294.902	342.000
413.992	321.224	343.000
413.469	320.776	343.000
411.617	319.323	343.000
412.610	318.859	343.000
413.437	318.543	343.000
414.394	320.243	343.000
466.191	143.199	344.000
466.136	144.556	344.000
499.910	301.801	345.000
499.567	302.051	345.000
499.453	302.174	345.000
499.188	302.549	345.000
117.100	347.687	346.000
116.489	346.670	346.000
171.778	270.810	347.000
172.438	269.374	347.000
174.721	269.766	347.000
177.802	271.231	347.000
217.140	130.008	348.000
216.923	129.050	348.000
216.206	128.423	348.000
306.872	335.109	349.000
305.790	334.473	349.000
306.495	335.857	349.000
60.403	252.174	350.000
59.977	251.428	350.000
59.647	252.390	350.000
58.621	252.381	350.000
58.583	251.934	350.000
84.218	352.319	351.000
85.051	350.721	351.000
85.404	194.855	352.000
85.723	193.580	352.000
114.976	348.752	353.000
115.238	350.255	353.000
20.090	312.996	354.000
19.238	313.688	354.000
29.942	324.015	355.000
30.241	324.090	355.000
83.487	392.700	356.000
84.015	393.026	356.000
307.665	335.407	357.000
308.334	336.254	357.000
308.047	338.151	357.000
251.430	174.544	358.000
251.498	174.575	358.000
499.689	303.920	359.000
499.798	303.588	359.000
228.389	165.149	360.000
226.333	162.286	360.000
424.904	473.618	361.000
425.596	473.366	361.000
273.577	89.517	362.000
273.998	89.266	362.000
274.111	87.527	362.000
274.976	92.180	362.000
273.801	92.745	362.000
272.041	92.737	362.000
273.455	92.455	362.000
272.867	89.770	362.000
270.733	90.164	362.000
269.422	87.687	362.000
269.492	89.188	362.000
271.152	90.123	362.000
271.768	91.578	362.000
269.806	89.807	362.000
270.488	88.034	362.000
271.850	87.803	362.000
269.891	89.161	362.000
268.860	89.631	362.000
268.192	89.308	362.000
266.905	91.294	362.000
267.386	91.315	362.000
270.779	91.149	362.000
270.845	91.435	362.000
269.743	91.657	362.000
271.218	92.616	362.000
270.524	91.990	362.000
268.985	91.199	362.000
267.857	92.865	362.000
266.409	95.588	362.000
266.579	96.636	362.000
265.883	98.134	362.000
25.947	344.237	363.000
24.981	343.237	363.000
25.119	343.465	363.000
24.018	342.144	363.000
23.837	341.632	363.000
24.145	342.764	363.000
24.704	342.409	363.000
24.761	342.433	363.000
24.624	342.377	363.000
23.913	341.527	363.000
15.860	298.813	364.000
15.843	298.889	364.000
15.753	298.958	364.000
16.314	299.032	364.000
16.274	298.526	364.000
15.702	298.349	364.000
15.866	298.627	364.000
248.243	196.048	365.000
250.069	194.466	365.000
251.063	195.308	365.000
251.762	194.636	365.000
250.930	195.327	365.000
58.616	251.046	366.000
58.703	250.038	366.000
58.118	250.415	366.000
57.889	249.882	366.000
57.804	250.258	366.000
426.465	214.327	367.000
427.209	213.726	367.000
427.325	213.363	367.000
427.747	213.657	367.000
218.522	337.039	368.000
219.236	337.344	368.000
219.124	336.630	368.000
361.292	35.332	369.000
358.735	37.824	369.000
356.761	36.809	369.000
138.018	278.127	370.000
137.486	277.079	370.000
137.162	274.961	370.000
136.931	273.872	370.000
136.970	272.234	370.000
137.625	271.011	370.000
138.888	271.329	370.000
177.390	267.649	371.000
178.481	268.866	371.000
177.086	268.486	371.000
320.171	324.241	372.000
320.845	324.515	372.000
319.551	324.549	372.000
136.491	228.937	373.000
135.232	228.578	373.000
250.387	195.177	374.000
251.718	192.138	374.000
251.667	191.026	374.000
252.209	189.014	374.000
250.365	190.260	374.000
249.061	189.061	374.000
248.478	189.732	374.000
259.478	330.683	375.000
260.429	330.253	375.000
258.556	330.626	375.000
16.152	298.688	376.000
15.598	299.047	376.000
15.540	298.426	376.000
16.134	298.650	376.000
16.034	298.508	376.000
15.851	298.635	376.000
15.713	298.993	376.000
15.712	298.831	376.000
15.614	298.679	376.000
390.223	198.022	377.000
389.456	198.369	377.000
353.941	37.328	378.000
355.100	35.961	378.000
494.032	237.057	379.000
492.483	237.093	379.000
492.051	237.159	379.000
175.728	264.201	380.000
174.619	263.889	380.000
174.570	262.254	380.000
174.658	262.217	380.000
174.677	261.661	380.000
175.462	262.715	380.000
343.526	310.428	381.000
343.602	311.002	381.000
345.288	309.587	381.000
347.078	309.739	381.000
346.925	309.006	381.000
347.178	309.264	381.000
318.704	324.230	382.000
318.921	323.683	382.000
423.675	215.958	383.000
425.476	214.936	383.000
18.026	316.096	384.000
19.064	314.826	384.000
19.970	316.099	384.000
19.914	315.078	384.000
19.033	315.954	384.000
18.841	316.622	384.000
19.802	315.328	384.000
356.829	36.895	385.000
358.099	37.354	385.000
493.189	237.318	386.000
494.271	238.616	386.000
494.601	238.562	386.000
495.635	237.804	386.000
152.299	127.041	387.000
152.548	128.894	387.000
153.673	128.973	387.000
155.088	129.322	387.000
156.551	129.305	387.000
157.920	130.866	387.000
157.300	130.525	387.000
155.527	128.949	387.000
156.623	129.685	387.000
430.903	505.756	388.000
429.930	505.051	388.000
430.346	505.307	388.000
31.891	20.763	389.000
29.675	20.031	389.000
28.393	19.427	389.000
216.868	278.917	390.000
217.400	279.195	390.000
274.067	150.665	391.000
273.807	150.121	391.000
230.312	395.665	392.000
230.865	394.799	392.000
232.170	393.910	392.000
233.674	395.178	392.000
236.444	397.617	392.000
298.433	467.113	393.000
298.383	466.003	393.000
22.190	340.299	394.000
23.309	339.959	394.000
24.000	339.137	394.000
101.152	265.223	395.000
100.863	266.494	395.000
101.190	266.320	395.000
313.007	506.159	396.000
313.402	506.324	396.000
405.267	156.154	397.000
404.957	154.284	397.000
405.936	153.632	397.000
407.620	152.801	397.000
408.120	153.520	397.000
58.681	76.838	398.000
58.708	78.277	398.000
176.521	263.894	399.000
176.712	263.293	399.000
177.404	264.098	399.000
176.789	265.236	399.000
175.654	265.505	399.000
174.159	266.362	399.000
173.473	264.345	399.000
171.698	263.199	399.000
244.753	189.714	400.000
242.538	189.866	400.000
240.956	191.182	400.000
242.785	191.193	400.000
242.951	190.425	400.000
243.678	191.621	400.000
243.949	191.583	400.000
243.081	190.646	400.000
242.986	190.829	400.000
269.556	277.054	401.000
270.016	276.492	401.000
316.504	323.398	402.000
316.198	322.701	402.000
210.100	221.543	403.000
211.656	220.642	403.000
211.399	220.152	403.000
211.914	218.694	403.000
212.561	217.845	403.000
212.762	217.836	403.000
212.581	217.317	403.000
211.875	217.697	403.000
212.054	217.974	403.000
210.824	216.773	403.000
211.580	215.497	403.000
210.954	215.585	403.000
210.925	215.828	403.000
210.620	215.596	403.000
209.589	216.056	403.000
209.130	215.369	403.000
208.293	214.508	403.000
207.033	215.708	403.000
44.115	51.090	404.000
42.611	50.556	404.000
42.415	51.974	404.000
43.304	53.817	404.000
43.178	56.632	404.000
43.757	56.203	404.000
216.019	134.524	405.000
218.000	133.415	405.000
394.279	198.448	406.000
394.560	199.384	406.000
394.348	199.618	406.000
58.880	76.782	407.000
59.751	77.113	407.000
57.683	75.509	407.000
351.227	210.033	408.000
350.877	210.370	408.000
274.573	150.523	409.000
275.659	150.419	409.000
395.511	200.013	410.000
396.946	200.954	410.000
397.181	202.201	410.000
397.125	202.811	410.000
397.362	203.664	410.000
237.090	379.239	411.000
237.474	378.928	411.000
315.931	322.722	412.000
315.532	323.040	412.000
387.531	520.974	413.000
386.803	520.667	413.000
171.177	259.409	414.000
172.282	258.660	414.000
170.234	260.907	414.000
170.861	260.241	414.000
169.582	261.262	414.000
167.188	261.588	414.000
166.798	260.534	414.000
159.436	332.039	415.000
159.031	333.077	415.000
273.006	279.518	416.000
272.036	278.217	416.000
271.999	278.352	416.000
272.543	278.890	416.000
273.321	279.033	416.000
265.141	104.984	417.000
265.919	106.024	417.000
266.098	104.870	417.000
266.738	105.931	417.000
188.761	257.885	418.000
189.808	258.554	418.000
189.442	256.570	418.000
189.240	256.770	418.000
316.000	323.746	419.000
315.797	323.350	419.000
315.501	323.337	419.000
315.914	323.622	419.000
316.101	323.848	419.000
157.218	131.712	420.000
157.097	134.429	420.000
154.962	133.703	420.000
154.866	133.830	420.000
154.771	134.631	420.000
154.276	133.873	420.000
153.865	132.363	420.000
265.276	106.391	421.000
265.480	106.410	421.000
267.224	106.800	421.000
267.279	110.548	421.000
267.925	111.526	421.000
253.257	224.172	422.000
252.858	223.722	422.000
272.189	279.120	423.000
273.002	280.272	423.000
274.562	280.018	423.000
274.335	279.605	423.000
466.302	146.409	424.000
466.958	144.435	424.000
483.371	338.610	425.000
485.554	337.482	425.000
488.516	336.769	425.000
488.164	332.706	425.000
455.985	464.267	426.000
457.299	465.570	426.000
457.012	464.432	426.000
456.600	464.367	426.000
184.322	411.872	427.000
184.304	414.523	427.000
333.563	72.660	428.000
332.391	72.268	428.000
392.373	206.121	429.000
391.092	205.511	429.000
140.612	402.446	430.000
141.365	402.358	430.000
154.565	128.932	431.000
155.412	128.963	431.000
155.408	129.867	431.000
391.526	204.683	432.000
391.173	204.104	432.000
391.943	205.031	432.000
22.346	344.214	433.000
22.909	343.752	433.000
23.469	343.782	433.000
208.653	215.001	434.000
208.281	214.618	434.000
209.041	214.590	434.000
208.226	215.875	434.000
209.271	218.187	434.000
209.300	218.737	434.000
207.672	218.191	434.000
270.066	110.412	435.000
268.921	110.379	435.000
268.012	111.191	435.000
268.524	109.580	435.000
256.489	241.511	436.000
257.549	238.926	436.000
485.129	330.224	437.000
482.764	332.529	437.000
482.034	332.499	437.000
478.102	133.089	438.000
476.635	132.388	438.000
44.316	55.182	439.000
44.504	53.578	439.000
46.484	53.468	439.000
55.761	414.059	440.000
53.798	415.247	440.000
150.175	302.924	441.000
149.772	303.413	441.000
149.152	303.190	441.000
154.756	333.482	442.000
154.486	333.706	442.000
153.625	333.521	442.000
428.632	174.926	443.000
428.172	176.135	443.000
428.487	176.432	443.000
429.043	176.695	443.000
428.516	177.747	443.000
430.768	178.474	443.000
430.127	178.649	443.000
429.880	177.495	443.000
429.204	176.295	443.000
428.846	175.090	443.000
428.051	173.924	443.000
22.905	340.995	444.000
23.193	341.324	444.000
242.659	189.634	445.000
242.884	189.529	445.000
345.770	58.188	446.000
347.299	59.263	446.000
34.094	294.153	447.000
36.176	294.912	447.000
37.054	295.809	447.000
216.141	383.077	448.000
217.584	382.938	448.000
91.121	223.329	449.000
92.393	223.623	449.000
149.921	303.322	450.000
150.412	302.801	450.000
150.550	303.586	450.000
246.155	188.287	451.000
246.764	187.782	451.000
52.727	414.077	452.000
52.672	412.090	452.000
24.484	341.478	453.000
24.517	341.159	453.000
24.621	340.615	453.000
23.992	338.715	453.000
23.362	338.157	453.000
21.856	337.973	453.000
231.756	355.130	454.000
233.244	355.865	454.000
233.296	357.191	454.000
234.127	358.124	454.000
233.354	357.011	454.000
232.730	356.297	454.000
44.074	394.747	455.000
45.135	394.252	455.000
45.196	393.973	455.000
239.410	280.882	456.000
238.746	280.564	456.000
239.716	280.388	456.000
345.191	368.502	457.000
345.759	370.264	457.000
342.851	371.257	457.000
453.585	463.311	458.000
453.256	463.480	458.000
149.823	303.869	459.000
150.001	302.338	459.000
149.133	302.651	459.000
259.731	304.227	460.000
259.210	306.341	460.000
93.701	222.253	461.000
92.602	221.680	461.000
92.225	221.024	461.000
91.824	221.213	461.000
88.853	219.377	461.000
89.359	219.429	461.000
89.928	220.470	461.000
90.230	220.757	461.000
90.875	220.487	461.000
90.439	220.770	461.000
90.368	222.411	461.000
90.645	222.291	461.000
92.238	222.739	461.000
92.951	222.904	461.000
249.477	190.219	462.000
249.449	190.441	462.000
333.193	69.284	463.000
331.904	71.348	463.000
157.150	135.339	464.000
156.418	137.738	464.000
171.504	150.669	465.000
170.916	151.130	465.000
260.652	304.363	466.000
261.944	304.108	466.000
424.203	466.406	467.000
423.304	466.781	467.000
44.024	390.090	468.000
44.035	388.522	468.000
451.637	464.831	469.000
453.380	464.189	469.000
24.438	336.920	470.000
25.894	336.516	470.000
27.239	337.804	470.000
28.373	339.271	470.000
27.296	338.717	470.000
26.087	337.130	470.000
315.473	323.380	471.000
316.028	323.000	471.000
338.640	374.007	472.000
336.853	375.360	472.000
242.358	197.363	473.000
240.932	197.405	473.000
249.568	297.168	474.000
247.617	293.824	474.000
247.736	294.512	474.000
338.234	375.673	475.000
338.120	377.419	475.000
241.093	196.165	476.000
241.698	196.051	476.000
239.821	195.937	476.000
240.014	196.449	476.000
26.656	281.571	477.000
26.170	281.660	477.000
25.302	281.557	477.000
25.676	282.186	477.000
25.499	337.888	478.000
24.030	338.687	478.000
24.382	338.777	478.000
23.841	339.494	478.000
327.126	331.427	479.000
327.264	331.940	479.000
112.395	210.400	480.000
114.001	210.775	480.000
114.619	211.403	480.000
114.043	212.051	480.000
183.284	254.312	481.000
184.040	255.268	481.000
249.432	294.563	482.000
247.310	294.633	482.000
245.898	295.546	482.000
91.689	224.525	483.000
88.544	224.028	483.000
90.224	223.521	483.000
91.705	222.937	483.000
92.850	223.446	483.000
93.071	223.087	483.000
91.709	222.229	483.000
165.570	118.706	484.000
164.245	118.724	484.000
165.037	118.501	484.000
165.985	119.496	484.000
164.880	119.081	484.000
150.170	303.897	485.000
150.013	302.478	485.000
350.434	60.823	486.000
350.399	61.086	486.000
350.042	61.605	486.000
350.044	60.817	486.000
228.735	222.119	487.000
230.317	223.152	487.000
230.717	223.898	487.000
229.899	223.700	487.000
230.693	222.317	487.000
228.878	221.817	487.000
227.742	221.288	487.000
24.662	340.886	488.000
25.157	340.596	488.000
25.988	341.786	488.000
26.564	341.525	488.000
25.978	342.307	488.000
25.732	342.968	488.000
25.538	343.639	488.000
239.483	197.067	489.000
240.101	195.760	489.000
362.806	250.936	490.000
363.630	251.662	490.000
503.986	279.078	491.000
504.275	277.656	491.000
357.191	28.838	492.000
355.461	30.984	492.000
149.967	303.362	493.000
149.785	303.827	493.000
149.547	303.572	493.000
149.363	303.424	493.000
149.897	302.972	493.000
42.665	56.143	494.000
43.468	55.858	494.000
275.752	344.827	495.000
275.809	344.178	495.000
164.563	118.095	496.000
164.052	119.067	496.000
163.963	118.661	496.000
132.094	275.657	497.000
131.558	275.170	497.000
132.042	274.502	497.000
131.368	274.443	497.000
131.165	273.058	497.000
132.010	273.300	497.000
131.920	272.670	497.000
131.816	272.534	497.000
131.631	272.663	497.000
132.334	271.555	497.000
133.194	269.918	497.000
252.254	369.150	498.000
252.548	368.385	498.000
241.312	195.308	499.000
241.478	195.570	499.000
242.082	196.273	499.000
242.077	196.317	499.000
460.794	317.032	500.000
462.078	317.800	500.000
461.400	318.471	500.000
460.679	317.926	500.000
462.348	319.944	500.000
463.235	321.100	500.000
164.839	193.729	501.000
167.895	195.615	501.000
168.442	194.648	501.000
424.203	214.100	502.000
425.601	215.774	502.000
26.367	343.630	503.000
25.561	344.047	503.000
204.548	341.848	504.000
204.443	342.450	504.000
204.130	341.734	504.000
203.136	341.896	504.000
487.331	269.997	505.000
485.633	269.827	505.000
275.010	150.782	506.000
274.511	150.861	506.000
252.272	368.159	507.000
251.984	368.556	507.000
252.255	367.998	507.000
251.949	368.443	507.000
459.141	191.912	508.000
457.627	191.403	508.000
25.471	343.973	509.000
24.257	344.063	509.000
24.547	344.417	509.000
24.431	344.460	509.000
22.969	344.362	509.000
135.590	140.253	510.000
134.166	139.267	510.000
133.939	137.965	510.000
133.885	137.880	510.000
387.850	304.005	511.000
388.420	302.968	511.000
456.398	190.275	512.000
459.160	189.520	512.000
459.168	191.233	512.000
459.375	191.392	512.000
150.013	303.585	513.000
149.355	302.961	513.000
166.795	190.692	514.000
165.618	192.915	514.000
494.391	335.863	515.000
494.209	335.592	515.000
131.894	271.192	516.000
131.648	270.834	516.000
131.974	271.540	516.000
131.543	271.524	516.000
132.512	271.023	516.000
133.315	271.324	516.000
133.695	272.290	516.000
134.776	273.153	516.000
134.309	273.184	516.000
164.972	284.533	517.000
164.471	284.422	517.000
257.262	202.434	518.000
259.161	201.712	518.000
252.280	368.012	519.000
252.287	368.334	519.000
251.812	368.157	519.000
22.092	344.254	520.000
22.030	343.961	520.000
240.989	127.118	521.000
241.182	126.866	521.000
136.082	358.554	522.000
136.176	359.154	522.000
460.768	312.317	523.000
461.269	311.988	523.000
240.875	126.612	524.000
240.645	127.302	524.000
240.527	127.201	524.000
251.876	368.642	525.000
[truncated: 20,563 more rows]
