# Supplementary material for: The transpeptidase PBP2 governs initial localization and activity of the major cell-wall synthesis machinery in E. coli
Source: eLife. 2020 Feb 20;9:e50629. doi: 10.7554/eLife.50629 (PMC7089770; doi:10.7554/eLife.50629)
Supplement: Source data 1. [file elife-50629-data1.zip › data/fast/PAmCherry/A22inliq10min_1.txt]

X Y ID
173.519	234.515	1.000
174.144	234.272	1.000
458.517	322.312	2.000
457.787	321.192	2.000
12.791	222.079	3.000
12.005	222.311	3.000
340.357	83.116	4.000
341.682	84.179	4.000
342.546	85.316	4.000
39.526	260.904	5.000
38.956	259.708	5.000
37.925	260.560	5.000
198.779	115.248	6.000
198.771	115.297	6.000
278.590	139.372	7.000
278.417	139.568	7.000
278.435	139.330	7.000
278.766	139.433	7.000
278.748	139.391	7.000
311.856	445.629	8.000
312.320	444.525	8.000
310.521	443.600	8.000
311.010	445.284	8.000
311.287	444.439	8.000
414.919	191.472	9.000
413.644	192.766	9.000
413.683	193.475	9.000
413.560	191.463	9.000
401.428	155.388	10.000
401.463	154.948	10.000
57.302	253.170	11.000
57.702	254.141	11.000
55.605	254.758	11.000
57.952	255.992	11.000
57.952	255.992	11.000
174.878	235.183	12.000
176.199	235.909	12.000
175.433	236.546	12.000
343.166	85.787	13.000
342.343	86.299	13.000
342.129	84.274	13.000
342.129	84.274	13.000
401.683	155.134	14.000
401.349	154.309	14.000
401.349	154.309	14.000
401.281	155.159	14.000
401.411	154.582	14.000
44.303	259.637	15.000
44.303	259.637	15.000
46.313	259.620	15.000
325.395	89.629	16.000
325.395	89.629	16.000
325.997	89.806	16.000
324.886	89.449	16.000
325.168	88.653	16.000
57.341	252.348	17.000
56.650	252.963	17.000
56.130	252.714	17.000
447.579	347.377	18.000
445.986	348.126	18.000
401.211	154.448	19.000
401.393	154.931	19.000
449.786	170.109	20.000
450.272	172.200	20.000
363.082	84.358	21.000
362.902	84.755	21.000
362.293	84.023	21.000
361.981	83.055	21.000
44.985	261.553	22.000
45.022	259.335	22.000
128.144	207.106	23.000
127.396	208.016	23.000
126.309	207.932	23.000
127.210	207.609	23.000
377.659	173.504	24.000
377.864	173.369	24.000
376.367	174.574	24.000
375.673	175.381	24.000
408.091	131.378	25.000
409.677	132.089	25.000
409.419	130.949	25.000
408.718	132.209	25.000
408.679	131.751	25.000
409.853	129.975	25.000
46.111	258.962	26.000
46.664	260.188	26.000
44.416	259.716	26.000
46.889	258.825	26.000
401.568	154.639	27.000
401.517	154.526	27.000
31.680	224.139	28.000
31.104	223.983	28.000
29.266	224.434	28.000
27.444	223.783	28.000
26.205	224.384	28.000
283.116	453.160	29.000
282.750	452.091	29.000
155.409	88.807	30.000
155.448	88.782	30.000
47.956	260.621	31.000
47.933	258.171	31.000
376.055	173.904	32.000
376.720	173.764	32.000
410.133	129.657	33.000
410.212	130.203	33.000
409.934	131.636	33.000
409.831	131.190	33.000
410.433	130.925	33.000
377.078	174.589	34.000
377.989	175.096	34.000
477.695	289.828	35.000
477.606	291.488	35.000
155.734	88.706	36.000
155.612	88.612	36.000
155.383	88.639	36.000
155.610	88.980	36.000
156.016	89.078	36.000
155.961	89.016	36.000
155.415	88.712	36.000
36.808	176.899	37.000
35.390	174.216	37.000
195.373	174.355	38.000
195.668	173.552	38.000
409.318	132.769	39.000
407.659	132.335	39.000
405.990	131.765	39.000
32.716	176.651	40.000
32.947	176.430	40.000
33.555	176.807	40.000
34.090	178.769	40.000
34.988	180.540	40.000
36.894	180.643	40.000
475.478	294.632	41.000
474.464	292.799	41.000
416.260	82.985	42.000
415.618	82.270	42.000
450.843	178.964	43.000
451.469	179.534	43.000
162.450	236.160	44.000
162.368	234.025	44.000
161.681	235.360	44.000
458.583	322.427	45.000
458.958	321.450	45.000
458.603	320.911	45.000
458.182	321.554	45.000
155.669	88.486	46.000
156.668	89.013	46.000
450.716	181.164	47.000
450.646	180.313	47.000
139.589	206.740	48.000
140.367	209.133	48.000
139.217	209.531	48.000
264.457	462.844	49.000
264.592	462.896	49.000
264.507	463.278	49.000
61.158	253.669	50.000
61.353	254.395	50.000
61.097	254.471	50.000
60.805	254.098	50.000
60.289	253.492	50.000
59.140	253.492	50.000
58.692	253.956	50.000
59.366	253.134	50.000
58.496	252.498	50.000
140.009	210.412	51.000
139.936	209.356	51.000
140.788	210.109	51.000
141.957	210.207	51.000
142.861	209.525	51.000
142.817	209.945	51.000
142.233	209.082	51.000
141.854	206.696	51.000
141.295	206.368	51.000
59.122	251.159	52.000
57.799	250.728	52.000
59.262	250.838	52.000
60.076	253.201	52.000
263.971	462.864	53.000
263.813	462.944	53.000
391.232	122.561	54.000
390.870	123.616	54.000
390.332	122.976	54.000
390.969	122.108	54.000
391.950	124.081	54.000
393.116	122.134	54.000
389.844	123.394	54.000
450.391	173.954	55.000
451.350	172.894	55.000
60.134	252.450	56.000
58.676	251.818	56.000
303.471	103.321	57.000
303.586	103.442	57.000
452.201	170.771	58.000
450.661	169.049	58.000
449.268	169.421	58.000
7.804	231.832	59.000
7.669	232.048	59.000
8.122	233.330	59.000
7.883	234.929	59.000
49.223	266.386	60.000
49.925	265.682	60.000
449.913	168.088	61.000
450.493	168.549	61.000
7.774	235.013	62.000
6.119	233.251	62.000
8.136	233.112	62.000
449.642	168.661	63.000
450.781	166.343	63.000
59.671	250.459	64.000
60.036	250.896	64.000
60.702	250.056	65.000
60.022	250.256	65.000
210.737	140.010	66.000
213.223	141.163	66.000
391.030	118.274	67.000
392.403	121.757	67.000
431.305	323.911	68.000
432.220	322.961	68.000
219.039	140.063	69.000
218.534	139.404	69.000
273.163	141.322	70.000
273.131	141.090	70.000
477.087	287.974	71.000
479.027	288.808	71.000
478.440	289.741	71.000
478.419	292.141	72.000
478.288	291.025	72.000
408.715	193.318	73.000
408.521	193.251	73.000
475.520	292.792	74.000
476.543	289.234	74.000
476.543	289.234	74.000
474.401	291.120	75.000
474.369	292.594	75.000
473.021	292.587	75.000
473.123	293.951	75.000
88.528	142.798	76.000
88.106	142.917	76.000
408.707	196.519	77.000
409.641	196.951	77.000
409.404	196.777	77.000
429.949	323.239	78.000
429.825	323.050	78.000
428.375	323.135	78.000
156.866	98.783	79.000
157.065	98.735	79.000
410.317	197.791	80.000
408.830	197.369	80.000
415.957	247.843	81.000
415.569	247.360	81.000
416.394	248.758	82.000
415.929	248.068	82.000
247.466	155.672	83.000
244.456	155.870	83.000
242.274	154.635	83.000
45.371	259.514	84.000
46.709	257.473	84.000
45.903	257.267	84.000
92.585	202.585	85.000
93.081	204.269	85.000
133.093	179.252	86.000
133.868	179.197	86.000
133.794	179.368	86.000
206.340	160.888	87.000
204.813	159.594	87.000
203.758	158.772	87.000
408.934	98.592	88.000
411.626	98.043	88.000
460.224	281.841	89.000
459.286	283.597	89.000
459.540	284.131	89.000
458.895	285.085	89.000
458.871	284.396	89.000
458.197	283.842	89.000
213.109	222.830	90.000
213.563	222.463	90.000
221.266	195.257	91.000
221.841	196.075	91.000
403.424	143.829	92.000
404.636	143.141	92.000
296.955	433.452	93.000
297.803	433.019	93.000
20.270	209.932	94.000
21.340	209.741	94.000
21.852	207.994	94.000
21.969	208.664	94.000
22.560	209.949	94.000
22.786	211.333	94.000
23.416	210.631	94.000
19.703	266.100	95.000
20.203	267.349	95.000
19.576	269.040	95.000
19.009	269.717	95.000
297.133	433.542	96.000
297.559	432.784	96.000
91.138	141.702	97.000
89.589	142.333	97.000
87.721	141.829	97.000
88.623	140.245	97.000
90.525	140.123	97.000
91.062	140.042	97.000
89.497	140.726	97.000
88.840	140.938	97.000
89.364	140.997	97.000
232.842	184.078	98.000
229.913	183.027	98.000
20.468	267.060	99.000
19.713	266.762	99.000
17.342	266.681	99.000
337.098	121.038	100.000
336.910	121.267	100.000
341.272	87.019	101.000
340.714	85.742	101.000
341.730	85.028	101.000
24.943	211.168	102.000
24.372	209.300	102.000
23.492	211.022	102.000
24.233	212.688	102.000
23.933	212.119	102.000
24.426	212.895	102.000
23.679	211.970	102.000
253.795	131.244	103.000
253.684	131.926	103.000
254.360	131.210	103.000
17.526	268.164	104.000
18.359	268.398	104.000
18.358	267.354	104.000
337.416	85.290	105.000
337.148	84.943	105.000
338.223	87.006	105.000
337.565	87.634	105.000
337.943	87.933	105.000
98.566	179.577	106.000
96.952	179.610	106.000
97.258	182.006	106.000
97.939	183.978	106.000
99.689	183.738	106.000
100.650	182.603	106.000
446.083	351.336	107.000
446.186	350.074	107.000
445.601	347.642	107.000
189.963	243.724	108.000
190.587	244.114	108.000
405.507	142.792	109.000
404.972	143.078	109.000
206.876	108.907	110.000
207.220	109.946	110.000
209.396	109.221	111.000
208.813	109.628	111.000
208.695	108.751	111.000
210.370	110.073	112.000
211.750	111.077	112.000
211.936	111.220	112.000
211.659	109.730	112.000
424.758	78.883	113.000
424.106	77.701	113.000
214.830	109.379	114.000
214.435	107.621	114.000
214.796	107.634	114.000
213.444	107.205	114.000
213.130	108.506	114.000
61.194	253.517	115.000
61.912	252.314	115.000
97.228	236.882	116.000
97.228	236.882	116.000
412.932	101.585	117.000
414.001	100.833	117.000
275.686	139.523	118.000
275.297	139.468	118.000
275.374	139.439	118.000
214.993	161.870	119.000
213.449	161.018	119.000
209.146	160.336	119.000
209.146	160.336	119.000
411.952	250.515	120.000
414.127	251.621	120.000
409.034	101.011	121.000
409.394	100.923	121.000
213.867	136.612	122.000
213.218	137.634	122.000
409.543	97.738	123.000
410.043	99.376	123.000
215.494	137.293	124.000
218.025	137.365	124.000
357.291	69.489	125.000
358.049	69.835	125.000
357.747	69.945	125.000
357.124	69.366	125.000
357.955	70.094	125.000
358.432	69.969	125.000
357.807	71.759	125.000
356.798	72.514	125.000
356.763	73.261	125.000
355.913	72.704	125.000
355.061	73.000	125.000
221.476	166.377	126.000
219.892	165.294	126.000
421.325	248.691	127.000
419.803	247.799	127.000
108.018	137.990	128.000
107.691	138.088	128.000
118.481	131.472	129.000
118.452	132.338	129.000
116.024	129.156	130.000
116.024	129.156	130.000
145.389	196.533	131.000
146.125	197.489	131.000
164.540	151.383	132.000
164.719	150.743	132.000
164.602	150.444	132.000
165.042	150.723	132.000
244.941	125.305	133.000
244.414	125.635	133.000
237.845	166.930	134.000
237.893	167.154	134.000
236.968	168.221	134.000
236.958	169.237	134.000
236.264	169.511	134.000
233.466	168.313	134.000
411.553	249.996	135.000
413.542	248.914	135.000
413.147	249.705	135.000
411.403	249.591	135.000
412.776	249.572	135.000
412.825	248.835	135.000
437.637	179.089	136.000
437.698	179.860	136.000
436.614	180.873	136.000
436.438	180.929	136.000
66.783	236.833	137.000
68.096	236.449	137.000
167.341	263.254	138.000
165.548	262.148	138.000
165.698	262.471	138.000
428.543	89.138	139.000
428.357	89.268	139.000
122.161	169.874	140.000
122.680	170.855	140.000
121.826	169.947	140.000
400.597	109.591	141.000
399.346	107.964	141.000
398.653	107.113	141.000
73.177	188.326	142.000
73.316	190.437	142.000
72.852	191.113	142.000
144.467	197.237	143.000
144.587	196.967	143.000
144.695	197.361	143.000
470.732	132.594	144.000
471.724	130.144	144.000
68.616	156.631	145.000
67.772	156.752	145.000
67.926	157.938	145.000
66.929	157.384	145.000
67.911	236.711	146.000
68.165	236.242	146.000
112.089	134.903	147.000
111.133	135.806	147.000
471.902	214.089	148.000
472.648	214.230	148.000
472.782	212.484	148.000
120.586	168.583	149.000
120.739	169.330	149.000
183.521	130.026	150.000
183.402	129.748	150.000
183.004	129.599	150.000
182.218	129.304	150.000
182.073	129.293	150.000
181.944	129.003	150.000
180.903	128.541	150.000
180.038	128.141	150.000
400.360	108.309	151.000
400.040	108.603	151.000
401.939	109.084	151.000
436.222	179.235	152.000
435.859	179.384	152.000
445.235	136.307	153.000
445.719	137.320	153.000
445.417	138.666	153.000
111.677	135.991	154.000
111.785	135.386	154.000
104.204	196.048	155.000
105.206	197.250	155.000
403.750	110.575	156.000
405.097	111.276	156.000
405.424	110.301	156.000
437.789	179.274	157.000
438.130	179.539	157.000
437.727	179.071	157.000
61.049	187.135	158.000
61.077	187.676	158.000
61.053	187.496	158.000
60.690	187.536	158.000
60.928	188.178	158.000
440.193	230.204	159.000
439.043	231.270	159.000
74.703	194.059	160.000
75.348	194.015	160.000
468.836	215.804	161.000
468.515	215.235	161.000
111.983	136.524	162.000
111.525	136.156	162.000
111.926	135.990	162.000
121.318	163.217	163.000
120.778	163.258	163.000
409.757	250.823	164.000
410.288	251.567	164.000
435.641	173.151	165.000
435.973	173.243	165.000
436.935	173.914	165.000
436.935	173.914	165.000
436.794	175.787	165.000
470.208	129.829	166.000
471.247	130.981	166.000
154.138	126.790	167.000
154.138	126.790	167.000
153.815	126.911	167.000
153.305	126.364	167.000
154.507	126.193	167.000
141.456	197.771	168.000
141.456	197.771	168.000
140.160	196.296	168.000
138.398	197.293	168.000
199.404	453.376	169.000
199.404	453.376	169.000
423.723	227.928	170.000
423.723	227.928	170.000
423.174	229.121	170.000
421.850	229.190	170.000
423.678	229.723	170.000
423.377	227.785	170.000
423.719	226.753	170.000
169.809	152.293	171.000
171.705	152.197	171.000
171.306	218.708	172.000
170.685	217.713	172.000
151.391	193.165	173.000
152.228	192.350	173.000
110.993	134.768	174.000
111.239	136.113	174.000
459.148	282.550	175.000
458.617	282.800	175.000
264.909	134.864	176.000
267.152	133.685	176.000
267.085	134.323	176.000
265.967	134.418	176.000
266.700	135.145	176.000
268.320	135.633	176.000
270.218	133.292	176.000
269.106	131.722	176.000
269.268	131.068	176.000
268.328	129.519	176.000
268.328	129.519	176.000
171.504	155.835	177.000
171.690	156.378	177.000
171.940	155.421	177.000
310.017	120.249	178.000
310.754	120.446	178.000
313.031	120.370	178.000
270.289	137.060	179.000
270.606	137.160	179.000
271.146	137.680	179.000
271.016	138.505	179.000
268.642	137.797	179.000
267.789	136.219	179.000
267.406	134.691	179.000
266.265	132.666	179.000
266.494	131.691	179.000
267.160	131.084	179.000
267.854	132.072	179.000
267.685	131.614	179.000
267.037	130.807	179.000
267.178	131.075	179.000
312.222	121.166	180.000
312.892	120.875	180.000
104.506	196.097	181.000
105.620	195.263	181.000
106.189	194.408	181.000
107.023	193.498	181.000
382.026	106.439	182.000
382.821	105.860	182.000
382.845	105.184	182.000
223.541	479.579	183.000
224.618	478.879	183.000
224.459	479.349	183.000
224.083	479.022	183.000
268.320	130.321	184.000
267.373	128.967	184.000
264.555	128.076	184.000
263.233	128.937	184.000
263.233	128.937	184.000
264.094	128.923	184.000
263.538	128.427	184.000
265.573	127.795	184.000
107.985	195.041	185.000
107.396	194.849	185.000
306.810	121.239	186.000
303.759	123.092	186.000
303.759	123.092	186.000
306.376	120.705	186.000
448.755	96.106	187.000
449.348	97.401	187.000
180.470	130.109	188.000
180.085	129.306	188.000
178.444	128.949	188.000
120.910	164.709	189.000
121.848	163.460	189.000
121.848	163.460	189.000
300.235	121.716	190.000
300.235	121.716	190.000
299.546	122.514	190.000
299.450	124.214	190.000
121.528	165.050	191.000
121.975	165.534	191.000
122.209	165.284	192.000
122.076	165.210	192.000
121.124	166.282	192.000
120.943	164.381	192.000
459.355	278.288	193.000
459.285	277.843	193.000
459.179	278.145	193.000
459.112	278.273	193.000
459.462	277.897	193.000
459.336	277.887	193.000
459.318	278.253	193.000
459.348	277.943	193.000
459.479	278.144	193.000
459.273	278.531	193.000
459.334	278.568	193.000
459.669	278.138	193.000
401.593	106.813	194.000
401.159	107.123	194.000
401.142	107.044	194.000
95.584	165.299	195.000
94.767	164.957	195.000
94.261	164.415	195.000
94.714	164.348	195.000
95.368	162.748	195.000
402.134	106.857	196.000
402.661	107.117	196.000
386.946	81.876	197.000
387.699	81.726	197.000
388.459	83.005	197.000
209.693	187.705	198.000
210.824	186.737	198.000
30.764	198.643	199.000
31.473	198.329	199.000
32.924	201.963	199.000
31.950	201.741	200.000
30.679	201.015	200.000
29.733	202.572	200.000
30.094	203.260	200.000
39.001	209.817	201.000
39.001	209.817	201.000
63.359	114.685	202.000
63.525	115.115	202.000
63.263	114.856	203.000
62.910	114.638	203.000
63.337	114.793	203.000
392.799	95.143	204.000
393.087	94.263	204.000
393.410	94.947	204.000
63.199	114.742	205.000
62.842	114.948	205.000
220.759	184.437	206.000
221.291	184.660	206.000
63.192	114.653	207.000
63.273	114.304	207.000
63.215	114.707	207.000
63.236	115.044	208.000
63.520	114.621	208.000
63.198	114.737	208.000
63.183	114.656	208.000
32.836	199.828	209.000
32.679	199.295	209.000
63.707	115.677	210.000
63.013	114.810	210.000
63.839	114.589	210.000
63.480	114.922	210.000
152.872	170.011	211.000
154.071	172.632	211.000
159.029	139.139	212.000
160.048	137.563	212.000
160.068	137.295	212.000
337.492	102.181	213.000
336.925	104.698	213.000
336.050	104.897	213.000
335.759	105.599	213.000
334.179	104.974	213.000
333.399	103.090	213.000
335.032	103.026	213.000
335.032	103.026	213.000
336.468	103.862	213.000
343.394	86.628	214.000
343.596	85.519	214.000
30.283	185.903	215.000
28.766	185.476	215.000
487.428	107.594	216.000
486.321	107.506	216.000
341.627	88.386	217.000
340.433	89.478	217.000
200.661	104.640	218.000
199.712	104.598	218.000
63.453	114.892	219.000
63.453	114.892	219.000
63.720	114.949	219.000
63.406	114.559	219.000
63.296	114.954	219.000
63.369	114.745	219.000
63.624	115.091	219.000
63.295	114.842	219.000
128.105	137.622	220.000
128.105	137.622	220.000
138.782	147.056	221.000
138.782	147.056	221.000
137.520	146.712	221.000
137.030	146.761	221.000
138.282	147.704	221.000
151.001	170.582	222.000
151.001	170.582	222.000
453.381	337.919	223.000
453.381	337.919	223.000
257.108	120.361	224.000
257.460	119.876	224.000
27.140	210.734	225.000
27.294	211.517	225.000
27.432	211.452	225.000
299.566	107.052	226.000
299.972	108.928	226.000
300.489	109.287	226.000
300.474	109.320	226.000
256.689	119.788	227.000
256.572	120.573	227.000
257.046	120.827	227.000
423.077	337.393	228.000
421.444	337.483	228.000
307.816	123.240	229.000
309.621	121.469	229.000
256.216	119.119	230.000
256.300	118.845	230.000
255.899	117.966	230.000
257.644	117.726	230.000
425.725	226.281	231.000
425.428	225.124	231.000
154.457	144.817	232.000
152.324	144.388	232.000
153.442	142.886	232.000
258.134	116.697	233.000
255.768	116.680	233.000
427.860	227.187	234.000
426.390	226.703	234.000
306.739	121.519	235.000
306.739	121.519	235.000
151.108	172.866	236.000
151.432	171.990	236.000
256.501	115.163	237.000
256.071	112.807	237.000
150.900	168.228	238.000
149.993	166.982	238.000
-10.735	285.391	239.000
-10.385	284.841	239.000
143.231	168.218	240.000
142.748	169.331	240.000
142.601	170.605	240.000
142.484	169.651	240.000
208.895	187.207	241.000
211.240	186.217	241.000
257.842	117.012	242.000
258.278	116.838	242.000
258.789	117.739	242.000
216.655	183.426	243.000
218.088	184.121	243.000
84.340	172.591	244.000
83.617	171.556	244.000
82.933	170.938	244.000
141.046	169.620	245.000
140.135	169.840	245.000
139.345	172.347	246.000
137.300	172.723	246.000
305.586	104.890	247.000
306.425	106.052	247.000
113.853	188.796	248.000
113.100	188.042	248.000
113.100	188.042	248.000
-9.086	278.786	249.000
-9.086	278.786	249.000
79.986	169.367	250.000
79.986	169.367	250.000
-6.303	279.178	251.000
-5.169	279.500	251.000
113.158	189.149	252.000
113.241	188.896	252.000
112.680	188.774	252.000
113.563	188.712	252.000
113.172	189.117	252.000
113.019	189.336	252.000
112.628	189.036	252.000
113.184	188.532	252.000
112.899	189.138	252.000
113.422	188.627	252.000
417.126	261.292	253.000
417.944	262.472	253.000
113.707	188.686	254.000
113.055	188.905	254.000
113.476	188.684	254.000
82.076	166.761	255.000
82.943	167.767	255.000
419.402	260.030	256.000
419.358	261.616	256.000
420.377	262.008	256.000
420.039	261.143	256.000
420.142	261.313	256.000
419.581	260.879	256.000
233.621	197.118	257.000
234.852	196.685	257.000
235.694	196.218	257.000
235.217	196.461	257.000
234.315	197.345	257.000
235.021	196.562	257.000
234.178	198.501	257.000
234.899	201.063	257.000
235.214	201.088	257.000
418.279	258.311	258.000
418.127	257.917	258.000
418.562	259.221	258.000
417.783	259.287	258.000
174.876	220.412	259.000
174.876	220.412	259.000
176.615	84.116	260.000
176.028	83.706	260.000
169.960	107.209	261.000
170.391	106.966	261.000
169.654	105.677	261.000
168.972	105.545	261.000
168.546	105.868	261.000
169.284	106.382	261.000
169.580	107.379	261.000
169.052	107.897	261.000
169.278	108.002	261.000
168.596	108.243	261.000
169.498	108.399	261.000
407.328	112.921	262.000
405.534	112.164	262.000
405.504	111.812	263.000
406.123	111.293	263.000
405.472	111.317	264.000
406.437	111.347	264.000
409.303	111.697	264.000
90.773	120.242	265.000
92.206	120.362	265.000
93.335	120.643	265.000
92.478	120.972	265.000
233.418	120.388	266.000
234.500	119.288	266.000
235.798	118.231	266.000
234.817	118.401	266.000
235.061	117.436	266.000
389.565	88.946	267.000
389.506	89.520	267.000
88.410	203.402	268.000
88.235	202.888	268.000
88.295	202.252	268.000
65.575	118.007	269.000
65.113	117.912	269.000
65.242	117.896	269.000
65.525	117.964	269.000
192.503	152.661	270.000
190.504	152.242	270.000
189.348	152.236	270.000
24.615	189.338	271.000
25.244	188.046	271.000
425.954	122.471	272.000
423.898	123.568	272.000
426.783	122.168	272.000
88.804	201.953	273.000
88.404	202.207	273.000
403.650	111.334	274.000
402.062	107.832	274.000
401.895	108.155	274.000
400.570	109.232	274.000
425.633	122.298	275.000
425.866	123.005	275.000
425.367	123.779	275.000
427.215	122.237	275.000
11.524	181.802	276.000
12.186	180.434	276.000
183.082	149.812	277.000
183.724	150.323	277.000
460.480	142.678	278.000
458.474	142.999	278.000
457.703	142.209	278.000
183.388	148.316	279.000
185.184	147.722	279.000
92.017	197.362	280.000
92.438	198.523	280.000
427.836	121.789	281.000
427.462	121.393	281.000
426.473	121.149	281.000
93.153	198.899	282.000
92.743	198.922	282.000
92.389	198.962	282.000
463.458	80.289	283.000
462.048	80.462	283.000
461.650	79.644	283.000
462.515	80.663	283.000
140.141	131.165	284.000
141.589	130.788	284.000
143.943	131.435	284.000
389.898	85.040	285.000
388.601	85.038	285.000
390.130	84.495	285.000
461.124	79.277	286.000
461.595	77.759	286.000
360.490	135.876	287.000
360.705	134.649	287.000
360.378	134.121	287.000
359.740	133.258	287.000
360.678	131.780	287.000
358.019	129.946	287.000
356.989	129.803	287.000
390.789	85.328	288.000
389.941	84.509	288.000
47.444	201.909	289.000
45.818	200.049	289.000
391.579	81.154	290.000
391.766	80.669	290.000
391.893	81.196	290.000
390.895	80.255	290.000
389.769	79.997	290.000
388.744	84.368	291.000
388.932	84.466	291.000
275.313	139.215	292.000
275.313	139.215	292.000
387.733	83.965	293.000
388.503	83.786	293.000
95.580	202.091	294.000
94.212	200.100	294.000
155.788	125.882	295.000
156.062	124.896	295.000
389.212	83.174	296.000
389.115	82.659	296.000
94.082	199.277	297.000
94.725	199.795	297.000
93.421	199.448	297.000
92.941	199.608	297.000
93.891	199.531	297.000
94.075	200.339	297.000
93.456	198.996	297.000
91.783	200.380	297.000
390.562	81.738	298.000
390.648	83.863	298.000
392.327	84.511	298.000
392.327	84.511	298.000
392.076	85.507	298.000
392.270	85.714	298.000
92.782	200.539	299.000
92.782	200.539	299.000
8.800	257.313	300.000
8.080	257.233	300.000
7.904	256.729	300.000
7.769	257.592	300.000
198.238	127.773	301.000
198.719	126.770	301.000
393.469	86.261	302.000
393.088	86.062	302.000
392.971	86.288	302.000
393.396	86.023	302.000
155.709	221.383	303.000
155.386	220.825	303.000
391.375	87.020	304.000
390.268	87.073	304.000
388.803	88.393	305.000
390.086	87.434	305.000
390.086	87.434	305.000
4.514	257.646	306.000
6.012	259.002	306.000
131.317	102.399	307.000
130.497	101.479	307.000
128.648	101.805	307.000
200.109	127.709	308.000
199.483	127.633	308.000
422.593	140.751	309.000
421.845	139.857	309.000
422.170	137.927	309.000
424.495	136.957	309.000
425.969	137.007	309.000
454.428	348.801	310.000
454.903	348.580	310.000
455.519	348.580	310.000
97.254	236.398	311.000
97.317	236.598	311.000
97.001	237.325	311.000
97.107	236.978	312.000
97.150	236.258	312.000
428.760	327.600	313.000
427.847	326.895	313.000
49.138	150.685	314.000
49.253	150.417	314.000
48.402	150.810	314.000
49.354	150.318	314.000
49.338	149.759	314.000
430.814	327.597	315.000
430.625	326.444	315.000
429.383	326.150	315.000
49.084	150.564	316.000
49.150	150.472	316.000
48.927	150.030	316.000
49.084	150.965	316.000
14.297	183.718	317.000
12.208	183.382	317.000
12.439	183.002	317.000
430.662	295.206	318.000
430.258	295.562	318.000
19.457	206.845	319.000
21.035	207.411	319.000
21.697	208.371	319.000
22.546	210.098	319.000
22.474	211.739	319.000
24.109	211.344	319.000
24.109	211.344	319.000
155.147	223.079	320.000
156.045	222.048	320.000
48.786	150.356	321.000
49.512	150.802	321.000
49.330	150.348	321.000
49.330	150.348	321.000
428.491	295.853	322.000
428.048	296.141	322.000
49.878	149.922	323.000
49.381	150.554	323.000
49.399	150.644	323.000
49.409	150.261	323.000
48.922	150.513	324.000
49.629	150.578	324.000
48.625	150.140	324.000
49.213	150.473	324.000
49.607	149.818	325.000
49.414	150.624	325.000
401.318	193.080	326.000
401.838	193.486	326.000
389.957	228.719	327.000
390.698	228.297	327.000
391.322	227.137	327.000
160.971	120.225	328.000
161.998	119.717	328.000
161.799	119.192	328.000
161.195	119.738	328.000
161.317	119.805	328.000
160.866	119.686	328.000
125.642	185.824	329.000
126.371	186.120	329.000
126.020	185.470	329.000
72.187	140.606	330.000
72.923	140.225	330.000
485.094	262.839	331.000
485.106	262.738	331.000
484.545	262.325	331.000
211.481	141.214	332.000
211.896	141.177	332.000
213.693	141.852	332.000
212.416	143.686	332.000
337.458	253.958	333.000
338.696	254.139	333.000
338.211	253.612	333.000
506.882	212.885	334.000
507.407	213.273	334.000
207.135	475.203	335.000
206.002	474.915	335.000
390.163	227.098	336.000
390.112	229.795	336.000
388.986	232.173	336.000
390.019	231.743	336.000
390.014	232.645	336.000
390.714	234.981	336.000
-59.894	207.268	337.000
-58.968	207.265	337.000
-26.540	171.256	338.000
-27.246	171.210	338.000
-27.680	171.339	338.000
86.296	189.807	339.000
87.347	191.195	339.000
87.802	191.184	339.000
86.994	190.122	339.000
332.804	252.500	340.000
333.360	252.463	340.000
72.907	140.612	341.000
73.347	140.406	341.000
135.295	164.344	342.000
134.914	164.849	342.000
134.735	164.747	342.000
136.528	164.458	342.000
136.472	165.502	342.000
392.977	124.236	343.000
392.980	123.937	343.000
344.362	282.963	344.000
345.027	284.670	344.000
508.119	220.405	345.000
507.062	219.303	345.000
-26.486	171.513	346.000
-26.997	171.816	346.000
392.335	124.629	347.000
390.557	124.448	347.000
389.288	125.364	347.000
-25.234	171.420	348.000
-24.653	170.213	348.000
72.875	140.268	349.000
73.812	140.034	349.000
214.724	145.946	350.000
213.675	144.030	350.000
214.324	144.053	350.000
-26.115	170.818	351.000
-24.181	171.030	351.000
-23.542	171.456	351.000
-23.640	170.128	351.000
394.903	143.479	352.000
395.408	143.719	352.000
394.882	143.648	352.000
214.492	142.266	353.000
215.166	142.027	353.000
97.113	141.653	354.000
96.811	141.250	354.000
96.492	141.221	354.000
96.755	140.708	354.000
98.731	139.312	354.000
97.555	141.515	354.000
97.986	141.232	354.000
209.665	474.824	355.000
208.858	474.270	355.000
209.787	473.470	355.000
210.073	472.128	355.000
-25.710	169.513	356.000
-26.281	169.897	356.000
-25.717	169.653	356.000
6.843	170.071	357.000
6.591	170.157	357.000
71.349	136.428	358.000
71.515	135.880	358.000
98.951	142.287	359.000
99.322	141.952	359.000
206.691	473.690	360.000
206.996	474.151	360.000
213.663	141.878	361.000
213.654	141.239	361.000
211.329	140.533	361.000
67.302	134.437	362.000
67.302	134.437	362.000
506.511	214.447	363.000
506.511	214.447	363.000
88.821	189.331	364.000
87.932	189.698	364.000
189.067	105.508	365.000
188.737	105.683	365.000
188.411	105.589	365.000
293.489	183.004	366.000
293.285	182.970	366.000
293.728	183.045	366.000
293.621	183.325	367.000
293.162	183.270	367.000
293.723	183.265	367.000
70.703	153.768	368.000
71.822	153.031	368.000
276.569	163.781	369.000
276.111	163.569	369.000
333.188	230.516	370.000
333.684	230.846	370.000
333.684	230.846	370.000
332.866	230.848	370.000
398.426	132.978	371.000
398.426	132.978	371.000
334.829	231.617	372.000
335.568	231.791	372.000
336.638	232.698	372.000
112.743	247.276	373.000
112.919	247.413	373.000
112.803	246.748	373.000
112.636	247.267	373.000
335.828	237.793	374.000
335.756	236.074	374.000
335.228	235.564	375.000
337.801	233.801	375.000
338.122	236.829	375.000
337.469	236.657	375.000
112.963	247.124	376.000
111.685	247.473	376.000
112.700	247.359	377.000
112.971	247.686	377.000
76.830	153.097	378.000
77.654	154.383	378.000
336.715	237.188	379.000
336.170	238.244	379.000
336.583	239.050	379.000
336.379	237.066	379.000
112.832	247.114	380.000
112.868	246.547	380.000
112.970	247.425	381.000
112.581	247.108	381.000
346.216	219.125	382.000
346.118	220.995	382.000
344.629	219.870	382.000
345.110	220.782	382.000
345.054	223.182	382.000
112.745	247.272	383.000
112.387	247.072	383.000
112.018	246.612	383.000
112.523	246.764	383.000
112.031	247.064	383.000
391.966	111.332	384.000
391.915	110.411	384.000
391.584	110.405	384.000
391.196	110.585	384.000
-11.486	178.831	385.000
-12.566	181.198	385.000
319.203	169.488	386.000
320.375	170.789	386.000
320.126	170.606	386.000
372.738	109.189	387.000
373.483	109.379	387.000
373.211	108.517	387.000
372.950	110.232	387.000
373.052	111.135	387.000
372.816	110.836	387.000
372.670	111.149	387.000
373.824	110.055	387.000
374.231	110.955	387.000
374.045	112.944	387.000
432.657	150.184	388.000
432.654	150.268	388.000
433.621	152.000	388.000
401.301	193.318	389.000
401.148	193.397	389.000
345.868	221.100	390.000
346.552	220.658	390.000
345.576	220.272	390.000
346.850	221.353	390.000
51.042	222.698	391.000
50.455	222.712	391.000
390.641	112.022	392.000
391.103	112.404	392.000
392.115	114.111	392.000
50.841	224.629	393.000
51.234	225.187	393.000
380.685	286.877	394.000
380.325	286.734	394.000
380.203	286.397	394.000
344.817	223.673	395.000
343.765	223.760	395.000
373.987	113.109	396.000
374.086	112.419	396.000
14.102	170.937	397.000
15.538	169.471	397.000
389.664	111.182	398.000
389.444	111.252	398.000
381.059	286.656	399.000
381.748	286.739	399.000
374.455	113.391	400.000
376.158	113.215	400.000
50.236	225.020	401.000
51.220	224.996	401.000
50.990	225.227	401.000
118.899	101.710	402.000
120.707	101.946	402.000
375.160	112.325	403.000
374.792	111.520	403.000
14.976	170.916	404.000
13.407	171.484	404.000
440.747	235.476	405.000
441.158	234.856	405.000
375.562	113.065	406.000
375.012	112.772	406.000
293.234	182.965	407.000
293.646	183.169	407.000
441.714	235.115	408.000
441.495	235.640	408.000
340.913	220.274	409.000
340.757	220.901	409.000
340.824	218.640	409.000
440.970	234.920	410.000
441.750	234.694	410.000
441.616	235.647	411.000
441.557	235.619	411.000
85.174	191.678	412.000
85.174	191.678	412.000
374.672	110.626	413.000
374.672	110.626	413.000
375.705	109.605	413.000
330.578	306.017	414.000
330.578	306.017	414.000
87.137	190.836	415.000
85.671	191.085	415.000
85.139	190.263	416.000
86.824	191.421	416.000
441.683	235.069	417.000
441.298	235.754	417.000
441.488	235.678	417.000
144.901	139.005	418.000
145.351	137.582	418.000
373.305	265.547	419.000
374.271	265.082	419.000
375.107	265.224	419.000
376.400	265.629	419.000
377.435	266.388	419.000
377.020	266.343	419.000
337.631	218.831	420.000
339.231	219.863	420.000
339.577	220.895	420.000
474.522	206.431	421.000
475.474	206.251	421.000
474.672	205.435	421.000
474.148	204.647	421.000
473.273	204.507	421.000
474.662	206.605	422.000
475.537	207.606	422.000
476.670	208.317	422.000
476.991	208.553	422.000
477.929	208.179	422.000
118.259	196.840	423.000
118.838	195.161	423.000
372.750	107.642	424.000
372.283	108.682	424.000
68.273	167.800	425.000
67.771	167.391	425.000
68.335	167.031	425.000
117.043	238.836	426.000
118.337	238.771	426.000
93.968	208.844	427.000
94.468	209.791	427.000
96.251	208.987	427.000
46.208	176.722	428.000
47.186	175.209	428.000
47.161	174.280	428.000
44.068	174.729	428.000
300.564	121.228	429.000
300.326	121.435	429.000
319.137	137.198	430.000
321.003	137.322	430.000
320.800	137.334	430.000
320.324	138.098	430.000
320.303	137.161	430.000
321.079	136.906	430.000
123.443	119.904	431.000
122.453	119.997	431.000
122.538	120.874	431.000
124.288	120.603	431.000
124.982	120.816	431.000
385.010	225.760	432.000
385.476	225.945	432.000
385.212	225.395	432.000
385.146	225.398	432.000
385.248	225.867	432.000
385.184	225.526	432.000
297.364	197.266	433.000
297.351	197.724	433.000
421.836	164.541	434.000
422.034	162.453	434.000
300.516	196.052	435.000
300.037	195.161	435.000
318.788	252.228	436.000
320.918	251.661	436.000
321.558	253.614	436.000
321.132	254.047	436.000
330.574	228.543	437.000
335.726	230.382	437.000
334.559	226.462	438.000
334.386	225.744	438.000
333.549	228.445	438.000
490.767	178.123	439.000
490.582	180.763	439.000
492.470	182.835	439.000
332.452	229.380	440.000
333.373	229.395	440.000
335.106	232.004	440.000
334.550	231.050	440.000
99.340	209.896	441.000
99.728	209.726	441.000
102.875	209.834	441.000
103.060	210.432	441.000
104.132	209.752	441.000
104.926	208.700	441.000
102.698	234.136	442.000
101.962	234.815	442.000
316.191	288.321	443.000
316.689	287.228	443.000
315.682	285.959	443.000
316.542	288.822	444.000
317.280	287.765	444.000
315.395	287.286	444.000
288.438	111.502	445.000
289.015	111.922	445.000
370.713	243.934	446.000
372.326	244.891	446.000
396.528	172.443	447.000
397.222	171.865	447.000
395.653	171.813	447.000
135.390	117.063	448.000
135.453	117.596	448.000
395.983	172.255	449.000
396.143	173.028	449.000
396.011	172.039	449.000
395.213	172.660	449.000
135.298	120.510	450.000
135.487	118.415	450.000
136.261	117.098	450.000
135.754	116.926	450.000
134.479	117.675	450.000
135.423	115.973	450.000
119.694	115.625	451.000
121.766	116.602	451.000
121.440	116.802	451.000
120.963	117.762	451.000
121.053	120.193	451.000
122.370	120.702	451.000
121.976	120.878	451.000
122.364	121.365	451.000
123.351	120.513	451.000
123.360	119.543	451.000
396.711	174.259	452.000
395.772	173.568	452.000
337.325	145.958	453.000
338.088	145.353	453.000
395.340	175.775	454.000
396.254	175.977	454.000
398.212	175.774	454.000
398.289	176.083	454.000
399.600	178.426	454.000
137.532	122.340	455.000
138.411	124.633	455.000
139.162	123.261	455.000
138.809	123.079	456.000
140.377	123.087	456.000
140.176	124.994	456.000
138.974	125.036	456.000
138.912	125.092	456.000
44.072	481.769	457.000
44.081	481.915	457.000
201.892	118.954	458.000
200.361	118.499	458.000
200.510	118.978	458.000
200.805	119.501	458.000
201.197	120.527	458.000
201.184	120.222	458.000
396.009	174.388	459.000
395.317	173.745	459.000
402.011	294.018	460.000
402.573	292.609	460.000
402.719	292.490	461.000
402.301	292.458	461.000
401.831	293.279	462.000
400.955	291.699	462.000
400.738	291.749	462.000
380.834	244.334	463.000
380.834	244.334	463.000
381.656	244.633	463.000
381.594	243.921	463.000
381.430	244.163	463.000
381.433	243.375	463.000
380.851	243.310	463.000
381.327	244.518	463.000
422.548	268.306	464.000
422.548	268.306	464.000
403.465	292.487	465.000
403.144	292.815	465.000
439.009	197.389	466.000
440.054	198.315	466.000
439.722	197.949	466.000
441.639	197.899	466.000
443.786	200.238	466.000
444.485	202.854	466.000
281.135	152.480	467.000
280.097	151.828	467.000
443.515	201.103	468.000
443.535	200.289	468.000
442.525	196.717	468.000
439.953	197.418	469.000
439.497	197.576	469.000
438.805	195.759	470.000
438.788	196.093	470.000
437.620	196.732	470.000
331.847	169.202	471.000
332.470	169.022	471.000
492.039	207.500	472.000
489.751	207.428	472.000
489.688	208.762	472.000
489.655	208.971	472.000
75.175	195.937	473.000
74.996	195.404	473.000
74.485	195.884	473.000
332.475	169.334	474.000
332.707	168.985	474.000
465.205	167.368	475.000
465.765	167.373	475.000
465.515	167.257	475.000
482.046	190.178	476.000
481.648	190.615	476.000
481.238	190.277	476.000
481.362	190.599	476.000
481.365	190.579	476.000
480.907	190.688	476.000
481.913	190.396	476.000
481.117	190.458	476.000
481.168	190.556	476.000
481.225	190.816	476.000
481.134	190.826	476.000
332.147	169.564	477.000
332.289	169.480	477.000
332.726	169.429	477.000
332.762	169.802	477.000
333.217	168.811	477.000
332.057	168.904	477.000
331.720	168.873	477.000
332.401	169.191	477.000
465.276	167.006	478.000
465.207	166.367	478.000
283.831	155.975	479.000
284.057	157.417	479.000
284.372	158.500	479.000
464.823	166.843	480.000
465.551	166.501	480.000
465.203	167.421	480.000
103.036	120.105	481.000
104.406	121.503	481.000
106.024	121.671	481.000
349.916	112.617	482.000
351.300	112.853	482.000
350.964	114.276	482.000
74.568	196.064	483.000
75.261	195.089	483.000
107.253	121.338	484.000
106.333	122.806	484.000
332.134	168.813	485.000
332.145	169.512	485.000
332.090	169.149	485.000
332.127	169.251	485.000
332.036	168.776	485.000
331.904	168.906	485.000
332.095	169.580	485.000
75.194	196.546	486.000
74.781	197.268	486.000
353.606	119.647	487.000
353.663	120.753	487.000
353.267	120.994	487.000
143.200	110.423	488.000
143.687	109.753	488.000
143.529	109.165	488.000
144.101	109.368	488.000
142.946	110.808	488.000
401.303	115.533	489.000
400.495	114.940	489.000
397.577	115.748	489.000
17.147	172.140	490.000
17.402	171.947	490.000
16.794	171.844	490.000
438.945	264.493	491.000
438.805	259.037	491.000
353.921	121.607	492.000
353.768	122.989	492.000
481.732	190.719	493.000
480.951	190.611	493.000
77.321	198.821	494.000
77.007	198.159	494.000
77.079	198.504	494.000
418.923	241.015	495.000
416.747	241.345	495.000
141.935	109.795	496.000
143.033	110.496	496.000
143.979	110.738	496.000
355.315	123.316	497.000
356.249	122.569	497.000
481.259	191.042	498.000
481.217	190.737	498.000
351.600	121.394	499.000
352.532	121.702	499.000
432.741	148.568	500.000
432.640	149.207	500.000
378.960	242.287	501.000
379.506	242.738	501.000
57.475	214.171	502.000
54.206	215.011	502.000
359.744	201.775	503.000
359.938	201.517	503.000
360.283	201.890	503.000
433.433	158.287	504.000
433.146	157.352	504.000
95.658	151.063	505.000
97.219	150.036	505.000
96.651	149.299	505.000
358.228	199.497	506.000
360.210	199.510	506.000
360.982	198.159	507.000
361.902	198.138	507.000
288.244	166.046	508.000
287.955	165.962	508.000
380.723	102.900	509.000
380.552	103.334	509.000
381.087	103.356	509.000
352.219	249.682	510.000
354.611	249.327	510.000
125.514	249.996	511.000
123.320	251.005	511.000
125.047	250.600	511.000
124.739	250.877	511.000
123.580	251.981	511.000
123.838	251.622	511.000
121.228	251.961	511.000
119.205	251.367	511.000
119.596	250.605	511.000
120.179	249.617	511.000
120.227	251.199	511.000
119.671	251.486	511.000
429.728	172.163	512.000
428.401	170.087	512.000
426.936	167.491	512.000
427.054	168.950	513.000
426.230	169.942	513.000
478.459	216.597	514.000
478.576	216.344	514.000
478.462	214.691	514.000
476.290	210.786	515.000
476.700	208.864	515.000
476.248	206.510	516.000
477.673	207.548	516.000
379.215	100.862	517.000
380.703	101.587	517.000
382.059	100.609	517.000
476.582	201.466	518.000
476.151	201.875	518.000
125.207	208.705	519.000
123.157	208.138	519.000
295.171	148.888	520.000
296.240	149.993	520.000
296.186	151.098	520.000
350.384	185.558	521.000
348.708	185.969	521.000
495.198	222.115	522.000
495.528	221.692	522.000
495.416	221.164	522.000
200.250	135.624	523.000
201.937	136.558	523.000
441.521	262.988	524.000
442.413	260.471	524.000
442.268	260.256	524.000
442.093	260.836	524.000
442.227	261.182	524.000
377.462	99.618	525.000
376.938	100.605	525.000
377.431	99.502	525.000
196.637	116.717	526.000
196.835	117.234	526.000
197.394	117.626	526.000
196.809	117.119	526.000
197.689	116.158	526.000
198.001	115.924	526.000
293.390	151.817	527.000
291.920	152.084	527.000
385.440	154.777	528.000
385.666	154.825	528.000
385.748	154.618	528.000
385.294	154.424	528.000
385.191	153.965	528.000
347.870	187.095	529.000
349.819	186.264	529.000
349.796	188.296	529.000
350.396	187.823	529.000
389.600	124.722	530.000
389.891	124.948	530.000
385.917	155.078	531.000
386.288	154.442	531.000
350.644	186.551	532.000
349.804	183.828	532.000
349.804	183.828	532.000
349.913	183.796	532.000
350.113	183.731	532.000
-55.847	218.552	533.000
-55.431	217.771	533.000
385.582	154.939	534.000
386.043	154.230	534.000
204.110	133.897	535.000
204.475	134.756	535.000
204.189	134.888	535.000
204.880	133.509	535.000
204.430	134.310	535.000
204.859	134.454	535.000
385.021	177.672	536.000
385.179	175.462	536.000
59.324	196.595	537.000
59.641	196.304	537.000
385.353	154.996	538.000
385.310	154.466	538.000
386.476	177.917	539.000
387.193	178.251	539.000
205.933	134.469	540.000
205.191	133.853	540.000
205.114	133.686	540.000
204.584	133.710	540.000
202.745	134.829	541.000
201.412	136.151	541.000
441.181	261.187	542.000
439.031	261.714	542.000
406.184	118.369	543.000
406.411	118.535	543.000
406.400	118.395	543.000
406.790	118.143	543.000
407.259	117.731	543.000
406.816	118.465	543.000
406.301	118.525	543.000
405.998	118.756	543.000
406.356	119.121	543.000
406.759	118.966	543.000
406.852	118.891	543.000
406.175	119.018	544.000
406.571	119.345	544.000
406.845	119.234	544.000
406.646	118.656	544.000
406.734	119.176	544.000
406.328	118.831	544.000
406.975	118.735	544.000
407.129	119.088	544.000
406.295	118.411	544.000
404.830	117.938	544.000
404.543	116.595	544.000
404.543	116.595	544.000
403.816	117.451	544.000
413.879	251.519	545.000
414.443	251.768	545.000
441.573	262.507	546.000
439.825	263.389	546.000
416.174	250.697	547.000
417.382	251.338	547.000
414.684	249.744	548.000
414.684	249.744	548.000
414.733	249.102	548.000
403.346	247.988	549.000
403.346	247.988	549.000
493.656	219.484	550.000
493.656	219.484	550.000
494.158	218.411	550.000
440.452	263.045	551.000
440.709	262.167	551.000
493.471	218.783	552.000
494.056	219.278	552.000
401.619	117.991	553.000
403.487	117.371	553.000
274.866	148.709	554.000
275.049	148.120	554.000
274.809	148.581	554.000
275.551	150.015	554.000
408.642	283.796	555.000
408.642	283.796	555.000
380.890	99.731	556.000
380.136	97.003	556.000
380.498	97.119	557.000
380.644	99.603	557.000
380.380	100.222	557.000
380.975	100.577	557.000
205.095	137.276	558.000
204.534	137.173	558.000
204.441	135.275	558.000
306.349	95.113	559.000
306.383	96.234	559.000
-33.022	218.723	560.000
-33.099	218.474	560.000
-32.786	219.328	560.000
-33.237	219.336	560.000
-33.722	219.698	560.000
-33.254	218.683	561.000
-33.199	218.999	561.000
-33.313	219.057	561.000
-33.109	218.609	561.000
78.077	136.605	562.000
78.041	138.167	562.000
371.482	167.885	563.000
371.238	168.115	563.000
371.158	167.885	563.000
371.033	167.984	563.000
466.485	222.022	564.000
467.498	221.933	564.000
523.683	200.799	565.000
522.999	201.048	565.000
253.204	145.057	566.000
253.500	145.111	566.000
79.852	401.318	567.000
80.093	401.243	567.000
80.317	401.640	567.000
80.317	401.640	567.000
131.020	447.874	568.000
130.725	448.262	568.000
132.504	446.984	568.000
132.504	446.984	568.000
133.931	446.694	568.000
135.868	447.834	568.000
136.748	446.274	568.000
136.311	446.848	568.000
89.849	476.970	569.000
90.442	475.812	569.000
90.442	475.812	569.000
157.984	416.719	570.000
158.143	414.156	570.000
158.143	414.156	570.000
155.491	413.488	570.000
155.051	414.231	570.000
144.929	477.121	571.000
143.756	477.421	571.000
143.756	477.421	571.000
211.973	440.234	572.000
209.968	442.586	572.000
209.968	442.586	572.000
348.411	345.073	573.000
348.597	344.678	573.000
348.597	344.678	573.000
371.805	352.706	574.000
371.177	351.527	574.000
371.177	351.527	574.000
371.165	349.857	574.000
139.825	413.375	575.000
139.825	413.375	575.000
138.758	411.079	575.000
55.887	386.660	576.000
56.046	386.780	576.000
55.432	385.370	576.000
434.464	353.431	577.000
434.897	353.946	577.000
434.751	353.672	577.000
435.064	354.594	577.000
434.364	354.137	577.000
79.966	402.117	578.000
80.101	400.989	578.000
79.680	401.356	578.000
80.150	401.164	578.000
143.508	356.415	579.000
144.477	356.998	579.000
143.475	356.407	579.000
143.857	355.874	579.000
143.903	357.150	579.000
208.967	441.725	580.000
209.735	441.778	580.000
208.023	442.010	580.000
208.692	442.521	580.000
209.807	441.061	580.000
209.500	438.225	580.000
212.783	439.251	580.000
214.927	438.610	580.000
218.575	438.074	580.000
221.950	437.126	580.000
221.034	437.463	580.000
218.428	438.086	580.000
218.097	438.485	580.000
218.724	437.973	580.000
146.332	476.381	581.000
147.343	476.443	581.000
348.215	343.476	582.000
347.045	344.445	582.000
345.487	344.160	582.000
136.542	447.595	583.000
133.425	445.928	583.000
112.525	491.163	584.000
112.274	490.752	584.000
112.291	489.046	584.000
113.123	489.226	584.000
112.332	488.174	584.000
112.418	489.725	584.000
112.707	489.586	584.000
110.579	491.140	584.000
371.900	349.823	585.000
371.291	351.821	585.000
372.152	351.646	585.000
372.718	351.774	585.000
155.126	415.701	586.000
154.513	413.775	586.000
154.295	413.269	586.000
150.713	384.961	587.000
150.477	383.928	587.000
126.782	495.204	588.000
126.504	495.564	588.000
126.560	495.240	588.000
126.918	496.657	588.000
126.867	496.190	588.000
126.191	495.315	588.000
80.209	401.589	589.000
79.313	401.233	589.000
79.656	400.998	589.000
150.420	476.383	590.000
149.942	478.114	590.000
149.478	478.047	590.000
371.177	352.078	591.000
369.347	353.756	591.000
368.780	352.411	591.000
369.597	350.705	591.000
370.274	350.608	591.000
134.066	445.052	592.000
134.544	444.179	592.000
80.408	402.414	593.000
79.740	400.709	593.000
79.331	401.227	593.000
91.531	456.528	594.000
90.614	457.153	594.000
90.367	457.847	594.000
90.011	458.656	594.000
113.205	490.963	595.000
112.637	491.494	595.000
113.829	489.079	595.000
113.494	489.103	595.000
113.901	488.827	595.000
113.776	488.056	595.000
126.795	495.194	596.000
127.220	495.459	596.000
370.389	350.441	597.000
369.363	352.090	597.000
368.616	352.773	597.000
369.348	351.484	597.000
369.387	351.351	597.000
369.160	350.693	597.000
368.805	352.293	597.000
368.654	351.763	597.000
369.641	351.708	597.000
369.948	352.198	597.000
126.861	496.830	598.000
126.599	496.632	598.000
126.793	497.561	598.000
125.990	497.603	598.000
112.120	490.300	599.000
112.877	489.952	599.000
92.082	459.770	600.000
92.182	459.161	600.000
113.835	486.710	601.000
113.386	486.940	601.000
125.293	497.347	602.000
122.463	499.080	602.000
123.873	500.638	602.000
124.193	499.274	602.000
114.046	486.945	603.000
113.689	488.549	603.000
112.908	488.466	603.000
110.890	487.834	603.000
112.108	486.624	603.000
111.978	486.260	603.000
368.803	351.868	604.000
369.819	350.852	604.000
368.357	350.217	604.000
90.606	460.382	605.000
88.733	460.135	605.000
370.943	350.002	606.000
372.169	349.941	606.000
110.323	489.689	607.000
108.453	492.013	607.000
376.340	348.978	608.000
377.004	347.601	608.000
150.466	403.467	609.000
150.216	403.113	609.000
156.457	413.315	610.000
157.525	411.534	610.000
156.868	411.574	610.000
156.247	411.710	610.000
157.117	413.696	610.000
157.117	413.696	610.000
159.494	414.524	610.000
161.189	414.907	610.000
161.268	415.874	610.000
160.814	416.287	610.000
161.206	415.883	610.000
161.260	416.978	610.000
160.929	418.623	610.000
162.021	418.879	610.000
141.845	447.861	611.000
142.537	448.188	611.000
150.388	402.389	612.000
149.723	402.714	612.000
150.676	403.223	612.000
122.383	496.855	613.000
123.507	497.476	613.000
150.810	402.382	614.000
151.832	402.659	614.000
151.614	401.858	614.000
146.746	476.974	615.000
145.357	475.852	615.000
144.747	476.232	615.000
144.919	476.668	615.000
144.170	477.903	615.000
144.090	478.312	615.000
144.117	478.508	615.000
144.975	476.988	615.000
146.313	476.677	615.000
376.006	349.057	616.000
375.117	349.128	616.000
86.841	373.986	617.000
88.130	374.219	617.000
143.545	477.457	618.000
145.064	477.982	618.000
143.606	477.888	618.000
98.095	489.669	619.000
97.360	490.561	619.000
96.061	492.068	619.000
95.832	490.054	619.000
96.634	491.662	619.000
96.608	492.346	619.000
95.939	492.421	619.000
95.385	492.518	619.000
95.859	491.930	619.000
145.542	481.734	620.000
145.763	481.418	620.000
147.785	481.353	620.000
[truncated: 12,063 more rows]
