# Supplementary material for: The transpeptidase PBP2 governs initial localization and activity of the major cell-wall synthesis machinery in E. coli
Source: eLife. 2020 Feb 20;9:e50629. doi: 10.7554/eLife.50629 (PMC7089770; doi:10.7554/eLife.50629)
Supplement: Source data 1. [file elife-50629-data1.zip › data/fast/PAmCherry/A22inliq10min_2.txt]

X Y ID
-60.939	226.054	1.000
-60.481	225.589	1.000
-60.079	226.643	1.000
119.274	390.646	2.000
119.455	391.085	2.000
-4.312	254.156	3.000
-4.877	254.537	3.000
-4.406	254.434	3.000
-4.450	254.487	3.000
-4.775	254.430	3.000
-4.762	254.435	3.000
-4.793	254.338	3.000
-4.894	254.571	3.000
-4.314	254.425	3.000
-4.779	254.217	3.000
-4.479	254.226	3.000
-4.511	254.472	3.000
-4.972	254.257	3.000
-4.933	254.191	3.000
-4.824	254.404	3.000
181.096	376.119	4.000
180.546	376.354	4.000
180.553	375.627	4.000
180.096	375.131	4.000
143.759	310.895	5.000
144.034	311.092	5.000
145.101	311.113	5.000
145.570	311.442	5.000
143.563	310.978	5.000
143.714	312.075	5.000
144.887	311.415	5.000
144.756	309.970	5.000
142.921	309.943	5.000
143.855	308.813	5.000
142.940	307.180	5.000
142.869	306.074	5.000
142.989	306.114	5.000
143.359	305.133	5.000
71.360	229.844	6.000
71.134	229.345	6.000
71.130	229.351	6.000
71.360	229.107	6.000
71.104	229.486	6.000
71.269	229.580	6.000
71.139	229.449	6.000
71.140	229.542	6.000
71.284	229.229	6.000
71.348	229.619	6.000
71.359	229.155	6.000
71.677	229.342	6.000
71.597	229.572	6.000
70.937	230.518	6.000
71.570	229.904	6.000
131.269	275.541	7.000
132.185	276.880	7.000
132.962	277.789	7.000
132.156	279.541	7.000
131.947	280.528	7.000
132.971	280.531	7.000
132.775	279.582	7.000
133.167	280.686	7.000
215.426	196.171	8.000
215.873	195.475	8.000
103.601	454.570	9.000
102.393	454.185	9.000
-28.070	290.848	10.000
-27.753	290.781	10.000
-27.538	290.556	10.000
-27.979	290.877	10.000
-27.484	290.941	10.000
-27.663	290.548	10.000
263.582	189.892	11.000
263.583	189.168	11.000
496.527	234.872	12.000
497.215	235.547	12.000
138.926	501.937	13.000
138.897	501.953	13.000
139.357	502.148	13.000
139.441	501.773	13.000
119.326	390.669	14.000
119.134	390.452	14.000
119.460	390.940	14.000
119.461	391.169	14.000
118.553	390.102	14.000
119.059	390.383	14.000
119.048	390.693	14.000
118.889	390.210	14.000
118.932	390.660	14.000
119.156	390.413	14.000
119.162	390.737	14.000
119.224	390.551	14.000
118.939	390.544	14.000
119.317	391.054	14.000
119.352	390.832	14.000
110.669	375.048	15.000
111.664	373.369	15.000
110.939	370.357	15.000
111.361	371.505	15.000
110.644	371.600	15.000
108.134	371.487	15.000
-31.179	153.143	16.000
-31.960	152.945	16.000
225.488	279.880	17.000
225.606	279.644	17.000
193.647	142.256	18.000
194.973	143.448	18.000
195.448	142.694	18.000
103.336	453.660	19.000
105.934	454.275	19.000
103.704	456.508	19.000
179.783	360.441	20.000
180.580	360.086	20.000
349.334	231.100	21.000
349.734	229.812	21.000
115.020	425.390	22.000
114.232	423.873	22.000
22.456	329.223	23.000
21.898	329.127	23.000
209.887	172.355	24.000
209.188	172.889	24.000
208.755	172.148	24.000
260.958	187.598	25.000
261.987	187.497	25.000
338.052	221.149	26.000
337.800	220.701	26.000
249.314	185.028	27.000
249.549	184.314	27.000
250.045	185.671	27.000
250.525	186.821	27.000
180.387	359.326	28.000
180.257	361.528	28.000
178.681	359.807	28.000
178.378	361.567	28.000
195.777	142.400	29.000
194.528	142.437	29.000
192.605	142.572	29.000
193.611	142.725	29.000
191.818	144.331	29.000
191.499	142.189	29.000
191.845	140.517	29.000
193.041	141.270	29.000
351.792	228.580	30.000
350.419	229.027	30.000
350.923	229.063	30.000
350.426	229.203	30.000
427.127	198.798	31.000
427.284	198.998	31.000
426.910	199.147	31.000
67.346	436.980	32.000
68.062	437.271	32.000
67.913	439.130	32.000
-36.706	312.842	33.000
-36.049	313.176	33.000
170.364	512.571	34.000
168.830	513.309	34.000
136.578	466.114	35.000
138.580	465.654	35.000
140.569	464.344	35.000
145.475	416.511	36.000
146.176	415.519	36.000
145.946	413.065	36.000
147.149	413.143	36.000
-27.678	290.438	37.000
-27.873	290.559	37.000
-27.935	290.501	37.000
22.170	330.023	38.000
23.610	329.274	38.000
-49.684	157.742	39.000
-50.051	157.030	39.000
-48.620	158.168	39.000
-48.644	156.493	39.000
-47.818	155.132	39.000
-47.694	155.319	39.000
227.735	355.020	40.000
230.317	354.056	40.000
230.377	353.510	40.000
-54.920	171.413	41.000
-56.217	172.475	41.000
133.478	283.330	42.000
131.696	282.320	42.000
132.460	280.599	42.000
132.267	278.764	42.000
132.035	279.078	42.000
131.863	279.844	42.000
131.704	277.917	42.000
131.431	278.631	42.000
131.858	278.537	42.000
131.906	277.360	42.000
132.108	277.538	42.000
131.775	275.790	42.000
131.700	276.731	42.000
131.163	278.993	42.000
131.362	278.853	42.000
130.325	278.918	42.000
129.690	279.524	42.000
130.033	279.067	42.000
128.831	278.878	42.000
129.881	279.437	42.000
129.100	279.012	42.000
128.718	277.435	42.000
128.628	275.945	42.000
127.804	274.671	42.000
126.543	272.756	42.000
-27.678	290.945	43.000
-27.755	291.012	43.000
-27.772	290.915	43.000
-27.634	290.924	43.000
-27.798	290.760	43.000
-27.664	290.499	43.000
-27.601	290.821	43.000
-27.432	290.595	43.000
-56.658	227.970	44.000
-58.834	227.875	44.000
-29.262	200.181	45.000
-28.377	197.736	45.000
-28.157	199.363	45.000
-29.316	200.005	45.000
-30.303	200.909	45.000
-30.719	200.767	45.000
102.224	455.941	46.000
101.924	457.303	46.000
140.125	445.021	47.000
140.149	444.007	47.000
139.715	444.202	47.000
139.862	444.823	47.000
141.317	444.724	47.000
230.716	352.668	48.000
230.213	353.862	48.000
355.671	226.924	49.000
357.374	228.761	49.000
157.280	392.619	50.000
155.463	392.865	50.000
-54.142	171.670	51.000
-53.482	171.018	51.000
-54.240	169.166	51.000
-53.428	168.126	51.000
-55.481	167.667	51.000
-55.412	168.196	51.000
179.572	354.090	52.000
179.666	354.192	52.000
71.497	229.521	53.000
71.181	229.460	53.000
70.790	229.322	53.000
138.752	502.647	54.000
138.966	501.857	54.000
138.955	502.017	54.000
139.009	502.038	54.000
138.988	502.115	54.000
138.622	501.998	54.000
138.961	502.821	54.000
139.085	501.838	54.000
139.013	502.155	54.000
138.538	501.567	54.000
71.145	229.510	55.000
71.161	229.585	55.000
71.184	229.742	55.000
-28.170	291.254	56.000
-27.910	290.976	56.000
-28.600	291.150	56.000
-27.565	291.490	56.000
-28.135	290.803	56.000
-55.572	164.943	57.000
-55.686	165.424	57.000
305.617	240.846	58.000
305.194	240.215	58.000
-56.814	168.781	59.000
-55.934	168.941	59.000
139.055	502.324	60.000
139.289	501.873	60.000
175.522	385.756	61.000
175.558	385.950	61.000
175.671	385.629	61.000
174.582	385.476	61.000
173.587	384.582	61.000
-28.584	290.616	62.000
-27.902	291.035	62.000
-27.732	290.681	62.000
-27.883	290.603	62.000
138.977	502.045	63.000
139.077	502.278	63.000
138.816	502.056	63.000
139.002	502.760	63.000
138.740	502.017	63.000
138.931	502.068	63.000
56.347	348.932	64.000
59.999	349.458	64.000
178.826	354.581	65.000
179.212	353.100	65.000
179.671	350.846	65.000
174.017	385.309	66.000
173.503	385.184	66.000
172.956	385.246	66.000
171.291	384.890	66.000
171.979	383.611	66.000
171.475	383.962	66.000
43.139	225.368	67.000
44.322	226.895	67.000
61.358	348.535	68.000
62.229	349.747	68.000
61.296	350.324	68.000
61.647	351.104	68.000
60.623	350.254	68.000
60.014	349.458	68.000
61.205	347.777	68.000
-58.082	168.443	69.000
-57.778	168.429	69.000
-57.875	168.972	69.000
-28.265	290.333	70.000
-28.428	290.812	70.000
-28.123	290.914	70.000
261.655	192.434	71.000
262.824	192.353	71.000
138.743	502.319	72.000
138.512	501.811	72.000
128.713	276.055	73.000
128.451	276.053	73.000
128.526	275.385	73.000
128.778	275.681	73.000
129.080	277.393	73.000
128.892	278.492	73.000
129.035	279.926	73.000
127.785	280.062	73.000
209.043	171.716	74.000
209.430	170.781	74.000
176.969	349.577	75.000
176.079	349.334	75.000
174.533	350.216	75.000
171.487	385.586	76.000
170.892	385.524	76.000
171.990	385.016	76.000
211.196	170.829	77.000
210.855	170.204	77.000
-55.618	169.719	78.000
-56.934	169.427	78.000
71.003	229.348	79.000
70.895	229.821	79.000
71.197	229.111	79.000
71.662	229.032	79.000
71.203	229.378	79.000
139.535	501.202	80.000
139.253	501.551	80.000
166.748	510.107	81.000
167.362	509.547	81.000
168.054	510.227	81.000
138.564	502.153	82.000
139.308	502.395	82.000
138.678	502.489	82.000
71.578	229.291	83.000
70.970	229.048	83.000
71.783	229.180	83.000
70.954	229.109	83.000
71.405	229.339	83.000
71.135	229.361	83.000
128.590	279.744	84.000
127.736	278.774	84.000
127.981	278.732	85.000
127.599	278.792	85.000
128.064	277.766	85.000
127.998	277.322	85.000
127.138	278.886	85.000
126.908	278.542	85.000
138.810	502.518	86.000
138.829	501.707	86.000
139.354	502.335	86.000
55.258	263.963	87.000
57.091	264.915	87.000
138.881	502.087	88.000
138.778	502.116	88.000
139.395	502.335	88.000
138.912	501.966	88.000
139.204	502.039	88.000
139.204	502.039	88.000
139.147	502.112	88.000
139.364	502.209	88.000
71.617	229.265	89.000
71.490	229.382	89.000
71.070	229.335	89.000
70.991	229.151	89.000
70.991	229.151	89.000
71.185	229.017	89.000
184.012	378.115	90.000
184.012	378.115	90.000
184.970	378.827	90.000
480.646	217.449	91.000
480.646	217.449	91.000
184.993	378.272	92.000
183.911	376.614	92.000
139.273	501.829	93.000
138.389	502.539	93.000
-64.103	191.926	94.000
-64.484	190.930	94.000
138.580	501.734	95.000
138.865	502.041	95.000
138.969	502.543	95.000
138.774	501.819	95.000
139.349	502.408	95.000
63.160	271.108	96.000
64.038	271.151	96.000
63.408	270.564	96.000
369.222	200.910	97.000
369.167	200.771	97.000
70.449	229.680	98.000
71.015	229.488	98.000
70.657	228.930	98.000
50.512	338.059	99.000
48.532	337.211	99.000
139.135	502.545	100.000
139.636	501.540	100.000
138.777	502.241	100.000
139.260	501.504	101.000
139.119	502.408	101.000
139.174	502.231	101.000
50.862	342.053	102.000
50.212	341.216	102.000
78.526	282.899	103.000
77.661	282.895	103.000
77.962	282.830	103.000
78.538	283.418	103.000
79.913	284.767	103.000
81.484	285.911	103.000
82.444	285.228	103.000
82.049	284.166	103.000
83.949	285.329	103.000
80.863	283.331	103.000
139.198	502.318	104.000
138.481	501.257	104.000
230.191	326.199	105.000
229.771	327.186	105.000
226.363	156.110	106.000
227.399	155.609	106.000
231.444	326.995	107.000
231.885	327.255	107.000
232.014	327.044	107.000
232.786	327.259	107.000
70.810	230.075	108.000
70.704	229.382	108.000
70.587	229.483	109.000
70.644	229.851	109.000
71.480	230.056	109.000
232.593	326.187	110.000
232.156	326.958	110.000
231.883	326.862	110.000
139.045	501.367	111.000
138.983	501.256	111.000
139.968	501.944	112.000
139.359	502.251	112.000
139.342	501.600	112.000
138.927	501.878	112.000
76.549	281.515	113.000
76.194	283.335	113.000
76.277	285.134	113.000
59.344	348.792	114.000
58.356	348.185	114.000
76.184	286.069	115.000
76.998	284.603	115.000
76.255	284.170	115.000
76.874	282.430	115.000
78.977	281.119	115.000
80.362	281.670	115.000
78.955	281.353	115.000
79.097	282.489	115.000
79.140	282.655	115.000
79.915	280.408	115.000
78.570	280.527	115.000
76.910	281.362	115.000
139.161	502.388	116.000
139.260	502.193	116.000
138.551	501.649	117.000
139.442	502.230	117.000
138.999	502.031	117.000
138.538	502.652	117.000
138.983	501.954	117.000
38.399	253.568	118.000
37.833	254.572	118.000
36.940	254.503	118.000
35.023	255.924	118.000
262.133	189.798	119.000
261.275	189.372	119.000
262.991	189.641	119.000
264.321	187.876	119.000
388.363	272.942	120.000
389.984	272.306	120.000
267.264	187.530	121.000
267.145	188.270	121.000
70.601	229.902	122.000
70.516	229.588	122.000
392.041	269.438	123.000
392.743	269.209	123.000
166.814	474.491	124.000
166.981	474.834	124.000
139.020	502.094	125.000
138.262	501.670	125.000
137.904	356.088	126.000
138.613	356.163	126.000
70.893	229.027	127.000
71.052	229.144	127.000
134.575	435.050	128.000
134.391	432.651	128.000
138.488	502.245	129.000
138.827	502.463	129.000
138.754	502.131	129.000
181.611	413.075	130.000
181.921	413.895	130.000
139.158	501.947	131.000
138.934	502.239	131.000
138.264	501.633	131.000
139.359	502.630	131.000
138.665	501.944	131.000
69.886	229.558	132.000
70.430	229.645	132.000
70.753	229.838	132.000
139.031	502.181	133.000
139.189	501.374	133.000
138.884	502.313	133.000
139.374	502.258	133.000
139.024	502.253	133.000
139.318	502.278	133.000
181.886	412.741	134.000
180.281	412.557	134.000
-5.785	195.706	135.000
-6.356	195.149	135.000
-6.907	194.116	135.000
-7.410	197.121	135.000
-6.911	197.220	135.000
409.730	167.052	136.000
409.055	166.000	136.000
409.447	167.078	136.000
410.774	168.662	136.000
-4.959	195.914	137.000
-6.299	195.296	137.000
-7.123	194.539	137.000
47.008	227.524	138.000
46.354	225.455	138.000
139.368	501.902	139.000
139.014	502.416	139.000
138.769	502.603	139.000
-8.799	191.205	140.000
-8.311	191.059	140.000
-6.492	190.780	140.000
-5.305	189.530	140.000
134.686	438.166	141.000
134.277	438.714	141.000
-3.682	190.803	142.000
-2.777	190.376	142.000
37.082	295.297	143.000
36.744	295.975	143.000
33.600	295.505	143.000
32.313	296.042	143.000
31.677	296.368	143.000
34.389	297.269	143.000
191.046	430.660	144.000
191.472	430.687	144.000
89.999	253.645	145.000
90.970	253.371	145.000
140.728	268.989	146.000
139.555	270.820	146.000
247.963	227.064	147.000
249.015	226.096	147.000
249.052	227.079	147.000
412.141	228.243	148.000
411.897	229.982	148.000
411.355	230.048	148.000
26.673	372.470	149.000
27.010	370.795	149.000
26.464	370.248	149.000
26.221	370.884	149.000
26.038	371.103	149.000
149.793	289.560	150.000
148.236	286.922	150.000
149.262	288.011	150.000
149.816	288.450	150.000
150.183	288.692	150.000
-63.691	299.104	151.000
-62.988	299.388	151.000
-62.406	298.760	151.000
18.232	377.825	152.000
18.087	376.766	152.000
17.664	377.269	152.000
17.908	376.889	152.000
-25.852	330.594	153.000
-26.823	329.463	153.000
156.666	377.025	154.000
156.035	376.129	154.000
98.203	237.988	155.000
97.565	239.321	155.000
97.963	239.536	155.000
97.590	240.808	155.000
79.737	364.299	156.000
78.942	363.920	156.000
78.447	361.609	156.000
79.056	361.436	156.000
79.343	361.165	156.000
78.573	361.625	156.000
78.838	361.487	156.000
227.594	397.896	157.000
227.502	396.894	157.000
138.902	271.008	158.000
140.031	271.769	158.000
141.905	272.642	158.000
-41.943	162.585	159.000
-42.713	164.079	159.000
244.562	162.597	160.000
244.259	161.958	160.000
242.759	162.263	160.000
241.568	162.057	160.000
241.191	162.458	160.000
452.658	95.458	161.000
451.086	96.095	161.000
98.520	238.422	162.000
97.799	237.621	162.000
102.009	435.608	163.000
101.551	434.965	163.000
102.104	435.618	163.000
93.807	292.903	164.000
96.840	294.060	164.000
276.365	476.756	165.000
277.671	477.298	165.000
151.877	288.492	166.000
152.412	288.746	166.000
139.654	502.255	167.000
138.612	501.975	167.000
139.380	502.273	167.000
98.592	237.394	168.000
98.756	238.044	168.000
97.867	238.365	168.000
100.119	238.407	168.000
101.906	435.621	169.000
101.341	435.607	169.000
241.392	162.043	170.000
241.376	162.174	170.000
140.971	272.461	171.000
140.614	270.858	171.000
142.522	271.004	171.000
145.384	269.407	171.000
-3.675	306.443	172.000
-4.808	306.572	172.000
101.402	293.468	173.000
101.632	294.157	173.000
102.667	293.995	173.000
138.448	502.466	174.000
139.111	501.553	174.000
139.112	502.134	174.000
97.509	234.997	175.000
98.032	234.931	175.000
242.570	160.768	176.000
244.175	160.965	176.000
462.425	157.238	177.000
462.498	157.354	177.000
462.698	157.003	177.000
-4.107	356.398	178.000
-2.218	355.247	178.000
-1.564	354.459	178.000
-0.231	354.221	178.000
-2.449	354.123	178.000
65.129	226.316	179.000
65.477	225.803	179.000
64.702	225.703	179.000
64.308	225.900	179.000
448.529	97.055	180.000
449.459	96.673	180.000
138.637	502.123	181.000
138.690	502.160	181.000
129.472	426.480	182.000
129.355	427.762	182.000
128.480	429.793	182.000
128.381	428.574	182.000
139.152	502.231	183.000
138.225	502.329	183.000
202.211	176.890	184.000
198.554	175.866	184.000
138.668	502.100	185.000
138.793	502.299	185.000
138.318	502.340	185.000
138.301	502.239	185.000
-3.949	357.640	186.000
-5.030	359.165	186.000
-4.645	360.828	186.000
-5.164	360.142	186.000
-4.551	358.811	186.000
-4.114	357.604	186.000
103.189	296.053	187.000
102.199	296.560	187.000
63.752	225.088	188.000
62.641	223.613	188.000
-104.618	248.093	189.000
-102.512	247.487	189.000
-102.780	248.388	189.000
70.806	325.122	190.000
70.192	324.111	190.000
138.391	501.834	191.000
138.480	502.244	191.000
138.780	502.280	191.000
64.014	224.834	192.000
63.731	225.162	192.000
64.173	224.657	192.000
64.930	224.835	192.000
66.174	225.151	192.000
65.177	223.417	192.000
-99.386	251.949	193.000
-100.341	254.183	193.000
145.192	418.819	194.000
143.945	418.515	194.000
138.579	502.032	195.000
138.302	502.168	195.000
138.693	502.034	196.000
138.498	502.132	196.000
138.929	502.354	196.000
48.531	277.124	197.000
46.696	276.043	197.000
46.007	275.924	197.000
44.593	275.221	197.000
349.712	193.613	198.000
349.115	195.184	198.000
348.394	195.336	198.000
346.867	194.194	198.000
348.084	195.366	198.000
138.607	502.246	199.000
138.545	502.100	199.000
138.490	501.418	199.000
138.565	502.033	199.000
486.204	221.636	200.000
489.577	221.451	200.000
228.487	327.687	201.000
229.154	329.239	201.000
248.402	346.054	202.000
247.803	347.734	202.000
138.687	501.943	203.000
138.996	502.777	203.000
146.926	331.170	204.000
144.588	331.999	204.000
145.741	332.599	204.000
144.899	331.491	204.000
247.463	348.240	205.000
245.225	346.075	205.000
146.876	330.022	206.000
147.415	329.279	206.000
147.872	332.293	206.000
-39.759	329.370	207.000
-39.878	329.101	207.000
-38.609	327.670	207.000
-38.509	330.272	207.000
-38.674	327.927	207.000
-38.171	328.282	207.000
149.549	291.190	208.000
150.069	292.006	208.000
-63.029	201.625	209.000
-62.569	203.689	209.000
149.885	331.361	210.000
148.208	332.081	210.000
147.619	332.263	210.000
139.057	502.405	211.000
138.641	502.371	211.000
138.398	502.212	212.000
138.485	501.721	212.000
70.001	229.253	213.000
69.906	230.053	213.000
138.428	501.919	214.000
138.631	502.401	214.000
21.005	280.125	215.000
19.882	281.524	215.000
-123.096	226.304	216.000
-125.332	224.804	216.000
-125.690	225.083	217.000
-125.130	226.029	217.000
201.427	507.898	218.000
201.590	508.599	218.000
201.632	508.304	218.000
155.550	362.846	219.000
154.641	361.434	219.000
-93.993	260.363	220.000
-94.324	259.093	220.000
261.878	241.146	221.000
261.262	242.339	221.000
-4.186	208.786	222.000
-3.530	209.827	222.000
292.409	269.011	223.000
293.728	269.240	223.000
261.416	239.131	224.000
260.266	239.973	224.000
258.437	240.269	224.000
256.593	242.103	224.000
-52.380	286.542	225.000
-52.247	285.911	225.000
257.447	238.901	226.000
257.117	238.309	226.000
-97.682	231.580	227.000
-98.765	232.452	227.000
-12.564	250.795	228.000
-12.758	250.372	228.000
-12.688	250.505	228.000
40.426	269.811	229.000
40.531	269.840	229.000
40.591	271.015	229.000
40.090	271.771	229.000
39.563	271.801	229.000
55.448	240.864	230.000
55.804	241.803	230.000
55.482	241.247	230.000
55.307	241.489	230.000
-0.409	175.817	231.000
0.543	176.478	231.000
2.639	176.437	231.000
4.768	176.244	231.000
5.287	177.761	231.000
4.992	178.071	231.000
6.777	177.835	231.000
210.794	277.855	232.000
210.397	278.367	232.000
210.129	277.697	232.000
211.092	278.206	232.000
209.946	278.004	232.000
210.051	277.133	232.000
275.220	242.999	233.000
275.291	242.619	233.000
275.111	242.672	233.000
275.573	242.946	233.000
275.637	243.111	233.000
275.618	242.972	233.000
275.242	243.431	233.000
238.892	189.158	234.000
238.936	190.001	234.000
237.671	190.292	234.000
238.162	192.147	234.000
240.264	190.550	234.000
375.598	217.630	235.000
375.303	218.404	235.000
372.737	221.581	235.000
327.700	197.724	236.000
327.209	198.982	236.000
328.525	199.463	236.000
329.461	197.109	236.000
328.984	198.620	236.000
44.331	225.271	237.000
41.689	224.083	237.000
-83.266	180.131	238.000
-83.736	179.961	238.000
-84.654	178.131	238.000
-85.409	176.694	238.000
138.419	501.907	239.000
139.417	502.553	239.000
138.896	501.589	239.000
139.104	501.845	239.000
137.925	502.450	239.000
40.937	271.597	240.000
41.486	272.701	240.000
40.441	273.195	240.000
43.765	252.847	241.000
42.830	253.153	241.000
44.329	254.135	241.000
44.031	254.855	241.000
55.115	240.858	242.000
55.842	240.961	242.000
56.544	241.140	242.000
56.523	240.681	242.000
57.426	240.966	242.000
238.898	189.502	243.000
237.928	188.256	243.000
315.954	215.465	244.000
316.096	215.419	244.000
223.405	313.667	245.000
223.869	315.147	245.000
222.754	314.576	245.000
224.968	273.620	246.000
224.952	274.957	246.000
46.765	339.936	247.000
48.846	340.798	247.000
49.666	343.498	247.000
209.224	276.381	248.000
210.159	277.242	248.000
328.344	199.932	249.000
328.913	200.038	249.000
328.507	200.469	249.000
-12.554	250.363	250.000
-12.667	250.415	250.000
-12.813	250.680	250.000
-12.994	250.580	250.000
-12.582	250.619	250.000
-13.063	250.246	250.000
-12.876	250.315	250.000
-12.664	250.526	250.000
-12.826	250.662	250.000
-11.014	250.350	250.000
5.724	179.532	251.000
5.256	178.584	251.000
5.003	178.471	251.000
41.473	256.446	252.000
38.738	256.070	252.000
319.257	215.574	253.000
318.416	214.475	253.000
49.780	344.028	254.000
50.685	344.955	254.000
51.838	344.717	254.000
52.561	343.560	254.000
55.796	343.498	254.000
39.203	271.591	255.000
39.889	270.435	255.000
39.763	269.683	255.000
39.620	270.596	255.000
329.005	200.003	256.000
328.299	199.434	256.000
328.490	200.132	256.000
330.568	201.399	256.000
331.233	201.089	256.000
99.488	340.984	257.000
98.844	339.888	257.000
83.316	267.736	258.000
82.612	267.918	258.000
223.067	278.600	259.000
223.840	278.805	259.000
66.325	433.663	260.000
67.365	432.830	260.000
138.535	501.296	261.000
138.446	502.009	261.000
35.565	288.394	262.000
34.856	289.905	262.000
274.428	161.996	263.000
274.542	164.682	263.000
40.429	270.035	264.000
40.772	270.140	264.000
58.504	240.230	265.000
58.365	241.017	265.000
86.369	268.682	266.000
85.709	269.554	266.000
85.498	270.741	266.000
57.830	343.588	267.000
56.026	343.960	267.000
324.592	212.518	268.000
325.016	210.852	268.000
313.480	217.079	269.000
313.510	217.108	269.000
314.050	216.092	269.000
293.358	236.351	270.000
293.281	236.670	270.000
291.897	234.288	270.000
270.087	240.267	271.000
269.728	241.454	271.000
268.388	241.172	271.000
274.972	175.969	272.000
274.680	175.841	272.000
274.758	175.598	272.000
200.949	300.161	273.000
200.342	299.343	273.000
-96.979	233.174	274.000
-97.209	233.254	274.000
-98.984	233.167	275.000
-97.256	233.677	275.000
194.783	122.387	276.000
195.179	123.905	276.000
198.628	125.438	276.000
198.991	124.831	276.000
198.127	122.863	276.000
-95.630	257.922	277.000
-95.909	257.642	277.000
-95.499	258.818	277.000
-98.717	234.938	278.000
-99.274	234.664	278.000
275.438	241.492	279.000
276.041	242.367	279.000
275.793	242.909	279.000
138.497	501.918	280.000
138.404	502.251	280.000
405.645	200.286	281.000
405.327	200.090	281.000
-98.069	255.044	282.000
-99.675	256.035	282.000
142.420	291.452	283.000
141.278	291.658	283.000
45.355	270.901	284.000
43.964	272.019	284.000
42.644	271.150	284.000
42.912	271.787	284.000
42.427	273.303	284.000
42.955	275.333	284.000
43.297	275.648	284.000
43.165	275.592	284.000
43.462	275.358	284.000
43.414	275.791	284.000
42.313	276.717	284.000
42.521	276.284	284.000
42.528	276.393	284.000
42.427	276.074	284.000
42.380	276.233	284.000
42.600	276.184	284.000
42.239	275.998	284.000
42.823	276.288	284.000
42.369	276.222	284.000
42.527	276.232	284.000
42.548	275.757	284.000
41.936	276.058	284.000
42.139	276.036	284.000
42.460	276.347	284.000
42.451	275.778	284.000
42.663	276.355	284.000
43.002	276.326	284.000
42.525	275.837	284.000
43.061	276.138	284.000
42.223	275.861	284.000
42.355	276.106	284.000
42.224	275.936	284.000
42.620	276.266	284.000
42.117	276.300	284.000
42.738	276.010	284.000
42.425	276.025	284.000
42.585	276.033	284.000
42.328	275.854	284.000
41.940	275.827	284.000
-12.534	244.035	285.000
-12.868	244.568	285.000
-12.992	244.996	285.000
-12.978	244.158	285.000
218.130	318.067	286.000
219.367	317.666	286.000
178.017	423.189	287.000
178.427	421.621	287.000
141.091	295.871	288.000
141.345	297.262	288.000
140.615	297.895	289.000
141.032	298.644	289.000
144.314	298.449	289.000
144.808	298.007	289.000
144.482	298.956	289.000
144.948	298.025	290.000
146.461	298.838	290.000
-64.487	241.613	291.000
-63.776	242.149	291.000
-64.674	243.410	291.000
260.874	146.189	292.000
261.492	145.938	292.000
-63.562	243.313	293.000
-61.909	245.429	293.000
96.415	329.149	294.000
93.611	329.979	294.000
236.185	139.418	295.000
236.057	140.128	295.000
-59.540	246.037	296.000
-58.497	246.777	296.000
139.013	502.059	297.000
139.408	502.569	297.000
-77.486	198.208	298.000
-76.340	196.431	298.000
-76.750	193.356	298.000
-76.943	192.388	298.000
234.614	139.115	299.000
235.516	139.205	299.000
-59.437	250.799	300.000
-58.546	251.514	300.000
-57.793	250.733	300.000
-59.427	250.781	300.000
137.374	501.335	301.000
139.280	501.995	301.000
138.627	502.117	301.000
138.327	501.914	301.000
49.327	336.795	302.000
50.245	339.287	302.000
51.052	339.071	302.000
50.244	338.070	302.000
50.808	337.934	302.000
51.243	338.738	302.000
53.073	338.666	302.000
326.997	198.326	303.000
326.141	200.241	303.000
42.593	276.165	304.000
42.520	276.277	304.000
42.557	276.199	304.000
42.721	276.346	304.000
319.961	214.290	305.000
320.402	214.542	305.000
322.944	213.782	305.000
138.896	501.999	306.000
139.820	502.229	306.000
42.417	276.379	307.000
42.666	276.202	307.000
42.613	275.698	308.000
42.830	276.229	308.000
42.695	276.038	308.000
42.693	276.281	308.000
42.645	275.214	309.000
42.551	275.924	309.000
42.341	275.363	309.000
42.743	276.719	309.000
42.449	276.548	309.000
42.778	276.107	309.000
42.404	275.770	309.000
42.114	275.855	309.000
42.536	276.458	309.000
42.632	276.438	309.000
42.818	275.631	309.000
42.470	276.126	309.000
136.412	266.935	310.000
135.557	266.572	310.000
236.572	191.548	311.000
236.546	191.316	311.000
496.859	256.004	312.000
498.905	253.121	312.000
139.081	502.367	313.000
138.760	500.651	313.000
406.552	167.521	314.000
407.676	166.728	314.000
51.361	337.739	315.000
50.613	338.311	315.000
51.833	338.014	315.000
53.067	339.094	315.000
111.993	432.755	316.000
111.572	432.661	316.000
53.103	339.652	317.000
52.660	338.144	317.000
53.198	339.081	317.000
53.374	339.462	317.000
53.765	338.525	317.000
257.348	299.995	318.000
257.219	299.778	318.000
119.276	253.921	319.000
118.950	253.836	319.000
9.314	374.218	320.000
9.350	377.178	320.000
49.974	338.717	321.000
47.746	338.383	321.000
111.507	432.415	322.000
111.995	433.343	322.000
46.702	338.107	323.000
48.023	337.948	323.000
48.572	339.207	323.000
7.172	377.225	324.000
7.437	377.342	324.000
191.215	267.035	325.000
190.825	267.987	325.000
95.797	328.234	326.000
96.978	330.888	326.000
82.403	238.822	327.000
82.027	239.033	327.000
192.244	267.905	328.000
192.115	267.732	328.000
8.290	377.263	329.000
8.330	377.688	329.000
188.752	267.860	330.000
189.891	268.988	330.000
189.705	267.826	330.000
189.639	267.892	330.000
188.553	267.336	330.000
38.865	346.198	331.000
38.126	346.305	331.000
208.647	260.776	332.000
210.002	262.169	332.000
209.364	262.965	332.000
177.126	131.057	333.000
177.507	132.764	333.000
177.674	133.688	333.000
188.226	266.118	334.000
190.112	264.995	334.000
190.327	265.296	334.000
-5.486	306.182	335.000
-5.933	305.406	335.000
194.163	312.240	336.000
197.676	311.812	336.000
-52.315	207.982	337.000
-52.452	206.452	337.000
-51.341	204.853	337.000
-51.209	203.955	337.000
232.872	191.497	338.000
234.429	192.386	338.000
233.355	193.075	338.000
234.748	192.728	338.000
234.138	190.803	338.000
-108.405	241.597	339.000
-108.480	243.183	339.000
196.054	141.312	340.000
196.580	141.779	340.000
34.961	383.362	341.000
34.722	383.075	341.000
34.994	381.568	341.000
36.179	381.603	341.000
-38.032	274.087	342.000
-39.717	273.194	342.000
161.706	350.711	343.000
161.688	349.167	343.000
162.183	347.976	343.000
162.169	347.890	343.000
161.694	347.639	343.000
-108.270	241.848	344.000
-104.961	241.098	344.000
296.947	178.488	345.000
296.143	179.024	345.000
46.749	204.934	346.000
47.173	203.664	346.000
46.968	202.699	346.000
47.110	204.588	346.000
195.349	141.697	347.000
194.775	140.818	347.000
197.399	140.235	347.000
198.051	141.051	347.000
187.981	260.575	348.000
188.123	259.843	348.000
188.209	261.044	348.000
34.220	381.021	349.000
35.346	381.185	349.000
101.813	404.317	350.000
101.469	403.658	350.000
46.434	204.656	351.000
47.257	204.622	351.000
238.404	306.777	352.000
239.234	306.428	352.000
303.411	322.929	353.000
305.072	320.576	353.000
193.189	142.873	354.000
192.795	142.446	354.000
-46.019	272.251	355.000
-47.140	271.692	355.000
-47.140	271.692	355.000
-46.907	271.878	355.000
-46.852	271.594	355.000
158.223	347.122	356.000
159.756	343.971	356.000
159.756	343.971	356.000
138.870	501.922	357.000
138.870	501.922	357.000
138.962	501.615	357.000
110.651	349.199	358.000
110.651	349.199	358.000
192.500	143.319	359.000
192.500	143.319	359.000
193.022	142.168	359.000
193.149	139.990	359.000
193.047	139.231	359.000
191.939	138.243	359.000
193.165	136.534	359.000
192.919	138.582	359.000
194.695	137.505	359.000
194.616	138.941	359.000
194.444	138.137	359.000
195.437	137.673	359.000
196.050	138.241	359.000
158.336	343.294	360.000
159.063	343.529	360.000
161.054	342.496	360.000
-32.312	254.217	361.000
-31.633	256.891	361.000
-31.836	257.699	361.000
-32.459	258.383	361.000
-31.122	256.584	361.000
-31.517	257.454	361.000
-30.819	258.880	361.000
95.141	328.446	362.000
96.203	329.632	362.000
97.299	330.527	362.000
138.678	502.441	363.000
138.606	501.490	363.000
37.668	345.331	364.000
38.642	345.175	364.000
238.338	306.195	365.000
238.279	306.274	365.000
138.264	501.060	366.000
138.514	501.603	366.000
138.025	501.244	366.000
38.330	345.288	367.000
38.160	345.034	367.000
39.881	344.980	367.000
41.023	343.943	367.000
41.097	344.231	367.000
19.795	285.215	368.000
19.733	284.374	368.000
70.334	229.747	369.000
70.214	229.559	369.000
196.426	139.485	370.000
195.798	138.985	370.000
197.317	139.698	370.000
195.708	140.339	370.000
193.495	140.179	370.000
192.886	140.714	370.000
-14.748	261.352	371.000
-15.650	261.230	371.000
-16.993	262.223	371.000
-17.059	261.932	371.000
-15.806	262.795	371.000
-15.644	263.415	371.000
-8.170	323.642	372.000
-8.847	321.221	372.000
-7.825	318.483	372.000
-8.555	319.131	372.000
-8.782	318.599	372.000
46.872	203.878	373.000
46.392	202.616	373.000
45.946	202.463	373.000
46.330	201.948	373.000
46.679	202.136	373.000
265.380	154.114	374.000
262.631	152.143	374.000
46.379	202.641	375.000
46.229	203.270	375.000
45.837	204.700	375.000
43.830	204.589	375.000
43.788	204.981	375.000
45.397	204.147	375.000
70.077	230.096	376.000
69.636	229.519	376.000
79.537	373.800	377.000
79.238	376.645	377.000
-14.491	261.226	378.000
-13.487	260.375	378.000
-14.493	259.779	378.000
43.715	200.746	379.000
43.726	199.651	379.000
164.896	310.393	380.000
164.198	306.981	380.000
158.653	333.480	381.000
159.400	334.902	381.000
159.268	335.999	381.000
42.394	198.272	382.000
43.604	199.076	382.000
-13.780	257.187	383.000
-14.910	257.070	383.000
167.094	365.128	384.000
166.969	364.662	384.000
210.413	193.125	385.000
210.923	192.463	385.000
210.894	191.095	385.000
194.907	128.911	386.000
196.066	128.643	386.000
197.269	127.184	386.000
198.117	126.534	386.000
210.098	147.835	387.000
209.602	148.529	387.000
138.808	501.481	388.000
139.236	501.786	388.000
96.774	294.598	389.000
97.279	294.469	389.000
281.530	247.843	390.000
281.632	247.488	390.000
-15.481	255.670	391.000
-14.737	255.630	391.000
138.763	501.419	392.000
138.407	502.114	392.000
138.822	502.040	392.000
139.209	502.246	392.000
-12.024	252.163	393.000
-11.790	251.392	393.000
211.286	261.509	394.000
211.216	262.222	394.000
211.366	260.607	394.000
170.130	522.045	395.000
170.410	522.470	395.000
27.129	193.947	396.000
30.060	194.985	396.000
361.433	237.345	397.000
361.760	237.418	397.000
69.868	230.300	398.000
69.868	230.300	398.000
-29.033	330.589	399.000
-28.837	330.314	399.000
-28.909	330.383	399.000
-28.671	330.408	399.000
-28.819	330.387	399.000
37.676	382.153	400.000
35.185	383.387	400.000
170.357	522.274	401.000
170.203	522.029	401.000
27.421	183.570	402.000
27.677	182.165	402.000
19.097	175.679	403.000
16.235	176.980	403.000
27.953	184.569	404.000
29.840	182.840	404.000
29.283	179.823	404.000
-28.741	330.331	405.000
-29.037	329.925	405.000
-28.794	330.864	405.000
-28.942	330.479	405.000
69.618	230.002	406.000
69.922	230.574	406.000
30.919	179.353	407.000
33.411	180.522	407.000
-28.605	330.595	408.000
-28.919	330.531	408.000
-29.089	329.854	408.000
-29.273	330.202	408.000
-28.975	330.396	408.000
-28.427	330.665	408.000
-28.807	330.740	408.000
-28.309	331.001	408.000
170.474	521.966	409.000
170.262	521.643	409.000
171.332	521.324	409.000
-28.643	331.298	410.000
-28.695	330.208	410.000
-77.557	192.106	411.000
-77.757	195.195	411.000
162.936	347.343	412.000
162.498	346.807	412.000
159.504	344.900	412.000
69.917	229.919	413.000
69.319	229.895	413.000
108.977	430.685	414.000
107.592	429.533	414.000
69.780	230.029	415.000
69.707	230.205	415.000
167.058	189.012	416.000
166.918	188.360	416.000
110.486	429.006	417.000
106.393	432.562	417.000
204.427	198.311	418.000
204.882	197.803	418.000
-26.226	258.042	419.000
-25.534	257.069	419.000
68.973	230.268	420.000
69.018	229.610	420.000
69.899	229.523	420.000
-82.099	184.611	421.000
-82.704	183.152	421.000
-83.280	182.922	421.000
-82.209	184.584	422.000
-80.835	182.820	422.000
-79.788	182.241	422.000
-79.831	179.780	422.000
417.589	248.439	423.000
418.578	248.700	423.000
139.238	298.244	424.000
140.332	297.670	424.000
138.791	299.632	425.000
140.278	299.487	425.000
140.655	299.314	425.000
160.598	344.116	426.000
160.632	344.036	426.000
-44.238	177.017	427.000
-45.764	177.327	427.000
-46.494	176.383	427.000
257.771	351.564	428.000
257.397	352.172	428.000
455.114	99.407	429.000
453.803	100.447	429.000
-34.392	197.377	430.000
-33.334	196.248	430.000
-30.573	198.052	430.000
-31.453	199.428	430.000
-15.832	328.734	431.000
-16.878	329.301	431.000
-17.265	328.703	431.000
41.350	240.685	432.000
41.875	239.825	432.000
224.597	310.581	433.000
224.559	310.985	433.000
237.918	205.657	434.000
238.538	205.999	434.000
24.815	371.123	435.000
23.098	370.083	435.000
22.801	370.250	435.000
347.325	231.302	436.000
347.288	231.495	436.000
346.959	231.118	436.000
454.140	96.613	437.000
455.242	97.731	437.000
93.020	425.533	438.000
90.890	425.114	438.000
233.538	217.648	439.000
234.789	217.947	439.000
235.209	217.748	439.000
236.686	216.495	439.000
-17.364	331.053	440.000
-18.399	331.784	440.000
-17.552	332.608	440.000
-18.269	333.282	440.000
-18.623	335.487	440.000
-39.918	207.160	441.000
-40.038	208.088	441.000
69.876	229.905	442.000
69.901	230.673	442.000
416.732	98.188	443.000
416.893	97.663	443.000
84.405	346.716	444.000
84.041	347.116	444.000
83.800	346.996	444.000
84.396	346.917	444.000
84.013	347.160	444.000
84.016	347.082	444.000
84.138	347.071	444.000
84.117	347.127	444.000
84.114	347.283	444.000
84.202	347.599	444.000
84.380	347.521	444.000
-29.434	202.215	445.000
-29.724	202.323	445.000
-29.915	201.927	445.000
181.188	257.597	446.000
182.813	257.887	446.000
181.791	258.064	446.000
451.600	97.969	447.000
449.178	99.447	447.000
449.003	98.417	447.000
448.084	98.353	447.000
-39.251	208.617	448.000
-38.464	206.973	448.000
271.514	401.066	449.000
270.303	400.407	449.000
-45.867	174.996	450.000
-46.009	173.423	450.000
-16.104	334.053	451.000
-16.869	334.311	451.000
-17.446	334.162	451.000
-131.440	232.813	452.000
-133.284	234.004	452.000
263.083	241.997	453.000
260.532	241.012	453.000
262.476	240.612	453.000
419.486	97.491	454.000
420.491	98.465	454.000
-22.131	317.319	455.000
-22.822	316.985	455.000
69.367	230.173	456.000
69.663	231.157	456.000
245.398	242.769	457.000
244.994	240.992	457.000
-88.386	202.525	458.000
-90.140	201.657	458.000
90.292	410.737	459.000
90.202	412.504	459.000
231.917	156.874	460.000
231.073	156.882	460.000
91.751	412.072	461.000
90.409	411.445	461.000
90.308	411.515	461.000
90.240	410.680	461.000
232.922	157.619	462.000
230.761	158.391	462.000
232.574	158.801	462.000
84.656	346.367	463.000
84.656	346.367	463.000
516.060	210.547	464.000
515.441	209.253	464.000
68.934	230.301	465.000
69.196	229.859	465.000
69.141	230.051	465.000
55.044	374.735	466.000
54.734	374.800	466.000
19.336	373.678	467.000
19.036	372.926	467.000
46.563	190.459	468.000
46.399	191.064	468.000
46.725	194.981	468.000
47.125	194.064	468.000
47.218	192.332	468.000
119.205	326.210	469.000
121.605	324.509	469.000
120.273	325.247	469.000
243.941	213.976	470.000
244.463	214.344	470.000
47.346	189.585	471.000
47.231	189.662	471.000
-17.363	209.826	472.000
-15.285	211.238	472.000
-43.268	154.857	473.000
-42.713	155.098	473.000
205.265	375.119	474.000
204.311	374.618	474.000
203.566	377.977	474.000
215.347	328.574	475.000
215.573	328.840	475.000
193.975	378.015	476.000
192.296	378.399	476.000
192.312	378.338	476.000
216.955	324.176	477.000
216.790	324.524	477.000
85.259	329.389	478.000
86.517	329.574	478.000
-25.049	320.604	479.000
-25.244	318.632	479.000
-26.098	318.341	479.000
-25.903	317.292	479.000
-25.783	318.194	479.000
181.805	413.741	480.000
182.681	413.488	480.000
-110.592	236.232	481.000
-108.655	237.496	481.000
-109.665	237.762	481.000
220.829	321.526	482.000
219.329	322.252	482.000
219.047	322.692	482.000
219.682	322.401	482.000
205.376	201.390	483.000
204.663	200.518	483.000
-6.926	208.004	484.000
-7.315	207.471	484.000
-6.868	206.498	485.000
-5.657	205.519	485.000
-110.001	236.420	486.000
-110.466	236.978	486.000
-110.608	237.169	486.000
-109.693	237.257	486.000
-108.852	236.440	486.000
131.724	326.228	487.000
132.121	328.742	487.000
132.243	328.576	487.000
133.123	327.616	487.000
132.901	327.096	487.000
131.323	328.438	487.000
132.705	330.257	487.000
-4.651	203.266	488.000
-4.738	204.770	488.000
-4.674	205.918	488.000
-6.738	205.208	488.000
200.349	355.229	489.000
199.234	356.497	489.000
217.451	320.902	490.000
217.811	319.542	490.000
218.364	320.674	490.000
256.797	163.060	491.000
257.467	162.266	491.000
257.046	163.799	491.000
259.307	164.912	491.000
262.417	165.706	491.000
261.886	164.696	491.000
262.864	164.689	491.000
-109.462	233.990	492.000
-110.243	235.032	492.000
-19.117	312.892	493.000
-20.613	310.426	493.000
69.090	419.085	494.000
68.673	418.873	494.000
-34.164	292.553	495.000
-34.566	292.930	495.000
-34.144	293.186	495.000
323.327	229.580	496.000
322.702	229.055	496.000
323.255	228.933	497.000
322.683	228.995	497.000
99.547	238.607	498.000
100.118	239.078	498.000
100.071	238.778	498.000
122.258	365.777	499.000
123.352	365.806	499.000
123.571	366.143	499.000
445.979	98.958	500.000
445.722	98.447	500.000
445.722	98.447	500.000
444.421	96.926	500.000
-39.339	319.432	501.000
-39.388	319.610	501.000
-39.057	319.793	501.000
-38.758	319.481	501.000
-37.928	318.508	501.000
-34.929	292.454	502.000
-34.578	292.732	502.000
121.366	365.876	503.000
121.715	365.192	503.000
450.027	97.804	504.000
449.707	97.770	504.000
451.286	97.703	504.000
453.025	99.803	505.000
452.827	99.552	505.000
451.597	100.614	505.000
450.840	97.651	506.000
451.465	98.006	506.000
450.673	98.509	506.000
450.595	98.159	506.000
452.058	96.883	506.000
-34.237	293.001	507.000
-34.298	292.790	507.000
451.602	97.058	508.000
450.741	95.992	508.000
-48.770	155.287	509.000
-48.589	154.684	509.000
175.424	385.583	510.000
176.607	385.585	510.000
216.100	140.575	511.000
215.599	140.576	511.000
214.036	140.529	512.000
214.260	140.245	512.000
176.733	493.390	513.000
169.304	491.701	513.000
-15.029	339.553	514.000
-15.517	337.717	514.000
-16.110	337.458	514.000
-14.050	337.504	514.000
-22.434	324.852	515.000
-22.432	324.073	515.000
-21.768	322.442	515.000
-23.265	323.012	515.000
-23.469	322.461	515.000
-23.121	322.140	515.000
-24.293	322.552	515.000
162.240	383.737	516.000
162.696	383.810	516.000
162.818	383.639	516.000
163.175	383.552	516.000
162.587	383.371	516.000
162.848	383.455	516.000
162.369	383.551	516.000
162.240	383.644	516.000
265.922	429.581	517.000
266.271	429.572	517.000
265.847	429.334	517.000
265.983	429.799	517.000
394.275	390.367	518.000
395.304	391.165	518.000
442.041	318.159	519.000
441.850	318.636	519.000
442.539	318.594	519.000
442.801	319.712	519.000
442.515	319.452	519.000
442.362	319.306	519.000
442.346	319.222	519.000
442.507	319.380	519.000
104.925	412.237	520.000
104.032	411.388	520.000
102.604	413.817	520.000
102.925	414.091	520.000
150.386	391.298	521.000
150.699	391.308	521.000
150.434	390.461	521.000
151.332	388.277	521.000
152.245	388.432	521.000
153.383	386.675	521.000
153.530	385.841	521.000
153.945	384.502	521.000
134.803	344.875	522.000
134.067	344.468	522.000
133.463	343.955	522.000
132.600	343.816	522.000
272.754	342.090	523.000
271.859	340.514	523.000
271.604	340.426	523.000
268.858	340.671	523.000
268.237	340.162	523.000
335.971	320.064	524.000
335.534	321.761	524.000
335.099	321.260	524.000
334.851	320.280	524.000
334.528	319.820	524.000
356.102	320.482	525.000
357.178	321.193	525.000
142.210	519.445	526.000
142.417	518.195	526.000
168.379	494.817	527.000
168.081	495.666	527.000
168.240	493.826	527.000
169.262	491.790	527.000
325.215	344.181	528.000
324.322	343.392	528.000
426.312	352.909	529.000
423.668	354.013	529.000
424.056	354.477	529.000
425.989	354.274	529.000
424.114	353.052	529.000
424.921	354.966	529.000
428.150	353.789	529.000
427.698	353.994	529.000
426.594	353.622	529.000
424.853	353.538	529.000
424.863	352.210	529.000
424.984	352.068	529.000
427.984	352.951	529.000
116.947	307.647	530.000
116.374	306.806	530.000
117.561	307.810	530.000
117.355	308.468	530.000
175.566	443.166	531.000
175.504	444.092	531.000
201.638	463.528	532.000
201.030	462.760	532.000
201.135	462.716	532.000
202.244	461.873	532.000
162.879	362.409	533.000
162.830	362.512	533.000
160.759	362.205	533.000
358.263	320.488	534.000
357.881	321.231	534.000
358.869	321.449	534.000
358.817	323.008	534.000
359.535	324.670	534.000
83.506	486.428	535.000
83.319	486.473	535.000
110.095	524.613	536.000
109.895	522.615	536.000
142.704	519.292	537.000
142.900	518.962	537.000
142.713	518.020	537.000
142.635	518.200	537.000
141.075	519.634	537.000
141.421	519.803	537.000
141.294	519.034	537.000
141.682	518.837	537.000
141.499	518.255	537.000
152.305	491.250	538.000
153.190	490.985	538.000
153.002	490.949	538.000
152.701	490.232	538.000
-10.434	334.560	539.000
-11.061	333.374	539.000
-10.613	334.219	539.000
-11.480	335.484	539.000
-12.014	336.735	539.000
-11.856	335.837	539.000
-11.648	336.277	539.000
-10.381	335.689	539.000
-11.479	335.942	539.000
-12.959	340.323	539.000
-15.343	341.597	539.000
-14.124	341.994	539.000
-14.709	343.143	539.000
-16.602	342.664	539.000
-17.307	342.699	539.000
-17.629	344.325	539.000
-16.407	346.536	539.000
-16.097	346.846	539.000
-17.498	347.112	539.000
47.959	293.565	540.000
49.043	291.841	540.000
167.396	420.161	541.000
167.177	419.931	541.000
167.332	418.605	541.000
167.884	420.315	541.000
267.274	428.445	542.000
267.583	428.629	542.000
217.515	324.861	543.000
217.321	325.778	543.000
302.416	402.173	544.000
302.162	402.194	544.000
302.213	402.190	544.000
302.432	401.924	544.000
301.995	402.318	544.000
301.768	402.005	544.000
301.806	402.020	544.000
302.028	402.203	544.000
302.170	401.945	544.000
302.431	401.966	544.000
302.654	402.202	544.000
302.673	401.960	544.000
302.342	401.808	544.000
302.160	402.032	544.000
302.428	401.891	544.000
301.912	401.916	544.000
1.971	388.765	545.000
2.035	389.680	545.000
109.600	521.732	546.000
109.440	521.853	546.000
290.076	368.012	547.000
290.101	369.368	547.000
266.433	428.426	548.000
266.126	428.561	548.000
218.234	324.406	549.000
217.399	324.926	549.000
294.924	414.022	550.000
294.084	414.311	550.000
293.560	414.290	550.000
2.206	388.531	551.000
2.166	387.273	551.000
2.458	386.501	551.000
1.551	386.669	551.000
1.492	387.496	551.000
168.205	493.625	552.000
168.484	493.879	552.000
169.556	492.794	552.000
114.876	343.534	553.000
115.906	344.300	553.000
115.446	345.454	553.000
116.332	344.769	553.000
117.334	346.302	553.000
151.676	384.297	554.000
152.733	384.992	554.000
48.689	295.776	555.000
48.573	297.883	555.000
48.495	297.663	555.000
48.360	297.337	555.000
47.616	297.094	555.000
47.574	296.815	555.000
48.079	296.386	555.000
48.239	295.499	555.000
47.980	294.897	555.000
48.200	294.624	555.000
48.657	293.899	555.000
49.606	293.782	555.000
50.001	293.799	555.000
49.818	291.104	555.000
50.669	291.379	555.000
50.603	290.623	555.000
59.256	487.537	556.000
60.436	486.287	556.000
50.210	454.010	557.000
49.910	454.190	557.000
50.313	454.294	557.000
266.668	427.524	558.000
266.723	426.365	558.000
220.202	324.793	559.000
221.550	323.167	559.000
219.896	324.938	559.000
220.447	325.388	559.000
223.811	324.836	559.000
224.304	326.241	559.000
222.608	327.223	559.000
222.693	329.045	559.000
223.618	330.386	559.000
21.795	200.988	560.000
22.607	201.926	560.000
21.278	200.950	560.000
288.368	373.078	561.000
288.697	372.205	561.000
288.371	371.363	561.000
287.816	369.935	561.000
169.280	492.544	562.000
168.021	493.748	562.000
201.446	461.720	563.000
199.160	462.211	563.000
199.642	462.216	563.000
1.594	388.479	564.000
1.309	386.952	564.000
1.235	387.238	564.000
1.017	386.286	564.000
429.557	351.585	565.000
430.330	351.026	565.000
57.303	321.595	566.000
55.874	322.080	566.000
20.695	203.112	567.000
18.824	203.213	567.000
18.774	202.522	567.000
20.542	202.333	567.000
21.075	201.311	567.000
249.375	457.975	568.000
249.307	458.169	568.000
249.541	458.213	568.000
249.552	458.022	568.000
249.410	458.496	568.000
249.506	458.304	568.000
249.440	458.652	568.000
249.499	458.118	568.000
249.250	457.815	568.000
83.644	486.004	569.000
82.948	486.878	569.000
83.232	486.407	569.000
267.896	427.916	570.000
268.158	426.956	570.000
267.957	425.021	570.000
325.480	344.070	571.000
326.376	341.539	571.000
327.698	341.434	571.000
151.170	378.243	572.000
151.021	378.633	572.000
151.533	378.985	572.000
153.570	377.964	572.000
435.322	261.630	573.000
435.665	260.748	573.000
436.023	261.460	573.000
182.446	440.982	574.000
182.620	440.825	574.000
436.548	351.854	575.000
435.814	351.535	575.000
376.605	396.835	576.000
375.921	396.387	576.000
83.057	486.581	577.000
82.929	486.144	577.000
83.049	486.666	577.000
109.180	522.069	578.000
110.172	523.934	578.000
69.022	405.454	579.000
69.885	404.827	579.000
19.165	202.139	580.000
18.207	202.323	580.000
19.559	201.434	580.000
21.284	200.403	580.000
19.932	202.301	580.000
20.135	204.163	580.000
19.485	200.714	580.000
163.734	362.363	581.000
164.093	361.539	581.000
251.240	457.574	582.000
249.800	457.357	582.000
250.548	457.572	582.000
250.185	456.988	582.000
248.493	456.175	582.000
248.495	456.816	582.000
248.626	457.990	582.000
247.981	458.734	582.000
246.762	459.374	582.000
245.548	460.616	582.000
109.825	525.845	583.000
109.915	525.838	583.000
290.415	365.796	584.000
290.310	366.065	584.000
167.394	360.974	585.000
166.914	359.960	585.000
166.347	360.667	585.000
269.254	423.704	586.000
269.700	423.059	586.000
270.153	422.967	586.000
192.389	343.714	587.000
191.858	343.110	587.000
191.730	345.074	587.000
190.892	346.190	587.000
189.031	345.838	587.000
279.958	378.528	588.000
279.378	377.304	588.000
279.742	378.002	588.000
279.008	377.556	588.000
277.558	377.514	588.000
277.755	376.786	588.000
278.865	375.940	588.000
278.865	375.940	588.000
270.921	421.854	589.000
270.596	422.066	589.000
152.490	374.914	590.000
152.023	375.708	590.000
244.866	458.389	591.000
244.866	458.389	591.000
[truncated: 9,518 more rows]
