# Supplementary material for: The transpeptidase PBP2 governs initial localization and activity of the major cell-wall synthesis machinery in E. coli
Source: eLife. 2020 Feb 20;9:e50629. doi: 10.7554/eLife.50629 (PMC7089770; doi:10.7554/eLife.50629)
Supplement: Source data 1. [file elife-50629-data1.zip › data/fast/PAmCherry/A22inliq10min_3.txt]

X Y ID
60.670	401.076	1.000
60.205	400.739	1.000
60.214	400.937	1.000
60.280	400.401	1.000
60.615	400.475	1.000
60.682	400.846	1.000
59.781	400.282	1.000
319.002	198.259	2.000
318.112	197.102	2.000
371.856	283.313	3.000
372.143	284.488	3.000
372.548	285.327	3.000
372.286	284.334	3.000
373.837	284.631	3.000
373.784	284.168	3.000
374.202	284.118	3.000
373.017	284.191	3.000
373.738	284.772	3.000
375.271	284.040	3.000
376.610	283.050	3.000
423.321	355.455	4.000
423.727	355.285	4.000
422.628	355.349	4.000
32.870	182.244	5.000
31.611	182.912	5.000
29.724	183.526	5.000
29.763	183.053	5.000
139.156	440.970	6.000
139.936	443.450	6.000
140.326	443.406	6.000
139.694	443.694	6.000
139.690	443.126	6.000
138.231	440.558	6.000
138.186	439.472	6.000
62.290	382.332	7.000
61.656	381.043	7.000
63.038	385.700	7.000
261.462	279.713	8.000
262.323	279.092	8.000
263.136	277.605	8.000
332.497	307.981	9.000
334.586	310.438	9.000
334.965	310.933	9.000
334.330	308.264	9.000
332.558	304.466	9.000
332.376	305.608	9.000
332.013	305.017	9.000
332.654	305.277	9.000
334.996	306.698	9.000
346.502	377.554	10.000
345.628	379.022	10.000
354.533	331.478	11.000
356.706	329.421	11.000
356.809	330.238	11.000
355.779	327.369	11.000
356.077	327.653	11.000
354.720	326.613	11.000
353.228	326.383	11.000
350.013	326.681	11.000
454.907	365.502	12.000
453.956	364.144	12.000
453.663	362.654	12.000
454.378	363.684	12.000
477.661	301.783	13.000
476.748	302.435	13.000
171.710	401.874	14.000
171.943	401.093	14.000
173.661	401.686	14.000
204.045	361.878	15.000
203.932	362.610	15.000
288.767	64.098	16.000
287.372	62.174	16.000
286.942	60.416	16.000
288.231	57.851	16.000
289.224	58.624	16.000
289.233	58.134	16.000
288.082	324.172	17.000
286.053	325.905	17.000
304.123	254.520	18.000
303.246	255.201	18.000
303.012	254.802	18.000
303.148	254.465	18.000
303.425	254.357	18.000
305.867	255.204	18.000
335.173	285.024	19.000
335.061	284.581	19.000
334.640	284.829	19.000
340.573	357.662	20.000
340.445	358.189	20.000
340.958	355.027	20.000
476.829	334.404	21.000
477.090	333.014	21.000
254.585	320.296	22.000
254.920	319.753	22.000
255.140	319.207	22.000
255.103	319.800	22.000
271.082	238.313	23.000
271.097	237.975	23.000
271.920	238.013	23.000
273.039	238.242	23.000
274.868	239.464	23.000
275.730	240.551	23.000
286.856	241.369	24.000
286.554	241.670	24.000
287.493	243.779	24.000
288.126	242.741	24.000
294.992	84.505	25.000
296.909	86.696	25.000
332.886	207.540	26.000
333.764	205.758	26.000
337.105	191.388	27.000
335.212	190.085	27.000
337.429	190.261	27.000
336.562	191.226	27.000
334.309	190.926	27.000
332.453	189.046	27.000
332.092	188.231	27.000
331.749	188.965	27.000
330.842	187.058	27.000
330.010	187.168	27.000
330.941	188.188	27.000
333.350	189.788	27.000
333.348	189.785	27.000
332.678	188.894	27.000
332.250	188.154	27.000
331.743	188.564	27.000
331.510	188.310	27.000
332.236	189.420	27.000
331.312	189.902	27.000
464.005	334.609	28.000
463.675	334.218	28.000
463.992	334.014	28.000
463.619	334.086	28.000
464.183	334.253	28.000
464.203	334.026	28.000
464.379	333.503	28.000
464.136	334.669	28.000
463.628	334.355	28.000
463.846	334.602	28.000
464.055	334.472	28.000
463.953	334.576	28.000
267.003	189.161	29.000
263.090	189.670	29.000
366.100	300.455	30.000
367.691	300.119	30.000
368.323	302.064	30.000
58.965	389.029	31.000
57.910	388.630	31.000
59.106	389.127	31.000
224.273	404.398	32.000
226.095	405.386	32.000
227.077	405.307	32.000
228.403	404.261	32.000
229.664	402.884	32.000
349.485	288.275	33.000
349.815	288.339	33.000
349.575	288.078	33.000
349.831	288.404	33.000
349.215	288.555	33.000
349.438	288.038	33.000
349.355	288.329	33.000
349.312	288.168	33.000
349.157	288.140	33.000
433.492	271.802	34.000
432.659	270.959	34.000
225.491	298.767	35.000
224.437	299.667	35.000
225.510	300.202	35.000
222.997	301.518	35.000
222.831	302.730	35.000
222.773	302.716	35.000
222.126	304.061	35.000
223.215	303.711	35.000
223.242	302.172	35.000
224.144	302.555	35.000
224.271	303.966	35.000
260.649	20.731	36.000
260.133	20.392	36.000
259.185	21.222	36.000
259.345	23.952	36.000
259.821	23.101	36.000
321.161	354.668	37.000
319.521	354.352	37.000
318.674	354.332	37.000
318.711	356.071	37.000
317.415	356.795	37.000
318.760	356.623	37.000
319.564	358.203	37.000
320.762	357.982	37.000
322.557	357.554	37.000
322.613	357.563	37.000
321.367	357.943	37.000
319.659	357.658	37.000
319.318	356.942	37.000
320.613	355.566	37.000
346.586	259.884	38.000
346.756	259.900	38.000
346.320	259.644	38.000
345.770	259.950	38.000
346.516	259.767	38.000
346.628	259.782	38.000
453.213	364.419	39.000
453.726	366.171	39.000
280.232	340.256	40.000
278.916	340.291	40.000
280.083	342.173	40.000
277.417	346.307	40.000
276.089	345.553	40.000
275.125	345.078	40.000
280.708	368.069	41.000
280.958	369.027	41.000
281.163	368.776	41.000
281.600	367.904	41.000
281.814	367.103	41.000
282.074	367.095	41.000
283.300	365.339	41.000
284.159	365.275	41.000
284.288	364.519	41.000
284.003	364.498	41.000
284.174	366.418	41.000
340.313	359.231	42.000
341.593	359.334	42.000
344.821	361.606	42.000
345.045	362.063	42.000
345.639	360.919	42.000
86.406	386.950	43.000
83.713	387.530	43.000
83.891	388.006	43.000
288.806	243.547	44.000
287.913	242.713	44.000
287.364	243.836	44.000
386.278	427.532	45.000
386.539	427.955	45.000
393.939	401.348	46.000
392.640	400.452	46.000
393.168	399.347	46.000
393.587	398.650	46.000
394.089	396.051	46.000
395.528	397.703	46.000
396.165	396.521	46.000
62.391	400.090	47.000
63.663	398.008	47.000
62.945	398.251	47.000
348.392	375.975	48.000
348.825	375.764	48.000
349.391	375.820	48.000
370.679	336.843	49.000
369.676	336.305	49.000
370.103	336.131	49.000
370.203	336.686	49.000
370.003	336.952	49.000
370.220	337.393	49.000
453.548	365.449	50.000
451.494	365.722	50.000
450.982	367.476	50.000
449.824	367.078	50.000
450.023	365.545	50.000
450.580	366.574	50.000
450.337	367.102	50.000
451.357	366.582	50.000
451.410	367.756	50.000
452.332	369.328	50.000
452.861	372.262	50.000
452.195	373.298	50.000
450.154	371.984	50.000
449.235	371.844	50.000
449.625	371.178	50.000
449.634	370.468	50.000
450.073	369.611	50.000
450.269	369.822	50.000
450.546	369.587	50.000
451.770	368.461	50.000
451.186	368.134	50.000
451.008	370.562	50.000
450.643	369.705	50.000
450.191	369.705	50.000
450.591	370.433	50.000
450.305	371.432	50.000
451.619	371.837	50.000
491.577	322.617	51.000
491.685	320.789	51.000
205.459	365.535	52.000
205.533	366.237	52.000
430.073	269.211	53.000
430.954	268.361	53.000
430.456	269.122	53.000
286.109	331.430	54.000
286.787	332.196	54.000
285.991	332.118	54.000
286.961	329.538	54.000
384.778	272.956	55.000
383.683	272.509	55.000
381.092	271.502	55.000
381.265	271.307	55.000
389.196	430.106	56.000
388.055	429.160	56.000
86.441	385.347	57.000
85.652	384.767	57.000
86.163	384.695	57.000
286.598	57.649	58.000
287.065	58.178	58.000
307.420	256.654	59.000
307.404	256.372	59.000
307.981	256.958	59.000
330.315	205.212	60.000
329.481	202.962	60.000
329.191	203.031	60.000
349.413	325.489	61.000
350.627	323.913	61.000
351.242	323.694	61.000
353.405	324.070	61.000
354.249	324.704	61.000
353.941	323.642	61.000
376.181	280.999	62.000
375.617	281.919	62.000
12.699	190.084	63.000
11.309	189.923	63.000
10.228	189.537	63.000
10.493	189.314	63.000
205.425	364.591	64.000
204.890	362.149	64.000
206.928	363.361	64.000
207.112	363.323	64.000
239.881	195.221	65.000
240.468	195.757	65.000
240.614	196.583	65.000
239.718	197.217	65.000
261.366	178.281	66.000
260.805	181.952	66.000
261.530	182.738	66.000
346.728	259.729	67.000
346.272	260.126	67.000
346.541	259.446	67.000
347.660	362.984	68.000
348.189	363.333	68.000
347.745	362.257	68.000
346.261	360.042	68.000
492.208	322.826	69.000
490.154	323.097	69.000
100.136	364.091	70.000
100.405	364.506	70.000
100.693	364.836	70.000
100.481	364.410	70.000
249.633	366.044	71.000
248.735	366.516	71.000
248.741	366.590	71.000
247.630	367.392	71.000
246.898	366.427	71.000
246.172	368.459	71.000
247.274	370.490	71.000
253.887	317.538	72.000
252.516	316.431	72.000
250.740	315.369	72.000
249.980	313.448	72.000
277.422	344.013	73.000
277.548	344.416	73.000
277.972	343.671	73.000
339.171	274.432	74.000
339.633	274.685	74.000
339.855	274.561	74.000
339.865	274.264	74.000
340.059	274.631	74.000
339.469	274.489	74.000
319.157	262.376	75.000
320.711	259.924	75.000
375.423	282.667	76.000
375.417	283.686	76.000
376.618	283.479	76.000
376.556	284.484	76.000
478.006	300.415	77.000
477.398	299.555	77.000
287.424	31.574	78.000
288.494	30.507	78.000
287.177	246.953	79.000
287.867	243.916	79.000
332.841	203.327	80.000
333.096	199.807	80.000
390.130	432.249	81.000
390.503	431.974	81.000
463.909	334.165	82.000
463.498	333.813	82.000
463.770	334.157	82.000
346.412	259.736	83.000
346.631	259.959	83.000
346.484	260.580	83.000
11.948	189.372	84.000
13.365	189.578	84.000
13.415	189.094	84.000
14.262	189.319	84.000
13.237	421.063	85.000
14.339	420.478	85.000
15.299	418.975	85.000
16.566	417.384	85.000
17.794	417.193	85.000
17.535	416.626	85.000
17.664	415.332	85.000
18.224	415.651	85.000
18.909	414.982	85.000
18.946	413.780	85.000
20.028	410.863	85.000
19.869	412.056	85.000
19.259	412.267	85.000
20.631	412.981	85.000
20.299	414.464	85.000
21.007	416.273	85.000
20.935	417.166	85.000
19.630	419.203	85.000
20.186	420.214	85.000
20.186	420.214	85.000
18.933	420.172	85.000
18.800	418.232	85.000
19.321	419.008	85.000
19.351	419.739	85.000
17.383	418.262	85.000
15.956	418.215	85.000
239.474	196.295	86.000
239.623	196.335	86.000
238.383	195.456	86.000
238.993	194.629	86.000
239.447	193.406	86.000
277.701	343.130	87.000
278.074	343.995	87.000
278.172	345.251	87.000
343.094	357.956	88.000
344.828	358.631	88.000
347.100	359.087	88.000
348.273	358.363	88.000
348.113	356.496	88.000
100.464	364.606	89.000
100.109	364.808	89.000
99.657	364.608	89.000
353.656	323.810	90.000
353.109	323.513	90.000
432.211	272.157	91.000
432.569	272.699	91.000
432.217	274.877	91.000
432.397	274.144	91.000
434.039	274.473	91.000
433.793	273.405	91.000
433.613	270.443	91.000
431.918	270.556	91.000
333.083	202.073	92.000
333.553	202.548	92.000
463.589	334.484	93.000
463.491	334.582	93.000
463.361	334.296	93.000
463.398	335.362	93.000
462.665	335.124	93.000
462.579	334.323	93.000
71.084	419.248	94.000
70.540	418.785	94.000
197.922	352.618	95.000
197.765	353.124	95.000
208.405	361.831	96.000
208.739	362.369	96.000
398.099	384.246	97.000
397.557	382.996	97.000
397.930	383.186	97.000
397.509	382.020	97.000
397.254	381.951	97.000
396.886	381.388	97.000
397.582	381.342	97.000
396.942	381.796	97.000
396.701	381.930	97.000
396.272	382.235	97.000
395.786	382.904	97.000
395.324	383.160	97.000
395.340	384.106	97.000
264.408	185.087	98.000
265.778	184.577	98.000
267.250	184.687	98.000
280.324	344.902	99.000
278.920	344.910	99.000
279.782	345.248	99.000
281.263	344.653	99.000
281.464	345.238	99.000
279.805	345.843	99.000
276.469	343.698	99.000
275.421	343.924	99.000
275.281	343.901	99.000
275.692	345.239	99.000
277.012	345.818	99.000
278.023	346.479	99.000
277.299	347.511	99.000
375.368	284.851	100.000
376.213	285.300	100.000
377.667	286.092	100.000
377.068	285.252	100.000
377.328	285.261	100.000
392.366	429.905	101.000
391.142	430.375	101.000
281.861	367.208	102.000
284.018	366.457	102.000
284.604	366.744	102.000
339.670	273.827	103.000
339.631	273.846	103.000
339.785	273.618	103.000
339.803	273.718	103.000
339.548	274.109	103.000
339.156	274.023	103.000
197.381	353.306	104.000
197.158	352.938	104.000
197.211	352.881	104.000
470.412	304.197	105.000
470.282	304.103	105.000
229.766	404.651	106.000
229.968	405.685	106.000
227.310	406.861	106.000
226.265	406.396	106.000
226.215	407.613	106.000
354.957	323.430	107.000
355.214	324.454	107.000
264.571	185.343	108.000
262.763	185.797	108.000
-3.551	404.970	109.000
-3.967	403.546	109.000
-4.578	402.799	109.000
-6.133	401.967	109.000
-6.512	402.870	109.000
-5.856	405.256	109.000
-8.519	407.231	109.000
319.423	256.507	110.000
318.798	258.878	110.000
344.695	293.540	111.000
344.208	292.635	111.000
469.956	303.817	112.000
470.444	304.022	112.000
197.532	353.005	113.000
197.553	352.923	113.000
198.144	352.993	113.000
197.969	353.642	113.000
198.039	353.050	113.000
201.397	237.084	114.000
200.848	236.190	114.000
200.702	233.886	114.000
202.050	234.142	114.000
270.600	246.932	115.000
269.651	246.198	115.000
270.546	245.634	115.000
269.193	245.476	115.000
270.389	245.974	115.000
276.323	60.633	116.000
277.090	62.473	116.000
277.492	63.300	116.000
280.523	64.180	116.000
282.189	63.937	116.000
282.024	64.422	116.000
282.117	64.070	116.000
283.728	62.575	116.000
283.728	62.575	116.000
283.586	62.343	116.000
339.183	274.012	117.000
338.724	273.830	117.000
338.627	274.178	117.000
338.966	273.858	117.000
339.313	274.067	117.000
338.793	274.374	117.000
338.304	274.516	117.000
338.304	274.516	117.000
338.048	275.403	117.000
355.324	327.404	118.000
354.248	328.124	118.000
354.689	328.897	118.000
354.775	328.878	118.000
354.689	327.895	118.000
355.188	327.952	118.000
438.597	314.692	119.000
439.299	314.027	119.000
440.722	314.991	119.000
439.924	315.371	119.000
441.010	316.840	119.000
440.544	317.692	119.000
441.458	317.500	119.000
441.458	317.500	119.000
439.849	317.452	119.000
439.902	315.494	119.000
440.061	316.093	119.000
317.372	257.741	120.000
318.965	256.716	120.000
318.093	256.655	120.000
337.526	379.373	121.000
335.632	380.725	121.000
335.808	380.101	121.000
335.689	380.401	121.000
230.655	38.779	122.000
229.902	37.725	122.000
230.509	39.276	122.000
229.009	39.128	122.000
254.319	292.801	123.000
254.600	292.828	123.000
253.169	292.181	123.000
294.258	416.009	124.000
293.262	415.205	124.000
291.964	415.868	124.000
292.659	415.051	124.000
293.128	415.284	124.000
293.128	415.284	124.000
431.220	259.115	125.000
431.181	258.349	125.000
430.565	257.246	125.000
432.249	257.808	125.000
431.714	259.332	125.000
431.714	259.332	125.000
433.185	258.581	125.000
320.757	356.617	126.000
319.703	357.157	126.000
352.785	304.864	127.000
353.135	305.450	127.000
352.500	305.058	127.000
409.598	275.794	128.000
410.856	275.740	128.000
281.076	367.237	129.000
280.133	367.621	129.000
282.598	366.575	129.000
282.598	366.575	129.000
329.475	189.468	130.000
330.365	189.053	130.000
331.015	188.486	130.000
331.015	188.486	130.000
331.530	187.922	130.000
447.864	255.386	131.000
446.756	255.025	131.000
198.275	353.454	132.000
197.594	353.271	132.000
197.594	353.271	132.000
197.537	353.188	132.000
197.780	353.277	132.000
198.189	353.988	132.000
271.683	245.571	133.000
269.865	245.051	133.000
269.865	245.051	133.000
269.875	244.493	133.000
270.845	243.562	133.000
129.973	432.673	134.000
129.973	432.673	134.000
129.944	431.623	134.000
129.916	429.212	134.000
253.856	293.174	135.000
253.856	293.174	135.000
356.289	327.637	136.000
355.323	326.176	136.000
229.988	42.791	137.000
230.254	43.375	137.000
281.662	419.434	138.000
281.199	418.596	138.000
281.956	418.864	138.000
282.650	419.058	138.000
318.105	257.775	139.000
317.347	258.423	139.000
318.389	256.386	139.000
316.933	257.665	139.000
316.270	258.799	139.000
424.704	278.859	140.000
424.666	278.825	140.000
476.831	328.215	141.000
478.895	329.487	141.000
478.331	330.109	141.000
476.983	330.060	141.000
479.448	331.592	141.000
479.323	329.276	141.000
454.505	373.931	142.000
454.362	373.915	142.000
454.259	373.456	142.000
454.728	374.679	142.000
455.163	374.337	142.000
470.611	304.245	143.000
470.067	303.958	143.000
284.006	363.864	144.000
284.267	363.858	144.000
324.050	221.352	145.000
324.050	221.352	145.000
324.942	220.352	145.000
323.939	221.016	145.000
324.628	221.286	145.000
324.984	221.354	145.000
325.984	222.507	145.000
325.260	223.394	145.000
325.295	223.768	145.000
325.093	224.010	145.000
324.454	224.449	145.000
323.415	225.192	145.000
322.985	225.910	145.000
320.688	226.928	145.000
129.994	430.368	146.000
128.560	430.346	146.000
128.792	431.429	146.000
128.903	433.478	146.000
130.487	433.928	146.000
128.828	433.841	146.000
128.185	434.812	146.000
125.432	433.228	146.000
15.153	418.781	147.000
15.319	418.829	147.000
15.420	418.861	147.000
349.670	420.947	148.000
351.332	421.200	148.000
352.439	420.129	148.000
449.070	258.350	149.000
448.157	258.657	149.000
448.687	258.444	149.000
448.337	259.696	149.000
447.146	259.612	149.000
447.305	260.667	149.000
448.586	261.257	149.000
448.875	261.419	149.000
449.844	261.167	149.000
34.837	191.302	150.000
35.080	192.376	150.000
35.937	192.486	150.000
36.310	193.178	150.000
37.139	192.769	150.000
267.880	61.664	151.000
266.769	61.698	151.000
266.541	61.716	151.000
265.725	62.276	151.000
264.436	64.461	151.000
265.039	65.301	151.000
265.072	67.423	151.000
198.327	353.144	152.000
198.786	353.206	152.000
198.373	354.122	152.000
25.037	416.417	153.000
26.031	412.470	153.000
26.387	413.479	153.000
26.392	414.716	153.000
26.663	415.620	153.000
27.176	416.152	153.000
400.722	251.894	154.000
399.992	251.693	154.000
335.815	200.472	155.000
336.739	200.030	155.000
454.091	373.566	156.000
454.226	373.397	156.000
454.084	374.060	156.000
393.380	386.616	157.000
394.263	386.538	157.000
393.798	386.126	157.000
393.940	385.301	157.000
110.839	397.375	158.000
110.774	398.062	158.000
111.086	397.306	158.000
467.938	301.265	159.000
467.439	300.452	159.000
467.959	299.714	159.000
469.195	299.256	159.000
469.561	300.154	159.000
469.965	300.075	159.000
468.767	301.181	159.000
469.455	303.483	159.000
14.752	418.120	160.000
15.152	418.276	160.000
479.536	328.038	161.000
480.734	327.472	161.000
410.132	276.264	162.000
410.600	276.240	162.000
408.765	276.277	162.000
408.241	276.308	162.000
407.731	276.414	162.000
406.905	275.665	162.000
127.210	435.265	163.000
127.148	434.476	163.000
124.918	436.650	163.000
125.093	435.948	163.000
125.044	435.011	163.000
124.731	432.984	163.000
124.825	432.015	163.000
125.367	431.458	163.000
124.059	430.453	163.000
198.555	353.554	164.000
198.462	352.991	164.000
197.698	352.901	164.000
198.594	353.640	164.000
198.623	353.087	164.000
198.742	353.040	164.000
198.871	352.588	164.000
198.794	352.708	164.000
198.223	352.812	164.000
198.580	352.872	164.000
261.289	181.423	165.000
260.713	182.691	165.000
259.434	183.912	165.000
111.580	397.269	166.000
113.570	398.071	166.000
113.655	398.671	166.000
114.120	398.787	166.000
113.646	400.376	166.000
113.754	400.441	166.000
114.834	401.435	166.000
393.966	385.322	167.000
395.088	386.463	167.000
394.511	386.215	167.000
394.705	387.475	167.000
395.279	388.260	167.000
395.199	388.482	167.000
395.179	388.281	167.000
395.704	389.081	167.000
410.366	389.266	168.000
408.977	388.356	168.000
480.362	328.012	169.000
479.611	326.896	169.000
480.709	326.356	169.000
15.819	420.631	170.000
17.084	421.318	170.000
381.591	336.501	171.000
381.563	336.624	171.000
381.087	336.911	171.000
381.676	336.486	171.000
254.067	197.657	172.000
253.425	197.229	172.000
252.333	198.137	172.000
229.573	224.665	173.000
229.861	224.286	173.000
229.565	224.884	173.000
262.266	185.048	174.000
264.116	184.423	174.000
76.063	414.522	175.000
76.010	416.044	175.000
76.018	415.213	175.000
75.873	415.913	175.000
75.295	417.114	175.000
74.699	416.512	175.000
252.175	200.723	176.000
250.206	202.038	176.000
249.068	202.602	176.000
247.247	202.928	176.000
247.805	202.300	176.000
248.758	202.852	176.000
247.321	201.958	176.000
246.449	202.936	176.000
98.346	433.842	177.000
97.385	435.046	177.000
96.464	436.550	177.000
94.829	437.288	177.000
229.716	228.326	178.000
230.146	228.506	178.000
230.328	228.735	178.000
231.547	227.737	178.000
297.109	291.756	179.000
297.292	292.115	179.000
298.905	294.814	180.000
299.551	297.668	180.000
298.131	299.388	180.000
401.530	257.142	181.000
401.775	258.246	181.000
400.258	257.701	181.000
334.824	202.270	182.000
335.548	203.489	182.000
333.560	206.260	182.000
95.676	438.243	183.000
95.947	438.154	183.000
94.944	439.036	183.000
95.503	439.510	183.000
95.267	439.167	183.000
94.603	439.434	183.000
93.394	438.351	183.000
94.623	437.810	183.000
94.100	437.191	183.000
338.508	407.625	184.000
337.970	406.939	184.000
337.739	407.598	184.000
337.880	408.148	184.000
338.626	408.086	184.000
338.139	407.981	184.000
338.282	407.827	184.000
338.338	407.747	184.000
125.261	436.110	185.000
125.113	435.211	185.000
124.289	435.698	185.000
124.345	434.787	185.000
169.188	402.821	186.000
170.483	403.363	186.000
172.710	403.797	186.000
173.900	403.300	186.000
172.294	402.971	186.000
171.490	404.361	186.000
171.253	403.390	186.000
171.352	402.788	186.000
171.344	402.460	186.000
169.658	403.742	186.000
300.511	308.693	187.000
299.566	308.417	187.000
296.587	306.111	187.000
296.730	307.438	187.000
296.385	308.522	187.000
297.063	306.250	187.000
297.123	304.933	187.000
230.474	227.460	188.000
230.191	227.997	188.000
229.669	227.219	188.000
298.951	295.010	189.000
299.035	293.431	189.000
299.597	293.947	189.000
298.084	294.305	189.000
298.839	296.026	189.000
297.513	293.047	189.000
298.041	294.031	189.000
396.808	256.336	190.000
396.574	256.381	190.000
320.867	221.175	191.000
323.632	220.409	191.000
333.036	300.325	192.000
332.639	301.054	192.000
332.366	300.797	192.000
331.950	299.956	192.000
218.594	48.303	193.000
218.579	47.787	193.000
218.530	47.575	193.000
432.436	352.156	194.000
431.368	349.590	194.000
318.161	221.345	195.000
318.606	221.036	195.000
318.523	223.700	195.000
246.447	195.770	196.000
248.132	194.507	196.000
249.254	193.499	196.000
338.323	407.835	197.000
338.807	407.464	197.000
337.728	407.116	197.000
337.386	407.493	197.000
337.216	407.983	197.000
237.332	400.616	198.000
237.392	401.210	198.000
236.266	400.974	198.000
330.683	301.572	199.000
326.965	302.850	199.000
431.056	346.639	200.000
432.295	347.649	200.000
431.285	347.461	200.000
431.222	347.571	200.000
95.864	439.112	201.000
95.331	439.453	201.000
94.633	439.894	201.000
169.602	403.533	202.000
169.269	402.456	202.000
169.366	402.376	202.000
171.593	401.495	202.000
171.818	401.567	202.000
171.823	403.728	202.000
172.673	405.538	202.000
173.870	406.614	202.000
174.607	405.558	202.000
175.060	405.012	202.000
248.845	192.132	203.000
249.436	191.455	203.000
328.172	304.786	204.000
327.990	306.301	204.000
327.617	307.699	204.000
328.615	307.493	204.000
395.776	388.474	205.000
394.893	388.554	205.000
241.862	353.732	206.000
240.718	357.395	206.000
434.039	348.963	207.000
434.123	350.284	207.000
434.572	350.414	207.000
434.986	350.116	207.000
436.083	350.128	207.000
394.647	387.849	208.000
394.724	387.819	208.000
394.145	387.084	208.000
283.701	210.452	209.000
283.504	210.639	209.000
283.336	211.402	209.000
284.061	211.703	209.000
284.177	211.307	209.000
380.636	410.877	210.000
380.488	411.417	210.000
380.611	411.063	210.000
231.838	32.558	211.000
232.819	33.413	211.000
232.415	33.373	211.000
218.524	47.020	212.000
218.780	47.382	212.000
454.634	371.872	213.000
454.418	373.208	213.000
452.649	373.201	213.000
452.591	372.951	213.000
451.754	372.829	213.000
450.630	372.505	213.000
449.654	372.695	213.000
450.355	373.479	213.000
449.355	374.293	213.000
450.783	373.676	213.000
451.509	373.720	213.000
450.438	374.361	213.000
451.132	374.299	213.000
94.961	438.407	214.000
95.426	438.334	214.000
95.799	437.977	214.000
96.286	437.970	214.000
96.644	438.039	214.000
96.098	438.442	214.000
96.641	437.856	214.000
96.550	437.799	214.000
97.056	440.284	214.000
98.797	440.148	214.000
98.902	439.611	214.000
97.283	439.760	214.000
96.681	438.380	214.000
95.935	438.029	214.000
97.711	438.527	214.000
97.636	438.114	214.000
96.913	438.036	214.000
97.006	437.155	214.000
250.880	345.882	215.000
250.808	345.709	215.000
251.089	346.100	215.000
250.959	346.077	215.000
218.360	48.034	216.000
218.782	47.862	216.000
218.855	48.345	216.000
218.845	48.294	216.000
218.932	47.791	216.000
218.728	48.032	216.000
218.342	47.677	216.000
218.548	47.889	216.000
218.488	48.698	216.000
218.602	48.172	216.000
218.960	47.770	216.000
218.522	47.511	216.000
217.887	47.848	216.000
396.526	389.653	217.000
396.421	389.998	217.000
231.169	34.385	218.000
229.940	34.884	218.000
209.636	403.798	219.000
209.745	403.922	219.000
210.734	406.632	219.000
209.875	404.406	219.000
209.648	403.371	219.000
209.437	401.979	219.000
209.263	403.611	219.000
210.026	402.739	219.000
211.529	403.282	219.000
213.868	401.617	219.000
213.995	400.823	219.000
213.592	400.586	219.000
214.850	401.103	219.000
250.715	345.918	220.000
250.862	345.962	220.000
251.398	346.035	220.000
309.580	264.267	221.000
311.383	265.199	221.000
451.062	373.611	222.000
450.533	374.542	222.000
449.890	374.169	222.000
250.760	346.223	223.000
250.810	345.955	223.000
250.594	345.936	223.000
250.617	346.245	223.000
251.090	346.014	223.000
250.391	345.920	223.000
251.004	345.530	223.000
250.943	346.157	223.000
327.996	258.742	224.000
327.127	257.653	224.000
311.339	264.812	225.000
311.167	265.666	225.000
311.390	265.725	225.000
311.333	266.612	225.000
310.971	266.445	225.000
311.210	265.677	225.000
310.455	265.904	225.000
308.956	266.263	225.000
308.178	265.596	225.000
308.006	263.514	225.000
308.256	261.802	225.000
308.814	263.109	225.000
309.623	262.883	225.000
308.701	262.222	225.000
448.754	372.236	226.000
449.466	371.722	226.000
449.472	371.439	226.000
449.389	372.837	226.000
449.537	373.387	226.000
97.006	436.669	227.000
97.112	436.466	227.000
96.682	438.229	227.000
96.740	439.231	227.000
97.022	438.677	227.000
96.983	437.953	227.000
97.548	437.919	227.000
96.905	437.818	227.000
96.075	438.337	227.000
396.522	389.071	228.000
396.201	389.161	228.000
195.874	327.064	229.000
196.710	327.527	229.000
196.862	328.673	229.000
225.621	393.056	230.000
224.775	391.906	230.000
226.021	392.229	230.000
450.735	372.823	231.000
451.156	372.988	231.000
450.337	373.844	231.000
450.017	374.123	231.000
450.742	372.855	231.000
214.409	402.410	232.000
214.633	401.470	232.000
212.854	401.267	232.000
250.954	345.382	233.000
250.874	346.261	233.000
250.886	345.963	233.000
250.835	345.794	233.000
251.011	345.410	233.000
95.662	436.432	234.000
95.333	436.411	234.000
95.277	436.294	234.000
96.122	436.684	234.000
196.608	328.833	235.000
194.946	329.028	235.000
323.599	255.701	236.000
324.378	254.171	236.000
325.332	253.968	236.000
325.375	254.558	236.000
325.609	254.112	236.000
324.954	253.415	236.000
307.694	264.179	237.000
307.434	263.721	237.000
307.385	261.862	237.000
69.324	379.756	238.000
70.038	379.938	238.000
69.368	380.160	238.000
70.067	379.370	239.000
70.829	379.880	239.000
70.987	380.483	239.000
19.268	421.594	240.000
19.015	422.471	240.000
75.473	417.890	241.000
75.352	417.463	241.000
218.029	332.171	242.000
218.391	331.505	242.000
218.691	333.377	243.000
218.345	332.011	243.000
334.027	257.166	244.000
332.336	256.469	244.000
332.120	259.180	244.000
334.015	259.502	244.000
227.941	310.935	245.000
228.174	310.936	245.000
228.406	311.518	245.000
227.698	311.528	245.000
243.697	385.617	246.000
244.221	385.899	246.000
245.426	385.384	246.000
244.964	384.636	246.000
247.000	383.564	246.000
248.037	383.443	246.000
248.725	382.605	246.000
250.868	383.313	246.000
251.055	385.748	246.000
250.560	383.319	246.000
248.885	381.963	246.000
248.562	383.488	246.000
250.603	383.739	246.000
424.859	395.570	247.000
423.303	396.230	247.000
422.208	395.897	247.000
423.120	395.398	247.000
245.983	199.564	248.000
246.794	201.051	248.000
330.186	231.156	249.000
328.698	231.481	249.000
327.582	231.348	249.000
384.098	272.233	250.000
383.918	273.270	250.000
384.204	271.819	250.000
385.606	272.180	250.000
421.843	396.184	251.000
422.711	396.574	251.000
423.486	392.307	252.000
423.928	392.779	252.000
345.593	214.523	253.000
346.147	216.740	253.000
68.286	376.051	254.000
67.944	375.553	254.000
69.278	374.456	254.000
69.377	374.154	254.000
69.410	375.920	254.000
69.104	375.560	254.000
69.212	374.596	254.000
68.863	374.934	254.000
69.639	373.412	254.000
69.115	373.380	254.000
67.809	375.867	254.000
68.119	375.176	254.000
313.302	256.481	255.000
313.574	256.671	255.000
313.498	256.731	255.000
313.598	256.618	255.000
313.198	256.813	255.000
217.846	408.405	256.000
217.879	407.215	256.000
227.861	311.440	257.000
228.537	311.248	257.000
351.571	405.031	258.000
352.954	406.208	258.000
352.933	405.251	258.000
67.492	376.137	259.000
66.712	375.922	259.000
69.602	376.458	259.000
69.172	377.165	259.000
67.391	376.728	259.000
67.720	377.915	259.000
248.421	377.713	260.000
248.932	377.151	260.000
302.587	358.345	261.000
303.248	357.506	261.000
30.296	427.966	262.000
30.400	429.211	262.000
30.121	428.544	262.000
30.099	428.808	262.000
30.486	428.682	262.000
30.552	429.255	262.000
32.024	429.882	262.000
31.940	430.564	262.000
32.942	430.805	262.000
32.683	430.105	262.000
32.180	430.127	262.000
31.552	429.872	262.000
32.306	429.870	262.000
32.843	429.817	262.000
32.085	431.336	262.000
-9.534	398.359	263.000
-8.910	398.700	263.000
-8.363	398.798	263.000
-7.968	398.234	263.000
-6.899	397.710	263.000
-6.232	399.196	263.000
-5.466	398.513	263.000
-3.443	399.286	263.000
-4.294	401.080	263.000
-3.461	401.890	263.000
-4.143	400.430	263.000
-5.491	401.631	263.000
-4.735	402.002	263.000
-3.148	400.681	263.000
-3.990	399.358	263.000
141.503	438.846	264.000
139.431	437.026	264.000
138.808	435.563	264.000
127.297	416.850	265.000
126.618	417.422	265.000
126.724	417.080	265.000
179.469	372.544	266.000
180.069	374.525	266.000
181.256	375.419	266.000
182.016	375.728	266.000
183.393	374.478	266.000
184.357	373.965	266.000
242.183	277.970	267.000
243.021	277.182	267.000
241.820	277.774	267.000
241.856	278.673	267.000
241.399	278.362	267.000
241.706	278.993	267.000
241.494	278.947	267.000
240.468	278.493	267.000
240.169	277.862	267.000
241.691	278.201	267.000
269.125	66.688	268.000
268.417	66.664	268.000
270.123	65.770	268.000
269.293	65.971	268.000
301.811	288.201	269.000
301.981	288.944	269.000
336.789	406.093	270.000
336.199	406.081	270.000
335.980	406.292	270.000
335.841	405.712	270.000
335.855	404.219	270.000
352.757	259.171	271.000
352.792	259.453	271.000
352.907	259.129	271.000
359.846	279.934	272.000
359.873	280.405	272.000
360.734	279.887	272.000
359.279	280.648	272.000
358.436	281.136	272.000
358.014	282.204	272.000
356.784	282.755	272.000
357.753	281.874	272.000
357.584	282.040	272.000
358.602	281.709	272.000
369.939	385.632	273.000
369.440	385.732	273.000
369.774	385.676	273.000
369.803	385.713	273.000
369.976	385.577	273.000
369.695	385.496	273.000
369.407	385.639	273.000
369.357	385.627	273.000
369.725	385.988	273.000
369.317	385.549	273.000
369.371	385.885	273.000
387.516	336.441	274.000
388.018	337.561	274.000
387.703	336.925	274.000
387.578	336.906	274.000
387.744	336.391	274.000
388.175	336.535	274.000
387.811	338.042	274.000
399.836	256.221	275.000
400.840	255.479	275.000
399.857	256.375	275.000
399.190	257.912	275.000
400.794	256.091	275.000
391.537	415.429	276.000
391.441	415.522	276.000
391.202	414.686	276.000
391.553	413.332	276.000
392.082	413.043	276.000
391.416	411.779	276.000
408.781	301.610	277.000
408.840	301.873	277.000
408.661	301.648	277.000
408.696	301.702	277.000
408.613	301.698	277.000
408.701	301.981	277.000
408.557	302.022	277.000
408.555	301.773	277.000
408.978	301.839	277.000
408.717	301.999	277.000
408.715	302.062	277.000
408.915	301.678	277.000
408.874	301.776	277.000
408.801	301.929	277.000
408.923	301.990	277.000
409.180	302.034	277.000
409.357	302.116	277.000
409.172	301.892	277.000
409.094	301.792	277.000
408.399	301.895	277.000
408.841	301.872	277.000
409.086	301.901	277.000
409.033	302.066	277.000
408.970	301.804	277.000
408.575	302.153	277.000
408.958	301.952	277.000
408.736	301.921	277.000
408.705	301.773	277.000
408.933	301.626	277.000
408.731	301.889	277.000
408.760	301.781	277.000
408.905	301.979	277.000
408.909	301.767	277.000
408.564	301.973	277.000
408.830	301.566	277.000
408.553	301.667	277.000
408.878	301.787	277.000
408.760	301.877	277.000
408.938	301.861	277.000
408.870	301.849	277.000
408.815	301.937	277.000
408.937	301.786	277.000
408.855	301.928	277.000
408.834	301.955	277.000
409.159	301.711	277.000
408.352	301.521	277.000
441.226	260.517	278.000
440.554	260.494	278.000
102.392	380.954	279.000
102.406	380.779	279.000
102.229	380.718	279.000
106.046	370.298	280.000
105.568	371.957	280.000
105.027	371.967	280.000
248.256	392.506	281.000
248.763	394.071	281.000
247.825	393.147	281.000
246.499	395.195	281.000
301.286	428.866	282.000
300.527	429.251	282.000
298.932	428.710	282.000
299.551	428.577	282.000
300.862	429.119	282.000
300.934	428.699	282.000
301.687	430.080	282.000
302.825	431.321	282.000
304.092	429.903	282.000
304.190	428.127	282.000
381.225	324.827	283.000
381.325	324.003	283.000
380.008	322.860	283.000
378.652	322.632	283.000
378.067	321.799	283.000
377.411	322.246	283.000
377.036	323.149	283.000
377.737	322.668	283.000
376.873	324.023	283.000
376.719	322.544	283.000
378.314	320.182	283.000
379.022	320.510	283.000
387.934	284.374	284.000
387.632	283.659	284.000
446.117	243.033	285.000
446.106	243.133	285.000
446.362	242.225	285.000
117.106	376.045	286.000
117.158	376.285	286.000
117.080	375.940	286.000
198.720	348.550	287.000
199.019	348.287	287.000
199.294	347.829	287.000
199.383	347.289	287.000
197.884	347.479	287.000
197.628	346.862	287.000
196.370	347.170	287.000
214.120	396.435	288.000
212.463	395.920	288.000
212.605	395.498	288.000
213.505	394.500	288.000
214.193	394.234	288.000
213.731	394.685	288.000
231.918	374.981	289.000
231.887	374.102	289.000
232.178	373.824	289.000
231.905	373.873	289.000
231.673	374.312	289.000
231.798	374.217	289.000
232.129	374.043	289.000
231.733	374.073	289.000
231.593	374.016	289.000
232.047	374.365	289.000
231.863	373.960	289.000
232.088	373.710	289.000
231.935	374.595	289.000
232.007	374.150	289.000
231.895	374.356	289.000
231.839	373.724	289.000
232.182	374.170	289.000
282.516	247.876	290.000
282.329	246.880	290.000
280.815	246.681	290.000
279.340	245.557	290.000
278.967	244.811	290.000
279.500	245.646	290.000
278.998	244.881	290.000
325.197	265.564	291.000
326.264	265.875	291.000
438.642	177.240	292.000
438.698	177.496	292.000
439.291	177.758	292.000
280.354	26.769	293.000
279.638	26.428	293.000
278.985	24.788	293.000
278.526	24.789	293.000
277.490	24.740	293.000
265.699	33.256	294.000
265.132	33.440	294.000
257.920	258.331	295.000
258.663	256.488	295.000
258.655	255.421	295.000
258.344	255.480	295.000
306.336	256.983	296.000
305.969	259.220	296.000
305.439	260.518	296.000
306.625	261.989	296.000
308.003	260.689	296.000
336.978	378.015	297.000
337.551	377.700	297.000
337.830	377.205	297.000
419.960	279.847	298.000
419.616	279.055	298.000
418.707	279.535	298.000
420.806	414.713	299.000
420.980	415.051	299.000
420.635	414.485	299.000
420.412	414.998	299.000
420.489	414.539	299.000
420.813	414.694	299.000
421.058	414.337	299.000
436.108	329.440	300.000
436.248	330.994	300.000
138.067	438.525	301.000
138.610	439.222	301.000
137.429	438.888	301.000
136.956	440.990	301.000
317.669	289.245	302.000
318.068	287.675	302.000
441.147	283.747	303.000
442.750	283.886	303.000
444.486	284.768	303.000
18.128	413.823	304.000
17.869	413.808	304.000
70.423	390.039	305.000
70.639	391.004	305.000
70.331	390.145	305.000
70.534	390.327	305.000
69.981	390.308	305.000
70.412	390.091	305.000
117.714	419.900	306.000
116.735	420.387	306.000
118.195	419.961	306.000
126.016	413.640	307.000
125.982	414.710	307.000
474.642	324.066	308.000
475.702	322.992	308.000
474.801	321.758	308.000
282.408	43.519	309.000
282.031	42.670	309.000
318.018	201.024	310.000
316.958	197.888	310.000
333.334	403.298	311.000
332.781	403.382	311.000
383.303	349.423	312.000
383.596	348.843	312.000
384.194	348.815	312.000
116.294	373.601	313.000
116.279	373.204	313.000
116.315	373.270	313.000
115.225	372.387	313.000
267.780	33.676	314.000
269.702	34.497	314.000
268.680	35.909	314.000
270.116	63.837	315.000
269.196	63.074	315.000
268.875	64.987	315.000
266.600	65.895	315.000
337.058	377.571	316.000
338.130	377.003	316.000
338.805	378.012	316.000
397.043	258.265	317.000
397.803	257.111	317.000
400.802	258.162	317.000
286.134	300.144	318.000
285.418	300.178	318.000
387.855	338.447	319.000
389.182	338.383	319.000
389.617	337.911	319.000
388.934	337.471	319.000
18.150	412.847	320.000
19.368	413.881	320.000
19.973	413.243	320.000
19.593	413.877	320.000
18.606	415.305	320.000
18.331	413.868	320.000
18.282	413.782	320.000
19.628	412.348	320.000
315.977	196.205	321.000
316.153	196.811	321.000
317.712	288.541	322.000
319.506	288.483	322.000
319.666	288.051	322.000
320.415	288.198	322.000
389.222	407.905	323.000
388.435	405.545	323.000
438.559	177.440	324.000
438.783	177.345	324.000
439.683	177.853	324.000
463.907	297.315	325.000
467.416	297.959	325.000
467.339	298.965	325.000
467.585	299.555	325.000
469.053	300.176	325.000
470.297	303.129	325.000
182.375	432.781	326.000
182.824	432.000	326.000
182.642	431.874	326.000
182.498	432.118	326.000
245.991	393.325	327.000
246.752	392.796	327.000
246.365	391.444	327.000
385.137	348.275	328.000
384.938	348.183	328.000
384.829	347.591	328.000
383.993	348.056	328.000
384.854	349.092	328.000
385.154	350.179	328.000
385.370	351.077	328.000
384.464	351.010	328.000
385.172	348.850	328.000
386.249	348.590	328.000
244.064	279.892	329.000
242.286	279.269	329.000
241.757	279.229	329.000
241.395	279.222	329.000
359.221	280.264	330.000
358.421	279.811	330.000
358.774	279.862	330.000
358.183	280.486	330.000
359.159	282.357	330.000
418.019	278.705	331.000
418.533	277.701	331.000
418.560	277.312	331.000
420.978	414.409	332.000
420.721	414.706	332.000
420.844	414.551	332.000
420.920	414.289	332.000
420.817	414.431	332.000
420.905	415.088	332.000
420.676	414.864	332.000
420.967	414.587	332.000
420.504	414.859	332.000
420.798	414.428	332.000
420.030	414.266	332.000
420.551	414.520	332.000
421.085	414.714	332.000
434.475	330.028	333.000
435.835	332.123	333.000
435.976	331.801	333.000
435.343	330.639	333.000
435.029	330.944	333.000
210.214	316.429	334.000
210.024	316.717	334.000
210.394	316.180	334.000
265.863	65.983	335.000
264.202	67.124	335.000
264.203	67.583	335.000
265.992	66.821	335.000
443.534	256.540	336.000
442.643	256.971	336.000
279.306	43.732	337.000
277.377	41.631	337.000
138.637	439.725	338.000
138.165	440.063	338.000
137.257	440.461	338.000
261.423	337.934	339.000
261.354	337.989	339.000
438.867	177.636	340.000
438.791	177.006	340.000
438.872	177.517	340.000
441.825	256.040	341.000
440.722	256.529	341.000
440.926	256.497	341.000
-2.364	401.834	342.000
-1.144	401.933	342.000
-1.570	401.672	342.000
-2.620	401.613	342.000
-4.427	401.166	342.000
-5.721	401.458	342.000
-8.068	399.640	342.000
214.765	396.491	343.000
215.426	395.903	343.000
285.540	299.480	344.000
286.228	298.322	344.000
387.275	337.925	345.000
387.481	338.426	345.000
31.310	433.256	346.000
30.270	432.844	346.000
70.320	390.266	347.000
70.099	390.401	347.000
70.154	390.233	347.000
70.368	389.803	347.000
69.973	390.134	347.000
70.310	390.167	347.000
70.208	390.325	347.000
359.654	283.018	348.000
359.501	283.153	348.000
422.403	275.819	349.000
423.026	277.170	349.000
281.712	196.879	350.000
280.113	198.742	350.000
279.671	198.879	350.000
280.342	198.539	350.000
280.584	200.196	350.000
207.596	309.931	351.000
208.414	309.052	351.000
208.989	308.362	351.000
208.860	308.524	351.000
209.615	307.119	351.000
210.563	307.632	351.000
209.450	307.268	351.000
210.104	308.102	351.000
209.356	308.099	351.000
208.490	307.489	351.000
208.040	307.293	351.000
207.731	307.104	351.000
216.150	397.270	352.000
214.782	397.762	352.000
216.205	398.423	352.000
216.294	399.033	352.000
261.628	338.450	353.000
261.748	338.604	353.000
321.083	196.119	354.000
320.749	198.818	354.000
321.487	199.013	354.000
321.809	199.841	354.000
359.258	280.987	355.000
359.832	281.672	355.000
359.207	281.658	355.000
358.790	279.537	355.000
420.304	276.969	356.000
421.287	276.819	356.000
232.080	374.120	357.000
232.261	374.391	357.000
232.029	374.011	357.000
103.052	381.553	358.000
103.088	381.637	358.000
283.028	65.098	359.000
283.572	64.622	359.000
423.305	276.397	360.000
423.661	275.898	360.000
283.735	201.617	361.000
281.150	201.367	361.000
436.770	175.444	362.000
434.695	175.597	362.000
438.369	177.124	362.000
470.312	303.285	363.000
468.628	304.387	363.000
468.955	303.454	363.000
469.920	303.055	363.000
468.083	302.505	363.000
467.652	303.327	363.000
424.739	275.188	364.000
424.181	274.805	364.000
424.657	274.810	364.000
438.531	177.508	365.000
438.677	177.104	365.000
438.994	177.070	365.000
439.104	177.312	365.000
439.134	177.040	365.000
439.018	177.085	365.000
439.339	177.216	365.000
438.918	177.377	365.000
438.850	177.450	365.000
439.107	177.506	365.000
438.757	177.730	365.000
438.975	177.446	365.000
439.375	177.591	365.000
439.070	178.070	365.000
439.210	178.024	365.000
439.040	177.669	365.000
439.055	176.874	365.000
438.409	177.411	365.000
467.876	272.267	366.000
467.240	271.176	366.000
103.010	381.424	367.000
103.024	381.205	367.000
103.189	381.017	367.000
102.875	381.181	367.000
102.987	381.093	367.000
103.187	381.098	367.000
104.041	382.026	367.000
283.947	203.026	368.000
284.573	203.287	368.000
280.633	202.656	368.000
280.667	202.943	368.000
282.227	204.484	368.000
356.511	280.392	369.000
357.792	280.242	369.000
357.219	280.983	369.000
423.768	276.729	370.000
423.723	278.253	370.000
206.160	204.136	371.000
204.945	204.023	371.000
204.002	204.160	371.000
204.592	204.175	371.000
205.696	356.808	372.000
206.599	356.555	372.000
207.282	358.059	372.000
208.493	356.764	372.000
209.440	355.547	372.000
210.910	356.445	372.000
210.691	356.399	372.000
211.354	355.976	372.000
212.005	358.007	372.000
212.721	357.528	372.000
212.373	356.414	372.000
212.194	357.935	372.000
213.397	358.675	372.000
207.117	306.313	373.000
206.179	307.079	373.000
243.254	362.830	374.000
243.209	362.893	374.000
356.675	281.540	375.000
355.564	281.906	375.000
355.569	283.217	375.000
354.670	284.151	375.000
384.259	355.463	376.000
384.395	355.721	376.000
384.102	355.339	376.000
384.862	355.594	376.000
384.869	355.305	376.000
385.201	355.292	376.000
384.806	355.828	376.000
386.706	355.170	376.000
204.863	205.022	377.000
206.618	204.683	377.000
206.246	206.630	377.000
203.968	207.092	377.000
205.460	207.613	377.000
244.785	378.708	378.000
244.886	376.436	378.000
271.534	68.724	379.000
272.174	68.848	379.000
243.835	362.417	380.000
243.582	362.963	380.000
328.930	189.142	381.000
330.611	186.991	381.000
331.607	186.470	381.000
23.286	406.431	382.000
22.948	406.688	382.000
23.338	408.149	382.000
24.579	409.151	382.000
488.554	319.675	383.000
488.899	319.980	383.000
202.228	310.281	384.000
202.541	310.612	384.000
202.438	310.950	384.000
202.091	309.930	384.000
202.262	311.079	384.000
203.579	312.437	384.000
204.023	312.050	384.000
203.459	311.659	384.000
204.550	312.956	384.000
314.994	331.574	385.000
316.324	331.482	385.000
316.601	333.353	385.000
315.616	332.919	385.000
314.690	333.359	385.000
314.423	333.295	385.000
314.309	333.087	385.000
313.981	334.324	385.000
314.685	335.266	385.000
314.765	334.760	385.000
314.741	334.520	385.000
315.995	334.726	385.000
317.004	334.644	385.000
317.651	333.426	385.000
318.087	333.826	385.000
317.777	333.424	385.000
319.234	332.234	385.000
319.192	332.987	385.000
317.896	331.397	385.000
315.761	330.242	385.000
314.229	330.392	385.000
312.886	330.390	385.000
313.717	330.184	385.000
313.176	330.094	385.000
313.289	330.660	385.000
313.707	330.634	385.000
313.270	332.358	385.000
312.195	332.311	385.000
311.948	332.175	385.000
334.103	185.246	386.000
334.004	185.437	386.000
334.856	185.367	386.000
335.658	185.034	386.000
334.770	184.198	386.000
335.961	183.294	386.000
336.148	184.244	386.000
334.164	184.749	386.000
333.624	185.637	386.000
333.525	186.603	386.000
333.732	184.612	386.000
333.066	182.847	386.000
332.655	183.450	386.000
334.023	183.776	386.000
334.431	183.775	386.000
333.700	183.096	386.000
334.809	182.999	386.000
335.591	183.455	386.000
336.133	183.752	386.000
311.482	285.581	387.000
311.467	286.370	387.000
311.994	286.742	387.000
313.654	289.052	387.000
359.051	281.451	388.000
359.178	282.462	388.000
358.413	282.852	388.000
358.975	282.294	388.000
272.269	398.211	389.000
271.212	397.734	389.000
428.775	357.435	390.000
425.934	355.284	390.000
424.566	356.252	390.000
436.556	177.729	391.000
437.297	178.958	391.000
436.194	178.273	391.000
436.481	177.970	391.000
466.769	296.814	392.000
466.861	296.779	392.000
488.192	320.531	393.000
487.016	319.216	393.000
431.565	230.073	394.000
432.833	230.876	394.000
365.741	292.071	395.000
365.196	291.571	395.000
407.325	324.688	396.000
408.323	324.800	396.000
408.236	324.734	396.000
407.801	325.293	396.000
408.267	325.067	396.000
408.070	325.049	396.000
70.514	389.958	397.000
70.544	390.364	397.000
69.930	390.295	397.000
70.255	390.610	397.000
445.242	286.278	398.000
445.628	286.037	398.000
445.083	288.449	398.000
314.966	282.383	399.000
316.392	283.279	399.000
298.392	84.900	400.000
298.086	85.337	400.000
313.662	244.938	401.000
312.840	244.400	401.000
310.474	244.769	401.000
347.332	322.364	402.000
347.074	321.129	402.000
347.253	322.334	402.000
69.893	390.187	403.000
70.162	389.870	403.000
70.324	390.052	403.000
70.046	390.095	403.000
69.943	390.297	403.000
70.279	390.095	403.000
70.002	390.088	403.000
70.399	390.060	403.000
70.300	390.126	403.000
337.626	183.935	404.000
338.514	184.654	404.000
310.701	242.863	405.000
311.274	241.178	405.000
312.722	240.000	405.000
312.743	240.424	405.000
313.152	240.921	405.000
311.917	241.033	405.000
310.800	239.445	405.000
310.833	237.944	405.000
338.286	184.108	406.000
336.299	184.664	406.000
334.445	184.780	406.000
296.200	83.289	407.000
297.086	83.438	407.000
298.354	84.259	407.000
314.584	284.215	408.000
314.226	285.575	408.000
420.147	380.937	409.000
419.952	380.874	409.000
418.825	379.920	409.000
419.993	380.309	409.000
383.883	331.322	410.000
383.357	331.069	410.000
383.742	331.162	410.000
70.134	390.074	411.000
70.459	390.594	411.000
69.801	390.377	411.000
70.286	390.535	411.000
70.367	390.271	411.000
70.052	390.338	411.000
240.692	37.474	412.000
241.673	36.441	412.000
241.703	36.382	412.000
246.369	329.272	413.000
245.565	329.847	413.000
245.884	330.030	413.000
246.027	330.063	413.000
246.074	330.174	413.000
246.016	330.232	413.000
270.224	226.856	414.000
270.369	226.908	414.000
316.041	289.677	415.000
315.164	289.352	415.000
314.843	289.182	415.000
409.810	368.344	416.000
410.515	368.283	416.000
409.607	368.497	416.000
70.440	390.361	417.000
69.780	389.902	417.000
70.282	390.296	417.000
70.221	390.279	417.000
69.669	389.713	417.000
70.162	390.091	417.000
70.578	390.696	417.000
69.919	389.884	417.000
70.632	390.125	417.000
70.614	390.394	417.000
70.289	390.288	417.000
70.418	390.131	417.000
70.515	390.162	417.000
70.356	389.705	417.000
312.667	299.654	418.000
313.012	300.678	418.000
312.354	301.666	418.000
312.841	303.280	418.000
312.585	303.484	418.000
311.874	304.211	418.000
311.282	304.674	418.000
312.320	307.046	418.000
410.179	368.686	419.000
409.893	368.349	419.000
409.845	368.477	419.000
270.231	225.705	420.000
269.749	225.088	420.000
269.619	225.890	420.000
305.673	355.371	421.000
305.853	354.925	421.000
304.304	354.957	421.000
409.799	367.924	422.000
410.206	368.261	422.000
305.563	355.270	423.000
305.980	354.917	423.000
409.569	369.074	424.000
409.336	368.515	424.000
410.250	368.317	425.000
409.883	368.015	425.000
433.236	175.556	426.000
[truncated: 22,703 more rows]
