# Supplementary material for: The transpeptidase PBP2 governs initial localization and activity of the major cell-wall synthesis machinery in E. coli
Source: eLife. 2020 Feb 20;9:e50629. doi: 10.7554/eLife.50629 (PMC7089770; doi:10.7554/eLife.50629)
Supplement: Source data 1. [file elife-50629-data1.zip › data/fast/PAmCherry/A22inliq120_1.txt]

X Y ID
71.068	390.223	1.000
70.626	390.447	1.000
460.853	451.261	2.000
459.326	450.394	2.000
458.628	449.215	2.000
193.654	477.913	3.000
193.130	477.694	3.000
193.611	478.125	3.000
193.565	477.868	3.000
193.713	478.207	3.000
193.892	478.005	3.000
193.926	477.328	3.000
193.432	477.299	4.000
193.676	477.286	4.000
192.980	477.598	4.000
193.223	477.700	4.000
461.729	456.582	5.000
462.740	456.085	5.000
464.128	455.602	6.000
465.088	455.397	6.000
381.373	215.198	7.000
382.442	214.274	7.000
382.126	212.882	7.000
381.569	212.236	7.000
381.347	214.685	7.000
381.719	215.851	7.000
382.831	216.273	8.000
381.815	215.520	8.000
379.846	215.718	8.000
381.478	216.593	8.000
381.593	215.189	8.000
382.416	215.564	8.000
382.345	216.222	8.000
382.548	216.577	8.000
382.192	216.968	8.000
236.827	420.621	9.000
236.232	420.320	9.000
236.691	420.950	9.000
114.571	249.849	10.000
112.341	250.619	10.000
161.354	368.134	11.000
161.374	368.159	11.000
161.538	367.986	11.000
147.626	243.729	12.000
146.536	242.469	12.000
32.570	392.413	13.000
33.423	391.797	13.000
420.359	200.784	14.000
418.982	202.989	14.000
417.485	202.343	14.000
417.043	201.843	14.000
146.247	243.564	15.000
147.112	243.763	15.000
148.216	245.341	15.000
148.728	244.564	15.000
147.235	244.463	15.000
147.473	246.664	15.000
151.543	246.681	15.000
151.057	247.231	15.000
149.709	247.061	15.000
148.712	245.293	15.000
147.451	244.788	15.000
440.656	489.424	16.000
441.378	489.559	16.000
441.412	489.833	16.000
441.510	489.759	17.000
440.768	489.954	17.000
441.037	489.933	17.000
441.499	490.153	17.000
441.127	490.350	17.000
441.121	489.791	17.000
441.548	489.766	17.000
441.571	490.049	17.000
144.735	245.222	18.000
145.004	243.224	18.000
147.998	243.508	18.000
429.024	449.450	19.000
429.435	449.168	19.000
146.975	243.254	20.000
149.160	242.769	20.000
147.034	244.548	21.000
149.224	244.685	21.000
428.670	449.674	22.000
429.674	449.222	22.000
429.297	449.902	22.000
140.485	370.999	23.000
139.239	370.080	23.000
441.686	490.234	24.000
441.966	490.191	24.000
378.853	209.658	25.000
379.169	210.317	25.000
379.115	211.976	25.000
379.693	211.686	25.000
147.349	247.287	26.000
146.633	246.848	26.000
440.815	489.442	27.000
441.471	489.581	27.000
442.193	489.421	27.000
441.916	489.306	27.000
442.352	490.637	27.000
148.949	247.749	28.000
147.591	245.756	28.000
379.135	214.112	29.000
379.609	213.469	29.000
427.400	201.820	30.000
427.038	202.155	30.000
147.442	246.426	31.000
148.493	246.973	31.000
147.612	245.295	31.000
148.425	245.470	31.000
424.178	201.099	32.000
424.314	202.446	32.000
423.669	202.638	32.000
373.806	209.824	33.000
374.199	210.711	33.000
76.907	419.341	34.000
77.588	419.767	34.000
77.580	419.305	34.000
78.092	419.036	34.000
424.956	204.948	35.000
425.309	204.977	35.000
424.853	203.977	35.000
196.271	445.992	36.000
196.627	445.143	36.000
341.440	208.786	37.000
342.784	208.094	37.000
156.891	239.786	38.000
156.431	240.803	38.000
156.984	242.158	39.000
157.118	243.893	39.000
158.155	245.731	39.000
158.025	244.599	39.000
156.054	242.887	39.000
155.838	243.287	39.000
155.429	243.672	39.000
155.217	244.437	39.000
155.156	246.045	39.000
426.038	209.807	40.000
425.628	209.455	40.000
427.268	210.905	40.000
147.967	246.349	41.000
147.617	246.234	41.000
146.551	246.193	41.000
73.909	213.253	42.000
76.060	214.158	42.000
78.656	215.425	42.000
78.817	215.219	42.000
79.579	214.813	43.000
77.080	214.282	43.000
74.517	215.067	44.000
73.983	215.147	44.000
73.983	215.147	44.000
20.415	40.366	45.000
21.748	39.571	45.000
208.588	385.219	46.000
208.302	386.644	46.000
420.681	211.885	47.000
420.115	209.260	47.000
421.262	208.170	47.000
379.955	227.132	48.000
380.368	228.106	48.000
380.001	227.313	48.000
0.772	388.977	49.000
2.312	388.437	49.000
1.549	388.543	49.000
2.652	387.853	49.000
2.984	387.714	49.000
1.794	387.210	49.000
74.890	371.455	50.000
74.154	369.727	50.000
396.048	208.242	51.000
395.605	210.324	51.000
395.360	208.637	51.000
394.673	207.578	51.000
395.355	209.154	51.000
430.698	475.993	52.000
431.725	474.543	52.000
430.485	472.933	52.000
430.704	472.663	52.000
430.363	471.958	52.000
430.692	470.850	52.000
268.101	418.978	53.000
268.148	418.501	53.000
268.177	419.076	53.000
430.755	472.081	54.000
431.970	473.166	54.000
431.058	474.893	54.000
266.673	418.215	55.000
266.962	418.752	55.000
395.474	208.710	56.000
395.752	208.226	56.000
429.059	476.852	57.000
427.612	477.776	57.000
426.089	476.064	57.000
425.795	474.644	57.000
426.672	471.936	57.000
425.522	471.436	57.000
424.296	471.157	57.000
91.008	398.901	58.000
91.327	398.768	58.000
395.029	208.664	59.000
395.383	209.399	59.000
425.453	469.355	60.000
424.983	469.243	60.000
425.825	468.800	60.000
396.396	207.625	61.000
396.857	207.291	61.000
397.060	207.894	61.000
395.244	208.265	61.000
394.390	207.837	61.000
394.444	206.183	61.000
394.622	206.969	62.000
395.182	206.981	62.000
394.836	207.120	62.000
395.407	206.795	62.000
395.941	207.198	62.000
396.237	208.191	62.000
396.124	208.612	62.000
129.562	219.461	63.000
130.889	219.459	63.000
131.993	219.448	63.000
395.923	208.423	64.000
397.129	208.255	64.000
396.094	207.826	64.000
396.010	207.899	64.000
396.427	209.269	64.000
193.852	379.390	65.000
193.368	378.415	65.000
193.889	378.428	65.000
193.428	377.249	65.000
193.241	376.644	65.000
192.910	377.450	65.000
193.392	378.920	65.000
194.569	378.083	65.000
193.261	377.694	65.000
191.961	378.152	65.000
193.094	377.403	65.000
192.632	376.562	65.000
193.211	375.988	65.000
193.034	376.287	65.000
193.034	375.577	65.000
193.348	376.137	65.000
192.851	374.622	65.000
193.037	372.425	65.000
282.111	44.449	66.000
282.828	45.198	66.000
416.130	482.389	67.000
416.019	482.780	67.000
415.931	482.172	67.000
132.543	237.333	68.000
132.979	236.630	68.000
134.688	236.819	69.000
135.675	236.805	69.000
162.175	368.039	70.000
161.674	367.356	70.000
161.352	367.362	70.000
20.883	41.484	71.000
21.232	41.834	71.000
21.163	41.714	71.000
212.310	374.186	72.000
211.905	374.063	72.000
213.532	374.010	72.000
212.968	373.125	72.000
211.957	371.497	72.000
211.665	372.264	72.000
206.173	49.675	73.000
206.039	49.734	73.000
242.522	239.153	74.000
242.268	239.261	74.000
394.627	228.009	75.000
395.067	227.639	75.000
394.543	228.656	75.000
394.263	228.552	75.000
394.609	228.545	75.000
395.029	229.066	75.000
394.834	228.397	75.000
395.131	228.396	75.000
12.814	414.272	76.000
13.294	414.508	76.000
206.580	50.050	77.000
205.494	49.751	77.000
377.422	214.062	78.000
375.663	213.575	78.000
376.513	214.305	78.000
212.390	373.186	79.000
212.400	374.258	79.000
377.647	213.676	80.000
377.097	211.884	80.000
395.230	228.558	81.000
394.959	228.755	81.000
394.937	229.418	81.000
393.312	229.416	81.000
215.756	375.112	82.000
215.340	374.751	82.000
206.513	49.248	83.000
206.182	49.704	83.000
206.625	49.443	83.000
77.660	229.037	84.000
76.614	228.568	84.000
378.954	210.503	85.000
379.204	210.885	85.000
380.004	210.541	85.000
379.181	209.109	85.000
394.682	229.289	86.000
394.923	229.909	86.000
394.918	229.377	86.000
394.881	230.470	86.000
394.016	230.788	86.000
394.115	230.023	86.000
394.116	229.991	86.000
394.934	229.264	86.000
76.231	228.692	87.000
76.892	229.587	87.000
380.950	210.707	88.000
380.873	211.148	88.000
394.986	229.665	89.000
394.057	229.802	89.000
394.040	229.978	89.000
393.113	230.885	89.000
382.784	211.540	90.000
382.315	212.492	90.000
382.564	213.186	90.000
380.999	213.088	90.000
380.527	212.601	90.000
242.583	239.287	91.000
242.587	239.289	91.000
76.584	229.201	92.000
77.646	228.457	92.000
55.772	410.340	93.000
55.986	410.671	93.000
380.751	212.920	94.000
383.070	212.542	94.000
242.761	238.999	95.000
242.601	239.593	95.000
160.725	228.178	96.000
160.633	229.194	96.000
383.078	213.800	97.000
383.270	213.244	97.000
383.777	212.427	97.000
383.847	212.186	97.000
35.868	434.795	98.000
36.529	435.875	98.000
36.382	435.545	98.000
36.945	437.179	98.000
38.356	437.780	98.000
35.842	437.742	98.000
35.195	435.518	99.000
34.177	435.857	99.000
33.043	438.085	99.000
32.229	437.959	99.000
32.727	438.204	99.000
33.672	437.434	100.000
34.407	437.053	100.000
36.276	436.282	100.000
36.910	434.741	100.000
36.205	435.232	100.000
35.534	436.223	100.000
36.018	436.338	100.000
35.083	435.705	100.000
33.215	436.282	100.000
31.858	435.437	100.000
30.503	434.367	100.000
50.186	417.691	101.000
50.021	416.913	101.000
28.326	432.676	102.000
29.936	431.179	102.000
30.031	429.690	102.000
29.445	432.257	103.000
28.426	431.540	103.000
393.362	231.119	104.000
392.298	230.764	104.000
392.340	231.454	104.000
392.894	231.705	104.000
392.836	231.178	104.000
94.118	380.966	105.000
96.395	381.266	105.000
97.300	381.930	105.000
95.683	380.802	105.000
95.973	382.308	105.000
92.659	380.462	105.000
92.816	378.836	105.000
91.584	377.615	105.000
93.027	377.378	105.000
251.053	59.094	106.000
250.935	59.214	106.000
250.126	59.652	106.000
250.843	58.575	106.000
250.568	58.028	107.000
250.599	58.304	107.000
251.028	58.727	107.000
56.875	381.520	108.000
54.647	384.632	108.000
53.357	384.779	108.000
54.098	385.181	108.000
31.465	428.395	109.000
31.342	428.319	109.000
30.935	427.882	109.000
244.965	59.954	110.000
244.923	58.046	110.000
245.618	59.595	110.000
118.696	362.348	111.000
118.972	362.365	111.000
117.826	363.775	111.000
116.921	362.764	111.000
115.612	363.357	111.000
116.367	364.325	111.000
116.502	364.148	111.000
33.866	386.608	112.000
32.900	387.693	112.000
31.861	388.667	112.000
32.354	388.179	112.000
32.107	387.304	112.000
32.459	388.205	112.000
135.754	232.365	113.000
133.848	234.521	113.000
133.249	234.179	113.000
117.824	363.541	114.000
118.486	361.970	114.000
118.205	361.632	114.000
117.559	361.870	114.000
115.693	363.161	114.000
114.698	364.345	114.000
114.957	364.227	114.000
114.736	363.776	114.000
31.799	429.214	115.000
31.134	429.216	115.000
134.947	231.957	116.000
133.901	233.196	116.000
132.792	234.363	116.000
30.514	428.457	117.000
30.362	428.624	117.000
115.606	362.735	118.000
116.012	363.715	118.000
245.216	58.444	119.000
244.824	58.107	119.000
246.290	58.630	119.000
460.744	370.682	120.000
461.174	370.225	120.000
246.221	58.785	121.000
245.694	58.139	121.000
245.698	58.417	121.000
245.670	58.610	121.000
465.318	368.168	122.000
466.862	368.236	122.000
245.668	58.444	123.000
244.655	58.079	123.000
467.239	367.192	124.000
466.445	367.165	124.000
465.977	367.211	124.000
465.673	366.850	124.000
31.381	427.871	125.000
31.349	427.662	125.000
245.377	58.019	126.000
245.297	58.984	126.000
245.019	58.976	126.000
138.909	212.694	127.000
138.854	210.915	127.000
31.666	427.825	128.000
30.897	428.319	128.000
134.132	215.581	129.000
134.800	213.854	129.000
135.388	213.740	129.000
244.238	58.378	130.000
244.767	59.002	130.000
244.833	58.650	131.000
244.619	58.526	131.000
102.383	257.878	132.000
101.657	256.596	132.000
102.111	256.852	132.000
101.287	257.468	132.000
201.119	474.221	133.000
198.974	474.170	133.000
196.933	475.668	133.000
244.244	58.812	134.000
245.205	59.440	134.000
173.559	366.070	135.000
172.734	365.291	135.000
172.866	365.263	135.000
173.240	365.824	135.000
94.760	249.117	136.000
94.619	249.488	136.000
178.193	108.164	137.000
177.897	108.288	137.000
124.330	237.865	138.000
122.917	237.444	138.000
584.013	364.594	139.000
584.992	365.526	139.000
487.356	347.393	140.000
487.280	347.708	140.000
486.609	346.660	140.000
487.251	346.359	140.000
153.823	47.140	141.000
152.798	48.001	141.000
-92.764	403.894	142.000
-93.151	404.227	142.000
-93.686	404.299	142.000
442.339	347.139	143.000
441.456	347.056	143.000
92.898	368.888	144.000
93.049	368.554	144.000
93.704	367.959	144.000
94.400	367.484	144.000
93.572	367.342	144.000
369.477	382.383	145.000
369.534	382.436	145.000
60.783	346.399	146.000
60.889	346.548	146.000
61.323	345.759	146.000
285.657	309.308	147.000
286.208	309.814	147.000
442.269	347.829	148.000
441.914	347.295	148.000
161.336	55.230	149.000
160.217	55.988	149.000
160.378	56.163	149.000
586.439	366.679	150.000
589.067	366.756	150.000
369.770	383.049	151.000
369.770	382.203	151.000
369.437	382.169	151.000
-93.234	403.687	152.000
-93.124	403.828	152.000
-92.755	403.837	152.000
-92.988	402.792	152.000
-91.365	404.242	152.000
-91.450	405.256	152.000
-91.041	405.276	152.000
285.372	308.668	153.000
284.786	307.767	153.000
156.610	408.625	154.000
156.214	407.463	154.000
157.518	407.750	154.000
160.184	56.076	155.000
160.045	55.740	155.000
160.551	55.538	155.000
160.153	55.773	155.000
369.416	382.783	156.000
369.073	382.589	156.000
368.701	382.520	156.000
285.078	309.398	157.000
285.101	308.770	157.000
369.780	382.389	158.000
369.390	382.660	158.000
160.521	55.014	159.000
159.989	56.199	159.000
160.022	56.106	159.000
320.474	277.632	160.000
321.211	276.525	160.000
341.520	349.263	161.000
341.369	349.677	161.000
340.472	350.225	161.000
341.050	350.654	161.000
160.945	55.789	162.000
159.702	56.054	162.000
160.325	55.495	162.000
160.084	55.589	162.000
14.804	333.982	163.000
15.434	330.572	163.000
160.038	55.892	164.000
161.477	55.433	164.000
161.088	56.371	164.000
160.321	55.932	164.000
92.821	366.716	165.000
94.025	365.421	165.000
94.471	364.335	165.000
320.637	276.482	166.000
321.778	276.888	166.000
321.000	276.800	166.000
229.502	130.896	167.000
229.369	130.363	167.000
458.449	275.921	168.000
459.550	276.212	168.000
12.907	100.473	169.000
13.226	101.038	169.000
286.068	214.137	170.000
286.680	214.082	170.000
286.495	213.513	170.000
285.922	214.100	170.000
262.138	257.443	171.000
262.527	258.760	171.000
261.174	258.757	171.000
458.449	274.934	172.000
458.872	276.473	172.000
458.212	277.771	172.000
458.434	277.862	172.000
459.137	278.126	172.000
457.970	277.327	172.000
457.711	277.880	172.000
13.658	100.814	173.000
13.243	100.693	173.000
350.873	124.953	174.000
350.674	125.625	174.000
351.064	125.318	174.000
351.104	125.589	174.000
58.618	374.606	175.000
60.177	375.014	175.000
304.024	222.780	176.000
304.539	223.317	176.000
350.640	125.752	177.000
351.247	125.474	177.000
459.757	283.191	178.000
458.922	284.154	178.000
459.410	283.880	178.000
59.878	377.022	179.000
60.393	376.153	179.000
351.238	125.366	180.000
350.895	125.697	180.000
351.448	124.829	180.000
351.252	125.081	180.000
351.086	125.566	180.000
351.766	125.371	180.000
350.961	125.409	180.000
350.732	125.458	180.000
366.094	440.172	181.000
366.107	441.555	181.000
58.539	371.483	182.000
59.470	370.930	182.000
59.423	370.238	182.000
58.707	372.629	182.000
59.812	371.334	182.000
229.066	127.135	183.000
229.758	129.098	183.000
228.823	129.122	183.000
18.039	356.713	184.000
17.853	355.606	184.000
17.889	354.908	184.000
393.948	372.230	185.000
394.833	373.475	185.000
255.064	58.692	186.000
256.121	58.797	186.000
257.668	59.535	186.000
259.159	58.324	186.000
260.639	55.723	186.000
261.271	55.744	186.000
261.490	58.592	186.000
365.019	443.428	187.000
366.918	444.783	187.000
366.663	443.235	187.000
366.357	442.913	187.000
365.871	442.615	187.000
363.993	441.744	187.000
364.507	443.177	187.000
173.539	261.225	188.000
173.531	261.416	188.000
173.885	261.139	188.000
363.853	445.628	189.000
364.000	445.886	189.000
365.368	446.773	189.000
366.544	445.945	189.000
366.563	445.929	189.000
364.029	446.482	189.000
159.161	85.013	190.000
158.756	85.018	190.000
492.853	396.517	191.000
492.506	396.538	191.000
305.686	224.042	192.000
306.513	224.366	192.000
306.248	224.438	192.000
158.801	84.190	193.000
159.530	83.099	193.000
158.137	83.590	193.000
158.831	83.946	193.000
464.369	271.793	194.000
464.236	272.288	194.000
308.467	225.846	195.000
307.992	225.417	195.000
392.856	443.897	196.000
395.920	444.556	196.000
449.424	424.946	197.000
449.718	425.247	197.000
449.306	425.087	197.000
354.024	419.852	198.000
354.143	419.581	198.000
354.270	420.101	198.000
353.903	419.844	198.000
354.151	420.623	198.000
353.798	420.066	198.000
270.648	237.847	199.000
270.156	238.966	199.000
271.610	239.131	199.000
271.237	239.200	199.000
325.568	126.838	200.000
325.259	127.550	200.000
353.952	420.342	201.000
353.967	419.726	201.000
353.931	419.947	201.000
353.653	419.963	201.000
268.894	434.180	202.000
268.138	433.351	202.000
270.786	239.156	203.000
270.986	238.288	203.000
353.432	420.356	204.000
352.957	419.645	204.000
353.662	419.789	204.000
308.321	109.882	205.000
308.177	108.982	205.000
165.222	457.313	206.000
164.736	457.659	206.000
324.687	127.129	207.000
324.590	127.293	207.000
323.754	127.755	207.000
309.377	109.684	208.000
307.804	109.473	208.000
305.886	110.448	208.000
304.856	112.641	208.000
353.543	419.240	209.000
353.052	419.613	209.000
353.014	419.692	209.000
352.581	419.860	209.000
352.671	419.520	209.000
352.763	419.317	210.000
352.734	419.003	210.000
352.578	420.059	210.000
427.665	390.620	211.000
426.781	389.803	211.000
426.219	390.018	211.000
303.455	110.699	212.000
304.289	108.831	212.000
353.282	419.460	213.000
353.439	419.694	213.000
165.376	459.775	214.000
164.100	458.830	214.000
353.778	419.105	215.000
353.906	419.198	215.000
354.989	420.524	216.000
356.176	419.888	216.000
355.559	419.221	216.000
354.499	418.581	216.000
355.882	419.621	217.000
356.701	419.095	217.000
355.894	418.666	218.000
356.893	418.945	218.000
354.603	420.248	219.000
354.925	420.579	219.000
355.962	422.554	220.000
356.010	421.755	220.000
354.634	421.599	220.000
354.696	422.002	220.000
354.367	421.489	220.000
365.803	446.833	221.000
369.266	447.222	221.000
352.315	421.247	222.000
352.380	420.987	222.000
351.476	419.197	223.000
351.395	418.935	223.000
254.678	265.424	224.000
256.048	265.515	224.000
257.104	264.259	224.000
258.164	264.969	224.000
257.963	266.993	224.000
257.296	267.481	224.000
255.027	267.681	225.000
254.845	268.397	225.000
280.816	250.495	226.000
281.158	251.179	226.000
280.894	251.491	226.000
281.571	252.083	226.000
281.144	251.864	226.000
282.817	253.158	226.000
282.820	252.423	226.000
281.879	252.054	226.000
426.252	303.720	227.000
425.858	303.469	227.000
280.198	251.812	228.000
279.647	251.042	228.000
87.897	489.800	229.000
87.683	488.390	229.000
85.771	489.385	230.000
84.990	489.514	230.000
84.989	489.844	230.000
103.862	260.892	231.000
104.190	262.897	231.000
461.382	297.566	232.000
463.122	297.072	232.000
461.343	296.718	232.000
462.232	297.288	232.000
381.746	328.508	233.000
380.727	329.028	233.000
381.480	330.566	233.000
381.094	329.357	233.000
380.177	330.451	233.000
379.237	330.442	233.000
288.077	234.799	234.000
288.482	235.475	234.000
287.832	235.410	234.000
287.591	235.185	234.000
373.320	426.676	235.000
373.099	427.354	235.000
287.865	234.885	236.000
287.219	235.148	236.000
456.655	294.000	237.000
456.074	294.573	237.000
456.046	295.055	237.000
96.331	276.440	238.000
95.823	276.852	238.000
380.380	329.291	239.000
380.345	328.110	239.000
74.841	262.758	240.000
74.841	262.758	240.000
287.523	234.532	241.000
287.523	234.532	241.000
287.368	234.426	241.000
287.429	234.635	242.000
287.955	234.734	242.000
105.778	261.724	243.000
106.432	261.207	243.000
107.710	261.118	243.000
107.354	262.062	243.000
287.433	234.775	244.000
287.460	234.547	244.000
287.727	234.633	244.000
287.848	234.875	244.000
287.684	234.735	244.000
287.918	234.396	244.000
287.861	234.675	244.000
288.030	234.388	244.000
288.131	234.304	244.000
287.538	234.547	244.000
79.764	260.108	245.000
81.789	260.643	245.000
81.618	262.566	246.000
81.949	262.983	246.000
81.579	262.365	246.000
81.267	264.300	246.000
108.802	258.392	247.000
107.915	258.121	247.000
110.167	257.043	247.000
113.324	255.838	247.000
288.232	234.972	248.000
288.112	234.702	248.000
287.668	234.619	248.000
287.888	234.909	248.000
287.589	234.670	248.000
288.017	234.610	248.000
48.708	58.659	249.000
48.796	58.208	249.000
48.515	58.420	249.000
48.378	58.036	249.000
287.789	235.398	250.000
288.070	234.879	250.000
48.814	58.489	251.000
48.723	58.501	251.000
287.104	234.962	252.000
287.958	235.005	252.000
289.328	233.712	252.000
289.772	233.480	253.000
289.911	234.172	253.000
290.407	235.252	254.000
289.444	234.694	254.000
289.130	234.293	255.000
289.215	234.059	255.000
97.640	282.109	256.000
96.564	280.365	256.000
270.532	244.066	257.000
270.023	242.589	257.000
266.512	242.679	258.000
265.784	242.665	258.000
265.766	243.901	258.000
264.712	246.496	258.000
130.137	66.480	259.000
130.759	65.118	259.000
338.834	108.936	260.000
339.180	108.730	260.000
128.577	71.436	261.000
126.812	72.866	261.000
128.472	72.412	261.000
103.137	262.455	262.000
103.195	263.128	262.000
410.292	397.490	263.000
410.060	396.778	263.000
368.093	387.017	264.000
367.572	386.179	264.000
367.842	386.729	264.000
367.799	386.937	264.000
367.455	386.324	264.000
233.777	221.343	265.000
233.605	220.901	265.000
367.743	386.632	266.000
368.421	386.344	266.000
368.046	386.684	266.000
367.683	386.774	266.000
368.280	386.855	266.000
365.218	447.989	267.000
364.504	449.105	267.000
413.300	433.529	268.000
413.488	433.736	268.000
257.104	213.326	269.000
256.884	213.156	269.000
133.596	471.194	270.000
134.064	471.860	270.000
134.609	471.605	271.000
135.393	471.972	271.000
135.603	472.335	271.000
136.259	471.787	271.000
137.893	470.915	271.000
137.677	471.831	272.000
136.699	471.740	272.000
137.433	471.513	273.000
134.908	472.174	273.000
159.600	275.616	274.000
159.836	275.347	274.000
444.394	423.228	275.000
444.219	423.096	275.000
443.863	422.911	275.000
443.369	423.563	275.000
329.824	109.842	276.000
329.491	110.373	276.000
362.085	374.746	277.000
361.796	375.486	277.000
360.109	375.454	278.000
361.101	374.566	278.000
429.710	375.312	279.000
430.190	374.523	279.000
430.529	373.012	279.000
430.285	372.380	279.000
429.156	370.295	280.000
428.142	370.069	280.000
595.398	375.982	281.000
595.880	377.272	281.000
596.237	377.756	281.000
595.988	377.642	281.000
595.892	378.837	281.000
232.121	236.331	282.000
230.876	237.066	282.000
341.620	387.786	283.000
341.530	387.075	283.000
465.500	277.077	284.000
465.200	277.336	284.000
467.009	278.923	284.000
467.866	279.051	284.000
466.616	278.405	284.000
466.694	278.292	284.000
35.421	379.198	285.000
35.350	379.409	285.000
35.532	380.083	285.000
35.858	380.065	285.000
231.160	235.877	286.000
230.811	236.489	286.000
451.512	396.106	287.000
452.514	396.354	287.000
452.190	396.004	287.000
594.398	376.296	288.000
591.990	377.008	288.000
232.897	236.592	289.000
233.499	234.397	289.000
342.845	384.808	290.000
341.342	385.775	290.000
340.255	388.209	290.000
340.255	388.209	290.000
591.264	377.987	291.000
592.573	378.358	291.000
590.972	376.547	291.000
590.972	376.547	291.000
609.541	389.823	292.000
610.028	388.349	292.000
405.506	343.200	293.000
405.506	343.200	293.000
453.150	397.793	294.000
453.150	397.793	294.000
453.735	398.619	294.000
467.823	280.191	295.000
469.624	279.340	295.000
469.460	279.891	295.000
470.904	280.715	295.000
472.026	279.352	295.000
471.332	278.897	295.000
606.183	388.567	296.000
605.978	390.552	296.000
588.662	376.041	297.000
588.682	375.844	297.000
424.764	367.083	298.000
424.980	368.396	298.000
235.863	236.836	299.000
235.515	237.713	299.000
235.232	239.719	300.000
235.459	240.394	300.000
234.009	241.432	300.000
234.200	241.062	300.000
232.985	240.569	300.000
604.309	390.926	301.000
605.167	390.651	301.000
235.054	241.390	302.000
235.191	241.750	302.000
589.476	376.013	303.000
591.573	374.826	303.000
159.735	457.914	304.000
161.015	457.340	304.000
377.620	406.755	305.000
378.454	407.210	305.000
588.690	386.658	306.000
588.369	386.559	306.000
169.462	272.778	307.000
169.674	273.487	307.000
170.443	273.186	307.000
428.074	403.159	308.000
428.076	402.440	308.000
60.822	369.700	309.000
61.253	368.900	309.000
60.961	370.977	310.000
61.383	370.868	310.000
63.783	369.946	311.000
63.502	370.081	311.000
62.989	369.288	311.000
62.037	370.409	311.000
62.206	370.506	312.000
61.649	370.140	312.000
552.376	226.631	313.000
552.409	225.303	313.000
551.348	224.875	313.000
222.449	369.033	314.000
222.320	369.580	314.000
223.092	370.803	314.000
196.125	413.105	315.000
196.388	412.689	315.000
271.435	361.608	316.000
273.628	361.990	316.000
425.683	219.476	317.000
426.635	219.154	317.000
550.448	226.469	318.000
548.525	226.689	318.000
220.253	369.353	319.000
222.108	367.571	319.000
224.059	368.955	319.000
225.390	369.005	319.000
224.370	367.643	319.000
222.960	366.146	319.000
222.402	366.407	319.000
275.570	363.914	320.000
276.161	364.975	320.000
275.483	364.316	320.000
145.571	284.624	321.000
145.674	285.723	321.000
143.531	286.618	322.000
144.030	286.824	322.000
145.769	284.921	322.000
148.603	284.553	322.000
146.305	285.881	322.000
531.137	248.387	323.000
531.684	248.048	323.000
545.966	164.036	324.000
545.579	164.546	324.000
446.637	287.037	325.000
446.332	287.598	325.000
146.836	283.016	326.000
145.768	283.305	326.000
210.747	361.129	327.000
210.735	360.707	327.000
144.056	284.305	328.000
146.277	283.122	328.000
388.532	213.530	329.000
389.430	213.101	329.000
285.378	277.243	330.000
285.782	277.085	330.000
317.710	243.096	331.000
317.048	243.192	331.000
287.306	277.367	332.000
286.741	277.194	332.000
286.057	278.115	332.000
544.532	162.563	333.000
544.928	162.935	333.000
545.016	163.906	333.000
415.087	204.702	334.000
416.794	203.574	334.000
414.989	201.712	334.000
414.201	200.246	334.000
286.648	275.041	335.000
285.958	275.690	335.000
545.505	164.464	336.000
545.384	164.444	336.000
311.272	309.009	337.000
312.573	308.556	337.000
311.798	307.923	337.000
309.099	307.102	337.000
545.671	163.444	338.000
545.016	162.623	338.000
545.131	163.411	338.000
545.221	163.519	339.000
545.386	163.463	339.000
355.861	191.807	340.000
354.784	192.583	340.000
354.995	192.013	341.000
354.531	190.987	341.000
299.292	283.162	342.000
300.931	282.960	342.000
304.100	278.980	343.000
303.265	279.223	343.000
383.931	284.831	344.000
383.606	285.708	344.000
180.141	198.564	345.000
178.907	197.498	345.000
323.214	401.480	346.000
323.153	402.095	346.000
323.472	401.550	346.000
143.717	282.851	347.000
143.621	283.058	347.000
144.059	282.672	347.000
338.419	308.408	348.000
336.948	307.786	348.000
339.148	307.771	348.000
159.805	194.243	349.000
159.537	193.372	349.000
159.460	193.463	349.000
388.760	296.390	350.000
389.334	296.505	350.000
389.040	296.665	350.000
387.779	294.771	350.000
388.046	294.952	350.000
186.387	348.343	351.000
185.869	347.545	351.000
256.528	344.566	352.000
255.888	345.084	352.000
283.254	396.696	353.000
282.166	396.736	353.000
282.500	395.274	353.000
283.201	396.090	353.000
282.428	397.749	353.000
283.134	397.496	353.000
284.350	397.955	353.000
254.369	242.452	354.000
253.532	243.953	354.000
252.864	244.586	354.000
252.622	243.941	354.000
252.668	244.945	354.000
379.022	215.554	355.000
378.778	214.998	355.000
331.197	251.948	356.000
331.031	252.306	356.000
331.510	251.629	356.000
331.656	251.127	356.000
331.648	252.159	356.000
341.765	306.695	357.000
340.786	308.098	357.000
187.109	349.306	358.000
187.096	349.939	358.000
187.351	350.289	358.000
186.242	350.184	358.000
185.318	350.154	358.000
185.181	348.903	358.000
256.534	344.552	359.000
256.464	344.565	359.000
256.462	344.543	359.000
378.648	215.558	360.000
378.968	214.792	360.000
378.516	215.616	360.000
378.771	213.963	360.000
379.061	215.457	360.000
378.572	215.465	360.000
418.062	356.194	361.000
417.071	355.661	361.000
166.877	196.938	362.000
167.125	197.096	362.000
389.543	295.263	363.000
390.858	296.067	363.000
255.615	345.530	364.000
254.401	345.197	364.000
331.263	252.311	365.000
331.095	252.677	365.000
330.816	252.017	365.000
331.096	252.192	365.000
331.061	252.090	365.000
143.575	282.427	366.000
142.162	280.821	366.000
378.646	215.257	367.000
378.927	214.979	367.000
378.599	214.658	367.000
383.679	350.862	368.000
383.204	351.626	368.000
382.932	351.331	368.000
383.348	351.859	368.000
423.837	183.650	369.000
422.401	182.964	369.000
422.011	181.995	369.000
258.751	345.792	370.000
258.848	347.527	370.000
258.468	345.489	370.000
258.023	345.609	370.000
257.912	344.278	370.000
258.476	342.661	370.000
257.972	342.435	370.000
257.009	344.016	370.000
256.291	345.567	370.000
256.724	346.503	370.000
256.921	348.091	370.000
256.478	346.418	370.000
331.109	252.079	371.000
330.601	252.026	371.000
139.454	278.991	372.000
139.785	279.073	372.000
378.775	215.361	373.000
378.661	214.922	373.000
383.080	351.839	374.000
383.131	351.908	374.000
382.809	351.481	374.000
382.717	351.957	374.000
422.882	182.021	375.000
422.945	182.461	375.000
330.950	251.395	376.000
331.071	251.409	376.000
331.145	251.879	376.000
331.081	252.043	376.000
330.568	252.244	376.000
331.306	252.042	376.000
331.475	252.541	376.000
253.120	244.346	377.000
252.774	243.750	377.000
253.086	243.563	377.000
296.742	278.200	378.000
297.764	278.355	378.000
298.228	278.520	378.000
298.692	279.489	378.000
298.604	279.800	378.000
297.458	280.818	378.000
297.562	281.057	378.000
298.123	279.275	378.000
298.123	279.275	378.000
297.757	277.416	378.000
300.541	277.048	378.000
422.068	182.315	379.000
421.722	184.683	379.000
420.814	185.155	379.000
420.997	185.423	379.000
377.596	215.971	380.000
377.596	215.971	380.000
529.595	230.702	381.000
529.595	230.702	381.000
398.101	361.522	382.000
398.101	361.522	382.000
399.048	363.107	382.000
308.230	311.913	383.000
309.090	310.995	383.000
258.994	386.696	384.000
258.983	385.771	384.000
418.197	183.238	385.000
418.146	182.374	385.000
417.024	182.269	385.000
209.053	337.627	386.000
208.646	338.522	386.000
207.998	337.205	386.000
207.498	336.535	386.000
207.322	335.643	386.000
291.859	414.671	387.000
291.486	414.138	387.000
291.743	415.354	387.000
291.779	415.979	387.000
529.545	229.790	388.000
529.849	229.419	388.000
528.903	227.739	389.000
531.742	227.379	389.000
532.161	226.901	389.000
239.416	420.591	390.000
236.589	422.121	390.000
234.234	423.618	390.000
232.634	423.713	390.000
234.915	420.972	391.000
236.579	421.577	391.000
237.878	420.930	391.000
237.368	420.004	391.000
235.722	418.916	391.000
236.061	419.320	391.000
234.663	415.664	392.000
235.853	416.667	392.000
237.320	416.046	392.000
235.159	419.442	393.000
234.993	420.578	393.000
290.144	415.997	394.000
290.007	414.902	394.000
291.190	413.933	394.000
233.147	420.137	395.000
232.330	421.682	395.000
232.945	420.813	395.000
420.570	356.081	396.000
419.465	354.988	396.000
300.128	357.296	397.000
299.243	357.664	397.000
110.577	442.174	398.000
110.986	442.379	398.000
110.598	442.085	399.000
110.339	442.094	399.000
110.734	442.501	399.000
103.138	115.533	400.000
103.022	115.428	400.000
103.242	115.472	400.000
110.342	442.782	401.000
110.885	442.411	401.000
110.800	442.215	401.000
111.064	442.639	401.000
111.125	442.247	401.000
111.028	442.213	401.000
110.966	441.914	401.000
110.929	442.086	401.000
110.935	442.329	401.000
385.159	299.918	402.000
385.400	300.248	402.000
386.098	298.969	402.000
220.474	407.634	403.000
220.928	408.016	403.000
209.596	299.531	404.000
210.415	300.441	404.000
210.436	299.634	404.000
278.721	250.777	405.000
277.438	249.944	405.000
277.974	250.142	405.000
25.360	285.993	406.000
24.801	286.015	406.000
370.998	200.146	407.000
371.149	199.448	407.000
370.930	199.476	407.000
220.729	408.583	408.000
220.462	407.934	408.000
220.044	407.655	408.000
385.990	301.704	409.000
386.177	300.891	409.000
385.166	299.402	410.000
386.197	299.090	410.000
387.143	298.540	410.000
389.906	255.900	411.000
390.234	255.138	411.000
370.785	199.898	412.000
370.822	200.473	412.000
371.116	199.648	412.000
371.127	199.147	412.000
370.991	198.892	412.000
275.506	287.032	413.000
276.887	286.033	413.000
220.569	407.819	414.000
220.311	408.131	414.000
220.773	408.040	414.000
219.843	408.651	414.000
110.478	442.359	415.000
110.173	442.342	415.000
110.379	442.274	415.000
111.314	442.238	415.000
210.697	299.917	416.000
210.709	299.197	416.000
209.376	302.855	416.000
371.073	365.740	417.000
370.682	366.071	417.000
267.144	256.125	418.000
267.553	256.750	418.000
268.167	255.899	418.000
85.621	417.628	419.000
85.483	417.485	419.000
86.813	415.746	419.000
86.706	416.094	419.000
207.447	301.738	420.000
211.162	303.193	420.000
211.635	305.737	420.000
371.314	365.941	421.000
371.073	366.262	421.000
370.701	365.857	421.000
371.163	199.757	422.000
370.534	199.256	422.000
160.186	196.571	423.000
160.140	196.435	423.000
160.762	196.283	423.000
160.731	196.359	423.000
160.166	196.280	423.000
223.541	412.131	424.000
222.199	411.038	424.000
220.295	410.096	424.000
219.663	409.913	424.000
371.137	199.270	425.000
370.567	199.449	425.000
212.770	303.485	426.000
211.682	302.482	426.000
160.968	198.926	427.000
161.378	198.460	427.000
418.800	152.250	428.000
418.736	151.996	428.000
418.381	151.958	428.000
163.207	195.564	429.000
162.336	196.673	429.000
370.903	365.889	430.000
371.004	366.436	430.000
440.271	307.908	431.000
439.913	307.029	431.000
271.295	359.354	432.000
270.985	359.614	432.000
545.826	204.471	433.000
544.177	204.561	433.000
336.073	227.311	434.000
335.822	229.988	434.000
336.329	229.337	434.000
273.286	358.717	435.000
273.539	357.641	435.000
211.266	392.589	436.000
211.229	393.436	436.000
213.468	392.787	437.000
213.620	392.187	437.000
213.176	392.527	437.000
212.981	391.865	437.000
212.425	391.265	437.000
212.665	391.691	437.000
201.304	260.621	438.000
201.935	259.367	438.000
318.786	240.439	439.000
319.084	240.551	439.000
213.933	392.274	440.000
213.823	390.455	440.000
213.190	389.819	440.000
213.484	389.318	440.000
332.999	254.090	441.000
332.862	254.261	441.000
333.079	254.419	441.000
333.322	254.929	441.000
333.989	253.738	441.000
349.663	215.304	442.000
350.587	214.259	442.000
49.990	291.610	443.000
49.463	291.778	443.000
49.894	291.618	443.000
49.673	291.733	443.000
50.055	291.765	443.000
350.266	173.061	444.000
350.283	173.089	444.000
350.896	213.213	445.000
350.317	211.568	445.000
352.761	351.491	446.000
352.398	351.376	446.000
59.190	276.750	447.000
59.583	276.780	447.000
59.566	276.929	447.000
333.564	254.269	448.000
333.931	255.144	448.000
313.759	243.900	449.000
313.476	244.994	449.000
347.952	211.448	450.000
349.576	211.606	450.000
347.859	212.148	450.000
462.862	385.815	451.000
462.780	386.379	451.000
462.421	386.311	451.000
349.883	173.432	452.000
349.448	173.755	452.000
250.538	226.067	453.000
250.087	225.285	453.000
335.257	254.706	454.000
334.682	254.484	454.000
312.018	245.731	455.000
311.573	245.233	455.000
350.639	173.548	456.000
350.183	173.892	456.000
350.643	173.252	456.000
350.980	172.385	456.000
251.149	225.207	457.000
250.749	225.006	457.000
442.173	306.871	458.000
441.995	307.517	458.000
55.548	438.317	459.000
56.739	439.083	459.000
462.645	386.450	460.000
463.263	386.789	460.000
351.177	173.950	461.000
351.087	173.763	461.000
57.713	436.675	462.000
58.077	437.608	462.000
558.961	124.618	463.000
560.307	124.407	463.000
560.292	124.515	463.000
352.496	173.309	464.000
351.873	173.819	464.000
352.222	174.341	464.000
351.628	176.104	464.000
353.011	175.201	464.000
56.905	435.497	465.000
55.763	436.003	465.000
56.288	437.940	465.000
55.806	438.874	465.000
55.510	438.588	465.000
560.859	125.178	466.000
560.134	126.100	466.000
255.522	220.158	467.000
254.676	220.565	467.000
251.909	221.447	468.000
251.551	222.951	468.000
252.395	225.199	468.000
252.770	224.904	468.000
252.369	220.359	469.000
252.236	220.431	469.000
253.013	220.167	470.000
253.515	219.405	470.000
39.197	271.627	471.000
40.006	270.745	471.000
255.372	220.609	472.000
254.190	219.284	472.000
352.015	160.609	473.000
351.810	160.308	473.000
197.371	241.773	474.000
195.975	242.021	474.000
194.487	237.863	474.000
441.495	286.709	475.000
440.856	285.954	475.000
440.267	286.048	475.000
441.649	284.343	476.000
442.476	285.790	476.000
443.336	285.865	476.000
444.116	285.625	476.000
443.747	284.465	476.000
443.417	286.304	476.000
442.890	286.256	476.000
443.050	286.173	476.000
443.862	286.401	476.000
444.457	286.258	476.000
445.080	286.233	476.000
445.418	283.857	476.000
305.289	336.278	477.000
304.346	335.132	477.000
201.747	235.862	478.000
203.600	237.420	478.000
206.319	240.194	478.000
203.517	239.813	478.000
200.842	240.518	478.000
197.275	239.257	478.000
199.180	239.793	478.000
201.797	239.398	478.000
203.477	238.374	478.000
204.300	239.507	478.000
282.241	246.440	479.000
282.149	246.352	479.000
282.521	245.566	480.000
282.592	246.478	480.000
282.815	246.127	481.000
282.304	246.344	481.000
312.696	344.738	482.000
312.709	345.188	482.000
55.892	440.726	483.000
57.163	441.208	483.000
160.760	190.918	484.000
162.622	189.785	484.000
162.590	190.552	484.000
177.982	216.163	485.000
178.627	216.560	485.000
177.028	216.539	485.000
177.525	216.776	485.000
295.202	233.270	486.000
294.883	233.541	486.000
55.288	441.252	487.000
54.229	441.010	487.000
53.892	441.403	487.000
54.542	440.503	487.000
385.244	172.688	488.000
384.654	172.257	488.000
385.413	171.120	488.000
386.316	171.058	488.000
385.133	172.632	488.000
384.446	173.308	488.000
386.700	172.364	488.000
386.101	172.438	488.000
385.780	171.285	488.000
177.265	214.567	489.000
177.187	215.131	489.000
336.799	289.719	490.000
336.625	289.351	490.000
310.354	347.358	491.000
310.317	347.957	491.000
310.183	347.494	491.000
185.055	308.281	492.000
185.868	309.645	492.000
318.733	326.873	493.000
318.516	328.297	493.000
52.863	416.930	494.000
51.278	416.817	494.000
294.877	230.139	495.000
294.817	230.236	495.000
566.240	216.982	496.000
566.267	218.640	496.000
177.811	215.304	497.000
177.417	215.425	497.000
294.096	230.600	498.000
294.135	230.870	498.000
312.932	348.387	499.000
313.367	347.434	499.000
314.401	347.021	499.000
314.287	346.101	499.000
314.568	344.952	499.000
50.416	417.057	500.000
50.726	415.941	500.000
52.026	415.790	500.000
288.198	276.249	501.000
288.756	275.770	501.000
304.237	391.507	502.000
303.754	391.342	502.000
386.899	172.128	503.000
386.536	171.171	503.000
201.389	411.363	504.000
201.595	409.983	504.000
53.032	416.392	505.000
53.035	416.352	505.000
52.961	416.563	505.000
292.883	208.041	506.000
293.173	208.361	506.000
293.450	209.428	506.000
293.371	208.579	506.000
292.850	208.841	506.000
51.932	416.711	507.000
54.083	416.443	507.000
293.500	207.877	508.000
293.837	208.210	508.000
293.060	208.815	509.000
293.119	208.895	509.000
293.887	208.947	509.000
293.355	207.968	509.000
292.944	208.765	509.000
292.848	208.465	509.000
304.615	389.199	510.000
305.945	390.805	510.000
52.535	416.655	511.000
53.463	417.288	511.000
54.012	418.712	511.000
293.342	208.629	512.000
293.900	208.596	512.000
293.437	208.705	512.000
292.588	208.246	512.000
293.128	209.200	512.000
298.033	393.245	513.000
297.444	393.580	513.000
337.773	214.129	514.000
337.037	215.155	514.000
204.242	253.598	515.000
205.237	254.290	515.000
202.396	254.511	515.000
293.680	208.732	516.000
292.965	207.797	516.000
293.416	208.764	516.000
298.268	392.976	517.000
297.914	393.316	517.000
297.851	392.524	517.000
163.896	220.453	518.000
164.929	219.845	518.000
332.963	255.115	519.000
333.224	255.410	519.000
334.121	255.604	519.000
334.880	255.518	519.000
334.581	255.451	519.000
334.707	254.579	519.000
335.149	255.134	519.000
334.397	255.435	519.000
333.950	255.425	519.000
332.088	255.394	519.000
333.664	254.508	519.000
335.103	253.909	519.000
335.093	253.960	519.000
334.843	254.771	519.000
334.854	255.024	519.000
333.722	254.936	519.000
334.491	254.887	519.000
334.911	255.385	519.000
335.685	254.711	519.000
336.021	254.889	519.000
335.133	255.414	519.000
334.209	255.637	519.000
334.453	255.826	519.000
334.278	256.136	519.000
334.099	256.571	519.000
334.145	256.623	519.000
333.990	256.396	519.000
334.274	256.326	519.000
333.825	256.210	519.000
335.263	256.279	519.000
336.221	256.884	519.000
336.607	256.463	519.000
336.239	256.072	519.000
334.903	255.140	519.000
333.829	255.121	519.000
334.524	254.693	519.000
334.894	255.884	519.000
334.297	255.930	519.000
334.399	255.270	519.000
334.285	255.401	519.000
334.585	255.501	519.000
335.017	255.893	519.000
335.844	256.469	519.000
336.569	256.830	519.000
336.146	256.058	519.000
335.923	256.241	519.000
335.701	254.981	519.000
336.571	254.609	519.000
336.670	255.169	519.000
336.610	255.233	519.000
336.367	255.301	519.000
335.809	255.586	519.000
335.842	256.403	519.000
335.699	256.472	519.000
335.713	256.337	519.000
335.118	255.881	519.000
334.388	256.063	519.000
333.936	255.656	519.000
333.965	255.751	519.000
334.991	255.816	519.000
335.450	255.430	519.000
335.378	254.852	519.000
334.915	255.193	519.000
335.067	254.818	519.000
335.081	254.319	519.000
334.401	255.235	519.000
333.830	256.003	519.000
333.094	255.924	519.000
332.122	256.298	519.000
332.154	256.760	519.000
331.976	256.483	519.000
332.707	256.655	519.000
332.723	257.092	519.000
332.755	257.628	519.000
332.282	257.515	519.000
331.544	256.525	519.000
330.634	255.721	519.000
330.775	255.801	519.000
331.598	255.786	519.000
330.158	256.580	519.000
329.797	256.476	519.000
330.115	257.181	519.000
105.604	406.529	520.000
104.181	403.605	520.000
197.185	238.117	521.000
197.899	238.350	521.000
369.033	244.168	522.000
370.669	243.365	522.000
293.147	228.885	523.000
292.964	230.498	523.000
293.080	231.047	523.000
369.749	239.978	524.000
369.357	242.415	524.000
369.903	241.949	524.000
373.626	243.370	525.000
372.171	241.769	525.000
348.322	161.569	526.000
348.039	160.288	526.000
346.959	161.920	526.000
350.571	162.559	526.000
347.496	190.893	527.000
346.470	190.726	527.000
347.077	190.782	527.000
113.232	416.316	528.000
115.174	420.446	528.000
329.377	258.447	529.000
328.686	259.311	529.000
339.843	216.188	530.000
340.474	215.653	530.000
340.909	215.239	530.000
340.382	214.217	530.000
341.875	213.469	530.000
343.448	212.625	530.000
344.954	211.680	530.000
347.012	212.316	530.000
325.767	321.498	531.000
325.832	321.417	531.000
347.807	191.525	532.000
347.076	190.881	532.000
352.329	163.092	533.000
350.192	161.747	533.000
297.237	391.034	534.000
297.321	393.833	534.000
347.724	209.886	535.000
347.612	211.331	535.000
349.371	213.041	535.000
348.139	213.491	535.000
348.481	213.342	535.000
347.306	213.398	535.000
346.852	211.887	535.000
349.720	212.286	535.000
351.363	213.776	535.000
351.060	213.694	535.000
287.367	228.493	536.000
287.158	228.761	536.000
287.373	228.564	536.000
344.540	163.746	537.000
345.093	163.628	537.000
186.719	374.027	538.000
187.578	374.002	538.000
187.350	374.250	539.000
187.051	374.214	539.000
186.795	374.347	539.000
187.555	374.850	539.000
186.572	374.296	539.000
326.792	259.305	540.000
326.027	257.525	540.000
325.802	257.543	540.000
326.014	257.475	540.000
325.399	257.335	540.000
327.157	258.622	541.000
328.651	259.409	541.000
328.191	259.427	541.000
328.986	260.176	541.000
328.117	259.049	541.000
327.693	258.961	541.000
327.309	258.607	541.000
203.768	245.709	542.000
203.713	243.424	542.000
202.990	244.784	542.000
203.685	241.686	542.000
205.171	241.646	542.000
206.156	241.668	542.000
295.475	390.520	543.000
295.686	391.481	543.000
323.926	255.727	544.000
323.926	255.727	544.000
322.859	255.459	544.000
323.620	257.512	544.000
324.683	256.796	544.000
318.491	280.084	545.000
318.612	280.214	545.000
318.728	280.412	545.000
318.836	280.341	545.000
318.743	280.205	545.000
210.452	322.857	546.000
208.953	323.765	546.000
269.372	430.395	547.000
269.049	430.789	547.000
304.614	420.532	548.000
304.884	419.956	548.000
148.960	403.470	549.000
149.792	404.932	549.000
149.755	403.927	549.000
148.974	403.157	549.000
149.556	400.454	550.000
148.594	399.954	550.000
465.029	376.177	551.000
464.972	376.847	551.000
149.251	400.112	552.000
149.027	399.381	552.000
147.546	399.046	552.000
146.327	398.968	552.000
145.624	399.417	552.000
465.553	376.643	553.000
464.904	376.382	553.000
465.378	376.408	553.000
465.045	376.580	553.000
444.241	308.503	554.000
444.738	308.295	554.000
445.436	308.558	554.000
445.877	308.226	554.000
445.542	308.506	554.000
445.438	308.507	554.000
444.987	308.247	554.000
444.153	309.639	554.000
145.479	398.976	555.000
145.736	397.591	555.000
458.040	337.556	556.000
457.547	337.912	556.000
457.761	337.962	556.000
457.602	337.667	556.000
42.153	170.771	557.000
41.317	171.304	557.000
40.676	171.248	557.000
41.051	172.051	557.000
144.122	393.601	558.000
143.726	394.423	558.000
457.893	337.694	559.000
457.913	337.478	559.000
457.835	337.463	559.000
143.188	393.853	560.000
144.532	394.336	560.000
144.599	396.327	561.000
144.697	397.450	561.000
329.555	244.644	562.000
329.372	245.006	562.000
330.836	244.531	563.000
330.285	245.122	563.000
330.271	244.561	563.000
330.433	245.300	563.000
330.033	244.901	563.000
330.407	244.995	563.000
330.466	244.910	563.000
39.685	173.118	564.000
39.523	172.949	564.000
458.161	337.194	565.000
458.709	337.139	565.000
146.084	396.947	566.000
145.227	396.196	566.000
330.320	244.989	567.000
330.444	245.052	567.000
330.151	244.832	567.000
330.254	244.553	567.000
330.550	244.696	567.000
330.229	244.967	567.000
329.334	244.989	567.000
329.925	245.066	567.000
144.332	399.257	568.000
143.322	398.066	568.000
329.816	245.035	569.000
330.530	244.649	569.000
330.032	245.234	569.000
87.046	463.817	570.000
87.449	463.185	570.000
231.081	391.564	571.000
232.286	391.222	571.000
155.931	277.882	572.000
154.355	278.787	572.000
153.158	278.599	572.000
413.590	487.732	573.000
413.698	486.545	573.000
414.281	486.523	573.000
231.663	390.595	574.000
233.237	391.238	574.000
19.450	153.353	575.000
17.745	154.043	575.000
409.121	461.973	576.000
408.827	461.836	576.000
409.094	463.229	576.000
408.320	463.763	576.000
407.616	466.078	576.000
15.966	153.345	577.000
15.245	152.411	577.000
383.613	244.391	578.000
384.446	244.695	578.000
451.171	313.445	579.000
451.532	313.864	579.000
410.189	465.742	580.000
410.331	465.435	580.000
451.154	313.540	581.000
451.383	313.418	581.000
451.295	313.300	581.000
451.242	313.425	581.000
451.612	313.559	581.000
451.672	313.109	581.000
451.175	313.135	581.000
451.544	313.460	581.000
244.639	423.413	582.000
243.841	422.951	582.000
450.973	313.114	583.000
451.120	313.102	583.000
244.632	424.078	584.000
243.999	425.267	584.000
78.594	480.231	585.000
77.161	479.973	585.000
411.337	270.712	586.000
411.147	270.647	586.000
461.598	450.686	587.000
462.139	449.892	587.000
453.920	318.924	588.000
453.570	319.051	588.000
461.885	440.504	589.000
463.662	439.068	589.000
463.615	439.068	589.000
464.193	439.907	589.000
462.527	441.439	589.000
462.561	441.086	590.000
463.927	440.473	590.000
446.813	416.768	591.000
448.972	416.586	591.000
450.810	417.283	591.000
332.656	219.047	592.000
332.462	218.937	592.000
332.654	219.058	592.000
450.658	419.835	593.000
449.283	420.334	593.000
442.591	365.935	594.000
442.496	365.921	594.000
442.918	365.243	595.000
442.736	365.360	595.000
442.528	365.883	595.000
443.586	365.427	596.000
442.732	365.903	596.000
439.998	342.598	597.000
439.978	342.600	597.000
440.011	341.228	597.000
440.659	341.688	597.000
441.205	340.727	597.000
440.984	340.509	597.000
439.767	341.335	597.000
143.881	395.916	598.000
144.769	394.434	598.000
262.245	427.383	599.000
263.877	426.383	599.000
420.764	271.206	600.000
420.532	271.674	600.000
420.193	271.831	600.000
418.906	271.615	600.000
419.012	271.527	600.000
145.759	148.500	601.000
145.578	147.891	601.000
164.158	93.607	602.000
164.868	93.258	602.000
164.724	93.273	602.000
164.822	93.155	602.000
164.677	93.185	602.000
164.849	93.283	602.000
164.826	93.323	602.000
164.902	93.078	602.000
164.767	93.008	602.000
165.008	92.972	602.000
164.898	93.003	602.000
164.860	93.081	602.000
164.733	93.074	602.000
164.690	93.392	602.000
164.743	93.040	602.000
164.957	93.174	602.000
164.820	93.436	602.000
164.886	93.123	602.000
164.901	93.223	602.000
164.719	93.247	602.000
164.873	93.341	602.000
164.676	93.110	602.000
165.008	93.173	602.000
164.821	93.206	602.000
164.928	93.201	602.000
164.909	93.090	602.000
164.704	93.246	602.000
164.813	93.323	602.000
[truncated: 742 more rows]
