# Supplementary material for: The transpeptidase PBP2 governs initial localization and activity of the major cell-wall synthesis machinery in E. coli
Source: eLife. 2020 Feb 20;9:e50629. doi: 10.7554/eLife.50629 (PMC7089770; doi:10.7554/eLife.50629)
Supplement: Source data 1. [file elife-50629-data1.zip › data/fast/PAmCherry/A22inliq120_2.txt]

X Y ID
139.151	143.994	1.000
139.330	143.749	1.000
137.657	144.229	1.000
137.650	144.364	1.000
137.400	143.943	1.000
136.877	144.183	1.000
137.086	144.350	1.000
137.471	144.311	1.000
255.533	297.705	2.000
254.849	297.317	2.000
254.207	296.894	2.000
-0.087	184.322	3.000
-0.445	183.071	3.000
277.858	121.574	4.000
277.716	121.650	4.000
400.603	224.849	5.000
401.004	223.786	5.000
333.974	348.340	6.000
331.008	348.505	6.000
-0.266	181.519	7.000
-3.363	183.399	7.000
-2.919	181.798	7.000
-4.314	181.005	7.000
-2.108	180.976	7.000
-0.483	180.646	7.000
255.214	296.474	8.000
254.660	294.888	8.000
277.434	120.833	9.000
278.262	121.641	9.000
60.008	78.678	10.000
60.490	80.812	10.000
60.234	81.564	10.000
58.715	80.587	10.000
59.701	79.765	10.000
206.492	103.001	11.000
207.107	102.969	11.000
101.906	94.054	12.000
102.243	94.529	12.000
329.977	345.564	13.000
329.858	347.220	13.000
401.747	219.824	14.000
402.641	221.055	14.000
402.516	221.664	14.000
379.035	223.215	15.000
378.858	223.136	15.000
380.679	223.855	15.000
381.889	222.574	15.000
382.400	222.334	15.000
382.843	222.534	15.000
383.296	222.247	15.000
4.627	95.616	16.000
4.727	95.091	16.000
4.758	95.307	16.000
286.887	83.674	17.000
286.087	84.152	17.000
278.034	121.944	18.000
278.048	121.664	18.000
24.738	93.761	19.000
25.189	94.329	19.000
50.655	83.632	20.000
49.715	84.269	20.000
49.401	86.550	20.000
137.237	144.035	21.000
136.710	144.290	21.000
137.225	144.067	21.000
137.318	144.267	21.000
137.043	144.257	21.000
137.474	144.692	21.000
136.906	144.175	21.000
137.889	144.326	21.000
137.264	143.805	21.000
137.172	144.178	21.000
136.965	144.160	21.000
136.810	143.954	21.000
137.087	144.079	21.000
136.954	143.744	21.000
136.539	143.856	21.000
137.262	144.015	21.000
138.194	144.804	21.000
243.228	126.270	22.000
242.258	126.519	22.000
242.968	126.435	22.000
148.077	120.839	23.000
148.079	121.270	23.000
148.069	121.210	23.000
277.862	121.682	24.000
278.167	121.917	24.000
399.837	221.404	25.000
400.317	221.325	25.000
255.252	294.782	26.000
256.189	294.551	26.000
254.828	295.373	26.000
61.028	80.841	27.000
62.023	81.021	27.000
61.768	81.274	27.000
61.503	79.484	27.000
61.760	79.307	27.000
61.658	80.742	27.000
95.888	143.469	28.000
98.274	143.563	28.000
233.721	281.125	29.000
233.929	281.004	29.000
233.696	278.922	29.000
399.458	220.564	30.000
400.264	220.246	30.000
361.139	263.810	31.000
360.978	264.026	31.000
361.424	263.919	31.000
361.589	263.846	31.000
-5.613	177.602	32.000
-5.805	177.676	32.000
63.655	108.002	33.000
62.968	107.348	33.000
99.254	143.997	34.000
98.756	142.874	34.000
99.142	143.400	34.000
98.765	143.620	34.000
385.152	221.117	35.000
384.692	220.605	35.000
384.924	220.040	35.000
385.405	220.870	35.000
361.162	263.232	36.000
360.848	263.589	36.000
360.464	263.441	36.000
360.938	263.660	36.000
360.945	263.798	36.000
360.843	263.654	36.000
61.535	80.224	37.000
63.628	80.550	37.000
98.175	141.902	38.000
98.332	142.690	38.000
386.365	217.205	39.000
386.743	216.953	39.000
386.304	215.941	39.000
387.180	215.895	39.000
387.890	215.946	39.000
386.485	215.799	39.000
61.505	105.752	40.000
62.618	103.867	40.000
62.859	103.073	40.000
64.082	104.878	40.000
65.373	105.568	40.000
65.400	105.579	40.000
64.200	106.043	40.000
64.213	106.055	40.000
64.691	105.962	40.000
243.181	126.283	41.000
242.365	125.922	41.000
242.726	126.265	41.000
386.149	217.271	42.000
386.322	217.912	42.000
360.940	263.453	43.000
361.491	263.484	43.000
-5.282	176.943	44.000
-5.487	177.479	44.000
-5.121	178.777	44.000
136.902	143.246	45.000
136.602	143.671	45.000
387.560	217.284	46.000
387.026	217.761	46.000
386.524	217.552	46.000
264.662	93.152	47.000
264.993	94.439	47.000
136.249	142.492	48.000
136.120	142.059	48.000
136.134	142.012	48.000
136.134	142.576	48.000
136.490	142.627	48.000
359.990	263.639	49.000
360.325	264.017	49.000
-101.030	256.305	50.000
-101.248	255.553	50.000
-101.818	256.735	50.000
-100.502	255.942	50.000
-101.664	256.787	50.000
-101.460	258.271	50.000
-102.626	257.424	50.000
252.148	44.994	51.000
252.478	44.932	51.000
251.979	42.710	52.000
253.664	44.298	52.000
254.223	44.817	52.000
136.212	142.693	53.000
135.979	142.841	53.000
254.180	42.885	54.000
252.832	41.868	54.000
359.335	262.125	55.000
360.462	261.831	55.000
136.740	142.696	56.000
135.367	142.198	56.000
251.221	39.827	57.000
252.037	40.654	57.000
136.510	143.384	58.000
136.430	143.052	58.000
136.659	143.047	58.000
350.522	273.394	59.000
350.593	273.147	59.000
350.149	273.911	59.000
350.452	273.307	60.000
350.452	273.361	60.000
350.254	273.593	60.000
350.701	273.233	60.000
350.978	273.762	60.000
350.722	273.869	60.000
350.534	273.664	60.000
350.845	273.344	60.000
350.586	273.145	60.000
136.930	142.195	61.000
136.441	143.089	61.000
136.597	142.866	62.000
136.318	142.098	62.000
136.584	142.879	62.000
136.438	142.974	62.000
136.246	143.276	62.000
406.194	172.457	63.000
406.657	173.629	63.000
405.805	172.893	64.000
405.784	171.995	64.000
5.009	95.712	65.000
4.359	95.831	65.000
4.483	95.328	65.000
4.572	95.448	65.000
4.881	95.137	65.000
4.443	95.397	65.000
4.236	95.487	66.000
4.998	95.367	66.000
-2.716	180.693	67.000
-1.949	181.291	67.000
0.114	180.898	67.000
-0.416	181.925	67.000
-0.716	181.392	67.000
-0.619	182.558	67.000
-0.454	183.278	67.000
-0.868	182.457	67.000
-0.249	181.736	68.000
0.403	180.761	68.000
0.377	180.927	68.000
-2.104	180.960	68.000
145.227	118.383	69.000
145.831	117.594	69.000
145.953	118.015	70.000
146.248	117.921	70.000
212.579	60.054	71.000
212.700	60.205	71.000
212.243	60.355	71.000
152.693	160.546	72.000
151.739	161.406	72.000
-23.877	194.436	73.000
-23.513	192.227	73.000
-22.227	192.987	73.000
9.347	169.629	74.000
9.205	170.223	74.000
10.511	170.617	74.000
12.901	169.234	74.000
12.960	168.945	74.000
13.259	168.578	74.000
14.189	168.510	74.000
13.788	169.170	74.000
14.300	170.065	74.000
15.555	171.892	74.000
118.239	168.404	75.000
117.922	167.639	75.000
117.732	167.930	75.000
309.344	105.636	76.000
308.711	104.959	76.000
362.074	177.688	77.000
362.492	177.519	77.000
361.811	177.822	77.000
145.332	117.072	78.000
144.790	117.664	78.000
144.501	116.763	78.000
152.523	160.287	79.000
151.360	160.937	79.000
151.574	160.854	79.000
233.153	273.942	80.000
232.778	273.034	80.000
234.538	273.908	80.000
236.349	274.530	80.000
233.956	273.441	80.000
234.106	273.509	80.000
234.111	273.615	80.000
234.670	274.063	80.000
234.590	273.686	80.000
400.734	223.039	81.000
400.291	223.060	81.000
399.456	225.914	81.000
399.669	226.203	81.000
400.244	226.008	81.000
400.700	225.888	81.000
428.249	387.595	82.000
429.788	387.207	82.000
429.998	387.400	82.000
430.458	387.430	82.000
430.434	387.316	82.000
430.801	386.834	82.000
431.746	387.201	82.000
432.026	386.913	82.000
433.256	387.160	82.000
433.325	386.767	82.000
433.015	388.072	82.000
433.275	388.141	82.000
433.916	389.811	82.000
118.311	168.125	83.000
117.785	168.429	83.000
117.256	168.823	83.000
117.248	169.278	83.000
118.669	168.804	83.000
118.459	169.652	83.000
118.066	168.590	83.000
117.355	168.148	83.000
363.347	178.701	84.000
362.973	178.076	84.000
362.093	177.700	84.000
90.154	59.032	85.000
89.837	58.215	85.000
90.316	58.297	85.000
145.996	116.125	86.000
145.703	115.008	86.000
146.768	113.803	86.000
210.427	59.440	87.000
210.418	59.200	87.000
151.307	160.692	88.000
150.587	160.319	88.000
151.153	160.519	88.000
151.341	159.779	88.000
151.159	159.911	88.000
151.221	160.577	88.000
151.222	160.770	88.000
13.966	172.288	89.000
13.473	172.371	89.000
13.348	172.844	89.000
14.079	172.717	89.000
364.031	175.078	90.000
362.911	175.218	90.000
362.514	175.768	90.000
333.779	347.600	91.000
333.604	347.447	91.000
234.833	274.155	92.000
235.171	273.877	92.000
234.924	273.899	92.000
-34.870	206.866	93.000
-35.374	207.209	93.000
-35.374	207.209	93.000
151.392	160.786	94.000
151.870	160.824	94.000
151.870	160.824	94.000
360.183	175.234	95.000
359.599	175.376	95.000
359.599	175.376	95.000
359.651	176.600	95.000
234.556	272.851	96.000
234.556	272.851	96.000
234.952	271.849	96.000
115.203	167.364	97.000
116.118	166.765	97.000
116.782	167.001	97.000
117.054	166.778	98.000
117.531	166.862	98.000
116.962	166.333	98.000
152.372	160.323	99.000
151.414	160.014	99.000
416.362	172.505	100.000
418.000	170.747	100.000
151.991	159.655	101.000
151.628	157.563	101.000
153.605	156.170	102.000
153.497	155.840	102.000
153.081	156.070	102.000
22.498	141.291	103.000
24.376	143.462	103.000
169.365	53.679	104.000
169.934	53.361	104.000
169.295	53.316	104.000
152.242	155.915	105.000
152.588	155.941	105.000
152.540	155.847	105.000
118.513	168.656	106.000
119.585	167.632	106.000
118.651	167.131	106.000
118.800	167.400	106.000
151.761	156.211	107.000
152.148	155.744	107.000
151.330	156.100	107.000
150.748	156.541	107.000
150.395	155.328	107.000
227.827	40.870	108.000
228.706	41.891	108.000
310.526	105.285	109.000
310.561	104.844	109.000
448.090	377.137	110.000
448.126	375.607	110.000
170.921	53.450	111.000
171.735	53.764	111.000
102.352	92.327	112.000
102.832	92.108	112.000
102.139	92.114	112.000
102.705	91.965	112.000
102.173	91.993	112.000
102.680	92.907	112.000
102.691	91.772	112.000
102.905	92.626	112.000
102.593	91.998	112.000
19.717	109.291	113.000
19.411	109.710	113.000
252.532	85.900	114.000
256.431	84.158	114.000
256.273	83.297	114.000
256.195	84.637	114.000
252.825	84.716	114.000
251.350	85.462	114.000
250.976	83.429	114.000
250.971	82.985	114.000
218.535	24.934	115.000
222.002	26.588	115.000
20.088	151.746	116.000
21.495	152.859	116.000
20.776	151.851	116.000
23.041	149.957	116.000
394.314	214.904	117.000
394.262	215.002	117.000
394.192	215.107	117.000
394.305	214.626	117.000
394.403	214.745	117.000
393.827	214.895	117.000
393.524	214.175	117.000
394.444	213.653	117.000
144.876	117.480	118.000
145.375	117.362	118.000
394.906	215.361	119.000
394.711	215.063	119.000
394.910	214.620	119.000
394.257	213.902	119.000
393.717	213.755	119.000
393.114	212.843	119.000
393.879	213.658	119.000
101.338	93.581	120.000
101.860	93.446	120.000
393.406	212.645	121.000
393.170	213.184	121.000
393.194	213.901	121.000
393.468	213.377	121.000
393.255	213.608	121.000
393.529	213.045	122.000
393.767	213.550	122.000
393.503	213.435	123.000
393.473	212.988	123.000
393.358	213.371	123.000
393.004	213.745	123.000
392.982	213.248	123.000
393.195	213.537	123.000
67.126	86.426	124.000
66.031	86.270	124.000
64.899	85.055	124.000
65.451	84.662	124.000
64.819	84.190	124.000
66.107	84.322	125.000
65.915	84.519	125.000
109.342	462.775	126.000
109.226	464.050	126.000
108.867	464.407	126.000
109.555	462.855	126.000
110.076	462.852	126.000
110.670	463.040	126.000
111.382	462.326	126.000
110.543	463.580	126.000
109.863	463.538	126.000
109.285	463.996	126.000
109.438	465.492	126.000
110.048	466.248	126.000
110.508	466.921	126.000
111.134	466.527	126.000
111.196	467.069	126.000
110.283	466.348	126.000
259.013	82.416	127.000
256.840	81.893	127.000
255.920	83.999	127.000
255.802	84.939	127.000
254.319	87.816	127.000
254.679	87.671	127.000
256.112	87.038	127.000
205.881	278.784	128.000
206.235	278.747	128.000
205.471	278.495	128.000
197.875	139.983	129.000
196.901	140.337	129.000
196.359	139.776	129.000
256.306	87.692	130.000
255.882	86.999	130.000
-14.177	159.288	131.000
-12.999	158.953	131.000
-13.297	159.842	131.000
-13.562	160.097	131.000
4.172	95.682	132.000
4.509	95.157	132.000
-10.055	161.224	133.000
-11.842	160.721	133.000
-11.263	159.443	133.000
-9.263	159.749	133.000
-7.612	158.347	133.000
-7.913	158.200	133.000
127.609	472.202	134.000
128.746	472.867	134.000
128.441	473.055	134.000
129.103	472.655	134.000
130.465	471.887	134.000
197.521	140.410	135.000
196.607	140.330	135.000
167.817	106.525	136.000
167.999	108.591	136.000
324.524	356.952	137.000
324.325	358.427	137.000
324.441	357.795	137.000
323.831	356.968	137.000
324.583	356.509	137.000
324.656	356.124	137.000
325.070	355.824	137.000
324.542	355.259	137.000
323.716	355.328	137.000
324.158	355.314	137.000
323.826	356.558	137.000
322.953	357.984	137.000
322.143	358.202	137.000
321.877	359.011	137.000
217.778	74.427	138.000
217.042	75.065	138.000
210.397	109.871	139.000
211.159	110.297	139.000
155.355	156.639	140.000
155.062	156.580	140.000
156.258	156.036	140.000
29.921	82.696	141.000
29.025	82.765	141.000
28.126	81.206	141.000
28.180	81.152	141.000
29.035	81.288	141.000
29.251	81.473	141.000
29.164	81.600	141.000
29.465	80.832	141.000
-59.661	216.875	142.000
-59.621	216.450	142.000
-58.933	217.052	142.000
-59.143	216.364	142.000
-59.028	216.399	142.000
-59.236	216.977	142.000
-59.025	217.130	142.000
-59.267	216.144	142.000
-58.820	216.631	142.000
-58.893	216.823	142.000
-59.348	216.134	142.000
10.382	128.289	143.000
10.442	128.150	143.000
384.937	208.103	144.000
384.782	207.347	144.000
366.763	241.372	145.000
367.013	241.712	145.000
168.082	107.851	146.000
168.115	108.367	146.000
469.956	376.723	147.000
470.732	376.691	147.000
469.954	375.766	147.000
154.459	156.240	148.000
155.530	156.712	148.000
154.352	156.961	148.000
153.878	157.768	148.000
154.492	157.648	148.000
153.501	158.353	148.000
368.144	242.407	149.000
369.111	240.419	149.000
377.878	219.418	150.000
379.481	220.136	150.000
380.073	221.761	150.000
386.491	209.506	151.000
385.930	209.267	151.000
387.677	209.563	151.000
386.274	208.929	151.000
428.461	421.555	152.000
427.964	422.134	152.000
428.347	422.267	152.000
428.588	421.632	152.000
469.686	373.756	153.000
468.635	373.471	153.000
469.562	371.012	153.000
10.695	128.444	154.000
10.566	128.383	154.000
10.663	128.643	154.000
10.475	128.495	154.000
11.010	128.352	154.000
370.486	240.772	155.000
371.018	240.255	155.000
369.838	240.451	155.000
368.768	241.341	155.000
472.220	371.837	156.000
471.231	371.620	156.000
471.246	371.921	156.000
-59.483	216.487	157.000
-59.047	216.670	157.000
-58.824	216.683	157.000
-59.181	216.518	157.000
-59.357	216.683	157.000
325.260	359.792	158.000
325.735	359.661	158.000
10.458	128.259	159.000
10.267	128.935	159.000
10.520	128.668	159.000
10.531	128.631	159.000
368.767	240.944	160.000
369.335	241.598	160.000
367.375	240.616	160.000
367.088	241.275	160.000
366.436	241.108	160.000
366.763	240.601	160.000
367.497	240.974	160.000
470.328	374.621	161.000
470.655	373.812	161.000
469.643	374.033	161.000
470.292	374.030	161.000
470.809	374.304	161.000
470.564	373.454	161.000
6.308	170.661	162.000
6.708	170.427	162.000
10.889	128.465	163.000
10.528	129.379	163.000
10.073	128.595	163.000
10.683	128.399	163.000
10.755	128.426	163.000
10.544	128.432	163.000
-59.513	216.243	164.000
-59.440	216.470	164.000
-59.161	216.974	164.000
149.343	156.973	165.000
149.019	156.125	165.000
368.235	242.223	166.000
366.891	241.654	166.000
366.687	240.811	166.000
10.923	128.526	167.000
10.268	128.626	167.000
10.316	127.913	167.000
150.012	157.460	168.000
150.089	157.307	168.000
150.140	155.624	168.000
149.713	155.479	169.000
150.633	155.869	169.000
150.338	154.474	169.000
149.825	154.762	169.000
150.098	154.948	169.000
151.610	154.539	169.000
151.620	154.729	169.000
151.633	154.051	169.000
152.885	155.151	169.000
153.528	155.026	169.000
153.059	154.732	169.000
10.587	128.003	170.000
10.380	127.830	170.000
6.485	170.421	171.000
6.279	169.898	171.000
6.111	170.692	171.000
165.303	110.745	172.000
163.312	108.578	172.000
163.670	107.199	172.000
228.519	311.023	173.000
228.953	312.174	173.000
229.370	312.050	173.000
10.602	128.401	174.000
10.506	127.974	174.000
153.910	153.389	175.000
153.403	152.862	175.000
164.410	106.670	176.000
164.254	107.578	176.000
165.357	105.843	176.000
165.592	106.463	176.000
166.548	105.630	176.000
167.693	106.569	176.000
167.018	106.598	176.000
167.688	106.274	176.000
168.569	105.332	176.000
151.613	153.257	177.000
151.859	153.436	177.000
151.128	153.939	177.000
150.313	155.452	177.000
150.018	154.928	177.000
149.003	154.793	177.000
148.746	154.962	177.000
149.074	153.943	177.000
148.559	154.285	177.000
147.909	154.301	177.000
148.722	154.448	177.000
451.311	383.798	178.000
450.335	383.379	178.000
10.863	128.235	179.000
10.478	128.182	179.000
425.577	424.430	180.000
426.768	424.548	180.000
146.672	154.631	181.000
146.476	153.002	181.000
145.855	153.352	181.000
269.275	64.202	182.000
267.611	65.961	182.000
30.446	111.272	183.000
30.581	111.775	183.000
31.380	111.668	183.000
30.430	110.777	183.000
467.624	409.001	184.000
467.004	408.399	184.000
204.680	487.736	185.000
205.915	488.336	185.000
206.898	488.642	185.000
207.236	488.472	185.000
207.562	488.469	185.000
207.036	488.170	185.000
207.157	488.605	185.000
206.816	488.413	185.000
-64.134	212.150	186.000
-64.915	211.955	186.000
-13.735	161.235	187.000
-13.954	161.302	187.000
-14.421	161.255	187.000
-14.125	161.661	187.000
-14.449	161.830	187.000
-14.684	162.496	187.000
-14.214	161.205	187.000
-13.855	161.020	187.000
-13.870	160.996	187.000
-14.175	160.609	187.000
-14.044	160.822	187.000
-13.657	160.716	187.000
-14.066	160.529	187.000
-14.196	161.541	187.000
-13.922	161.488	187.000
-14.594	161.442	187.000
-23.186	197.265	188.000
-23.191	196.155	188.000
-22.585	194.441	188.000
-25.398	196.436	188.000
121.105	41.494	189.000
122.313	41.567	189.000
120.940	83.319	190.000
121.074	82.828	190.000
122.435	83.431	190.000
122.636	84.027	190.000
122.622	83.268	190.000
124.266	83.760	190.000
123.921	82.710	190.000
265.023	98.386	191.000
263.980	98.085	191.000
292.220	150.267	192.000
292.491	149.296	192.000
-50.949	181.454	193.000
-50.491	179.862	193.000
394.143	234.132	194.000
395.305	234.061	194.000
336.018	164.432	195.000
336.240	162.789	195.000
355.162	198.328	196.000
354.879	198.462	196.000
291.167	147.554	197.000
291.357	146.348	197.000
290.405	146.278	197.000
289.672	146.180	197.000
289.442	145.838	197.000
-65.119	210.310	198.000
-63.617	210.055	198.000
-62.981	209.576	198.000
-63.307	208.717	198.000
-63.379	208.169	198.000
-62.715	207.333	198.000
186.056	128.204	199.000
185.779	127.567	199.000
354.624	235.179	200.000
356.123	234.200	200.000
266.309	98.408	201.000
267.545	98.803	201.000
267.890	99.008	201.000
23.082	77.509	202.000
23.330	77.764	202.000
185.926	127.674	203.000
185.752	127.068	203.000
186.889	126.623	203.000
186.782	125.227	203.000
185.453	125.393	203.000
416.483	408.802	204.000
417.054	409.836	204.000
416.479	409.539	204.000
415.832	409.837	204.000
416.698	410.715	204.000
415.563	411.706	204.000
416.234	410.369	204.000
416.802	410.561	204.000
417.575	411.851	204.000
238.042	57.622	205.000
238.319	57.126	205.000
-62.115	208.284	206.000
-62.085	208.319	206.000
-62.514	207.362	206.000
125.434	80.528	207.000
125.561	80.747	207.000
-51.518	205.087	208.000
-51.735	205.173	208.000
186.118	125.513	209.000
185.738	125.434	209.000
184.309	124.987	209.000
-46.885	191.540	210.000
-46.028	192.026	210.000
-47.089	192.716	210.000
-63.244	207.655	211.000
-63.724	207.710	211.000
-63.662	208.438	211.000
237.140	56.775	212.000
238.419	57.182	212.000
268.815	102.443	213.000
269.727	99.264	213.000
-1.794	131.266	214.000
-2.567	130.525	214.000
-15.155	161.706	215.000
-13.966	161.391	215.000
184.776	123.395	216.000
184.214	123.780	216.000
-7.291	176.962	217.000
-7.185	177.448	217.000
-62.667	210.627	218.000
-63.288	210.054	218.000
-63.447	209.033	218.000
-62.874	208.303	218.000
415.920	411.146	219.000
416.228	411.677	219.000
417.008	411.620	219.000
416.570	410.521	219.000
415.725	411.041	219.000
183.291	124.184	220.000
183.852	123.404	220.000
184.896	123.326	220.000
184.469	124.585	220.000
183.366	124.878	220.000
-5.628	176.813	221.000
-4.470	177.936	221.000
-5.147	178.038	221.000
-2.251	130.049	222.000
-2.458	130.333	222.000
-2.885	129.616	222.000
-2.495	130.558	222.000
-2.353	131.090	222.000
-3.090	130.064	222.000
-1.682	130.995	222.000
237.231	55.686	223.000
236.993	55.754	223.000
236.855	55.877	223.000
-51.378	204.809	224.000
-50.874	204.720	224.000
-6.510	178.862	225.000
-6.515	179.271	225.000
-5.641	178.530	225.000
-6.514	177.564	225.000
-6.463	177.593	225.000
240.619	49.324	226.000
240.718	50.119	226.000
240.469	49.822	226.000
240.765	49.761	226.000
240.266	49.908	226.000
241.002	50.074	226.000
240.554	49.574	226.000
241.590	50.166	226.000
240.478	50.605	226.000
240.886	50.517	226.000
354.544	250.776	227.000
357.917	253.843	227.000
357.927	251.929	227.000
183.193	124.801	228.000
184.426	125.319	228.000
240.702	49.752	229.000
240.948	50.603	229.000
241.090	50.353	229.000
240.556	50.018	229.000
240.528	49.279	229.000
240.253	49.687	229.000
240.714	49.648	230.000
240.430	49.877	230.000
240.506	50.129	231.000
241.595	49.692	231.000
240.740	50.142	231.000
241.041	50.068	231.000
240.419	49.902	231.000
240.881	49.832	231.000
241.032	50.214	231.000
-9.343	179.294	232.000
-9.268	178.916	232.000
-8.596	179.138	232.000
-66.051	244.083	233.000
-66.141	244.014	233.000
-65.695	244.263	233.000
-66.079	243.106	233.000
241.117	49.892	234.000
240.877	49.888	234.000
240.769	50.460	234.000
240.580	49.683	234.000
240.532	49.884	234.000
-67.005	242.818	235.000
-66.598	243.235	235.000
-66.473	242.796	235.000
-66.702	243.036	235.000
-69.483	244.266	236.000
-68.171	244.152	236.000
-67.628	243.175	236.000
240.602	50.043	237.000
240.314	50.179	237.000
240.674	50.022	237.000
240.938	49.698	238.000
240.546	49.544	238.000
-68.390	245.354	239.000
-67.904	244.715	239.000
-68.298	245.810	239.000
-69.108	245.480	239.000
-71.362	245.031	239.000
-71.402	245.646	239.000
-71.334	246.072	239.000
-71.650	245.283	239.000
344.393	197.853	240.000
344.776	197.632	240.000
240.566	49.658	241.000
240.940	50.479	241.000
240.097	49.860	241.000
116.598	482.427	242.000
116.961	481.917	242.000
386.711	207.210	243.000
387.011	207.699	243.000
116.444	482.415	244.000
116.603	481.881	244.000
-71.701	245.794	245.000
-71.430	246.015	245.000
-71.686	246.833	245.000
-71.398	245.644	245.000
116.394	482.216	246.000
116.039	481.874	246.000
116.359	481.647	246.000
-71.889	245.139	247.000
-72.314	243.851	247.000
-70.174	243.700	247.000
-70.860	243.007	247.000
116.263	481.086	248.000
116.728	481.192	248.000
115.865	481.613	249.000
116.189	481.183	249.000
104.015	93.683	250.000
102.768	94.393	250.000
103.299	94.118	250.000
102.465	93.977	251.000
102.001	93.988	251.000
102.305	93.420	251.000
104.808	460.122	252.000
104.582	461.653	252.000
103.576	461.986	252.000
104.358	462.634	252.000
368.947	242.266	253.000
367.201	242.415	253.000
122.866	78.342	254.000
123.210	78.154	254.000
123.018	78.371	254.000
123.074	78.483	254.000
122.798	79.162	254.000
122.226	78.611	254.000
122.744	78.050	254.000
122.647	78.391	254.000
123.248	78.456	254.000
-48.828	206.063	255.000
-49.384	206.577	255.000
123.304	78.585	256.000
122.910	78.465	256.000
123.067	78.765	256.000
-48.568	206.294	257.000
-48.696	205.526	257.000
-49.268	205.756	257.000
-49.009	205.354	257.000
-49.283	205.334	257.000
-49.096	205.240	257.000
-49.332	204.784	257.000
-49.375	205.275	257.000
-49.203	204.778	257.000
-49.419	205.128	257.000
-49.031	205.332	257.000
-48.750	205.024	257.000
-48.960	204.690	257.000
-48.941	205.539	257.000
367.900	206.054	258.000
368.200	205.946	258.000
367.618	207.165	258.000
192.608	58.176	259.000
192.731	59.550	259.000
122.940	78.422	260.000
122.333	78.187	260.000
122.600	78.411	260.000
146.325	129.008	261.000
144.267	128.761	261.000
368.660	208.060	262.000
369.104	208.014	262.000
368.968	208.599	262.000
367.471	210.181	263.000
368.182	209.961	263.000
122.662	77.922	264.000
122.951	78.467	264.000
123.124	78.003	264.000
122.864	78.643	264.000
122.858	78.661	264.000
122.510	77.984	264.000
123.309	78.806	264.000
145.677	125.175	265.000
145.772	125.562	265.000
146.989	125.218	265.000
184.951	121.747	266.000
185.394	123.297	266.000
-49.157	205.584	267.000
-49.307	205.382	267.000
123.244	78.187	268.000
123.463	78.366	268.000
122.921	77.839	268.000
-49.020	205.226	269.000
-49.445	205.790	269.000
151.429	122.935	270.000
151.025	125.090	270.000
150.783	123.530	270.000
150.947	125.706	270.000
149.753	125.344	271.000
148.831	125.443	271.000
99.329	94.757	272.000
98.216	95.089	272.000
100.567	93.834	272.000
204.925	89.970	273.000
205.562	89.510	273.000
204.471	88.995	273.000
429.470	423.139	274.000
428.065	423.216	274.000
429.263	423.501	274.000
-50.353	199.029	275.000
-50.645	198.737	275.000
-50.299	199.092	275.000
63.818	82.226	276.000
65.118	82.232	276.000
126.183	463.996	277.000
126.986	461.666	277.000
155.318	160.788	278.000
154.822	160.490	278.000
154.878	160.449	278.000
155.649	160.984	278.000
156.149	160.239	278.000
156.478	160.124	278.000
155.963	159.435	278.000
157.849	159.859	278.000
158.042	159.948	278.000
146.355	27.504	279.000
145.911	29.131	279.000
144.863	29.579	279.000
466.216	415.721	280.000
466.386	416.900	280.000
428.899	423.360	281.000
428.531	422.872	281.000
147.000	27.993	282.000
148.572	28.546	282.000
149.609	29.091	283.000
149.775	30.609	283.000
156.109	158.856	284.000
156.958	159.160	284.000
155.806	160.429	284.000
154.686	161.424	284.000
155.489	161.485	284.000
155.154	161.973	284.000
154.936	161.884	284.000
154.758	162.530	284.000
154.962	162.008	284.000
154.154	162.294	284.000
-18.692	149.764	285.000
-19.812	148.882	285.000
148.819	32.708	286.000
147.387	31.663	286.000
-19.242	148.560	287.000
-19.435	148.030	287.000
-20.931	147.506	287.000
-20.461	148.855	287.000
467.228	416.738	288.000
465.848	416.500	288.000
-18.476	147.543	289.000
-20.133	146.789	289.000
347.520	148.989	290.000
347.762	148.485	290.000
127.326	477.257	291.000
126.427	477.759	291.000
126.455	476.493	291.000
126.528	477.024	291.000
126.379	476.875	291.000
-49.470	205.509	292.000
-50.503	205.847	292.000
-49.079	205.995	292.000
-49.143	204.912	293.000
-49.497	204.857	293.000
78.091	91.136	294.000
78.976	89.543	294.000
78.657	89.628	295.000
78.839	90.948	295.000
-49.247	204.415	296.000
-49.148	204.895	296.000
-48.863	205.524	296.000
-50.138	205.212	296.000
79.006	90.947	297.000
78.721	91.719	297.000
147.276	152.752	298.000
148.230	152.508	298.000
150.058	152.439	299.000
149.836	152.270	299.000
149.996	152.771	299.000
149.656	152.597	299.000
149.362	152.677	299.000
-49.758	204.717	300.000
-49.567	205.139	300.000
146.594	154.443	301.000
146.857	154.440	301.000
125.864	467.959	302.000
124.411	467.799	302.000
124.564	468.211	302.000
124.812	465.478	302.000
124.517	462.867	302.000
124.184	464.119	302.000
124.579	465.114	302.000
124.296	463.658	302.000
125.347	462.802	302.000
125.726	462.380	302.000
124.660	460.568	302.000
123.187	460.308	302.000
123.195	460.141	302.000
123.631	462.552	302.000
122.437	464.341	302.000
122.964	466.568	302.000
121.959	465.853	302.000
121.960	464.463	302.000
147.665	154.965	303.000
147.815	154.587	303.000
148.586	154.452	303.000
148.871	153.510	303.000
148.105	152.555	303.000
-49.138	204.880	304.000
-49.088	204.790	304.000
205.672	283.316	305.000
206.944	282.540	305.000
204.527	281.775	306.000
203.644	280.425	306.000
203.338	281.956	306.000
204.167	281.267	306.000
204.970	283.179	306.000
203.349	283.029	306.000
203.068	283.308	306.000
203.160	281.496	306.000
202.970	281.382	306.000
202.837	281.540	306.000
201.581	282.439	306.000
-63.345	235.928	307.000
-63.242	235.997	307.000
-49.447	204.255	308.000
-48.258	205.041	308.000
-49.162	204.326	308.000
76.852	74.903	309.000
76.591	75.825	309.000
76.924	74.771	309.000
124.341	459.521	310.000
124.752	458.536	310.000
126.109	459.477	310.000
125.279	459.268	310.000
-41.035	218.138	311.000
-39.936	218.593	311.000
122.060	462.222	312.000
122.853	461.917	312.000
122.305	463.096	312.000
121.607	463.916	312.000
121.628	462.741	312.000
121.010	461.346	312.000
-50.020	205.102	313.000
-49.407	204.917	313.000
441.657	412.014	314.000
441.740	411.678	314.000
146.652	155.641	315.000
146.444	153.466	315.000
146.891	154.382	315.000
149.767	154.460	316.000
150.121	154.241	316.000
387.543	212.248	317.000
387.572	211.389	317.000
387.412	212.268	317.000
387.280	212.217	317.000
387.023	212.591	317.000
386.579	212.371	317.000
386.843	212.511	317.000
387.385	211.324	317.000
387.518	211.438	317.000
386.897	211.440	317.000
387.546	211.035	317.000
211.385	313.647	318.000
211.626	314.219	318.000
211.629	314.280	318.000
211.323	313.987	318.000
211.552	314.064	319.000
211.654	314.714	319.000
211.633	313.638	319.000
211.657	314.157	319.000
211.515	314.213	319.000
211.933	313.940	319.000
-51.687	181.867	320.000
-49.487	182.224	320.000
387.311	212.816	321.000
387.660	213.409	321.000
22.491	79.016	322.000
23.317	78.866	322.000
23.383	80.034	322.000
23.538	80.053	322.000
388.689	214.107	323.000
387.534	212.210	323.000
388.373	212.655	324.000
388.935	213.356	324.000
388.873	212.569	324.000
388.993	212.401	324.000
389.146	212.371	324.000
389.448	211.727	324.000
403.359	138.011	325.000
405.272	139.357	325.000
445.565	406.952	326.000
445.301	406.613	326.000
121.391	464.153	327.000
121.689	465.538	327.000
124.803	464.339	328.000
125.261	464.277	328.000
126.907	463.992	328.000
129.341	462.268	328.000
130.401	462.538	328.000
131.803	461.402	328.000
131.842	461.259	328.000
128.437	461.818	328.000
128.214	459.731	328.000
130.606	460.543	328.000
53.194	134.455	329.000
53.098	133.679	329.000
53.962	134.222	329.000
131.679	462.018	330.000
131.097	461.120	330.000
128.819	460.909	330.000
127.417	460.645	330.000
126.655	463.377	330.000
125.920	464.071	330.000
125.392	464.211	330.000
125.967	464.223	330.000
125.638	462.089	330.000
127.399	462.226	330.000
127.557	461.931	330.000
127.088	461.907	330.000
126.791	461.635	330.000
127.020	461.965	330.000
126.687	462.350	330.000
126.786	461.864	330.000
127.003	462.251	330.000
126.900	461.942	330.000
126.577	461.704	330.000
126.794	461.772	330.000
127.145	461.809	330.000
126.814	461.864	330.000
126.497	461.632	330.000
126.946	461.857	330.000
126.899	462.024	330.000
126.700	461.946	330.000
126.984	461.863	330.000
126.700	462.036	330.000
126.570	461.571	330.000
126.885	462.317	330.000
126.669	462.181	330.000
-2.879	160.518	331.000
-2.620	161.155	331.000
-2.991	160.793	331.000
64.077	144.945	332.000
65.076	145.956	332.000
65.332	145.355	332.000
64.752	146.261	332.000
62.658	170.420	333.000
62.962	170.962	333.000
62.820	170.647	333.000
62.113	171.019	333.000
62.529	170.749	333.000
201.030	186.827	334.000
201.951	185.495	334.000
202.236	188.598	334.000
203.814	189.067	334.000
187.390	252.361	335.000
186.317	251.835	335.000
185.715	251.654	335.000
185.898	251.550	335.000
321.726	187.420	336.000
321.292	187.170	336.000
321.593	187.642	336.000
321.392	187.787	336.000
321.796	187.738	336.000
321.652	187.542	336.000
321.031	187.681	336.000
320.952	187.778	336.000
320.621	187.453	336.000
426.999	287.339	337.000
426.807	288.175	337.000
425.753	289.233	337.000
426.585	291.547	337.000
426.164	292.569	337.000
429.416	289.686	337.000
430.069	288.810	337.000
428.321	288.294	337.000
428.939	290.520	337.000
428.341	290.956	337.000
427.794	290.024	337.000
430.131	290.912	337.000
431.556	290.546	337.000
432.198	290.796	337.000
9.364	106.375	338.000
9.504	106.976	338.000
7.956	107.675	338.000
8.100	107.419	338.000
7.820	108.055	338.000
120.346	324.035	339.000
120.379	325.411	339.000
120.258	324.347	339.000
58.720	193.836	340.000
58.338	192.867	340.000
57.840	192.385	340.000
289.214	117.578	341.000
288.785	117.708	341.000
288.679	117.064	341.000
289.085	116.366	341.000
289.629	117.213	341.000
289.367	116.784	341.000
-13.104	143.719	342.000
-13.037	143.871	342.000
-3.201	160.626	343.000
-2.811	160.685	343.000
66.217	146.390	344.000
67.840	147.271	344.000
68.254	147.324	344.000
68.631	146.405	344.000
121.616	324.548	345.000
120.473	324.082	345.000
121.817	325.036	345.000
122.733	325.107	345.000
123.397	325.391	345.000
124.468	325.154	345.000
125.247	324.541	345.000
124.871	323.713	345.000
124.594	324.021	345.000
123.438	324.190	345.000
122.700	323.364	345.000
121.851	324.849	345.000
121.270	324.755	345.000
61.731	169.832	346.000
60.975	169.013	346.000
60.922	170.079	346.000
60.250	171.071	346.000
139.381	174.212	347.000
139.396	173.777	347.000
139.002	173.377	347.000
139.205	173.869	347.000
139.293	173.821	347.000
139.400	173.630	347.000
139.323	173.566	347.000
138.973	173.639	347.000
139.369	173.548	347.000
139.067	173.801	347.000
139.307	173.767	347.000
139.451	173.771	347.000
139.052	173.810	347.000
139.360	173.744	347.000
139.425	173.722	347.000
139.148	173.553	347.000
138.890	173.294	347.000
139.231	173.743	347.000
139.259	173.425	347.000
139.057	173.472	347.000
138.972	173.598	347.000
139.432	173.890	347.000
139.190	173.558	347.000
139.397	173.803	347.000
139.078	173.584	347.000
57.032	193.559	348.000
56.424	193.107	348.000
55.827	192.789	348.000
57.093	192.766	348.000
87.836	103.494	349.000
87.137	102.868	349.000
88.238	102.693	349.000
88.503	102.257	349.000
88.201	102.622	349.000
88.692	103.369	349.000
88.977	102.957	349.000
89.673	102.731	349.000
89.137	103.128	349.000
245.989	163.754	350.000
246.168	163.551	350.000
246.048	163.608	350.000
246.363	163.530	350.000
246.471	163.448	350.000
246.553	164.004	350.000
234.291	205.147	351.000
233.826	205.601	351.000
234.687	205.429	351.000
235.156	205.625	351.000
236.014	203.756	351.000
32.202	87.297	352.000
33.065	85.919	352.000
32.230	84.057	352.000
32.022	83.996	352.000
32.499	82.806	352.000
32.166	83.360	352.000
31.842	85.324	352.000
30.371	84.614	352.000
-10.040	194.047	353.000
-10.467	194.321	353.000
-9.711	194.395	353.000
-9.326	194.595	353.000
-10.005	194.284	353.000
-9.444	193.913	353.000
-9.580	194.196	353.000
-9.683	193.790	353.000
-9.227	194.214	353.000
-10.443	194.516	353.000
289.106	117.210	354.000
289.947	117.231	354.000
289.880	117.991	354.000
302.821	153.134	355.000
301.923	152.932	355.000
301.161	153.784	355.000
300.750	153.548	355.000
300.354	152.207	355.000
59.979	170.759	356.000
60.979	170.894	356.000
61.523	171.498	356.000
161.261	409.312	357.000
161.227	408.540	357.000
-34.704	162.685	358.000
-34.606	162.684	358.000
57.053	192.145	359.000
57.423	191.811	359.000
58.235	192.304	359.000
80.804	206.617	360.000
79.468	207.088	360.000
80.233	207.814	360.000
80.093	207.007	360.000
80.704	207.067	360.000
80.538	207.423	360.000
80.621	207.524	360.000
-21.948	145.495	361.000
-22.679	145.311	361.000
88.676	103.833	362.000
88.794	103.538	362.000
88.513	103.381	362.000
88.118	102.767	362.000
88.406	102.789	362.000
87.358	102.904	362.000
429.222	291.324	363.000
429.015	290.024	363.000
429.224	290.291	363.000
430.403	290.906	363.000
73.663	128.731	364.000
74.531	128.083	364.000
74.414	129.062	364.000
-20.876	147.505	365.000
-21.500	145.630	365.000
57.721	192.179	366.000
58.833	192.080	366.000
58.245	191.783	366.000
58.263	192.156	366.000
57.545	191.823	366.000
58.847	193.724	366.000
58.646	194.083	366.000
58.648	193.650	366.000
58.600	193.591	366.000
58.098	193.927	366.000
58.787	193.995	366.000
59.087	193.292	366.000
234.449	204.409	367.000
234.563	204.772	367.000
234.147	204.868	367.000
430.193	291.540	368.000
428.620	290.971	368.000
428.978	290.466	368.000
428.099	291.069	368.000
426.430	291.096	368.000
424.341	290.914	368.000
424.499	290.667	368.000
424.202	290.496	368.000
423.210	292.121	368.000
424.196	292.902	368.000
-11.368	192.616	369.000
-12.020	192.404	369.000
-13.451	192.206	369.000
109.615	343.142	370.000
109.016	343.247	370.000
79.340	207.413	371.000
80.262	207.158	371.000
80.510	207.167	371.000
79.892	207.237	371.000
80.052	207.734	371.000
86.913	103.758	372.000
88.145	104.777	372.000
321.971	186.732	373.000
321.301	187.379	373.000
79.691	207.123	374.000
79.949	207.300	374.000
376.536	298.560	375.000
376.800	299.780	375.000
375.399	301.077	375.000
373.231	301.748	375.000
234.094	204.384	376.000
233.698	204.302	376.000
138.975	173.130	377.000
138.716	173.375	377.000
60.892	191.140	378.000
61.260	192.191	378.000
139.141	173.477	379.000
138.715	173.588	379.000
374.681	304.388	380.000
376.397	304.375	380.000
61.734	192.444	381.000
61.739	192.413	381.000
61.473	193.702	381.000
60.561	194.911	381.000
61.134	195.319	381.000
109.217	342.954	382.000
109.343	342.845	382.000
-14.065	144.665	383.000
-13.583	143.358	383.000
-14.070	143.093	383.000
-13.105	143.058	383.000
-13.384	142.494	383.000
-13.004	141.641	383.000
-11.730	141.059	383.000
139.229	173.411	384.000
139.132	173.489	384.000
138.966	173.393	384.000
138.754	173.190	384.000
139.137	173.898	384.000
139.283	174.577	384.000
139.084	173.422	384.000
138.797	173.634	384.000
115.324	327.527	385.000
115.371	327.980	385.000
115.699	327.516	385.000
117.399	329.199	385.000
117.221	328.298	385.000
116.984	328.810	385.000
146.863	68.017	386.000
148.007	68.446	386.000
139.466	173.738	387.000
138.992	173.801	387.000
139.027	173.755	387.000
139.583	173.475	387.000
138.976	173.777	387.000
139.070	173.664	387.000
139.040	173.465	387.000
139.122	174.226	387.000
138.830	174.034	387.000
138.576	173.310	387.000
139.223	173.741	387.000
138.920	173.376	387.000
138.822	173.584	387.000
315.645	89.852	388.000
314.965	90.441	388.000
145.089	70.655	389.000
145.492	70.357	389.000
146.424	69.000	389.000
121.078	410.719	390.000
120.467	410.701	390.000
120.829	412.352	391.000
120.838	411.612	391.000
121.353	411.643	391.000
119.739	412.830	391.000
488.134	290.461	392.000
487.157	289.811	392.000
486.154	291.212	392.000
487.383	291.572	392.000
118.926	412.961	393.000
119.039	412.061	393.000
-15.895	166.765	394.000
-16.826	167.404	394.000
-16.658	167.469	394.000
-15.859	167.098	394.000
-16.748	167.924	394.000
-17.851	167.211	394.000
-17.430	165.231	394.000
-17.590	165.007	394.000
-17.945	166.693	394.000
-18.649	167.612	394.000
-17.931	167.432	394.000
-17.269	166.308	394.000
121.174	411.861	395.000
120.137	411.099	395.000
120.159	412.789	395.000
64.529	386.207	396.000
63.072	385.045	396.000
348.168	168.502	397.000
346.690	167.508	397.000
347.926	166.412	398.000
346.240	167.032	398.000
346.738	166.528	398.000
-17.214	163.646	399.000
-17.143	162.970	399.000
202.076	184.964	400.000
202.735	184.102	400.000
-36.723	178.253	401.000
-36.118	177.770	401.000
200.992	188.350	402.000
202.725	188.369	402.000
111.252	136.506	403.000
110.714	136.162	403.000
110.808	135.759	403.000
408.997	424.647	404.000
409.618	423.740	404.000
410.070	424.369	405.000
410.250	422.305	405.000
201.319	190.762	406.000
202.091	191.788	406.000
200.739	191.141	406.000
137.543	64.450	407.000
137.111	63.884	407.000
136.658	64.168	407.000
201.132	190.882	408.000
201.276	191.292	408.000
200.725	191.396	408.000
203.416	190.114	408.000
204.680	188.907	408.000
204.002	188.510	408.000
207.344	189.206	408.000
208.596	184.965	409.000
207.485	186.363	409.000
136.673	64.232	410.000
137.321	63.886	410.000
137.036	64.879	410.000
137.744	66.008	410.000
136.844	64.659	410.000
136.981	65.361	410.000
208.726	185.569	411.000
207.804	185.920	411.000
206.673	186.926	411.000
206.301	187.006	411.000
207.432	186.041	412.000
207.040	185.661	412.000
206.765	186.399	412.000
205.687	186.178	412.000
141.387	64.124	413.000
139.591	61.981	413.000
207.631	233.342	414.000
208.242	233.901	414.000
208.108	234.632	414.000
207.722	234.824	414.000
82.445	207.439	415.000
82.196	207.259	415.000
104.408	61.873	416.000
103.921	62.749	416.000
103.161	64.634	416.000
101.655	65.572	416.000
101.483	65.691	416.000
102.207	65.455	416.000
101.728	65.382	416.000
100.959	65.262	416.000
100.134	65.490	416.000
118.242	325.404	417.000
118.374	324.195	417.000
226.010	77.563	418.000
225.838	77.703	418.000
225.597	77.828	418.000
225.156	77.582	418.000
365.612	308.185	419.000
366.404	309.093	419.000
365.413	308.660	419.000
365.768	308.854	419.000
366.103	308.626	419.000
366.409	308.449	419.000
365.792	309.260	419.000
406.154	310.000	420.000
406.612	309.009	420.000
38.249	108.022	421.000
37.922	108.111	421.000
37.351	107.539	421.000
36.916	106.992	421.000
35.307	107.734	421.000
207.273	235.453	422.000
206.912	234.541	422.000
61.192	211.601	423.000
60.759	211.621	423.000
60.561	211.601	423.000
60.866	211.787	423.000
60.718	211.636	423.000
61.031	211.789	423.000
60.693	211.554	423.000
283.414	111.904	424.000
283.897	111.967	424.000
207.838	233.630	425.000
208.874	233.103	425.000
211.027	231.866	425.000
212.350	230.579	425.000
225.599	77.269	426.000
225.439	77.540	426.000
223.298	125.400	427.000
223.304	124.335	427.000
224.261	124.461	427.000
223.736	125.509	427.000
75.596	80.505	428.000
74.213	80.203	428.000
7.697	106.249	429.000
7.141	106.142	429.000
122.997	399.752	430.000
123.120	399.958	430.000
122.246	399.843	430.000
365.672	308.527	431.000
365.990	309.194	431.000
225.644	77.605	432.000
225.604	77.280	432.000
225.210	77.632	432.000
225.883	77.379	432.000
225.695	77.636	432.000
225.095	77.460	432.000
225.696	77.297	432.000
225.413	77.451	432.000
225.581	77.355	432.000
225.174	77.336	432.000
60.694	212.255	433.000
59.818	212.240	433.000
223.809	129.098	434.000
223.119	128.527	434.000
222.536	128.529	434.000
366.074	308.663	435.000
365.967	308.915	435.000
100.179	69.132	436.000
99.538	68.864	436.000
137.623	62.022	437.000
137.510	61.079	437.000
37.149	108.337	438.000
36.775	108.631	438.000
36.903	108.995	438.000
35.991	109.004	438.000
36.025	108.700	438.000
36.165	109.168	438.000
35.915	108.738	438.000
35.815	108.894	438.000
36.356	109.184	438.000
36.468	108.970	438.000
59.389	212.716	439.000
58.822	212.343	439.000
59.249	212.106	439.000
59.063	211.973	439.000
-8.341	142.746	440.000
-8.662	142.874	440.000
-8.174	142.865	440.000
-8.290	142.749	440.000
-8.166	142.363	440.000
-8.306	142.757	440.000
-8.224	142.625	440.000
-8.392	142.871	440.000
-8.377	142.817	440.000
-8.164	142.559	440.000
-8.010	142.768	440.000
-8.380	142.542	440.000
-8.349	142.877	440.000
-8.325	142.816	440.000
-8.398	142.744	440.000
-8.477	142.353	440.000
-8.149	142.958	440.000
-8.576	142.623	440.000
-8.877	142.444	440.000
-8.575	142.448	440.000
-8.431	142.713	440.000
-8.126	142.408	440.000
-8.504	142.574	440.000
-8.804	142.537	440.000
-8.671	142.331	440.000
-8.656	142.749	440.000
-8.331	142.419	440.000
78.821	115.623	441.000
78.474	115.075	441.000
245.774	74.110	442.000
247.113	75.292	442.000
247.516	74.569	442.000
79.717	113.758	443.000
79.335	113.247	443.000
79.202	112.395	443.000
79.180	112.715	443.000
79.447	113.406	443.000
79.505	113.131	443.000
79.149	113.426	443.000
78.962	113.468	443.000
79.515	112.647	443.000
79.899	113.549	443.000
58.587	212.320	444.000
57.338	212.264	444.000
57.186	211.720	444.000
247.231	74.616	445.000
247.638	75.116	445.000
219.050	118.944	446.000
219.380	119.855	446.000
35.579	191.682	447.000
35.313	193.593	447.000
36.591	193.354	447.000
35.159	193.149	447.000
57.812	211.616	448.000
57.344	211.357	448.000
58.108	211.593	448.000
57.881	211.738	448.000
56.916	211.912	448.000
247.469	73.944	449.000
248.079	71.902	449.000
248.100	72.427	449.000
248.131	72.542	449.000
67.985	124.171	450.000
68.671	124.431	450.000
68.449	124.137	450.000
69.100	124.290	450.000
69.389	124.042	450.000
68.803	123.612	450.000
166.619	121.700	451.000
166.321	121.324	451.000
91.079	146.754	452.000
91.270	146.370	452.000
90.648	146.539	452.000
91.278	147.441	452.000
68.954	124.303	453.000
69.670	123.441	453.000
69.617	123.767	453.000
70.257	124.119	453.000
70.579	124.481	453.000
70.777	124.592	453.000
71.114	125.287	453.000
71.575	125.398	453.000
165.486	123.626	454.000
165.493	123.776	454.000
165.492	123.224	454.000
357.615	178.873	455.000
357.920	178.360	455.000
37.034	194.258	456.000
37.075	193.387	456.000
366.084	309.136	457.000
366.513	308.503	457.000
300.393	490.842	458.000
301.007	492.417	458.000
301.161	491.192	458.000
299.958	491.200	458.000
101.029	64.938	459.000
100.160	64.311	459.000
37.177	195.222	460.000
36.964	194.116	460.000
-8.610	142.260	461.000
-8.450	142.673	461.000
-8.743	142.410	461.000
131.626	123.870	462.000
131.778	124.025	462.000
132.231	123.809	462.000
132.703	123.728	462.000
132.570	124.025	462.000
132.102	124.153	462.000
132.671	123.130	462.000
132.921	123.572	462.000
133.307	122.721	462.000
132.823	122.931	462.000
132.039	122.135	462.000
131.432	120.699	462.000
132.262	120.696	462.000
224.815	78.049	463.000
225.608	78.888	463.000
-8.473	142.606	464.000
-8.305	143.295	464.000
133.385	121.358	465.000
133.773	121.643	465.000
134.495	121.928	465.000
61.557	388.552	466.000
61.488	389.298	466.000
133.486	123.507	467.000
132.097	122.737	467.000
132.286	122.802	467.000
132.645	122.278	467.000
133.174	122.322	467.000
132.494	122.346	467.000
131.520	121.575	467.000
132.746	121.152	467.000
132.461	120.795	467.000
133.705	120.716	467.000
132.936	119.823	467.000
132.386	119.529	467.000
133.032	120.618	467.000
133.726	120.848	467.000
133.537	121.115	467.000
119.583	336.017	468.000
119.549	336.746	468.000
119.674	336.638	468.000
119.599	336.898	468.000
119.140	336.575	468.000
119.635	336.610	468.000
-8.167	142.859	469.000
-8.312	142.501	469.000
60.898	389.617	470.000
61.596	388.539	470.000
365.671	307.546	471.000
365.833	307.898	471.000
365.578	307.752	471.000
365.775	307.701	471.000
366.079	307.658	471.000
-8.513	142.740	472.000
-8.386	142.465	472.000
-8.159	142.717	472.000
102.908	71.864	473.000
103.378	72.261	473.000
103.471	72.071	473.000
103.642	71.767	473.000
64.833	167.732	474.000
63.520	167.447	474.000
120.188	336.407	475.000
119.311	336.814	475.000
119.143	336.727	475.000
120.049	337.314	475.000
119.704	337.230	475.000
119.515	337.087	475.000
119.591	336.513	475.000
365.900	307.953	476.000
365.580	307.581	476.000
365.462	306.876	476.000
365.547	307.566	476.000
133.571	120.808	477.000
133.092	120.849	477.000
-8.100	143.117	478.000
-8.443	142.746	478.000
-8.092	142.750	478.000
133.201	120.806	479.000
132.971	120.097	479.000
92.828	126.966	480.000
92.736	126.962	480.000
92.944	127.155	480.000
92.741	126.983	480.000
92.813	126.941	480.000
92.955	126.841	480.000
92.838	127.038	480.000
93.015	126.961	480.000
92.842	126.872	480.000
92.389	127.246	480.000
92.735	126.948	480.000
92.933	126.729	480.000
92.957	126.704	480.000
92.789	126.828	480.000
93.090	127.018	480.000
92.811	126.889	480.000
92.735	126.860	480.000
92.666	126.993	480.000
119.290	337.294	481.000
119.326	336.839	481.000
119.146	337.147	481.000
119.675	336.966	481.000
354.777	182.670	482.000
356.307	182.959	482.000
356.912	181.814	482.000
356.826	181.564	482.000
-7.654	142.710	483.000
-8.836	142.832	483.000
-8.430	142.660	483.000
-7.942	143.289	483.000
-8.116	142.783	483.000
-7.793	143.404	483.000
366.060	307.838	484.000
365.659	307.694	484.000
365.675	307.547	484.000
197.844	266.787	485.000
197.700	266.950	485.000
197.163	266.823	485.000
197.489	266.615	485.000
196.788	267.753	485.000
196.611	267.699	485.000
198.012	268.286	485.000
198.315	269.235	485.000
197.496	269.525	485.000
197.433	269.351	485.000
197.563	269.711	485.000
196.530	271.018	485.000
195.879	271.338	485.000
197.352	270.449	485.000
197.115	270.712	485.000
197.225	271.214	485.000
196.197	273.263	485.000
196.245	273.680	485.000
195.972	272.699	485.000
196.571	271.045	485.000
196.528	270.734	485.000
197.556	272.275	485.000
196.781	271.923	485.000
197.090	271.526	485.000
196.536	271.097	485.000
194.886	270.637	485.000
193.451	271.660	485.000
193.578	271.396	485.000
193.963	272.953	485.000
194.132	273.397	485.000
194.100	274.546	485.000
196.867	274.442	486.000
196.140	274.160	486.000
198.009	274.354	486.000
365.414	307.469	487.000
365.756	307.460	487.000
195.746	274.901	488.000
195.719	273.884	488.000
195.109	274.219	488.000
194.709	272.783	488.000
195.692	273.626	488.000
[truncated: 6,985 more rows]
