# Supplementary material for: The transpeptidase PBP2 governs initial localization and activity of the major cell-wall synthesis machinery in E. coli
Source: eLife. 2020 Feb 20;9:e50629. doi: 10.7554/eLife.50629 (PMC7089770; doi:10.7554/eLife.50629)
Supplement: Source data 1. [file elife-50629-data1.zip › data/fast/PAmCherry/A22inliq120_3.txt]

X Y ID
7.358	333.682	1.000
7.846	334.064	1.000
7.963	332.838	1.000
7.504	333.501	1.000
102.840	333.413	2.000
102.258	334.824	2.000
101.522	335.419	2.000
101.947	336.310	2.000
388.881	294.179	3.000
387.916	295.245	3.000
388.679	293.953	3.000
390.123	293.315	3.000
390.352	292.127	3.000
164.070	358.000	4.000
164.510	358.219	4.000
165.074	357.652	4.000
164.121	357.190	4.000
164.907	358.163	4.000
164.756	358.399	4.000
182.858	363.034	5.000
183.446	363.813	5.000
183.319	365.258	5.000
81.019	293.347	6.000
80.684	293.769	6.000
80.839	294.497	6.000
80.294	295.207	6.000
80.135	295.367	6.000
80.386	295.196	6.000
79.819	295.537	6.000
242.605	274.281	7.000
243.002	274.895	7.000
242.578	274.603	7.000
242.255	274.859	7.000
242.414	275.097	7.000
242.986	275.132	7.000
242.286	274.955	7.000
29.328	319.091	8.000
29.142	318.696	8.000
29.033	318.606	8.000
29.117	318.278	8.000
29.259	318.709	8.000
29.200	318.565	8.000
29.132	318.582	8.000
198.815	359.198	9.000
198.817	358.676	9.000
414.925	24.882	10.000
415.924	23.683	10.000
416.417	23.587	10.000
23.790	326.805	11.000
23.324	326.466	11.000
102.781	340.024	12.000
103.650	340.668	12.000
-4.923	306.917	13.000
-4.164	306.916	13.000
-4.163	307.488	13.000
-4.662	307.578	13.000
-3.898	305.822	13.000
-4.380	306.529	13.000
-4.345	306.490	13.000
412.813	317.156	14.000
413.107	317.638	14.000
413.073	317.500	14.000
412.143	317.383	14.000
412.543	317.902	14.000
412.144	317.149	14.000
412.386	316.662	14.000
412.419	318.356	14.000
412.312	319.511	14.000
228.025	296.221	15.000
228.182	296.882	15.000
228.412	296.598	15.000
228.491	296.236	15.000
229.150	295.519	15.000
389.977	292.153	16.000
388.919	293.730	16.000
388.797	293.503	16.000
398.685	283.834	17.000
397.350	283.656	17.000
9.490	334.998	18.000
9.686	334.355	18.000
9.276	334.613	18.000
9.909	333.719	18.000
10.318	332.956	18.000
10.585	333.222	18.000
11.039	332.648	18.000
9.670	332.081	18.000
8.893	333.157	18.000
7.865	333.452	18.000
8.334	332.884	18.000
7.997	333.058	18.000
8.255	331.667	18.000
7.913	331.549	18.000
25.855	327.193	19.000
25.993	326.625	19.000
83.484	318.514	20.000
83.885	317.573	20.000
28.971	318.765	21.000
28.895	318.977	21.000
28.999	319.051	21.000
28.658	318.862	21.000
28.350	318.147	21.000
28.895	318.661	21.000
28.999	318.721	21.000
28.787	318.419	21.000
28.971	318.610	21.000
28.455	318.982	21.000
28.935	318.647	21.000
80.697	294.567	22.000
80.001	295.160	22.000
80.346	294.604	22.000
80.905	293.746	22.000
81.179	293.276	22.000
81.295	293.144	22.000
243.248	275.135	23.000
243.212	274.680	23.000
423.363	302.880	24.000
422.726	303.358	24.000
423.193	303.422	24.000
422.682	304.541	24.000
422.542	304.607	24.000
86.042	328.712	25.000
86.327	327.599	25.000
81.358	293.688	26.000
81.089	294.132	26.000
422.957	303.380	27.000
423.689	302.496	27.000
424.153	302.655	27.000
424.280	303.305	27.000
242.963	274.924	28.000
243.470	275.140	28.000
422.522	34.243	29.000
422.615	34.642	29.000
422.195	33.894	29.000
242.834	275.271	30.000
243.349	274.484	30.000
243.071	274.554	31.000
243.167	274.713	31.000
243.209	275.137	31.000
242.546	274.704	31.000
243.360	274.691	31.000
242.744	274.237	31.000
-57.529	330.860	32.000
-57.160	330.413	32.000
-57.326	330.544	32.000
-57.365	331.225	32.000
175.051	339.020	33.000
173.844	339.720	33.000
86.009	328.565	34.000
86.253	328.151	34.000
86.271	327.668	34.000
86.616	327.413	34.000
85.718	328.424	34.000
86.205	327.710	34.000
86.275	327.373	34.000
85.936	327.729	34.000
-57.556	330.762	35.000
-57.509	330.469	35.000
230.022	298.880	36.000
230.083	298.117	36.000
-56.900	330.752	37.000
-57.193	330.804	37.000
-57.175	330.811	37.000
-56.966	330.844	37.000
-57.351	331.073	37.000
84.119	311.040	38.000
84.354	308.403	38.000
85.305	306.866	38.000
-24.286	321.034	39.000
-25.372	321.381	39.000
-25.856	322.332	39.000
-25.993	321.766	39.000
-26.355	321.509	39.000
-25.846	320.793	39.000
-25.604	320.820	39.000
-25.827	320.308	39.000
-26.580	319.865	39.000
-26.295	319.168	39.000
-26.452	319.296	39.000
142.566	310.682	40.000
142.186	311.991	40.000
141.607	312.714	40.000
141.276	312.470	40.000
-28.501	319.527	41.000
-29.753	318.258	41.000
-29.629	318.027	41.000
-29.667	318.478	41.000
-29.075	318.273	41.000
-28.219	318.567	41.000
-28.618	318.058	41.000
-28.193	318.143	41.000
-27.700	318.331	41.000
-28.105	318.081	41.000
-28.179	318.723	41.000
-29.366	319.482	41.000
-29.403	318.338	42.000
-29.436	317.877	42.000
-28.929	317.625	42.000
-29.115	318.355	42.000
-29.886	319.057	42.000
-30.337	319.374	42.000
-30.619	320.382	42.000
-30.798	320.370	42.000
-57.913	330.994	43.000
-56.933	331.354	43.000
216.418	272.007	44.000
216.555	272.272	44.000
-29.753	319.957	45.000
-29.727	320.570	45.000
-28.807	321.140	45.000
-28.959	321.110	45.000
-29.554	320.401	46.000
-31.036	319.748	46.000
-30.963	317.619	46.000
-30.599	318.804	46.000
-30.648	318.652	46.000
77.652	303.692	47.000
77.002	304.315	47.000
77.291	304.795	47.000
77.500	304.394	47.000
-31.666	317.361	48.000
-31.655	318.165	48.000
-31.857	318.720	48.000
-32.149	318.766	48.000
-31.830	317.358	48.000
-31.334	316.718	48.000
-29.715	316.714	48.000
-30.601	316.827	48.000
-29.851	317.095	48.000
76.802	304.341	49.000
76.222	304.431	49.000
76.048	304.136	49.000
76.479	303.797	49.000
77.051	303.683	49.000
77.398	303.499	49.000
76.886	303.148	49.000
76.767	302.965	49.000
76.603	302.215	49.000
-29.154	317.634	50.000
-29.819	317.055	50.000
-30.671	316.806	50.000
-31.562	317.168	50.000
-29.700	316.920	50.000
208.311	293.668	51.000
208.913	294.827	51.000
-30.858	317.145	52.000
-31.096	318.167	52.000
75.877	302.475	53.000
74.996	302.270	53.000
208.959	292.046	54.000
209.369	292.214	54.000
209.740	291.856	54.000
209.543	291.167	54.000
209.011	294.577	54.000
-34.910	317.645	55.000
-33.879	318.613	55.000
-34.057	318.494	55.000
-33.704	319.221	55.000
206.694	293.089	56.000
206.628	291.996	56.000
206.844	292.875	57.000
205.033	291.451	57.000
-33.301	318.089	58.000
-32.998	319.404	58.000
-31.517	319.711	59.000
-31.725	319.669	59.000
-31.544	319.151	59.000
-32.211	318.793	60.000
-32.412	318.106	60.000
-31.703	317.943	60.000
-31.275	317.238	60.000
-32.356	318.960	61.000
-32.679	320.176	61.000
243.171	274.979	62.000
243.926	274.413	62.000
-33.281	318.944	63.000
-33.071	318.430	63.000
-32.143	319.485	64.000
-31.999	319.701	64.000
-29.470	320.318	64.000
-30.002	320.794	64.000
-30.668	320.149	64.000
-30.862	320.095	64.000
-31.619	320.732	64.000
-30.387	321.833	64.000
-30.157	321.935	65.000
-30.704	322.246	65.000
-29.815	322.395	65.000
-31.355	322.965	66.000
-31.293	324.480	66.000
-31.176	324.699	67.000
-30.974	323.622	67.000
-31.014	323.287	67.000
-31.100	323.305	68.000
-31.049	323.521	68.000
-30.689	323.825	68.000
-30.467	323.901	68.000
-30.685	323.609	68.000
-29.798	322.769	68.000
259.472	302.628	69.000
260.652	304.184	69.000
-29.756	321.576	70.000
-30.257	322.039	70.000
45.304	313.797	71.000
45.182	313.757	71.000
45.208	313.370	71.000
45.258	313.794	71.000
45.594	313.281	71.000
45.710	313.897	71.000
45.760	313.848	71.000
45.351	313.464	71.000
45.842	313.953	71.000
45.876	314.100	71.000
45.356	313.835	71.000
45.497	313.595	71.000
45.350	313.716	71.000
45.705	313.486	71.000
45.651	313.409	71.000
45.800	314.170	71.000
45.386	314.233	71.000
45.058	313.676	71.000
45.255	314.366	71.000
45.266	313.912	71.000
45.461	314.146	71.000
45.431	314.268	71.000
45.296	313.900	71.000
45.385	313.774	71.000
45.460	313.299	71.000
45.447	313.672	71.000
44.897	313.394	71.000
35.533	295.191	72.000
34.874	294.133	72.000
34.411	293.390	72.000
147.686	321.635	73.000
147.837	321.920	73.000
147.855	321.727	73.000
149.652	321.983	73.000
149.136	321.948	73.000
148.779	321.840	73.000
457.145	17.418	74.000
457.780	17.719	74.000
417.448	288.817	75.000
416.256	289.132	75.000
115.153	310.200	76.000
115.703	309.398	76.000
115.485	308.466	76.000
116.248	307.718	76.000
115.544	308.129	76.000
115.769	307.604	76.000
116.358	306.871	76.000
118.243	306.053	76.000
118.152	305.987	76.000
117.739	306.646	76.000
115.629	306.871	76.000
114.470	306.887	76.000
114.252	306.039	76.000
114.338	306.616	76.000
114.109	306.662	76.000
114.665	306.527	76.000
114.825	306.113	76.000
115.889	305.954	76.000
116.476	306.481	76.000
-32.299	320.710	77.000
-32.747	321.221	77.000
-32.350	321.260	77.000
65.621	332.485	78.000
64.189	332.182	78.000
63.269	332.590	78.000
62.733	333.713	78.000
63.719	333.125	78.000
63.481	332.966	78.000
62.835	333.574	78.000
62.833	333.700	78.000
62.705	333.615	78.000
63.019	333.603	78.000
63.136	333.155	78.000
62.832	333.343	78.000
62.708	333.328	78.000
63.462	333.020	78.000
62.876	332.985	78.000
62.250	332.584	78.000
61.406	332.584	78.000
61.171	332.661	78.000
61.682	332.532	78.000
63.080	333.388	78.000
63.634	333.278	78.000
63.758	333.390	78.000
63.879	332.510	78.000
64.044	331.907	78.000
63.452	332.587	78.000
63.811	332.617	78.000
63.566	331.198	78.000
64.825	331.420	78.000
66.207	331.984	78.000
60.683	310.598	79.000
60.435	310.358	79.000
59.795	310.738	79.000
59.673	312.061	79.000
60.357	312.272	79.000
59.088	312.360	79.000
147.449	321.520	80.000
148.284	322.505	80.000
217.890	307.928	81.000
218.187	307.876	81.000
-32.680	322.869	82.000
-32.999	322.622	82.000
-31.665	322.367	82.000
-31.701	322.075	82.000
-32.646	322.279	82.000
-31.743	321.850	82.000
-31.518	320.368	82.000
-31.732	319.734	82.000
-31.501	318.633	82.000
-31.186	320.541	82.000
-30.764	320.990	82.000
-30.762	320.802	82.000
389.039	305.132	83.000
388.424	303.216	83.000
387.547	302.461	83.000
388.312	302.309	83.000
387.536	302.770	83.000
-59.074	319.565	84.000
-57.417	318.202	84.000
151.752	289.150	85.000
151.209	285.735	85.000
150.560	285.689	85.000
217.960	308.106	86.000
218.873	307.697	86.000
219.440	307.682	86.000
-59.256	320.289	87.000
-59.043	320.342	87.000
-60.120	321.849	87.000
-60.388	322.973	87.000
-59.718	323.516	87.000
488.029	407.355	88.000
486.980	406.811	88.000
487.773	405.165	88.000
488.737	405.805	88.000
-71.560	319.564	89.000
-70.161	320.102	89.000
60.092	309.881	90.000
60.101	308.071	90.000
60.405	308.630	91.000
60.804	309.020	91.000
60.955	308.361	91.000
60.398	308.838	91.000
237.104	276.977	92.000
236.707	277.255	92.000
236.886	277.487	92.000
154.550	290.029	93.000
153.675	289.071	93.000
153.811	288.361	93.000
153.264	288.410	93.000
152.870	287.460	93.000
155.491	287.629	93.000
115.479	305.621	94.000
115.592	305.315	94.000
115.408	306.991	94.000
115.230	307.594	94.000
-29.730	319.906	95.000
-29.680	319.091	95.000
-29.536	319.168	95.000
-28.847	318.884	95.000
-29.230	319.000	95.000
-28.791	319.387	95.000
487.689	407.951	96.000
489.995	408.190	96.000
490.318	407.036	96.000
236.369	276.922	97.000
236.914	277.153	97.000
-29.418	319.556	98.000
-29.171	319.231	98.000
-29.026	319.095	98.000
64.676	330.473	99.000
63.896	332.029	99.000
63.895	331.447	99.000
62.609	329.732	99.000
150.501	284.530	100.000
149.768	281.960	100.000
148.706	282.403	100.000
149.078	282.497	100.000
150.163	281.846	100.000
238.708	276.373	101.000
238.465	276.446	101.000
59.522	308.900	102.000
58.797	308.695	102.000
60.386	308.160	102.000
136.151	318.890	103.000
137.081	319.296	103.000
238.573	275.889	104.000
239.550	276.039	104.000
239.355	275.641	104.000
239.565	275.466	104.000
136.478	319.496	105.000
137.147	318.793	105.000
150.359	280.893	106.000
149.290	281.850	106.000
394.086	328.375	107.000
393.675	327.912	107.000
393.574	328.218	107.000
239.640	275.542	108.000
239.800	275.758	108.000
150.856	282.353	109.000
151.317	283.451	109.000
148.856	284.359	109.000
-29.849	319.801	110.000
-30.454	319.674	110.000
-31.523	320.907	110.000
-30.863	321.034	110.000
-32.016	320.120	110.000
-31.134	319.991	110.000
-30.440	320.212	110.000
-30.513	320.119	110.000
-30.923	320.578	110.000
-30.804	321.053	110.000
-30.663	321.514	110.000
-29.703	320.105	110.000
-28.867	319.118	110.000
-27.344	318.935	110.000
-28.233	319.950	110.000
64.719	329.138	111.000
64.550	328.489	111.000
63.697	329.354	111.000
64.305	329.230	111.000
63.183	328.988	111.000
63.025	328.050	111.000
62.944	328.496	111.000
62.709	329.635	111.000
63.964	329.808	111.000
63.644	330.061	111.000
63.038	329.728	111.000
62.443	330.357	111.000
63.489	329.424	111.000
240.454	275.646	112.000
239.981	275.931	112.000
-30.411	318.048	113.000
-30.195	318.355	113.000
-29.443	317.109	113.000
-28.948	317.370	113.000
-28.492	317.370	113.000
-28.851	317.876	113.000
-27.911	317.616	113.000
-28.490	318.304	113.000
-28.197	318.103	113.000
59.196	309.899	114.000
58.504	310.620	114.000
179.756	344.367	115.000
180.081	344.730	115.000
180.525	345.117	115.000
179.642	345.984	115.000
-28.288	316.927	116.000
-28.673	317.030	116.000
-27.461	317.634	116.000
-17.745	301.523	117.000
-17.592	302.247	117.000
60.940	308.984	118.000
61.564	308.858	118.000
61.763	309.105	118.000
60.508	308.970	118.000
-28.770	317.748	119.000
-29.130	317.564	119.000
-29.256	317.014	119.000
-28.890	317.195	119.000
-16.315	302.399	120.000
-16.851	302.762	120.000
-15.498	302.642	120.000
-15.848	303.716	120.000
-15.637	303.752	120.000
-15.771	303.411	120.000
-16.021	302.478	120.000
-15.208	302.865	120.000
-15.062	304.526	120.000
-14.428	304.309	120.000
-29.786	317.863	121.000
-30.400	318.028	121.000
174.456	283.412	122.000
174.413	285.232	122.000
174.268	284.530	122.000
172.920	284.579	123.000
174.334	284.768	123.000
-30.300	317.819	124.000
-30.238	318.482	124.000
-29.568	318.190	124.000
-29.885	318.928	124.000
-30.551	319.649	124.000
-31.452	319.859	124.000
-31.770	319.858	124.000
-32.029	319.745	124.000
-31.609	320.640	124.000
-30.720	320.530	124.000
-30.263	319.767	124.000
234.065	347.213	125.000
232.302	346.149	125.000
-30.115	318.604	126.000
-30.311	318.754	126.000
-30.348	318.177	126.000
173.865	284.856	127.000
173.928	284.550	127.000
-31.519	318.542	128.000
-31.005	318.482	128.000
-30.688	319.028	128.000
-30.573	318.292	128.000
-30.947	318.154	128.000
-31.817	317.431	128.000
-32.185	317.239	128.000
-32.449	317.053	128.000
-32.665	316.198	128.000
-32.344	315.692	128.000
-31.537	315.353	128.000
-31.619	315.256	128.000
-31.206	316.288	128.000
-32.140	316.340	128.000
42.684	318.856	129.000
44.576	319.537	129.000
46.543	319.979	130.000
45.129	319.621	130.000
46.698	320.226	130.000
395.792	315.815	131.000
395.451	315.970	131.000
395.774	316.079	131.000
-32.241	316.218	132.000
-32.815	316.111	132.000
-32.266	316.819	133.000
-32.174	316.612	133.000
-32.311	317.063	133.000
-31.928	316.847	133.000
262.185	288.933	134.000
261.803	287.817	134.000
-31.262	316.630	135.000
-31.788	316.854	135.000
-30.416	316.778	136.000
-30.571	316.187	136.000
-30.871	317.099	136.000
-22.873	329.832	137.000
-23.198	329.599	137.000
-22.493	329.700	137.000
-23.731	330.280	137.000
45.435	318.469	138.000
46.314	318.584	138.000
45.172	318.104	138.000
44.814	316.900	138.000
44.519	316.713	138.000
45.428	317.382	138.000
44.251	316.712	138.000
44.644	316.715	138.000
44.140	317.376	138.000
43.971	318.278	138.000
43.056	318.397	138.000
-30.413	317.963	139.000
-30.254	317.401	139.000
-29.810	317.668	139.000
-30.058	317.596	139.000
-29.605	317.591	139.000
-30.135	317.812	140.000
-30.071	317.509	140.000
-29.812	317.422	140.000
-29.999	317.409	141.000
-30.053	317.669	141.000
-30.046	317.813	141.000
-29.401	317.273	141.000
-30.210	317.762	141.000
-30.299	317.140	141.000
-30.176	317.718	142.000
-29.481	317.859	142.000
-29.785	317.612	142.000
-29.476	317.634	142.000
-30.120	317.762	142.000
-29.626	318.260	142.000
-29.499	317.286	142.000
-30.214	317.558	142.000
-29.695	317.918	142.000
-30.139	317.495	142.000
31.530	281.136	143.000
32.001	281.023	143.000
31.679	281.067	143.000
31.511	280.845	143.000
267.449	289.428	144.000
266.700	287.857	144.000
266.318	287.981	144.000
267.291	286.509	144.000
267.499	286.367	144.000
-29.964	317.611	145.000
-30.011	317.640	145.000
-30.173	317.190	145.000
-29.521	317.222	145.000
-29.928	317.621	145.000
-29.790	317.811	145.000
-30.211	317.091	146.000
-29.910	317.454	146.000
-30.117	317.316	146.000
-29.229	318.007	146.000
-29.923	317.502	146.000
-29.427	317.197	146.000
-29.875	317.354	146.000
-29.851	317.744	146.000
-29.537	317.490	146.000
-30.017	318.394	146.000
-30.161	317.842	146.000
-29.820	317.973	146.000
43.150	318.657	147.000
45.616	318.479	147.000
45.375	319.723	148.000
45.234	319.980	148.000
403.047	295.366	149.000
401.501	295.822	149.000
-30.183	317.975	150.000
-29.859	317.642	150.000
-30.081	317.594	150.000
-29.600	317.406	151.000
-29.593	317.580	151.000
42.478	335.928	152.000
42.415	335.950	152.000
41.164	334.946	152.000
41.687	333.653	152.000
41.311	334.323	152.000
107.781	339.798	153.000
107.316	342.059	153.000
107.157	341.757	153.000
107.482	341.690	153.000
107.986	340.453	153.000
107.110	338.884	153.000
108.421	339.336	153.000
107.155	338.982	153.000
122.982	332.994	154.000
122.718	332.395	154.000
122.946	332.672	154.000
123.019	332.129	154.000
123.662	333.426	154.000
123.240	333.507	154.000
122.872	332.694	154.000
122.171	333.123	154.000
122.424	333.349	154.000
122.308	333.198	154.000
120.690	295.483	155.000
121.561	296.531	155.000
121.993	295.878	155.000
165.342	322.798	156.000
164.577	324.864	156.000
-29.731	317.088	157.000
-29.699	317.216	157.000
-30.037	317.269	157.000
-29.924	318.141	157.000
-29.325	317.561	157.000
-29.954	317.513	157.000
452.724	321.695	158.000
452.862	321.353	158.000
41.009	305.753	159.000
40.520	307.991	159.000
41.107	309.644	159.000
39.511	310.969	159.000
233.220	368.243	160.000
232.057	368.918	160.000
231.391	368.994	160.000
231.731	368.695	160.000
40.281	312.978	161.000
39.139	312.451	161.000
40.819	310.780	161.000
41.004	310.891	161.000
40.220	308.929	161.000
40.137	309.280	161.000
40.384	310.839	161.000
41.445	310.515	161.000
40.952	311.140	161.000
41.731	311.592	161.000
42.440	311.149	161.000
42.372	311.047	161.000
42.717	310.361	161.000
42.516	310.433	161.000
41.980	310.491	161.000
41.909	310.391	161.000
41.487	309.976	161.000
-29.900	317.619	162.000
-29.205	317.035	162.000
-29.944	317.549	162.000
-29.293	318.146	162.000
-29.688	317.391	162.000
-29.718	317.826	162.000
90.130	335.523	163.000
89.667	335.738	163.000
89.750	335.327	163.000
89.812	334.282	163.000
90.628	334.116	163.000
90.307	334.660	163.000
90.378	334.498	163.000
90.197	333.883	163.000
91.208	334.515	163.000
90.506	333.501	163.000
89.682	333.343	163.000
90.035	333.502	163.000
-64.267	322.839	164.000
-63.657	323.892	164.000
-64.104	324.201	164.000
-64.601	324.963	164.000
49.676	317.311	165.000
49.949	316.198	165.000
-30.243	317.468	166.000
-29.885	317.846	166.000
-29.687	317.775	167.000
-29.711	317.446	167.000
-29.999	318.217	167.000
-29.893	317.552	167.000
-29.828	317.403	167.000
-29.751	317.803	167.000
-29.681	317.536	167.000
-29.652	318.381	167.000
-29.771	317.872	167.000
-74.154	325.945	168.000
-73.825	326.103	168.000
-73.946	324.857	169.000
-72.976	325.260	169.000
-72.584	325.589	169.000
-71.081	325.208	170.000
-73.515	325.859	170.000
-75.289	326.294	170.000
-74.575	327.384	170.000
-73.537	327.146	170.000
-72.120	325.915	171.000
-72.884	326.728	171.000
-74.738	327.782	172.000
-75.001	328.946	172.000
44.908	337.843	173.000
44.800	337.829	173.000
45.946	338.443	173.000
45.437	338.973	173.000
45.312	339.297	173.000
46.079	338.648	173.000
45.734	338.346	173.000
45.246	338.993	173.000
45.035	339.118	173.000
45.347	339.864	173.000
45.755	341.163	173.000
45.221	341.390	173.000
217.476	97.038	174.000
217.171	97.269	174.000
218.165	95.723	174.000
219.290	95.462	174.000
219.822	95.690	174.000
-3.894	298.544	175.000
-3.632	298.947	175.000
-4.173	299.787	175.000
-5.335	299.848	175.000
414.535	274.812	176.000
412.652	274.208	176.000
-5.674	299.178	177.000
-6.230	298.723	177.000
-6.197	298.611	177.000
-6.014	299.454	177.000
-6.417	298.022	177.000
-7.326	297.690	177.000
-7.409	298.063	177.000
-6.911	297.929	177.000
-5.452	298.075	177.000
-6.034	297.564	177.000
-7.110	298.249	177.000
-8.839	298.474	177.000
-8.520	298.632	177.000
-8.886	298.022	177.000
-8.916	297.736	177.000
-9.254	297.545	177.000
-9.134	296.660	177.000
218.869	95.384	178.000
217.336	94.488	178.000
216.503	94.623	178.000
216.504	95.634	178.000
411.845	276.177	179.000
411.410	277.709	179.000
408.745	319.090	180.000
410.092	318.580	180.000
411.401	318.513	180.000
42.761	340.049	181.000
43.229	340.156	181.000
41.847	339.503	181.000
41.613	339.798	181.000
112.431	318.468	182.000
112.510	318.684	182.000
111.504	319.840	182.000
412.414	279.311	183.000
412.483	278.561	183.000
-82.541	329.156	184.000
-80.846	328.825	184.000
-79.595	330.294	184.000
-80.240	330.339	184.000
-79.939	330.474	184.000
-80.215	330.006	184.000
-80.649	329.673	184.000
110.843	319.868	185.000
110.710	321.515	185.000
111.382	320.128	185.000
111.330	319.986	185.000
110.828	319.623	185.000
110.621	318.772	185.000
111.799	318.243	185.000
112.513	318.226	185.000
111.215	317.306	185.000
411.976	277.291	186.000
412.281	277.204	186.000
414.017	276.848	186.000
414.041	276.679	186.000
414.906	277.559	186.000
414.465	278.151	186.000
-7.024	297.030	187.000
-6.610	297.560	187.000
-5.136	298.875	187.000
-5.638	298.665	188.000
-4.952	297.916	188.000
112.015	318.432	189.000
111.792	318.210	189.000
415.145	280.529	190.000
414.560	280.312	190.000
111.559	316.327	191.000
110.943	316.613	191.000
111.679	316.376	191.000
404.309	278.057	192.000
404.546	278.280	192.000
111.739	316.196	193.000
113.364	316.141	193.000
114.094	316.171	193.000
-83.540	325.615	194.000
-76.801	328.890	194.000
-76.982	330.098	194.000
114.371	315.481	195.000
114.173	314.400	195.000
113.455	314.550	195.000
112.802	314.137	195.000
113.854	313.169	196.000
114.451	313.060	196.000
114.486	312.876	196.000
113.535	312.663	196.000
113.660	313.149	196.000
-79.937	328.687	197.000
-78.956	329.167	197.000
114.253	312.567	198.000
114.401	313.166	198.000
113.870	313.054	198.000
114.074	313.084	198.000
114.388	313.273	198.000
113.965	312.985	198.000
114.406	313.137	198.000
236.191	363.582	199.000
235.690	363.645	199.000
233.357	89.705	200.000
233.032	89.660	200.000
236.511	363.070	201.000
237.040	362.938	201.000
236.212	364.126	201.000
235.886	363.790	201.000
235.869	363.705	201.000
235.189	364.297	201.000
235.671	363.052	201.000
33.390	292.835	202.000
33.855	291.921	202.000
33.631	292.394	202.000
232.814	88.802	203.000
232.502	89.659	203.000
232.404	89.746	203.000
114.109	313.068	204.000
113.986	313.105	204.000
404.359	283.539	205.000
404.242	283.702	205.000
403.366	283.601	205.000
236.297	361.620	206.000
237.829	362.272	206.000
114.089	313.150	207.000
113.738	313.249	207.000
113.808	312.776	207.000
237.544	361.286	208.000
237.966	362.611	208.000
237.577	361.251	209.000
237.396	361.814	209.000
12.796	303.310	210.000
12.192	303.634	210.000
12.796	303.379	210.000
78.045	331.442	211.000
77.610	331.534	211.000
79.028	332.944	211.000
80.765	333.142	211.000
81.732	332.148	211.000
81.722	331.491	211.000
80.834	330.731	211.000
80.832	331.056	211.000
81.562	330.089	211.000
229.944	364.073	212.000
231.202	362.454	212.000
233.237	362.994	212.000
113.627	312.826	213.000
114.468	313.667	213.000
-20.030	325.758	214.000
-20.052	326.459	214.000
418.983	285.083	215.000
419.756	285.402	215.000
420.802	285.374	215.000
421.365	284.703	215.000
421.886	288.355	216.000
423.028	288.702	216.000
423.330	289.570	216.000
114.563	313.110	217.000
114.501	312.616	217.000
84.254	330.974	218.000
84.276	330.991	218.000
85.002	329.340	218.000
85.511	328.637	218.000
84.431	328.850	218.000
83.821	328.622	218.000
169.132	292.474	219.000
168.940	293.588	219.000
168.654	293.352	219.000
211.611	290.435	220.000
212.233	289.604	220.000
211.893	288.874	220.000
116.625	306.987	221.000
116.915	308.222	221.000
116.235	308.468	221.000
116.615	307.153	221.000
116.729	306.795	221.000
118.436	306.669	221.000
120.116	307.270	221.000
120.938	307.970	221.000
122.467	308.642	221.000
122.596	309.004	221.000
122.426	308.091	221.000
120.886	307.947	221.000
120.601	307.394	221.000
120.277	307.644	221.000
120.651	307.156	221.000
120.897	307.545	221.000
121.210	307.377	221.000
122.448	306.202	221.000
122.988	306.250	221.000
122.765	307.135	221.000
123.534	307.611	221.000
123.686	307.331	221.000
123.969	307.542	221.000
124.531	308.481	221.000
125.005	309.235	221.000
125.336	309.822	221.000
125.218	309.837	221.000
392.227	319.073	222.000
392.504	318.762	222.000
393.539	318.523	222.000
423.874	288.292	223.000
423.770	288.264	223.000
423.590	288.553	223.000
423.256	289.046	223.000
423.731	290.117	223.000
84.053	326.879	224.000
83.751	326.812	224.000
83.009	326.294	224.000
82.896	326.188	224.000
43.390	296.648	225.000
43.487	296.983	225.000
85.545	327.421	226.000
86.136	327.394	226.000
86.274	327.173	226.000
87.254	326.873	226.000
85.543	327.345	226.000
84.165	328.067	226.000
83.991	328.721	226.000
83.249	328.435	226.000
83.178	327.339	226.000
421.984	290.123	227.000
422.288	290.392	227.000
421.862	290.580	227.000
422.914	290.786	227.000
422.978	291.431	227.000
218.206	326.319	228.000
218.663	325.564	228.000
229.789	295.513	229.000
229.337	295.909	229.000
229.729	295.922	229.000
230.154	295.529	229.000
422.785	292.544	230.000
424.299	293.134	230.000
423.587	294.517	230.000
422.695	294.642	230.000
421.501	293.927	230.000
82.736	325.190	231.000
81.899	325.689	231.000
82.363	325.951	231.000
81.141	326.256	231.000
80.496	326.342	231.000
80.407	327.637	231.000
80.288	328.057	231.000
80.644	328.894	231.000
80.234	328.395	231.000
230.954	298.047	232.000
232.303	297.337	232.000
231.883	297.408	232.000
-41.360	332.082	233.000
-41.396	332.596	233.000
-40.653	335.327	233.000
-17.576	325.942	234.000
-17.848	327.480	234.000
-19.099	328.204	234.000
-18.642	327.763	234.000
-18.678	328.015	234.000
229.481	298.255	235.000
229.758	297.738	235.000
-39.380	335.246	236.000
-41.036	335.476	236.000
-43.003	335.907	236.000
81.484	328.496	237.000
82.336	327.580	237.000
82.633	327.167	237.000
83.066	326.762	237.000
210.284	281.410	238.000
209.930	281.700	238.000
269.614	301.033	239.000
270.564	301.365	239.000
270.160	301.905	239.000
270.695	302.014	239.000
125.189	309.788	240.000
124.964	309.578	240.000
230.412	296.699	241.000
231.043	297.227	241.000
209.950	281.912	242.000
210.640	281.579	242.000
84.818	328.001	243.000
84.949	327.866	243.000
270.481	301.108	244.000
271.547	300.831	244.000
7.355	297.429	245.000
6.347	297.179	245.000
211.062	282.289	246.000
210.831	283.073	246.000
212.040	283.601	246.000
166.989	293.086	247.000
169.589	295.135	247.000
273.494	302.766	248.000
273.120	303.131	248.000
212.354	284.771	249.000
213.295	284.577	249.000
114.313	312.926	250.000
113.816	313.591	250.000
114.313	313.057	250.000
115.094	312.948	250.000
113.966	313.671	250.000
114.315	313.302	250.000
50.161	316.880	251.000
49.233	316.851	251.000
47.893	314.499	251.000
48.139	313.805	251.000
49.603	314.269	251.000
50.409	313.690	251.000
48.570	313.095	251.000
48.884	313.650	251.000
47.381	314.025	251.000
47.226	315.901	251.000
49.027	314.790	251.000
51.172	316.189	251.000
50.893	317.831	252.000
49.999	317.577	252.000
52.648	316.974	252.000
52.824	318.540	252.000
52.473	317.800	252.000
50.928	316.964	252.000
49.481	316.433	252.000
49.857	315.023	252.000
49.954	314.797	252.000
51.391	315.472	252.000
51.487	315.273	252.000
51.966	315.203	252.000
51.966	315.610	252.000
50.401	314.300	252.000
50.254	312.959	252.000
114.901	313.005	253.000
114.119	313.008	253.000
80.368	296.930	254.000
80.568	296.980	254.000
81.415	296.405	254.000
80.643	297.188	254.000
80.481	297.138	254.000
80.532	297.028	254.000
80.467	296.845	254.000
80.022	296.551	254.000
80.498	296.267	254.000
79.952	296.529	254.000
80.733	296.575	254.000
79.902	296.684	254.000
78.820	295.834	254.000
79.522	296.581	254.000
79.841	297.246	254.000
81.803	297.728	254.000
81.782	298.346	254.000
81.121	298.563	254.000
80.741	296.041	254.000
79.953	296.605	254.000
78.692	296.469	254.000
80.722	296.284	254.000
81.316	296.847	254.000
80.366	296.624	254.000
78.950	296.699	254.000
78.465	296.557	254.000
78.108	296.596	254.000
77.448	298.014	254.000
78.222	297.426	254.000
78.699	297.098	254.000
78.365	297.446	254.000
77.990	296.956	254.000
213.812	93.268	255.000
214.098	93.678	255.000
214.505	93.043	256.000
214.507	93.402	256.000
214.632	93.560	256.000
214.607	93.245	256.000
253.840	334.128	257.000
254.021	334.221	257.000
42.027	313.460	258.000
41.842	313.297	258.000
41.733	313.679	258.000
41.372	313.518	258.000
41.772	312.721	258.000
253.018	334.810	259.000
253.894	334.588	259.000
253.877	334.399	259.000
41.399	312.000	260.000
41.402	311.873	260.000
41.464	311.773	260.000
41.881	312.018	260.000
42.264	311.387	260.000
42.058	311.224	260.000
42.462	310.580	260.000
42.697	311.094	260.000
42.469	311.236	260.000
42.488	311.234	260.000
42.236	309.948	260.000
41.989	308.830	260.000
43.106	309.221	260.000
253.859	334.451	261.000
253.513	334.341	261.000
253.353	333.840	261.000
253.797	334.286	261.000
254.043	334.116	262.000
254.090	334.547	262.000
224.965	261.129	263.000
225.130	261.801	263.000
253.910	334.225	264.000
254.168	334.325	264.000
253.832	334.364	264.000
253.812	334.129	265.000
253.780	333.861	265.000
464.774	149.401	266.000
463.503	148.447	266.000
253.865	333.932	267.000
253.327	334.332	267.000
254.007	334.250	267.000
254.039	334.352	267.000
254.046	334.313	267.000
442.714	40.873	268.000
443.165	42.111	268.000
443.219	42.564	268.000
444.919	42.057	268.000
445.267	40.827	268.000
447.031	39.678	268.000
447.549	39.440	268.000
445.689	37.803	268.000
253.827	334.041	269.000
253.706	333.979	269.000
253.784	334.394	269.000
254.073	334.733	269.000
253.718	334.174	269.000
446.695	35.676	270.000
447.836	34.419	270.000
448.356	35.767	271.000
448.724	36.625	271.000
22.180	329.019	272.000
22.407	329.436	272.000
21.868	329.185	272.000
22.458	327.474	272.000
23.331	327.937	272.000
23.591	329.569	272.000
23.399	329.373	272.000
23.402	328.176	272.000
25.155	328.708	272.000
25.287	328.044	272.000
27.142	329.325	272.000
26.715	330.072	272.000
27.128	329.679	272.000
26.587	331.548	272.000
26.307	331.434	272.000
25.793	330.330	272.000
27.104	330.135	272.000
41.798	305.551	273.000
42.444	305.587	273.000
41.679	304.614	273.000
42.478	304.627	273.000
43.375	306.514	273.000
43.696	307.167	273.000
43.082	307.719	273.000
42.851	308.875	273.000
43.043	309.062	273.000
43.254	308.680	273.000
44.312	308.010	273.000
45.017	308.357	273.000
45.669	308.183	273.000
84.607	311.494	274.000
84.931	311.828	274.000
84.576	311.114	274.000
84.597	312.258	274.000
84.723	312.838	274.000
84.295	313.459	274.000
83.147	313.153	274.000
82.371	312.868	274.000
81.542	312.368	274.000
80.696	311.783	274.000
92.211	291.855	275.000
91.219	291.253	275.000
186.386	327.021	276.000
187.062	328.114	276.000
212.797	290.295	277.000
213.667	290.456	277.000
223.257	88.520	278.000
223.352	88.522	278.000
222.988	88.260	278.000
223.107	87.925	278.000
223.847	88.304	278.000
223.413	87.826	278.000
450.991	317.867	279.000
450.892	317.234	279.000
452.475	317.106	279.000
453.761	315.173	279.000
453.902	314.183	279.000
453.407	312.306	279.000
454.748	313.721	279.000
454.784	314.762	279.000
455.429	316.517	279.000
454.815	316.657	279.000
453.659	316.360	279.000
453.146	316.748	279.000
449.168	146.940	280.000
449.511	146.448	280.000
449.343	146.573	280.000
448.434	145.286	280.000
448.902	146.092	280.000
449.639	146.770	280.000
448.450	145.274	280.000
448.737	145.720	280.000
448.440	145.689	280.000
448.576	144.798	280.000
449.164	145.410	280.000
448.573	145.523	280.000
448.458	145.065	280.000
447.760	144.242	280.000
447.819	144.185	280.000
448.580	143.644	280.000
447.705	144.663	280.000
447.995	143.954	280.000
447.423	144.015	280.000
448.569	144.579	280.000
448.100	144.354	280.000
447.352	144.890	280.000
447.299	144.780	280.000
46.218	339.894	281.000
46.797	339.848	281.000
46.011	338.992	281.000
118.126	306.314	282.000
119.193	306.085	282.000
120.117	305.481	282.000
119.744	305.636	282.000
119.506	306.287	282.000
119.741	305.839	282.000
118.972	304.980	282.000
119.666	304.815	282.000
254.060	334.269	283.000
253.387	334.455	283.000
414.746	276.482	284.000
415.188	276.608	284.000
414.585	277.500	284.000
414.296	278.026	284.000
413.426	278.008	284.000
412.722	278.703	284.000
411.681	277.103	284.000
187.654	361.960	285.000
187.383	361.830	285.000
166.518	286.677	286.000
166.662	287.123	286.000
389.905	320.426	287.000
389.498	319.857	287.000
390.946	319.490	287.000
390.976	320.098	287.000
389.888	321.164	287.000
390.562	320.575	287.000
390.653	321.015	287.000
390.572	320.191	287.000
390.972	320.223	287.000
387.909	319.548	287.000
387.176	320.993	287.000
387.406	322.013	287.000
386.342	322.215	287.000
385.469	321.979	287.000
386.559	322.489	287.000
387.233	322.316	287.000
388.709	322.822	287.000
388.696	322.569	287.000
388.557	323.483	287.000
446.186	34.461	288.000
445.387	36.064	288.000
444.859	36.971	288.000
410.726	329.476	289.000
410.902	330.185	289.000
410.478	330.518	289.000
410.399	329.694	289.000
45.663	339.332	290.000
46.110	339.864	290.000
46.959	340.486	290.000
47.270	340.041	290.000
47.485	339.627	290.000
46.427	338.708	290.000
47.210	338.917	290.000
47.514	337.983	290.000
47.350	337.455	290.000
47.061	337.554	290.000
46.400	337.219	290.000
46.407	337.805	290.000
45.904	338.372	290.000
45.483	339.037	290.000
46.171	339.767	290.000
45.711	339.138	290.000
45.240	339.698	290.000
45.575	339.587	290.000
47.044	338.994	290.000
46.064	339.605	290.000
46.526	340.265	290.000
47.568	340.752	290.000
47.415	340.697	290.000
47.697	341.400	290.000
46.160	341.549	290.000
45.638	340.042	290.000
45.495	338.903	290.000
187.119	362.174	291.000
187.191	362.949	291.000
-86.816	324.374	292.000
-85.425	323.510	292.000
-85.964	323.340	292.000
-86.518	325.082	292.000
-85.613	323.624	292.000
-85.185	322.336	292.000
-84.772	323.257	292.000
-83.342	324.204	292.000
-84.017	324.281	292.000
-85.798	324.153	292.000
-86.903	323.757	292.000
-87.038	324.152	292.000
-89.125	325.412	292.000
13.045	309.996	293.000
13.446	310.116	293.000
444.092	37.544	294.000
441.403	37.502	294.000
441.727	37.208	294.000
441.615	36.811	294.000
440.137	34.838	294.000
254.125	334.464	295.000
253.483	334.207	295.000
187.970	364.343	296.000
187.661	363.419	296.000
228.072	364.260	297.000
228.679	364.650	297.000
227.945	367.197	297.000
228.622	369.085	297.000
230.040	371.635	297.000
229.948	371.771	297.000
119.821	304.827	298.000
119.572	304.668	298.000
253.673	334.053	299.000
253.628	334.120	299.000
14.641	312.064	300.000
14.851	312.149	300.000
15.160	311.000	300.000
16.095	311.321	300.000
253.603	334.395	301.000
253.557	334.211	301.000
253.789	334.397	301.000
253.793	334.207	301.000
253.811	334.470	301.000
253.871	334.473	301.000
253.967	334.154	301.000
253.619	334.177	301.000
254.134	334.667	301.000
118.918	304.246	302.000
118.303	304.651	302.000
119.292	305.652	302.000
118.380	306.145	302.000
118.360	305.475	302.000
118.265	305.142	302.000
118.937	306.431	302.000
171.306	283.978	303.000
172.202	284.228	303.000
171.847	282.144	303.000
26.477	328.853	304.000
26.189	328.958	304.000
284.514	324.410	305.000
284.745	324.478	305.000
285.076	325.379	305.000
148.194	292.087	306.000
147.850	291.961	306.000
148.233	291.452	306.000
148.065	291.660	306.000
284.764	324.270	307.000
284.477	324.112	307.000
15.937	306.309	308.000
16.794	306.301	308.000
16.494	306.593	308.000
15.891	305.621	308.000
15.381	305.278	308.000
15.529	306.177	308.000
16.075	305.637	308.000
15.495	305.765	308.000
14.265	306.483	308.000
13.445	306.732	308.000
14.943	306.964	308.000
15.728	308.691	308.000
15.455	309.010	308.000
14.835	308.888	308.000
15.762	308.333	308.000
17.067	307.560	308.000
14.113	308.920	308.000
12.274	311.124	308.000
13.183	310.541	308.000
15.005	310.355	308.000
253.483	334.033	309.000
253.584	333.872	309.000
447.664	144.332	310.000
448.490	144.756	310.000
447.422	144.458	310.000
446.946	144.862	310.000
447.531	144.499	310.000
447.738	144.822	310.000
447.065	145.784	310.000
445.948	147.214	310.000
117.231	306.965	311.000
118.156	305.864	311.000
117.883	305.717	311.000
118.110	306.470	311.000
118.685	306.989	311.000
117.234	306.623	311.000
117.551	305.434	311.000
147.716	292.427	312.000
147.990	291.969	312.000
253.580	334.369	313.000
253.614	333.897	313.000
44.548	338.199	314.000
43.389	338.516	314.000
44.491	337.912	314.000
45.784	337.695	314.000
253.609	334.145	315.000
253.951	333.961	315.000
253.756	334.023	315.000
253.787	334.420	315.000
119.166	304.030	316.000
118.889	304.086	316.000
118.958	303.842	316.000
119.093	304.272	316.000
45.308	337.750	317.000
45.562	338.346	317.000
45.138	338.489	317.000
44.694	337.798	317.000
44.414	338.636	317.000
43.386	338.355	317.000
43.060	338.642	317.000
42.964	338.696	317.000
422.028	27.501	318.000
422.218	28.052	318.000
389.789	313.808	319.000
388.736	314.249	319.000
389.360	313.550	319.000
254.060	333.991	320.000
254.003	334.171	320.000
171.808	284.250	321.000
172.393	284.774	321.000
389.029	313.967	322.000
388.566	314.439	322.000
390.042	315.067	322.000
253.763	334.042	323.000
253.939	334.111	323.000
254.136	334.608	323.000
254.108	334.584	323.000
254.094	334.487	323.000
43.083	337.452	324.000
43.205	336.906	324.000
42.991	336.840	324.000
41.781	336.689	324.000
41.090	336.157	324.000
40.474	335.789	324.000
40.551	335.689	324.000
40.888	336.125	324.000
40.331	335.769	324.000
40.451	336.332	324.000
40.744	336.226	324.000
40.273	336.265	324.000
41.160	336.132	324.000
15.065	309.675	325.000
15.301	310.229	325.000
15.217	310.315	325.000
14.522	309.195	325.000
14.375	307.270	325.000
14.383	308.274	325.000
13.179	308.901	325.000
13.296	309.720	325.000
15.580	309.831	325.000
-87.428	324.576	326.000
-85.539	326.204	326.000
-84.058	327.313	326.000
-83.294	327.877	326.000
16.750	307.849	327.000
15.603	307.398	327.000
41.938	336.862	328.000
41.942	336.420	328.000
43.628	335.910	328.000
25.270	328.614	329.000
26.908	328.605	329.000
26.419	329.332	329.000
25.456	329.387	330.000
24.801	329.955	330.000
26.891	328.542	330.000
24.277	327.565	331.000
24.622	328.394	331.000
25.712	329.122	331.000
27.385	329.639	332.000
26.592	328.975	332.000
26.365	328.095	332.000
197.939	80.187	333.000
197.676	80.667	333.000
197.722	81.339	333.000
197.024	81.311	333.000
23.972	326.539	334.000
24.367	326.238	334.000
24.282	325.907	334.000
84.481	339.864	335.000
84.007	339.796	335.000
24.236	326.965	336.000
25.593	327.430	336.000
24.001	328.279	336.000
14.708	310.600	337.000
13.970	311.344	337.000
201.118	78.426	338.000
201.671	78.754	338.000
202.281	79.833	338.000
203.945	81.114	338.000
205.577	78.825	338.000
205.915	78.764	338.000
205.362	79.410	338.000
205.320	80.271	338.000
203.751	78.806	338.000
11.949	310.500	339.000
10.962	311.062	339.000
10.817	311.657	339.000
22.071	326.941	340.000
21.481	325.666	340.000
205.715	78.096	341.000
205.576	78.390	341.000
206.835	79.847	341.000
207.267	292.651	342.000
208.111	292.691	342.000
208.931	292.236	342.000
208.477	292.008	342.000
207.897	293.234	342.000
208.131	293.301	342.000
207.587	292.127	342.000
166.884	359.066	343.000
167.235	358.864	343.000
211.616	291.454	344.000
212.302	290.934	344.000
169.005	357.679	345.000
170.136	357.584	345.000
169.237	356.652	345.000
169.081	357.405	345.000
168.409	357.316	345.000
423.371	37.239	346.000
424.295	37.776	346.000
424.175	37.512	346.000
257.700	310.649	347.000
257.344	310.108	347.000
424.521	37.613	348.000
424.276	37.409	348.000
424.823	39.569	349.000
424.712	38.720	349.000
69.332	308.070	350.000
70.882	306.906	350.000
67.136	251.772	351.000
66.896	252.821	351.000
66.542	252.435	351.000
66.534	252.556	351.000
66.183	252.404	351.000
66.438	252.328	351.000
66.433	252.536	351.000
160.124	221.298	352.000
160.050	220.887	352.000
160.918	222.076	352.000
201.738	220.420	353.000
201.645	219.744	353.000
201.721	219.674	353.000
201.141	218.894	353.000
201.931	221.306	353.000
201.615	221.294	353.000
201.885	221.217	353.000
202.105	221.073	353.000
202.172	221.233	353.000
250.881	245.545	354.000
251.192	246.809	354.000
251.155	246.191	354.000
268.687	29.402	355.000
268.659	30.592	355.000
269.068	29.749	355.000
268.560	30.141	355.000
93.286	226.865	356.000
92.400	227.670	356.000
70.663	306.032	357.000
71.037	304.426	357.000
70.465	303.218	357.000
70.961	302.632	357.000
70.981	301.645	357.000
72.041	301.088	357.000
72.389	301.403	357.000
72.926	301.933	357.000
73.227	302.042	357.000
72.678	302.260	357.000
56.253	268.548	358.000
55.091	269.245	358.000
55.818	269.993	358.000
56.559	269.668	358.000
55.464	268.257	358.000
56.777	266.519	358.000
57.456	267.750	358.000
57.928	268.505	358.000
57.792	268.837	358.000
193.510	270.583	359.000
194.928	270.098	359.000
194.627	270.068	359.000
194.824	270.594	359.000
194.027	270.211	359.000
53.169	207.430	360.000
53.158	207.256	360.000
52.312	205.681	360.000
256.122	229.488	361.000
255.621	227.643	361.000
253.376	229.023	361.000
252.703	228.998	361.000
254.476	230.131	361.000
254.413	233.523	361.000
192.911	182.773	362.000
193.172	183.695	362.000
192.843	185.596	362.000
193.173	186.310	362.000
192.665	186.005	362.000
192.667	185.975	362.000
191.771	187.906	362.000
190.725	188.913	362.000
190.855	189.039	362.000
190.467	188.877	362.000
190.625	188.724	362.000
191.025	188.645	362.000
190.510	189.332	362.000
190.887	189.313	362.000
190.897	189.213	362.000
190.508	189.060	362.000
191.196	189.195	362.000
190.873	189.568	362.000
192.244	190.169	362.000
192.914	189.281	362.000
192.849	189.281	362.000
193.164	188.906	362.000
194.095	188.439	362.000
194.569	188.077	362.000
195.247	187.688	362.000
195.304	187.493	362.000
195.412	187.181	362.000
195.667	186.761	362.000
358.904	426.073	363.000
359.515	425.696	363.000
359.047	424.610	363.000
86.425	186.124	364.000
87.188	186.042	364.000
88.321	185.915	364.000
88.430	185.836	364.000
89.253	187.507	364.000
89.192	186.247	364.000
89.333	185.638	364.000
88.355	185.067	364.000
88.889	184.812	364.000
90.425	185.397	364.000
90.354	184.609	364.000
90.605	184.865	364.000
90.251	184.743	364.000
90.664	183.142	364.000
90.899	183.071	364.000
91.253	182.336	364.000
91.122	182.223	364.000
91.563	181.762	364.000
91.735	182.699	364.000
91.404	183.264	364.000
92.111	183.040	364.000
92.086	182.736	364.000
114.617	195.984	365.000
112.167	195.172	365.000
155.167	232.523	366.000
155.170	233.895	366.000
155.452	233.627	366.000
155.789	234.208	366.000
156.222	233.813	366.000
156.696	234.139	366.000
156.363	234.167	366.000
166.932	222.881	367.000
167.036	222.703	367.000
166.745	223.169	367.000
166.807	223.309	367.000
166.930	222.523	367.000
167.607	222.293	367.000
167.036	222.784	367.000
165.838	223.505	367.000
167.088	223.425	367.000
166.517	222.992	367.000
166.508	222.562	367.000
166.894	223.006	367.000
166.177	223.019	367.000
252.892	232.878	368.000
252.797	230.062	368.000
251.685	227.227	368.000
251.943	226.628	368.000
253.522	226.131	368.000
253.478	225.773	368.000
254.839	228.648	368.000
254.728	231.168	368.000
56.362	269.747	369.000
56.956	270.312	369.000
225.190	291.891	370.000
228.082	292.107	370.000
229.113	292.909	370.000
72.941	302.723	371.000
73.158	303.149	371.000
72.639	302.696	371.000
72.091	301.876	371.000
72.126	302.407	371.000
71.860	302.064	371.000
192.585	270.077	372.000
192.161	269.712	372.000
192.209	270.547	372.000
180.644	226.105	373.000
179.868	225.765	373.000
179.101	225.956	373.000
50.170	207.922	374.000
49.910	209.871	374.000
51.418	209.845	374.000
51.857	210.370	374.000
52.561	209.678	374.000
53.177	210.138	374.000
52.408	210.176	374.000
227.081	292.965	375.000
227.321	293.822	375.000
226.589	291.692	375.000
225.725	291.801	375.000
71.502	302.842	376.000
70.767	302.574	376.000
71.459	302.099	376.000
71.787	302.039	376.000
72.374	301.379	376.000
71.457	301.383	376.000
72.230	301.823	376.000
72.423	301.281	376.000
73.055	301.037	376.000
71.398	300.392	376.000
284.599	242.079	377.000
284.562	241.814	377.000
284.556	242.834	377.000
284.027	241.981	377.000
284.597	242.228	377.000
284.310	242.574	377.000
283.822	242.096	377.000
283.776	242.076	377.000
283.998	242.130	377.000
164.485	224.569	378.000
163.983	225.697	378.000
463.619	16.880	379.000
463.318	17.118	379.000
283.610	242.216	380.000
284.183	242.412	380.000
283.964	242.216	380.000
283.333	242.278	380.000
283.626	242.205	380.000
132.793	227.307	381.000
131.294	227.761	381.000
196.816	186.694	382.000
197.000	188.249	382.000
196.724	187.574	382.000
196.928	187.550	382.000
72.906	299.287	383.000
72.765	299.179	383.000
89.686	185.948	384.000
89.437	185.781	384.000
130.285	228.885	385.000
129.126	229.467	385.000
129.649	229.579	385.000
197.377	188.024	386.000
196.647	187.974	386.000
196.523	188.043	386.000
195.983	187.637	386.000
463.169	16.186	387.000
463.834	17.338	387.000
463.717	17.366	387.000
195.546	187.388	388.000
195.387	187.779	388.000
193.724	189.165	388.000
131.103	229.139	389.000
131.601	228.674	389.000
130.412	228.219	389.000
130.670	228.878	389.000
130.646	228.835	389.000
130.859	228.211	389.000
132.632	226.764	389.000
53.899	210.263	390.000
53.718	207.023	390.000
71.503	299.686	391.000
72.836	300.002	391.000
73.007	300.434	391.000
134.445	223.384	392.000
133.706	222.432	392.000
133.590	222.333	392.000
131.698	224.352	392.000
131.389	225.251	392.000
131.863	224.226	392.000
55.097	214.172	393.000
55.113	211.885	393.000
58.562	211.380	393.000
59.230	209.875	393.000
59.744	210.694	393.000
59.462	211.085	393.000
58.817	209.839	393.000
59.721	211.617	393.000
60.002	211.203	393.000
60.194	209.728	393.000
61.074	213.194	393.000
131.518	184.068	394.000
129.738	180.560	394.000
126.784	180.910	395.000
128.998	185.638	395.000
128.783	186.094	395.000
131.294	186.079	395.000
93.952	277.268	396.000
94.439	277.157	396.000
94.049	277.561	396.000
94.300	276.985	396.000
94.123	277.398	396.000
94.083	277.028	396.000
94.329	276.929	396.000
94.113	276.979	396.000
93.960	277.094	396.000
94.278	276.920	396.000
94.086	277.146	396.000
93.790	277.032	396.000
94.275	277.062	396.000
94.326	276.679	396.000
464.166	16.815	397.000
463.552	17.127	397.000
464.348	16.650	397.000
64.345	212.358	398.000
64.736	212.703	398.000
133.583	203.951	399.000
133.927	203.549	399.000
134.824	203.438	399.000
134.260	203.031	399.000
133.478	202.862	399.000
132.468	202.382	399.000
131.964	202.991	399.000
131.919	202.084	399.000
131.569	200.994	399.000
376.290	385.643	400.000
376.238	385.972	400.000
376.471	386.096	400.000
375.988	385.349	401.000
377.336	386.063	401.000
45.691	223.595	402.000
44.782	225.643	402.000
41.302	226.805	402.000
42.846	225.633	402.000
43.288	226.450	402.000
43.817	228.917	402.000
34.637	269.338	403.000
34.521	269.255	403.000
31.862	267.926	403.000
463.578	16.637	404.000
463.374	18.396	404.000
249.910	254.164	405.000
251.479	255.489	405.000
251.439	258.029	405.000
242.861	258.928	406.000
239.595	256.577	406.000
240.741	257.747	406.000
244.774	254.992	406.000
246.103	253.215	406.000
245.828	253.517	406.000
245.678	252.595	406.000
137.720	203.762	407.000
137.670	202.782	407.000
138.750	203.993	407.000
242.107	22.169	408.000
241.427	22.287	408.000
65.581	248.082	409.000
64.760	248.798	409.000
105.372	261.321	410.000
104.051	260.005	410.000
100.992	222.738	411.000
100.799	223.391	411.000
[truncated: 14,025 more rows]
