# Supplementary material for: The transpeptidase PBP2 governs initial localization and activity of the major cell-wall synthesis machinery in E. coli
Source: eLife. 2020 Feb 20;9:e50629. doi: 10.7554/eLife.50629 (PMC7089770; doi:10.7554/eLife.50629)
Supplement: Source data 1. [file elife-50629-data1.zip › data/fast/PAmCherry/A22inliq120_4.txt]

X Y ID
67.750	406.226	1.000
68.066	405.232	1.000
68.129	405.940	1.000
68.697	406.172	1.000
68.207	406.788	1.000
68.307	406.115	1.000
69.468	405.996	1.000
68.958	405.133	1.000
71.022	405.993	1.000
71.545	405.306	1.000
71.646	406.582	1.000
35.886	382.525	2.000
36.330	383.735	2.000
53.977	381.651	3.000
53.828	382.335	3.000
53.644	381.471	3.000
54.080	379.797	3.000
55.273	378.355	3.000
54.577	378.180	3.000
55.338	378.135	3.000
56.730	378.232	3.000
56.661	378.418	3.000
107.552	314.164	4.000
107.150	313.677	4.000
106.904	313.126	4.000
107.360	314.033	4.000
108.940	315.820	4.000
224.809	318.502	5.000
225.014	318.618	5.000
223.748	317.624	5.000
223.950	317.883	5.000
223.695	318.622	5.000
223.761	318.841	5.000
223.434	318.295	5.000
224.821	318.859	5.000
226.834	318.690	5.000
227.791	317.617	5.000
227.997	318.028	5.000
228.580	318.235	5.000
236.285	270.196	6.000
236.151	270.445	6.000
236.512	269.902	6.000
236.337	270.289	6.000
236.472	270.002	6.000
261.248	267.479	7.000
260.036	267.282	7.000
260.926	267.708	7.000
260.144	267.629	7.000
259.832	268.053	7.000
259.977	268.277	7.000
260.508	269.270	7.000
259.717	268.574	7.000
261.195	266.976	7.000
262.020	267.670	7.000
263.024	269.024	7.000
263.122	268.486	7.000
263.185	266.316	7.000
56.406	215.493	8.000
56.581	215.834	8.000
56.217	215.621	8.000
56.442	215.303	8.000
56.421	215.487	8.000
56.822	215.864	8.000
56.842	215.448	8.000
56.807	215.291	8.000
56.495	215.340	8.000
56.622	215.077	8.000
56.661	215.481	8.000
56.812	215.385	8.000
56.801	215.082	8.000
119.348	198.835	9.000
119.705	198.747	9.000
119.503	199.264	9.000
119.377	198.864	9.000
119.385	199.095	9.000
35.220	190.300	10.000
35.616	190.612	10.000
34.930	190.604	10.000
34.062	189.854	10.000
34.097	189.824	10.000
33.987	189.541	10.000
283.895	201.675	11.000
283.242	200.698	11.000
283.467	199.804	11.000
78.261	179.988	12.000
77.735	180.396	12.000
78.000	180.400	12.000
77.710	178.758	12.000
-45.609	152.730	13.000
-45.010	152.899	13.000
-45.080	152.716	13.000
-44.558	152.166	13.000
-44.861	152.937	13.000
-45.573	153.452	13.000
-46.467	153.157	13.000
-5.796	139.015	14.000
-6.327	138.137	14.000
-8.118	139.050	14.000
-8.828	139.101	14.000
-33.150	80.788	15.000
-32.693	80.888	15.000
-33.753	80.460	15.000
437.522	61.512	16.000
433.948	61.512	16.000
434.805	59.866	16.000
436.247	59.160	16.000
498.047	286.945	17.000
496.280	286.215	17.000
496.574	286.186	17.000
26.012	377.055	18.000
26.048	378.553	18.000
83.379	331.040	19.000
82.686	330.765	19.000
81.906	329.108	19.000
396.760	351.642	20.000
396.780	351.776	20.000
395.882	352.227	20.000
87.522	306.262	21.000
87.104	305.454	21.000
319.450	282.567	22.000
320.234	284.396	22.000
319.498	285.116	22.000
319.602	285.204	22.000
319.252	284.643	22.000
317.849	283.269	22.000
317.820	283.173	22.000
52.464	177.925	23.000
51.969	178.295	23.000
51.779	178.560	23.000
51.255	178.348	23.000
121.061	180.418	24.000
121.143	180.503	24.000
122.389	180.593	24.000
122.803	180.450	24.000
123.306	180.835	24.000
123.831	181.269	24.000
124.144	180.437	24.000
124.056	180.032	24.000
374.291	180.904	25.000
374.162	181.680	25.000
374.435	181.540	25.000
326.778	170.050	26.000
327.238	170.398	26.000
184.539	141.516	27.000
184.584	141.851	27.000
174.178	124.008	28.000
174.311	123.848	28.000
174.377	123.710	28.000
195.159	421.972	29.000
195.076	422.170	29.000
195.196	422.131	29.000
280.705	426.440	30.000
280.851	427.007	30.000
280.516	427.239	30.000
280.557	426.917	30.000
280.458	426.846	30.000
280.868	426.771	30.000
280.610	426.908	30.000
280.998	427.464	30.000
281.933	428.175	30.000
382.849	414.756	31.000
381.370	415.152	31.000
382.040	416.231	31.000
381.756	416.850	31.000
380.975	416.464	31.000
377.724	418.422	31.000
377.475	419.696	31.000
378.778	421.793	31.000
376.304	422.075	31.000
375.461	423.251	31.000
378.435	422.876	31.000
378.696	421.349	31.000
377.001	420.929	31.000
378.062	422.700	31.000
378.471	422.993	31.000
306.972	373.607	32.000
305.672	373.844	32.000
134.063	342.064	33.000
133.725	341.222	33.000
133.046	340.929	33.000
133.660	339.966	33.000
266.853	346.862	34.000
264.572	344.655	34.000
-47.885	285.019	35.000
-47.765	285.067	35.000
-47.763	284.891	35.000
-47.912	285.065	35.000
-47.899	285.032	35.000
-47.885	284.992	35.000
-47.822	285.254	35.000
-47.911	285.187	35.000
-47.843	285.229	35.000
-47.987	285.327	35.000
-48.144	285.333	35.000
-47.902	285.175	35.000
-47.885	285.175	35.000
-47.724	284.976	35.000
-47.878	284.956	35.000
-47.678	285.200	35.000
-47.706	284.661	35.000
-47.616	284.921	35.000
-47.731	284.862	35.000
-47.803	284.937	35.000
300.950	294.090	36.000
300.121	294.103	36.000
300.561	294.480	36.000
300.491	294.162	36.000
265.738	287.362	37.000
265.985	287.333	37.000
121.451	241.459	38.000
121.242	241.154	38.000
121.432	240.796	38.000
35.164	143.313	39.000
34.565	143.314	39.000
162.045	102.873	40.000
161.786	103.079	40.000
296.748	422.426	41.000
297.085	421.750	41.000
296.979	422.047	41.000
297.946	421.264	41.000
297.295	420.146	41.000
297.959	420.963	41.000
297.389	421.730	41.000
297.825	421.127	41.000
297.046	421.957	41.000
297.182	421.222	41.000
295.974	421.571	41.000
295.662	420.011	41.000
296.147	419.866	41.000
123.922	331.737	42.000
123.189	331.437	42.000
120.816	287.955	43.000
120.771	287.704	43.000
121.502	287.278	43.000
121.238	285.927	43.000
120.510	284.615	43.000
119.431	284.408	43.000
119.601	283.924	43.000
122.164	284.365	43.000
123.899	286.390	43.000
337.483	305.887	44.000
337.457	305.871	44.000
337.506	305.943	44.000
337.435	305.740	44.000
337.135	306.064	44.000
111.793	283.961	45.000
111.867	283.976	45.000
221.236	273.958	46.000
221.254	273.963	46.000
221.895	274.547	46.000
221.915	273.798	46.000
71.998	250.618	47.000
71.865	250.236	47.000
25.122	379.646	48.000
26.643	379.878	48.000
27.307	378.465	48.000
28.788	377.577	48.000
297.046	365.910	49.000
298.284	366.540	49.000
206.717	202.352	50.000
205.342	201.690	50.000
205.477	201.337	50.000
207.143	200.872	50.000
205.713	201.358	50.000
205.459	201.791	50.000
205.833	199.984	50.000
205.940	200.627	50.000
205.888	200.296	50.000
233.424	174.641	51.000
233.586	173.954	51.000
-13.535	95.913	52.000
-15.101	95.702	52.000
-15.825	96.374	52.000
-15.521	96.577	52.000
-13.592	96.112	52.000
208.879	110.838	53.000
208.063	110.621	53.000
206.637	110.432	53.000
207.787	109.787	53.000
207.254	110.242	53.000
242.179	344.999	54.000
242.383	345.711	54.000
244.037	344.828	54.000
243.240	345.180	54.000
243.672	345.731	54.000
329.830	331.009	55.000
330.044	330.572	55.000
329.939	330.703	55.000
329.942	330.718	55.000
266.196	289.290	56.000
266.677	291.110	56.000
266.860	290.432	56.000
267.307	290.430	56.000
267.585	289.614	56.000
266.286	289.878	56.000
266.291	288.420	56.000
204.827	280.675	57.000
205.297	280.013	57.000
15.764	198.903	58.000
16.013	199.286	58.000
16.849	199.561	58.000
364.438	230.749	59.000
363.850	230.841	59.000
364.196	231.015	59.000
402.560	232.241	60.000
402.306	232.224	60.000
400.940	231.724	60.000
401.450	231.405	60.000
400.668	231.587	60.000
317.742	203.189	61.000
318.027	202.721	61.000
319.176	201.351	61.000
319.385	201.143	61.000
115.017	171.697	62.000
115.407	172.669	62.000
115.396	172.545	62.000
115.662	172.857	62.000
116.309	172.588	62.000
116.881	171.306	62.000
116.733	169.642	62.000
116.670	169.327	62.000
374.293	181.000	63.000
374.658	181.087	63.000
-9.288	140.958	64.000
-8.341	138.224	64.000
33.579	139.256	65.000
31.596	138.621	65.000
383.771	149.666	66.000
383.308	151.387	66.000
382.265	151.133	66.000
188.748	117.205	67.000
189.229	117.780	67.000
-42.292	84.670	68.000
-42.202	84.499	68.000
354.909	421.636	69.000
355.730	422.666	69.000
355.669	422.737	69.000
355.588	421.609	69.000
354.844	422.699	69.000
354.331	422.308	69.000
352.337	423.723	69.000
352.437	424.562	69.000
351.981	424.420	69.000
351.341	425.104	69.000
350.830	425.107	69.000
350.771	425.278	69.000
350.227	425.365	69.000
349.603	426.253	69.000
348.347	426.230	69.000
347.849	426.351	69.000
349.483	427.702	69.000
36.561	382.587	70.000
36.874	382.110	70.000
37.500	382.977	70.000
124.197	330.753	71.000
124.200	331.477	71.000
125.486	329.818	71.000
126.533	329.110	71.000
186.884	259.834	72.000
187.074	259.439	72.000
241.662	262.408	73.000
241.823	262.813	73.000
256.941	213.788	74.000
256.917	213.665	74.000
256.768	213.360	74.000
256.895	213.097	74.000
256.818	213.694	74.000
257.028	213.881	74.000
256.991	213.704	74.000
256.925	213.448	74.000
257.021	214.099	74.000
257.112	213.620	74.000
285.953	200.904	75.000
286.393	201.099	75.000
297.642	294.361	76.000
297.151	295.360	76.000
298.703	295.319	76.000
404.722	272.889	77.000
405.203	273.934	77.000
404.758	274.490	77.000
405.279	274.114	77.000
276.256	238.992	78.000
275.599	237.983	78.000
275.706	238.185	78.000
117.175	193.711	79.000
117.218	193.002	79.000
23.436	144.428	80.000
22.645	144.403	80.000
150.839	364.751	81.000
150.609	365.301	81.000
150.522	365.353	81.000
208.647	301.640	82.000
207.938	303.112	82.000
207.128	302.054	82.000
207.718	302.146	82.000
209.360	301.061	82.000
209.697	301.683	82.000
209.789	301.827	82.000
209.088	302.741	82.000
209.409	302.295	82.000
209.415	301.657	82.000
210.011	300.914	82.000
208.679	301.169	82.000
208.689	301.907	82.000
230.288	279.573	83.000
230.893	278.295	83.000
231.385	277.694	83.000
231.758	278.242	83.000
231.297	278.253	83.000
233.265	278.706	83.000
231.952	278.961	83.000
232.559	278.950	83.000
233.399	278.853	83.000
233.586	279.211	83.000
233.873	279.662	83.000
232.618	278.815	83.000
232.500	278.206	83.000
232.828	278.184	83.000
234.529	279.992	83.000
334.551	282.580	84.000
333.578	280.847	84.000
332.185	281.569	84.000
332.700	281.480	84.000
331.874	283.057	84.000
331.278	283.159	84.000
330.738	282.821	84.000
330.405	283.205	84.000
330.228	282.940	84.000
330.114	282.442	84.000
330.468	282.432	84.000
331.994	283.857	84.000
331.932	284.417	84.000
332.280	284.179	84.000
331.979	284.594	84.000
332.201	284.059	84.000
331.953	283.706	84.000
332.287	283.009	84.000
333.173	281.646	84.000
385.505	253.850	85.000
385.122	254.199	85.000
51.076	179.554	86.000
49.980	179.939	86.000
-6.177	138.927	87.000
-5.633	139.766	87.000
-5.717	139.253	87.000
173.788	125.299	88.000
174.889	126.437	88.000
176.624	127.704	88.000
174.871	127.483	88.000
175.138	127.567	88.000
175.172	127.341	88.000
189.695	116.815	89.000
189.797	116.583	89.000
190.193	116.165	89.000
191.687	116.189	89.000
191.903	117.508	89.000
192.266	118.023	89.000
192.258	118.510	89.000
190.897	120.144	89.000
191.379	120.964	89.000
191.021	121.908	89.000
191.221	121.537	89.000
190.967	121.288	89.000
190.554	122.307	89.000
189.915	121.914	89.000
191.325	121.613	89.000
191.637	121.216	89.000
192.210	121.455	89.000
193.000	121.839	89.000
193.171	121.922	89.000
192.881	121.781	89.000
193.609	120.951	89.000
298.497	365.273	90.000
298.516	364.330	90.000
297.592	363.906	90.000
297.925	364.002	90.000
298.065	363.626	90.000
298.635	362.363	90.000
298.808	361.895	90.000
297.522	360.117	90.000
297.280	359.408	90.000
242.900	264.623	91.000
242.910	264.958	91.000
324.583	166.499	92.000
323.782	165.386	92.000
382.226	148.771	93.000
382.791	150.691	93.000
382.838	150.811	93.000
383.233	150.970	93.000
384.266	150.449	93.000
384.240	152.370	93.000
59.576	379.761	94.000
59.553	379.849	94.000
59.899	379.962	94.000
59.671	380.434	94.000
60.147	380.649	94.000
59.831	380.506	94.000
60.351	381.224	94.000
59.758	380.518	94.000
116.565	193.547	95.000
115.826	194.521	95.000
313.933	208.898	96.000
314.156	209.441	96.000
314.505	209.031	96.000
23.783	145.623	97.000
24.074	145.686	97.000
23.011	144.855	97.000
22.900	144.949	97.000
23.301	148.220	97.000
22.442	148.909	97.000
22.622	149.334	97.000
22.838	149.807	97.000
23.370	150.026	97.000
23.088	150.877	97.000
22.421	151.863	97.000
21.988	152.377	97.000
22.601	152.218	97.000
24.006	150.766	97.000
104.876	127.762	98.000
105.267	127.823	98.000
207.892	114.211	99.000
208.276	115.765	99.000
37.964	382.959	100.000
38.441	383.525	100.000
38.920	383.528	100.000
38.305	382.960	100.000
38.667	383.815	100.000
39.910	251.055	101.000
40.030	251.065	101.000
382.781	253.925	102.000
381.136	252.029	102.000
327.691	236.300	103.000
327.153	236.499	103.000
399.583	231.937	104.000
400.042	231.763	104.000
-14.668	95.462	105.000
-13.654	95.429	105.000
426.990	324.218	106.000
427.073	324.178	106.000
428.653	322.988	106.000
428.320	323.633	106.000
427.834	323.738	106.000
428.639	324.872	106.000
429.520	325.969	106.000
126.813	328.412	107.000
125.717	325.789	107.000
166.008	55.977	108.000
167.068	54.582	108.000
40.713	335.456	109.000
41.389	336.361	109.000
265.247	286.612	110.000
264.986	287.013	110.000
264.812	286.789	110.000
114.250	194.205	111.000
114.024	194.998	111.000
113.864	194.693	111.000
113.316	194.932	111.000
113.069	194.131	111.000
111.894	193.766	111.000
110.816	192.560	111.000
111.608	191.748	111.000
324.643	165.678	112.000
325.055	165.947	112.000
324.861	165.631	112.000
209.242	115.532	113.000
209.904	115.616	113.000
-4.183	386.605	114.000
-3.876	385.753	114.000
-2.643	385.056	114.000
-1.754	384.803	114.000
-0.835	384.332	114.000
-1.972	383.078	114.000
-1.853	381.867	114.000
-2.687	382.082	114.000
-3.678	382.618	114.000
-3.491	381.400	114.000
314.309	209.373	115.000
313.304	209.957	115.000
315.097	209.628	115.000
209.116	198.312	116.000
210.214	199.156	116.000
211.034	200.885	116.000
116.447	167.922	117.000
116.557	167.863	117.000
116.722	169.168	117.000
194.623	421.843	118.000
194.910	422.611	118.000
194.839	422.500	118.000
194.875	422.638	118.000
194.809	422.025	118.000
194.693	422.505	118.000
262.511	265.417	119.000
261.702	265.324	119.000
401.058	230.306	120.000
402.732	231.159	120.000
403.780	232.097	120.000
403.200	230.678	120.000
-1.091	117.563	121.000
-0.732	117.434	121.000
-0.555	116.835	121.000
0.001	116.407	121.000
-13.408	93.806	122.000
-13.396	93.807	122.000
245.006	348.390	123.000
244.533	346.307	123.000
244.294	345.761	123.000
244.915	345.135	123.000
246.599	345.699	123.000
247.697	347.818	123.000
282.806	429.389	124.000
283.512	429.935	124.000
-43.898	375.871	125.000
-43.687	376.608	125.000
-42.724	375.614	125.000
-41.937	375.092	125.000
-41.294	373.002	125.000
-39.896	373.620	125.000
-40.093	374.404	125.000
-39.267	374.245	125.000
-39.609	374.588	125.000
-39.931	374.889	125.000
-40.517	375.125	125.000
-40.249	374.643	125.000
-41.091	374.206	125.000
-41.372	375.525	125.000
-42.806	377.340	125.000
-42.759	378.017	125.000
-42.862	378.029	125.000
-42.079	376.749	125.000
-42.152	377.633	125.000
-42.031	378.095	125.000
-41.806	376.818	125.000
-41.806	376.818	125.000
237.544	250.974	126.000
236.704	250.550	126.000
238.247	251.920	126.000
318.429	242.347	127.000
318.362	241.633	127.000
317.874	241.005	127.000
316.797	241.717	127.000
331.103	206.542	128.000
330.213	206.553	128.000
325.084	165.376	129.000
325.980	166.179	129.000
326.062	166.058	129.000
-42.202	84.547	130.000
-42.176	84.206	130.000
-42.113	84.438	130.000
-42.311	84.870	130.000
-42.316	84.321	130.000
117.698	77.418	131.000
117.375	77.641	131.000
117.677	79.376	131.000
116.902	80.763	131.000
115.372	83.579	131.000
114.585	84.764	131.000
115.216	84.765	131.000
114.823	85.214	131.000
167.733	52.430	132.000
163.122	52.034	132.000
131.570	48.021	133.000
131.843	48.986	133.000
131.032	49.893	133.000
132.249	49.818	133.000
133.571	51.577	133.000
261.742	264.248	134.000
262.471	264.569	134.000
314.573	202.449	135.000
315.516	201.333	135.000
316.916	200.771	135.000
317.554	200.475	135.000
316.982	200.600	135.000
318.033	199.914	135.000
319.799	198.700	135.000
320.451	198.118	135.000
319.660	198.573	135.000
319.961	197.666	135.000
-6.366	139.224	136.000
-5.806	138.727	136.000
-6.084	138.864	136.000
-5.351	137.320	136.000
-13.367	96.027	137.000
-13.184	96.598	137.000
-13.170	96.785	137.000
-12.900	96.526	137.000
-13.198	95.497	137.000
-12.875	95.337	137.000
59.759	381.443	138.000
60.375	380.754	138.000
340.577	240.770	139.000
340.599	240.590	139.000
340.782	240.393	139.000
340.432	240.315	139.000
340.875	240.607	139.000
340.652	240.840	139.000
340.583	240.502	139.000
434.456	54.382	140.000
433.561	55.346	140.000
403.139	231.205	141.000
402.492	232.712	141.000
402.364	231.258	141.000
210.436	200.435	142.000
210.430	200.417	142.000
211.226	199.205	142.000
211.624	198.698	142.000
211.435	199.280	142.000
210.928	198.719	142.000
46.886	170.965	143.000
47.215	169.610	143.000
384.462	150.632	144.000
384.242	151.231	144.000
383.387	150.740	144.000
382.767	151.544	144.000
400.386	144.823	145.000
399.850	144.583	145.000
126.008	364.834	146.000
126.235	364.780	146.000
126.352	364.428	146.000
125.009	335.024	147.000
122.226	335.054	147.000
122.928	336.983	147.000
313.768	337.055	148.000
314.035	337.284	148.000
0.017	114.929	149.000
-0.318	115.401	149.000
-0.052	116.500	149.000
-0.406	117.190	149.000
0.110	116.819	149.000
0.792	117.304	149.000
0.195	117.864	149.000
-0.151	119.296	149.000
-0.345	118.905	149.000
-0.396	119.050	149.000
-1.392	119.597	149.000
-1.001	120.042	149.000
431.088	53.835	150.000
430.542	53.476	150.000
109.801	191.617	151.000
108.745	191.056	151.000
108.205	192.688	151.000
108.161	192.766	151.000
107.214	193.352	151.000
108.236	192.379	151.000
108.158	193.013	151.000
107.530	194.982	151.000
107.721	194.919	151.000
109.932	193.944	151.000
431.028	143.905	152.000
431.827	144.115	152.000
431.488	143.791	152.000
431.716	143.876	152.000
431.982	143.602	152.000
431.807	143.150	152.000
37.718	382.903	153.000
38.491	384.498	153.000
59.721	380.267	154.000
59.996	380.583	154.000
59.681	380.041	154.000
264.598	286.942	155.000
265.125	287.165	155.000
264.891	286.708	155.000
400.407	230.930	156.000
399.464	230.928	156.000
399.398	231.748	156.000
400.642	232.160	156.000
132.590	48.508	157.000
135.122	49.067	157.000
163.815	48.825	158.000
165.832	48.463	158.000
159.992	48.012	158.000
-2.679	380.772	159.000
-4.662	380.863	159.000
-6.763	379.914	159.000
-5.960	379.953	159.000
-8.530	380.263	159.000
-8.469	381.176	159.000
-9.316	382.860	159.000
-7.681	382.729	159.000
-8.593	382.966	159.000
-9.321	381.868	159.000
-9.136	381.858	159.000
-8.154	384.655	159.000
207.643	300.368	160.000
207.038	299.692	160.000
468.550	409.171	161.000
465.716	407.271	161.000
468.033	408.740	161.000
25.557	379.939	162.000
25.584	380.611	162.000
244.780	348.968	163.000
245.307	348.576	163.000
245.367	349.136	163.000
245.832	348.461	163.000
246.378	348.758	163.000
-47.535	285.009	164.000
-47.609	284.850	164.000
187.834	279.951	165.000
188.484	279.644	165.000
187.811	279.798	165.000
114.637	84.483	166.000
113.929	83.284	166.000
112.886	81.024	166.000
113.421	82.078	166.000
114.314	83.183	166.000
115.367	83.534	166.000
133.556	330.007	167.000
133.955	333.894	167.000
135.865	333.422	167.000
134.925	48.199	168.000
134.198	48.731	168.000
133.430	49.522	168.000
133.557	49.478	168.000
205.323	299.385	169.000
205.657	300.049	169.000
205.511	299.796	169.000
202.893	299.713	169.000
202.384	299.255	169.000
201.117	298.438	169.000
201.262	297.200	169.000
265.381	285.565	170.000
264.794	285.044	170.000
265.087	285.942	170.000
266.289	285.207	170.000
267.525	285.281	170.000
268.683	285.840	170.000
269.320	286.663	170.000
327.720	235.352	171.000
327.386	235.430	171.000
328.105	235.122	171.000
327.233	235.269	171.000
156.550	54.720	172.000
160.067	52.987	172.000
400.064	231.122	173.000
400.240	230.404	173.000
399.381	229.635	173.000
398.903	229.802	173.000
397.907	230.400	173.000
326.668	166.638	174.000
326.352	166.851	174.000
326.520	166.740	174.000
327.342	168.093	174.000
327.382	168.126	174.000
325.907	168.699	174.000
325.363	169.840	174.000
324.687	170.396	174.000
324.477	170.319	174.000
324.477	170.319	174.000
324.353	170.233	174.000
324.351	169.830	174.000
323.291	172.212	174.000
-47.762	285.461	175.000
-47.879	285.290	175.000
-47.886	285.039	175.000
332.394	283.743	176.000
332.785	284.042	176.000
332.731	283.604	176.000
192.637	121.322	177.000
192.480	121.755	177.000
192.382	121.329	177.000
192.647	121.240	177.000
272.178	414.770	178.000
271.598	412.923	178.000
-19.385	351.237	179.000
-19.251	351.402	179.000
-19.413	351.152	179.000
-18.909	351.091	179.000
262.970	262.022	180.000
264.174	263.574	180.000
431.871	144.396	181.000
432.342	144.263	181.000
157.559	54.097	182.000
158.025	54.331	182.000
247.766	348.552	183.000
247.771	346.707	183.000
248.418	346.782	183.000
264.689	264.618	184.000
264.971	264.882	184.000
265.550	264.819	184.000
110.526	193.525	185.000
110.414	194.400	185.000
110.250	193.964	185.000
110.138	192.619	185.000
110.138	192.619	185.000
110.197	192.173	185.000
110.714	192.746	185.000
112.157	193.581	185.000
117.424	83.256	186.000
118.149	83.577	186.000
117.726	83.184	186.000
117.278	84.808	186.000
117.278	84.808	186.000
117.605	84.165	186.000
117.729	84.127	186.000
117.896	84.064	186.000
218.417	409.733	187.000
215.431	411.498	187.000
210.439	412.490	187.000
210.439	412.490	187.000
208.043	411.041	187.000
206.541	409.926	187.000
206.206	410.568	187.000
207.519	411.589	187.000
208.302	410.864	187.000
-1.158	119.730	188.000
-1.184	120.072	188.000
-0.203	121.756	188.000
-0.203	121.756	188.000
353.977	137.382	189.000
354.161	137.059	189.000
267.564	286.353	190.000
266.639	284.490	190.000
266.639	284.490	190.000
266.354	285.679	190.000
266.172	284.945	190.000
265.976	285.430	190.000
400.439	144.714	191.000
400.619	144.543	191.000
400.619	144.543	191.000
432.542	144.584	192.000
432.542	144.584	192.000
161.937	103.097	193.000
161.937	103.097	193.000
162.231	103.041	193.000
22.317	380.075	194.000
22.646	379.930	194.000
436.082	53.580	195.000
435.366	55.467	195.000
435.528	54.796	195.000
204.026	427.499	196.000
204.628	426.982	196.000
206.003	423.953	196.000
266.519	267.390	197.000
265.608	266.656	197.000
326.202	172.138	198.000
327.460	172.748	198.000
429.577	102.520	199.000
429.101	101.302	199.000
429.316	101.952	199.000
429.821	101.044	199.000
428.847	101.431	199.000
429.676	101.138	199.000
429.734	102.030	199.000
429.610	102.887	199.000
433.682	102.654	199.000
433.682	102.654	199.000
433.628	103.726	199.000
433.863	102.536	199.000
432.945	103.101	199.000
433.827	103.815	199.000
434.334	104.679	199.000
435.059	104.456	199.000
436.147	104.835	199.000
436.458	104.697	199.000
435.784	105.417	199.000
436.806	106.293	199.000
435.609	106.320	199.000
435.201	105.175	199.000
435.438	105.992	199.000
434.802	106.444	199.000
117.439	83.374	200.000
116.962	82.485	200.000
115.363	82.812	200.000
116.546	81.487	200.000
115.756	81.345	200.000
116.891	81.789	200.000
115.824	82.208	200.000
116.479	83.325	200.000
116.300	83.163	200.000
112.092	192.791	201.000
111.188	194.306	201.000
109.367	194.171	201.000
108.333	194.177	201.000
107.257	194.694	201.000
107.299	196.189	201.000
107.168	196.281	201.000
107.397	195.020	201.000
107.944	193.893	201.000
108.398	194.941	201.000
108.697	195.308	201.000
109.422	195.256	201.000
109.320	195.782	201.000
110.027	196.306	201.000
109.411	196.465	201.000
108.455	195.931	201.000
108.302	196.573	201.000
107.725	196.509	201.000
107.964	196.313	201.000
203.250	277.097	202.000
203.917	275.173	202.000
204.032	275.120	202.000
204.022	274.248	202.000
204.249	273.318	202.000
203.310	273.445	202.000
203.281	273.276	202.000
203.640	273.004	202.000
203.913	272.283	202.000
204.739	273.657	202.000
204.443	273.653	202.000
203.511	273.005	202.000
203.225	270.777	202.000
203.065	270.087	202.000
203.280	271.261	202.000
202.565	271.411	202.000
104.962	127.357	203.000
104.676	127.744	203.000
353.585	136.969	204.000
354.373	137.199	204.000
433.618	107.110	205.000
433.568	107.275	205.000
433.638	106.687	205.000
251.518	346.007	206.000
251.960	347.045	206.000
252.976	346.043	206.000
117.209	83.046	207.000
117.057	84.785	207.000
117.650	83.750	207.000
101.379	204.669	208.000
101.017	204.633	208.000
432.811	106.130	209.000
431.979	105.722	209.000
429.977	60.957	210.000
429.051	59.897	210.000
426.853	60.494	210.000
426.522	61.475	210.000
425.949	60.754	210.000
426.597	61.640	210.000
425.987	60.730	210.000
250.720	345.002	211.000
250.128	344.452	211.000
250.207	344.290	211.000
249.375	344.159	211.000
115.930	84.078	212.000
115.716	83.099	212.000
115.608	82.944	212.000
114.618	82.245	212.000
115.083	82.150	212.000
114.384	83.277	212.000
33.210	343.413	213.000
33.605	343.447	213.000
33.766	343.716	213.000
251.178	344.378	214.000
251.901	344.843	214.000
105.169	127.444	215.000
105.443	128.011	215.000
104.757	128.327	215.000
105.404	127.646	215.000
426.179	61.508	216.000
426.094	61.300	216.000
426.270	60.550	216.000
153.906	422.334	217.000
158.036	421.949	217.000
198.703	270.176	218.000
199.340	269.086	218.000
198.135	268.625	218.000
198.409	268.520	218.000
198.336	269.958	218.000
196.796	270.246	218.000
195.569	270.854	218.000
197.669	272.309	218.000
198.310	272.760	218.000
199.147	272.300	218.000
200.430	270.940	218.000
199.902	270.061	218.000
200.160	270.164	218.000
187.463	326.192	219.000
187.415	326.361	219.000
187.423	326.162	219.000
187.522	326.100	219.000
187.604	325.952	219.000
187.468	326.078	219.000
187.488	326.115	219.000
187.488	325.705	219.000
187.319	325.486	219.000
187.264	325.192	219.000
186.932	325.662	219.000
186.506	325.903	219.000
186.716	325.284	219.000
186.460	324.462	219.000
186.967	324.792	219.000
188.065	325.023	219.000
3.303	191.782	220.000
3.244	191.821	220.000
-60.310	390.935	221.000
-60.049	389.653	221.000
305.648	327.607	222.000
301.818	326.542	222.000
303.788	328.613	222.000
104.908	128.482	223.000
105.398	127.676	223.000
-59.773	389.681	224.000
-59.371	389.656	224.000
-60.185	388.997	224.000
306.490	325.349	225.000
302.302	325.894	225.000
61.126	381.472	226.000
61.123	381.540	226.000
60.656	381.253	226.000
61.227	381.180	226.000
60.811	380.858	226.000
247.526	339.048	227.000
245.628	339.174	227.000
245.300	338.768	227.000
244.532	337.876	227.000
244.148	338.511	227.000
243.844	337.564	227.000
245.003	337.072	227.000
246.009	336.156	227.000
244.583	336.897	227.000
243.907	337.463	227.000
243.787	336.463	227.000
354.013	137.251	228.000
353.517	136.832	228.000
397.546	118.519	229.000
397.834	117.934	229.000
316.970	377.961	230.000
316.787	378.571	230.000
318.181	378.801	230.000
317.562	378.816	230.000
319.118	380.189	230.000
319.111	381.485	230.000
310.252	327.631	231.000
310.750	328.097	231.000
197.910	270.013	232.000
198.971	269.078	232.000
198.974	267.974	232.000
-60.092	385.318	233.000
-60.020	386.065	233.000
39.269	333.363	234.000
39.309	333.066	234.000
39.353	333.594	234.000
39.186	333.195	234.000
38.916	333.408	234.000
38.719	332.976	234.000
39.003	332.920	234.000
38.890	332.826	234.000
50.731	274.484	235.000
50.890	274.580	235.000
60.803	380.829	236.000
61.160	381.038	236.000
396.554	112.495	237.000
396.409	112.512	237.000
397.293	112.497	237.000
395.055	114.454	237.000
395.602	115.160	237.000
395.305	116.200	237.000
214.055	360.255	238.000
214.513	360.257	238.000
-60.897	381.779	239.000
-59.882	381.473	239.000
-59.742	381.532	239.000
444.665	409.537	240.000
447.278	409.750	240.000
450.455	411.027	240.000
374.190	223.683	241.000
373.812	223.261	241.000
371.927	224.524	241.000
372.632	224.653	241.000
373.296	225.385	241.000
-58.868	381.717	242.000
-59.206	380.487	242.000
-59.728	380.778	242.000
-61.294	379.866	242.000
-61.931	380.418	242.000
-62.643	380.943	242.000
318.692	139.842	243.000
318.970	140.203	243.000
318.831	140.194	243.000
319.092	140.415	243.000
-36.571	208.237	244.000
-37.584	208.360	244.000
60.876	381.073	245.000
61.388	381.268	245.000
-63.783	379.602	246.000
-64.050	380.159	246.000
60.721	381.425	247.000
60.665	381.245	247.000
-5.936	90.518	248.000
-6.097	90.584	248.000
-5.846	91.327	248.000
-5.757	90.726	248.000
-37.255	207.332	249.000
-38.221	208.492	249.000
-46.759	292.626	250.000
-48.525	291.445	250.000
-47.926	291.170	250.000
-48.180	291.734	250.000
-64.166	378.701	251.000
-64.553	377.917	251.000
-63.529	378.766	251.000
-64.031	378.296	251.000
39.586	169.366	252.000
39.127	169.432	252.000
-48.264	291.350	253.000
-47.850	290.840	253.000
-62.887	380.602	254.000
-62.761	379.641	254.000
-62.800	380.679	254.000
-62.727	380.012	254.000
255.918	369.681	255.000
256.747	371.845	255.000
262.062	375.754	255.000
260.946	378.788	255.000
260.740	378.302	255.000
259.759	380.342	255.000
260.376	379.985	255.000
260.021	379.189	255.000
261.217	377.991	255.000
260.965	375.615	255.000
261.820	375.897	255.000
258.446	377.460	255.000
257.866	379.502	255.000
258.488	380.538	255.000
258.552	379.604	255.000
259.538	380.157	255.000
-51.485	302.314	256.000
-51.443	302.022	256.000
389.864	143.873	257.000
390.688	143.097	257.000
390.027	141.012	257.000
389.830	142.972	257.000
388.141	144.371	257.000
55.780	170.329	258.000
55.999	170.291	258.000
-36.894	207.369	259.000
-36.940	205.846	259.000
-37.785	205.685	259.000
255.644	356.229	260.000
256.218	356.443	260.000
255.236	356.408	260.000
254.812	357.606	260.000
254.500	356.551	260.000
254.783	357.831	260.000
254.987	355.684	260.000
253.596	355.756	260.000
253.495	354.752	260.000
398.502	266.713	261.000
398.508	266.555	261.000
398.631	266.718	261.000
398.562	266.790	261.000
398.566	266.857	261.000
-37.961	207.042	262.000
-36.861	205.832	262.000
384.915	170.885	263.000
384.383	171.518	263.000
392.347	135.137	264.000
393.910	135.205	264.000
393.960	135.868	264.000
394.062	136.220	264.000
392.968	136.114	264.000
393.911	136.009	264.000
-35.281	206.229	265.000
-34.474	204.811	265.000
-35.972	204.253	265.000
-36.266	204.399	265.000
-35.262	204.674	265.000
-36.559	205.529	265.000
-38.161	204.983	265.000
-38.823	205.529	265.000
394.826	276.011	266.000
394.566	274.791	266.000
56.638	273.024	267.000
56.432	274.116	267.000
55.888	274.673	267.000
141.276	249.375	268.000
143.143	251.073	268.000
96.947	259.930	269.000
95.947	261.746	269.000
95.620	261.493	269.000
96.060	261.071	269.000
96.816	261.777	269.000
97.896	262.684	269.000
98.820	264.679	269.000
98.627	266.223	269.000
98.793	265.582	269.000
99.738	266.205	269.000
100.473	267.854	269.000
347.088	212.203	270.000
347.007	211.864	270.000
346.972	212.173	270.000
346.782	211.987	270.000
347.200	212.093	270.000
347.104	211.821	270.000
-19.601	246.649	271.000
-19.050	246.297	271.000
108.973	267.099	272.000
109.750	267.032	272.000
44.254	131.292	273.000
45.375	131.506	273.000
107.986	268.316	274.000
108.434	266.770	274.000
209.962	276.377	275.000
209.662	274.284	275.000
209.337	272.979	275.000
209.820	274.659	275.000
109.821	261.398	276.000
107.245	261.179	276.000
107.042	261.870	276.000
103.442	261.905	277.000
102.045	263.477	277.000
22.689	95.802	278.000
23.569	94.851	278.000
101.444	266.725	279.000
100.681	267.835	279.000
107.248	190.879	280.000
106.738	192.435	280.000
299.665	415.767	281.000
299.706	416.418	281.000
299.911	416.805	281.000
299.792	416.476	281.000
299.943	416.454	281.000
299.846	416.596	281.000
299.585	416.057	281.000
298.819	416.527	281.000
23.667	95.491	282.000
23.580	95.453	282.000
23.641	95.610	282.000
22.812	95.210	282.000
99.200	265.502	283.000
97.985	265.670	283.000
218.541	423.114	284.000
219.647	422.105	284.000
219.346	422.452	284.000
219.671	421.304	284.000
220.738	421.114	284.000
222.304	421.776	284.000
223.757	422.100	284.000
224.411	423.360	284.000
224.676	423.186	284.000
78.874	397.420	285.000
78.913	397.475	285.000
60.555	379.624	286.000
60.568	379.437	286.000
60.721	379.325	286.000
60.857	379.387	286.000
60.592	379.621	286.000
60.574	379.520	286.000
60.427	379.353	286.000
60.779	379.359	286.000
60.707	379.381	286.000
235.161	392.360	287.000
234.738	391.878	287.000
234.988	389.679	287.000
341.455	372.905	288.000
340.387	372.907	288.000
340.347	371.475	288.000
337.642	370.026	288.000
338.319	368.712	288.000
211.791	337.579	289.000
211.984	335.846	289.000
211.143	335.146	289.000
265.573	320.733	290.000
265.925	320.809	290.000
369.309	318.159	291.000
370.635	318.657	291.000
370.963	319.067	291.000
369.438	319.530	291.000
369.920	318.943	291.000
369.874	319.473	291.000
370.785	318.483	291.000
371.818	319.147	291.000
372.015	319.121	291.000
372.290	318.144	291.000
373.356	319.124	291.000
374.530	317.279	291.000
374.213	316.009	291.000
373.755	315.942	291.000
372.802	316.159	291.000
373.617	316.890	291.000
373.156	316.656	291.000
372.840	316.847	291.000
372.438	317.292	291.000
372.583	317.742	291.000
372.132	317.704	291.000
371.795	317.995	291.000
373.034	318.479	291.000
372.736	319.069	291.000
373.069	320.252	291.000
373.481	319.606	291.000
57.741	287.782	292.000
57.993	288.264	292.000
231.525	252.186	293.000
231.006	252.642	293.000
230.851	250.873	293.000
-16.025	225.030	294.000
-16.704	224.167	294.000
-16.606	222.564	294.000
-15.858	223.216	294.000
-15.582	221.932	294.000
241.237	246.562	295.000
241.789	246.239	295.000
240.490	246.205	295.000
217.802	209.649	296.000
216.978	208.837	296.000
217.439	208.590	296.000
217.211	209.877	296.000
216.591	210.943	296.000
-9.958	184.362	297.000
-10.689	183.996	297.000
-8.910	184.588	297.000
-9.838	184.001	297.000
-11.062	185.071	297.000
-10.708	185.534	297.000
-11.478	185.732	297.000
-10.385	186.477	297.000
-10.448	186.120	297.000
111.240	142.149	298.000
112.031	142.055	298.000
22.971	95.658	299.000
23.248	95.157	299.000
190.059	92.599	300.000
189.776	92.049	300.000
191.275	91.775	300.000
139.674	83.512	301.000
140.034	84.676	301.000
174.159	82.203	302.000
173.959	81.437	302.000
174.455	80.911	302.000
172.533	80.442	302.000
429.959	105.534	303.000
430.471	104.387	303.000
430.858	103.267	303.000
430.020	102.646	303.000
429.940	103.719	303.000
430.635	103.678	303.000
432.735	103.587	303.000
433.466	102.608	303.000
435.802	104.054	303.000
485.820	279.182	304.000
485.993	279.519	304.000
485.313	279.288	304.000
485.751	279.462	304.000
485.813	279.544	304.000
486.307	279.468	304.000
486.187	279.419	304.000
169.904	396.156	305.000
171.049	395.646	305.000
170.559	395.884	305.000
169.402	396.447	305.000
170.334	396.548	305.000
289.038	406.649	306.000
287.722	406.247	306.000
287.679	406.843	306.000
287.381	406.788	306.000
389.993	396.528	307.000
389.955	395.539	307.000
55.255	357.843	308.000
55.824	357.256	308.000
55.549	358.617	308.000
54.572	357.277	308.000
53.078	356.172	308.000
53.093	355.554	308.000
52.735	355.930	308.000
52.949	354.448	308.000
52.907	353.641	308.000
222.734	366.010	309.000
222.613	365.505	309.000
223.154	366.450	309.000
353.756	372.958	310.000
353.552	374.312	310.000
353.917	372.869	310.000
354.388	374.003	310.000
354.091	373.625	310.000
353.370	372.281	310.000
352.999	371.054	310.000
352.761	371.564	310.000
353.481	371.714	310.000
354.299	373.069	310.000
353.811	373.867	310.000
290.498	356.383	311.000
290.300	356.346	311.000
392.489	335.188	312.000
392.763	334.936	312.000
147.580	305.979	313.000
147.552	305.870	313.000
147.619	305.994	313.000
147.235	305.511	313.000
-49.681	259.185	314.000
-49.003	259.354	314.000
-48.927	259.024	314.000
-47.608	258.903	314.000
-47.484	258.696	314.000
-48.100	259.730	314.000
-48.147	259.577	314.000
-46.975	259.039	314.000
-46.267	257.743	314.000
-46.237	258.433	314.000
-44.637	257.992	314.000
-44.707	255.796	314.000
-45.621	254.300	314.000
-45.786	254.392	314.000
-45.637	254.997	314.000
-45.853	254.206	314.000
-45.986	254.085	314.000
-45.724	252.882	314.000
-45.199	254.144	314.000
-45.334	255.522	314.000
-45.263	256.832	314.000
-44.416	255.945	314.000
86.089	268.847	315.000
86.392	267.541	315.000
86.680	266.623	315.000
108.084	263.347	316.000
105.376	265.756	316.000
104.204	267.033	316.000
303.556	277.888	317.000
306.029	280.410	317.000
308.140	281.188	317.000
307.445	281.041	317.000
307.364	280.817	317.000
307.866	280.376	317.000
306.875	280.605	317.000
191.938	221.747	318.000
191.939	221.940	318.000
22.377	150.914	319.000
21.991	149.930	319.000
376.760	129.870	320.000
377.120	130.728	320.000
377.588	130.505	320.000
377.181	131.270	320.000
376.533	130.964	320.000
180.348	29.481	321.000
181.382	28.662	321.000
-56.797	391.919	322.000
-59.199	395.240	322.000
-58.299	395.179	322.000
-58.763	393.435	322.000
97.035	328.664	323.000
97.901	328.282	323.000
314.519	346.758	324.000
314.662	346.721	324.000
314.408	346.871	324.000
314.806	346.715	324.000
314.160	346.504	324.000
370.079	348.571	325.000
369.068	348.182	325.000
369.136	348.344	325.000
369.224	347.041	325.000
60.054	318.848	326.000
60.041	318.825	326.000
60.018	319.168	326.000
60.342	319.098	326.000
60.075	319.254	326.000
-50.871	298.776	327.000
-51.522	298.471	327.000
-50.632	298.325	327.000
-50.043	296.637	327.000
-50.099	296.804	327.000
-49.980	297.356	327.000
-49.561	296.565	327.000
-49.539	296.307	327.000
-49.770	295.790	327.000
-48.163	295.651	327.000
-47.276	296.486	327.000
-47.511	297.044	327.000
10.924	290.965	328.000
11.443	291.362	328.000
11.538	290.797	328.000
11.720	290.439	328.000
11.620	291.147	328.000
293.453	307.585	329.000
293.937	308.128	329.000
294.262	308.375	329.000
293.952	307.978	329.000
294.233	308.577	329.000
293.879	307.749	329.000
294.298	307.081	329.000
294.191	307.597	329.000
294.532	306.007	329.000
295.256	306.053	329.000
295.030	306.260	329.000
293.710	307.366	329.000
294.230	306.535	329.000
86.741	278.550	330.000
86.429	278.418	330.000
181.036	278.420	331.000
180.453	277.857	331.000
180.297	276.233	331.000
179.599	274.587	331.000
179.389	275.703	331.000
179.335	276.867	331.000
179.563	276.501	331.000
47.892	230.119	332.000
47.036	230.853	332.000
47.236	230.859	332.000
47.959	231.951	332.000
47.754	232.828	332.000
395.805	142.098	333.000
396.666	142.517	333.000
397.533	143.686	333.000
397.433	144.978	333.000
395.254	144.510	333.000
395.293	142.913	333.000
394.759	142.923	333.000
395.086	142.624	333.000
12.816	393.905	334.000
12.063	393.950	334.000
12.251	394.613	334.000
11.300	393.859	334.000
11.100	394.253	334.000
11.621	394.821	334.000
350.472	398.387	335.000
350.634	397.925	335.000
350.633	398.593	335.000
350.291	399.031	335.000
349.268	399.894	335.000
205.788	383.522	336.000
205.259	382.045	336.000
205.660	381.930	336.000
205.270	381.495	336.000
283.867	369.123	337.000
283.025	368.601	337.000
283.053	367.780	337.000
266.129	320.249	338.000
266.153	320.637	338.000
265.929	320.937	338.000
265.554	320.852	338.000
266.018	321.111	338.000
266.078	321.390	338.000
266.245	320.687	338.000
266.754	320.557	338.000
267.322	320.740	338.000
267.541	321.134	338.000
267.553	321.867	338.000
266.951	322.801	338.000
266.675	322.393	338.000
267.499	321.122	338.000
266.870	320.794	338.000
266.031	321.149	338.000
266.466	321.020	338.000
267.882	321.339	338.000
267.931	321.496	338.000
268.330	321.763	338.000
269.582	321.649	338.000
269.806	321.905	338.000
87.338	153.112	339.000
87.113	153.557	339.000
86.680	154.809	339.000
86.943	155.180	339.000
332.404	172.749	340.000
331.171	172.801	340.000
331.232	171.969	340.000
331.129	171.325	340.000
7.972	92.927	341.000
7.856	92.682	341.000
481.595	404.358	342.000
481.954	405.015	342.000
483.986	403.968	342.000
483.829	404.245	342.000
313.645	439.955	343.000
313.416	441.127	343.000
315.570	439.982	343.000
317.397	439.575	343.000
93.366	376.246	344.000
92.877	375.430	344.000
93.195	374.645	344.000
207.151	295.388	345.000
207.123	295.792	345.000
206.752	294.585	345.000
207.344	294.562	345.000
207.245	295.063	345.000
207.508	295.656	345.000
208.067	296.189	345.000
207.768	295.558	345.000
207.246	296.453	345.000
207.842	295.947	345.000
207.701	296.181	345.000
206.767	295.935	345.000
206.582	295.458	345.000
233.021	251.725	346.000
232.877	251.451	346.000
232.229	251.014	346.000
231.615	250.997	346.000
231.999	250.146	346.000
232.521	250.494	346.000
233.216	251.167	346.000
233.243	250.261	346.000
232.424	251.173	346.000
22.028	147.662	347.000
23.127	147.384	347.000
24.449	147.434	347.000
24.571	145.836	347.000
24.398	145.640	347.000
24.451	147.214	347.000
33.663	123.293	348.000
33.663	122.891	348.000
191.655	91.095	349.000
191.402	91.451	349.000
192.127	93.261	349.000
191.707	94.061	349.000
191.400	93.200	349.000
190.868	93.174	349.000
465.973	278.819	350.000
465.802	279.892	350.000
465.859	279.870	350.000
465.629	279.910	350.000
464.476	279.220	350.000
143.400	396.728	351.000
145.097	395.271	351.000
145.619	394.830	351.000
145.519	394.807	351.000
146.170	395.137	351.000
327.278	367.406	352.000
327.726	367.817	352.000
328.234	368.218	352.000
328.791	367.579	352.000
327.073	365.693	352.000
327.394	367.369	352.000
167.355	276.613	353.000
165.726	276.303	353.000
167.337	274.417	353.000
336.604	240.627	354.000
336.678	241.369	354.000
221.572	228.099	355.000
219.861	228.750	355.000
222.155	228.468	355.000
222.242	228.430	355.000
221.975	228.341	355.000
222.555	228.175	355.000
223.861	228.341	355.000
223.986	228.215	355.000
224.601	228.098	355.000
166.948	387.764	356.000
166.279	387.119	356.000
248.029	349.226	357.000
248.156	350.593	357.000
162.993	327.376	358.000
163.658	326.595	358.000
163.253	326.444	358.000
163.683	326.310	358.000
162.954	327.110	358.000
164.789	327.853	358.000
164.732	327.054	358.000
163.815	328.117	358.000
163.823	329.280	358.000
165.103	329.531	358.000
165.236	330.265	358.000
165.330	329.651	358.000
166.688	329.546	358.000
165.758	329.012	358.000
165.697	330.480	358.000
165.254	333.080	358.000
165.732	334.519	358.000
166.142	334.213	358.000
166.400	334.185	358.000
274.509	292.794	359.000
275.360	291.747	359.000
274.403	292.126	359.000
49.356	126.370	360.000
48.855	127.265	360.000
47.091	127.564	360.000
172.942	79.797	361.000
172.443	79.780	361.000
173.011	80.254	361.000
173.104	79.936	361.000
172.267	395.973	362.000
172.406	396.545	362.000
172.071	397.566	362.000
170.756	396.137	362.000
169.940	398.493	362.000
169.341	399.128	362.000
168.820	399.216	362.000
167.516	398.177	362.000
167.235	397.599	362.000
167.419	397.681	362.000
280.038	389.524	363.000
279.659	389.305	363.000
279.696	389.433	363.000
279.694	389.626	363.000
279.656	389.547	363.000
279.888	389.601	363.000
279.353	390.022	363.000
279.726	389.729	363.000
279.915	389.646	363.000
279.341	389.484	363.000
279.604	389.750	363.000
279.418	389.679	363.000
279.756	389.408	363.000
279.253	389.400	363.000
279.804	389.300	363.000
279.872	389.793	363.000
279.694	389.871	363.000
279.654	389.518	363.000
279.618	389.405	363.000
279.659	389.614	363.000
279.599	389.437	363.000
283.070	367.589	364.000
282.410	367.840	364.000
281.058	368.264	364.000
280.499	367.826	364.000
281.217	367.173	364.000
281.188	367.338	364.000
280.758	368.064	364.000
281.318	368.905	364.000
281.412	369.029	364.000
282.032	369.317	364.000
251.398	387.922	365.000
252.130	387.972	365.000
251.293	386.814	365.000
250.915	386.251	365.000
155.393	374.595	366.000
156.580	373.806	366.000
46.107	233.879	367.000
45.907	234.209	367.000
46.507	234.592	367.000
45.597	234.652	367.000
44.431	234.624	367.000
44.094	233.806	367.000
24.455	95.897	368.000
25.095	95.795	368.000
25.165	96.148	368.000
25.822	96.836	368.000
486.060	279.123	369.000
486.428	279.285	369.000
485.867	279.432	369.000
486.204	279.439	369.000
368.305	351.774	370.000
368.863	352.668	370.000
371.086	354.566	370.000
90.067	264.674	371.000
91.441	264.631	371.000
187.604	301.078	372.000
189.428	299.969	372.000
47.340	127.501	373.000
47.433	127.559	373.000
464.876	277.668	374.000
464.778	277.549	374.000
465.388	277.375	374.000
465.994	277.197	374.000
466.382	277.795	374.000
466.857	277.370	374.000
296.424	432.901	375.000
297.286	434.494	375.000
-20.610	402.423	376.000
-21.285	402.049	376.000
395.719	333.026	377.000
396.667	331.856	377.000
191.948	93.892	378.000
192.848	94.475	378.000
193.185	94.187	378.000
193.563	93.464	378.000
193.967	94.381	378.000
172.929	82.331	379.000
173.304	83.926	379.000
172.442	84.380	379.000
172.757	84.405	379.000
233.639	397.692	380.000
234.271	397.055	380.000
233.709	397.321	380.000
121.692	299.004	381.000
122.363	297.079	381.000
122.304	297.541	381.000
271.763	295.807	382.000
273.606	296.495	382.000
274.036	296.056	382.000
274.099	295.720	382.000
274.725	297.569	382.000
315.351	439.213	383.000
314.310	439.636	383.000
52.995	352.753	384.000
52.661	353.271	384.000
52.990	353.740	384.000
52.205	353.678	384.000
52.834	352.672	384.000
52.726	353.224	384.000
52.472	352.900	384.000
52.573	352.559	384.000
53.093	352.347	384.000
53.355	353.258	384.000
52.983	352.997	384.000
53.052	352.515	384.000
53.047	352.519	384.000
52.805	352.807	384.000
52.955	353.053	384.000
52.782	352.797	384.000
53.108	352.928	384.000
53.214	353.663	384.000
52.749	353.396	384.000
53.229	352.669	384.000
52.809	352.731	384.000
52.796	352.687	384.000
10.632	228.771	385.000
9.960	229.180	385.000
10.028	228.750	385.000
9.873	228.336	385.000
7.812	229.570	385.000
6.211	230.060	385.000
7.889	229.946	385.000
9.169	229.300	385.000
11.077	227.849	385.000
10.249	227.368	385.000
9.370	228.243	385.000
8.476	228.675	385.000
8.290	228.608	385.000
9.063	227.561	385.000
9.557	227.646	385.000
8.503	228.164	385.000
9.194	228.382	385.000
9.724	227.824	385.000
10.855	227.764	385.000
9.650	228.900	385.000
9.914	228.807	385.000
8.280	229.154	385.000
9.804	228.840	385.000
367.113	132.538	386.000
366.881	132.176	386.000
366.265	131.249	386.000
486.142	279.756	387.000
486.249	278.960	387.000
485.808	279.223	387.000
209.651	164.042	388.000
210.578	163.994	388.000
209.607	164.115	388.000
365.581	161.521	389.000
366.559	161.714	389.000
45.499	129.129	390.000
46.388	126.066	390.000
435.150	103.905	391.000
434.989	102.268	391.000
435.073	101.775	391.000
143.597	367.399	392.000
143.235	367.394	392.000
142.585	367.682	392.000
70.966	348.335	393.000
71.375	347.618	393.000
228.112	230.878	394.000
229.447	231.761	394.000
229.900	232.608	394.000
227.944	233.236	394.000
229.352	233.529	394.000
230.866	232.922	394.000
231.391	233.401	394.000
245.262	348.060	395.000
246.550	347.009	395.000
245.274	347.879	395.000
366.667	132.451	396.000
367.509	133.192	396.000
367.282	132.965	396.000
366.834	132.221	396.000
367.062	133.023	396.000
367.044	133.098	396.000
366.714	133.812	396.000
366.418	133.096	396.000
366.686	133.612	396.000
367.331	134.647	396.000
366.987	135.601	396.000
367.659	135.967	396.000
367.275	134.895	396.000
367.216	134.579	396.000
367.078	134.589	396.000
366.893	133.840	396.000
366.730	134.578	396.000
367.611	134.521	396.000
367.798	134.110	396.000
193.371	94.653	397.000
194.805	96.091	397.000
211.498	161.858	398.000
212.151	161.159	398.000
211.689	161.501	398.000
211.443	161.082	398.000
211.003	161.202	398.000
280.630	368.937	399.000
280.656	368.426	399.000
280.828	368.929	399.000
280.136	369.341	399.000
435.610	101.331	400.000
436.296	100.888	400.000
47.818	125.944	401.000
46.211	127.222	401.000
193.986	98.593	402.000
194.460	97.500	402.000
194.634	98.004	402.000
194.106	98.974	402.000
207.619	295.968	403.000
207.571	297.028	403.000
208.235	296.548	403.000
99.087	330.452	404.000
99.968	330.970	404.000
111.314	228.610	405.000
112.447	228.889	405.000
26.036	97.626	406.000
26.240	97.077	406.000
94.615	360.308	407.000
94.752	360.345	407.000
278.253	366.788	408.000
277.038	367.828	408.000
207.635	296.815	409.000
208.864	297.395	409.000
-45.715	252.871	410.000
-46.007	252.551	410.000
-45.430	253.907	410.000
-45.476	254.202	410.000
-45.038	254.366	410.000
172.309	210.984	411.000
172.106	210.448	411.000
100.142	332.341	412.000
100.756	332.199	412.000
102.048	331.434	412.000
167.779	333.758	413.000
167.574	334.240	413.000
[truncated: 21,815 more rows]
