# Supplementary material for: The transpeptidase PBP2 governs initial localization and activity of the major cell-wall synthesis machinery in E. coli
Source: eLife. 2020 Feb 20;9:e50629. doi: 10.7554/eLife.50629 (PMC7089770; doi:10.7554/eLife.50629)
Supplement: Source data 1. [file elife-50629-data1.zip › data/fast/PAmCherry/A22inliq30_1.txt]

X Y ID
165.534	219.831	1.000
168.250	219.055	1.000
169.589	218.829	1.000
169.776	216.455	1.000
169.116	215.687	1.000
167.448	219.379	1.000
166.723	221.709	1.000
167.641	220.998	1.000
168.799	221.559	1.000
19.554	185.631	2.000
19.479	185.549	2.000
335.369	332.980	3.000
335.420	331.585	3.000
132.459	312.780	4.000
131.789	312.891	4.000
131.962	312.265	4.000
132.841	313.158	4.000
133.144	314.528	4.000
236.294	258.588	5.000
237.402	257.490	5.000
237.887	256.711	5.000
238.452	255.341	5.000
239.622	255.551	5.000
241.347	254.943	5.000
240.591	254.567	5.000
462.274	390.752	6.000
463.323	391.017	6.000
462.942	390.529	6.000
332.785	231.075	7.000
332.700	231.612	7.000
464.867	392.898	8.000
465.035	392.255	8.000
464.283	392.503	8.000
465.461	392.885	8.000
236.839	168.637	9.000
236.589	168.944	9.000
324.384	240.084	10.000
322.792	240.506	10.000
322.475	239.880	10.000
322.147	239.953	10.000
323.387	238.525	10.000
322.078	239.071	10.000
321.593	237.777	10.000
131.926	310.552	11.000
133.406	311.680	11.000
132.178	312.211	11.000
130.645	313.616	11.000
166.611	185.274	12.000
165.683	185.248	12.000
164.373	185.085	13.000
164.610	184.557	13.000
320.389	238.667	14.000
320.654	239.149	14.000
321.377	239.533	14.000
321.042	239.215	14.000
320.970	239.793	14.000
320.099	240.156	14.000
-24.012	197.549	15.000
-23.496	196.143	15.000
-24.664	194.272	15.000
19.386	183.728	16.000
17.607	183.319	16.000
18.045	181.075	16.000
253.283	233.102	17.000
253.199	232.197	17.000
253.748	232.818	17.000
253.064	232.615	17.000
360.683	409.241	18.000
362.316	411.016	18.000
361.921	410.295	18.000
363.034	409.887	18.000
240.742	99.327	19.000
241.480	98.096	19.000
239.431	99.251	19.000
239.441	96.462	19.000
253.336	232.254	20.000
253.952	232.754	20.000
52.317	61.184	21.000
51.380	61.774	21.000
50.493	62.444	21.000
48.436	62.156	21.000
359.976	279.938	22.000
361.092	280.208	22.000
362.856	279.495	22.000
362.874	278.941	22.000
363.024	278.366	22.000
362.911	276.523	22.000
362.972	275.316	22.000
362.913	275.070	22.000
363.014	273.966	22.000
364.332	273.111	22.000
364.205	271.951	22.000
363.762	273.314	22.000
363.148	273.111	22.000
362.620	273.259	22.000
361.652	274.127	22.000
362.958	275.140	22.000
363.126	275.640	22.000
53.509	61.224	23.000
55.124	61.366	23.000
47.838	60.146	24.000
47.789	60.657	24.000
51.056	332.048	25.000
50.441	332.481	25.000
48.268	332.531	25.000
47.880	331.691	25.000
48.741	330.419	25.000
48.572	329.896	25.000
351.489	417.318	26.000
352.225	419.813	26.000
352.598	418.336	27.000
352.105	418.538	27.000
350.091	416.955	27.000
349.048	417.987	27.000
347.978	417.188	27.000
346.715	416.450	28.000
348.292	417.059	28.000
348.816	414.840	28.000
350.114	414.827	28.000
18.472	205.787	29.000
19.686	206.567	29.000
363.203	279.154	30.000
363.247	281.565	30.000
362.367	280.824	30.000
360.535	279.296	30.000
17.478	183.153	31.000
18.679	183.573	31.000
18.479	185.088	31.000
18.872	185.823	31.000
19.129	187.381	31.000
359.781	378.236	32.000
360.304	378.310	32.000
360.539	378.665	32.000
360.634	378.639	32.000
460.777	387.083	33.000
461.049	388.204	33.000
461.156	388.210	33.000
461.871	389.282	33.000
461.350	388.010	33.000
458.970	388.654	33.000
360.787	378.211	34.000
360.772	378.617	34.000
359.593	377.782	34.000
330.812	236.350	35.000
330.356	237.081	35.000
379.437	317.636	36.000
379.227	317.475	36.000
375.630	421.079	37.000
375.505	421.626	37.000
375.844	421.668	37.000
232.660	227.121	38.000
232.707	227.320	38.000
413.116	430.987	39.000
412.250	431.139	39.000
411.688	431.752	39.000
330.891	236.957	40.000
329.767	236.246	40.000
329.785	236.554	40.000
329.279	235.378	40.000
328.372	235.498	40.000
328.562	234.637	40.000
329.427	234.025	40.000
329.976	233.160	40.000
331.052	232.927	40.000
331.658	232.363	40.000
378.374	422.660	41.000
379.793	423.013	41.000
260.333	99.338	42.000
259.508	97.726	42.000
260.362	98.907	42.000
335.936	411.830	43.000
335.688	411.099	43.000
336.075	410.993	43.000
335.757	410.547	43.000
336.270	411.590	43.000
336.460	410.546	43.000
335.883	410.707	43.000
335.813	411.162	43.000
335.801	410.670	43.000
412.325	431.470	44.000
412.793	431.211	44.000
65.726	335.533	45.000
65.510	335.244	45.000
67.144	336.221	45.000
67.981	336.056	45.000
381.042	423.103	46.000
380.459	423.963	46.000
260.833	98.544	47.000
259.817	99.246	47.000
260.106	99.059	47.000
259.701	98.720	47.000
259.841	98.629	47.000
259.890	98.400	47.000
260.013	98.885	47.000
259.930	98.581	47.000
260.027	98.829	47.000
260.308	98.384	47.000
183.826	220.379	48.000
185.228	221.798	48.000
380.017	422.923	49.000
379.240	422.442	49.000
379.888	420.599	50.000
378.264	420.865	50.000
377.029	418.886	50.000
377.642	418.735	50.000
335.760	410.715	51.000
335.581	410.952	51.000
335.902	411.161	51.000
335.829	411.630	51.000
336.084	410.394	51.000
164.316	185.641	52.000
163.443	185.619	52.000
159.455	185.744	53.000
160.021	184.006	53.000
508.952	338.381	54.000
508.052	337.235	54.000
66.954	205.685	55.000
68.418	206.112	55.000
69.794	208.189	55.000
69.358	209.080	55.000
360.055	358.116	56.000
363.809	357.732	56.000
363.227	358.516	56.000
376.440	427.081	57.000
377.411	427.781	57.000
377.341	426.895	57.000
254.896	112.415	58.000
255.641	112.880	58.000
366.268	358.062	59.000
365.964	358.824	59.000
377.401	428.667	60.000
378.207	427.145	60.000
379.272	428.333	60.000
380.043	427.910	60.000
380.454	427.346	60.000
382.518	429.320	60.000
382.081	430.631	60.000
382.507	430.525	60.000
381.804	429.569	60.000
382.105	429.508	60.000
177.374	364.887	61.000
176.870	363.544	61.000
383.464	429.633	62.000
381.978	428.114	62.000
380.467	427.674	62.000
380.340	426.260	62.000
378.245	425.910	62.000
378.951	427.405	62.000
378.514	428.867	62.000
378.917	428.459	62.000
299.729	473.973	63.000
299.056	472.356	63.000
299.290	473.085	63.000
300.184	473.095	63.000
300.582	472.957	63.000
174.067	358.396	64.000
174.722	357.146	64.000
174.327	357.380	64.000
174.076	360.016	64.000
174.062	361.635	64.000
174.595	362.857	64.000
174.934	361.668	64.000
174.187	363.279	64.000
176.184	363.470	64.000
254.703	113.012	65.000
252.000	113.105	65.000
247.995	194.438	66.000
248.469	192.379	66.000
249.639	191.336	66.000
251.405	189.743	67.000
251.387	189.752	67.000
175.522	364.433	68.000
176.437	364.824	68.000
175.121	362.683	69.000
172.961	362.117	69.000
173.615	361.707	69.000
173.259	361.569	69.000
174.115	362.308	69.000
173.704	362.509	69.000
173.236	364.301	70.000
173.380	364.335	70.000
174.057	364.183	71.000
174.016	364.299	71.000
173.911	363.580	71.000
174.675	363.332	72.000
174.806	364.012	72.000
174.331	362.894	72.000
175.666	363.183	73.000
175.407	363.488	73.000
173.830	363.911	73.000
175.904	363.670	73.000
177.738	363.833	73.000
281.349	74.931	74.000
280.346	74.441	74.000
280.971	73.903	74.000
280.505	74.030	74.000
227.875	237.894	75.000
229.233	238.024	75.000
228.827	238.469	75.000
229.615	238.568	75.000
228.685	237.741	75.000
230.482	236.517	75.000
230.518	236.450	75.000
231.540	233.652	75.000
259.692	259.397	76.000
259.295	259.597	76.000
259.235	259.207	76.000
259.757	259.521	76.000
259.856	259.065	76.000
259.856	259.333	76.000
258.709	259.131	77.000
258.152	259.060	77.000
259.344	259.124	77.000
258.170	258.686	77.000
256.445	258.922	77.000
254.127	258.446	77.000
256.104	261.151	77.000
254.910	260.951	77.000
235.935	233.519	78.000
234.252	231.158	78.000
232.838	230.107	78.000
261.065	262.477	79.000
262.131	262.168	79.000
263.670	263.018	79.000
262.910	264.242	79.000
263.488	264.188	79.000
492.208	340.412	80.000
491.752	341.376	80.000
73.973	327.318	81.000
74.313	326.297	81.000
158.901	184.151	82.000
161.065	184.806	82.000
163.289	182.843	82.000
259.308	260.711	83.000
260.848	260.050	83.000
262.552	257.922	83.000
264.105	257.585	83.000
73.258	326.056	84.000
73.646	325.776	84.000
75.023	325.119	84.000
76.861	324.939	84.000
76.921	324.472	84.000
78.098	319.805	85.000
78.769	320.305	85.000
77.746	320.587	85.000
16.733	192.198	86.000
16.919	191.647	86.000
256.220	175.022	87.000
254.444	174.791	87.000
253.719	175.967	87.000
253.101	176.564	87.000
251.844	176.205	87.000
245.192	247.820	88.000
245.560	247.413	88.000
245.347	247.601	88.000
245.601	247.663	88.000
476.167	397.689	89.000
479.010	396.585	89.000
479.258	396.796	89.000
477.553	397.566	89.000
476.223	398.330	89.000
142.828	284.153	90.000
142.996	286.155	90.000
88.122	247.649	91.000
88.026	247.748	91.000
87.942	247.507	91.000
88.171	247.260	91.000
87.665	247.279	91.000
88.120	247.174	91.000
87.485	319.105	92.000
87.893	317.783	92.000
17.203	191.925	93.000
17.040	192.126	93.000
16.686	192.038	93.000
58.335	193.749	94.000
57.613	192.406	94.000
304.424	249.968	95.000
304.802	248.955	95.000
303.615	249.112	95.000
303.455	249.166	95.000
304.037	249.328	95.000
245.305	247.853	96.000
244.916	247.388	96.000
337.141	339.848	97.000
337.521	340.833	97.000
335.975	340.344	97.000
334.988	340.066	97.000
334.223	340.474	97.000
334.287	340.165	97.000
335.571	339.894	97.000
334.668	338.678	97.000
334.038	339.135	97.000
332.580	337.204	97.000
331.897	336.957	97.000
332.806	337.577	97.000
333.703	338.350	97.000
333.108	337.472	97.000
332.817	336.294	97.000
333.305	336.710	97.000
333.838	336.023	97.000
333.952	336.520	97.000
334.639	336.449	97.000
336.383	337.748	97.000
335.669	337.344	97.000
17.029	191.728	98.000
16.919	191.860	98.000
16.805	191.752	98.000
73.917	320.215	99.000
73.163	318.696	99.000
73.812	317.104	99.000
74.060	317.694	99.000
74.434	317.810	99.000
74.162	317.597	99.000
62.199	483.496	100.000
60.816	485.009	100.000
162.222	186.453	101.000
163.003	183.832	101.000
245.091	247.385	102.000
243.734	245.555	102.000
243.251	245.798	102.000
243.416	247.383	102.000
304.054	249.447	103.000
305.948	250.258	103.000
62.403	483.631	104.000
64.014	481.865	104.000
64.957	482.101	104.000
65.358	481.372	104.000
57.834	191.419	105.000
58.181	193.207	105.000
57.449	193.689	105.000
304.819	248.857	106.000
306.120	249.258	106.000
307.984	250.502	106.000
16.935	191.776	107.000
17.288	191.774	107.000
16.693	192.359	107.000
229.674	214.534	108.000
229.629	214.290	108.000
73.571	317.166	109.000
72.856	316.954	109.000
152.707	221.823	110.000
152.658	221.927	110.000
152.264	222.314	110.000
152.828	222.001	110.000
152.814	221.927	110.000
152.615	221.950	110.000
152.694	222.086	110.000
152.682	222.253	110.000
152.571	222.033	110.000
152.745	221.713	110.000
153.150	222.001	110.000
152.828	222.065	110.000
152.636	222.028	110.000
152.615	222.002	110.000
152.617	222.046	110.000
152.712	222.016	110.000
152.781	221.646	110.000
152.843	221.983	110.000
152.504	221.972	110.000
410.678	430.838	111.000
410.288	431.991	111.000
410.838	431.394	111.000
410.580	430.241	111.000
16.839	192.006	112.000
16.818	191.164	112.000
17.236	191.868	112.000
16.818	191.832	112.000
16.864	191.790	112.000
72.725	316.308	113.000
72.302	317.496	113.000
70.443	318.313	113.000
71.347	318.751	113.000
69.965	318.292	113.000
70.770	316.956	113.000
479.151	398.229	114.000
479.124	399.701	114.000
314.712	483.080	115.000
314.366	482.851	115.000
479.756	414.090	116.000
479.170	414.044	116.000
16.626	191.728	117.000
16.822	191.485	117.000
16.407	192.042	117.000
16.630	191.826	117.000
16.320	191.762	117.000
16.620	191.770	117.000
16.334	191.690	117.000
16.314	192.023	117.000
16.624	191.841	117.000
310.514	482.352	118.000
308.620	479.790	118.000
305.687	476.936	118.000
84.807	202.929	119.000
85.592	202.944	119.000
85.155	202.750	120.000
85.388	203.374	120.000
488.287	355.838	121.000
485.047	355.782	121.000
16.754	192.197	122.000
16.286	191.325	122.000
16.337	192.124	122.000
16.259	191.625	122.000
16.620	191.803	122.000
304.984	477.518	123.000
303.454	477.240	123.000
304.595	477.522	123.000
304.950	477.032	123.000
306.329	476.871	123.000
307.376	476.604	123.000
405.946	170.865	124.000
406.937	172.022	124.000
19.594	178.859	125.000
19.157	178.475	125.000
17.798	178.913	125.000
152.567	222.307	126.000
152.682	222.122	126.000
152.722	221.412	126.000
152.519	221.950	126.000
152.932	222.164	126.000
152.645	222.223	126.000
66.530	320.422	127.000
66.209	319.842	127.000
16.655	179.642	128.000
17.426	178.910	128.000
18.725	180.384	128.000
21.263	180.422	128.000
305.496	479.968	129.000
306.531	478.516	129.000
307.072	478.090	129.000
305.891	477.560	129.000
466.002	395.587	130.000
465.275	394.545	130.000
259.034	110.896	131.000
258.257	110.455	131.000
143.088	285.590	132.000
142.931	286.078	132.000
143.847	285.265	132.000
305.841	478.631	133.000
306.087	478.915	133.000
305.912	478.491	133.000
404.399	175.377	134.000
401.462	177.051	134.000
399.010	177.324	134.000
396.909	177.429	134.000
398.316	180.129	134.000
400.210	180.971	134.000
65.715	322.000	135.000
65.987	321.942	135.000
253.538	232.549	136.000
253.322	231.821	136.000
253.765	232.085	136.000
310.394	478.288	137.000
311.008	479.414	137.000
23.268	176.484	138.000
21.633	180.203	138.000
21.677	178.382	138.000
253.514	231.941	139.000
253.274	232.325	139.000
66.250	323.737	140.000
64.766	324.510	140.000
240.213	213.868	141.000
238.331	211.930	141.000
239.529	212.753	141.000
18.395	189.802	142.000
17.667	189.582	142.000
397.455	190.232	143.000
399.145	191.437	143.000
398.948	191.782	143.000
17.485	189.423	144.000
17.576	189.306	144.000
397.790	190.625	145.000
396.562	191.948	145.000
394.086	192.872	145.000
394.881	190.245	145.000
399.319	187.104	145.000
398.611	186.343	145.000
399.538	187.791	145.000
339.375	374.953	146.000
340.043	374.374	146.000
429.308	150.124	147.000
429.747	153.246	147.000
83.705	314.466	148.000
83.690	315.376	148.000
86.091	315.652	148.000
86.032	315.792	148.000
301.518	478.904	149.000
301.793	479.403	149.000
405.109	160.915	150.000
403.747	161.527	150.000
404.198	160.397	150.000
404.787	162.053	150.000
405.246	161.960	150.000
23.274	202.031	151.000
22.238	201.400	151.000
22.180	199.309	151.000
23.914	198.430	151.000
22.348	198.181	151.000
69.025	319.581	152.000
68.615	318.988	152.000
68.040	319.230	152.000
86.575	317.696	153.000
84.830	319.230	153.000
82.327	321.277	153.000
158.012	246.957	154.000
157.074	247.535	154.000
156.737	245.308	154.000
156.889	243.735	154.000
158.984	244.109	154.000
158.065	245.430	154.000
157.738	246.372	154.000
157.895	245.928	154.000
160.470	245.998	154.000
160.434	248.087	154.000
393.316	447.637	155.000
392.612	447.068	155.000
391.682	444.151	155.000
391.290	444.060	155.000
391.237	444.728	155.000
391.074	445.595	155.000
391.674	445.766	155.000
391.590	444.574	155.000
269.883	97.076	156.000
270.257	98.102	156.000
270.457	98.100	156.000
507.494	321.760	157.000
506.956	320.008	157.000
506.561	319.046	157.000
65.575	320.814	158.000
66.716	319.568	158.000
264.215	258.729	159.000
264.273	258.756	159.000
264.269	257.712	159.000
262.541	256.287	159.000
262.763	258.557	159.000
261.098	259.506	159.000
260.254	259.401	159.000
20.221	202.795	160.000
20.811	201.912	160.000
20.498	200.877	160.000
20.255	200.593	160.000
316.132	495.473	161.000
316.079	495.237	161.000
316.277	495.637	161.000
316.846	499.139	161.000
299.776	487.396	162.000
301.575	489.062	162.000
301.211	489.334	162.000
302.700	487.485	162.000
301.978	488.073	162.000
301.174	489.120	162.000
302.219	489.483	162.000
302.637	491.017	162.000
302.150	489.930	162.000
331.444	250.790	163.000
331.346	250.978	163.000
331.155	249.953	163.000
332.812	250.614	163.000
82.341	254.932	164.000
81.301	252.855	164.000
80.576	252.950	164.000
238.585	245.001	165.000
239.268	245.366	165.000
237.297	246.023	165.000
236.680	246.637	165.000
81.984	251.550	166.000
82.709	251.301	166.000
334.475	249.484	167.000
333.672	245.740	167.000
332.499	245.237	167.000
330.892	244.373	167.000
330.742	245.197	167.000
329.240	248.461	167.000
330.296	250.901	167.000
61.805	347.977	168.000
61.553	348.850	168.000
236.474	246.039	169.000
236.601	245.985	169.000
428.832	149.422	170.000
427.097	149.281	170.000
238.443	244.118	171.000
238.070	243.913	171.000
300.337	487.743	172.000
301.607	489.680	172.000
308.028	478.953	173.000
309.184	477.216	173.000
234.090	244.818	174.000
235.610	242.583	174.000
306.779	475.999	175.000
307.118	476.835	175.000
367.409	263.790	176.000
366.601	262.005	176.000
368.897	260.122	176.000
371.065	259.690	176.000
370.426	258.653	176.000
368.819	261.880	176.000
367.316	261.698	176.000
365.961	261.773	176.000
306.851	475.714	177.000
307.024	476.480	177.000
306.778	475.644	177.000
307.070	475.220	177.000
306.729	474.498	177.000
58.185	197.550	178.000
57.144	196.002	178.000
237.802	245.860	179.000
236.604	244.259	179.000
73.889	315.079	180.000
74.511	315.564	180.000
75.046	318.406	181.000
74.091	317.763	181.000
75.433	317.926	182.000
76.165	319.093	182.000
75.078	319.944	182.000
75.060	319.023	182.000
76.067	317.927	182.000
75.766	319.451	182.000
77.061	319.731	182.000
77.076	320.041	182.000
78.678	320.586	182.000
77.150	319.802	182.000
76.943	317.357	182.000
76.082	315.911	182.000
76.564	316.949	182.000
76.875	316.797	182.000
76.032	316.227	182.000
76.042	315.594	182.000
77.209	315.885	182.000
77.096	315.996	182.000
76.280	315.415	182.000
442.471	446.584	183.000
444.310	447.142	183.000
445.465	445.653	184.000
444.466	446.559	184.000
78.386	316.850	185.000
77.558	316.148	185.000
77.587	317.072	185.000
76.125	317.422	185.000
76.157	317.183	185.000
75.137	318.533	185.000
74.774	319.399	185.000
74.141	318.971	185.000
74.141	317.858	185.000
75.704	318.335	185.000
75.940	317.697	185.000
75.569	317.511	185.000
76.348	317.449	185.000
77.443	317.631	185.000
76.883	317.731	185.000
78.130	318.050	185.000
77.214	317.607	185.000
77.056	317.676	185.000
77.894	317.710	185.000
76.691	317.349	185.000
76.580	317.106	185.000
77.431	317.876	185.000
78.324	317.947	185.000
78.980	317.408	185.000
77.973	318.536	185.000
78.696	319.039	185.000
78.007	319.956	185.000
78.072	319.023	185.000
77.507	318.747	185.000
147.050	285.395	186.000
146.704	286.117	186.000
248.508	240.391	187.000
249.681	240.452	187.000
146.892	287.919	188.000
145.732	288.409	188.000
147.472	291.380	189.000
147.152	291.822	189.000
249.947	240.345	190.000
250.382	240.065	190.000
250.469	240.636	190.000
375.093	327.773	191.000
375.366	326.994	191.000
374.262	326.252	191.000
374.319	326.234	191.000
374.230	326.765	191.000
145.249	293.874	192.000
145.618	292.221	192.000
145.122	291.652	192.000
146.406	289.752	192.000
372.378	330.331	193.000
371.085	328.717	193.000
369.685	329.030	193.000
367.632	329.474	193.000
368.484	330.322	193.000
506.726	325.464	194.000
503.991	322.649	194.000
504.598	322.759	194.000
144.552	290.501	195.000
143.383	291.248	195.000
142.969	289.697	196.000
143.309	289.416	196.000
264.112	81.199	197.000
263.255	81.172	197.000
261.018	85.939	198.000
261.770	85.492	198.000
263.424	85.475	198.000
263.711	84.800	198.000
145.785	290.148	199.000
143.804	290.173	199.000
142.204	291.336	199.000
142.763	289.839	199.000
261.866	84.003	200.000
262.223	83.586	200.000
363.579	263.082	201.000
363.428	264.388	201.000
261.990	86.628	202.000
262.354	86.992	202.000
117.236	257.019	203.000
119.243	257.878	203.000
119.309	258.087	203.000
87.888	249.523	204.000
86.811	251.449	204.000
119.902	258.143	205.000
119.348	257.749	205.000
120.520	258.275	205.000
309.154	245.722	206.000
309.370	245.481	206.000
308.937	245.361	206.000
308.580	245.061	206.000
308.742	245.080	206.000
308.206	244.754	206.000
69.102	480.821	207.000
66.657	481.103	207.000
64.470	481.710	207.000
389.389	441.858	208.000
388.591	441.779	208.000
389.276	442.172	208.000
388.945	441.811	208.000
389.209	441.481	208.000
389.068	442.084	208.000
439.344	151.442	209.000
440.549	150.717	209.000
51.556	328.488	210.000
51.001	329.217	210.000
62.466	479.478	211.000
61.215	480.749	211.000
55.142	197.922	212.000
55.818	196.546	212.000
56.334	196.025	212.000
58.389	195.624	212.000
58.599	195.556	212.000
59.647	194.966	212.000
59.359	196.013	212.000
309.952	245.526	213.000
310.076	244.390	213.000
310.820	244.679	213.000
310.856	244.308	213.000
378.693	259.844	214.000
377.457	260.557	214.000
376.931	259.975	214.000
362.538	376.632	215.000
360.833	376.878	215.000
360.968	375.907	215.000
360.650	376.791	215.000
360.730	376.237	215.000
360.613	376.197	215.000
48.344	206.751	216.000
45.737	205.770	216.000
46.426	205.424	216.000
163.896	188.706	217.000
163.639	187.553	217.000
163.472	187.922	217.000
83.544	312.900	218.000
84.131	313.956	218.000
85.069	315.051	218.000
84.204	314.705	218.000
84.638	313.712	218.000
82.566	313.498	218.000
81.115	313.386	218.000
81.420	314.372	218.000
94.034	236.095	219.000
93.753	237.069	219.000
94.460	238.046	219.000
259.192	240.018	220.000
258.605	237.650	220.000
259.581	235.689	220.000
160.588	176.704	221.000
160.655	175.924	221.000
159.027	175.740	221.000
260.859	236.712	222.000
260.516	236.412	222.000
261.303	237.328	222.000
261.710	237.157	222.000
339.395	357.271	223.000
342.538	354.613	223.000
157.762	178.329	224.000
157.184	176.419	224.000
156.754	175.434	224.000
157.093	176.689	224.000
155.356	176.311	224.000
325.186	250.496	225.000
323.708	250.572	225.000
324.740	248.317	225.000
322.504	249.855	225.000
321.351	250.049	225.000
154.639	176.994	226.000
154.518	178.692	226.000
486.055	348.813	227.000
485.118	350.486	227.000
64.482	208.562	228.000
65.571	209.705	228.000
66.428	209.519	228.000
157.566	178.177	229.000
157.384	177.314	229.000
158.156	179.970	230.000
159.598	180.263	230.000
45.521	74.919	231.000
47.564	75.570	231.000
47.373	75.993	231.000
49.057	74.584	231.000
159.526	177.281	232.000
158.268	176.969	232.000
158.396	177.369	232.000
159.120	177.110	232.000
360.483	448.695	233.000
360.543	448.586	233.000
219.887	227.773	234.000
221.048	227.282	234.000
324.053	251.823	235.000
324.652	252.589	235.000
383.015	47.361	236.000
381.612	48.505	236.000
325.199	253.083	237.000
326.503	250.181	237.000
328.446	250.910	237.000
159.497	176.089	238.000
159.625	176.776	238.000
157.930	177.364	239.000
157.804	178.048	239.000
157.835	179.133	239.000
154.847	179.397	240.000
155.039	178.243	240.000
154.538	175.552	240.000
153.976	175.252	240.000
152.624	175.868	240.000
376.329	419.876	241.000
376.810	418.705	241.000
156.379	179.072	242.000
156.688	179.660	242.000
155.951	179.273	242.000
78.208	77.972	243.000
77.728	77.951	243.000
153.864	175.142	244.000
155.392	174.911	244.000
153.999	176.663	244.000
339.807	358.086	245.000
339.669	357.550	245.000
339.926	358.647	245.000
339.002	357.757	245.000
353.735	444.024	246.000
354.083	443.425	246.000
43.431	203.977	247.000
42.841	202.462	247.000
43.653	202.097	247.000
42.781	201.913	247.000
43.753	201.412	247.000
262.403	238.912	248.000
260.495	237.929	248.000
44.969	203.338	249.000
42.973	203.702	249.000
42.342	202.675	249.000
353.257	443.313	250.000
353.766	443.597	250.000
260.484	242.796	251.000
261.430	243.219	251.000
64.017	209.204	252.000
64.279	208.793	252.000
366.102	10.413	253.000
365.188	11.349	253.000
-5.610	220.482	254.000
-8.208	219.865	254.000
71.072	135.073	255.000
70.194	134.324	255.000
70.477	133.902	255.000
71.975	132.166	255.000
72.856	131.812	255.000
71.860	132.970	255.000
71.402	132.736	255.000
71.033	135.136	255.000
71.305	135.401	255.000
71.498	135.098	255.000
71.137	134.595	255.000
69.936	134.149	255.000
70.072	133.138	255.000
71.168	132.987	255.000
70.612	132.185	255.000
70.277	131.846	255.000
71.110	131.545	255.000
71.174	130.658	255.000
71.961	128.868	255.000
70.481	127.669	255.000
42.009	158.157	256.000
41.876	158.838	256.000
42.238	159.106	256.000
42.122	158.603	256.000
42.032	158.115	256.000
42.000	158.460	256.000
42.028	158.799	256.000
205.977	244.842	257.000
204.632	244.746	257.000
43.702	126.849	258.000
41.973	126.464	258.000
40.264	124.571	258.000
164.423	188.544	259.000
165.500	187.522	259.000
165.087	188.431	259.000
164.705	188.315	259.000
164.985	187.693	259.000
165.151	187.599	259.000
204.046	244.807	260.000
204.744	245.615	260.000
205.984	243.830	260.000
491.385	363.555	261.000
490.776	364.099	261.000
165.342	187.063	262.000
165.301	187.863	262.000
204.295	244.400	263.000
202.996	245.134	263.000
37.544	142.636	264.000
38.239	141.405	264.000
203.112	242.579	265.000
201.939	242.844	265.000
437.685	363.426	266.000
437.805	364.018	266.000
438.451	365.337	266.000
40.287	139.519	267.000
38.764	140.138	267.000
437.893	363.746	268.000
438.123	363.307	268.000
437.038	362.208	268.000
437.500	361.785	268.000
437.182	362.360	268.000
-10.966	336.772	269.000
-10.897	337.105	269.000
-10.051	335.823	269.000
-9.763	337.786	269.000
-10.741	337.424	269.000
165.438	186.927	270.000
163.833	187.133	270.000
86.360	119.110	271.000
89.722	117.129	271.000
162.950	186.952	272.000
162.878	186.709	272.000
163.006	186.511	272.000
162.764	186.863	272.000
162.950	187.608	272.000
162.476	187.246	272.000
161.973	187.360	272.000
438.252	363.145	273.000
437.937	362.800	273.000
437.889	363.854	273.000
438.852	363.524	273.000
311.365	229.494	274.000
310.604	229.239	274.000
380.052	249.863	275.000
380.832	249.940	275.000
380.414	248.932	275.000
378.380	247.526	275.000
379.017	246.842	275.000
378.141	246.657	275.000
438.683	366.990	276.000
438.174	366.796	276.000
93.206	120.133	277.000
92.973	120.954	277.000
93.022	121.767	277.000
93.622	121.695	277.000
135.315	421.741	278.000
135.569	421.733	278.000
437.302	366.992	279.000
437.393	366.505	279.000
437.869	366.257	280.000
438.038	367.199	280.000
97.697	121.539	281.000
94.835	120.925	281.000
93.364	120.004	281.000
-18.395	335.234	282.000
-17.014	335.871	282.000
-14.873	337.357	282.000
-13.797	336.923	283.000
-13.267	338.229	283.000
-12.971	338.420	283.000
-12.721	339.333	283.000
337.124	118.974	284.000
338.775	118.719	284.000
339.989	115.616	284.000
339.741	116.229	284.000
340.383	115.440	284.000
93.118	119.600	285.000
92.364	119.454	285.000
129.261	393.864	286.000
129.836	394.514	286.000
366.885	337.699	287.000
366.956	338.686	287.000
366.154	338.244	287.000
-10.818	339.857	288.000
-10.292	340.410	288.000
129.001	394.002	289.000
129.222	394.277	289.000
323.359	109.885	290.000
324.623	109.184	290.000
324.748	109.765	290.000
324.555	109.841	290.000
324.357	109.895	290.000
323.967	110.008	290.000
324.209	110.200	290.000
324.176	109.735	290.000
324.265	109.757	290.000
324.245	110.311	290.000
324.617	109.700	290.000
494.726	358.978	291.000
494.469	358.182	291.000
349.920	256.721	292.000
351.041	257.662	292.000
352.746	255.343	292.000
353.917	254.249	292.000
353.313	253.640	292.000
351.075	252.164	292.000
211.353	241.354	293.000
211.465	241.081	293.000
211.496	241.065	293.000
211.636	241.058	293.000
210.817	241.490	293.000
211.568	240.321	293.000
211.235	241.457	293.000
337.516	108.166	294.000
337.359	108.068	294.000
495.148	362.761	295.000
495.715	362.898	295.000
338.180	115.941	296.000
336.246	113.434	296.000
353.153	254.045	297.000
353.455	254.376	297.000
324.523	110.474	298.000
324.370	110.527	298.000
324.557	110.109	298.000
324.660	109.533	299.000
324.011	109.384	299.000
337.409	114.228	300.000
337.754	114.642	300.000
335.510	115.377	300.000
355.174	238.054	301.000
355.359	236.763	301.000
147.862	424.854	302.000
147.996	425.900	302.000
148.939	428.513	302.000
149.584	429.522	302.000
148.689	428.312	302.000
148.787	428.331	302.000
148.467	428.586	302.000
323.287	109.577	303.000
324.035	109.809	303.000
323.688	110.246	303.000
-4.027	357.228	304.000
-5.036	355.852	304.000
-7.190	354.865	304.000
-5.968	353.736	304.000
-4.459	354.955	304.000
-7.445	355.178	304.000
-7.053	355.806	305.000
-5.544	354.804	305.000
-4.758	354.161	305.000
-4.351	354.900	305.000
-5.682	352.421	305.000
-7.160	354.608	305.000
-6.179	356.182	305.000
-7.391	356.563	306.000
-5.976	356.529	306.000
44.401	143.074	307.000
42.572	143.501	307.000
43.249	127.996	308.000
43.455	128.531	308.000
46.970	126.777	308.000
152.899	390.748	309.000
152.572	390.693	309.000
433.332	380.229	310.000
433.845	380.189	310.000
129.399	240.324	311.000
129.446	239.374	311.000
150.405	159.261	312.000
149.338	160.449	312.000
148.420	161.217	313.000
148.821	161.772	313.000
148.551	161.106	313.000
149.276	161.814	313.000
149.151	163.467	313.000
150.222	164.881	313.000
126.980	240.975	314.000
127.181	240.836	314.000
126.991	241.438	314.000
119.941	428.420	315.000
117.845	428.559	315.000
156.595	175.548	316.000
154.594	174.469	316.000
154.910	174.519	316.000
154.502	173.826	316.000
154.940	172.430	316.000
118.290	427.732	317.000
116.734	426.455	317.000
117.826	426.774	317.000
116.821	428.438	317.000
117.233	429.273	317.000
115.606	430.355	317.000
127.450	238.883	318.000
128.661	239.261	318.000
128.662	238.870	318.000
128.466	238.122	319.000
127.614	238.342	319.000
127.464	239.342	319.000
260.249	419.590	320.000
260.522	419.189	320.000
112.511	437.059	321.000
111.837	438.534	321.000
194.911	245.939	322.000
194.993	245.095	322.000
260.595	419.318	323.000
260.046	420.808	323.000
259.471	419.934	323.000
302.325	41.063	324.000
302.290	41.891	324.000
305.474	43.776	324.000
436.143	360.025	325.000
435.904	360.794	325.000
435.630	360.044	325.000
436.031	359.962	325.000
375.950	343.420	326.000
376.388	343.679	326.000
135.015	426.219	327.000
133.496	426.530	327.000
286.407	220.945	328.000
285.916	219.945	328.000
285.443	219.187	328.000
285.239	219.748	329.000
286.632	220.147	329.000
343.949	315.402	330.000
345.876	316.268	330.000
344.516	311.776	330.000
344.857	311.933	330.000
344.340	312.665	330.000
344.595	310.965	330.000
345.789	312.002	330.000
19.580	142.330	331.000
19.298	140.951	331.000
19.943	141.286	331.000
20.699	141.494	331.000
23.665	141.159	331.000
24.421	141.062	331.000
23.938	141.618	331.000
23.346	140.417	331.000
25.178	141.114	331.000
343.433	310.422	332.000
342.085	309.125	332.000
342.354	307.292	332.000
25.716	140.834	333.000
25.417	139.476	333.000
25.118	138.148	333.000
344.314	18.731	334.000
345.315	20.841	334.000
21.562	140.174	335.000
21.846	138.434	335.000
21.505	139.756	335.000
21.002	139.664	335.000
21.509	138.667	335.000
339.606	304.179	336.000
340.106	305.739	336.000
23.537	142.945	337.000
21.751	143.657	337.000
23.895	142.685	338.000
23.501	141.619	338.000
361.211	434.271	339.000
361.152	435.877	339.000
20.602	141.512	340.000
19.909	142.199	340.000
20.984	141.907	340.000
339.681	307.846	341.000
340.191	308.065	341.000
341.339	309.347	341.000
342.548	309.636	341.000
343.838	311.440	341.000
342.561	310.885	341.000
341.286	311.634	341.000
340.531	311.606	341.000
342.228	48.175	342.000
341.898	46.743	342.000
339.092	309.920	343.000
336.720	309.583	343.000
338.337	305.083	344.000
336.456	304.455	344.000
36.944	125.930	345.000
36.862	127.110	345.000
35.381	128.760	345.000
35.213	129.202	345.000
335.160	304.220	346.000
334.370	303.534	346.000
32.409	131.739	347.000
31.679	130.615	347.000
378.775	417.883	348.000
379.534	419.232	348.000
335.608	299.842	349.000
335.317	301.209	349.000
333.851	302.382	349.000
253.409	379.599	350.000
252.816	380.140	350.000
7.398	146.710	351.000
5.661	147.045	351.000
6.028	147.337	351.000
6.939	146.204	351.000
2.695	352.159	352.000
3.222	352.216	352.000
4.482	352.999	352.000
423.319	361.471	353.000
422.530	360.300	353.000
422.668	360.900	353.000
132.057	88.930	354.000
132.326	88.768	354.000
133.357	89.064	354.000
133.972	88.774	354.000
134.587	88.710	354.000
134.699	88.069	354.000
134.984	86.450	354.000
134.473	86.080	354.000
134.706	87.502	354.000
202.235	362.155	355.000
200.132	362.366	355.000
136.922	181.886	356.000
138.036	182.299	356.000
137.713	183.144	356.000
137.704	183.392	356.000
195.660	229.263	357.000
196.352	228.839	357.000
196.362	229.339	357.000
197.557	229.265	357.000
241.140	396.809	358.000
239.630	396.218	358.000
321.421	87.946	359.000
321.552	87.384	359.000
453.894	157.990	360.000
453.569	158.967	360.000
454.552	158.146	360.000
454.393	158.114	360.000
171.385	81.995	361.000
170.741	82.690	361.000
171.571	82.336	361.000
169.742	82.140	361.000
170.038	81.153	361.000
168.796	82.628	361.000
167.456	83.233	361.000
168.005	82.440	361.000
168.488	81.791	361.000
166.766	81.176	361.000
166.268	80.831	361.000
165.803	80.155	361.000
168.069	80.405	361.000
166.385	79.884	361.000
164.841	78.870	361.000
164.649	78.789	361.000
165.185	78.410	361.000
7.357	351.484	362.000
6.572	350.834	362.000
5.085	351.812	362.000
5.242	351.273	362.000
455.510	158.470	363.000
456.288	157.486	363.000
4.933	352.047	364.000
5.641	351.155	364.000
292.613	210.150	365.000
294.214	211.371	365.000
424.310	245.272	366.000
424.821	244.878	366.000
406.227	358.586	367.000
406.109	358.718	367.000
140.170	184.542	368.000
138.015	184.222	368.000
137.848	184.504	368.000
34.211	164.363	369.000
31.473	165.002	369.000
30.620	166.627	369.000
30.741	166.483	369.000
29.816	166.467	369.000
31.336	166.264	369.000
300.770	134.490	370.000
301.004	134.329	370.000
328.424	410.286	371.000
328.494	412.451	371.000
330.385	412.213	371.000
201.123	243.554	372.000
200.559	243.775	372.000
332.409	98.874	373.000
332.503	100.291	373.000
166.782	77.999	374.000
167.791	80.094	374.000
238.251	485.291	375.000
238.845	487.522	375.000
240.953	490.059	376.000
238.559	489.778	376.000
164.520	79.638	377.000
165.355	80.152	377.000
238.129	490.275	378.000
236.423	490.235	378.000
41.999	435.621	379.000
43.327	435.409	379.000
416.797	386.522	380.000
415.725	385.357	380.000
288.381	247.757	381.000
288.371	247.887	381.000
47.662	432.861	382.000
48.331	432.365	382.000
51.001	433.129	383.000
50.331	431.961	383.000
287.573	246.222	384.000
287.305	245.501	384.000
205.552	146.241	385.000
205.724	144.679	385.000
206.587	143.664	385.000
176.210	92.853	386.000
175.961	92.927	386.000
176.013	92.142	386.000
303.792	465.186	387.000
303.340	464.450	387.000
303.854	464.910	387.000
205.136	139.953	388.000
204.002	140.408	388.000
210.446	234.036	389.000
209.249	234.634	389.000
319.411	81.272	390.000
318.628	81.391	390.000
40.894	139.878	391.000
41.707	141.099	391.000
40.960	141.895	391.000
40.195	140.994	391.000
40.192	142.448	391.000
38.896	142.423	391.000
38.833	141.293	391.000
38.580	139.834	391.000
218.420	475.416	392.000
217.940	475.779	392.000
327.428	408.081	393.000
328.156	408.677	393.000
68.835	148.183	394.000
68.501	147.001	394.000
68.290	147.378	394.000
327.557	407.554	395.000
328.075	408.904	395.000
328.394	408.778	395.000
218.793	475.839	396.000
217.264	475.990	396.000
338.134	47.603	397.000
338.492	49.358	397.000
262.210	444.624	398.000
262.788	444.606	398.000
327.202	408.401	399.000
327.256	408.026	399.000
200.800	140.657	400.000
201.437	140.242	400.000
212.553	228.060	401.000
212.084	227.862	401.000
326.147	301.682	402.000
326.286	301.935	402.000
436.584	365.225	403.000
438.501	364.587	403.000
437.840	365.388	403.000
437.024	366.624	403.000
473.041	176.354	404.000
473.542	175.458	404.000
472.878	176.075	404.000
472.069	366.046	405.000
473.236	365.802	405.000
436.724	365.664	406.000
435.811	365.374	406.000
437.480	365.947	406.000
469.616	365.685	407.000
470.516	366.039	407.000
437.925	363.697	408.000
438.556	364.092	408.000
190.700	109.682	409.000
190.505	109.488	409.000
345.046	19.671	410.000
344.612	20.062	410.000
187.185	109.534	411.000
187.158	107.587	411.000
186.817	107.406	411.000
187.778	106.799	411.000
189.046	107.218	411.000
188.779	107.692	411.000
189.105	107.305	411.000
189.157	108.969	411.000
186.482	108.715	411.000
345.522	23.762	412.000
344.113	23.800	412.000
184.105	108.093	413.000
183.632	109.504	413.000
472.318	174.790	414.000
473.320	174.100	414.000
474.422	174.728	414.000
-5.935	354.563	415.000
-5.838	354.956	415.000
124.979	440.248	416.000
124.618	440.339	416.000
125.048	440.302	416.000
124.642	440.485	416.000
124.797	439.739	416.000
39.210	159.590	417.000
39.955	159.536	417.000
362.478	52.416	418.000
361.935	52.778	418.000
360.197	53.010	418.000
49.811	427.318	419.000
48.490	428.329	419.000
48.106	429.659	419.000
391.878	249.810	420.000
391.185	249.845	420.000
45.616	433.263	421.000
46.933	432.260	421.000
46.999	432.310	421.000
189.939	109.569	422.000
188.860	108.985	422.000
189.750	108.725	422.000
188.358	108.280	423.000
187.409	108.550	423.000
165.962	78.481	424.000
166.327	77.155	424.000
439.547	347.877	425.000
442.175	349.107	425.000
52.957	429.068	426.000
53.150	428.791	426.000
53.854	428.214	426.000
439.296	348.255	427.000
439.448	348.729	427.000
439.431	348.813	427.000
49.330	431.428	428.000
49.148	431.653	428.000
49.935	432.411	428.000
49.206	431.285	428.000
47.827	430.682	428.000
47.131	430.674	428.000
186.568	107.067	429.000
185.860	106.722	429.000
438.611	348.766	430.000
436.422	348.817	430.000
437.118	350.053	430.000
86.997	456.629	431.000
88.121	456.464	431.000
170.911	83.757	432.000
172.265	84.603	432.000
172.666	82.411	432.000
186.853	107.740	433.000
187.316	107.597	433.000
186.717	108.417	433.000
187.598	108.273	433.000
87.618	455.156	434.000
88.543	454.970	434.000
87.323	456.693	434.000
47.566	431.343	435.000
48.143	431.524	435.000
48.402	431.592	435.000
47.240	432.355	435.000
437.894	351.649	436.000
437.331	353.265	436.000
437.327	353.689	436.000
111.643	438.241	437.000
111.492	437.559	437.000
71.058	131.144	438.000
71.197	131.227	438.000
70.286	130.871	438.000
69.989	130.399	438.000
69.337	130.741	438.000
69.056	130.933	438.000
68.535	131.106	438.000
67.807	130.442	438.000
68.988	131.045	438.000
67.744	131.994	438.000
68.366	132.773	438.000
69.045	133.325	438.000
68.607	132.297	438.000
475.858	314.499	439.000
476.134	314.269	439.000
439.550	353.348	440.000
438.627	353.692	440.000
439.664	352.895	440.000
440.063	352.462	440.000
439.497	353.323	440.000
277.648	255.500	441.000
278.259	255.259	441.000
148.459	97.399	442.000
147.358	96.685	442.000
147.788	95.218	442.000
147.699	94.773	442.000
147.466	96.542	442.000
146.729	94.892	442.000
145.731	95.185	442.000
247.861	226.823	443.000
247.260	226.134	443.000
247.052	226.269	443.000
260.796	414.132	444.000
260.752	413.862	444.000
476.000	313.456	445.000
475.324	314.730	445.000
475.684	314.281	445.000
475.340	314.428	445.000
475.748	314.569	445.000
475.308	314.587	445.000
475.926	315.018	445.000
173.418	87.442	446.000
174.838	88.727	446.000
192.348	106.874	447.000
194.434	107.838	447.000
262.585	410.613	448.000
263.466	412.664	448.000
49.399	431.098	449.000
51.831	429.907	449.000
50.155	429.347	449.000
49.780	430.682	449.000
196.921	106.979	450.000
198.421	107.152	450.000
199.356	106.315	450.000
199.028	107.591	450.000
422.566	355.462	451.000
421.749	354.782	451.000
422.631	355.284	451.000
285.862	145.530	452.000
283.376	147.003	452.000
282.637	147.458	452.000
279.234	254.006	453.000
280.244	253.926	453.000
281.224	254.448	453.000
280.666	253.855	453.000
280.816	252.564	453.000
282.329	252.104	453.000
282.020	251.648	453.000
46.542	430.147	454.000
46.708	430.706	454.000
195.952	106.482	455.000
193.922	107.178	455.000
430.096	383.987	456.000
431.600	383.572	456.000
114.786	440.610	457.000
112.742	439.861	457.000
112.190	440.619	457.000
197.053	105.655	458.000
197.110	108.189	458.000
196.278	109.214	458.000
198.317	107.751	458.000
197.328	107.009	458.000
198.036	106.937	458.000
197.407	105.989	458.000
151.227	171.808	459.000
151.028	171.436	459.000
461.670	170.047	460.000
462.096	169.653	460.000
461.835	168.523	460.000
148.633	176.233	461.000
150.431	177.288	461.000
242.455	407.850	462.000
241.900	407.889	462.000
242.338	409.046	462.000
242.761	410.175	462.000
113.773	443.034	463.000
113.075	442.587	463.000
112.567	442.588	463.000
198.129	107.722	464.000
196.998	107.935	464.000
196.111	108.135	464.000
152.763	176.549	465.000
151.379	174.513	465.000
150.735	174.232	465.000
151.272	174.226	465.000
152.949	173.137	465.000
153.496	173.254	465.000
154.446	172.641	465.000
155.872	172.513	465.000
155.335	172.122	465.000
155.899	171.957	465.000
154.785	171.666	465.000
242.787	411.231	466.000
240.843	411.644	466.000
420.312	358.157	467.000
421.208	358.256	467.000
422.928	358.769	467.000
238.940	410.255	468.000
237.994	410.336	468.000
238.079	409.568	468.000
237.620	409.223	468.000
238.329	411.011	468.000
197.203	106.752	469.000
197.428	106.142	469.000
197.232	105.926	469.000
422.298	356.219	470.000
422.322	357.495	470.000
422.869	357.449	470.000
423.149	357.521	470.000
237.905	409.687	471.000
237.979	408.583	471.000
125.378	100.910	472.000
126.424	100.797	472.000
153.759	174.171	473.000
152.799	175.086	473.000
403.749	118.959	474.000
404.517	116.516	474.000
235.746	411.178	475.000
235.728	410.690	475.000
234.728	410.364	476.000
235.297	409.655	476.000
234.675	408.495	477.000
234.158	408.422	477.000
234.095	409.007	477.000
232.617	409.836	477.000
260.780	237.918	478.000
260.969	239.004	478.000
260.413	236.894	478.000
235.321	410.421	479.000
233.775	409.447	479.000
47.350	432.830	480.000
45.316	432.624	480.000
469.362	366.150	481.000
469.552	367.043	481.000
468.764	367.654	481.000
47.315	433.352	482.000
48.998	432.342	482.000
49.226	431.168	482.000
48.454	431.712	482.000
48.525	431.317	482.000
48.199	430.201	482.000
49.301	429.462	482.000
48.896	430.386	482.000
46.667	432.260	482.000
45.989	435.831	483.000
44.547	438.152	483.000
72.673	116.501	484.000
73.228	116.063	484.000
73.235	114.825	484.000
72.564	115.467	484.000
72.941	115.369	484.000
72.203	115.555	484.000
72.344	115.593	484.000
255.729	420.471	485.000
253.729	422.090	485.000
41.993	435.344	486.000
41.798	434.337	486.000
72.850	118.190	487.000
73.002	118.698	487.000
73.751	117.759	487.000
72.185	117.509	487.000
72.664	116.460	487.000
72.853	116.184	487.000
277.150	161.680	488.000
277.864	161.119	488.000
275.806	160.025	488.000
276.188	160.203	488.000
72.676	114.871	489.000
71.834	114.428	489.000
72.159	115.064	489.000
72.558	115.898	489.000
72.454	115.456	489.000
72.899	113.510	489.000
73.020	113.391	489.000
73.870	114.596	489.000
43.822	432.153	490.000
43.813	432.615	490.000
43.153	432.738	490.000
275.705	159.642	491.000
275.616	159.990	491.000
276.113	160.419	491.000
275.766	160.040	491.000
73.854	113.983	492.000
73.560	112.894	492.000
72.387	113.744	492.000
71.807	114.669	492.000
70.708	114.111	492.000
275.457	159.930	493.000
275.876	160.046	493.000
277.011	160.314	493.000
275.765	160.557	493.000
275.778	159.708	493.000
69.870	114.064	494.000
68.216	114.675	494.000
276.010	160.126	495.000
275.809	159.730	495.000
292.815	43.357	496.000
291.047	42.792	496.000
96.088	154.501	497.000
94.660	154.234	497.000
93.406	154.330	497.000
294.358	42.036	498.000
294.028	42.521	498.000
294.259	41.839	498.000
276.078	159.976	499.000
275.490	160.009	499.000
275.657	160.040	499.000
276.034	159.560	499.000
275.857	160.386	499.000
276.219	159.969	499.000
276.010	160.371	499.000
319.911	111.541	500.000
318.310	112.188	500.000
97.474	153.720	501.000
98.529	153.491	501.000
275.339	159.833	502.000
275.949	160.558	502.000
95.113	153.401	503.000
94.068	151.844	503.000
93.537	151.296	503.000
92.545	150.580	503.000
91.069	149.862	503.000
90.735	149.930	503.000
89.759	147.207	503.000
87.661	147.097	503.000
88.544	147.538	503.000
87.550	147.625	503.000
87.971	148.568	503.000
89.180	148.359	503.000
87.707	147.306	503.000
87.467	147.573	503.000
87.486	147.736	503.000
88.179	147.508	503.000
89.948	146.763	503.000
13.837	381.550	504.000
13.811	381.028	504.000
14.589	380.826	504.000
14.605	381.477	504.000
81.861	406.004	505.000
81.746	405.864	505.000
81.770	403.717	505.000
311.938	344.799	506.000
312.455	345.713	506.000
100.946	125.078	507.000
99.955	126.425	507.000
87.979	136.323	508.000
87.147	138.373	508.000
86.020	137.314	508.000
266.861	208.729	509.000
266.901	206.926	509.000
149.502	469.357	510.000
148.708	469.592	510.000
148.866	469.985	510.000
176.435	198.638	511.000
177.372	197.579	511.000
177.984	198.086	511.000
176.400	197.523	511.000
175.743	197.187	511.000
176.308	197.891	511.000
174.800	197.014	511.000
173.191	196.050	511.000
173.755	194.682	511.000
174.662	193.086	511.000
175.101	192.014	511.000
329.278	287.475	512.000
329.351	288.014	512.000
329.707	286.977	512.000
84.488	139.585	513.000
84.020	140.315	513.000
81.920	141.697	513.000
82.539	142.289	513.000
82.415	141.019	513.000
82.524	141.769	513.000
82.066	139.971	513.000
81.831	140.463	513.000
80.215	140.772	513.000
321.444	370.532	514.000
322.110	369.736	514.000
320.583	370.740	514.000
320.078	368.490	514.000
320.017	368.905	514.000
320.037	368.878	514.000
320.154	367.883	514.000
320.996	368.479	514.000
321.518	367.883	514.000
321.502	365.603	514.000
321.712	365.475	514.000
17.831	386.601	515.000
17.149	385.294	515.000
154.413	214.865	516.000
154.462	213.773	516.000
155.320	212.297	516.000
153.730	212.947	516.000
174.031	401.385	517.000
174.487	401.816	517.000
483.958	338.889	518.000
483.892	340.335	518.000
176.302	194.029	519.000
175.485	195.063	519.000
173.326	196.108	519.000
173.711	195.717	519.000
173.435	196.533	519.000
174.863	195.762	519.000
175.052	194.629	519.000
175.460	195.635	519.000
174.874	195.629	519.000
173.973	194.751	519.000
173.572	194.958	519.000
174.893	194.540	519.000
173.376	195.037	519.000
174.363	196.060	519.000
174.904	402.035	520.000
174.701	402.450	520.000
174.685	399.300	520.000
173.165	398.633	520.000
174.690	399.390	520.000
206.137	319.238	521.000
205.310	319.466	521.000
205.025	319.709	521.000
18.503	382.310	522.000
19.148	382.276	522.000
19.170	382.690	522.000
394.217	68.107	523.000
394.059	68.483	523.000
393.563	69.349	523.000
393.499	68.905	523.000
393.557	66.775	523.000
393.436	64.986	523.000
103.598	122.192	524.000
101.949	123.559	524.000
152.276	412.463	525.000
152.541	413.414	525.000
152.268	412.273	525.000
152.176	411.587	525.000
153.000	411.973	525.000
153.522	413.232	525.000
153.937	413.509	526.000
155.333	412.074	526.000
153.747	414.091	527.000
153.472	412.793	527.000
154.080	413.431	527.000
152.536	413.176	527.000
151.460	414.264	528.000
151.091	413.524	528.000
18.891	383.059	529.000
18.992	385.184	529.000
19.152	383.765	530.000
17.446	383.676	530.000
17.903	383.648	530.000
17.691	382.054	530.000
17.092	382.019	530.000
16.877	381.528	530.000
16.486	382.008	530.000
16.280	382.866	530.000
16.690	383.475	530.000
17.129	383.999	530.000
18.394	383.968	530.000
19.323	383.696	530.000
18.901	383.542	530.000
18.947	383.270	530.000
18.733	382.416	530.000
491.303	334.090	531.000
491.065	334.187	531.000
491.467	334.173	531.000
491.265	335.794	531.000
490.896	335.598	531.000
18.299	381.693	532.000
17.953	381.900	532.000
18.815	382.305	532.000
18.335	382.710	532.000
18.413	384.204	532.000
333.835	156.532	533.000
335.179	157.104	533.000
334.643	155.313	533.000
259.666	86.864	534.000
258.466	85.905	534.000
260.527	86.145	535.000
259.840	86.645	535.000
259.891	86.514	535.000
259.733	85.955	535.000
260.157	86.202	535.000
261.770	86.752	535.000
261.631	88.210	536.000
262.225	87.911	536.000
169.679	203.944	537.000
169.727	204.046	537.000
168.592	203.880	537.000
260.912	87.567	538.000
260.037	86.772	538.000
261.239	84.352	539.000
263.740	84.373	539.000
77.827	407.794	540.000
78.946	406.956	540.000
78.375	406.851	540.000
78.260	407.017	540.000
78.153	406.924	540.000
78.782	407.451	540.000
170.248	200.764	541.000
171.832	200.389	541.000
171.761	201.680	541.000
78.059	407.048	542.000
78.327	407.010	542.000
77.748	406.808	542.000
77.942	406.905	542.000
78.545	407.581	543.000
78.310	406.846	543.000
78.591	406.901	543.000
19.698	384.844	544.000
18.177	384.606	544.000
17.333	382.706	544.000
16.667	381.890	544.000
16.708	380.650	544.000
78.489	406.866	545.000
78.038	407.248	545.000
78.215	406.483	545.000
78.690	407.115	545.000
[truncated: 5,707 more rows]
