# Supplementary material for: The transpeptidase PBP2 governs initial localization and activity of the major cell-wall synthesis machinery in E. coli
Source: eLife. 2020 Feb 20;9:e50629. doi: 10.7554/eLife.50629 (PMC7089770; doi:10.7554/eLife.50629)
Supplement: Source data 1. [file elife-50629-data1.zip › data/fast/PAmCherry/A22inliq30_2.txt]

X Y ID
122.523	297.643	1.000
123.349	297.926	1.000
189.912	274.238	2.000
189.270	274.676	2.000
190.232	273.998	2.000
188.870	271.911	2.000
187.483	272.183	2.000
186.752	272.198	2.000
354.645	294.363	3.000
354.621	294.089	3.000
188.149	227.513	4.000
188.527	227.662	4.000
249.681	236.112	5.000
249.829	236.305	5.000
248.914	236.439	5.000
248.908	236.313	5.000
249.830	236.052	5.000
249.258	236.497	5.000
249.353	236.190	5.000
249.727	235.937	5.000
249.991	235.583	5.000
167.983	188.220	6.000
167.850	192.130	6.000
169.893	194.563	6.000
377.594	194.277	7.000
375.392	193.889	7.000
374.853	195.429	7.000
500.049	192.439	8.000
500.167	191.960	8.000
499.299	192.095	8.000
354.324	294.255	9.000
353.906	293.825	9.000
354.424	293.813	9.000
354.989	294.186	9.000
354.601	294.390	9.000
355.110	294.116	9.000
390.886	251.657	10.000
392.668	253.176	10.000
394.484	252.705	10.000
223.720	419.129	11.000
224.683	418.873	11.000
223.245	419.971	11.000
451.771	208.425	12.000
451.314	210.056	12.000
195.681	388.004	13.000
196.483	387.492	13.000
195.462	388.613	13.000
196.814	388.556	13.000
196.454	389.716	13.000
-5.068	293.225	14.000
-4.559	292.500	14.000
-4.733	292.939	14.000
393.850	248.879	15.000
393.907	247.092	15.000
392.906	246.074	15.000
207.389	267.358	16.000
207.576	266.534	16.000
209.187	266.200	16.000
209.876	265.675	16.000
184.510	423.360	17.000
184.028	423.737	17.000
182.452	423.677	17.000
354.272	293.848	18.000
355.098	294.174	18.000
355.672	294.791	18.000
249.026	236.060	19.000
249.006	235.456	19.000
250.084	235.640	19.000
223.476	419.689	20.000
222.974	418.347	20.000
32.041	232.226	21.000
32.585	232.193	21.000
447.546	148.884	22.000
445.668	148.288	22.000
251.012	282.203	23.000
251.155	281.542	23.000
234.900	357.976	24.000
232.766	359.429	24.000
233.471	358.341	24.000
211.499	268.075	25.000
210.627	266.819	25.000
209.223	268.024	25.000
249.320	234.981	26.000
249.201	235.164	26.000
249.152	236.226	26.000
247.177	236.060	26.000
246.843	236.875	26.000
247.381	237.031	26.000
247.352	235.737	26.000
248.047	235.392	26.000
249.149	233.436	26.000
249.650	233.166	26.000
251.477	233.267	26.000
398.299	176.891	27.000
399.999	178.369	27.000
398.459	179.525	27.000
250.602	282.446	28.000
251.198	281.589	28.000
251.048	281.679	28.000
-4.381	292.513	29.000
-4.753	292.930	29.000
-4.728	292.942	29.000
-4.621	292.957	29.000
-4.989	293.031	29.000
-4.493	292.960	29.000
-4.821	292.720	29.000
-4.872	292.890	29.000
-4.862	292.818	29.000
-4.656	292.829	29.000
-4.626	292.849	29.000
-4.663	292.897	29.000
-4.824	292.931	29.000
-4.770	292.749	29.000
-4.830	292.980	29.000
-4.829	292.907	29.000
-4.736	292.923	29.000
-4.656	292.783	29.000
189.273	273.886	30.000
186.958	274.449	30.000
187.974	274.351	30.000
230.204	355.968	31.000
230.002	357.103	31.000
207.808	268.161	32.000
206.889	267.643	32.000
206.688	268.207	32.000
207.365	268.024	32.000
207.459	267.617	32.000
392.891	188.831	33.000
392.884	189.350	33.000
447.179	152.894	34.000
446.559	152.770	34.000
293.776	227.322	35.000
293.518	225.289	35.000
207.538	267.686	36.000
207.505	266.402	36.000
208.311	265.527	36.000
444.264	155.007	37.000
443.856	156.205	37.000
294.696	223.687	38.000
296.125	223.425	38.000
132.719	249.267	39.000
134.233	247.221	39.000
134.876	245.707	39.000
135.972	245.402	39.000
136.711	245.825	39.000
134.418	245.985	40.000
135.373	246.529	40.000
136.396	246.268	40.000
136.588	246.439	40.000
136.669	246.683	40.000
138.352	246.559	40.000
138.195	246.245	40.000
137.470	246.680	40.000
137.227	247.430	40.000
425.201	251.092	41.000
424.066	254.306	41.000
422.080	253.030	41.000
423.310	253.205	41.000
423.195	250.884	41.000
422.918	252.063	41.000
424.094	252.260	41.000
300.668	233.302	42.000
299.490	233.662	42.000
219.023	415.747	43.000
219.780	416.838	43.000
220.182	416.696	43.000
219.974	416.520	43.000
127.065	246.856	44.000
124.806	245.767	44.000
177.428	194.900	45.000
177.840	194.157	45.000
174.851	194.677	46.000
176.336	192.888	46.000
174.673	191.089	46.000
176.447	190.936	46.000
176.621	190.660	46.000
175.716	191.676	46.000
175.912	191.029	46.000
174.932	192.434	46.000
173.777	193.612	46.000
175.136	194.493	46.000
177.191	195.155	46.000
243.077	247.688	47.000
244.394	248.192	47.000
245.504	251.256	47.000
222.396	419.361	48.000
221.055	419.180	48.000
220.997	420.526	48.000
220.757	420.461	48.000
221.253	420.696	48.000
221.377	420.181	48.000
220.513	420.142	48.000
220.470	420.112	48.000
469.521	331.642	49.000
470.413	332.583	49.000
474.819	272.029	50.000
475.071	273.033	50.000
453.833	222.736	51.000
454.349	222.219	51.000
476.711	178.032	52.000
475.834	176.265	52.000
222.240	420.714	53.000
221.974	421.521	53.000
178.743	195.029	54.000
179.685	195.723	54.000
454.061	222.351	55.000
453.533	222.242	55.000
454.218	222.928	55.000
454.055	222.950	56.000
454.327	223.433	56.000
178.697	196.006	57.000
178.731	194.961	57.000
179.838	193.882	57.000
342.794	149.100	58.000
342.140	148.895	58.000
341.704	147.687	58.000
478.863	273.827	59.000
476.417	273.052	59.000
252.278	237.959	60.000
253.210	237.120	60.000
252.683	237.304	60.000
294.724	303.666	61.000
295.535	302.892	61.000
473.452	273.204	62.000
473.082	273.016	62.000
251.791	235.441	63.000
251.083	235.782	63.000
250.991	236.896	63.000
120.331	295.280	64.000
119.729	295.666	64.000
120.160	295.886	64.000
120.573	295.034	64.000
121.777	296.418	64.000
177.890	192.667	65.000
177.541	195.130	65.000
368.777	318.450	66.000
368.062	315.971	66.000
455.963	211.082	67.000
454.337	210.028	67.000
176.141	195.663	68.000
175.772	195.535	68.000
257.423	244.001	69.000
256.103	244.253	69.000
255.282	246.064	69.000
178.214	191.983	70.000
178.307	192.055	70.000
257.758	246.779	71.000
257.597	244.883	71.000
257.499	244.251	71.000
257.492	245.663	71.000
174.951	193.941	72.000
175.398	194.071	72.000
174.859	194.308	72.000
412.395	196.005	73.000
412.149	194.775	73.000
408.232	246.561	74.000
408.046	246.993	74.000
169.875	188.710	75.000
171.256	187.254	75.000
170.524	190.334	76.000
168.755	192.154	76.000
167.605	191.921	76.000
469.122	332.215	77.000
468.963	332.249	77.000
231.784	380.078	78.000
231.194	380.210	78.000
42.373	317.447	79.000
42.600	316.425	79.000
38.828	316.813	79.000
40.335	315.175	79.000
39.930	315.416	79.000
231.448	380.065	80.000
230.839	380.211	80.000
230.766	380.355	80.000
231.308	381.055	80.000
230.411	380.694	80.000
229.786	378.989	80.000
71.551	288.049	81.000
71.030	287.413	81.000
44.996	203.044	82.000
45.916	201.605	82.000
166.429	159.858	83.000
165.679	159.880	83.000
71.630	222.188	84.000
71.899	221.152	84.000
70.987	221.440	84.000
70.462	220.700	84.000
69.553	219.936	84.000
167.533	218.351	85.000
168.078	217.208	85.000
87.937	264.872	86.000
87.999	264.677	86.000
86.959	266.114	86.000
257.027	415.285	87.000
256.866	415.419	87.000
256.811	415.372	87.000
256.953	415.190	87.000
44.935	204.256	88.000
45.201	203.768	88.000
46.768	204.948	88.000
271.273	352.261	89.000
272.608	352.462	89.000
168.759	219.004	90.000
168.045	219.902	90.000
168.314	221.337	90.000
409.936	257.793	91.000
410.678	257.328	91.000
410.888	258.858	91.000
456.393	274.241	92.000
456.715	274.338	92.000
451.901	241.983	93.000
452.560	242.498	93.000
454.333	243.173	93.000
454.122	242.836	93.000
87.034	268.927	94.000
88.333	269.146	94.000
368.011	140.732	95.000
367.586	142.283	95.000
367.720	142.511	95.000
228.800	408.955	96.000
228.424	408.988	96.000
229.617	381.691	97.000
231.933	381.892	97.000
235.007	258.097	98.000
234.851	258.234	98.000
234.875	258.393	98.000
426.783	302.651	99.000
427.115	302.994	99.000
490.894	205.195	100.000
491.216	205.287	100.000
161.957	258.351	101.000
161.569	257.752	101.000
337.320	196.647	102.000
338.045	195.771	102.000
339.462	196.221	102.000
340.061	196.330	102.000
341.474	195.101	102.000
340.335	195.875	102.000
340.465	197.984	102.000
509.024	201.633	103.000
510.248	201.648	103.000
509.843	201.627	103.000
145.078	222.904	104.000
143.609	221.865	104.000
411.691	261.259	105.000
410.930	260.687	105.000
411.982	260.675	105.000
410.595	260.597	105.000
226.241	407.463	106.000
226.310	406.952	106.000
366.985	142.026	107.000
368.175	142.184	107.000
367.938	140.604	107.000
368.293	140.096	107.000
369.463	139.581	107.000
30.209	309.562	108.000
28.727	310.003	108.000
27.958	309.741	108.000
162.223	259.402	109.000
163.021	256.543	109.000
163.025	255.847	109.000
232.253	258.869	110.000
232.662	257.713	110.000
231.432	258.539	110.000
231.587	256.396	110.000
395.941	94.888	111.000
396.292	93.857	111.000
395.353	93.964	111.000
395.756	94.017	111.000
395.351	92.751	111.000
395.374	91.955	111.000
396.123	91.316	111.000
395.038	92.418	111.000
395.523	91.192	111.000
272.232	353.416	112.000
271.686	351.296	112.000
272.192	352.024	112.000
271.877	352.815	112.000
272.013	353.475	112.000
28.245	310.180	113.000
28.228	309.798	113.000
27.821	310.052	113.000
27.532	310.186	113.000
27.596	310.751	113.000
427.863	301.110	114.000
426.295	300.113	114.000
425.582	299.776	114.000
423.510	252.554	115.000
425.330	253.243	115.000
424.825	252.985	115.000
223.042	405.921	116.000
223.761	406.323	116.000
165.582	246.174	117.000
167.717	245.502	117.000
169.790	245.302	117.000
505.925	202.286	118.000
504.599	201.810	118.000
505.778	201.041	118.000
506.878	202.440	118.000
504.984	203.418	118.000
503.581	203.485	118.000
502.615	201.541	118.000
144.984	222.091	119.000
144.861	222.179	119.000
144.934	222.628	119.000
366.847	143.577	120.000
367.064	142.785	120.000
478.940	174.821	121.000
478.266	176.727	121.000
480.136	174.584	121.000
479.180	174.147	121.000
480.811	176.197	121.000
28.208	310.061	122.000
29.126	310.802	122.000
408.425	192.636	123.000
407.223	192.069	123.000
405.910	192.697	123.000
405.531	193.205	123.000
406.356	193.151	123.000
450.036	244.102	124.000
449.451	243.983	124.000
430.825	118.168	125.000
431.119	118.061	125.000
144.788	221.108	126.000
144.839	221.282	126.000
144.389	221.462	126.000
297.808	228.235	127.000
296.350	227.243	127.000
296.581	225.855	127.000
294.272	221.332	127.000
500.870	200.475	128.000
503.183	199.868	128.000
503.992	198.930	128.000
426.044	250.026	129.000
425.297	249.166	129.000
28.419	310.207	130.000
28.567	310.219	130.000
469.516	331.895	131.000
468.962	331.740	131.000
422.852	249.151	132.000
421.512	250.108	132.000
424.493	251.999	132.000
469.164	331.215	133.000
469.857	331.256	133.000
469.924	332.034	133.000
343.283	148.742	134.000
343.333	147.876	134.000
365.808	298.346	135.000
366.359	298.505	135.000
344.008	148.891	136.000
343.115	149.156	136.000
342.313	149.003	136.000
342.906	149.586	136.000
342.353	149.713	136.000
427.191	251.532	137.000
427.316	250.701	137.000
427.598	251.201	137.000
427.359	250.836	137.000
426.942	251.068	137.000
427.716	251.187	137.000
469.270	331.865	138.000
469.687	332.075	138.000
379.345	317.379	139.000
379.739	317.192	139.000
370.086	300.556	140.000
370.164	299.804	140.000
411.865	255.786	141.000
411.833	255.416	141.000
343.517	149.261	142.000
342.703	148.888	142.000
128.303	278.183	143.000
129.234	275.798	143.000
129.452	277.858	143.000
128.996	278.032	143.000
130.005	277.092	143.000
128.845	277.809	143.000
339.023	293.126	144.000
337.544	291.568	144.000
169.638	217.825	145.000
169.247	218.761	145.000
408.056	254.646	146.000
407.917	254.221	146.000
408.340	253.633	146.000
169.119	254.055	147.000
167.768	255.379	147.000
165.703	256.308	147.000
469.561	331.856	148.000
470.099	331.805	148.000
372.641	318.207	149.000
373.038	316.696	149.000
129.994	277.690	150.000
129.858	278.406	150.000
130.007	277.469	150.000
341.395	295.053	151.000
341.046	295.690	151.000
150.555	370.553	152.000
151.969	370.062	152.000
151.706	370.616	152.000
408.599	253.540	153.000
409.563	252.335	153.000
427.279	250.643	154.000
427.251	252.740	154.000
427.803	251.954	154.000
427.343	250.484	154.000
427.920	250.697	154.000
427.696	250.488	154.000
426.137	251.167	154.000
427.113	251.442	154.000
425.861	250.685	154.000
427.265	252.733	154.000
428.959	251.550	154.000
429.158	253.409	154.000
427.627	253.998	154.000
426.260	255.151	154.000
165.706	258.563	155.000
166.397	259.473	155.000
166.758	258.010	155.000
164.824	259.007	155.000
166.359	261.122	155.000
166.089	263.851	155.000
238.618	287.418	156.000
238.169	287.176	156.000
239.356	286.694	156.000
238.885	288.052	156.000
410.826	254.604	157.000
409.778	255.600	157.000
409.696	255.247	157.000
353.084	192.270	158.000
351.522	191.423	158.000
127.370	277.432	159.000
127.727	277.695	159.000
127.496	278.069	159.000
127.508	278.208	159.000
128.136	279.388	159.000
128.789	280.203	159.000
128.916	281.013	159.000
377.953	318.650	160.000
377.877	319.302	160.000
237.388	273.172	161.000
236.898	274.993	161.000
235.538	277.252	161.000
232.333	278.219	161.000
239.449	291.207	162.000
239.101	291.772	162.000
340.050	294.649	163.000
340.802	295.878	163.000
409.492	254.968	164.000
411.156	254.997	164.000
410.490	255.171	164.000
342.260	149.295	165.000
342.661	148.549	165.000
412.587	256.032	166.000
411.926	256.684	166.000
412.066	255.615	166.000
412.542	254.654	166.000
412.396	254.212	166.000
220.715	351.683	167.000
220.849	351.477	167.000
340.958	148.575	168.000
341.659	149.240	168.000
341.296	148.125	168.000
341.527	149.274	168.000
412.146	254.889	169.000
412.970	256.104	169.000
411.325	256.009	169.000
412.483	255.200	169.000
231.457	275.018	170.000
234.583	278.662	170.000
376.780	316.023	171.000
375.706	316.621	171.000
379.789	317.385	172.000
381.548	320.041	172.000
381.985	321.323	172.000
383.378	321.550	172.000
384.138	322.428	172.000
384.397	321.965	172.000
384.516	321.678	172.000
483.546	287.911	173.000
483.556	288.068	173.000
482.772	287.959	173.000
481.080	289.565	173.000
481.165	289.731	173.000
413.221	260.411	174.000
413.739	260.480	174.000
520.608	194.851	175.000
519.642	194.430	175.000
518.045	194.692	175.000
517.932	195.440	175.000
481.083	290.187	176.000
481.537	290.711	176.000
481.843	291.351	176.000
387.925	245.997	177.000
387.904	243.258	177.000
517.839	195.967	178.000
517.402	194.843	178.000
516.477	194.880	178.000
416.667	263.129	179.000
415.978	263.400	179.000
483.449	178.783	180.000
483.191	181.833	180.000
484.644	182.276	180.000
483.517	181.004	180.000
484.959	181.102	180.000
481.132	177.090	180.000
478.926	175.135	180.000
431.018	258.492	181.000
429.419	255.949	181.000
515.140	192.601	182.000
516.681	193.157	182.000
75.169	292.954	183.000
75.037	292.599	183.000
74.181	292.195	183.000
75.333	292.758	183.000
518.567	193.390	184.000
518.072	194.014	184.000
517.355	194.903	184.000
476.764	294.280	185.000
476.674	294.021	185.000
477.238	294.530	185.000
422.172	253.253	186.000
422.868	254.538	186.000
421.533	253.759	186.000
479.175	294.431	187.000
478.637	293.939	187.000
472.563	273.965	188.000
473.033	274.004	188.000
186.233	258.760	189.000
185.556	259.024	189.000
185.341	259.279	189.000
186.514	259.953	189.000
187.709	260.475	189.000
186.114	262.246	189.000
186.512	261.434	189.000
186.065	261.922	189.000
480.662	293.127	190.000
480.204	292.912	190.000
481.084	293.171	190.000
394.763	249.619	191.000
395.462	250.098	191.000
225.254	283.132	192.000
226.195	285.472	192.000
228.120	285.873	192.000
483.494	291.729	193.000
483.468	290.675	193.000
482.639	290.732	193.000
483.246	289.670	193.000
483.612	288.521	193.000
76.265	291.188	194.000
76.815	290.945	194.000
381.160	199.895	195.000
381.539	199.080	195.000
188.091	265.627	196.000
187.430	265.316	196.000
187.473	264.309	196.000
475.288	173.172	197.000
474.146	171.510	197.000
188.716	265.166	198.000
188.219	266.515	198.000
74.344	168.974	199.000
77.519	168.818	199.000
244.839	286.439	200.000
245.005	286.964	200.000
245.052	287.369	200.000
77.821	170.493	201.000
77.626	170.973	201.000
237.469	290.424	202.000
237.072	292.736	202.000
412.522	257.139	203.000
413.184	257.209	203.000
414.106	256.274	203.000
414.428	255.799	203.000
481.750	224.204	204.000
482.865	223.653	204.000
484.683	224.962	204.000
485.175	226.379	204.000
487.575	228.757	204.000
379.644	200.288	205.000
379.481	200.416	205.000
214.983	403.633	206.000
215.536	404.329	206.000
215.316	404.390	206.000
209.653	405.473	207.000
211.764	402.867	207.000
211.723	401.528	207.000
209.416	401.392	208.000
210.994	400.848	208.000
270.669	250.797	209.000
270.588	251.396	209.000
368.075	150.751	210.000
367.978	151.006	210.000
368.005	150.667	210.000
208.683	259.918	211.000
209.634	259.898	211.000
340.485	221.564	212.000
342.719	222.047	212.000
342.385	221.517	212.000
340.982	220.359	212.000
341.432	218.917	212.000
341.340	218.251	212.000
341.308	216.923	212.000
341.694	216.507	212.000
341.825	215.366	212.000
387.911	216.718	213.000
387.031	216.476	213.000
386.892	215.767	213.000
385.124	213.804	213.000
385.542	215.372	213.000
384.620	216.671	213.000
373.970	175.095	214.000
373.864	176.478	214.000
374.174	178.973	214.000
374.878	179.110	214.000
376.317	179.112	214.000
415.596	163.398	215.000
414.481	164.021	215.000
415.333	162.346	215.000
299.221	279.794	216.000
298.837	277.292	216.000
444.384	234.787	217.000
443.446	235.755	217.000
379.751	197.563	218.000
380.490	198.804	218.000
378.751	197.512	218.000
377.710	196.185	218.000
375.422	196.470	218.000
373.692	196.098	218.000
375.315	196.840	218.000
376.252	196.696	218.000
376.093	197.347	218.000
375.551	197.867	218.000
376.375	195.168	218.000
377.368	196.908	218.000
378.070	198.413	218.000
416.766	99.301	219.000
416.789	99.071	219.000
418.037	99.159	219.000
418.116	99.031	219.000
418.626	98.602	219.000
418.240	98.305	219.000
418.402	95.162	219.000
417.427	93.325	219.000
418.030	90.868	219.000
417.629	90.674	219.000
417.894	90.959	219.000
209.605	259.420	220.000
209.103	261.523	220.000
83.942	284.388	221.000
84.730	284.227	221.000
285.720	246.118	222.000
287.333	244.962	222.000
286.623	245.568	222.000
287.696	247.651	222.000
254.211	293.876	223.000
256.221	292.699	223.000
26.420	292.556	224.000
26.096	293.318	224.000
208.744	259.767	225.000
209.739	260.048	225.000
210.613	259.558	225.000
212.378	258.324	225.000
212.879	257.140	225.000
213.243	257.585	225.000
212.922	256.951	225.000
297.349	268.703	226.000
297.248	266.791	226.000
296.439	268.314	226.000
296.056	267.601	226.000
257.519	292.376	227.000
257.573	292.483	227.000
429.715	165.413	228.000
430.210	165.384	228.000
429.138	165.024	228.000
430.882	165.756	228.000
430.754	166.776	228.000
432.273	168.354	228.000
432.406	167.296	228.000
431.991	167.626	228.000
365.712	139.597	229.000
365.196	137.938	229.000
365.720	138.493	229.000
282.229	314.194	230.000
281.565	313.012	230.000
113.959	274.043	231.000
113.924	274.210	231.000
113.952	276.043	231.000
255.933	291.204	232.000
255.429	292.555	232.000
26.409	291.682	233.000
26.429	292.021	233.000
26.423	291.607	233.000
214.773	255.751	234.000
216.776	254.606	234.000
217.102	256.573	234.000
217.264	257.364	234.000
283.670	313.071	235.000
281.114	312.147	235.000
286.148	250.062	236.000
286.761	249.299	236.000
379.018	198.374	237.000
378.820	199.325	237.000
378.917	199.465	237.000
377.500	200.271	237.000
377.007	199.926	237.000
376.209	201.091	237.000
115.385	279.792	238.000
115.591	281.126	238.000
166.965	369.534	239.000
167.424	369.057	239.000
285.915	312.607	240.000
285.309	313.334	240.000
187.989	151.179	241.000
187.789	151.072	241.000
188.268	151.056	241.000
18.953	214.112	242.000
19.613	213.005	242.000
18.911	213.378	242.000
187.815	150.986	243.000
188.305	151.046	243.000
187.890	151.357	243.000
188.180	151.179	243.000
118.235	265.804	244.000
118.670	264.977	244.000
117.968	264.449	244.000
116.887	266.338	244.000
116.960	267.007	244.000
116.939	268.314	244.000
483.134	293.025	245.000
481.711	292.160	245.000
482.024	293.876	245.000
479.934	293.825	245.000
458.202	322.307	246.000
457.003	323.026	246.000
385.208	259.268	247.000
384.755	260.154	247.000
188.112	151.133	248.000
188.128	150.891	248.000
188.098	151.007	248.000
188.189	151.094	248.000
188.457	150.622	248.000
188.177	150.754	248.000
431.558	166.546	249.000
430.782	165.102	249.000
429.912	165.136	249.000
431.342	163.961	249.000
431.445	163.189	249.000
284.575	255.863	250.000
284.687	255.371	250.000
488.476	286.187	251.000
489.284	286.970	251.000
188.235	150.947	252.000
188.397	150.931	252.000
188.204	151.069	252.000
188.152	151.345	252.000
188.290	151.206	252.000
188.175	151.036	252.000
167.277	369.908	253.000
167.166	369.352	253.000
266.676	345.483	254.000
267.950	345.123	254.000
268.707	345.493	254.000
269.492	346.199	254.000
268.425	346.901	254.000
266.455	347.326	254.000
267.608	347.330	254.000
268.748	349.150	254.000
270.353	349.523	254.000
270.840	349.141	254.000
270.133	348.287	254.000
271.402	347.201	254.000
158.986	293.148	255.000
158.721	291.675	255.000
159.666	292.734	255.000
159.301	287.908	256.000
158.597	287.934	256.000
156.697	288.453	256.000
155.598	288.757	256.000
155.016	288.256	256.000
156.395	289.398	256.000
156.384	287.949	256.000
129.272	394.597	257.000
128.626	393.984	257.000
514.581	256.653	258.000
514.307	256.684	258.000
514.578	256.432	258.000
514.649	256.335	259.000
514.518	256.373	259.000
514.657	256.692	259.000
471.028	111.737	260.000
470.711	112.173	260.000
470.408	110.475	260.000
415.831	266.057	261.000
417.352	266.709	261.000
416.399	265.715	261.000
416.025	162.013	262.000
416.480	161.559	262.000
415.662	161.489	262.000
414.487	160.976	262.000
470.372	110.383	263.000
472.500	109.937	263.000
472.449	109.763	263.000
473.039	110.276	263.000
471.045	110.436	263.000
470.977	109.914	263.000
470.742	110.738	263.000
470.922	110.358	263.000
471.724	110.189	263.000
472.108	110.167	263.000
473.728	109.706	263.000
297.412	282.643	264.000
297.631	281.341	264.000
298.709	281.156	264.000
160.340	185.825	265.000
159.166	185.302	265.000
156.940	186.624	265.000
300.089	279.383	266.000
299.654	279.118	266.000
42.233	337.736	267.000
41.027	336.011	267.000
41.900	334.575	267.000
228.468	358.538	268.000
230.371	358.947	268.000
229.543	358.950	268.000
230.243	358.890	268.000
159.160	187.429	269.000
159.662	185.964	269.000
158.964	184.601	269.000
156.994	183.052	269.000
156.994	182.925	269.000
173.920	252.790	270.000
174.194	251.906	270.000
173.788	251.666	270.000
174.382	250.763	270.000
432.799	256.760	271.000
431.927	256.668	271.000
431.742	256.432	271.000
431.355	257.536	271.000
432.858	257.900	271.000
490.120	206.878	272.000
489.953	206.465	272.000
31.706	268.013	273.000
32.086	266.816	273.000
176.407	247.951	274.000
176.704	249.700	274.000
434.308	255.097	275.000
434.539	255.337	275.000
29.268	271.120	276.000
29.804	271.654	276.000
420.386	252.572	277.000
421.676	249.561	277.000
419.932	251.708	278.000
420.755	251.884	278.000
421.719	252.883	278.000
438.505	253.777	279.000
437.638	252.276	279.000
438.420	252.684	279.000
438.294	252.156	279.000
437.927	252.067	279.000
438.816	252.180	279.000
438.319	251.351	279.000
438.680	249.716	279.000
437.833	250.485	279.000
437.427	257.213	280.000
437.575	256.621	280.000
431.682	255.051	281.000
431.990	255.265	281.000
438.712	252.948	282.000
438.048	251.422	282.000
439.527	252.048	282.000
440.502	252.479	282.000
432.618	254.096	283.000
435.079	254.764	283.000
435.909	255.261	283.000
435.653	255.283	283.000
435.058	253.421	283.000
181.127	193.323	284.000
182.580	193.134	284.000
382.776	224.272	285.000
383.893	224.224	285.000
385.492	224.348	285.000
384.547	225.261	285.000
382.235	223.501	285.000
492.925	254.243	286.000
492.682	252.691	286.000
492.222	252.252	286.000
491.182	251.252	286.000
490.687	251.481	286.000
436.642	257.245	287.000
435.626	257.808	287.000
454.809	112.705	288.000
454.764	111.718	288.000
455.911	110.946	288.000
456.658	111.027	288.000
457.044	110.844	288.000
457.050	110.629	288.000
32.958	292.119	289.000
35.260	291.448	289.000
36.743	291.877	289.000
36.986	292.162	289.000
395.114	90.976	290.000
395.231	92.377	290.000
395.489	93.062	290.000
395.674	93.380	290.000
394.683	93.532	290.000
395.360	92.987	290.000
464.019	99.397	291.000
464.553	99.889	291.000
464.917	99.525	291.000
465.702	99.340	291.000
465.134	99.265	291.000
439.264	321.320	292.000
439.188	321.747	292.000
439.776	321.501	292.000
440.391	321.400	292.000
265.670	342.105	293.000
266.039	342.206	293.000
265.363	342.173	293.000
482.987	289.917	294.000
482.533	289.840	294.000
482.538	290.405	294.000
483.453	290.381	294.000
484.040	290.150	294.000
484.635	289.568	294.000
485.179	288.740	294.000
487.033	287.720	294.000
486.889	288.234	294.000
487.589	290.767	294.000
487.795	289.844	294.000
488.922	289.643	294.000
490.270	289.625	294.000
396.638	192.665	295.000
395.971	192.745	295.000
396.743	192.432	295.000
413.944	117.135	296.000
414.035	118.099	296.000
413.105	116.486	296.000
413.732	116.371	296.000
396.098	94.850	297.000
395.365	94.681	297.000
467.006	101.199	298.000
465.147	101.341	298.000
465.986	101.457	298.000
466.542	101.902	298.000
466.585	102.333	298.000
396.441	192.375	299.000
396.537	192.275	299.000
395.954	192.819	299.000
396.114	193.031	299.000
397.271	93.242	300.000
397.162	91.497	300.000
387.478	224.243	301.000
385.689	224.082	301.000
385.165	221.589	301.000
406.399	202.857	302.000
405.872	202.511	302.000
414.918	115.593	303.000
414.224	116.069	303.000
414.441	115.663	303.000
413.986	115.215	303.000
182.139	381.069	304.000
182.957	380.952	304.000
182.404	382.126	304.000
179.348	381.425	304.000
190.652	433.365	305.000
196.194	433.005	305.000
191.427	433.559	305.000
148.741	360.492	306.000
149.171	360.849	306.000
396.555	192.316	307.000
396.542	192.374	307.000
450.936	307.861	308.000
452.295	306.859	308.000
468.538	105.376	309.000
469.433	106.121	309.000
388.253	225.513	310.000
388.672	225.600	310.000
390.195	225.034	310.000
388.137	225.612	310.000
388.621	224.577	310.000
388.852	224.790	310.000
388.370	224.324	310.000
389.265	225.145	310.000
388.960	224.743	310.000
389.094	224.255	310.000
414.568	116.102	311.000
414.548	116.320	311.000
414.781	117.597	311.000
415.094	118.206	311.000
487.255	289.362	312.000
486.408	289.889	312.000
468.485	103.019	313.000
467.548	104.383	313.000
466.841	104.384	313.000
467.386	104.793	313.000
466.510	105.926	313.000
487.376	290.619	314.000
486.528	288.893	314.000
415.471	119.067	315.000
416.578	119.518	315.000
416.656	119.572	315.000
406.930	198.424	316.000
407.376	199.119	316.000
466.825	106.500	317.000
466.821	106.250	317.000
390.036	222.954	318.000
389.060	223.743	318.000
388.036	223.129	318.000
388.429	223.520	318.000
397.011	87.823	319.000
397.003	88.978	319.000
485.420	286.459	320.000
484.498	288.454	320.000
485.239	288.691	320.000
485.314	288.633	320.000
468.260	106.370	321.000
468.303	106.642	321.000
183.490	378.866	322.000
182.922	380.068	322.000
452.732	107.846	323.000
452.371	107.766	323.000
453.597	108.214	323.000
470.119	106.586	324.000
471.077	107.112	324.000
470.411	108.053	324.000
148.849	360.803	325.000
148.730	360.695	325.000
181.164	252.620	326.000
181.923	252.984	326.000
484.360	289.959	327.000
484.403	290.240	327.000
484.387	291.756	327.000
485.647	292.401	327.000
453.620	204.960	328.000
453.030	205.015	328.000
452.086	203.843	329.000
451.688	203.167	329.000
372.538	176.266	330.000
374.873	174.923	330.000
422.954	252.379	331.000
423.688	249.463	331.000
424.118	252.008	331.000
370.519	175.640	332.000
371.144	176.350	332.000
371.208	178.988	332.000
471.689	105.942	333.000
471.835	106.799	333.000
470.793	108.921	333.000
471.442	108.454	333.000
390.238	223.949	334.000
390.845	224.659	334.000
471.968	106.960	335.000
472.103	106.568	335.000
211.240	238.074	336.000
210.944	238.035	336.000
211.229	238.987	336.000
211.172	236.453	336.000
370.365	179.255	337.000
371.113	178.701	337.000
373.188	179.857	338.000
375.509	181.319	338.000
170.339	145.603	339.000
168.788	144.315	339.000
168.484	143.516	340.000
167.627	146.427	340.000
415.709	163.669	341.000
415.330	163.910	341.000
414.336	163.924	341.000
415.184	163.387	341.000
78.291	222.413	342.000
78.270	222.604	342.000
78.848	222.069	342.000
205.601	372.168	343.000
204.683	372.884	343.000
458.543	278.334	344.000
459.224	280.279	344.000
459.430	280.628	344.000
460.299	280.545	344.000
460.051	280.846	344.000
461.181	282.518	344.000
461.032	282.572	344.000
414.688	161.114	345.000
415.036	161.762	345.000
443.704	202.002	346.000
445.488	202.793	346.000
443.786	203.061	346.000
441.163	203.584	346.000
418.425	158.329	347.000
418.657	160.453	347.000
418.853	161.109	347.000
416.822	160.827	348.000
416.327	161.096	348.000
461.743	232.158	349.000
461.971	233.265	349.000
211.997	240.095	350.000
212.749	240.935	350.000
214.246	240.363	350.000
212.268	240.292	350.000
78.522	221.513	351.000
77.925	222.352	351.000
415.688	161.855	352.000
416.000	160.284	352.000
415.283	161.342	352.000
414.887	163.650	352.000
414.709	163.304	352.000
368.075	161.210	353.000
367.362	161.618	353.000
368.280	162.223	353.000
511.349	269.579	354.000
512.079	269.170	354.000
511.374	270.031	354.000
511.981	270.204	354.000
511.389	270.567	354.000
476.375	272.394	355.000
474.117	271.755	355.000
475.135	270.902	355.000
174.857	240.243	356.000
174.889	239.656	356.000
208.779	371.833	357.000
208.449	369.527	357.000
208.555	369.089	357.000
477.385	272.033	358.000
477.477	273.386	358.000
79.124	221.605	359.000
79.678	220.943	359.000
511.622	269.928	360.000
512.408	269.649	360.000
212.086	369.809	361.000
209.477	371.258	361.000
208.684	371.282	361.000
475.791	275.802	362.000
476.012	274.120	362.000
371.570	162.564	363.000
371.650	164.500	363.000
370.978	165.226	363.000
371.358	164.023	363.000
371.026	162.365	363.000
370.901	161.836	363.000
369.976	162.642	363.000
369.770	161.465	363.000
368.720	161.668	363.000
476.535	272.926	364.000
475.913	270.707	364.000
474.281	272.178	364.000
475.151	273.856	364.000
474.357	272.628	364.000
160.191	146.579	365.000
160.822	144.790	365.000
161.826	143.762	365.000
162.127	143.556	365.000
162.553	143.411	365.000
431.353	180.374	366.000
431.252	180.739	366.000
209.824	353.450	367.000
211.050	352.294	367.000
334.270	319.319	368.000
335.059	318.521	368.000
333.041	322.190	369.000
331.625	322.169	369.000
499.828	255.912	370.000
500.873	256.605	370.000
424.343	246.301	371.000
425.651	246.079	371.000
217.665	279.226	372.000
217.665	279.226	372.000
218.228	279.534	372.000
430.483	180.489	373.000
430.483	180.489	373.000
411.561	151.381	374.000
411.975	152.320	374.000
266.756	343.402	375.000
267.851	342.626	375.000
70.560	289.829	376.000
72.135	290.814	376.000
279.298	237.063	377.000
279.063	237.062	377.000
278.612	236.832	377.000
278.961	237.409	377.000
278.831	237.224	377.000
279.165	236.387	377.000
278.712	237.611	377.000
278.561	237.310	377.000
278.885	237.282	377.000
279.181	236.890	377.000
279.003	236.989	377.000
278.893	237.139	377.000
278.960	237.135	377.000
278.996	236.999	377.000
278.501	237.019	377.000
278.611	237.413	377.000
278.923	237.152	377.000
278.869	237.317	377.000
278.735	237.119	377.000
278.557	237.477	377.000
278.653	236.983	377.000
278.639	236.671	377.000
500.492	214.842	378.000
500.644	216.054	378.000
243.125	332.239	379.000
242.059	333.090	379.000
241.077	332.333	379.000
252.390	221.952	380.000
252.602	222.096	380.000
237.565	394.881	381.000
238.943	394.701	381.000
238.170	395.055	381.000
238.965	393.984	381.000
76.313	223.674	382.000
76.771	222.564	382.000
252.855	222.765	383.000
251.976	221.547	383.000
252.326	220.983	383.000
252.633	221.440	383.000
251.436	222.363	383.000
248.968	223.075	383.000
248.272	222.665	383.000
240.886	334.113	384.000
241.668	332.197	384.000
243.441	332.113	384.000
243.651	333.488	384.000
243.695	333.368	384.000
242.307	331.253	384.000
239.574	393.873	385.000
240.165	393.320	385.000
240.507	393.545	385.000
240.649	393.560	385.000
240.061	393.900	385.000
239.514	393.909	386.000
239.833	395.183	386.000
240.957	395.701	386.000
278.762	237.085	387.000
278.466	236.714	387.000
278.860	237.294	388.000
278.862	237.544	388.000
278.688	237.356	388.000
278.410	236.951	388.000
278.679	237.579	388.000
234.518	395.172	389.000
233.870	394.504	389.000
256.977	335.971	390.000
257.097	335.574	390.000
431.042	181.335	391.000
431.251	180.520	391.000
447.461	233.327	392.000
445.537	231.100	392.000
446.488	234.856	393.000
445.903	235.460	393.000
457.801	207.315	394.000
456.770	208.697	394.000
156.304	292.716	395.000
156.304	292.716	395.000
157.594	292.208	395.000
158.756	291.825	395.000
158.504	290.269	395.000
159.687	289.455	395.000
214.163	356.592	396.000
214.039	355.222	396.000
213.742	354.677	396.000
443.678	236.005	397.000
444.222	235.597	397.000
444.410	235.831	397.000
229.794	203.900	398.000
229.516	204.256	398.000
211.675	354.202	399.000
210.620	353.677	399.000
445.864	236.517	400.000
445.922	237.187	400.000
447.213	238.098	400.000
448.245	237.832	400.000
427.584	86.009	401.000
427.868	88.102	401.000
101.442	269.929	402.000
102.403	269.012	402.000
197.914	415.183	403.000
197.481	415.332	403.000
295.308	324.419	404.000
295.708	323.714	404.000
295.409	321.800	404.000
392.962	299.710	405.000
393.116	299.620	405.000
392.658	300.865	405.000
277.648	239.226	406.000
278.419	237.072	406.000
278.029	235.579	406.000
199.137	424.336	407.000
199.088	423.731	407.000
200.323	419.313	408.000
199.854	419.365	408.000
429.906	164.706	409.000
430.933	164.028	409.000
432.013	83.684	410.000
431.656	84.463	410.000
432.610	83.484	410.000
432.258	83.189	410.000
432.002	82.436	410.000
412.350	295.640	411.000
412.201	295.383	411.000
493.808	259.630	412.000
494.330	258.941	412.000
186.423	232.375	413.000
187.616	232.604	413.000
186.441	232.230	413.000
185.375	232.560	413.000
217.411	146.684	414.000
217.713	147.018	414.000
217.672	146.624	414.000
346.448	129.377	415.000
345.144	129.187	415.000
344.973	129.542	415.000
344.911	130.481	415.000
344.900	130.270	415.000
42.866	261.189	416.000
42.141	261.083	416.000
42.403	260.985	416.000
42.298	260.858	416.000
42.918	261.997	416.000
87.948	241.525	417.000
87.934	242.240	417.000
88.563	243.280	417.000
88.223	242.556	417.000
87.371	242.086	417.000
88.695	242.886	417.000
88.130	243.082	417.000
86.961	242.893	417.000
87.500	241.191	417.000
87.197	242.076	417.000
87.558	243.061	417.000
86.138	242.703	417.000
86.109	241.222	417.000
85.672	240.933	417.000
212.982	261.293	418.000
212.471	260.906	418.000
355.506	407.164	419.000
354.796	407.300	419.000
430.785	327.929	420.000
432.374	328.510	420.000
433.238	327.346	420.000
434.056	327.042	420.000
434.685	326.799	420.000
435.182	325.690	420.000
435.587	325.124	420.000
434.564	327.163	420.000
436.161	326.825	420.000
436.313	325.920	420.000
222.266	104.128	421.000
221.974	104.467	421.000
212.612	261.319	422.000
212.265	261.364	422.000
212.276	261.262	422.000
212.523	261.553	422.000
222.217	104.423	423.000
222.576	104.710	423.000
221.987	104.607	423.000
222.216	104.424	423.000
222.238	104.711	423.000
222.098	104.639	423.000
222.447	104.577	423.000
222.195	104.420	423.000
353.128	410.411	424.000
353.442	410.610	424.000
26.928	304.392	425.000
25.734	303.345	425.000
25.535	302.606	425.000
25.605	301.965	425.000
25.457	300.263	425.000
26.304	301.434	425.000
27.938	302.448	425.000
27.871	303.933	425.000
-88.096	289.980	426.000
-89.267	290.328	426.000
-89.250	289.091	426.000
182.122	230.895	427.000
181.201	230.570	427.000
182.067	232.059	427.000
226.091	224.286	428.000
227.325	223.989	428.000
227.472	223.520	428.000
-38.110	227.453	429.000
-35.930	226.495	429.000
-33.695	227.954	429.000
-33.167	229.342	429.000
-32.876	229.163	429.000
-32.495	228.620	429.000
-31.365	227.818	429.000
345.676	125.706	430.000
346.776	127.383	430.000
347.527	127.785	430.000
106.439	319.231	431.000
106.277	319.220	431.000
106.393	318.926	431.000
106.004	319.420	431.000
106.287	319.005	431.000
105.772	319.207	431.000
212.753	261.642	432.000
213.332	261.311	432.000
-88.984	288.999	433.000
-88.489	288.802	433.000
-88.459	287.955	433.000
-88.561	287.784	433.000
189.156	224.080	434.000
188.932	224.326	434.000
368.693	404.551	435.000
370.345	405.827	435.000
370.026	406.003	435.000
370.058	405.803	435.000
371.556	406.828	435.000
439.846	323.173	436.000
440.445	323.536	436.000
441.462	323.200	436.000
440.566	323.532	436.000
440.382	323.424	436.000
347.127	129.551	437.000
345.853	129.288	437.000
344.773	129.730	437.000
212.819	261.543	438.000
213.176	261.342	438.000
-86.394	207.206	439.000
-86.394	207.063	439.000
322.386	386.875	440.000
322.476	387.279	440.000
321.106	388.420	440.000
320.972	387.381	440.000
321.055	387.390	440.000
322.334	388.232	440.000
322.812	388.088	440.000
322.348	389.251	440.000
322.045	389.963	440.000
187.187	235.087	441.000
188.482	234.135	441.000
188.304	235.240	441.000
189.329	233.582	441.000
480.819	168.686	442.000
480.274	168.805	442.000
480.816	168.536	442.000
480.300	168.528	442.000
480.218	168.969	442.000
480.735	168.349	442.000
437.977	323.804	443.000
435.840	325.604	443.000
433.564	326.225	443.000
434.708	326.261	443.000
436.342	325.989	443.000
437.123	326.259	443.000
436.737	324.977	443.000
212.634	261.577	444.000
212.012	261.303	444.000
6.160	279.107	445.000
5.795	278.621	445.000
-82.522	208.845	446.000
-82.929	208.686	446.000
-84.066	209.121	446.000
186.636	233.024	447.000
185.464	232.972	447.000
187.162	233.297	447.000
184.591	234.102	447.000
-81.962	207.197	448.000
-81.740	208.271	448.000
322.382	391.228	449.000
322.153	391.682	449.000
321.610	393.341	449.000
322.074	392.200	449.000
321.893	392.502	449.000
5.748	278.822	450.000
5.942	278.700	450.000
-81.956	208.753	451.000
-81.201	210.353	451.000
-81.172	211.466	451.000
-83.196	209.439	452.000
-84.000	210.848	452.000
-84.071	210.463	452.000
-83.179	210.100	452.000
-83.034	207.775	452.000
321.773	391.864	453.000
321.969	390.767	453.000
321.868	388.476	453.000
321.557	388.620	453.000
294.021	323.037	454.000
294.167	322.750	454.000
346.163	136.907	455.000
346.163	136.907	455.000
321.257	381.998	456.000
321.257	381.998	456.000
450.717	151.788	457.000
450.836	152.432	457.000
-83.718	205.851	458.000
-84.110	208.300	458.000
-83.309	208.404	458.000
-83.529	207.043	458.000
48.302	262.789	459.000
47.082	261.609	459.000
47.705	262.317	459.000
47.367	262.292	459.000
46.945	262.305	459.000
45.975	261.608	459.000
45.875	261.236	459.000
203.167	249.197	460.000
201.814	248.499	460.000
202.039	248.268	460.000
44.932	261.004	461.000
45.588	260.022	461.000
45.389	259.642	461.000
45.437	259.572	461.000
45.617	260.112	461.000
205.685	246.374	462.000
206.010	247.011	462.000
344.549	410.970	463.000
343.815	411.721	463.000
-74.781	293.612	464.000
-73.703	293.250	464.000
-73.819	294.093	464.000
-77.253	294.627	465.000
-76.467	295.429	465.000
343.616	407.306	466.000
342.404	408.598	466.000
341.867	408.738	466.000
341.437	409.199	466.000
342.149	409.090	466.000
-74.730	293.258	467.000
-74.079	292.678	467.000
-75.160	293.733	467.000
-75.135	291.999	467.000
-75.432	293.277	467.000
436.565	153.290	468.000
437.089	153.290	468.000
-72.189	291.558	469.000
-73.274	292.359	469.000
371.280	240.858	470.000
372.797	242.122	470.000
373.515	242.301	470.000
370.909	244.035	470.000
10.032	262.526	471.000
10.011	260.673	471.000
11.054	260.176	471.000
11.370	259.568	471.000
11.503	258.040	471.000
11.773	257.886	471.000
11.943	257.240	471.000
10.769	257.395	471.000
372.718	245.007	472.000
372.772	246.492	472.000
373.954	246.314	472.000
11.393	258.953	473.000
11.578	258.727	473.000
12.492	258.674	473.000
14.118	260.531	473.000
14.677	259.711	473.000
15.006	259.130	473.000
14.427	259.812	473.000
13.841	260.361	473.000
13.984	260.380	473.000
195.751	340.236	474.000
194.568	340.472	474.000
24.353	264.927	475.000
23.536	266.088	475.000
218.437	241.880	476.000
217.884	242.326	476.000
169.545	202.075	477.000
169.559	202.962	477.000
169.379	202.445	477.000
169.421	202.348	477.000
169.202	201.775	477.000
169.506	202.799	477.000
168.901	202.105	477.000
210.197	192.322	478.000
209.849	193.183	478.000
250.551	194.844	479.000
250.976	194.251	479.000
251.316	194.538	479.000
251.142	194.480	479.000
-16.906	275.596	480.000
-19.194	275.058	480.000
-20.633	273.922	480.000
214.321	174.029	481.000
213.836	173.844	481.000
215.150	173.978	481.000
225.954	123.669	482.000
225.340	123.491	482.000
196.145	342.374	483.000
198.621	341.614	483.000
112.725	272.523	484.000
111.867	273.455	484.000
111.578	272.710	484.000
230.001	267.978	485.000
229.642	268.885	485.000
228.894	269.495	485.000
229.156	269.914	485.000
230.442	271.042	485.000
230.442	271.042	485.000
230.458	270.771	485.000
229.678	271.820	485.000
230.452	270.677	485.000
271.284	270.177	486.000
269.756	271.495	486.000
269.179	271.336	486.000
268.857	270.941	486.000
266.470	272.581	486.000
266.470	272.581	486.000
441.756	165.455	487.000
441.255	165.853	487.000
441.989	165.478	487.000
-49.040	249.521	488.000
-49.476	248.126	488.000
-51.070	249.442	488.000
-51.070	249.442	488.000
251.242	194.215	489.000
251.082	193.891	489.000
215.692	177.049	490.000
214.628	177.615	490.000
226.484	124.322	491.000
225.543	126.399	491.000
226.113	123.573	491.000
226.113	123.573	491.000
225.743	125.444	491.000
487.726	159.359	492.000
487.952	159.669	492.000
487.952	159.669	492.000
97.747	283.728	493.000
97.747	283.728	493.000
-85.130	234.182	494.000
-85.130	234.182	494.000
112.816	272.884	495.000
112.816	272.884	495.000
113.134	272.504	495.000
113.170	272.463	495.000
113.988	272.393	495.000
113.068	273.006	495.000
110.904	274.982	495.000
99.508	275.586	496.000
99.921	275.920	496.000
100.482	286.401	497.000
101.004	285.993	497.000
100.378	286.297	497.000
490.394	159.075	498.000
490.064	159.642	498.000
143.471	323.973	499.000
143.379	324.729	499.000
200.762	112.550	500.000
201.845	112.391	500.000
223.243	106.368	501.000
223.167	105.496	501.000
110.322	296.985	502.000
111.978	297.934	502.000
143.063	324.919	503.000
143.359	325.568	503.000
112.523	300.369	504.000
110.645	301.563	504.000
110.631	300.877	504.000
109.845	302.374	504.000
222.697	175.903	505.000
222.378	176.284	505.000
222.479	175.252	505.000
221.618	175.461	505.000
221.493	177.169	505.000
220.171	175.200	505.000
219.065	175.373	505.000
-80.294	228.776	506.000
-81.722	227.481	506.000
32.856	278.994	507.000
34.135	279.420	507.000
34.437	280.796	507.000
34.701	280.738	507.000
33.581	278.885	507.000
34.304	277.866	507.000
196.048	342.200	508.000
196.614	342.474	508.000
197.857	343.951	508.000
220.409	173.504	509.000
221.073	173.710	509.000
193.085	342.827	510.000
192.547	341.386	510.000
192.916	340.875	510.000
283.373	260.856	511.000
282.366	260.222	511.000
281.607	260.643	511.000
281.872	260.484	511.000
280.573	260.249	511.000
279.378	260.683	511.000
278.390	259.653	511.000
278.282	259.648	511.000
265.830	276.730	512.000
266.170	277.770	512.000
101.116	283.438	513.000
101.312	284.322	513.000
100.948	283.953	513.000
356.369	403.584	514.000
356.059	403.293	514.000
357.722	404.098	514.000
358.658	404.488	515.000
358.397	404.119	515.000
359.492	405.138	515.000
358.647	405.158	515.000
358.713	404.579	515.000
359.940	403.716	515.000
360.775	403.840	515.000
360.843	403.823	515.000
360.719	404.537	515.000
361.292	404.755	516.000
361.459	404.218	516.000
360.527	405.083	516.000
361.027	404.440	517.000
360.857	404.566	517.000
361.323	404.393	517.000
361.137	404.845	517.000
360.800	404.636	517.000
360.849	404.445	517.000
361.057	404.310	517.000
360.442	404.028	517.000
360.877	404.293	517.000
360.866	404.355	517.000
360.649	403.954	517.000
360.972	404.407	518.000
360.803	404.486	518.000
360.423	404.081	518.000
360.749	404.463	518.000
360.575	404.431	518.000
52.324	261.792	519.000
53.745	263.680	519.000
360.046	403.230	520.000
359.699	403.661	520.000
359.677	403.884	520.000
359.220	404.016	520.000
359.254	404.102	520.000
358.800	403.875	520.000
357.998	403.658	520.000
358.019	403.101	520.000
357.017	402.987	520.000
356.481	402.934	520.000
356.797	403.347	520.000
355.887	403.017	520.000
356.491	403.152	520.000
355.708	402.911	520.000
237.406	294.064	521.000
237.416	293.597	521.000
237.446	293.575	521.000
237.168	293.489	521.000
237.568	293.530	521.000
237.202	293.386	521.000
236.991	294.279	521.000
237.440	293.789	521.000
237.628	294.122	521.000
237.687	294.137	521.000
237.109	293.764	521.000
148.452	237.790	522.000
148.128	238.719	522.000
147.257	237.814	522.000
149.860	235.818	522.000
420.115	328.397	523.000
420.258	327.791	523.000
420.348	326.279	523.000
420.212	327.868	523.000
419.710	326.300	523.000
418.563	326.961	523.000
419.885	327.440	523.000
419.243	326.373	523.000
135.143	214.842	524.000
134.990	217.275	524.000
355.726	403.120	525.000
355.289	403.521	525.000
355.677	402.980	525.000
355.278	402.950	525.000
-95.956	209.193	526.000
-96.577	209.336	526.000
481.117	165.235	527.000
480.946	164.679	527.000
135.966	219.190	528.000
134.524	219.535	528.000
234.480	347.164	529.000
235.789	345.635	529.000
191.731	343.084	530.000
192.946	342.352	530.000
343.400	411.316	531.000
343.599	412.464	531.000
67.475	294.229	532.000
67.458	294.861	532.000
68.034	296.038	532.000
67.409	295.449	532.000
67.318	296.582	532.000
66.714	296.240	532.000
65.826	296.925	532.000
64.379	297.630	532.000
63.462	297.949	532.000
65.494	297.471	532.000
355.345	403.309	533.000
355.558	404.283	533.000
243.154	187.725	534.000
244.062	188.910	534.000
342.952	413.606	535.000
341.476	412.914	535.000
340.958	411.480	535.000
339.918	409.926	535.000
340.711	410.156	535.000
342.268	411.925	535.000
11.438	251.872	536.000
12.853	252.853	536.000
10.987	251.978	536.000
232.034	331.820	537.000
231.472	331.847	537.000
118.393	224.864	538.000
118.330	225.807	538.000
252.366	186.428	539.000
253.307	187.934	539.000
237.160	344.489	540.000
236.353	342.880	540.000
237.780	343.638	540.000
214.843	196.705	541.000
214.400	195.940	541.000
213.115	195.988	541.000
213.861	194.917	541.000
288.938	396.429	542.000
288.815	397.207	542.000
65.422	298.033	543.000
65.758	297.948	543.000
66.690	297.908	543.000
66.700	298.248	543.000
65.763	299.061	543.000
65.667	299.313	543.000
237.463	293.311	544.000
238.448	293.704	544.000
268.804	269.605	545.000
269.394	270.186	545.000
269.110	270.001	545.000
10.667	257.875	546.000
9.296	259.102	546.000
10.264	259.724	546.000
9.266	259.807	546.000
8.340	260.303	546.000
8.755	260.378	546.000
8.623	259.510	546.000
8.949	259.536	546.000
211.356	196.604	547.000
211.065	196.404	547.000
210.877	197.765	547.000
417.911	329.150	548.000
418.709	329.388	548.000
419.333	329.118	548.000
237.791	293.861	549.000
236.685	294.362	549.000
171.171	250.384	550.000
171.699	250.299	550.000
271.020	271.588	551.000
270.460	271.648	551.000
252.403	253.724	552.000
252.329	253.432	552.000
249.143	188.185	553.000
248.990	188.025	553.000
420.966	329.507	554.000
421.984	329.604	554.000
270.055	270.601	555.000
268.809	271.206	555.000
211.145	199.990	556.000
212.107	198.516	556.000
7.944	259.974	557.000
7.792	261.062	557.000
7.309	260.744	557.000
8.153	261.262	557.000
255.207	254.900	558.000
255.132	258.747	558.000
254.072	260.107	558.000
253.400	260.066	558.000
253.115	260.572	558.000
252.805	260.949	558.000
253.572	260.221	558.000
253.591	260.616	558.000
253.042	260.655	558.000
271.825	271.898	559.000
271.009	271.696	559.000
215.860	196.425	560.000
214.980	195.330	560.000
-75.062	245.132	561.000
-74.588	244.572	561.000
-75.860	244.357	561.000
-73.294	245.845	561.000
-73.792	246.618	561.000
207.690	210.085	562.000
207.817	210.220	562.000
206.958	211.913	562.000
213.157	197.923	563.000
212.862	196.564	563.000
160.247	286.744	564.000
161.931	285.943	564.000
161.836	286.469	564.000
-40.720	287.169	565.000
-40.356	285.514	565.000
249.805	110.553	566.000
249.738	109.307	566.000
249.416	106.591	566.000
220.021	247.815	567.000
220.978	246.489	567.000
235.302	341.777	568.000
235.250	342.913	568.000
235.954	342.457	568.000
214.080	194.341	569.000
212.944	194.450	569.000
60.595	246.313	570.000
59.922	246.260	570.000
232.354	342.312	571.000
231.563	342.076	571.000
230.432	341.914	571.000
211.743	193.333	572.000
211.540	195.207	572.000
211.544	193.725	573.000
[truncated: 3,898 more rows]
