# Supplementary material for: The transpeptidase PBP2 governs initial localization and activity of the major cell-wall synthesis machinery in E. coli
Source: eLife. 2020 Feb 20;9:e50629. doi: 10.7554/eLife.50629 (PMC7089770; doi:10.7554/eLife.50629)
Supplement: Source data 1. [file elife-50629-data1.zip › data/fast/PAmCherry/A22inliq30_3.txt]

X Y ID
135.819	268.620	1.000
136.159	268.304	1.000
136.092	267.992	1.000
135.734	268.361	1.000
321.462	262.641	2.000
321.435	264.245	2.000
320.900	262.361	2.000
358.227	260.981	3.000
356.870	260.067	3.000
355.803	259.399	3.000
355.721	259.208	3.000
476.998	292.484	4.000
478.704	293.524	4.000
479.971	294.627	4.000
124.599	296.172	5.000
123.227	296.365	5.000
122.355	295.842	5.000
123.511	295.247	5.000
125.026	294.243	5.000
124.205	294.096	5.000
7.401	325.221	6.000
7.041	326.357	6.000
8.460	327.479	6.000
8.297	327.841	6.000
7.392	326.455	6.000
6.868	326.567	6.000
7.144	327.730	6.000
7.829	327.117	6.000
378.831	272.024	7.000
378.536	273.438	7.000
376.909	273.537	7.000
32.419	297.140	8.000
31.727	297.810	8.000
28.964	299.525	8.000
30.335	299.433	8.000
32.042	299.437	8.000
36.250	299.740	8.000
407.098	325.477	9.000
407.134	325.966	9.000
406.191	325.467	9.000
404.999	324.796	9.000
404.003	326.647	9.000
404.588	326.680	9.000
405.049	322.351	9.000
355.514	258.428	10.000
355.509	259.841	10.000
62.316	286.563	11.000
62.431	286.918	11.000
62.525	286.681	11.000
297.281	348.127	12.000
297.844	348.073	12.000
297.251	348.630	12.000
295.052	349.064	12.000
295.554	350.218	12.000
295.912	350.045	12.000
297.493	348.590	12.000
378.642	250.473	13.000
377.575	249.659	13.000
482.250	234.795	14.000
483.342	235.737	14.000
484.376	236.178	14.000
484.466	235.056	14.000
488.428	235.498	14.000
484.808	232.761	14.000
485.695	233.175	14.000
487.334	234.876	14.000
488.344	234.983	14.000
485.735	235.833	14.000
487.965	235.769	14.000
306.420	256.710	15.000
306.449	257.338	15.000
307.812	257.943	15.000
308.626	259.101	15.000
379.410	272.253	16.000
380.098	272.528	16.000
380.703	273.739	16.000
402.046	289.105	17.000
400.388	290.080	17.000
402.856	291.390	17.000
5.593	325.600	18.000
4.670	324.795	18.000
376.480	245.085	19.000
378.154	245.398	19.000
377.566	243.258	19.000
298.258	345.889	20.000
298.484	345.739	20.000
5.222	325.424	21.000
5.985	325.909	21.000
308.901	257.174	22.000
310.344	256.237	22.000
298.583	346.010	23.000
298.391	348.280	23.000
298.913	346.464	24.000
299.962	346.960	24.000
300.234	348.652	24.000
300.167	348.446	24.000
377.115	270.546	25.000
375.607	271.989	25.000
91.249	205.028	26.000
91.240	205.509	26.000
91.469	204.958	26.000
183.201	286.489	27.000
180.804	288.145	27.000
301.276	350.481	28.000
301.556	350.790	28.000
301.244	352.322	28.000
217.537	155.374	29.000
216.654	157.134	29.000
399.335	291.671	30.000
401.121	292.275	30.000
299.098	352.151	31.000
299.046	352.116	31.000
486.947	273.000	32.000
487.483	272.037	32.000
450.456	144.738	33.000
448.661	144.846	33.000
448.294	144.823	33.000
299.230	351.484	34.000
299.223	351.719	34.000
216.939	157.780	35.000
220.667	157.090	35.000
221.630	157.932	35.000
224.155	158.439	35.000
-17.904	303.086	36.000
-15.183	303.883	36.000
58.435	318.513	37.000
59.955	318.980	37.000
363.160	240.560	38.000
363.428	240.324	38.000
362.181	240.888	38.000
362.825	242.180	39.000
363.991	242.294	39.000
361.155	241.046	40.000
362.053	239.837	40.000
58.206	321.596	41.000
59.257	321.311	41.000
59.472	321.423	41.000
363.775	239.706	42.000
363.354	239.966	42.000
362.784	240.253	42.000
363.269	241.372	42.000
60.214	319.732	43.000
59.315	321.586	43.000
58.207	322.247	43.000
59.784	323.125	43.000
59.973	322.699	43.000
80.168	271.495	44.000
79.550	270.956	44.000
411.263	323.428	45.000
411.620	324.239	45.000
58.709	321.471	46.000
58.276	320.886	46.000
58.918	321.751	46.000
58.033	323.108	46.000
58.623	323.166	46.000
57.998	322.573	46.000
59.110	323.010	46.000
59.240	324.189	46.000
58.752	323.848	46.000
58.664	324.247	46.000
59.661	322.889	46.000
60.832	322.030	46.000
60.983	321.920	46.000
60.110	322.165	46.000
60.784	321.150	46.000
329.676	154.741	47.000
328.730	155.244	47.000
327.134	155.256	47.000
328.015	155.818	47.000
327.711	154.696	47.000
330.459	154.717	48.000
329.846	153.762	48.000
65.921	287.411	49.000
64.896	286.681	49.000
59.413	322.988	50.000
58.287	323.516	50.000
58.423	323.006	50.000
58.912	323.288	50.000
57.668	322.175	50.000
57.566	323.288	50.000
57.712	322.236	50.000
33.656	293.822	51.000
34.275	296.682	51.000
32.545	295.549	51.000
333.379	156.971	52.000
333.394	157.004	52.000
334.226	157.005	52.000
368.521	129.722	53.000
367.620	128.584	53.000
63.030	285.708	54.000
63.706	285.916	54.000
63.090	285.129	54.000
55.849	321.791	55.000
54.132	321.737	55.000
55.958	321.635	55.000
55.881	321.916	55.000
55.973	321.268	55.000
55.348	321.291	55.000
56.641	320.624	55.000
56.934	320.156	55.000
354.309	243.473	56.000
352.416	244.287	56.000
352.405	245.979	56.000
353.983	247.336	56.000
352.795	246.490	56.000
353.016	245.526	56.000
34.319	298.762	57.000
32.756	297.892	57.000
31.218	297.205	57.000
32.175	297.648	57.000
31.516	296.562	57.000
40.673	213.938	58.000
39.997	213.078	58.000
58.942	321.469	59.000
57.675	321.827	59.000
56.297	322.153	59.000
56.986	323.618	59.000
55.832	323.608	59.000
56.601	323.841	59.000
56.855	323.403	59.000
40.426	213.546	60.000
39.781	213.333	60.000
40.979	213.735	60.000
40.395	212.058	60.000
35.854	304.991	61.000
35.325	304.291	61.000
56.177	321.100	62.000
54.829	320.550	62.000
55.964	321.447	62.000
56.410	320.300	62.000
57.337	320.016	62.000
56.817	320.345	62.000
54.862	320.114	62.000
55.084	320.045	62.000
90.107	221.214	63.000
90.576	221.351	63.000
93.017	223.465	64.000
93.753	223.149	64.000
93.604	222.318	64.000
93.010	222.602	64.000
93.265	221.232	64.000
57.152	288.628	65.000
58.406	287.697	65.000
56.968	319.314	66.000
56.699	319.066	66.000
56.977	319.224	66.000
97.378	221.464	67.000
95.726	222.916	67.000
217.585	156.603	68.000
217.687	156.731	68.000
217.824	157.222	68.000
56.475	322.694	69.000
55.988	322.761	69.000
56.417	323.392	69.000
95.142	222.180	70.000
94.166	221.950	70.000
57.251	323.531	71.000
56.779	324.907	71.000
59.078	325.405	71.000
57.221	326.104	71.000
62.524	285.328	72.000
62.362	285.959	72.000
58.440	326.552	73.000
59.545	327.558	73.000
58.473	328.196	73.000
56.491	327.056	73.000
58.082	324.658	73.000
58.843	324.549	73.000
333.695	243.933	74.000
332.894	243.031	74.000
62.366	287.414	75.000
62.444	286.349	75.000
76.516	271.784	76.000
71.877	274.690	76.000
73.870	274.403	76.000
74.883	273.114	76.000
99.406	220.767	77.000
97.191	221.931	77.000
62.208	286.280	78.000
61.955	286.144	78.000
62.751	286.117	78.000
94.286	221.550	79.000
93.765	221.909	79.000
92.062	221.386	79.000
263.995	233.656	80.000
263.314	232.449	80.000
262.641	232.095	80.000
259.220	231.798	80.000
259.617	230.859	80.000
259.493	229.846	80.000
260.042	228.302	80.000
258.500	227.637	80.000
257.724	230.369	80.000
380.415	247.061	81.000
380.531	246.507	81.000
381.711	246.845	81.000
382.253	246.465	81.000
381.736	245.522	81.000
62.967	286.080	82.000
62.410	286.893	82.000
333.212	244.038	83.000
334.334	243.997	83.000
334.717	242.753	83.000
505.900	266.774	84.000
505.395	267.292	84.000
88.661	219.931	85.000
88.278	220.300	85.000
88.760	220.758	85.000
365.279	276.363	86.000
360.844	277.730	86.000
28.671	197.935	87.000
28.412	198.728	87.000
27.944	200.536	87.000
88.761	220.290	88.000
89.308	221.810	88.000
234.376	267.935	89.000
236.043	268.558	89.000
236.018	269.243	89.000
56.134	317.496	90.000
56.758	317.383	90.000
61.580	286.177	91.000
62.169	286.224	91.000
62.523	286.578	91.000
62.303	285.950	91.000
91.391	222.369	92.000
91.528	223.560	92.000
182.283	256.920	93.000
182.727	257.002	93.000
182.851	257.516	93.000
182.806	257.643	93.000
183.194	257.640	93.000
182.463	257.721	93.000
182.738	257.580	93.000
182.335	258.113	93.000
182.254	257.943	93.000
182.594	257.714	93.000
182.262	258.196	93.000
182.640	257.234	93.000
181.526	258.360	93.000
182.541	258.294	93.000
182.689	258.074	93.000
23.618	323.370	94.000
23.083	323.123	94.000
23.729	324.055	94.000
24.464	325.887	94.000
128.655	274.487	95.000
128.923	274.681	95.000
261.692	232.716	96.000
259.079	230.798	96.000
260.201	231.901	96.000
61.661	285.637	97.000
62.154	285.554	97.000
61.706	285.030	97.000
60.479	284.072	97.000
61.650	285.581	97.000
62.600	286.296	97.000
62.824	284.747	97.000
62.276	285.937	97.000
62.888	286.704	97.000
61.971	286.466	97.000
61.390	286.032	97.000
106.297	324.165	98.000
105.493	323.563	98.000
106.103	323.312	98.000
106.686	322.460	98.000
106.852	322.092	98.000
106.015	322.061	98.000
104.553	320.971	98.000
102.564	319.967	98.000
101.908	319.436	98.000
100.203	318.065	98.000
101.225	318.959	98.000
406.592	283.627	99.000
406.383	283.426	99.000
406.360	283.898	99.000
128.086	274.199	100.000
128.462	274.086	100.000
263.937	244.264	101.000
262.010	244.380	101.000
-0.415	225.110	102.000
-0.013	223.624	102.000
78.364	242.724	103.000
76.687	240.160	103.000
182.314	257.280	104.000
182.581	257.861	104.000
74.567	240.054	105.000
73.276	240.473	105.000
60.741	323.810	106.000
59.201	326.075	106.000
58.014	326.251	106.000
236.528	268.918	107.000
236.629	269.062	107.000
26.961	330.899	108.000
27.097	330.679	108.000
188.297	294.806	109.000
187.386	295.031	109.000
187.629	293.551	109.000
189.453	293.187	109.000
191.362	291.832	109.000
191.945	292.103	109.000
192.042	294.306	109.000
73.025	240.876	110.000
73.986	240.837	110.000
237.554	267.805	111.000
236.520	267.660	111.000
25.976	329.397	112.000
26.903	330.103	112.000
28.093	331.033	112.000
27.738	329.966	112.000
26.551	328.652	112.000
25.323	327.690	112.000
128.685	273.575	113.000
128.762	274.992	113.000
128.802	274.576	113.000
9.449	330.406	114.000
9.881	329.223	114.000
11.054	328.728	114.000
11.214	329.787	114.000
10.841	329.356	114.000
11.902	329.866	114.000
190.749	294.861	115.000
190.180	294.971	115.000
189.760	295.908	116.000
191.060	295.414	116.000
192.616	294.529	116.000
192.567	294.463	116.000
192.022	294.166	116.000
191.400	294.241	116.000
191.708	294.012	116.000
191.492	294.413	116.000
192.189	293.079	116.000
11.221	329.069	117.000
10.127	329.456	117.000
128.599	274.647	118.000
128.473	274.519	118.000
27.327	331.487	119.000
28.085	332.795	119.000
27.217	332.345	119.000
27.401	332.024	119.000
26.841	331.721	119.000
25.520	331.923	119.000
329.705	253.111	120.000
328.789	253.939	120.000
329.295	253.808	120.000
328.991	253.811	120.000
329.202	252.659	120.000
329.324	252.002	120.000
63.062	284.890	121.000
62.866	285.025	121.000
100.400	216.822	122.000
99.222	215.001	122.000
98.881	214.820	122.000
62.952	285.528	123.000
62.475	285.062	123.000
538.987	307.311	124.000
538.050	307.344	124.000
539.363	307.294	124.000
191.255	292.171	125.000
190.231	290.892	125.000
190.279	292.097	125.000
190.996	291.279	125.000
191.279	291.882	125.000
192.727	292.897	125.000
28.285	335.487	126.000
29.432	333.812	126.000
28.448	332.997	126.000
329.411	252.018	127.000
330.229	252.075	127.000
329.739	253.619	127.000
237.159	157.998	128.000
237.206	158.944	128.000
236.914	158.046	128.000
236.751	157.750	128.000
236.636	156.903	128.000
98.670	219.392	129.000
98.348	218.535	129.000
63.395	285.612	130.000
63.222	285.377	130.000
62.800	286.100	131.000
63.416	285.464	131.000
132.319	273.982	132.000
132.153	273.159	132.000
131.677	273.045	132.000
83.858	271.612	133.000
84.607	270.743	133.000
84.684	272.882	133.000
83.881	272.153	133.000
131.271	271.446	134.000
134.039	270.837	134.000
84.589	271.667	135.000
83.825	272.492	135.000
32.489	302.708	136.000
32.119	302.436	136.000
33.547	302.719	136.000
32.713	306.107	136.000
386.052	324.917	137.000
386.008	325.742	137.000
385.761	325.277	137.000
386.059	325.773	137.000
84.014	269.877	138.000
83.933	269.807	138.000
385.303	325.392	139.000
386.118	325.569	139.000
385.464	325.582	139.000
188.103	302.452	140.000
186.607	303.079	140.000
187.861	303.820	140.000
188.563	301.971	140.000
187.090	302.442	140.000
187.038	303.844	140.000
187.452	303.834	140.000
187.857	302.540	140.000
186.692	303.313	140.000
291.424	208.153	141.000
289.553	208.141	141.000
288.673	206.817	141.000
289.000	206.694	141.000
287.780	205.982	141.000
62.103	287.455	142.000
63.129	286.980	142.000
62.921	285.036	142.000
188.163	303.006	143.000
187.754	302.369	143.000
188.759	301.921	143.000
188.417	303.089	143.000
187.764	303.868	143.000
187.760	304.154	143.000
188.349	305.397	143.000
188.858	306.316	143.000
188.998	306.293	143.000
111.133	268.319	144.000
110.763	269.253	144.000
482.270	306.555	145.000
482.036	306.519	145.000
64.721	285.037	146.000
63.355	286.909	146.000
63.335	287.667	146.000
63.083	287.816	146.000
526.561	280.240	147.000
526.233	281.020	147.000
245.168	243.524	148.000
244.171	243.109	148.000
243.754	242.520	148.000
242.055	242.568	148.000
242.267	243.178	148.000
242.424	243.627	148.000
264.754	247.372	149.000
264.745	247.825	149.000
63.364	341.578	150.000
63.855	341.344	150.000
124.003	283.032	151.000
124.167	282.461	151.000
124.243	283.327	151.000
121.781	283.531	151.000
123.822	283.654	151.000
123.996	283.495	151.000
122.901	284.085	151.000
122.125	283.561	151.000
123.400	284.167	151.000
124.927	286.383	151.000
64.537	342.454	152.000
66.092	343.041	152.000
245.415	242.409	153.000
246.283	241.766	153.000
245.791	243.733	153.000
68.448	341.326	154.000
68.288	341.182	154.000
126.542	284.450	155.000
126.015	284.465	155.000
125.511	284.793	155.000
123.703	286.131	155.000
242.768	240.930	156.000
240.323	239.832	156.000
242.690	239.789	156.000
242.004	240.580	156.000
243.161	239.853	156.000
242.623	241.155	156.000
242.211	242.225	156.000
242.543	243.068	156.000
83.952	269.961	157.000
83.336	269.808	157.000
29.198	338.122	158.000
29.722	338.606	158.000
29.913	338.800	158.000
9.605	296.639	159.000
9.972	296.828	159.000
10.011	296.673	159.000
56.542	304.690	160.000
56.392	304.935	160.000
56.526	304.451	160.000
56.563	304.718	160.000
56.977	304.393	160.000
56.285	304.753	160.000
95.100	335.598	161.000
94.350	335.501	161.000
92.055	333.191	161.000
110.687	144.631	162.000
110.412	145.078	162.000
110.927	145.304	162.000
110.552	145.242	162.000
110.166	144.748	162.000
288.584	205.786	163.000
288.391	206.421	163.000
190.698	295.902	164.000
188.061	296.551	164.000
261.374	129.824	165.000
262.505	129.768	165.000
263.379	130.083	165.000
264.297	129.576	165.000
264.594	131.145	165.000
8.730	295.677	166.000
7.832	296.351	166.000
7.677	297.284	166.000
270.641	233.406	167.000
268.935	233.864	167.000
268.735	232.110	167.000
56.621	304.615	168.000
56.034	304.568	168.000
56.438	304.377	168.000
56.533	304.733	168.000
56.615	304.912	168.000
56.122	305.242	168.000
56.459	304.765	168.000
56.340	305.296	168.000
56.728	305.154	168.000
56.503	305.330	168.000
130.624	300.578	169.000
131.596	299.750	169.000
132.882	299.892	169.000
132.550	299.468	169.000
132.221	299.058	169.000
530.803	309.307	170.000
532.076	311.154	170.000
9.644	324.626	171.000
11.594	326.714	171.000
452.480	114.536	172.000
450.353	112.264	172.000
269.288	231.085	173.000
270.349	231.381	173.000
56.673	304.636	174.000
55.962	305.107	174.000
56.666	304.568	174.000
56.543	304.928	175.000
56.260	304.861	175.000
56.072	304.818	175.000
264.965	229.962	176.000
264.314	230.695	176.000
262.818	232.206	176.000
56.476	304.952	177.000
56.090	305.278	177.000
56.328	305.333	177.000
57.096	305.128	177.000
55.832	305.140	177.000
56.650	305.506	177.000
56.670	304.880	177.000
223.177	280.722	178.000
222.009	281.354	178.000
222.541	279.870	178.000
33.119	325.901	179.000
32.732	326.533	179.000
31.966	326.720	179.000
31.088	326.406	180.000
30.782	327.511	180.000
31.158	328.084	180.000
181.208	270.136	181.000
181.249	269.591	181.000
180.374	269.046	181.000
179.043	268.379	181.000
178.283	270.117	181.000
177.887	270.841	181.000
176.435	269.590	181.000
57.181	305.252	182.000
56.021	305.305	182.000
57.078	305.086	182.000
56.513	304.958	182.000
218.431	297.845	183.000
218.051	298.234	183.000
29.909	328.365	184.000
29.785	329.429	184.000
30.498	329.183	184.000
174.661	269.290	185.000
175.418	268.066	185.000
218.960	297.737	186.000
220.316	296.618	186.000
55.489	304.733	187.000
56.159	305.127	187.000
56.650	304.768	187.000
57.097	304.548	187.000
56.349	304.907	187.000
56.561	305.131	187.000
57.029	305.312	187.000
56.836	305.001	187.000
28.898	328.615	188.000
29.933	326.903	188.000
32.760	326.538	188.000
217.302	298.486	189.000
217.675	297.848	189.000
92.236	333.192	190.000
90.739	333.877	190.000
90.469	332.935	190.000
92.502	330.672	190.000
94.224	330.825	190.000
94.878	332.207	190.000
94.808	331.122	190.000
92.974	331.330	190.000
91.056	194.347	191.000
91.153	195.178	191.000
91.085	194.162	191.000
90.822	194.083	191.000
90.836	195.501	191.000
91.341	194.401	192.000
90.925	195.156	192.000
215.622	296.998	193.000
215.299	295.715	193.000
95.404	333.876	194.000
95.858	334.228	194.000
97.079	334.539	194.000
95.853	333.691	194.000
96.953	333.617	194.000
61.310	285.487	195.000
61.366	286.120	195.000
105.657	310.386	196.000
105.653	310.996	196.000
215.828	297.362	197.000
215.975	297.604	197.000
532.517	310.724	198.000
533.707	310.502	198.000
215.987	296.395	199.000
216.225	296.015	199.000
63.470	284.119	200.000
62.456	283.893	200.000
62.445	284.318	200.000
481.472	305.326	201.000
482.793	305.737	201.000
256.299	260.696	202.000
256.108	259.182	202.000
254.770	259.186	202.000
253.429	260.150	202.000
30.942	328.388	203.000
30.072	329.824	203.000
63.632	284.138	204.000
63.306	283.685	204.000
63.632	284.145	204.000
31.021	329.065	205.000
29.432	329.056	205.000
256.732	253.745	206.000
256.832	254.373	206.000
256.255	254.978	206.000
254.592	254.547	206.000
75.186	275.050	207.000
75.324	275.465	207.000
256.141	255.021	208.000
257.524	254.930	208.000
302.279	141.356	209.000
300.735	142.245	209.000
301.630	140.584	210.000
302.249	139.782	210.000
302.362	139.740	210.000
302.234	141.052	210.000
301.278	140.990	210.000
301.018	141.595	210.000
303.316	142.411	210.000
302.179	142.541	210.000
300.738	142.796	211.000
301.223	142.863	211.000
301.550	142.410	211.000
301.244	142.723	211.000
300.995	142.609	211.000
301.197	142.341	211.000
61.966	285.245	212.000
61.632	283.786	212.000
66.710	286.040	213.000
64.824	284.498	213.000
64.172	287.339	213.000
64.897	286.761	213.000
210.615	253.549	214.000
208.843	253.953	214.000
206.974	253.116	214.000
210.748	254.024	215.000
211.021	253.820	215.000
213.285	251.877	215.000
213.368	250.288	215.000
213.228	249.807	215.000
212.730	247.212	215.000
73.754	273.656	216.000
75.249	275.325	216.000
75.625	275.393	216.000
209.622	248.335	217.000
209.589	249.764	217.000
210.400	249.327	217.000
211.065	251.095	217.000
210.743	253.671	217.000
208.608	254.802	217.000
209.575	253.281	217.000
209.790	250.833	217.000
209.561	252.173	217.000
207.776	254.481	217.000
207.281	254.547	217.000
60.014	288.256	218.000
61.299	289.309	218.000
188.047	239.959	219.000
188.816	239.988	219.000
207.483	257.602	220.000
206.792	256.250	220.000
205.417	255.116	220.000
206.786	253.846	220.000
241.717	124.156	221.000
241.910	123.798	221.000
208.287	253.558	222.000
206.865	253.843	222.000
241.206	123.977	223.000
241.324	123.364	223.000
8.993	331.049	224.000
9.772	329.725	224.000
-23.204	264.973	225.000
-21.490	264.824	225.000
-23.229	263.757	225.000
-22.648	264.231	225.000
-24.952	264.420	225.000
-24.952	264.420	225.000
-23.995	263.289	225.000
-24.182	264.213	225.000
-24.413	265.526	225.000
192.792	244.673	226.000
194.177	244.060	226.000
194.041	244.026	226.000
194.802	244.309	226.000
193.468	243.818	226.000
193.468	243.818	226.000
192.290	243.609	226.000
190.589	244.159	226.000
189.901	245.355	226.000
191.731	245.539	226.000
193.076	246.257	226.000
192.795	245.819	226.000
191.472	244.897	226.000
192.572	245.123	226.000
191.983	244.930	226.000
191.921	244.632	226.000
191.179	243.601	226.000
205.877	461.992	227.000
204.969	461.268	227.000
7.460	327.799	228.000
7.460	327.799	228.000
427.140	313.705	229.000
427.140	313.705	229.000
297.046	115.585	230.000
297.046	115.585	230.000
297.337	117.073	230.000
299.004	116.046	230.000
298.742	116.396	230.000
300.218	116.854	230.000
333.185	139.864	231.000
333.185	139.864	231.000
364.877	236.989	232.000
366.068	237.228	232.000
366.002	236.611	232.000
120.080	280.319	233.000
121.079	279.814	233.000
121.869	280.540	233.000
121.654	280.234	233.000
121.841	280.542	233.000
121.607	280.602	233.000
121.918	280.123	233.000
123.948	280.854	233.000
124.489	280.195	233.000
124.521	281.775	233.000
124.040	281.469	233.000
90.674	251.760	234.000
90.035	249.854	234.000
-28.069	265.782	235.000
-27.522	263.527	235.000
-29.367	261.541	235.000
-31.444	261.836	235.000
299.097	118.702	236.000
300.293	118.331	236.000
176.913	225.251	237.000
179.350	226.001	237.000
179.196	227.189	237.000
178.278	229.160	237.000
179.012	230.508	237.000
-31.777	261.709	238.000
-31.616	260.949	238.000
-31.673	261.822	238.000
-30.462	264.714	238.000
241.501	122.986	239.000
241.833	123.990	239.000
79.040	280.159	240.000
78.988	277.578	240.000
82.609	275.705	240.000
242.118	123.785	241.000
241.631	123.960	241.000
290.188	121.582	242.000
290.205	122.087	242.000
289.728	121.401	242.000
-28.985	268.444	243.000
-27.974	268.009	243.000
-29.036	267.725	243.000
-26.683	267.876	243.000
-24.825	267.444	243.000
-23.024	268.477	243.000
-22.112	269.360	243.000
-22.190	268.063	243.000
-22.593	269.165	243.000
-21.252	270.334	243.000
-19.614	268.685	243.000
-20.737	269.420	243.000
-20.675	269.255	243.000
-20.970	267.718	243.000
-22.018	268.360	243.000
-23.021	268.667	243.000
-23.207	267.917	243.000
-23.876	267.763	243.000
-24.188	268.373	243.000
-24.947	268.485	243.000
-24.812	269.499	243.000
-26.022	270.613	243.000
-26.308	270.547	243.000
-27.532	266.721	243.000
42.720	227.033	244.000
42.366	226.968	244.000
42.714	227.469	244.000
43.212	227.938	244.000
43.154	227.499	244.000
43.870	228.283	244.000
43.011	227.544	244.000
42.338	227.157	244.000
41.431	226.377	244.000
41.115	226.000	244.000
42.002	226.025	244.000
42.397	226.245	244.000
41.443	225.571	245.000
41.002	225.483	245.000
41.651	225.448	245.000
42.244	225.522	245.000
41.877	224.664	245.000
24.672	315.895	246.000
23.080	315.907	246.000
5.358	316.267	247.000
5.727	315.308	247.000
5.394	315.300	247.000
24.545	317.944	248.000
26.004	318.619	248.000
75.730	277.863	249.000
77.884	277.102	249.000
80.282	279.125	249.000
24.481	317.983	250.000
25.555	318.426	250.000
25.919	317.626	251.000
25.823	316.911	251.000
24.985	316.410	251.000
23.683	318.119	251.000
24.557	319.943	252.000
24.698	321.034	252.000
24.687	320.576	252.000
24.884	320.014	252.000
26.084	320.144	252.000
27.023	320.402	252.000
82.999	277.069	253.000
81.923	276.510	253.000
110.411	194.851	254.000
109.591	194.076	254.000
108.884	197.328	255.000
108.023	196.537	255.000
106.723	195.452	255.000
106.545	194.859	255.000
106.331	194.750	255.000
139.052	111.792	256.000
140.431	112.536	256.000
136.215	111.486	257.000
136.792	112.436	257.000
79.638	275.976	258.000
80.665	275.751	258.000
79.899	276.598	258.000
29.118	225.386	259.000
29.652	225.223	259.000
86.582	246.263	260.000
86.422	246.218	260.000
86.671	246.042	260.000
86.166	246.086	260.000
80.197	276.769	261.000
79.869	276.246	261.000
28.231	222.323	262.000
28.073	222.681	262.000
26.562	222.398	262.000
26.620	222.772	262.000
78.589	275.332	263.000
79.397	273.078	263.000
55.539	286.011	264.000
55.909	285.551	264.000
141.865	269.623	265.000
142.386	270.122	265.000
141.961	269.719	265.000
141.967	269.759	265.000
142.217	269.906	265.000
142.737	269.814	265.000
142.231	270.195	265.000
142.018	269.879	265.000
142.346	270.108	265.000
142.281	269.876	265.000
141.922	269.673	265.000
142.481	269.357	265.000
141.993	269.443	265.000
142.643	269.540	265.000
142.142	269.459	265.000
141.938	269.837	265.000
141.254	269.866	265.000
141.813	269.382	265.000
141.755	270.649	265.000
141.808	269.657	265.000
187.581	256.951	266.000
187.732	256.800	266.000
187.218	256.103	267.000
186.967	255.635	267.000
186.571	255.869	267.000
186.734	256.290	267.000
186.927	255.948	267.000
187.037	256.261	267.000
168.413	152.792	268.000
168.312	152.768	268.000
168.728	151.144	268.000
169.631	151.688	269.000
169.230	152.083	269.000
169.482	152.139	269.000
169.639	152.482	269.000
169.829	153.536	269.000
171.123	154.692	269.000
169.600	154.343	269.000
167.859	154.583	269.000
167.470	153.148	269.000
187.415	256.511	270.000
186.637	257.123	270.000
80.001	272.945	271.000
80.257	273.238	271.000
66.594	342.720	272.000
66.849	341.887	272.000
167.652	154.916	273.000
168.864	154.548	273.000
169.142	154.020	273.000
187.394	294.135	274.000
187.614	293.608	274.000
185.504	291.984	274.000
61.607	287.236	275.000
61.489	287.536	275.000
141.334	269.186	276.000
142.034	269.512	276.000
141.831	269.080	276.000
142.016	269.179	276.000
141.325	270.028	276.000
182.769	289.873	277.000
181.323	290.260	277.000
180.230	289.896	277.000
178.198	287.482	277.000
177.165	286.309	277.000
176.477	287.020	277.000
179.551	289.553	277.000
181.549	291.682	278.000
181.496	290.578	278.000
184.528	291.958	278.000
184.858	292.367	278.000
182.228	291.606	278.000
180.350	288.986	278.000
183.312	289.415	279.000
185.346	289.796	279.000
183.398	290.325	279.000
182.089	290.414	280.000
180.803	289.195	280.000
180.002	289.675	281.000
180.644	287.863	281.000
182.481	288.199	281.000
181.694	288.273	281.000
81.581	276.392	282.000
79.883	275.536	282.000
180.608	292.005	283.000
180.756	290.226	283.000
5.868	315.359	284.000
6.277	312.851	284.000
90.831	192.400	285.000
90.776	192.606	285.000
91.244	192.710	285.000
91.018	192.532	286.000
91.086	192.344	286.000
91.233	192.379	286.000
91.046	192.370	286.000
91.196	192.750	286.000
264.727	159.300	287.000
265.008	160.226	287.000
265.215	159.471	287.000
264.912	159.121	287.000
264.716	158.379	287.000
263.392	158.755	288.000
263.908	158.753	288.000
263.392	159.109	288.000
263.795	158.921	288.000
263.496	158.308	288.000
262.879	158.632	288.000
261.767	159.187	288.000
261.642	158.991	289.000
261.642	158.991	289.000
261.270	159.627	289.000
260.359	159.326	289.000
260.431	159.325	289.000
261.280	158.726	289.000
261.767	158.875	289.000
262.576	158.493	289.000
263.169	159.104	289.000
264.431	158.963	289.000
55.861	304.940	290.000
54.567	304.557	290.000
54.785	304.181	290.000
54.941	304.224	290.000
173.640	283.493	291.000
171.156	284.549	291.000
171.414	284.250	291.000
172.967	284.182	291.000
238.350	112.106	292.000
237.925	112.634	292.000
55.269	288.074	293.000
55.540	289.216	293.000
222.582	157.054	294.000
221.836	156.869	294.000
194.884	247.256	295.000
194.125	245.900	295.000
194.056	246.326	295.000
267.204	213.188	296.000
266.874	212.429	296.000
166.980	190.842	297.000
167.013	190.450	297.000
391.266	285.615	298.000
390.635	286.282	298.000
415.613	211.155	299.000
414.989	211.370	299.000
415.629	211.554	299.000
415.013	212.137	299.000
367.442	288.745	300.000
366.821	287.363	300.000
366.693	287.077	300.000
450.304	340.095	301.000
449.750	339.409	301.000
476.448	292.216	302.000
478.246	291.828	302.000
454.955	247.320	303.000
454.856	246.863	303.000
454.918	246.740	303.000
454.515	247.114	303.000
454.356	247.361	303.000
454.356	247.289	303.000
454.835	247.397	303.000
454.412	247.111	303.000
455.044	247.401	303.000
455.243	247.221	303.000
314.376	294.693	304.000
314.194	295.797	304.000
462.266	328.862	305.000
461.543	329.430	305.000
518.033	206.663	306.000
517.554	208.285	306.000
518.774	208.950	306.000
207.138	269.333	307.000
206.642	270.179	307.000
207.043	270.959	307.000
388.995	286.701	308.000
389.484	287.078	308.000
390.954	288.190	308.000
390.023	288.161	308.000
390.396	286.188	308.000
391.528	285.712	308.000
393.103	285.940	308.000
393.139	286.650	308.000
393.882	286.873	308.000
214.533	279.333	309.000
214.594	277.698	309.000
213.605	277.876	309.000
167.176	190.095	310.000
167.608	190.381	310.000
167.625	190.548	310.000
168.588	190.557	310.000
169.202	191.076	310.000
168.840	192.051	310.000
167.421	192.030	310.000
477.950	291.276	311.000
477.251	291.974	311.000
281.810	361.695	312.000
281.360	361.407	312.000
315.321	296.095	313.000
317.275	295.501	313.000
460.478	330.011	314.000
461.043	328.553	314.000
461.072	328.131	314.000
461.624	328.003	314.000
461.494	328.104	314.000
461.908	327.680	314.000
461.979	328.193	314.000
462.783	327.625	314.000
519.150	207.181	315.000
520.305	206.828	315.000
521.870	207.868	315.000
315.150	295.034	316.000
315.644	294.330	316.000
366.025	286.500	317.000
366.488	286.815	317.000
352.309	253.584	318.000
352.466	253.803	318.000
352.238	253.572	318.000
352.413	253.976	318.000
352.161	253.439	318.000
352.141	253.838	318.000
352.319	253.647	318.000
352.072	253.770	318.000
203.202	397.097	319.000
203.346	398.078	319.000
418.588	212.850	320.000
418.645	214.120	320.000
455.431	252.788	321.000
455.054	253.239	321.000
390.490	207.577	322.000
390.520	207.780	322.000
454.588	253.372	323.000
455.225	253.479	323.000
455.591	253.563	323.000
368.905	287.628	324.000
368.495	287.825	324.000
368.250	287.943	324.000
368.183	287.003	324.000
367.791	287.044	324.000
368.196	287.234	324.000
391.579	286.240	325.000
390.483	288.378	325.000
389.936	290.242	325.000
388.806	289.492	325.000
390.405	288.892	325.000
392.061	290.156	325.000
392.940	289.718	325.000
461.058	328.918	326.000
460.408	329.175	326.000
79.630	252.689	327.000
77.992	252.552	327.000
79.326	252.343	327.000
78.479	253.193	327.000
259.896	281.451	328.000
261.041	282.083	328.000
434.819	353.831	329.000
432.843	352.404	329.000
431.870	353.783	329.000
431.506	354.054	329.000
522.999	209.010	330.000
521.829	209.395	330.000
522.722	209.288	330.000
521.281	209.977	330.000
520.452	212.138	330.000
261.984	281.167	331.000
262.335	280.158	331.000
395.923	287.973	332.000
397.559	287.161	332.000
397.581	287.693	332.000
397.454	288.019	332.000
396.121	287.283	332.000
396.295	287.625	332.000
398.270	286.468	332.000
398.296	286.463	332.000
519.851	211.806	333.000
520.624	212.124	333.000
443.454	327.774	334.000
444.550	328.474	334.000
444.485	329.758	334.000
444.870	330.070	334.000
417.066	214.582	335.000
416.649	215.663	335.000
416.674	215.156	335.000
416.165	215.477	335.000
416.850	215.902	335.000
416.384	215.528	335.000
416.084	215.861	335.000
416.927	214.953	335.000
416.895	215.139	335.000
73.573	217.638	336.000
74.478	216.236	336.000
521.152	210.930	337.000
522.250	211.162	337.000
284.592	302.257	338.000
285.029	301.753	338.000
455.314	253.667	339.000
455.743	252.836	339.000
455.332	253.101	339.000
424.595	315.951	340.000
424.697	317.006	340.000
285.188	301.365	341.000
285.215	301.498	341.000
285.161	301.615	341.000
285.012	301.531	341.000
284.601	302.165	341.000
284.948	301.814	341.000
285.571	301.307	341.000
284.830	302.650	341.000
446.780	340.184	342.000
446.664	339.127	342.000
295.218	141.203	343.000
295.501	139.789	343.000
295.391	140.850	343.000
455.458	252.918	344.000
455.651	253.032	344.000
455.697	253.129	344.000
295.945	102.138	345.000
296.015	101.633	345.000
209.746	393.908	346.000
209.440	394.068	346.000
96.203	330.758	347.000
95.946	332.552	347.000
97.216	331.680	347.000
516.373	211.216	348.000
515.355	213.750	348.000
517.065	214.300	348.000
96.869	331.184	349.000
96.976	330.369	349.000
400.061	286.432	350.000
400.929	286.919	350.000
142.322	323.295	351.000
142.913	324.006	351.000
143.237	323.447	351.000
529.743	267.569	352.000
530.210	265.983	352.000
530.928	264.204	352.000
533.213	265.733	353.000
532.270	264.670	353.000
530.720	263.935	353.000
527.923	263.716	353.000
-24.164	295.917	354.000
-25.569	296.926	354.000
528.633	263.822	355.000
530.044	262.457	355.000
532.496	262.827	355.000
532.658	261.284	355.000
450.739	253.664	356.000
450.813	253.224	356.000
451.122	253.478	356.000
451.036	253.055	356.000
450.801	253.610	356.000
451.230	253.344	356.000
451.052	253.251	356.000
450.888	253.248	356.000
450.998	253.158	356.000
450.715	253.106	356.000
450.845	253.616	356.000
371.928	290.202	357.000
372.634	290.524	357.000
371.912	288.609	357.000
451.344	253.028	358.000
451.253	253.372	358.000
450.952	253.394	358.000
451.321	253.158	358.000
533.873	257.884	359.000
532.260	257.501	359.000
533.481	257.004	359.000
450.876	253.554	360.000
450.813	253.808	360.000
450.970	253.286	360.000
532.535	257.427	361.000
532.419	257.311	361.000
533.251	257.287	361.000
532.592	257.701	361.000
530.997	258.662	362.000
532.054	259.296	362.000
532.108	259.492	362.000
533.732	259.585	363.000
531.203	259.597	363.000
530.630	259.258	363.000
529.526	257.647	363.000
529.313	257.950	363.000
283.849	363.661	364.000
283.217	365.514	364.000
352.469	252.825	365.000
352.865	252.780	365.000
352.589	253.279	366.000
352.192	253.462	366.000
209.485	394.382	367.000
209.413	394.077	367.000
208.749	394.019	367.000
284.698	367.666	368.000
284.760	368.268	368.000
283.790	369.279	368.000
283.450	367.508	368.000
284.444	366.494	368.000
248.914	384.392	369.000
248.756	384.069	369.000
249.375	384.052	369.000
249.136	384.261	369.000
352.943	253.217	370.000
353.220	252.998	370.000
353.593	252.965	370.000
285.656	369.393	371.000
285.796	369.067	371.000
110.513	114.112	372.000
110.505	111.721	372.000
248.404	384.412	373.000
249.064	384.461	373.000
249.465	384.691	373.000
248.898	384.146	373.000
248.863	384.247	373.000
353.050	253.303	374.000
353.336	253.557	374.000
352.557	253.441	374.000
248.932	384.843	375.000
249.523	384.576	375.000
249.255	384.729	375.000
249.517	384.146	375.000
248.832	384.294	375.000
249.313	384.943	375.000
248.870	384.267	375.000
249.179	384.646	375.000
249.340	384.885	375.000
249.527	384.486	375.000
248.767	384.597	375.000
248.881	384.649	375.000
248.975	384.306	375.000
249.150	385.044	375.000
352.426	253.197	376.000
352.646	253.520	376.000
417.905	288.197	377.000
417.528	288.246	377.000
507.920	221.531	378.000
507.720	221.461	378.000
508.688	220.037	378.000
509.680	218.067	378.000
353.204	253.102	379.000
353.684	252.990	379.000
417.318	289.445	380.000
417.416	289.473	380.000
249.268	384.848	381.000
248.741	384.903	381.000
249.464	384.484	381.000
249.281	384.693	381.000
249.205	384.357	381.000
353.314	253.010	382.000
352.847	253.193	382.000
353.145	253.046	382.000
249.173	384.768	383.000
249.097	384.435	383.000
249.130	384.644	383.000
249.083	384.320	383.000
249.232	384.302	383.000
248.643	384.373	383.000
248.907	384.514	383.000
248.636	385.018	383.000
248.914	384.551	383.000
248.826	384.334	383.000
249.094	384.617	383.000
248.941	384.548	383.000
249.153	384.531	383.000
300.751	150.264	384.000
300.275	150.461	384.000
299.495	150.229	384.000
300.648	148.674	385.000
299.272	147.272	385.000
299.800	147.259	385.000
59.422	207.666	386.000
58.500	206.616	386.000
58.453	206.382	386.000
383.540	234.422	387.000
382.571	233.993	387.000
382.306	234.904	387.000
275.428	286.254	388.000
276.896	285.597	388.000
277.411	285.430	388.000
276.434	283.778	388.000
277.469	283.817	388.000
275.668	284.674	388.000
273.601	284.759	388.000
273.063	284.020	388.000
274.067	283.145	388.000
274.411	283.012	388.000
274.671	282.448	388.000
272.683	281.544	388.000
200.440	208.589	389.000
201.531	208.012	389.000
201.149	208.005	389.000
200.760	206.877	389.000
332.233	285.469	390.000
331.753	284.421	390.000
332.191	283.099	390.000
377.954	287.465	391.000
376.758	286.457	391.000
377.212	287.259	391.000
377.204	288.312	391.000
376.434	287.307	391.000
310.085	171.766	392.000
310.239	171.351	392.000
115.827	335.790	393.000
116.255	336.369	393.000
210.380	393.787	394.000
210.281	393.775	394.000
210.530	393.680	394.000
210.058	393.944	394.000
234.476	334.583	395.000
235.903	337.363	395.000
58.262	311.115	396.000
58.381	310.368	396.000
58.187	310.425	396.000
59.114	309.648	396.000
60.417	309.725	396.000
60.067	308.157	396.000
58.812	307.866	396.000
58.507	309.716	396.000
59.167	309.816	396.000
58.807	309.888	396.000
59.346	309.380	396.000
58.450	310.047	396.000
57.993	310.866	396.000
56.710	310.054	396.000
57.697	309.814	396.000
381.547	235.469	397.000
382.019	236.090	397.000
381.900	236.083	397.000
381.543	236.523	397.000
381.969	236.872	397.000
508.202	340.272	398.000
507.341	339.834	398.000
507.599	339.327	398.000
507.680	340.357	398.000
130.302	483.668	399.000
129.028	483.719	399.000
330.899	264.620	400.000
331.708	265.306	400.000
416.345	287.084	401.000
415.104	287.429	401.000
415.278	287.566	401.000
413.828	290.156	401.000
288.257	277.445	402.000
287.354	277.271	402.000
267.418	190.406	403.000
265.537	190.882	403.000
128.223	483.578	404.000
128.133	483.563	404.000
128.636	484.131	404.000
280.655	320.000	405.000
280.455	319.357	405.000
287.842	278.612	406.000
288.246	277.807	406.000
307.133	273.216	407.000
307.323	273.864	407.000
487.536	197.923	408.000
487.616	197.953	408.000
487.694	197.956	408.000
487.410	198.839	408.000
487.216	198.190	408.000
487.143	198.043	408.000
117.873	112.562	409.000
116.428	112.841	409.000
117.030	113.180	409.000
176.966	152.929	410.000
176.010	151.731	410.000
174.658	152.332	410.000
267.938	191.253	411.000
268.125	191.238	411.000
504.844	338.715	412.000
505.300	338.809	412.000
506.400	338.980	412.000
506.456	339.348	412.000
506.530	339.390	412.000
506.138	339.306	412.000
506.680	339.663	412.000
506.321	340.113	412.000
506.495	339.271	412.000
480.292	236.273	413.000
480.026	236.947	413.000
-26.217	208.471	414.000
-25.340	208.338	414.000
280.423	321.547	415.000
280.255	321.554	415.000
413.451	291.791	416.000
413.071	292.667	416.000
413.384	292.202	416.000
414.235	291.861	416.000
413.449	290.984	416.000
414.915	292.094	416.000
416.880	292.062	416.000
416.906	292.534	416.000
416.693	292.950	416.000
416.213	293.630	416.000
480.584	236.592	417.000
480.704	236.803	417.000
273.970	284.702	418.000
275.749	283.678	418.000
274.578	283.582	418.000
-10.351	305.527	419.000
-10.308	305.233	419.000
-10.978	305.371	419.000
34.969	310.919	420.000
34.130	311.505	420.000
34.973	310.983	420.000
36.536	311.220	420.000
172.419	226.181	421.000
173.382	225.844	421.000
119.779	334.990	422.000
119.176	335.151	422.000
279.996	321.737	423.000
280.797	320.710	423.000
281.732	321.548	423.000
116.019	112.557	424.000
115.099	113.896	424.000
116.484	113.935	424.000
506.853	338.684	425.000
507.588	338.509	425.000
507.635	338.650	425.000
507.974	338.208	425.000
507.447	338.155	425.000
507.982	338.170	425.000
507.927	337.723	425.000
507.995	338.296	425.000
57.665	308.818	426.000
57.386	309.657	426.000
124.586	486.321	427.000
124.914	486.000	427.000
124.882	486.651	427.000
125.020	488.047	427.000
124.759	488.500	427.000
125.194	487.947	427.000
234.913	336.633	428.000
235.026	336.248	428.000
236.258	337.877	428.000
273.897	284.706	429.000
274.993	283.610	429.000
37.397	311.516	430.000
37.359	312.071	430.000
210.079	393.704	431.000
210.443	394.210	431.000
412.857	292.829	432.000
414.172	294.800	432.000
351.500	253.733	433.000
351.384	254.841	433.000
352.862	253.037	433.000
352.528	253.620	433.000
352.958	253.559	433.000
106.498	369.613	434.000
107.034	368.206	434.000
239.300	341.279	435.000
237.691	340.930	435.000
236.273	340.086	435.000
236.291	340.009	435.000
235.640	340.336	435.000
236.675	339.225	435.000
238.493	337.286	435.000
414.333	292.429	436.000
414.144	291.520	436.000
413.760	291.393	436.000
167.303	209.973	437.000
167.381	210.387	437.000
168.089	210.248	437.000
167.466	210.702	437.000
167.296	210.953	437.000
287.040	275.961	438.000
287.782	275.121	438.000
125.223	488.739	439.000
126.653	488.774	439.000
127.279	489.960	439.000
59.331	310.325	440.000
59.975	309.880	440.000
61.480	309.568	440.000
61.544	309.205	440.000
61.324	309.823	440.000
335.978	268.441	441.000
336.396	268.636	441.000
337.058	268.155	441.000
337.512	269.652	441.000
338.779	270.108	441.000
413.113	291.134	442.000
413.566	291.605	442.000
412.991	290.751	442.000
412.718	290.783	442.000
383.453	236.093	443.000
382.004	237.252	443.000
381.868	236.000	443.000
381.134	237.095	443.000
31.946	309.568	444.000
31.666	310.736	444.000
352.699	253.097	445.000
352.914	253.583	445.000
352.893	253.425	445.000
61.169	311.033	446.000
60.256	311.028	446.000
339.594	271.092	447.000
339.614	271.516	447.000
393.124	285.499	448.000
392.715	286.541	448.000
392.483	286.811	448.000
339.593	272.463	449.000
339.677	272.437	449.000
283.365	318.676	450.000
282.384	319.138	450.000
432.920	354.854	451.000
432.253	354.123	451.000
339.340	272.428	452.000
340.143	271.828	452.000
340.126	268.579	452.000
338.880	268.544	452.000
340.407	268.784	452.000
340.617	267.868	452.000
340.880	268.343	452.000
341.120	267.825	452.000
341.318	267.197	452.000
342.175	266.874	452.000
282.152	317.134	453.000
280.983	317.302	453.000
280.317	317.520	453.000
430.760	354.618	454.000
430.182	355.110	454.000
430.567	355.281	454.000
430.360	354.464	454.000
430.772	352.484	455.000
430.915	354.462	455.000
340.130	268.375	456.000
340.132	268.777	456.000
339.237	268.343	456.000
339.256	268.817	456.000
340.311	268.497	456.000
340.840	267.734	456.000
340.017	269.319	456.000
339.552	269.343	456.000
339.585	269.053	456.000
340.034	269.725	456.000
341.069	268.674	456.000
352.878	253.076	457.000
352.850	253.366	457.000
352.779	253.368	457.000
353.138	253.430	457.000
352.796	253.522	457.000
352.944	253.174	457.000
352.770	253.762	457.000
210.298	393.234	458.000
210.524	393.402	458.000
11.133	218.785	459.000
11.133	218.785	459.000
13.829	218.755	459.000
498.048	273.488	460.000
498.048	273.488	460.000
526.147	261.956	461.000
525.576	261.856	461.000
526.103	261.789	461.000
53.484	203.582	462.000
53.255	203.603	462.000
60.132	310.171	463.000
60.461	312.466	463.000
61.204	312.150	463.000
60.119	312.178	463.000
59.986	311.199	463.000
59.311	311.370	463.000
457.912	150.624	464.000
458.338	151.838	464.000
56.738	313.086	465.000
55.276	312.506	465.000
236.528	341.462	466.000
236.513	340.613	466.000
468.726	255.920	467.000
469.233	256.303	467.000
468.339	255.738	467.000
431.985	352.019	468.000
430.913	352.190	468.000
263.821	388.006	469.000
264.652	387.639	469.000
431.761	351.293	470.000
432.618	351.429	470.000
432.415	350.642	470.000
447.213	271.739	471.000
447.951	271.005	471.000
446.071	269.552	472.000
445.961	269.943	472.000
444.881	269.835	472.000
443.569	270.384	472.000
442.194	268.381	473.000
444.752	268.835	473.000
444.493	267.303	473.000
445.180	268.098	473.000
445.023	268.373	473.000
444.506	268.880	473.000
444.343	269.358	473.000
443.958	268.844	473.000
459.551	151.268	474.000
460.845	150.923	474.000
460.981	151.973	475.000
461.846	152.062	475.000
462.456	151.950	475.000
444.598	266.972	476.000
444.110	266.948	476.000
443.750	269.045	477.000
444.934	268.377	477.000
447.090	268.217	477.000
446.857	269.770	477.000
445.096	268.845	477.000
443.408	268.648	477.000
342.585	161.780	478.000
342.013	162.016	478.000
133.108	485.258	479.000
134.174	483.910	479.000
134.815	483.239	479.000
460.126	151.506	480.000
459.470	151.541	480.000
460.569	152.818	480.000
461.168	152.843	480.000
462.143	151.226	480.000
-12.777	310.115	481.000
-13.139	309.434	481.000
490.305	191.365	482.000
489.672	192.189	482.000
490.143	192.801	482.000
132.590	485.557	483.000
135.002	485.061	483.000
135.278	486.200	483.000
134.638	485.289	483.000
134.738	486.264	483.000
340.686	161.466	484.000
337.863	160.868	484.000
337.286	160.902	484.000
489.672	191.561	485.000
489.037	192.023	485.000
122.832	370.936	486.000
123.136	370.610	486.000
122.590	370.641	486.000
123.757	371.537	486.000
124.786	371.336	486.000
126.163	371.891	486.000
126.703	371.538	486.000
126.718	371.685	486.000
126.460	371.328	486.000
126.766	371.576	486.000
126.928	372.020	486.000
127.432	372.488	486.000
126.938	372.497	486.000
183.028	206.269	487.000
183.138	206.387	487.000
209.644	137.579	488.000
210.660	137.052	488.000
211.907	137.214	488.000
212.654	136.666	488.000
156.637	334.078	489.000
156.369	334.275	489.000
156.678	334.165	489.000
158.571	333.094	489.000
159.809	333.326	489.000
161.160	333.598	489.000
161.948	332.737	489.000
160.577	331.589	489.000
159.827	331.260	489.000
161.370	333.177	489.000
161.304	334.042	489.000
159.407	333.873	489.000
159.647	334.555	489.000
161.126	334.638	489.000
162.581	333.511	489.000
162.422	332.019	489.000
158.661	331.512	489.000
156.989	331.477	489.000
243.315	351.441	490.000
243.938	349.020	490.000
291.386	278.704	491.000
289.095	277.223	491.000
385.731	264.810	492.000
385.503	265.055	492.000
384.855	264.872	492.000
453.848	249.368	493.000
453.437	249.079	493.000
452.763	249.864	493.000
425.939	336.531	494.000
427.427	337.752	494.000
478.472	338.017	495.000
478.703	337.962	495.000
480.880	336.466	495.000
131.496	484.032	496.000
131.109	484.318	496.000
131.161	484.006	496.000
131.128	484.530	496.000
131.616	484.203	496.000
131.027	483.901	496.000
129.415	484.168	496.000
478.534	274.115	497.000
478.497	272.628	497.000
463.301	153.591	498.000
464.365	154.032	498.000
463.295	154.631	498.000
532.077	215.896	499.000
532.594	216.254	499.000
532.275	215.475	499.000
532.751	215.585	499.000
384.206	262.232	500.000
384.596	262.547	500.000
383.278	263.169	500.000
384.540	263.042	500.000
169.787	139.753	501.000
169.212	139.955	501.000
175.545	228.643	502.000
175.784	229.269	502.000
176.095	228.226	502.000
43.463	309.916	503.000
44.134	312.251	503.000
43.966	311.877	503.000
129.445	485.059	504.000
128.332	484.201	504.000
127.820	485.169	504.000
127.772	486.564	504.000
386.417	264.131	505.000
384.326	264.837	505.000
386.389	266.185	505.000
385.899	267.186	505.000
385.857	267.897	505.000
385.417	267.958	505.000
383.871	268.428	505.000
470.624	249.663	506.000
471.205	249.387	506.000
175.626	229.409	507.000
175.796	229.540	507.000
44.475	314.086	508.000
43.664	314.492	508.000
42.932	315.800	508.000
470.821	249.290	509.000
470.264	249.150	509.000
471.383	249.201	509.000
471.914	249.271	509.000
471.116	248.696	509.000
126.619	372.495	510.000
127.371	371.851	510.000
104.906	144.186	511.000
105.882	142.877	511.000
457.851	256.089	512.000
458.129	255.935	512.000
44.065	313.487	513.000
44.868	313.825	513.000
45.526	312.330	513.000
490.817	309.596	514.000
491.079	308.414	514.000
127.839	371.156	515.000
127.001	370.557	515.000
126.671	369.707	515.000
126.661	369.942	515.000
386.245	267.184	516.000
384.960	264.852	516.000
505.896	257.980	517.000
505.878	259.204	517.000
158.990	332.612	518.000
159.218	333.557	518.000
159.103	333.289	518.000
158.878	334.304	518.000
123.326	487.365	519.000
123.799	488.080	519.000
46.962	313.109	520.000
47.592	312.620	520.000
48.431	313.834	520.000
365.781	157.575	521.000
366.158	158.021	521.000
365.813	157.286	521.000
367.000	156.121	521.000
461.950	156.495	522.000
461.694	156.624	522.000
182.674	206.523	523.000
181.719	206.192	523.000
471.400	249.316	524.000
470.973	249.863	524.000
366.282	155.888	525.000
366.087	157.146	525.000
48.770	317.380	526.000
49.403	317.838	526.000
482.189	335.111	527.000
482.377	337.620	527.000
481.189	336.934	527.000
482.492	338.207	527.000
482.560	338.560	527.000
483.275	336.734	527.000
382.233	202.428	528.000
382.049	203.063	528.000
382.288	203.643	528.000
-12.824	279.367	529.000
-13.522	278.154	529.000
-13.528	278.231	529.000
-14.134	279.642	529.000
-14.954	279.794	529.000
-15.102	279.985	529.000
461.367	157.292	530.000
462.162	156.142	530.000
49.742	318.013	531.000
48.956	317.656	531.000
507.642	259.509	532.000
508.580	260.831	532.000
508.874	260.338	532.000
508.306	260.857	532.000
509.490	261.068	532.000
366.966	155.706	533.000
368.084	156.122	533.000
365.447	154.576	533.000
464.828	155.337	534.000
465.019	154.663	534.000
464.344	154.851	534.000
464.409	154.473	534.000
466.068	154.108	534.000
480.279	336.612	535.000
479.898	337.190	535.000
477.973	338.075	535.000
477.282	337.496	535.000
476.173	337.036	535.000
470.667	249.588	536.000
470.621	249.199	536.000
528.071	299.927	537.000
528.244	299.801	537.000
[truncated: 4,880 more rows]
