# Supplementary material for: The transpeptidase PBP2 governs initial localization and activity of the major cell-wall synthesis machinery in E. coli
Source: eLife. 2020 Feb 20;9:e50629. doi: 10.7554/eLife.50629 (PMC7089770; doi:10.7554/eLife.50629)
Supplement: Source data 1. [file elife-50629-data1.zip › data/fast/PAmCherry/A22inliq30_4.txt]

X Y ID
54.256	155.494	1.000
54.573	154.872	1.000
367.376	158.001	2.000
367.583	158.215	2.000
406.874	268.356	3.000
408.526	266.911	3.000
409.012	267.907	3.000
283.158	269.699	4.000
282.438	267.573	4.000
282.781	268.227	4.000
281.908	268.278	4.000
281.418	267.766	4.000
281.228	267.999	4.000
280.627	267.296	4.000
280.654	266.992	4.000
424.202	280.657	5.000
424.521	282.089	5.000
424.048	281.861	5.000
367.568	159.563	6.000
368.216	159.005	6.000
367.477	159.240	6.000
368.398	159.820	6.000
368.064	159.699	6.000
367.845	158.894	6.000
367.438	158.943	6.000
327.051	140.766	7.000
326.811	139.391	7.000
351.734	213.148	8.000
351.054	211.276	8.000
59.412	151.269	9.000
58.615	149.813	9.000
428.333	244.065	10.000
428.192	244.350	10.000
428.647	245.409	10.000
349.743	210.787	11.000
348.081	211.007	11.000
347.087	209.682	11.000
300.744	306.365	12.000
301.321	307.369	12.000
420.900	281.663	13.000
420.300	280.724	13.000
325.614	139.637	14.000
323.315	140.002	14.000
346.707	210.501	15.000
346.692	209.838	15.000
347.921	208.551	15.000
346.576	207.954	15.000
344.761	206.536	15.000
370.893	158.614	16.000
369.322	158.329	16.000
412.278	282.486	17.000
414.163	282.289	17.000
412.253	282.790	17.000
408.922	187.308	18.000
408.916	188.243	18.000
370.286	158.579	19.000
369.512	158.770	19.000
370.294	158.988	19.000
369.825	157.632	19.000
370.107	158.290	19.000
369.971	158.868	19.000
257.619	322.327	20.000
257.122	323.713	20.000
318.102	140.594	21.000
318.447	140.296	21.000
317.615	141.099	21.000
317.745	141.147	21.000
345.404	209.553	22.000
346.431	208.785	22.000
345.657	207.134	22.000
346.260	207.948	22.000
347.054	210.278	22.000
184.014	203.500	23.000
183.256	204.019	23.000
168.801	265.077	24.000
169.647	266.131	24.000
317.834	139.454	25.000
317.572	139.479	25.000
320.152	138.336	25.000
371.209	160.063	26.000
371.278	160.714	26.000
369.679	160.086	27.000
369.600	159.157	27.000
321.512	136.958	28.000
320.705	137.121	28.000
240.439	327.849	29.000
241.689	328.195	29.000
500.543	256.704	30.000
500.719	257.226	30.000
498.456	258.116	30.000
383.711	181.572	31.000
383.541	181.723	31.000
383.269	181.302	31.000
383.750	181.469	31.000
383.468	181.502	31.000
499.376	256.324	32.000
499.534	255.457	32.000
78.168	242.119	33.000
79.891	242.240	33.000
406.968	293.390	34.000
405.578	294.080	34.000
318.434	166.567	35.000
318.563	167.695	35.000
319.999	167.245	35.000
321.081	167.351	35.000
319.828	166.891	35.000
300.973	306.841	36.000
300.986	306.732	36.000
405.325	291.239	37.000
407.110	292.231	37.000
406.147	291.838	37.000
429.944	243.490	38.000
429.180	243.754	38.000
427.979	243.470	38.000
427.035	242.201	38.000
425.895	239.621	38.000
320.206	165.839	39.000
317.580	164.765	39.000
316.968	166.953	40.000
318.267	167.522	40.000
319.014	166.854	40.000
317.344	166.383	40.000
317.265	166.860	40.000
314.360	166.533	40.000
314.552	167.781	40.000
312.498	167.956	40.000
405.568	289.039	41.000
406.567	288.835	41.000
426.692	240.532	42.000
427.207	241.571	42.000
427.433	241.446	42.000
428.415	243.015	42.000
183.060	202.831	43.000
183.989	203.508	43.000
513.121	269.376	44.000
513.706	269.826	44.000
465.063	297.757	45.000
464.390	296.603	45.000
465.414	295.717	45.000
465.538	295.452	45.000
464.638	293.901	45.000
301.371	307.268	46.000
301.267	307.344	46.000
249.950	226.117	47.000
250.363	224.880	47.000
250.418	223.293	47.000
249.289	223.310	47.000
282.372	239.735	48.000
282.655	240.154	48.000
235.602	167.739	49.000
235.049	167.134	49.000
235.409	167.637	49.000
235.443	167.776	49.000
235.117	167.604	49.000
235.130	167.490	49.000
235.123	167.609	50.000
235.116	167.701	50.000
235.248	167.630	50.000
235.056	167.224	51.000
235.159	167.212	51.000
235.916	167.312	51.000
301.440	307.198	52.000
301.398	307.092	52.000
301.420	306.715	53.000
301.832	306.866	53.000
301.434	307.139	54.000
300.729	306.985	54.000
101.383	165.945	55.000
102.107	165.832	55.000
259.691	267.578	56.000
256.750	268.419	56.000
254.762	268.185	56.000
254.807	267.361	56.000
255.745	267.145	56.000
255.049	268.277	56.000
86.521	165.134	57.000
86.627	165.200	57.000
88.220	163.754	57.000
88.813	163.387	57.000
90.487	163.933	58.000
92.050	164.592	58.000
255.980	269.834	59.000
253.886	269.934	59.000
311.196	135.758	60.000
311.139	134.831	60.000
310.708	134.381	60.000
311.173	134.909	60.000
311.045	135.677	60.000
310.167	135.703	60.000
500.936	214.277	61.000
501.703	215.045	61.000
466.110	256.760	62.000
464.541	256.627	62.000
464.851	255.930	62.000
465.864	254.242	62.000
466.773	253.969	62.000
98.782	169.424	63.000
99.099	169.405	63.000
98.146	168.951	63.000
98.018	168.276	63.000
251.260	271.245	64.000
250.487	271.569	64.000
250.772	270.553	64.000
477.971	335.440	65.000
478.859	337.498	65.000
480.016	338.557	65.000
505.894	216.879	66.000
503.897	217.224	66.000
503.204	215.429	66.000
269.885	255.360	67.000
270.396	254.818	67.000
360.308	181.467	68.000
359.652	181.295	68.000
358.894	181.297	68.000
95.657	168.478	69.000
95.013	167.759	69.000
417.433	175.532	70.000
418.086	175.135	70.000
466.866	253.096	71.000
465.990	253.321	71.000
466.085	253.921	71.000
310.005	136.526	72.000
310.531	136.258	72.000
309.935	136.438	72.000
163.654	375.199	73.000
163.368	374.250	73.000
276.044	282.303	74.000
276.619	284.031	74.000
277.017	284.265	74.000
275.741	283.726	74.000
276.525	283.156	74.000
277.233	283.115	74.000
276.510	283.371	74.000
276.415	283.869	74.000
275.167	284.459	74.000
274.325	285.063	74.000
275.435	283.920	74.000
275.082	283.955	74.000
275.626	284.936	74.000
501.891	214.988	75.000
501.906	215.597	75.000
500.881	214.168	75.000
431.172	332.661	76.000
426.533	328.319	76.000
96.246	166.271	77.000
95.182	166.243	77.000
95.076	166.645	77.000
96.384	167.777	77.000
575.113	283.954	78.000
574.733	283.619	78.000
467.254	254.891	79.000
467.259	254.892	79.000
467.107	255.251	79.000
466.642	254.254	79.000
480.735	340.668	80.000
479.771	342.012	80.000
300.908	307.515	81.000
301.440	307.297	81.000
93.828	169.495	82.000
94.378	168.460	82.000
76.499	275.666	83.000
76.901	274.733	83.000
467.488	256.948	84.000
466.512	256.722	84.000
77.084	273.665	85.000
76.366	273.827	85.000
77.843	272.770	85.000
79.416	273.395	85.000
79.782	272.647	85.000
472.755	372.608	86.000
472.586	372.807	86.000
301.567	306.619	87.000
301.323	307.929	87.000
301.964	307.477	87.000
301.019	307.142	87.000
301.518	307.183	87.000
301.473	307.474	87.000
427.157	330.573	88.000
427.437	329.685	88.000
573.953	283.431	89.000
574.500	283.554	89.000
574.665	283.590	90.000
574.784	283.127	90.000
574.308	283.523	90.000
114.174	264.478	91.000
114.314	264.826	91.000
274.701	269.651	92.000
273.958	270.504	92.000
574.998	283.879	93.000
575.050	283.422	93.000
250.684	269.388	94.000
251.065	268.858	94.000
250.492	269.793	94.000
238.876	279.606	95.000
238.948	277.027	95.000
239.166	276.840	95.000
239.315	274.900	96.000
239.781	275.543	96.000
239.379	275.770	96.000
239.870	275.737	96.000
242.418	276.932	96.000
77.855	266.864	97.000
77.389	267.298	97.000
254.078	325.331	98.000
253.815	325.563	98.000
76.504	268.817	99.000
76.001	268.089	99.000
75.155	267.660	99.000
512.051	223.680	100.000
510.937	223.418	100.000
91.127	273.073	101.000
91.856	273.217	101.000
92.955	272.770	102.000
95.594	274.825	102.000
302.151	306.663	103.000
301.249	306.812	103.000
236.324	204.635	104.000
236.217	202.830	104.000
239.203	204.136	104.000
254.277	266.554	105.000
254.129	267.231	105.000
575.517	283.283	106.000
574.350	282.700	106.000
251.598	272.451	107.000
252.192	271.634	107.000
251.476	269.582	107.000
102.614	226.476	108.000
103.400	227.638	108.000
102.932	226.201	108.000
412.762	315.111	109.000
413.652	313.414	109.000
32.360	186.502	110.000
33.431	186.405	110.000
98.685	229.828	111.000
99.889	230.561	111.000
413.390	315.494	112.000
414.600	315.320	112.000
411.888	316.703	112.000
30.844	184.787	113.000
30.550	183.658	113.000
415.423	316.884	114.000
415.321	316.057	114.000
255.510	331.950	115.000
254.661	331.306	115.000
127.888	211.357	116.000
126.927	214.356	116.000
127.374	214.533	116.000
301.618	307.340	117.000
301.747	307.512	117.000
300.739	307.345	118.000
301.587	307.181	118.000
301.693	307.348	119.000
301.618	307.519	119.000
515.731	226.170	120.000
516.718	224.623	120.000
515.314	225.043	120.000
514.378	227.361	120.000
301.579	307.689	121.000
301.351	306.909	121.000
301.946	307.390	122.000
301.554	307.450	122.000
209.205	160.937	123.000
209.915	162.125	123.000
210.657	162.356	123.000
157.681	304.230	124.000
157.382	305.206	124.000
276.956	256.243	125.000
275.562	256.029	125.000
273.830	254.954	125.000
274.011	255.700	125.000
434.267	213.425	126.000
434.175	213.411	126.000
420.709	318.836	127.000
419.497	318.775	127.000
274.259	182.969	128.000
275.742	182.027	128.000
166.215	185.256	129.000
164.975	186.133	129.000
61.700	232.541	130.000
61.480	232.319	130.000
60.625	231.968	130.000
60.485	232.636	130.000
89.378	250.611	131.000
89.248	249.797	131.000
89.163	249.967	131.000
262.539	155.823	132.000
262.994	155.145	132.000
261.940	156.154	132.000
275.348	254.609	133.000
275.183	254.167	133.000
279.292	252.418	133.000
317.448	250.360	134.000
317.971	250.543	134.000
135.075	258.912	135.000
134.011	258.384	135.000
275.061	180.498	136.000
275.311	180.873	136.000
521.435	300.056	137.000
520.360	300.872	137.000
521.616	301.104	137.000
521.075	300.762	137.000
520.593	299.391	137.000
521.082	299.210	137.000
453.805	298.123	138.000
453.667	297.704	138.000
453.342	298.080	138.000
211.732	159.144	139.000
212.036	159.642	139.000
251.619	170.188	140.000
253.130	170.330	140.000
302.432	307.422	141.000
301.038	307.802	141.000
432.537	213.277	142.000
431.507	215.626	142.000
411.522	212.097	143.000
410.653	211.821	143.000
411.138	212.300	143.000
412.984	213.392	143.000
164.847	184.561	144.000
164.681	184.923	144.000
165.439	186.167	144.000
165.089	185.381	144.000
453.491	298.205	145.000
453.447	298.545	145.000
453.559	298.113	145.000
453.582	297.872	145.000
159.707	254.151	146.000
161.033	254.889	146.000
273.803	180.607	147.000
275.469	180.505	147.000
258.265	153.489	148.000
257.377	153.756	148.000
301.384	307.622	149.000
301.360	307.437	149.000
492.209	324.059	150.000
489.165	319.489	150.000
489.428	320.024	150.000
412.136	214.429	151.000
411.371	215.969	151.000
411.787	214.064	151.000
413.151	214.422	151.000
251.635	170.709	152.000
253.238	170.401	152.000
318.328	250.331	153.000
318.445	250.703	153.000
214.060	156.353	154.000
213.372	155.279	154.000
213.932	156.641	154.000
213.795	156.355	154.000
388.433	185.352	155.000
388.601	185.643	155.000
386.564	187.367	155.000
386.193	185.594	155.000
387.305	187.526	155.000
387.305	187.526	155.000
362.654	208.303	156.000
362.654	208.303	156.000
361.323	207.619	156.000
361.271	208.244	156.000
301.273	307.368	157.000
301.273	307.368	157.000
211.688	155.367	158.000
211.423	157.608	158.000
210.425	158.757	158.000
209.911	159.666	158.000
301.585	306.913	159.000
302.130	307.279	159.000
453.632	298.224	160.000
453.417	298.064	160.000
301.819	307.809	161.000
302.082	307.740	161.000
301.170	307.505	161.000
278.881	257.007	162.000
279.554	257.415	162.000
280.724	258.360	162.000
281.055	257.955	162.000
280.597	257.874	162.000
364.975	233.461	163.000
364.940	235.607	163.000
363.636	237.310	163.000
365.471	236.783	163.000
465.697	259.489	164.000
464.943	259.516	164.000
208.580	159.536	165.000
210.200	161.477	165.000
250.133	160.862	166.000
249.541	159.286	166.000
248.060	159.255	166.000
248.889	159.265	166.000
248.944	160.888	166.000
246.680	162.490	166.000
244.386	162.427	166.000
250.870	169.262	167.000
250.328	170.002	167.000
280.761	257.959	168.000
279.237	257.172	168.000
276.909	257.622	168.000
347.803	214.941	169.000
349.653	215.687	169.000
349.552	214.384	169.000
415.715	211.687	170.000
415.055	210.171	170.000
415.022	210.590	170.000
301.433	307.852	171.000
301.947	307.433	171.000
346.903	210.843	172.000
346.541	209.643	172.000
344.321	209.338	172.000
411.092	208.513	173.000
411.276	210.409	173.000
410.989	210.080	173.000
410.624	211.234	173.000
254.024	171.011	174.000
251.857	170.147	174.000
249.202	169.188	174.000
402.039	217.736	175.000
403.999	220.225	175.000
404.579	220.563	175.000
406.167	221.474	175.000
406.965	220.108	175.000
242.373	159.934	176.000
244.102	159.882	176.000
244.933	159.127	176.000
245.562	160.020	176.000
246.077	158.881	176.000
256.430	160.589	177.000
256.522	158.981	177.000
255.940	158.869	177.000
290.865	303.846	178.000
290.640	304.034	178.000
291.023	303.844	178.000
254.884	157.146	179.000
255.353	158.238	179.000
255.855	158.216	179.000
255.935	155.424	179.000
256.693	156.180	179.000
256.267	156.996	179.000
301.386	307.223	180.000
300.767	308.036	180.000
279.981	247.219	181.000
279.298	245.443	181.000
245.264	141.204	182.000
244.781	141.952	182.000
84.474	317.855	183.000
84.335	317.546	183.000
278.620	247.020	184.000
279.836	244.879	184.000
257.599	153.211	185.000
257.149	155.486	185.000
257.055	156.108	185.000
257.425	156.860	185.000
258.286	155.397	185.000
259.609	154.561	185.000
259.676	154.341	185.000
261.201	154.054	185.000
430.354	163.537	186.000
428.312	164.530	186.000
262.175	154.338	187.000
262.707	154.412	187.000
301.739	307.492	188.000
301.477	307.045	188.000
252.974	171.451	189.000
253.243	169.870	189.000
264.141	277.469	190.000
264.740	277.206	190.000
264.771	276.104	190.000
265.672	276.178	190.000
372.899	174.909	191.000
375.644	174.873	191.000
59.559	229.388	192.000
60.347	227.737	192.000
281.086	245.834	193.000
280.869	244.269	193.000
279.985	244.158	193.000
280.206	243.586	193.000
281.841	243.688	193.000
301.771	308.123	194.000
301.263	307.421	194.000
253.647	169.467	195.000
254.066	169.774	195.000
255.975	155.838	196.000
256.826	155.493	196.000
257.006	154.305	196.000
256.431	154.063	196.000
256.409	153.658	196.000
256.385	154.799	196.000
255.878	280.326	197.000
254.650	280.929	197.000
301.627	307.483	198.000
302.200	307.905	198.000
301.470	307.494	199.000
301.706	307.956	199.000
301.429	307.443	199.000
302.100	307.394	199.000
254.954	155.474	200.000
255.952	157.973	200.000
301.552	307.669	201.000
301.552	307.669	201.000
301.707	307.182	202.000
302.087	307.092	202.000
301.589	307.401	203.000
301.861	307.298	203.000
256.128	156.516	204.000
256.455	157.554	204.000
256.868	155.897	204.000
257.632	155.176	204.000
257.902	155.371	204.000
258.773	156.793	204.000
258.768	156.447	204.000
259.566	159.154	204.000
259.148	158.639	204.000
257.897	157.822	204.000
256.630	157.523	204.000
257.619	157.894	204.000
258.439	157.266	204.000
258.353	158.652	204.000
258.758	159.996	204.000
259.153	159.526	204.000
259.429	159.115	204.000
258.928	157.383	204.000
258.432	156.748	204.000
257.473	156.881	204.000
256.943	157.394	204.000
256.713	159.187	204.000
255.453	159.038	204.000
256.309	157.679	204.000
255.322	155.813	204.000
255.794	155.089	204.000
256.203	155.156	204.000
255.759	155.094	204.000
300.960	307.639	205.000
302.093	307.434	205.000
301.913	307.130	205.000
301.446	307.324	205.000
301.398	307.579	206.000
301.734	307.863	206.000
258.075	161.073	207.000
257.327	161.308	207.000
258.737	161.195	207.000
259.731	160.756	207.000
259.740	159.548	207.000
258.883	158.012	207.000
257.437	158.006	207.000
258.554	158.208	207.000
260.627	160.680	207.000
261.028	161.319	207.000
262.626	160.241	207.000
263.541	161.013	207.000
264.643	162.611	207.000
263.786	163.446	207.000
262.986	163.685	207.000
262.171	165.120	207.000
205.465	380.204	208.000
205.596	381.337	208.000
205.565	380.698	208.000
301.354	307.827	209.000
301.582	307.904	209.000
301.215	307.521	209.000
301.767	307.452	209.000
301.215	307.673	210.000
301.594	307.023	210.000
301.918	307.341	210.000
50.544	206.805	211.000
50.080	210.489	211.000
49.401	211.766	211.000
260.222	165.228	212.000
260.746	164.944	212.000
261.405	163.937	212.000
260.329	161.504	212.000
259.119	160.269	212.000
258.402	161.222	212.000
257.285	162.573	212.000
475.485	248.677	213.000
476.179	248.722	213.000
474.010	247.275	213.000
258.982	164.260	214.000
260.975	165.722	214.000
261.762	165.533	214.000
50.688	210.731	215.000
52.434	211.204	215.000
473.920	247.320	216.000
476.834	246.924	216.000
50.191	210.516	217.000
50.717	212.014	217.000
477.915	247.162	218.000
476.450	245.947	218.000
270.016	194.126	219.000
269.608	195.082	219.000
269.283	194.969	219.000
269.291	196.142	219.000
269.054	196.678	219.000
268.147	196.419	219.000
539.836	320.395	220.000
539.655	321.402	220.000
431.857	356.084	221.000
432.466	355.913	221.000
458.291	325.434	222.000
459.045	325.364	222.000
459.452	325.432	222.000
523.288	240.722	223.000
522.691	241.991	223.000
523.666	241.538	223.000
431.965	356.029	224.000
431.913	356.015	224.000
432.351	356.054	224.000
261.188	303.366	225.000
261.018	303.262	225.000
261.001	302.908	225.000
260.658	304.548	225.000
260.966	304.055	225.000
261.757	303.592	225.000
262.517	303.345	225.000
469.820	262.416	226.000
470.619	260.518	226.000
122.626	246.072	227.000
123.466	245.312	227.000
127.436	184.053	228.000
127.545	183.593	228.000
129.463	183.203	228.000
303.114	150.287	229.000
303.494	151.008	229.000
304.108	152.179	229.000
319.980	281.109	230.000
320.884	279.722	230.000
130.865	183.265	231.000
129.728	182.849	231.000
130.694	181.984	231.000
132.044	182.037	231.000
294.226	248.083	232.000
293.658	247.377	232.000
293.719	247.375	232.000
295.013	245.660	232.000
294.894	245.185	232.000
294.368	243.657	232.000
294.390	242.662	232.000
301.189	307.684	233.000
301.661	307.740	233.000
301.945	307.871	233.000
295.540	244.966	234.000
294.186	244.255	234.000
294.002	246.682	234.000
295.149	246.899	234.000
445.924	228.830	235.000
445.180	227.161	235.000
444.787	225.664	235.000
443.312	223.453	235.000
307.180	286.800	236.000
308.795	286.435	236.000
308.566	285.584	236.000
309.475	285.695	236.000
310.176	285.694	236.000
442.334	357.302	237.000
441.639	357.499	237.000
440.909	356.951	237.000
352.621	273.426	238.000
352.075	273.270	238.000
167.331	282.965	239.000
167.997	283.134	239.000
167.920	283.040	239.000
167.355	282.892	239.000
310.887	284.418	240.000
311.569	283.802	240.000
443.260	225.592	241.000
446.298	224.216	241.000
301.664	306.979	242.000
301.432	307.150	242.000
263.899	279.715	243.000
262.622	280.228	243.000
261.807	279.863	243.000
261.153	277.592	243.000
301.870	307.813	244.000
301.433	307.430	244.000
301.901	307.231	244.000
302.124	308.171	245.000
301.846	307.486	245.000
301.460	307.843	245.000
318.955	310.748	246.000
318.890	310.302	246.000
301.486	307.695	247.000
302.190	307.685	247.000
301.969	307.248	247.000
301.969	307.248	247.000
318.507	310.886	248.000
318.507	310.886	248.000
318.334	310.604	248.000
318.750	310.947	248.000
319.101	310.894	248.000
301.966	307.104	249.000
301.686	307.475	249.000
-8.730	193.609	250.000
-6.721	193.457	250.000
301.887	307.340	251.000
301.765	307.659	251.000
301.318	307.964	251.000
301.741	307.672	251.000
318.972	310.524	252.000
318.941	310.295	252.000
301.460	307.366	253.000
301.644	307.956	253.000
302.048	307.855	253.000
302.042	307.858	253.000
301.864	307.645	253.000
301.359	307.882	253.000
301.984	307.645	253.000
301.883	307.480	253.000
301.520	308.256	253.000
301.757	307.451	253.000
301.998	307.446	253.000
446.740	225.348	254.000
446.336	225.733	254.000
445.815	226.805	254.000
445.699	226.103	254.000
318.789	311.189	255.000
319.262	310.729	255.000
443.742	226.146	256.000
442.970	224.996	256.000
443.056	225.035	256.000
443.744	224.952	256.000
443.931	225.461	256.000
444.059	226.372	256.000
443.338	227.607	256.000
301.905	307.786	257.000
301.692	307.353	257.000
301.797	307.499	257.000
301.473	307.247	257.000
301.684	307.865	257.000
301.983	307.722	257.000
278.179	270.279	258.000
280.670	271.667	258.000
280.990	272.663	258.000
301.826	307.996	259.000
301.604	307.882	259.000
301.826	307.453	259.000
301.920	307.746	259.000
301.531	307.595	259.000
520.327	308.176	260.000
519.226	307.338	260.000
301.994	307.348	261.000
301.538	307.448	261.000
521.106	302.698	262.000
520.447	302.796	262.000
301.773	307.765	263.000
301.579	307.702	263.000
301.953	306.729	264.000
301.346	307.095	264.000
301.856	307.368	264.000
301.636	307.537	264.000
301.518	307.691	264.000
270.134	197.872	265.000
270.048	197.232	265.000
269.889	197.846	265.000
301.755	307.445	266.000
301.435	307.519	266.000
301.576	307.571	266.000
301.794	307.348	266.000
301.768	307.648	266.000
302.119	306.991	266.000
244.277	152.662	267.000
244.277	152.662	267.000
151.726	362.057	268.000
151.726	362.057	268.000
301.905	307.675	269.000
301.905	307.675	269.000
521.501	307.672	270.000
521.392	307.160	270.000
301.940	307.372	271.000
301.276	307.366	271.000
95.893	182.218	272.000
95.398	180.180	272.000
301.712	307.794	273.000
301.773	307.330	273.000
301.991	306.898	273.000
301.460	307.516	274.000
301.024	308.020	274.000
301.991	308.097	274.000
269.796	145.904	275.000
270.419	145.926	275.000
270.810	145.976	275.000
94.644	248.398	276.000
94.993	248.377	276.000
210.017	215.135	277.000
208.895	214.799	277.000
433.875	219.698	278.000
432.218	219.010	278.000
256.181	209.615	279.000
255.733	208.289	279.000
257.323	206.681	279.000
258.208	207.257	279.000
328.166	182.458	280.000
326.632	181.282	280.000
325.742	180.941	280.000
324.705	182.256	280.000
325.996	180.950	280.000
324.966	180.583	280.000
259.717	333.969	281.000
258.871	335.246	281.000
524.292	251.037	282.000
524.023	250.601	282.000
64.594	301.583	283.000
63.127	300.195	283.000
240.698	188.515	284.000
240.886	186.643	284.000
63.058	300.880	285.000
62.632	299.794	285.000
-6.268	197.996	286.000
-5.731	197.929	286.000
256.905	207.818	287.000
258.105	207.179	287.000
259.671	336.560	288.000
259.957	335.545	288.000
260.240	334.856	288.000
260.875	334.013	288.000
262.609	332.008	288.000
402.464	220.370	289.000
402.560	220.408	289.000
402.811	220.041	289.000
111.851	290.254	290.000
112.043	289.603	290.000
112.253	289.529	290.000
112.704	289.579	290.000
166.540	170.278	291.000
166.011	168.384	291.000
163.757	169.293	291.000
161.172	170.256	291.000
161.702	170.902	291.000
163.632	172.482	291.000
164.270	170.795	291.000
165.155	169.726	291.000
258.639	206.344	292.000
257.851	205.581	292.000
257.322	204.802	292.000
257.752	205.836	292.000
257.551	207.153	292.000
257.282	206.938	292.000
256.060	208.818	292.000
256.981	209.189	292.000
260.988	332.351	293.000
260.904	332.683	293.000
260.104	331.990	293.000
259.934	332.672	293.000
258.669	334.086	293.000
404.474	217.493	294.000
404.953	216.991	294.000
405.812	217.110	294.000
405.690	269.332	295.000
406.593	267.365	295.000
405.967	267.778	295.000
405.678	267.488	295.000
405.005	267.051	295.000
406.060	266.643	295.000
407.715	266.268	295.000
408.172	265.993	295.000
409.064	266.664	295.000
85.468	214.150	296.000
85.163	213.810	296.000
84.370	213.701	296.000
83.709	213.590	296.000
83.092	211.551	296.000
84.723	210.830	296.000
83.856	210.862	296.000
82.809	209.802	296.000
71.022	292.874	297.000
69.536	292.819	297.000
70.735	291.891	297.000
71.938	292.328	297.000
257.432	204.704	298.000
257.963	205.281	298.000
257.871	205.381	298.000
99.853	182.251	299.000
98.731	182.067	299.000
98.442	183.222	299.000
153.171	286.291	300.000
152.157	286.551	300.000
250.846	241.448	301.000
251.151	241.516	301.000
252.288	241.555	301.000
257.755	205.435	302.000
257.363	204.030	302.000
258.694	204.451	302.000
257.786	203.039	303.000
257.599	204.695	303.000
408.741	267.146	304.000
408.556	267.684	304.000
128.796	226.382	305.000
128.239	226.607	305.000
128.224	227.942	305.000
252.288	242.099	306.000
253.330	241.042	306.000
252.168	240.496	306.000
250.976	241.369	306.000
103.003	184.929	307.000
101.725	184.080	307.000
287.774	295.344	308.000
287.464	295.867	308.000
287.480	296.506	308.000
285.398	297.083	308.000
285.000	295.082	308.000
285.336	296.241	308.000
284.830	297.361	308.000
286.159	297.628	308.000
127.047	227.816	309.000
128.317	226.811	309.000
435.796	361.336	310.000
436.101	361.468	310.000
407.840	267.812	311.000
408.298	267.123	311.000
206.432	136.528	312.000
205.260	135.015	312.000
259.600	340.629	313.000
261.234	341.350	313.000
262.167	341.260	313.000
262.175	341.179	313.000
261.575	341.769	313.000
261.195	341.381	313.000
262.564	341.059	313.000
261.556	341.026	313.000
260.680	339.868	313.000
261.259	341.306	313.000
262.189	341.366	313.000
263.008	342.948	313.000
264.781	343.300	313.000
265.514	343.320	313.000
265.622	343.374	313.000
265.053	342.692	313.000
263.851	343.157	313.000
264.002	343.681	313.000
264.887	342.667	313.000
264.202	342.667	313.000
264.605	340.440	313.000
264.107	340.529	313.000
262.942	339.671	313.000
262.942	339.671	313.000
263.384	339.006	313.000
264.849	337.519	313.000
45.097	227.819	314.000
44.867	229.023	314.000
406.741	266.712	315.000
406.124	265.964	315.000
405.701	264.994	315.000
404.453	265.404	315.000
404.276	266.170	315.000
403.789	265.795	315.000
403.867	266.487	315.000
405.741	267.015	315.000
267.591	111.055	316.000
268.959	111.088	316.000
268.782	113.064	316.000
268.511	112.717	316.000
46.250	230.233	317.000
47.565	229.415	317.000
71.394	292.029	318.000
70.916	292.342	318.000
70.006	291.409	318.000
70.147	289.860	318.000
69.228	288.950	318.000
47.256	231.029	319.000
47.959	231.959	319.000
47.959	231.959	319.000
48.328	232.192	319.000
49.768	232.854	319.000
50.445	232.861	320.000
50.404	232.737	320.000
50.741	232.416	320.000
51.049	232.182	320.000
51.003	232.326	321.000
50.882	232.188	321.000
51.750	232.496	321.000
122.850	323.280	322.000
122.692	321.611	322.000
429.466	306.699	323.000
428.979	307.650	323.000
96.059	182.210	324.000
95.063	183.236	324.000
210.820	182.523	325.000
211.305	182.657	325.000
210.106	182.382	325.000
51.166	233.352	326.000
51.267	233.544	326.000
51.815	232.994	326.000
51.246	232.797	326.000
51.406	233.183	326.000
51.346	233.669	326.000
122.596	322.493	327.000
122.590	322.531	327.000
122.243	322.468	327.000
122.690	323.077	327.000
96.084	183.788	328.000
96.283	183.106	328.000
279.444	163.346	329.000
277.569	162.777	329.000
209.385	183.855	330.000
208.426	183.581	330.000
208.422	183.154	330.000
208.777	183.310	330.000
208.768	185.114	330.000
208.132	184.576	330.000
208.374	184.266	330.000
208.841	183.805	330.000
51.147	234.352	331.000
50.675	235.180	331.000
277.175	161.493	332.000
277.024	161.803	332.000
275.238	163.957	333.000
274.675	164.913	333.000
220.649	230.051	334.000
217.371	230.488	334.000
216.000	228.763	334.000
215.332	228.296	334.000
217.437	229.628	334.000
218.216	230.507	334.000
433.966	310.444	335.000
432.238	309.842	335.000
542.568	211.378	336.000
543.756	212.915	336.000
543.009	213.033	336.000
246.321	311.419	337.000
245.679	310.251	337.000
268.314	110.556	338.000
268.740	111.161	338.000
268.268	112.556	338.000
268.990	113.500	338.000
268.248	112.518	338.000
268.907	113.010	338.000
267.461	114.518	338.000
267.127	115.710	338.000
266.155	116.098	338.000
266.712	115.986	338.000
267.016	114.642	338.000
269.472	113.923	338.000
268.654	115.247	338.000
266.974	113.574	338.000
216.964	229.341	339.000
217.478	229.914	339.000
219.517	230.002	339.000
210.647	183.086	340.000
209.786	183.385	340.000
172.798	214.403	341.000
170.815	212.591	341.000
170.877	211.904	341.000
170.869	212.855	341.000
170.626	213.267	341.000
417.863	315.503	342.000
418.415	315.057	342.000
456.701	365.926	343.000
456.085	366.627	343.000
208.504	184.529	344.000
207.807	185.115	344.000
207.682	186.044	344.000
207.725	186.122	344.000
206.447	185.347	344.000
207.935	185.571	344.000
207.098	186.476	344.000
207.323	185.717	344.000
207.121	186.739	344.000
207.005	187.719	344.000
206.032	187.796	344.000
206.184	187.686	344.000
206.485	187.325	344.000
433.123	314.204	345.000
434.322	314.043	345.000
433.891	314.298	345.000
219.023	230.877	346.000
219.680	230.137	346.000
219.878	229.235	346.000
219.905	228.788	346.000
491.320	230.764	347.000
490.560	230.697	347.000
490.426	230.248	347.000
436.835	313.395	348.000
435.912	313.600	348.000
170.439	210.282	349.000
169.552	209.171	349.000
262.321	113.898	350.000
261.561	115.903	350.000
261.894	115.034	350.000
262.372	113.816	350.000
205.118	186.033	351.000
205.674	186.262	351.000
264.268	113.390	352.000
263.822	113.082	352.000
264.050	113.602	352.000
263.046	113.602	352.000
262.446	113.752	352.000
169.031	206.370	353.000
168.438	208.219	353.000
56.659	128.697	354.000
54.745	129.850	354.000
167.616	207.612	355.000
166.754	209.252	355.000
434.906	313.216	356.000
434.629	313.050	356.000
433.824	314.042	356.000
433.425	314.162	356.000
209.001	433.584	357.000
207.627	433.920	357.000
122.962	189.530	358.000
123.656	188.827	358.000
100.745	295.722	359.000
100.902	295.419	359.000
208.579	434.667	360.000
209.292	435.122	360.000
209.271	434.457	360.000
123.630	188.253	361.000
122.479	188.676	361.000
122.579	189.081	361.000
122.603	187.219	362.000
122.360	188.998	362.000
122.102	186.775	362.000
263.880	115.142	363.000
264.315	115.036	363.000
263.239	115.133	363.000
264.317	116.348	363.000
263.485	116.812	363.000
262.669	118.400	363.000
262.632	118.223	363.000
262.549	118.247	363.000
262.540	118.621	363.000
263.083	118.677	363.000
263.211	118.069	363.000
262.365	118.818	363.000
262.121	118.473	363.000
262.120	118.321	363.000
262.135	117.766	363.000
261.903	117.446	363.000
260.952	117.786	363.000
261.193	119.118	363.000
260.653	119.638	363.000
259.087	119.100	363.000
259.103	118.009	363.000
258.598	119.426	363.000
259.495	119.549	363.000
260.231	120.473	363.000
260.465	120.546	363.000
260.676	120.189	363.000
261.517	119.688	363.000
261.268	121.746	363.000
261.264	122.332	363.000
261.075	121.529	363.000
259.764	119.285	363.000
260.867	119.595	363.000
260.272	118.943	363.000
259.530	119.523	363.000
258.598	119.465	363.000
258.971	119.456	363.000
258.424	119.910	363.000
258.616	119.617	363.000
259.800	119.127	363.000
259.469	119.592	363.000
259.217	118.188	363.000
258.606	118.259	363.000
258.159	119.117	363.000
258.079	118.931	363.000
257.474	118.515	363.000
257.829	118.730	363.000
259.100	119.062	363.000
258.213	120.757	363.000
258.375	121.316	363.000
258.969	122.767	363.000
259.955	122.591	363.000
260.805	122.691	363.000
207.881	433.182	364.000
209.185	432.255	364.000
236.862	202.540	365.000
234.572	203.111	365.000
158.326	254.225	366.000
158.330	254.702	366.000
208.386	431.385	367.000
208.401	431.962	367.000
170.954	222.315	368.000
170.960	220.694	368.000
159.035	258.758	369.000
158.858	256.363	369.000
5.353	193.320	370.000
5.323	192.932	370.000
4.632	191.239	370.000
260.178	124.220	371.000
259.968	124.195	371.000
234.106	160.513	372.000
235.092	160.151	372.000
231.997	162.113	372.000
229.477	162.420	372.000
230.255	160.224	372.000
325.115	124.733	373.000
325.098	124.302	373.000
324.597	124.477	373.000
325.035	124.650	373.000
324.914	124.216	373.000
325.457	123.543	373.000
324.948	124.070	373.000
325.007	124.145	373.000
324.611	123.966	373.000
411.964	306.347	374.000
411.477	307.927	374.000
411.108	307.241	374.000
347.639	366.632	375.000
348.148	364.572	375.000
294.965	210.169	376.000
293.615	210.235	376.000
293.714	210.424	376.000
292.560	210.299	376.000
292.694	210.463	376.000
455.749	241.050	377.000
455.284	241.140	377.000
455.798	241.192	377.000
455.589	240.926	377.000
349.966	364.503	378.000
349.098	364.901	378.000
99.922	159.045	379.000
100.077	158.852	379.000
426.517	310.777	380.000
427.076	311.754	380.000
427.362	310.809	380.000
427.384	311.240	380.000
232.628	159.850	381.000
232.695	159.361	381.000
233.232	158.891	381.000
234.585	161.331	381.000
236.131	162.176	381.000
462.947	393.609	382.000
461.830	393.621	382.000
-7.115	262.218	383.000
-3.751	262.851	383.000
173.849	219.172	384.000
175.106	219.017	384.000
174.287	218.508	384.000
324.639	123.842	385.000
324.736	124.206	385.000
324.896	123.842	385.000
325.274	123.727	385.000
324.922	124.286	385.000
324.972	123.829	385.000
324.724	123.946	385.000
323.704	124.907	385.000
323.047	125.350	385.000
323.188	124.621	385.000
322.537	125.799	385.000
321.152	126.032	385.000
459.613	243.363	386.000
460.654	242.980	386.000
460.846	243.010	386.000
116.632	149.354	387.000
116.627	149.394	387.000
98.493	158.170	388.000
98.281	157.090	388.000
393.683	260.263	389.000
392.552	259.915	389.000
27.700	239.734	390.000
28.058	239.618	390.000
458.668	239.767	391.000
458.890	240.010	391.000
27.562	240.360	392.000
27.823	239.983	392.000
28.169	240.137	392.000
172.281	222.270	393.000
170.195	223.955	393.000
249.191	272.671	394.000
249.074	271.978	394.000
316.035	271.064	395.000
316.459	270.826	395.000
316.491	270.566	395.000
392.713	259.671	396.000
393.150	258.782	396.000
466.168	389.695	397.000
465.534	390.685	397.000
116.572	312.598	398.000
116.072	312.297	398.000
115.634	311.986	398.000
173.201	222.195	399.000
174.639	219.989	399.000
173.677	218.180	399.000
27.528	240.327	400.000
27.811	239.610	400.000
27.940	239.705	401.000
27.771	240.133	401.000
426.489	222.817	402.000
425.439	221.552	402.000
425.507	219.974	402.000
424.394	219.363	402.000
423.587	218.498	402.000
423.034	218.931	402.000
421.550	217.754	402.000
302.395	276.299	403.000
304.382	276.775	403.000
178.518	217.155	404.000
178.642	216.999	404.000
177.268	219.289	405.000
177.780	218.339	405.000
176.440	217.442	405.000
178.787	218.021	405.000
176.851	219.101	405.000
422.792	217.663	406.000
422.044	221.168	406.000
421.152	222.009	406.000
27.704	240.231	407.000
27.585	239.162	407.000
27.420	239.480	407.000
27.670	239.811	408.000
27.609	239.943	408.000
240.546	246.102	409.000
239.589	244.704	409.000
27.759	239.708	410.000
27.552	239.014	410.000
27.546	239.624	410.000
27.953	239.493	410.000
27.520	239.367	410.000
27.715	239.615	410.000
26.976	240.020	410.000
78.866	163.334	411.000
79.140	163.858	411.000
28.134	239.899	412.000
27.303	239.384	412.000
28.270	239.929	412.000
27.562	239.485	412.000
28.067	239.049	412.000
463.992	401.885	413.000
464.093	401.181	413.000
27.484	239.721	414.000
27.900	240.128	414.000
419.840	226.351	415.000
421.209	227.277	415.000
28.141	240.125	416.000
28.442	239.433	416.000
28.298	239.921	416.000
320.372	109.407	417.000
322.485	109.472	417.000
323.222	109.162	417.000
324.922	108.415	417.000
461.734	402.238	418.000
463.476	400.359	418.000
464.247	398.801	418.000
24.193	232.319	419.000
23.055	232.347	419.000
21.140	233.539	419.000
27.441	239.767	420.000
28.177	239.281	420.000
13.600	296.821	421.000
15.769	296.971	421.000
27.783	239.570	422.000
27.904	239.620	422.000
27.699	239.246	422.000
432.262	276.446	423.000
432.633	276.959	423.000
432.549	277.001	423.000
432.427	277.099	423.000
432.471	276.966	423.000
432.382	276.997	423.000
432.557	276.661	423.000
432.385	277.099	423.000
432.510	276.480	423.000
295.644	210.342	424.000
295.374	208.275	424.000
27.675	239.439	425.000
27.686	239.810	425.000
27.879	239.405	425.000
27.600	239.417	425.000
423.738	223.163	426.000
423.387	220.015	426.000
422.386	221.069	426.000
425.749	220.556	427.000
424.775	219.759	427.000
425.466	219.780	427.000
424.808	220.019	427.000
424.917	218.335	427.000
423.526	216.882	427.000
155.476	181.761	428.000
155.903	181.225	428.000
155.073	180.801	429.000
154.955	181.317	429.000
155.368	181.841	429.000
155.280	181.000	430.000
155.697	181.330	430.000
155.304	181.575	430.000
104.861	253.503	431.000
106.272	255.557	431.000
273.561	257.813	432.000
273.945	258.398	432.000
275.458	258.597	432.000
179.037	176.154	433.000
179.688	173.733	433.000
180.625	174.008	433.000
155.962	270.980	434.000
155.498	271.297	434.000
155.362	269.694	434.000
259.745	224.683	435.000
260.524	226.004	435.000
416.860	187.769	436.000
416.412	188.013	436.000
417.569	188.977	436.000
418.627	188.008	436.000
418.697	186.826	436.000
224.673	337.636	437.000
225.431	337.623	437.000
154.805	181.198	438.000
155.936	181.676	438.000
154.368	181.506	438.000
335.659	379.484	439.000
335.395	380.895	439.000
332.602	379.748	439.000
331.825	379.633	439.000
333.781	379.779	439.000
115.096	315.827	440.000
115.005	314.896	440.000
115.771	316.168	440.000
115.934	315.858	440.000
305.126	141.290	441.000
305.366	140.878	441.000
304.808	141.261	441.000
263.049	226.305	442.000
263.548	225.037	442.000
169.997	288.931	443.000
168.619	285.819	443.000
225.968	330.297	444.000
227.177	328.567	444.000
229.151	326.949	444.000
335.352	149.459	445.000
336.223	150.095	445.000
337.921	150.831	445.000
337.491	149.567	445.000
336.435	150.426	445.000
335.832	150.979	445.000
154.874	181.461	446.000
155.938	181.934	446.000
155.172	181.325	446.000
479.062	279.023	447.000
479.571	278.250	447.000
479.420	278.708	447.000
478.227	280.449	447.000
475.826	281.695	447.000
257.101	269.554	448.000
258.967	270.146	448.000
258.710	270.864	448.000
257.789	271.313	448.000
154.783	181.220	449.000
154.894	181.368	449.000
155.049	181.591	449.000
154.478	181.708	449.000
331.305	377.795	450.000
333.991	377.883	450.000
335.852	150.656	451.000
335.700	148.469	451.000
314.394	274.310	452.000
315.561	274.643	452.000
316.234	274.761	452.000
453.180	238.962	453.000
453.381	238.318	453.000
451.452	240.542	453.000
452.320	240.026	453.000
336.730	144.615	454.000
336.511	143.078	454.000
334.772	142.473	454.000
333.241	145.010	455.000
334.290	144.706	455.000
316.770	273.371	456.000
316.104	274.266	456.000
314.275	274.230	456.000
154.183	181.111	457.000
154.291	181.449	457.000
154.297	181.255	457.000
335.038	378.568	458.000
335.159	377.938	458.000
334.123	378.233	458.000
293.150	286.315	459.000
293.576	286.905	459.000
339.305	313.150	460.000
339.858	313.613	460.000
403.881	275.090	461.000
403.347	274.614	461.000
403.897	275.366	461.000
458.596	197.839	462.000
457.721	196.820	462.000
338.396	312.384	463.000
338.801	313.217	463.000
334.250	144.176	464.000
334.931	143.890	464.000
336.804	142.637	464.000
335.102	143.078	464.000
333.759	142.245	464.000
50.932	263.031	465.000
53.403	264.024	465.000
416.246	342.183	466.000
415.749	342.810	466.000
202.042	232.008	467.000
202.135	231.769	467.000
200.722	233.328	468.000
202.125	234.307	468.000
204.188	234.714	468.000
202.715	235.244	468.000
202.548	234.177	468.000
378.321	378.142	469.000
377.251	377.827	469.000
336.526	150.980	470.000
338.316	151.299	470.000
203.869	233.706	471.000
205.925	232.604	471.000
205.661	230.615	471.000
325.834	113.256	472.000
326.557	112.824	472.000
-28.104	222.757	473.000
-28.250	223.181	473.000
104.991	206.800	474.000
103.820	206.597	474.000
104.843	205.953	474.000
75.556	227.167	475.000
74.915	226.337	475.000
75.415	224.947	475.000
324.979	111.743	476.000
324.094	112.338	476.000
377.340	372.901	477.000
378.585	373.206	477.000
76.495	225.378	478.000
75.809	223.067	478.000
75.263	221.416	478.000
74.880	223.540	478.000
74.570	219.552	479.000
73.916	217.418	479.000
74.786	217.413	479.000
338.062	141.765	480.000
338.447	140.568	480.000
337.768	139.452	480.000
74.574	214.897	481.000
74.267	216.483	481.000
325.974	110.165	482.000
325.484	110.489	482.000
325.112	110.198	482.000
73.523	222.252	483.000
73.454	222.017	483.000
73.477	221.319	483.000
75.164	221.899	483.000
335.283	140.010	484.000
334.467	140.929	484.000
334.557	141.839	484.000
426.640	311.394	485.000
426.150	311.080	485.000
425.160	309.818	485.000
425.211	309.908	485.000
424.546	310.299	485.000
423.970	310.965	485.000
424.727	311.097	485.000
424.516	310.957	485.000
423.808	310.359	485.000
423.842	311.661	485.000
424.102	311.610	485.000
423.637	311.713	485.000
334.647	144.650	486.000
334.452	144.550	486.000
423.786	313.184	487.000
423.696	313.861	487.000
356.529	365.204	488.000
354.534	369.287	488.000
355.226	371.875	488.000
107.097	202.689	489.000
106.924	201.614	489.000
106.207	201.880	489.000
107.844	202.159	489.000
343.721	361.850	490.000
342.166	357.542	490.000
106.927	202.836	491.000
107.093	202.531	491.000
106.456	203.006	492.000
105.498	203.164	492.000
105.855	202.829	492.000
106.059	203.729	492.000
104.680	203.594	492.000
104.170	202.920	492.000
103.403	203.538	493.000
103.246	203.594	493.000
102.709	203.444	493.000
102.526	202.936	493.000
103.142	203.374	494.000
104.540	203.604	494.000
105.074	204.808	494.000
104.809	206.410	495.000
104.640	205.591	495.000
105.916	202.894	495.000
106.672	201.347	496.000
106.802	201.913	496.000
106.958	201.291	496.000
105.782	201.200	496.000
106.648	201.244	497.000
106.944	199.929	497.000
106.125	200.928	497.000
105.498	200.498	498.000
105.216	201.082	498.000
105.582	201.103	499.000
105.347	200.925	499.000
105.886	200.509	499.000
105.798	200.788	499.000
298.829	292.896	500.000
298.103	293.445	500.000
297.151	291.124	501.000
297.905	291.434	501.000
196.087	156.436	502.000
195.999	156.838	502.000
291.153	269.855	503.000
290.599	269.816	503.000
71.115	242.336	504.000
72.179	241.536	504.000
290.064	270.322	505.000
289.587	271.155	505.000
289.815	271.356	505.000
289.733	271.929	505.000
289.559	272.691	505.000
291.254	272.415	505.000
291.488	272.181	505.000
292.110	273.122	505.000
292.851	273.635	505.000
293.275	273.716	505.000
179.516	205.914	506.000
178.410	205.095	506.000
225.715	323.437	507.000
225.742	322.929	507.000
244.570	326.590	508.000
245.285	325.103	508.000
244.597	324.491	508.000
243.847	326.118	508.000
155.952	271.817	509.000
157.724	272.003	509.000
362.702	223.344	510.000
362.390	223.643	510.000
107.512	221.402	511.000
107.626	221.835	511.000
287.131	171.013	512.000
285.928	173.329	512.000
285.828	173.978	512.000
284.697	175.441	512.000
179.923	202.608	513.000
179.030	203.111	513.000
178.450	201.631	513.000
226.186	147.696	514.000
226.220	147.014	514.000
323.958	202.315	515.000
323.195	201.756	515.000
383.402	185.596	516.000
384.568	186.330	516.000
119.314	142.738	517.000
120.384	143.857	517.000
227.937	145.953	518.000
228.559	148.236	518.000
228.902	149.133	518.000
228.324	150.111	518.000
229.037	150.100	518.000
227.584	149.395	518.000
227.554	148.365	518.000
227.796	149.888	518.000
226.721	151.176	518.000
181.125	201.094	519.000
180.659	201.577	519.000
42.949	204.102	520.000
42.270	202.402	520.000
42.198	201.375	520.000
41.292	198.460	520.000
231.084	240.615	521.000
230.123	239.917	521.000
-31.718	226.802	522.000
-31.386	226.521	522.000
256.216	201.348	523.000
255.305	201.436	523.000
253.927	201.135	523.000
253.820	201.943	523.000
253.832	201.142	523.000
254.311	200.755	523.000
86.612	297.670	524.000
87.293	297.760	524.000
325.054	204.238	525.000
326.150	203.148	525.000
87.810	232.659	526.000
87.017	232.112	526.000
227.456	320.697	527.000
226.946	323.206	527.000
227.073	324.454	527.000
225.786	321.879	527.000
-31.101	227.315	528.000
-30.273	226.465	528.000
230.895	240.314	529.000
230.570	240.883	529.000
417.935	345.717	530.000
415.818	345.070	530.000
416.461	345.474	530.000
226.345	328.317	531.000
227.979	328.009	531.000
227.237	327.655	531.000
226.575	329.779	531.000
227.472	330.827	531.000
225.713	152.179	532.000
224.820	152.893	532.000
223.766	154.631	532.000
415.218	344.561	533.000
414.684	345.186	533.000
468.734	269.378	534.000
469.974	269.504	534.000
258.672	203.724	535.000
259.454	204.623	535.000
258.179	204.212	535.000
257.029	203.485	535.000
256.332	203.028	535.000
256.145	202.766	535.000
256.222	202.565	535.000
256.293	202.137	535.000
255.814	202.218	535.000
257.152	202.407	535.000
257.441	202.296	535.000
256.756	202.234	535.000
255.893	202.052	535.000
255.910	202.103	535.000
255.627	200.434	535.000
255.720	200.167	535.000
118.656	244.074	536.000
118.000	243.896	536.000
117.766	246.407	536.000
117.960	246.422	536.000
117.038	245.455	536.000
116.358	246.287	536.000
115.943	246.147	536.000
116.438	245.141	536.000
115.317	245.736	536.000
129.707	338.265	537.000
129.647	338.412	537.000
131.418	338.389	537.000
391.353	186.531	538.000
390.043	186.798	538.000
388.762	188.958	538.000
390.210	190.201	538.000
314.133	143.738	539.000
313.535	143.185	539.000
313.563	143.605	539.000
391.927	188.115	540.000
392.784	188.106	540.000
392.528	189.336	540.000
316.091	193.128	541.000
316.456	196.548	541.000
254.335	199.823	542.000
254.842	201.551	542.000
254.791	202.434	542.000
313.444	143.850	543.000
313.439	142.747	543.000
313.853	142.227	543.000
314.214	141.875	543.000
314.604	141.445	543.000
255.469	203.763	544.000
255.551	204.186	544.000
314.205	309.900	545.000
313.301	309.033	545.000
184.216	201.037	546.000
183.446	201.070	546.000
281.746	118.614	547.000
282.925	117.586	547.000
216.467	194.440	548.000
216.081	193.569	548.000
217.682	191.754	548.000
312.892	141.067	549.000
311.501	140.241	549.000
311.357	140.897	549.000
309.385	142.808	549.000
308.433	143.187	549.000
309.697	143.450	549.000
309.796	142.735	549.000
311.572	142.681	549.000
218.493	190.535	550.000
219.007	189.446	550.000
414.220	305.780	551.000
413.467	305.976	551.000
482.789	293.679	552.000
484.422	293.008	552.000
484.419	290.570	552.000
486.171	289.468	552.000
415.998	302.990	553.000
415.118	302.644	553.000
415.963	302.892	553.000
286.431	126.636	554.000
289.049	124.848	554.000
416.542	302.331	555.000
415.563	302.734	555.000
414.656	304.228	555.000
340.769	114.890	556.000
339.378	114.983	556.000
338.444	114.205	556.000
338.396	114.256	556.000
332.275	258.922	557.000
332.466	258.229	557.000
334.223	258.280	557.000
492.662	288.419	558.000
493.062	286.921	558.000
-17.534	228.035	559.000
-16.995	228.901	559.000
-15.849	227.901	559.000
488.161	288.770	560.000
485.735	290.031	560.000
485.327	291.138	560.000
342.801	316.246	561.000
343.712	317.043	561.000
343.211	317.428	561.000
321.100	284.718	562.000
320.012	284.766	562.000
310.369	311.446	563.000
312.098	311.224	563.000
343.092	374.210	564.000
342.910	373.652	564.000
343.091	375.364	564.000
343.308	375.972	564.000
342.248	375.822	565.000
343.083	374.185	565.000
344.307	372.230	565.000
179.053	172.023	566.000
180.173	173.129	566.000
317.471	284.227	567.000
318.802	283.732	567.000
343.934	318.954	568.000
345.038	317.580	568.000
180.392	173.323	569.000
180.573	173.342	569.000
180.084	173.857	569.000
344.073	317.847	570.000
344.848	319.196	570.000
113.183	266.678	571.000
113.212	265.651	571.000
100.382	400.627	572.000
100.706	401.300	572.000
377.583	333.858	573.000
378.353	333.027	573.000
378.338	332.838	573.000
135.337	156.097	574.000
132.829	156.250	574.000
376.034	334.900	575.000
376.474	334.742	575.000
376.438	336.384	575.000
377.147	336.215	575.000
377.122	337.538	575.000
176.922	172.620	576.000
176.666	172.552	576.000
176.870	173.584	576.000
134.614	158.393	577.000
135.353	156.842	577.000
374.153	202.147	578.000
371.831	201.569	578.000
371.131	201.650	578.000
293.470	286.874	579.000
295.083	287.795	579.000
294.959	288.476	579.000
294.346	287.896	579.000
294.484	286.647	579.000
216.387	378.161	580.000
219.898	377.801	580.000
378.848	336.713	581.000
378.705	337.254	581.000
400.821	384.490	582.000
399.573	385.169	582.000
335.008	124.349	583.000
335.312	124.559	583.000
335.173	125.215	583.000
335.177	124.532	583.000
335.394	124.082	583.000
194.206	196.706	584.000
194.473	197.125	584.000
372.534	202.319	585.000
373.137	201.169	585.000
372.557	201.877	585.000
372.462	202.902	585.000
372.331	203.294	585.000
372.972	204.483	585.000
471.899	308.189	586.000
471.757	309.696	586.000
471.387	308.727	586.000
470.231	309.485	586.000
468.383	307.540	586.000
468.958	305.729	586.000
176.276	173.885	587.000
177.575	175.139	587.000
178.556	174.615	587.000
178.241	173.602	587.000
219.305	379.898	588.000
218.877	378.849	588.000
219.002	378.431	588.000
377.757	331.462	589.000
377.140	333.013	589.000
-34.457	171.896	590.000
-34.605	172.280	590.000
23.370	349.826	591.000
23.656	351.406	591.000
23.318	350.348	591.000
334.994	123.605	592.000
334.589	122.634	592.000
334.947	123.071	592.000
335.162	122.803	592.000
334.691	122.835	592.000
334.613	123.093	592.000
306.101	101.768	593.000
306.316	102.711	593.000
308.039	100.632	593.000
308.344	102.888	593.000
382.964	202.961	594.000
382.586	202.628	594.000
382.610	201.159	594.000
381.842	201.214	594.000
381.333	201.652	594.000
379.922	201.375	594.000
380.129	200.232	594.000
379.812	200.292	594.000
380.007	200.461	594.000
379.773	199.969	594.000
[truncated: 4,253 more rows]
