# Supplementary material for: The transpeptidase PBP2 governs initial localization and activity of the major cell-wall synthesis machinery in E. coli
Source: eLife. 2020 Feb 20;9:e50629. doi: 10.7554/eLife.50629 (PMC7089770; doi:10.7554/eLife.50629)
Supplement: Source data 1. [file elife-50629-data1.zip › data/fast/PAmCherry/deltaPBP1a_1.txt]

X Y ID
385.277	202.342	1.000
384.544	202.575	1.000
384.443	202.327	1.000
385.384	203.399	1.000
387.692	202.763	2.000
387.660	201.951	2.000
395.210	198.305	3.000
395.924	198.183	3.000
292.734	138.460	4.000
292.624	139.253	4.000
293.028	140.034	4.000
291.681	140.053	4.000
291.230	140.372	4.000
292.013	141.454	4.000
291.415	141.334	4.000
292.542	141.666	4.000
292.640	144.547	5.000
291.679	142.847	5.000
290.414	139.847	6.000
291.246	139.579	6.000
290.989	139.953	6.000
292.240	140.543	7.000
291.782	140.612	7.000
293.490	140.596	7.000
294.137	140.219	7.000
291.043	136.516	7.000
294.747	137.703	7.000
294.167	138.365	7.000
293.702	138.504	7.000
285.412	126.462	8.000
286.706	126.931	8.000
286.861	126.331	8.000
286.183	126.442	8.000
285.275	126.186	8.000
442.665	316.733	9.000
442.253	318.722	9.000
443.890	300.491	10.000
444.361	299.474	10.000
61.864	105.609	11.000
61.655	105.005	11.000
60.669	104.115	11.000
59.612	105.612	11.000
59.181	105.299	11.000
59.246	106.334	11.000
60.088	105.931	11.000
60.686	104.930	11.000
59.770	106.417	11.000
287.221	126.325	12.000
286.466	126.887	12.000
286.477	127.030	12.000
59.206	105.599	13.000
59.538	105.744	13.000
444.005	299.682	14.000
443.068	300.528	14.000
443.035	300.299	14.000
442.534	299.210	15.000
443.690	298.706	15.000
57.331	106.537	16.000
56.994	105.135	16.000
56.435	104.404	17.000
57.298	102.350	17.000
57.295	102.316	17.000
93.221	102.734	18.000
93.023	101.632	18.000
93.106	101.209	18.000
283.662	118.781	19.000
283.393	119.030	19.000
282.747	118.606	19.000
282.167	119.076	19.000
281.575	118.079	19.000
281.913	117.804	19.000
280.779	118.945	19.000
280.284	119.681	19.000
279.105	119.358	19.000
279.724	119.588	19.000
97.517	100.570	20.000
98.172	99.832	20.000
73.459	102.872	21.000
72.920	103.124	21.000
73.596	103.351	21.000
75.392	101.372	21.000
280.841	121.224	22.000
279.363	121.315	22.000
279.517	121.958	22.000
279.929	122.164	22.000
279.929	122.164	22.000
280.005	122.444	22.000
76.573	102.447	23.000
76.277	102.450	23.000
67.186	105.832	24.000
66.346	106.425	24.000
67.508	107.499	24.000
67.660	106.046	24.000
291.927	138.226	25.000
292.564	137.336	25.000
292.910	137.606	25.000
293.216	136.865	25.000
465.440	81.223	26.000
464.629	81.216	26.000
463.055	80.855	26.000
463.744	80.677	26.000
66.036	105.746	27.000
65.157	105.865	27.000
65.046	105.980	27.000
65.192	106.063	27.000
292.846	137.945	28.000
294.517	139.254	28.000
295.769	139.653	28.000
294.535	138.655	28.000
294.371	138.438	28.000
462.114	79.572	29.000
461.303	79.404	29.000
461.254	80.519	29.000
460.860	79.650	29.000
461.014	80.137	29.000
461.833	81.576	29.000
461.640	80.857	29.000
64.096	106.239	30.000
64.486	106.557	30.000
64.929	105.939	30.000
64.561	105.725	30.000
461.774	81.295	31.000
463.891	81.383	31.000
462.677	81.705	31.000
463.325	82.422	31.000
71.029	106.642	32.000
69.679	105.618	32.000
463.902	84.796	33.000
465.049	85.292	33.000
102.660	105.119	34.000
103.092	105.153	34.000
103.825	103.534	34.000
66.661	104.704	35.000
66.071	104.332	35.000
362.499	254.627	36.000
362.986	254.907	36.000
363.746	254.463	36.000
493.174	149.777	37.000
495.998	149.071	37.000
476.009	323.051	38.000
475.728	323.526	38.000
475.821	322.867	38.000
476.464	323.482	38.000
82.156	282.390	39.000
82.484	282.857	39.000
83.810	282.317	39.000
485.229	150.316	40.000
486.583	150.548	40.000
486.479	149.211	41.000
486.759	148.480	41.000
487.382	148.727	41.000
487.900	147.031	41.000
488.373	146.759	41.000
68.082	346.896	42.000
67.813	347.237	42.000
111.691	30.938	43.000
110.459	31.017	43.000
108.426	33.440	44.000
110.108	33.526	44.000
108.720	32.658	44.000
107.523	32.476	45.000
109.689	30.847	45.000
109.971	31.922	45.000
107.892	34.795	46.000
109.069	34.201	46.000
109.929	34.363	46.000
49.585	186.458	47.000
49.637	186.472	47.000
47.558	185.827	47.000
47.558	185.827	47.000
46.333	188.452	47.000
49.071	186.221	47.000
49.199	187.776	47.000
290.706	97.915	48.000
290.534	98.001	48.000
286.434	113.483	49.000
286.951	113.609	49.000
286.542	112.100	49.000
286.542	112.100	49.000
287.692	112.755	49.000
287.134	112.024	49.000
286.889	111.158	49.000
286.683	111.474	49.000
286.817	111.407	49.000
287.367	111.125	49.000
286.062	110.070	49.000
286.732	110.391	49.000
285.896	109.938	49.000
292.983	348.473	50.000
291.493	348.181	50.000
291.797	347.882	50.000
291.797	347.882	50.000
323.068	73.540	51.000
323.837	73.881	51.000
323.832	74.538	51.000
323.832	74.538	51.000
323.821	74.022	51.000
323.534	74.485	51.000
340.640	321.599	52.000
338.877	321.635	52.000
339.780	319.835	52.000
339.780	319.835	52.000
340.950	319.726	52.000
320.026	122.876	53.000
318.019	123.182	53.000
318.019	123.182	53.000
317.017	123.747	53.000
318.673	123.673	53.000
317.343	124.001	53.000
418.163	88.055	54.000
417.950	84.633	54.000
417.950	84.633	54.000
417.446	85.806	54.000
417.360	84.734	54.000
327.259	93.827	55.000
327.259	93.827	55.000
327.588	93.620	55.000
327.393	94.015	55.000
327.591	94.204	55.000
337.886	279.689	56.000
337.886	279.689	56.000
337.724	280.650	56.000
337.248	281.001	56.000
337.371	281.142	56.000
336.940	281.147	56.000
335.681	280.924	56.000
335.557	281.536	56.000
335.221	281.793	56.000
335.623	281.513	56.000
335.430	281.989	56.000
370.281	488.354	57.000
370.281	488.354	57.000
369.214	489.108	57.000
367.039	489.112	57.000
369.223	487.613	57.000
369.329	75.563	58.000
369.945	76.143	58.000
369.807	75.477	58.000
370.939	75.212	58.000
370.844	76.028	58.000
370.778	76.608	58.000
369.706	77.629	58.000
372.001	333.164	59.000
372.472	332.863	59.000
340.468	320.318	60.000
339.976	319.285	60.000
340.500	319.233	60.000
340.284	320.877	60.000
340.127	320.136	60.000
340.504	319.972	60.000
339.999	320.255	60.000
339.997	320.169	60.000
339.717	319.739	60.000
323.012	74.556	61.000
323.178	74.110	61.000
317.300	122.428	62.000
317.251	123.778	62.000
317.534	123.907	62.000
317.742	125.122	62.000
318.669	124.998	62.000
318.504	123.989	62.000
320.067	124.431	62.000
372.078	485.213	63.000
370.511	483.409	63.000
213.448	126.439	64.000
213.483	125.546	64.000
212.983	125.046	64.000
320.065	73.114	65.000
320.200	72.614	65.000
319.435	72.578	65.000
319.966	72.849	65.000
319.996	72.852	65.000
367.846	79.573	66.000
369.235	81.573	66.000
367.436	483.579	67.000
366.090	484.148	67.000
214.171	125.226	68.000
214.114	125.982	68.000
214.243	125.768	68.000
213.832	125.625	68.000
214.919	126.963	68.000
369.300	330.885	69.000
369.268	329.337	69.000
370.041	330.120	69.000
367.267	485.479	70.000
367.330	484.049	70.000
367.858	483.530	70.000
368.016	483.598	70.000
368.503	484.089	70.000
321.627	122.621	71.000
321.637	122.668	71.000
322.402	122.883	71.000
322.878	123.301	71.000
322.097	122.769	71.000
372.089	331.737	72.000
372.680	332.211	72.000
371.133	332.710	72.000
372.911	331.838	72.000
375.075	331.982	72.000
375.166	331.822	72.000
374.189	331.609	72.000
372.864	331.239	72.000
372.937	332.532	72.000
372.971	331.920	72.000
371.757	331.731	72.000
282.935	110.256	73.000
283.510	110.763	73.000
283.431	110.423	73.000
283.174	110.497	73.000
283.703	109.865	73.000
282.504	109.611	73.000
415.727	75.916	74.000
415.221	77.200	74.000
283.124	107.958	75.000
282.537	109.443	75.000
283.157	110.484	75.000
283.195	110.110	75.000
284.070	109.048	75.000
310.867	89.172	76.000
310.518	89.286	76.000
336.196	74.637	77.000
336.112	75.251	77.000
336.602	73.893	78.000
337.523	74.682	78.000
338.045	73.750	78.000
75.314	196.573	79.000
74.954	196.141	79.000
75.268	195.477	79.000
75.223	195.793	79.000
74.746	196.310	79.000
73.319	195.799	79.000
356.525	318.147	80.000
357.951	315.987	80.000
387.234	303.304	81.000
388.325	302.502	81.000
389.776	302.581	81.000
432.108	79.872	82.000
433.088	79.381	82.000
433.404	78.183	82.000
433.832	79.972	82.000
168.077	437.890	83.000
168.559	437.165	83.000
327.205	493.869	84.000
326.766	493.607	84.000
326.842	493.585	84.000
328.418	493.467	84.000
361.820	101.162	85.000
361.548	102.072	85.000
337.517	100.533	86.000
336.754	101.017	86.000
336.562	101.268	86.000
337.084	101.408	86.000
166.388	435.742	87.000
167.672	436.424	87.000
167.583	438.069	87.000
167.918	438.365	87.000
166.801	439.437	87.000
434.043	80.179	88.000
432.982	80.716	88.000
433.483	79.986	88.000
432.960	80.838	88.000
432.998	81.368	88.000
431.789	80.732	88.000
432.778	79.494	88.000
432.243	78.834	88.000
432.723	78.659	88.000
432.459	78.573	88.000
72.761	196.246	89.000
73.410	196.768	89.000
72.935	196.677	89.000
502.715	281.014	90.000
501.989	280.733	90.000
501.962	279.669	90.000
98.939	174.962	91.000
98.744	174.473	91.000
98.361	173.989	91.000
98.697	174.250	91.000
98.842	174.951	91.000
99.540	175.895	91.000
185.849	462.482	92.000
185.972	462.383	92.000
493.351	277.573	93.000
493.515	277.613	93.000
492.653	276.902	93.000
492.279	277.101	93.000
491.530	277.605	93.000
490.175	276.948	93.000
490.836	276.419	93.000
490.362	277.745	93.000
488.471	278.699	93.000
310.988	64.983	94.000
310.436	65.656	94.000
311.621	66.223	94.000
311.286	66.060	94.000
311.112	66.019	94.000
486.314	276.235	95.000
486.931	277.427	95.000
485.020	278.387	95.000
483.585	278.391	95.000
483.564	278.707	95.000
483.793	279.445	95.000
483.416	277.101	95.000
485.126	278.068	95.000
485.837	277.712	95.000
487.264	278.055	95.000
488.343	276.346	95.000
485.963	275.309	96.000
485.411	275.166	96.000
486.844	275.495	96.000
490.049	274.693	97.000
490.888	275.632	97.000
488.226	277.209	98.000
489.351	275.854	98.000
490.192	275.024	98.000
397.103	297.784	99.000
397.811	297.802	99.000
397.032	296.996	99.000
398.449	296.844	99.000
335.820	99.767	100.000
335.729	98.667	100.000
335.516	98.638	100.000
337.008	99.240	101.000
336.265	98.793	101.000
336.232	98.102	101.000
337.047	99.696	101.000
337.034	100.100	101.000
336.850	100.687	101.000
334.533	99.703	101.000
334.534	99.281	101.000
334.241	99.470	101.000
192.015	461.245	102.000
192.712	460.547	102.000
397.595	297.248	103.000
397.053	297.323	103.000
397.652	298.267	103.000
398.286	298.796	103.000
186.628	461.816	104.000
184.439	461.594	104.000
336.338	100.537	105.000
337.826	100.658	105.000
183.369	460.081	106.000
184.103	459.257	106.000
186.612	457.997	107.000
185.010	458.432	107.000
185.437	460.414	107.000
335.399	100.564	108.000
335.311	99.514	108.000
335.716	100.393	108.000
335.817	99.346	108.000
336.223	99.064	108.000
336.140	99.498	108.000
336.316	99.819	108.000
336.301	99.597	108.000
336.010	99.736	108.000
336.127	99.417	108.000
336.422	99.453	108.000
336.679	99.410	108.000
336.700	99.376	108.000
336.565	99.720	108.000
336.491	99.817	108.000
336.923	99.031	108.000
336.869	99.656	108.000
337.512	99.624	108.000
338.079	100.804	108.000
327.874	101.287	109.000
327.654	100.389	109.000
328.192	101.159	109.000
328.876	100.806	109.000
327.761	99.254	109.000
327.872	98.871	109.000
328.084	98.325	109.000
328.680	99.555	109.000
329.587	100.556	109.000
328.541	101.284	109.000
329.025	101.578	109.000
328.342	102.723	109.000
329.201	101.310	109.000
328.936	102.945	109.000
327.429	102.203	109.000
327.068	102.379	109.000
328.760	103.527	109.000
350.082	83.685	110.000
349.055	84.092	110.000
364.823	90.589	111.000
364.529	89.706	111.000
364.616	89.520	111.000
411.701	97.124	112.000
411.621	97.092	112.000
75.328	194.931	113.000
74.736	194.303	113.000
74.992	194.509	113.000
329.922	286.068	114.000
330.298	286.527	114.000
329.937	286.517	114.000
330.229	287.264	114.000
329.681	287.385	114.000
330.347	286.558	114.000
329.984	286.712	114.000
330.187	287.234	114.000
329.883	286.890	114.000
330.606	286.445	114.000
331.013	285.726	114.000
341.919	123.074	115.000
342.285	121.983	115.000
341.636	120.902	115.000
347.471	84.272	116.000
346.524	83.528	116.000
344.733	83.946	116.000
346.215	84.805	116.000
347.591	85.605	116.000
349.760	85.828	116.000
411.269	96.577	117.000
411.157	96.852	117.000
411.308	96.638	117.000
411.113	96.692	117.000
411.435	96.917	117.000
411.625	96.851	117.000
411.406	96.829	117.000
410.998	96.945	117.000
411.746	96.910	117.000
409.884	98.482	117.000
410.778	98.785	117.000
410.848	98.283	117.000
410.454	98.772	117.000
340.652	282.417	118.000
341.055	281.406	118.000
341.694	282.345	118.000
341.609	283.197	118.000
342.876	281.703	118.000
342.062	282.382	118.000
177.455	461.097	119.000
176.844	459.261	119.000
178.632	460.522	119.000
75.712	194.078	120.000
75.251	193.855	120.000
75.301	194.391	120.000
75.119	194.538	120.000
75.325	194.002	120.000
367.977	87.330	121.000
366.573	86.569	121.000
395.297	98.918	122.000
395.308	98.443	122.000
365.927	89.133	123.000
364.563	90.301	123.000
364.818	90.397	123.000
367.112	88.761	123.000
79.185	184.709	124.000
78.988	186.296	124.000
293.762	77.617	125.000
293.038	76.100	125.000
292.929	76.380	125.000
294.265	77.021	125.000
396.815	97.697	126.000
396.306	98.858	126.000
396.724	98.280	126.000
336.248	97.320	127.000
336.543	96.537	127.000
337.064	96.612	127.000
328.701	103.951	128.000
329.382	104.276	128.000
329.748	106.108	128.000
329.379	105.368	128.000
410.092	98.886	129.000
410.217	97.685	129.000
409.843	97.812	129.000
411.459	98.955	129.000
409.999	98.152	129.000
409.615	97.279	129.000
409.345	97.170	129.000
409.523	96.787	129.000
408.094	94.807	129.000
408.680	95.769	129.000
408.957	96.187	129.000
390.172	291.825	130.000
390.042	291.067	130.000
389.791	291.121	130.000
390.225	290.680	130.000
329.304	285.527	131.000
328.889	286.261	131.000
328.117	286.676	131.000
328.836	286.481	131.000
329.885	285.929	131.000
329.202	284.488	131.000
328.696	285.478	131.000
328.882	285.839	131.000
330.261	286.325	131.000
330.811	287.568	131.000
396.670	97.764	132.000
396.479	98.181	132.000
79.983	185.382	133.000
79.538	185.764	133.000
79.373	184.959	133.000
79.722	183.659	133.000
79.012	183.472	133.000
77.950	183.733	133.000
77.284	184.041	133.000
78.465	184.332	133.000
77.662	184.307	133.000
77.929	184.417	133.000
78.136	184.422	133.000
77.830	184.304	133.000
77.737	184.071	133.000
187.616	455.635	134.000
187.305	457.371	134.000
187.604	459.023	134.000
389.891	291.162	135.000
390.357	291.066	135.000
294.316	76.091	136.000
294.518	76.375	136.000
294.347	77.032	136.000
330.915	106.453	137.000
330.714	106.392	137.000
331.392	105.744	137.000
331.248	105.639	137.000
330.307	105.261	137.000
341.148	99.563	138.000
343.559	97.296	138.000
344.556	96.084	138.000
344.643	97.064	138.000
408.481	84.681	139.000
408.416	84.835	139.000
329.930	287.602	140.000
330.808	287.380	140.000
329.871	284.430	141.000
329.251	284.843	141.000
328.657	285.447	141.000
396.816	96.965	142.000
397.069	96.338	142.000
395.911	96.533	142.000
287.444	61.463	143.000
287.066	59.735	143.000
289.747	58.730	143.000
290.029	60.552	143.000
289.473	61.109	143.000
288.231	61.756	143.000
289.196	62.423	143.000
289.504	63.732	143.000
288.315	64.640	143.000
288.266	64.461	143.000
288.226	64.466	143.000
288.287	64.552	143.000
288.349	64.767	143.000
288.139	64.548	143.000
287.705	64.197	143.000
288.035	64.203	143.000
288.148	64.494	143.000
287.969	64.335	143.000
288.256	64.715	143.000
288.165	64.608	143.000
288.363	64.339	143.000
288.362	64.472	143.000
287.696	64.456	143.000
288.417	64.380	143.000
288.053	64.303	143.000
288.053	64.303	143.000
290.105	65.159	143.000
290.580	64.114	143.000
291.122	62.169	143.000
291.381	61.747	143.000
292.381	60.912	143.000
292.625	61.471	143.000
292.842	61.420	143.000
292.965	61.831	143.000
387.780	288.849	144.000
386.948	288.756	144.000
387.776	287.924	144.000
387.453	288.255	144.000
72.703	187.400	145.000
72.703	187.400	145.000
73.242	188.194	145.000
72.666	188.727	145.000
73.284	187.734	145.000
73.654	187.422	145.000
291.907	62.002	146.000
292.042	62.049	146.000
291.492	62.231	146.000
291.918	62.517	146.000
291.004	64.718	146.000
329.268	130.342	147.000
327.774	130.655	147.000
327.169	130.098	147.000
75.293	186.550	148.000
75.358	186.580	148.000
74.351	186.455	148.000
73.835	186.045	148.000
74.088	185.225	148.000
74.872	185.873	148.000
366.789	108.371	149.000
367.429	108.365	149.000
366.538	107.704	150.000
367.523	107.655	150.000
367.465	108.102	150.000
367.109	108.510	150.000
74.811	186.372	151.000
74.459	186.637	151.000
330.929	127.659	152.000
330.928	127.391	152.000
331.868	126.714	152.000
333.469	126.037	152.000
363.848	73.723	153.000
363.850	74.046	153.000
75.803	187.925	154.000
76.922	188.446	154.000
298.126	37.283	155.000
297.126	35.694	155.000
296.963	35.376	155.000
297.129	35.547	155.000
299.781	32.633	155.000
362.651	99.359	156.000
362.075	98.229	156.000
359.360	99.980	157.000
356.684	99.720	157.000
333.187	129.168	158.000
335.139	129.288	158.000
362.740	67.811	159.000
363.332	65.815	159.000
364.260	66.341	159.000
365.314	68.144	159.000
365.326	68.408	159.000
366.438	68.687	159.000
367.282	69.937	159.000
355.183	93.706	160.000
352.362	93.193	160.000
352.698	92.634	160.000
352.878	94.276	160.000
353.447	92.926	160.000
354.040	89.901	160.000
353.960	89.584	160.000
324.563	280.214	161.000
324.961	280.372	161.000
288.450	54.260	162.000
288.687	54.693	162.000
287.595	54.329	162.000
288.482	53.186	162.000
289.199	54.085	162.000
289.347	54.515	162.000
289.383	55.258	162.000
288.325	54.744	162.000
289.417	54.628	162.000
291.024	53.643	162.000
291.329	53.813	162.000
290.519	55.069	162.000
353.704	86.039	163.000
353.285	85.923	163.000
351.454	85.725	163.000
352.211	87.965	163.000
351.050	88.602	163.000
352.216	91.216	163.000
354.847	90.181	163.000
356.608	90.306	163.000
325.474	280.202	164.000
325.246	280.369	164.000
355.589	86.793	165.000
355.928	88.718	165.000
355.071	87.707	165.000
354.331	86.246	166.000
354.442	89.026	166.000
354.583	89.010	166.000
355.980	88.089	167.000
355.551	88.992	167.000
355.350	87.885	167.000
332.564	123.852	168.000
332.915	124.031	168.000
332.852	123.239	168.000
405.325	299.774	169.000
405.995	298.913	169.000
406.820	298.965	169.000
406.698	296.749	169.000
404.763	297.761	169.000
405.254	298.714	169.000
403.541	299.458	169.000
405.061	300.189	169.000
405.341	299.586	169.000
404.951	299.823	169.000
404.085	300.148	169.000
402.870	299.536	169.000
195.800	441.196	170.000
196.518	441.338	170.000
295.789	37.116	171.000
296.129	36.463	171.000
295.768	36.107	171.000
295.130	37.536	171.000
294.294	37.517	171.000
294.204	37.355	171.000
293.468	38.841	171.000
292.800	38.249	171.000
292.201	40.141	171.000
292.202	41.290	171.000
292.248	42.228	171.000
292.271	44.888	171.000
305.751	107.304	172.000
305.383	106.757	172.000
306.261	107.569	172.000
331.574	112.582	173.000
331.804	112.098	173.000
330.080	111.657	173.000
328.917	111.457	173.000
329.713	290.076	174.000
329.762	290.069	174.000
329.887	290.900	174.000
330.120	290.117	174.000
333.562	115.532	175.000
333.648	115.111	175.000
352.209	87.217	176.000
353.106	88.094	176.000
352.545	87.650	176.000
352.282	86.388	176.000
352.543	86.898	176.000
354.731	86.981	176.000
355.793	87.339	176.000
399.967	309.683	177.000
400.463	310.438	177.000
401.196	310.119	177.000
400.768	309.753	177.000
400.307	310.073	177.000
401.258	310.217	177.000
401.340	309.847	177.000
401.334	310.088	177.000
400.996	310.509	177.000
399.871	311.211	177.000
400.061	310.852	177.000
400.638	310.786	177.000
400.766	310.024	177.000
353.763	87.380	178.000
352.833	88.427	178.000
351.739	88.377	178.000
349.905	88.585	178.000
350.232	88.332	178.000
77.850	181.563	179.000
78.028	180.583	179.000
76.670	180.158	179.000
74.922	180.865	179.000
286.135	52.881	180.000
287.171	53.407	180.000
287.279	54.744	180.000
81.778	190.324	181.000
81.416	190.531	181.000
81.703	190.326	181.000
82.115	189.524	181.000
279.562	82.889	182.000
278.709	82.889	182.000
279.218	82.145	182.000
279.556	82.101	182.000
82.330	189.206	183.000
81.675	190.202	183.000
81.647	190.039	183.000
81.991	190.076	183.000
82.631	189.196	183.000
84.271	189.066	183.000
84.704	189.201	183.000
85.224	189.396	183.000
279.547	82.486	184.000
279.459	83.964	184.000
332.116	131.367	185.000
331.716	131.087	185.000
333.063	130.981	185.000
332.840	130.476	185.000
334.997	129.341	185.000
335.478	127.145	185.000
336.552	129.177	185.000
335.525	129.273	185.000
279.436	81.322	186.000
280.745	81.694	186.000
279.633	81.419	186.000
278.062	81.689	186.000
277.191	82.946	186.000
276.625	81.591	186.000
87.215	191.200	187.000
86.659	191.171	187.000
336.105	129.340	188.000
336.444	130.677	188.000
335.151	130.135	188.000
336.816	130.547	188.000
332.648	131.602	189.000
333.012	131.733	189.000
331.725	131.511	189.000
330.643	130.294	189.000
331.662	130.155	189.000
332.516	128.499	189.000
331.333	128.475	189.000
331.190	127.897	189.000
330.568	130.192	189.000
331.149	130.678	189.000
330.647	130.251	189.000
330.544	129.323	189.000
330.007	127.882	189.000
424.826	96.074	190.000
424.754	96.182	190.000
370.117	69.599	191.000
369.630	69.461	191.000
424.823	95.572	192.000
425.397	95.629	192.000
425.226	96.132	192.000
425.979	96.066	192.000
425.160	95.448	192.000
425.418	94.981	192.000
424.482	95.655	193.000
424.386	96.395	193.000
211.476	443.698	194.000
210.538	443.980	194.000
425.590	96.567	195.000
424.746	96.814	195.000
424.731	96.676	195.000
424.666	96.258	195.000
425.421	96.999	195.000
426.301	96.738	195.000
426.258	96.546	195.000
425.798	97.036	195.000
298.069	76.382	196.000
298.069	76.382	196.000
296.377	77.414	196.000
296.667	76.541	196.000
351.409	286.717	197.000
352.883	287.221	197.000
354.223	288.338	197.000
353.904	288.079	197.000
351.929	286.144	198.000
352.560	285.267	198.000
351.716	286.815	198.000
299.173	76.478	199.000
298.318	76.906	199.000
353.632	286.636	200.000
354.320	286.860	200.000
354.021	287.655	200.000
298.712	76.894	201.000
298.630	76.691	201.000
83.218	172.592	202.000
83.126	174.005	202.000
353.253	287.154	203.000
354.178	287.035	203.000
354.283	287.060	203.000
353.203	286.364	203.000
354.789	287.155	204.000
354.293	286.957	204.000
354.414	286.724	204.000
353.928	287.247	204.000
84.640	173.486	205.000
83.604	171.679	205.000
325.122	71.541	206.000
324.985	71.365	206.000
371.466	48.961	207.000
371.179	49.993	207.000
371.314	49.314	207.000
398.295	301.840	208.000
398.380	301.538	208.000
397.934	302.126	208.000
397.346	301.758	208.000
386.899	100.663	209.000
386.264	101.996	209.000
385.265	100.250	209.000
384.800	101.897	209.000
385.992	103.672	209.000
429.950	79.759	210.000
429.954	79.309	210.000
429.282	79.968	210.000
325.371	71.104	211.000
324.975	71.443	211.000
325.122	71.218	211.000
424.734	410.066	212.000
423.563	411.190	212.000
423.458	410.935	212.000
423.544	412.616	212.000
427.188	81.893	213.000
428.244	81.416	213.000
345.215	110.079	214.000
345.730	111.022	214.000
344.770	110.674	214.000
371.148	53.589	215.000
371.453	52.246	215.000
371.205	54.109	215.000
371.001	54.881	215.000
371.054	54.933	215.000
92.480	176.585	216.000
92.293	176.556	216.000
386.494	106.180	217.000
387.877	104.799	217.000
424.188	81.826	218.000
424.173	80.892	218.000
423.500	80.212	218.000
367.732	76.731	219.000
368.475	77.555	219.000
369.638	79.693	219.000
403.226	101.005	220.000
402.731	101.386	220.000
402.895	101.875	220.000
402.524	102.195	220.000
401.899	102.443	220.000
392.247	305.861	221.000
391.128	306.620	221.000
422.041	79.691	222.000
421.867	80.892	222.000
423.044	79.888	222.000
425.148	82.100	222.000
370.757	58.212	223.000
369.115	55.675	223.000
371.050	78.521	224.000
372.843	79.022	224.000
372.528	80.868	224.000
372.024	81.568	224.000
373.626	83.660	224.000
373.900	82.897	224.000
360.805	290.385	225.000
358.231	289.120	225.000
424.705	81.161	226.000
426.395	82.332	226.000
425.721	82.060	226.000
425.639	80.363	226.000
425.663	78.230	226.000
426.291	77.439	226.000
423.759	78.737	226.000
360.054	289.353	227.000
360.168	289.668	227.000
419.824	79.268	228.000
420.311	76.648	228.000
422.665	77.093	228.000
422.616	75.943	228.000
421.817	74.793	228.000
198.016	268.690	229.000
197.830	268.815	229.000
214.284	125.258	230.000
214.792	125.150	230.000
197.356	268.865	231.000
198.147	269.120	231.000
197.367	268.671	231.000
197.577	268.811	231.000
214.840	125.587	232.000
214.623	125.304	232.000
425.659	74.227	233.000
427.895	72.607	233.000
429.177	75.201	234.000
429.213	76.208	234.000
427.410	77.345	234.000
425.815	77.687	235.000
425.488	75.809	235.000
426.454	77.078	235.000
425.458	76.140	235.000
424.339	76.104	235.000
425.063	76.792	235.000
424.659	78.900	235.000
361.775	293.315	236.000
361.880	292.934	236.000
416.707	408.451	237.000
416.357	407.317	237.000
416.475	406.796	237.000
198.034	268.507	238.000
198.217	268.832	238.000
197.711	268.461	238.000
341.426	306.161	239.000
340.530	306.212	239.000
340.640	307.055	239.000
340.880	306.446	239.000
432.689	91.047	240.000
433.351	92.330	240.000
433.163	91.524	240.000
360.553	292.471	241.000
361.096	293.399	241.000
298.048	344.405	242.000
298.676	344.332	242.000
297.982	344.403	242.000
296.818	345.082	242.000
197.530	268.446	243.000
197.892	268.275	243.000
221.000	128.653	244.000
219.563	128.484	244.000
401.304	97.414	245.000
402.034	97.628	245.000
76.147	196.683	246.000
76.637	196.691	246.000
76.194	196.500	246.000
76.784	196.090	246.000
76.332	195.829	246.000
76.576	195.215	246.000
76.670	194.759	246.000
75.269	195.569	246.000
75.388	195.750	246.000
75.882	196.113	246.000
76.002	196.440	246.000
74.935	195.242	246.000
76.348	195.585	246.000
76.077	195.849	246.000
76.670	196.599	246.000
314.310	357.856	247.000
314.883	359.086	247.000
313.418	360.575	247.000
313.310	359.393	247.000
313.898	358.287	247.000
313.760	357.691	247.000
313.814	356.316	247.000
313.565	356.958	247.000
313.642	356.921	247.000
314.052	356.356	247.000
381.430	302.318	248.000
381.639	301.941	248.000
381.349	301.775	248.000
381.165	301.642	248.000
381.783	301.710	248.000
381.536	302.206	248.000
381.644	301.808	248.000
381.649	301.815	248.000
381.323	302.023	248.000
381.626	301.808	248.000
381.935	301.809	248.000
381.622	301.832	248.000
381.688	301.875	248.000
381.622	302.346	248.000
381.516	302.143	248.000
381.586	302.005	248.000
381.670	302.049	248.000
381.384	301.759	248.000
381.390	302.197	248.000
76.765	196.278	249.000
76.763	195.832	249.000
76.688	195.379	249.000
76.097	195.580	249.000
74.669	195.760	250.000
75.008	195.537	250.000
315.955	18.050	251.000
318.498	16.932	251.000
318.295	16.130	252.000
322.285	13.830	252.000
324.863	14.249	252.000
325.763	13.835	252.000
325.913	12.768	252.000
381.367	302.007	253.000
381.321	301.659	253.000
381.636	301.955	253.000
381.866	301.928	253.000
381.650	301.781	253.000
381.546	302.285	253.000
381.271	301.897	253.000
381.767	301.925	253.000
342.028	292.271	254.000
341.044	292.671	254.000
340.122	293.675	254.000
305.042	52.013	255.000
305.868	53.659	255.000
46.466	85.624	256.000
46.333	86.839	256.000
46.209	87.244	256.000
45.998	87.176	256.000
45.642	88.267	256.000
341.829	493.513	257.000
343.216	492.560	257.000
343.659	492.907	257.000
391.127	222.786	258.000
390.950	223.087	258.000
390.329	221.588	258.000
389.937	222.118	258.000
387.799	222.558	258.000
389.845	222.074	258.000
57.299	184.531	259.000
58.175	182.934	259.000
59.406	181.479	259.000
79.439	99.047	260.000
80.093	99.711	260.000
79.930	98.626	260.000
80.980	98.639	260.000
79.277	98.115	260.000
80.394	112.111	261.000
79.381	110.993	261.000
180.572	184.237	262.000
180.671	184.304	262.000
96.401	117.224	263.000
95.856	117.536	263.000
95.875	118.096	263.000
94.377	114.510	263.000
94.635	112.783	263.000
95.944	111.548	263.000
95.756	110.178	263.000
40.802	46.389	264.000
41.022	46.663	264.000
62.561	64.956	265.000
62.386	64.447	265.000
481.580	311.972	266.000
482.377	312.776	266.000
479.989	313.403	266.000
476.810	313.347	266.000
469.295	82.571	267.000
468.955	83.567	267.000
469.587	84.128	267.000
469.050	83.424	267.000
52.025	98.087	268.000
51.715	98.186	268.000
51.523	98.508	268.000
51.654	98.096	268.000
51.748	98.027	268.000
51.920	98.343	268.000
51.814	98.317	268.000
51.576	98.742	268.000
51.807	98.280	268.000
51.516	98.524	268.000
50.877	98.878	268.000
50.769	98.872	268.000
51.217	99.099	268.000
41.413	44.171	269.000
40.644	44.494	269.000
40.612	44.975	269.000
40.696	45.150	269.000
40.118	45.619	269.000
445.118	313.790	270.000
445.666	312.425	270.000
447.033	310.794	270.000
448.055	310.771	270.000
448.429	310.039	270.000
447.865	309.611	270.000
449.065	310.273	270.000
448.964	309.964	270.000
449.973	311.070	270.000
450.632	311.039	270.000
452.282	310.267	270.000
452.320	311.495	270.000
470.315	82.887	271.000
471.486	81.969	271.000
470.715	81.990	271.000
471.416	81.131	271.000
471.971	80.962	271.000
56.661	183.438	272.000
57.088	181.217	272.000
59.040	181.737	272.000
57.548	182.482	272.000
53.851	183.123	272.000
52.434	185.205	272.000
39.771	45.584	273.000
39.454	44.616	273.000
209.157	487.413	274.000
208.660	486.561	274.000
210.182	486.397	274.000
95.979	110.793	275.000
96.054	110.434	275.000
96.011	111.447	275.000
95.175	111.828	275.000
94.140	111.493	275.000
94.212	110.231	275.000
479.874	315.368	276.000
479.486	314.537	276.000
81.609	102.221	277.000
81.925	102.311	277.000
81.623	101.888	277.000
81.284	102.018	277.000
379.322	230.252	278.000
380.054	230.741	278.000
379.707	230.883	278.000
207.416	486.006	279.000
208.936	487.763	279.000
209.912	487.559	279.000
209.878	487.697	279.000
210.432	489.173	279.000
211.747	487.529	279.000
210.654	486.575	279.000
210.033	485.330	279.000
209.465	485.885	279.000
211.200	487.109	279.000
210.687	488.130	279.000
207.295	489.085	279.000
206.432	487.868	279.000
206.482	487.186	279.000
208.002	486.734	279.000
207.499	485.262	279.000
208.263	485.188	279.000
209.191	485.932	279.000
81.674	102.063	280.000
81.532	101.901	280.000
81.646	101.770	280.000
81.698	101.800	280.000
450.689	313.062	281.000
450.276	312.514	281.000
450.431	312.578	281.000
481.704	312.043	282.000
483.222	311.594	282.000
483.096	310.532	282.000
193.944	294.536	283.000
194.173	294.859	283.000
483.374	308.317	284.000
482.918	308.962	284.000
482.309	312.042	284.000
480.023	311.273	284.000
482.524	312.446	284.000
51.912	99.012	285.000
51.381	98.744	285.000
51.556	98.762	285.000
449.845	315.648	286.000
450.593	314.197	286.000
80.859	102.971	287.000
80.309	102.036	287.000
80.045	101.772	287.000
79.709	100.519	287.000
79.836	101.118	287.000
80.272	100.920	287.000
80.358	100.313	287.000
195.831	295.647	288.000
195.056	296.149	288.000
52.748	184.696	289.000
51.178	185.032	289.000
195.667	296.185	290.000
196.167	295.661	290.000
196.605	296.477	290.000
196.575	296.641	290.000
196.431	296.540	290.000
182.584	188.571	291.000
181.680	187.829	291.000
181.860	187.312	291.000
181.367	187.090	291.000
181.777	186.606	291.000
181.756	187.069	291.000
182.399	185.476	291.000
95.758	78.778	292.000
96.899	79.056	292.000
98.683	80.394	292.000
80.824	100.878	293.000
80.051	100.720	293.000
80.780	100.272	293.000
80.630	99.221	293.000
81.196	99.185	293.000
80.664	99.235	293.000
387.733	221.237	294.000
387.547	221.589	294.000
387.203	222.095	294.000
387.188	222.057	294.000
387.202	222.831	294.000
389.018	222.555	294.000
389.219	221.998	294.000
388.602	222.967	294.000
388.617	225.228	294.000
389.356	222.899	294.000
389.852	224.335	294.000
389.917	225.431	294.000
389.310	225.020	294.000
387.240	224.555	294.000
389.243	226.183	294.000
389.130	227.104	294.000
388.227	226.788	294.000
387.691	227.616	294.000
388.472	225.985	294.000
388.380	227.182	294.000
388.444	226.931	294.000
388.628	226.578	294.000
389.340	227.054	294.000
390.042	226.096	294.000
390.505	225.368	294.000
390.697	225.236	294.000
196.161	297.613	295.000
196.697	296.979	295.000
196.584	297.287	295.000
196.365	297.203	295.000
196.226	297.307	295.000
196.692	296.799	295.000
196.429	297.190	295.000
196.472	296.923	295.000
97.173	76.189	296.000
99.300	75.919	296.000
167.804	184.541	297.000
167.776	185.597	297.000
166.480	185.840	297.000
166.672	185.679	297.000
166.684	185.748	297.000
166.645	186.041	297.000
81.850	99.908	298.000
81.719	100.083	298.000
107.168	95.648	299.000
107.512	96.234	299.000
196.217	295.862	300.000
195.076	295.630	300.000
195.283	295.694	300.000
81.312	99.776	301.000
81.584	100.147	301.000
81.832	99.765	301.000
80.615	100.140	301.000
81.227	100.257	301.000
80.543	100.536	301.000
81.046	100.096	301.000
82.140	99.298	301.000
82.089	100.228	301.000
83.144	99.296	301.000
83.714	99.201	301.000
82.431	97.787	301.000
82.304	96.791	301.000
152.406	300.997	302.000
151.619	300.543	302.000
195.616	296.246	303.000
195.690	295.935	303.000
195.807	296.079	303.000
195.602	295.702	303.000
196.065	295.340	304.000
195.744	296.326	304.000
195.956	295.766	304.000
195.604	295.863	305.000
196.231	295.478	305.000
195.952	295.723	305.000
195.634	295.823	305.000
196.075	295.741	305.000
196.203	296.200	305.000
483.601	307.213	306.000
483.051	306.559	306.000
482.738	306.148	306.000
195.744	296.112	307.000
195.414	295.888	307.000
195.651	295.681	307.000
195.979	295.192	307.000
446.776	316.206	308.000
445.055	315.775	308.000
107.234	96.276	309.000
108.211	96.084	309.000
107.623	96.352	309.000
107.340	96.291	309.000
107.547	96.602	309.000
52.553	185.160	310.000
53.379	184.220	310.000
90.575	110.516	311.000
91.781	110.684	311.000
91.327	112.184	311.000
92.177	113.910	311.000
91.857	114.539	311.000
90.191	113.671	311.000
108.058	96.039	312.000
107.753	96.500	312.000
107.774	96.549	312.000
107.638	95.736	313.000
107.799	96.395	313.000
107.762	96.243	313.000
107.824	96.504	313.000
108.219	96.124	314.000
108.086	96.985	314.000
107.552	96.439	314.000
108.044	96.299	314.000
107.238	96.324	314.000
480.947	309.884	315.000
482.190	310.292	315.000
481.654	311.976	315.000
483.898	312.161	315.000
484.325	311.659	315.000
484.826	312.656	315.000
107.757	96.486	316.000
108.349	96.299	316.000
107.619	96.805	316.000
107.770	96.353	317.000
107.914	95.914	317.000
107.386	96.609	317.000
108.188	96.561	318.000
108.170	96.642	318.000
107.618	96.081	319.000
108.030	96.222	319.000
107.651	96.235	319.000
108.204	96.473	320.000
107.726	96.662	320.000
108.300	96.998	321.000
108.403	96.583	321.000
108.489	96.361	321.000
107.990	96.613	321.000
108.506	96.195	321.000
108.007	96.322	321.000
108.154	96.164	322.000
107.755	96.125	322.000
108.167	96.787	323.000
108.247	96.820	323.000
108.237	96.159	324.000
108.316	96.795	324.000
108.293	96.331	325.000
108.079	96.216	325.000
108.790	96.525	326.000
108.247	96.474	326.000
108.304	96.484	326.000
108.099	96.735	326.000
108.963	96.704	327.000
108.603	95.945	327.000
483.129	309.793	328.000
483.894	310.618	328.000
108.590	96.275	329.000
108.715	96.523	329.000
109.033	95.955	329.000
108.446	96.583	330.000
108.797	96.475	330.000
108.455	97.183	330.000
108.380	96.120	330.000
108.127	96.628	330.000
109.069	96.835	330.000
108.431	96.729	331.000
108.485	96.229	331.000
108.273	96.496	331.000
105.375	421.575	332.000
104.656	421.731	332.000
103.358	421.798	332.000
102.541	420.559	332.000
102.900	419.975	332.000
101.652	420.558	332.000
266.327	166.946	333.000
266.040	166.805	333.000
266.360	167.062	333.000
265.984	166.386	333.000
39.404	181.994	334.000
38.970	182.598	334.000
38.781	181.705	334.000
38.883	182.105	334.000
38.272	183.482	334.000
38.359	183.822	334.000
36.856	184.006	334.000
80.114	74.284	335.000
79.953	74.441	335.000
80.426	74.733	335.000
80.139	74.735	335.000
138.786	413.630	336.000
141.130	412.663	336.000
141.277	413.215	336.000
143.484	413.348	336.000
143.841	412.451	336.000
143.229	413.418	336.000
142.409	412.465	336.000
141.074	411.794	336.000
108.254	96.145	337.000
108.359	96.500	337.000
108.671	96.156	337.000
108.415	96.309	337.000
108.337	96.371	337.000
252.016	180.221	338.000
253.651	181.614	338.000
253.462	181.059	338.000
121.651	395.593	339.000
121.472	396.898	339.000
121.212	396.949	339.000
118.859	396.004	339.000
119.085	396.567	339.000
158.856	311.637	340.000
158.306	312.626	340.000
157.022	313.723	340.000
156.511	313.756	340.000
157.240	315.352	340.000
159.024	315.095	340.000
157.798	315.338	340.000
158.318	314.938	340.000
157.431	314.653	340.000
157.081	313.991	340.000
158.557	314.554	340.000
444.142	314.251	341.000
444.222	314.269	341.000
444.322	313.458	341.000
444.488	313.264	341.000
164.737	61.760	342.000
165.497	62.437	342.000
166.394	62.738	342.000
445.241	314.532	343.000
446.440	315.267	343.000
444.395	316.384	343.000
446.073	316.572	343.000
446.557	316.816	343.000
456.509	183.891	344.000
456.229	184.105	344.000
456.857	183.010	344.000
164.688	63.727	345.000
163.415	62.299	345.000
108.134	96.202	346.000
107.803	95.725	346.000
107.908	96.403	346.000
107.770	95.891	346.000
107.650	96.700	346.000
107.449	96.469	346.000
107.801	96.636	346.000
108.332	96.276	346.000
108.259	96.184	346.000
452.974	316.827	347.000
453.173	316.862	347.000
453.965	316.612	347.000
459.787	182.724	348.000
460.889	183.740	348.000
462.738	184.061	348.000
465.204	184.863	348.000
465.583	185.630	348.000
467.597	185.759	348.000
466.378	188.344	348.000
464.520	187.550	348.000
161.142	59.947	349.000
161.055	60.799	349.000
161.209	60.870	349.000
161.440	59.796	349.000
108.110	95.895	350.000
107.847	96.204	350.000
108.287	96.131	350.000
108.614	96.275	350.000
107.873	96.089	350.000
108.234	96.345	351.000
108.174	96.094	351.000
108.490	95.598	351.000
108.157	96.089	351.000
108.132	96.193	351.000
108.378	96.434	351.000
108.224	95.812	351.000
108.470	96.368	351.000
108.205	96.636	351.000
464.248	188.414	352.000
464.260	188.478	352.000
135.221	433.099	353.000
135.729	431.846	353.000
136.346	432.248	353.000
136.292	432.248	353.000
137.277	434.643	353.000
108.205	96.336	354.000
108.404	96.124	354.000
107.863	96.384	354.000
108.013	96.141	354.000
108.206	96.028	354.000
108.324	96.011	354.000
108.146	96.780	354.000
108.634	96.424	354.000
108.122	95.942	354.000
339.003	431.207	355.000
340.104	430.244	355.000
340.918	431.237	355.000
135.088	433.556	356.000
135.556	432.670	356.000
203.765	301.212	357.000
203.445	302.136	357.000
204.958	301.494	357.000
205.950	300.597	357.000
205.365	301.247	357.000
205.354	301.079	357.000
205.527	301.369	357.000
205.111	302.027	357.000
205.971	301.723	357.000
206.015	301.679	357.000
206.365	301.408	357.000
108.073	96.138	358.000
107.747	96.133	358.000
108.051	96.253	359.000
107.803	95.467	359.000
133.389	62.067	360.000
134.144	62.831	360.000
133.125	63.501	360.000
133.078	63.543	360.000
132.413	62.547	360.000
133.167	62.436	360.000
134.274	61.252	360.000
132.412	60.164	360.000
311.737	409.972	361.000
310.334	409.746	361.000
310.475	410.704	361.000
158.523	62.502	362.000
159.756	61.085	362.000
311.559	411.439	363.000
311.937	412.362	363.000
310.433	413.067	363.000
311.093	412.840	363.000
310.997	412.761	363.000
329.625	430.899	364.000
327.923	431.918	364.000
326.065	429.860	364.000
325.267	432.518	364.000
132.637	61.964	365.000
133.052	60.647	365.000
133.964	60.946	365.000
134.980	61.032	365.000
135.594	60.841	365.000
138.174	62.297	365.000
136.549	62.722	365.000
137.576	62.010	365.000
139.414	61.223	365.000
160.773	63.002	366.000
160.717	63.250	366.000
159.468	63.127	366.000
107.866	96.702	367.000
107.899	95.846	367.000
107.754	95.735	367.000
159.144	62.030	368.000
158.963	62.244	368.000
157.971	62.456	369.000
157.540	63.207	369.000
207.450	303.094	370.000
206.722	304.001	370.000
206.694	303.661	370.000
204.886	302.909	370.000
203.814	302.862	370.000
203.920	302.549	370.000
135.331	57.705	371.000
136.820	56.947	371.000
136.952	55.964	371.000
108.485	95.517	372.000
107.966	95.708	372.000
160.204	60.810	373.000
160.529	61.066	373.000
136.298	415.967	374.000
137.628	416.405	374.000
137.715	416.046	374.000
138.494	415.885	374.000
138.358	414.203	374.000
137.878	413.361	374.000
137.512	413.188	374.000
140.323	412.085	374.000
141.292	411.910	374.000
143.216	412.627	374.000
144.862	412.874	374.000
144.638	411.783	374.000
145.110	411.577	374.000
144.469	412.150	374.000
460.041	312.932	375.000
459.952	313.160	375.000
110.694	91.225	376.000
111.011	93.634	376.000
166.303	400.472	377.000
166.132	401.260	377.000
455.575	307.577	378.000
457.318	308.121	378.000
456.681	308.809	378.000
456.867	308.793	378.000
153.525	76.681	379.000
155.098	77.356	379.000
156.503	75.520	379.000
156.991	77.125	379.000
157.188	76.247	379.000
157.027	75.226	379.000
157.659	74.121	379.000
158.036	73.830	379.000
156.608	75.342	379.000
156.578	75.082	379.000
157.046	74.654	379.000
155.811	74.971	379.000
156.165	75.225	379.000
155.269	74.991	379.000
154.732	74.172	380.000
153.891	74.508	380.000
154.714	77.089	380.000
66.539	79.776	381.000
66.378	81.693	381.000
65.691	80.813	381.000
115.201	434.210	382.000
115.596	434.916	382.000
115.801	435.292	382.000
155.144	79.136	383.000
155.235	80.425	383.000
66.351	81.250	384.000
66.489	81.206	384.000
65.497	81.798	384.000
155.295	81.454	385.000
155.614	83.088	385.000
156.287	83.203	385.000
67.054	81.543	386.000
67.344	81.414	386.000
67.684	83.316	386.000
68.075	83.825	386.000
69.030	83.971	386.000
67.883	84.238	386.000
67.560	83.612	386.000
66.421	84.070	386.000
66.421	83.246	386.000
65.884	82.725	386.000
144.350	66.166	387.000
145.411	66.116	387.000
155.703	83.860	388.000
156.392	83.963	388.000
66.057	81.538	389.000
66.266	81.795	389.000
33.940	180.596	390.000
36.077	180.416	390.000
36.595	179.849	390.000
37.330	179.772	390.000
37.516	180.127	390.000
39.939	181.174	390.000
38.767	181.645	390.000
39.006	180.290	390.000
114.152	424.636	391.000
115.479	424.069	391.000
325.062	237.879	392.000
325.735	237.140	392.000
456.281	311.241	393.000
457.815	309.837	393.000
458.566	310.506	393.000
459.552	311.417	393.000
460.894	309.685	393.000
479.397	312.049	394.000
479.935	312.871	394.000
480.715	313.417	394.000
482.599	313.099	394.000
36.347	80.390	395.000
37.286	79.673	395.000
37.890	78.779	395.000
39.296	79.132	395.000
39.030	79.356	395.000
158.949	407.165	396.000
157.489	405.756	396.000
474.307	71.676	397.000
474.300	72.875	397.000
113.307	423.315	398.000
113.140	423.840	398.000
282.057	172.369	399.000
281.938	172.065	399.000
72.208	245.318	400.000
72.638	244.668	400.000
70.778	245.308	400.000
71.103	246.431	400.000
143.658	290.740	401.000
143.437	291.032	401.000
142.964	292.773	401.000
141.210	294.192	401.000
473.338	72.182	402.000
473.668	71.885	402.000
474.688	71.969	402.000
474.480	72.532	402.000
38.353	81.378	403.000
38.830	81.778	403.000
155.486	92.632	404.000
155.058	92.095	404.000
155.271	91.815	404.000
155.822	91.773	404.000
155.487	92.188	404.000
155.211	91.406	404.000
153.524	92.028	404.000
153.316	92.770	404.000
56.349	98.304	405.000
57.676	98.139	405.000
481.479	312.537	406.000
482.360	312.872	406.000
482.942	312.769	406.000
482.785	311.959	406.000
460.055	309.034	407.000
457.946	310.025	407.000
457.300	311.251	407.000
456.812	312.839	407.000
456.522	314.423	407.000
455.594	314.276	407.000
455.114	311.776	407.000
452.765	309.748	407.000
454.279	310.338	407.000
455.564	309.933	407.000
456.237	309.869	407.000
457.563	311.254	407.000
457.467	311.625	407.000
457.576	311.902	407.000
458.108	309.568	407.000
458.414	309.490	407.000
457.873	309.318	407.000
457.879	310.311	407.000
282.038	171.513	408.000
282.104	171.925	408.000
281.949	171.649	408.000
281.567	172.310	408.000
282.212	171.905	408.000
314.721	439.789	409.000
314.776	439.600	409.000
314.811	439.227	409.000
458.808	312.104	410.000
459.055	311.484	410.000
456.623	310.187	410.000
151.381	56.476	411.000
151.954	56.648	411.000
152.264	55.299	411.000
99.946	114.812	412.000
98.136	115.642	412.000
93.301	116.915	413.000
92.765	116.866	413.000
92.648	115.918	413.000
94.471	115.061	413.000
265.583	168.974	414.000
265.195	169.648	414.000
158.699	297.511	415.000
159.118	298.056	415.000
159.075	296.894	415.000
158.958	295.025	415.000
158.741	294.584	415.000
159.480	294.701	415.000
159.444	294.870	415.000
158.595	294.949	415.000
159.521	295.665	415.000
156.945	296.215	415.000
51.403	182.805	416.000
49.110	181.293	416.000
47.763	178.741	416.000
121.189	71.367	417.000
121.964	70.225	417.000
121.764	71.232	417.000
124.029	71.672	417.000
153.063	413.870	418.000
152.676	414.389	418.000
46.188	179.693	419.000
48.163	180.388	419.000
47.803	182.243	419.000
48.356	184.238	419.000
50.388	185.685	419.000
51.517	184.757	419.000
122.399	70.139	420.000
122.412	69.821	420.000
154.203	413.500	421.000
156.321	411.856	421.000
157.272	410.130	421.000
159.808	408.523	421.000
159.584	406.849	421.000
276.377	182.034	422.000
274.531	181.702	422.000
273.486	180.852	422.000
275.301	181.709	422.000
276.116	180.920	422.000
316.926	213.158	423.000
317.395	213.108	423.000
154.871	408.838	424.000
154.123	409.833	424.000
154.459	409.760	424.000
37.952	81.347	425.000
37.028	81.225	425.000
314.971	439.886	426.000
314.724	439.628	426.000
314.794	440.396	426.000
479.619	306.974	427.000
479.712	306.858	427.000
480.011	306.734	427.000
479.737	306.926	427.000
38.216	43.748	428.000
38.004	44.323	428.000
330.110	229.093	429.000
329.621	228.070	429.000
328.871	229.001	429.000
327.605	229.165	429.000
328.125	229.059	430.000
326.072	229.747	430.000
310.638	432.187	431.000
310.701	430.689	431.000
310.806	429.665	431.000
311.440	429.315	431.000
311.899	429.600	431.000
310.968	429.528	431.000
311.214	430.464	431.000
46.473	94.460	432.000
47.159	94.141	432.000
47.687	93.960	432.000
48.398	93.185	432.000
132.623	308.962	433.000
131.818	307.580	433.000
50.705	99.411	434.000
51.197	99.297	434.000
50.977	99.880	434.000
51.022	99.469	434.000
51.342	99.392	435.000
51.230	99.563	435.000
51.125	99.569	435.000
51.063	99.552	435.000
51.271	99.571	435.000
50.873	99.596	435.000
51.216	99.316	435.000
51.358	99.699	435.000
51.063	99.879	435.000
50.866	99.646	435.000
51.136	99.545	435.000
51.391	99.516	435.000
51.156	100.109	435.000
131.417	405.715	436.000
131.670	405.413	436.000
130.815	405.147	436.000
48.397	88.348	437.000
48.053	89.455	437.000
47.416	88.503	437.000
117.430	408.106	438.000
118.119	408.514	438.000
117.974	407.331	438.000
118.383	406.542	438.000
119.497	406.853	438.000
120.491	406.798	438.000
161.858	75.178	439.000
162.136	75.348	439.000
356.914	426.948	440.000
357.059	427.647	440.000
94.100	63.378	441.000
94.545	62.953	441.000
94.896	63.059	441.000
115.806	96.703	442.000
117.440	95.862	442.000
117.962	96.018	442.000
117.024	97.780	442.000
116.550	96.586	442.000
115.696	97.431	442.000
114.615	96.920	442.000
114.601	96.517	442.000
114.782	97.740	442.000
87.928	102.819	443.000
89.138	101.777	443.000
89.132	102.771	443.000
357.864	427.103	444.000
357.909	426.952	444.000
358.983	427.656	444.000
88.156	103.236	445.000
88.285	103.912	445.000
88.757	103.304	445.000
88.023	102.636	445.000
111.248	71.406	446.000
110.576	72.288	446.000
111.520	72.787	446.000
110.725	72.425	446.000
361.587	426.776	447.000
361.193	425.590	447.000
361.700	421.895	448.000
361.229	422.148	448.000
89.279	101.975	449.000
88.781	100.978	449.000
88.696	101.101	449.000
66.647	109.584	450.000
67.017	108.326	450.000
66.468	106.371	450.000
67.030	105.414	450.000
67.333	104.460	450.000
67.482	104.555	450.000
66.836	104.327	450.000
67.568	104.016	450.000
67.516	104.212	450.000
67.913	104.387	450.000
67.242	104.074	450.000
67.819	104.604	450.000
[truncated: 5,228 more rows]
