# Supplementary material for: The transpeptidase PBP2 governs initial localization and activity of the major cell-wall synthesis machinery in E. coli
Source: eLife. 2020 Feb 20;9:e50629. doi: 10.7554/eLife.50629 (PMC7089770; doi:10.7554/eLife.50629)
Supplement: Source data 1. [file elife-50629-data1.zip › data/fast/PAmCherry/deltaPBP1a_2.txt]

X Y ID
412.182	258.312	1.000
411.403	257.853	1.000
411.693	257.180	1.000
118.510	120.035	2.000
118.524	119.808	2.000
175.162	191.125	3.000
174.843	192.083	3.000
155.209	143.088	4.000
155.538	141.324	4.000
156.914	142.254	4.000
156.304	143.077	4.000
411.375	255.607	5.000
410.782	256.899	5.000
408.118	258.082	5.000
242.315	226.583	6.000
243.149	227.924	6.000
244.257	227.299	6.000
-21.500	214.223	7.000
-20.688	213.773	7.000
-20.257	214.000	7.000
87.140	146.090	8.000
87.941	146.273	8.000
89.613	146.430	8.000
-6.835	191.715	9.000
-6.364	191.724	9.000
-6.374	191.280	9.000
41.252	157.261	10.000
41.086	157.874	10.000
41.566	157.187	10.000
68.928	198.574	11.000
69.273	199.303	11.000
54.366	174.083	12.000
54.350	175.482	12.000
411.716	24.404	13.000
411.054	24.383	13.000
482.498	16.726	14.000
482.012	16.427	14.000
481.853	16.663	14.000
482.166	16.846	14.000
482.791	16.489	14.000
482.922	16.001	14.000
482.899	16.341	14.000
244.047	228.037	15.000
244.144	228.766	15.000
244.981	228.946	15.000
310.047	272.767	16.000
310.166	272.793	16.000
154.531	145.092	17.000
153.946	144.341	17.000
154.312	143.605	17.000
154.021	143.090	17.000
154.205	143.428	17.000
154.391	142.938	17.000
154.096	141.374	17.000
155.015	141.819	17.000
156.181	140.575	17.000
344.534	59.144	18.000
343.079	59.513	18.000
342.807	60.307	18.000
67.036	196.530	19.000
66.093	196.270	19.000
67.899	196.558	19.000
68.209	196.385	19.000
68.941	195.731	19.000
68.273	196.796	19.000
244.370	228.927	20.000
244.235	229.171	20.000
244.327	229.666	20.000
343.897	59.989	21.000
343.653	59.284	21.000
342.994	59.128	21.000
-5.364	189.247	22.000
-6.406	189.333	22.000
-7.024	191.460	22.000
481.968	17.236	23.000
481.477	17.070	23.000
480.737	16.567	23.000
481.519	15.137	23.000
481.148	14.049	23.000
480.206	15.281	23.000
479.867	15.624	23.000
407.826	250.764	24.000
408.857	252.288	24.000
411.119	24.848	25.000
411.790	23.352	25.000
408.691	253.479	26.000
408.904	250.846	26.000
-6.741	190.695	27.000
-7.019	190.476	27.000
68.110	197.894	28.000
68.301	197.385	28.000
66.804	197.082	28.000
68.209	197.254	28.000
332.241	48.997	29.000
332.225	50.901	29.000
330.724	51.277	29.000
329.999	51.168	29.000
343.524	58.203	30.000
343.560	58.304	30.000
343.448	58.223	30.000
330.423	50.935	31.000
331.975	51.111	31.000
331.524	52.291	31.000
332.600	52.855	31.000
333.330	53.050	31.000
332.102	54.106	31.000
332.899	53.684	31.000
331.948	54.784	31.000
89.310	202.845	32.000
88.339	202.766	32.000
88.946	202.491	32.000
88.396	202.542	32.000
88.274	202.606	32.000
88.657	202.176	33.000
89.008	201.989	33.000
89.269	201.730	33.000
329.460	54.809	34.000
328.480	54.567	34.000
327.136	54.173	34.000
326.155	53.561	34.000
86.879	200.088	35.000
86.769	199.760	35.000
87.682	197.932	36.000
86.905	198.153	36.000
325.942	53.033	37.000
324.335	53.865	37.000
52.593	143.486	38.000
53.177	143.737	38.000
52.538	143.928	38.000
52.151	141.601	38.000
52.090	141.136	38.000
53.055	139.397	38.000
53.466	139.549	38.000
54.419	140.484	38.000
53.672	140.174	38.000
53.598	140.635	38.000
357.669	66.087	39.000
357.288	66.845	39.000
356.862	67.296	40.000
355.769	67.766	40.000
354.864	66.980	40.000
379.412	272.853	41.000
379.079	273.419	41.000
24.655	152.818	42.000
24.988	152.733	42.000
24.208	152.378	42.000
56.236	138.019	43.000
55.846	136.950	43.000
55.545	136.296	43.000
107.072	151.063	44.000
107.056	151.218	44.000
105.883	148.938	44.000
106.126	148.980	44.000
106.582	148.021	44.000
105.575	146.340	44.000
54.938	136.389	45.000
56.664	135.357	45.000
56.111	135.770	45.000
55.241	135.207	45.000
55.149	134.978	45.000
23.899	155.022	46.000
23.720	155.096	46.000
24.079	154.946	47.000
26.597	154.361	47.000
27.187	154.606	48.000
27.258	154.962	48.000
150.443	173.787	49.000
149.329	173.771	49.000
326.848	52.444	50.000
327.213	52.962	50.000
353.347	69.631	51.000
352.858	69.465	51.000
108.779	174.475	52.000
108.973	174.719	52.000
229.708	221.163	53.000
230.307	221.780	53.000
357.611	57.994	54.000
357.351	56.916	54.000
346.245	61.982	55.000
347.494	61.058	55.000
356.372	56.113	56.000
356.045	56.001	56.000
170.177	156.984	57.000
169.837	157.308	57.000
169.954	157.885	57.000
169.882	157.463	57.000
15.919	209.543	58.000
17.777	207.717	58.000
107.857	159.870	59.000
108.003	160.833	59.000
108.217	161.657	59.000
136.952	140.942	60.000
137.904	141.215	60.000
138.286	141.156	60.000
357.016	71.083	61.000
356.397	71.215	61.000
98.173	176.879	62.000
98.615	177.823	62.000
178.552	115.074	63.000
178.088	114.667	63.000
176.788	114.363	63.000
15.467	209.281	64.000
15.032	208.668	64.000
14.023	208.492	64.000
204.881	125.136	65.000
204.165	126.780	65.000
204.251	125.867	65.000
205.386	125.267	65.000
205.599	124.294	65.000
205.709	125.680	65.000
402.626	245.761	66.000
402.431	248.060	66.000
402.914	248.500	66.000
48.400	122.727	67.000
49.744	122.061	67.000
224.142	215.923	68.000
224.754	212.617	68.000
87.490	125.089	69.000
87.595	124.906	69.000
101.801	128.309	70.000
102.498	128.932	70.000
102.846	129.609	70.000
176.967	134.823	71.000
177.046	134.158	71.000
360.928	52.842	72.000
361.137	53.212	72.000
361.888	53.424	73.000
360.445	54.748	73.000
361.315	53.622	73.000
94.933	198.699	74.000
95.103	196.588	74.000
83.874	121.336	75.000
82.965	121.634	75.000
270.128	250.934	76.000
269.467	252.753	76.000
124.261	176.623	77.000
122.705	178.952	77.000
-22.318	178.124	78.000
-23.083	178.516	78.000
17.891	185.728	79.000
17.079	184.464	79.000
18.928	183.902	79.000
18.387	183.476	79.000
17.848	184.958	79.000
15.800	185.080	79.000
16.334	185.992	79.000
15.945	187.816	79.000
15.118	188.994	79.000
14.792	188.208	79.000
16.388	186.267	79.000
17.597	186.547	79.000
16.817	186.544	79.000
16.389	186.566	79.000
16.794	186.014	79.000
-0.347	205.464	80.000
0.669	206.091	80.000
73.521	211.937	81.000
73.457	211.348	81.000
73.014	211.465	81.000
73.550	211.845	81.000
73.099	211.252	81.000
73.052	211.852	81.000
73.555	211.828	81.000
72.749	257.119	82.000
73.492	257.001	82.000
72.486	257.186	82.000
72.620	257.228	82.000
72.500	258.006	82.000
58.363	179.463	83.000
57.032	179.445	83.000
54.595	179.472	83.000
54.718	178.798	83.000
55.448	179.009	83.000
56.227	178.984	83.000
296.652	250.096	84.000
296.435	250.913	84.000
296.767	249.644	84.000
41.553	166.992	85.000
41.902	167.389	85.000
41.690	166.941	85.000
41.571	166.621	85.000
41.850	166.662	85.000
41.869	167.114	85.000
41.466	166.806	85.000
41.671	167.008	85.000
41.212	166.951	85.000
41.604	167.104	85.000
41.965	167.156	85.000
42.243	167.293	85.000
41.410	167.088	85.000
41.586	167.033	85.000
41.482	167.359	85.000
41.838	167.110	85.000
41.216	166.994	85.000
-58.950	252.967	86.000
-57.886	251.516	86.000
-60.941	251.143	86.000
-59.920	249.715	86.000
-58.715	250.278	86.000
-79.400	206.675	87.000
-79.204	207.253	87.000
-78.618	206.928	87.000
-79.667	208.486	87.000
-80.920	208.761	87.000
-80.344	210.422	87.000
-80.818	209.427	87.000
-81.914	208.977	87.000
-84.323	206.889	87.000
-84.885	204.501	87.000
-86.786	203.965	87.000
-87.085	203.065	87.000
-0.332	205.940	88.000
-1.702	205.194	88.000
176.456	138.468	89.000
176.468	138.460	89.000
177.703	140.303	89.000
177.431	140.088	89.000
296.330	248.495	90.000
295.578	247.289	90.000
296.024	246.749	90.000
72.665	258.278	91.000
72.103	257.889	91.000
72.879	258.329	91.000
108.352	477.776	92.000
108.010	478.717	92.000
107.121	478.815	92.000
-3.386	205.277	93.000
-5.115	206.646	93.000
73.419	211.763	94.000
73.128	211.438	94.000
73.509	211.390	94.000
73.196	211.417	94.000
72.949	211.405	94.000
73.259	211.604	94.000
73.017	212.055	94.000
73.340	212.133	94.000
73.597	211.884	94.000
73.573	211.843	94.000
73.397	211.568	94.000
63.832	218.081	95.000
64.747	217.253	95.000
63.644	216.722	95.000
4.698	225.741	96.000
4.916	225.946	96.000
4.583	227.315	96.000
4.860	225.548	96.000
4.533	222.882	96.000
4.088	222.675	96.000
471.903	486.852	97.000
474.123	487.121	97.000
73.049	258.748	98.000
73.941	257.944	98.000
179.825	423.491	99.000
180.214	423.396	99.000
179.668	421.845	99.000
179.502	421.730	99.000
73.789	257.906	100.000
74.109	257.379	100.000
73.328	257.481	100.000
73.334	256.485	100.000
71.789	256.019	100.000
70.423	255.364	100.000
70.456	253.744	100.000
69.364	254.805	100.000
-12.598	208.485	101.000
-13.969	207.652	101.000
178.664	433.283	102.000
180.199	433.285	102.000
179.813	421.613	103.000
178.806	421.097	103.000
179.413	421.086	103.000
179.984	422.737	103.000
130.116	192.201	104.000
129.078	194.081	104.000
127.723	196.939	104.000
126.439	198.917	104.000
128.325	198.318	104.000
129.928	197.780	104.000
130.307	198.095	104.000
130.959	198.817	104.000
4.451	222.545	105.000
4.875	222.621	105.000
30.694	202.128	106.000
31.266	202.259	106.000
41.790	167.454	107.000
41.636	167.204	107.000
41.542	167.636	107.000
30.246	202.634	108.000
31.776	202.613	108.000
33.332	203.827	108.000
31.651	205.390	108.000
31.879	205.953	108.000
32.224	207.312	108.000
31.867	206.544	108.000
-45.442	177.302	109.000
-45.079	178.235	109.000
-44.060	178.149	109.000
6.490	221.321	110.000
8.477	220.856	110.000
7.256	220.053	110.000
332.061	254.283	111.000
332.147	251.497	111.000
333.601	252.104	111.000
31.837	207.507	112.000
31.634	207.310	112.000
32.754	207.827	112.000
33.766	207.793	112.000
34.502	209.325	112.000
32.316	210.157	112.000
32.542	208.140	112.000
32.686	207.053	112.000
32.078	208.406	112.000
31.164	212.938	113.000
30.967	213.122	113.000
31.346	212.823	113.000
127.026	199.468	114.000
128.917	200.078	114.000
128.285	198.094	114.000
72.969	224.492	115.000
73.779	224.845	115.000
73.100	226.396	115.000
71.050	226.452	115.000
70.070	224.623	116.000
68.492	225.028	116.000
-21.001	196.487	117.000
-21.311	196.350	117.000
-21.333	196.493	117.000
-21.260	196.517	117.000
-21.344	196.385	117.000
-21.537	196.479	117.000
-21.301	196.303	117.000
-21.418	196.583	117.000
-21.282	196.717	117.000
-21.254	196.528	117.000
-21.716	196.773	117.000
65.931	227.045	118.000
65.786	226.209	118.000
67.127	226.837	118.000
289.237	243.628	119.000
290.143	244.593	119.000
290.559	245.651	119.000
290.329	244.367	119.000
290.722	245.569	119.000
291.241	245.654	119.000
291.839	247.378	119.000
291.340	247.387	119.000
292.223	248.055	119.000
292.414	247.946	119.000
-21.466	196.337	120.000
-21.425	196.488	120.000
256.484	167.410	121.000
256.498	167.522	121.000
319.822	250.025	122.000
319.531	250.467	122.000
323.331	249.663	122.000
325.296	248.954	122.000
325.457	247.179	122.000
327.949	247.677	122.000
328.157	247.690	122.000
-68.591	249.836	123.000
-69.979	249.837	123.000
68.177	240.670	124.000
68.207	239.976	124.000
68.696	239.402	124.000
67.931	240.316	124.000
66.957	239.937	124.000
67.245	239.744	124.000
68.003	239.155	124.000
68.197	237.920	124.000
29.613	220.240	125.000
29.680	222.549	125.000
32.817	222.090	125.000
30.179	224.234	126.000
30.248	223.024	126.000
30.169	222.183	126.000
27.427	220.611	126.000
31.261	221.156	127.000
32.135	220.642	127.000
31.890	220.944	127.000
32.198	220.637	127.000
32.890	220.533	127.000
32.866	221.871	127.000
107.172	174.594	128.000
106.471	175.462	128.000
96.189	173.787	129.000
96.843	174.112	129.000
185.936	237.949	130.000
185.948	237.417	130.000
186.400	238.586	130.000
187.049	239.147	130.000
187.695	239.535	130.000
187.400	239.294	130.000
186.338	238.874	130.000
186.060	238.479	130.000
185.096	239.256	130.000
185.501	239.811	130.000
185.102	240.287	130.000
183.641	241.627	130.000
184.252	241.491	130.000
155.403	246.324	131.000
154.044	245.879	131.000
154.705	248.205	131.000
153.937	248.464	131.000
292.721	254.945	132.000
291.903	255.385	132.000
292.117	255.438	132.000
291.108	255.528	132.000
-3.853	193.989	133.000
-2.856	193.888	133.000
-2.768	194.355	133.000
-3.282	193.749	133.000
391.871	162.719	134.000
392.345	163.398	134.000
391.815	162.402	134.000
392.168	162.113	134.000
392.173	162.508	134.000
55.948	183.953	135.000
57.091	183.317	135.000
57.257	184.584	135.000
57.551	184.973	135.000
-48.246	210.339	136.000
-49.249	210.805	136.000
392.380	163.224	137.000
392.036	162.974	137.000
391.603	163.094	137.000
-23.812	224.030	138.000
-22.776	223.004	138.000
-20.112	223.051	138.000
-20.143	223.972	138.000
-20.227	224.679	138.000
-21.217	224.880	138.000
-23.190	224.575	138.000
-22.982	223.742	138.000
69.390	234.165	139.000
69.565	235.515	139.000
70.466	233.991	139.000
69.473	232.630	139.000
68.556	232.367	139.000
392.038	163.019	140.000
392.561	162.632	140.000
391.901	162.787	140.000
392.322	162.782	140.000
392.256	162.893	140.000
392.094	163.125	140.000
391.970	162.707	140.000
391.965	162.669	140.000
391.809	163.274	140.000
392.132	163.117	140.000
37.002	205.668	141.000
38.344	204.687	141.000
68.709	230.721	142.000
68.935	230.855	142.000
68.897	230.502	142.000
69.093	228.890	142.000
68.520	228.864	142.000
68.305	227.868	142.000
-40.004	209.037	143.000
-42.420	208.344	143.000
185.631	239.654	144.000
185.104	240.824	144.000
35.453	204.570	145.000
35.404	204.281	145.000
185.279	240.238	146.000
185.182	240.497	146.000
184.914	239.352	146.000
392.241	162.787	147.000
392.487	162.989	147.000
35.825	204.232	148.000
32.551	204.000	148.000
187.760	236.567	149.000
187.692	236.103	149.000
188.769	236.534	149.000
188.922	236.211	149.000
189.397	237.742	149.000
190.251	237.794	149.000
189.212	237.486	149.000
188.069	236.334	149.000
-38.168	209.268	150.000
-37.129	208.795	150.000
392.088	162.837	151.000
391.689	163.227	151.000
391.895	163.145	151.000
35.536	215.667	152.000
35.159	217.322	152.000
35.448	217.035	152.000
34.615	220.837	152.000
392.154	163.237	153.000
391.877	162.540	153.000
392.007	163.479	154.000
391.863	163.645	154.000
372.277	339.518	155.000
372.020	340.154	155.000
34.672	209.111	156.000
33.797	208.009	156.000
189.914	237.746	157.000
190.619	237.961	157.000
190.402	238.438	157.000
123.433	248.441	158.000
123.095	248.131	158.000
122.264	248.829	158.000
123.021	248.131	158.000
123.247	247.039	158.000
124.406	248.589	158.000
123.926	249.898	158.000
124.238	248.403	158.000
122.537	248.009	158.000
123.180	248.976	158.000
122.665	248.644	158.000
122.205	248.703	158.000
124.219	248.824	158.000
123.809	249.142	158.000
123.660	249.208	158.000
124.152	249.366	158.000
122.726	248.855	158.000
373.846	339.686	159.000
373.057	338.782	159.000
371.429	339.847	159.000
391.466	163.300	160.000
391.626	163.267	160.000
120.695	248.114	161.000
121.007	247.845	161.000
121.929	246.546	161.000
122.471	247.069	161.000
391.765	163.459	162.000
391.730	163.692	162.000
333.628	253.187	163.000
333.611	251.969	163.000
333.372	251.291	163.000
333.624	249.578	163.000
334.906	248.597	163.000
334.411	247.198	163.000
123.688	246.799	164.000
122.806	248.675	164.000
122.402	247.953	164.000
121.952	248.387	164.000
123.495	250.035	164.000
124.696	250.977	164.000
126.482	251.670	164.000
125.598	251.223	164.000
124.874	250.128	164.000
124.293	250.547	164.000
334.638	246.221	165.000
335.841	246.193	165.000
36.302	208.226	166.000
36.198	209.660	166.000
35.573	212.221	166.000
35.556	211.940	166.000
35.179	211.011	166.000
125.320	250.124	167.000
126.607	250.243	167.000
32.206	210.678	168.000
32.076	210.178	168.000
115.696	239.250	169.000
115.414	239.199	169.000
115.606	239.354	169.000
115.202	236.597	169.000
114.932	236.218	169.000
115.712	234.675	169.000
115.565	232.374	169.000
115.380	231.937	169.000
112.945	229.088	169.000
113.579	228.186	169.000
113.301	226.051	169.000
111.930	228.384	169.000
111.788	227.745	169.000
16.242	247.706	170.000
14.371	248.052	170.000
16.593	247.733	170.000
16.375	247.247	170.000
15.740	248.397	170.000
15.847	248.041	170.000
16.373	249.242	170.000
15.222	250.643	170.000
16.708	250.355	170.000
37.619	201.940	171.000
37.565	202.739	171.000
110.107	227.101	172.000
109.838	226.222	172.000
111.870	224.302	172.000
113.093	223.993	172.000
63.025	205.251	173.000
63.922	202.905	173.000
241.215	169.894	174.000
241.129	169.674	174.000
241.073	168.397	174.000
242.299	168.688	174.000
244.076	167.818	174.000
244.099	168.010	174.000
66.582	203.182	175.000
66.276	203.066	175.000
114.687	225.664	176.000
113.452	225.528	176.000
114.242	223.878	176.000
115.481	223.656	176.000
115.471	225.808	176.000
116.669	225.404	176.000
129.716	192.721	177.000
129.471	191.819	177.000
130.618	192.623	177.000
129.547	192.445	177.000
126.503	190.950	177.000
125.829	191.027	178.000
128.093	192.001	178.000
127.978	190.809	178.000
126.849	252.400	179.000
125.849	252.407	179.000
124.903	252.054	179.000
215.513	246.211	180.000
216.399	244.779	180.000
216.274	242.576	180.000
-65.447	187.262	181.000
-65.569	187.471	181.000
-65.195	188.493	181.000
476.116	42.502	182.000
475.729	41.529	182.000
476.318	41.343	182.000
475.504	39.642	182.000
475.809	39.519	182.000
474.813	38.746	182.000
475.663	38.481	182.000
475.540	39.168	182.000
59.372	488.504	183.000
57.301	488.381	183.000
67.794	204.053	184.000
68.021	204.420	184.000
219.397	242.422	185.000
220.006	242.819	185.000
218.523	244.351	185.000
126.592	254.267	186.000
125.132	254.263	186.000
125.158	252.602	186.000
125.419	252.940	187.000
125.159	253.408	187.000
13.493	249.604	188.000
11.785	248.945	188.000
17.679	210.671	189.000
19.094	210.598	189.000
20.753	210.989	189.000
21.203	211.091	189.000
11.183	249.878	190.000
11.789	250.767	190.000
240.860	165.373	191.000
241.538	164.498	191.000
245.721	169.828	192.000
244.891	169.707	192.000
245.759	169.944	192.000
244.865	170.214	192.000
244.567	169.246	192.000
243.932	167.497	192.000
243.134	168.151	192.000
243.348	168.440	192.000
243.557	167.621	193.000
244.371	167.241	193.000
244.740	166.063	194.000
244.709	167.096	194.000
242.162	166.930	195.000
242.172	168.515	195.000
242.749	169.902	195.000
243.533	171.286	195.000
243.790	171.035	195.000
59.109	260.007	196.000
58.370	260.737	196.000
58.514	260.754	196.000
58.541	260.726	196.000
58.326	260.783	196.000
57.997	260.621	196.000
58.280	260.796	196.000
59.841	259.303	196.000
257.717	253.970	197.000
257.001	253.764	197.000
256.914	253.978	197.000
-17.679	196.463	198.000
-18.638	196.723	198.000
-20.709	197.263	198.000
-20.301	198.873	198.000
-21.303	198.718	198.000
86.670	175.343	199.000
87.467	174.821	199.000
87.628	174.798	199.000
87.079	174.565	199.000
86.111	174.709	199.000
86.534	173.891	199.000
87.497	173.104	199.000
88.734	172.817	199.000
88.427	173.619	199.000
86.689	173.337	199.000
85.719	174.007	199.000
87.016	173.873	199.000
-44.610	248.471	200.000
-43.758	248.720	200.000
-44.871	249.218	200.000
-46.271	249.973	200.000
-46.765	249.861	200.000
-46.833	251.245	200.000
-48.287	252.764	200.000
296.275	224.919	201.000
294.165	224.473	201.000
295.765	223.662	201.000
297.000	221.197	201.000
-19.159	172.024	202.000
-19.557	171.615	202.000
30.221	199.589	203.000
30.311	199.126	203.000
178.926	194.396	204.000
179.779	193.540	204.000
178.506	194.397	204.000
179.580	193.080	204.000
180.220	193.897	204.000
179.430	193.973	204.000
225.611	222.464	205.000
226.202	222.010	205.000
257.006	252.762	206.000
256.613	251.895	206.000
256.634	251.422	206.000
256.086	251.750	206.000
255.405	252.396	206.000
255.489	252.325	206.000
255.484	253.002	206.000
257.541	252.632	206.000
257.041	252.677	206.000
256.559	252.796	206.000
257.738	252.445	206.000
257.610	252.580	206.000
257.750	253.907	206.000
258.558	253.627	206.000
257.545	251.862	206.000
257.355	252.033	206.000
257.298	252.843	206.000
257.316	254.617	206.000
257.805	254.629	206.000
-25.897	211.828	207.000
-25.719	212.601	207.000
-26.890	213.996	207.000
296.076	221.093	208.000
295.381	221.031	208.000
296.526	221.396	208.000
296.864	219.693	208.000
297.364	218.835	208.000
-20.401	198.765	209.000
-20.587	199.307	209.000
-19.864	200.955	209.000
-19.998	200.865	209.000
60.246	258.645	210.000
60.584	259.008	210.000
327.130	253.599	211.000
328.218	254.031	211.000
327.598	253.866	211.000
328.031	254.189	211.000
329.370	253.800	211.000
329.917	253.864	211.000
334.405	254.897	211.000
299.503	219.224	212.000
300.904	218.394	212.000
301.247	215.767	212.000
300.350	216.463	212.000
300.493	217.054	212.000
84.999	174.080	213.000
87.848	173.114	213.000
87.766	172.903	213.000
335.610	254.425	214.000
335.057	253.732	214.000
85.819	172.401	215.000
86.237	172.459	215.000
77.785	237.466	216.000
79.908	238.643	216.000
81.386	237.283	216.000
82.079	237.861	216.000
257.922	254.534	217.000
257.101	253.911	217.000
-41.321	250.420	218.000
-39.681	249.835	218.000
-39.734	249.678	218.000
-40.935	250.018	218.000
86.163	173.331	219.000
86.642	172.682	219.000
32.180	193.414	220.000
31.998	193.268	220.000
16.309	213.459	221.000
16.362	214.209	221.000
17.643	212.957	221.000
16.460	213.364	221.000
256.588	198.207	222.000
255.454	198.909	222.000
255.126	198.338	222.000
246.928	209.735	223.000
246.694	208.206	223.000
-37.410	247.728	224.000
-37.473	247.301	224.000
18.005	210.583	225.000
18.321	211.815	225.000
84.535	172.610	226.000
85.565	172.384	226.000
84.144	173.015	227.000
84.205	172.253	227.000
83.589	173.178	227.000
84.991	172.794	227.000
84.283	172.866	227.000
18.322	215.648	228.000
19.112	215.144	228.000
17.943	215.576	228.000
84.615	172.989	229.000
83.750	173.149	229.000
84.135	172.665	229.000
84.219	172.324	229.000
-94.159	220.944	230.000
-94.701	220.423	230.000
-93.870	221.122	230.000
-92.929	221.713	230.000
83.013	172.509	231.000
84.773	171.855	231.000
84.815	171.763	231.000
87.719	171.976	232.000
87.597	172.584	232.000
87.502	172.509	232.000
171.727	227.016	233.000
170.870	228.519	233.000
170.203	230.523	234.000
171.221	230.087	234.000
-70.955	207.455	235.000
-70.648	207.298	235.000
224.793	226.324	236.000
224.628	228.279	236.000
-70.118	208.395	237.000
-70.702	207.447	237.000
226.164	225.715	238.000
224.752	226.129	238.000
225.206	225.364	238.000
226.158	224.884	238.000
225.531	222.783	238.000
224.763	220.420	238.000
32.170	164.752	239.000
31.851	164.101	239.000
31.410	163.344	239.000
31.910	163.044	239.000
31.849	163.683	239.000
32.355	164.496	239.000
31.430	164.288	239.000
31.671	163.962	239.000
31.407	164.256	239.000
31.609	164.135	239.000
31.537	163.331	239.000
306.648	240.477	240.000
305.391	240.989	240.000
237.299	216.113	241.000
237.462	217.406	241.000
219.627	219.948	242.000
218.657	220.832	242.000
32.131	191.453	243.000
32.063	191.437	243.000
308.101	234.808	244.000
308.097	235.308	244.000
307.073	233.700	244.000
304.854	233.960	244.000
219.990	219.745	245.000
220.708	219.725	245.000
221.866	220.451	245.000
32.706	194.795	246.000
33.575	195.711	246.000
33.499	195.413	246.000
34.303	194.659	246.000
35.060	196.002	246.000
36.758	195.199	246.000
37.926	194.491	246.000
38.334	194.139	246.000
9.484	177.265	247.000
9.755	174.959	247.000
-26.214	184.763	248.000
-27.072	185.778	248.000
-26.679	183.692	248.000
-27.173	183.756	248.000
-26.525	182.043	248.000
-25.480	180.672	248.000
33.502	194.835	249.000
33.642	194.993	249.000
36.510	198.621	249.000
78.241	200.319	250.000
77.813	199.151	250.000
72.800	252.267	251.000
72.561	252.974	251.000
71.895	253.097	251.000
71.845	252.564	251.000
71.181	251.107	251.000
71.128	251.034	251.000
70.886	251.730	251.000
71.984	251.126	251.000
72.539	250.571	251.000
73.709	250.244	251.000
72.967	250.518	251.000
374.620	341.954	252.000
372.616	342.600	252.000
-65.044	193.508	253.000
-64.931	193.197	253.000
-64.107	193.194	253.000
-56.691	227.232	254.000
-56.884	226.793	254.000
-8.353	228.705	255.000
-9.186	227.230	255.000
-10.136	228.716	255.000
463.191	34.454	256.000
463.931	35.846	256.000
462.825	36.650	256.000
464.314	38.182	256.000
-8.319	226.179	257.000
-10.344	226.770	257.000
-10.179	226.345	257.000
-56.467	228.713	258.000
-56.760	228.701	258.000
309.572	251.807	259.000
309.191	252.681	259.000
310.169	252.499	259.000
248.425	252.967	260.000
247.952	253.513	260.000
464.950	37.763	261.000
464.726	38.015	261.000
-59.925	230.176	262.000
-60.728	231.407	262.000
-60.678	231.664	262.000
71.613	251.574	263.000
71.429	250.863	263.000
70.720	251.900	263.000
71.546	252.686	263.000
71.503	253.007	263.000
71.408	253.849	263.000
71.823	253.438	263.000
105.263	247.503	264.000
104.850	246.958	264.000
107.372	248.570	264.000
248.092	253.083	265.000
247.279	254.247	265.000
246.643	254.044	265.000
246.765	255.496	265.000
257.454	164.306	266.000
257.244	163.984	266.000
256.038	163.333	266.000
255.077	163.579	266.000
255.230	163.033	266.000
255.377	161.818	266.000
480.994	34.064	267.000
479.849	34.593	267.000
480.367	36.184	267.000
-29.031	231.965	268.000
-30.025	231.583	268.000
-29.096	232.590	268.000
-28.278	231.813	268.000
255.707	162.051	269.000
255.386	162.548	269.000
255.765	162.597	269.000
126.465	222.563	270.000
127.746	222.249	270.000
-29.175	231.897	271.000
-29.608	232.494	271.000
478.941	33.114	272.000
479.030	33.923	272.000
253.222	162.667	273.000
252.611	161.543	273.000
-28.867	230.300	274.000
-27.861	230.476	274.000
223.423	234.539	275.000
224.077	235.641	275.000
224.322	233.843	275.000
317.266	235.877	276.000
317.036	235.598	276.000
314.995	236.626	276.000
35.224	204.207	277.000
36.022	205.288	277.000
222.503	233.868	278.000
221.313	233.812	278.000
223.078	233.514	279.000
223.710	233.295	279.000
223.622	231.694	279.000
24.798	212.440	280.000
23.014	210.623	280.000
182.070	219.038	281.000
182.878	218.366	281.000
222.191	235.707	282.000
222.871	233.819	282.000
-28.433	228.725	283.000
-27.544	226.650	283.000
19.405	214.539	284.000
18.124	215.300	284.000
16.477	216.962	284.000
16.503	216.700	284.000
16.903	216.719	284.000
16.179	217.058	284.000
-29.098	216.912	285.000
-28.739	216.792	285.000
-28.670	217.083	285.000
-27.950	215.277	285.000
-27.161	216.316	285.000
-26.309	215.366	285.000
-26.944	214.252	285.000
-26.652	213.005	285.000
-27.845	212.729	285.000
-27.565	213.520	285.000
-26.282	214.349	285.000
-27.320	215.535	285.000
-28.645	217.240	285.000
-28.109	218.295	285.000
-27.423	218.431	285.000
-27.735	218.824	285.000
-28.280	219.054	285.000
-28.335	218.524	285.000
-28.333	218.697	285.000
-28.187	217.983	285.000
-28.201	218.348	285.000
224.275	233.017	286.000
223.960	233.388	286.000
224.318	230.648	287.000
224.564	229.262	287.000
222.043	230.338	288.000
221.118	229.601	288.000
221.554	228.379	288.000
248.940	188.892	289.000
248.428	188.505	289.000
247.470	187.089	289.000
223.188	227.156	290.000
221.392	226.726	290.000
222.278	226.384	290.000
18.224	216.058	291.000
17.272	213.281	291.000
249.719	188.014	292.000
246.842	186.927	292.000
308.935	267.585	293.000
307.391	268.823	293.000
-27.057	220.436	294.000
-27.299	219.877	294.000
301.595	272.158	295.000
302.443	270.774	295.000
-27.527	220.863	296.000
-28.119	219.551	296.000
172.058	230.312	297.000
171.206	230.705	297.000
393.508	337.633	298.000
394.614	339.520	298.000
391.901	341.948	298.000
390.747	340.386	298.000
392.442	339.147	298.000
394.121	340.002	298.000
393.005	339.547	298.000
391.810	339.595	298.000
390.777	338.667	298.000
390.494	337.740	298.000
392.184	337.926	298.000
392.348	339.010	298.000
391.920	339.717	298.000
391.259	340.735	298.000
390.524	340.185	298.000
391.563	338.335	298.000
392.791	336.081	298.000
243.616	249.690	299.000
243.148	249.008	299.000
248.796	188.449	300.000
249.638	186.682	300.000
250.174	185.880	300.000
260.827	163.046	301.000
260.826	162.657	301.000
260.671	162.538	301.000
260.842	162.654	301.000
261.046	163.250	301.000
260.937	162.811	301.000
83.133	171.880	302.000
84.468	172.576	302.000
249.030	187.292	303.000
247.923	186.986	303.000
246.836	188.238	303.000
85.181	172.490	304.000
85.954	172.436	304.000
260.896	162.835	305.000
260.804	162.685	305.000
260.592	162.425	306.000
260.597	162.898	306.000
259.948	162.847	306.000
447.365	170.728	307.000
447.445	169.259	307.000
260.859	162.957	308.000
260.451	162.637	308.000
260.651	162.842	308.000
230.852	258.297	309.000
232.561	256.400	309.000
233.039	255.727	309.000
234.037	256.513	309.000
233.619	258.099	309.000
232.568	256.693	309.000
231.347	256.380	309.000
232.975	256.551	309.000
232.491	255.783	309.000
447.253	171.354	310.000
447.074	170.119	310.000
445.790	169.921	310.000
179.181	229.027	311.000
178.639	229.275	311.000
261.193	162.948	312.000
260.354	162.881	312.000
445.826	167.709	313.000
443.404	167.103	313.000
441.739	166.775	313.000
178.022	227.086	314.000
177.144	227.006	314.000
177.650	226.798	314.000
177.770	227.256	314.000
441.203	167.990	315.000
440.225	167.807	315.000
439.249	168.233	315.000
438.200	167.420	315.000
82.137	173.267	316.000
82.928	173.266	316.000
438.920	166.195	317.000
437.452	165.871	317.000
260.690	162.791	318.000
260.142	163.190	318.000
260.257	162.967	318.000
260.589	162.706	318.000
260.519	163.065	318.000
438.114	167.957	319.000
437.920	166.599	319.000
-73.000	205.750	320.000
-72.402	206.066	320.000
205.266	224.752	321.000
205.309	223.412	321.000
206.580	223.179	321.000
205.695	223.699	321.000
204.836	223.880	321.000
203.978	223.736	321.000
204.292	224.936	321.000
204.249	225.188	321.000
203.495	225.329	321.000
203.812	225.824	321.000
203.500	225.449	321.000
204.406	225.230	321.000
121.975	241.920	322.000
121.888	242.135	322.000
121.885	241.860	322.000
120.820	242.166	322.000
120.936	240.786	322.000
121.884	241.887	322.000
119.920	241.882	322.000
290.779	243.900	323.000
289.503	243.418	323.000
290.408	243.769	323.000
260.408	163.144	324.000
260.426	163.148	324.000
260.573	162.913	324.000
260.785	162.747	324.000
137.817	189.289	325.000
137.801	188.126	325.000
467.013	27.981	326.000
469.360	29.794	326.000
404.254	329.317	327.000
403.863	329.351	327.000
403.788	329.032	327.000
469.273	30.123	328.000
469.221	30.379	328.000
260.539	163.018	329.000
260.735	163.101	329.000
97.650	469.898	330.000
96.872	469.777	330.000
122.397	243.328	331.000
123.589	242.692	331.000
123.830	242.804	331.000
121.271	242.693	331.000
470.175	28.983	332.000
469.344	28.171	332.000
42.280	169.488	333.000
40.945	169.060	333.000
40.182	168.722	333.000
39.454	168.445	333.000
39.993	169.057	333.000
40.102	170.667	333.000
39.863	171.666	333.000
40.805	171.043	333.000
39.467	170.437	333.000
39.827	170.522	333.000
39.603	172.661	333.000
39.292	172.910	333.000
39.344	173.132	333.000
39.527	172.948	333.000
39.738	171.870	333.000
39.786	171.828	333.000
38.555	170.655	333.000
37.637	170.577	333.000
36.641	169.311	333.000
36.371	170.819	333.000
-64.551	197.555	334.000
-65.478	196.721	334.000
-63.597	196.321	334.000
-63.941	196.269	334.000
-64.222	197.691	334.000
120.565	197.602	335.000
121.985	197.520	335.000
124.362	197.658	336.000
124.495	197.182	336.000
124.419	196.576	336.000
123.983	196.784	336.000
123.432	194.415	336.000
123.647	191.917	336.000
124.449	192.121	336.000
122.841	194.101	336.000
122.941	193.233	336.000
-37.748	231.739	337.000
-37.922	231.866	337.000
260.529	162.833	338.000
260.807	163.589	338.000
-37.198	231.384	339.000
-38.299	231.456	339.000
118.648	193.434	340.000
118.825	193.792	340.000
117.112	194.437	340.000
117.509	195.823	340.000
117.575	195.163	340.000
116.607	193.148	340.000
117.599	192.592	340.000
120.186	192.384	340.000
120.144	192.282	340.000
119.061	193.169	340.000
403.643	327.169	341.000
402.042	327.294	341.000
403.031	327.455	341.000
402.746	329.154	341.000
403.500	330.401	341.000
403.247	330.217	341.000
293.917	233.931	342.000
294.262	233.727	342.000
295.419	233.759	342.000
296.032	234.041	342.000
296.535	233.017	342.000
297.030	233.239	342.000
296.307	233.863	342.000
260.494	163.842	343.000
261.619	163.824	343.000
261.022	162.540	343.000
34.305	172.349	344.000
35.970	172.593	344.000
35.389	172.441	344.000
33.801	171.640	344.000
33.120	171.396	344.000
32.669	171.022	344.000
242.833	225.897	345.000
242.510	226.329	345.000
241.835	226.372	345.000
240.676	226.704	345.000
242.582	227.612	345.000
241.686	227.494	345.000
241.516	227.114	345.000
-122.257	201.085	346.000
-123.302	200.754	346.000
206.356	157.790	347.000
206.029	157.361	347.000
296.604	234.066	348.000
296.216	234.062	348.000
294.631	232.566	348.000
292.603	232.817	348.000
292.932	233.933	348.000
33.238	172.346	349.000
34.124	172.126	349.000
190.224	239.680	350.000
189.470	238.380	350.000
189.604	239.036	350.000
192.656	236.511	350.000
193.206	236.520	350.000
193.419	236.830	350.000
194.101	236.747	350.000
471.682	30.789	351.000
471.358	31.698	351.000
295.628	232.815	352.000
295.047	232.017	352.000
119.918	192.639	353.000
118.861	193.343	353.000
117.809	195.188	353.000
117.790	193.488	353.000
119.850	192.344	353.000
124.358	192.514	353.000
124.901	194.970	353.000
124.863	196.273	353.000
124.462	195.974	353.000
122.669	194.959	353.000
122.122	195.549	353.000
399.257	333.304	354.000
399.238	330.665	354.000
399.613	329.089	354.000
398.900	327.588	354.000
121.032	193.456	355.000
121.441	192.596	355.000
121.796	192.474	355.000
122.566	192.181	355.000
123.379	190.834	355.000
123.908	192.080	355.000
124.823	192.833	355.000
122.852	191.985	355.000
121.518	194.082	355.000
121.349	194.065	355.000
119.881	194.508	355.000
119.763	194.973	355.000
119.974	196.599	355.000
120.554	196.742	355.000
259.064	160.019	356.000
258.917	159.904	356.000
259.868	157.893	357.000
262.612	158.571	357.000
456.927	43.302	358.000
455.570	42.856	358.000
116.736	198.838	359.000
115.163	198.295	359.000
109.896	179.806	360.000
110.367	181.018	360.000
228.901	241.347	361.000
229.030	241.354	361.000
228.799	240.950	361.000
229.303	241.458	361.000
228.818	241.667	361.000
228.850	241.961	361.000
259.068	153.299	362.000
258.317	153.744	362.000
259.226	152.694	363.000
259.537	153.614	363.000
258.942	153.629	363.000
258.657	154.103	363.000
260.045	152.256	363.000
119.605	197.770	364.000
118.483	196.654	364.000
118.896	194.987	364.000
118.200	194.411	364.000
117.419	194.855	364.000
117.253	195.082	364.000
116.131	195.882	364.000
115.615	193.424	364.000
115.399	194.087	364.000
116.377	194.991	364.000
116.138	193.227	364.000
114.822	193.878	364.000
114.685	192.220	364.000
114.273	192.715	364.000
115.862	192.044	364.000
249.824	196.769	365.000
250.038	196.594	365.000
249.005	194.905	365.000
248.671	194.698	365.000
229.016	241.325	366.000
228.498	241.277	366.000
228.876	241.942	366.000
229.412	241.682	366.000
229.064	241.563	366.000
228.751	241.430	366.000
229.083	241.354	366.000
228.660	241.530	366.000
229.106	241.868	366.000
229.268	241.155	367.000
229.087	241.962	367.000
228.947	241.477	367.000
229.431	241.594	367.000
116.265	190.636	368.000
116.554	189.777	368.000
115.554	190.722	368.000
115.516	190.422	368.000
115.749	189.156	368.000
115.081	190.840	368.000
229.414	241.630	369.000
229.333	241.762	369.000
229.248	241.308	369.000
229.657	241.608	369.000
229.266	241.577	369.000
228.976	241.617	369.000
229.307	241.391	369.000
229.172	241.581	369.000
258.828	152.558	370.000
260.775	153.789	370.000
260.980	155.472	370.000
-53.437	209.752	371.000
-54.235	209.016	371.000
-54.040	208.951	371.000
-53.491	207.561	371.000
-51.684	207.453	371.000
-51.450	208.626	371.000
428.074	281.808	372.000
429.808	281.009	372.000
428.516	279.957	372.000
429.865	279.356	372.000
430.690	279.110	372.000
200.625	157.741	373.000
201.431	154.955	373.000
200.762	156.958	373.000
201.612	155.341	373.000
423.965	279.190	374.000
425.404	280.668	374.000
425.537	281.502	374.000
426.819	281.588	374.000
137.323	223.280	375.000
138.104	224.038	375.000
264.847	355.154	376.000
263.694	354.465	376.000
261.924	354.685	376.000
260.979	353.909	376.000
369.654	122.907	377.000
371.116	122.893	377.000
471.181	98.241	378.000
471.835	97.766	378.000
470.924	98.084	378.000
471.117	98.399	378.000
176.907	236.497	379.000
176.668	236.251	379.000
176.749	235.922	379.000
176.628	236.072	379.000
176.574	236.186	379.000
174.757	235.755	379.000
277.836	334.317	380.000
278.623	336.020	380.000
275.568	337.605	380.000
275.491	339.150	380.000
277.809	339.334	380.000
363.437	324.891	381.000
363.264	324.804	381.000
362.931	325.018	381.000
363.224	324.257	381.000
362.690	324.824	381.000
363.132	324.900	381.000
363.664	324.234	381.000
363.317	324.944	381.000
363.473	325.276	381.000
438.950	111.983	382.000
437.976	111.317	382.000
253.992	271.381	383.000
251.788	272.181	383.000
250.779	273.451	383.000
250.741	273.388	383.000
251.999	274.171	383.000
253.678	274.789	383.000
254.099	274.866	383.000
254.260	276.096	383.000
254.902	274.557	383.000
224.933	295.099	384.000
222.233	295.465	384.000
416.872	313.294	385.000
417.199	312.842	385.000
417.403	314.885	385.000
417.287	314.949	385.000
415.826	313.662	385.000
407.095	291.398	386.000
407.714	291.315	386.000
406.701	289.592	386.000
137.942	224.892	387.000
137.596	225.720	387.000
137.227	224.389	387.000
136.518	223.578	387.000
205.885	244.384	388.000
205.113	242.124	388.000
204.623	242.032	388.000
204.044	243.096	388.000
436.322	113.198	389.000
436.666	114.133	389.000
437.064	115.418	389.000
468.916	98.783	390.000
469.059	98.314	390.000
161.801	285.685	391.000
161.723	284.568	391.000
264.164	355.306	392.000
263.811	354.785	392.000
261.492	355.557	392.000
260.376	355.389	392.000
273.537	317.175	393.000
272.769	317.758	393.000
203.209	326.807	394.000
203.507	329.119	394.000
37.221	327.854	395.000
36.187	326.529	395.000
136.705	271.004	396.000
138.918	270.635	396.000
140.231	270.402	396.000
140.551	271.726	396.000
363.882	324.580	397.000
363.097	324.825	397.000
363.513	324.604	397.000
362.766	324.472	397.000
363.238	324.681	397.000
363.257	325.366	397.000
363.549	324.974	397.000
434.118	114.513	398.000
435.015	113.171	398.000
435.811	113.911	398.000
436.511	114.713	398.000
437.120	116.598	398.000
436.169	116.259	398.000
436.143	116.736	398.000
436.118	118.219	398.000
435.703	118.010	398.000
435.985	115.904	398.000
436.491	115.322	398.000
436.842	115.326	398.000
437.085	114.968	398.000
437.286	115.088	398.000
437.586	115.228	398.000
438.679	114.308	398.000
152.690	271.213	399.000
151.693	270.402	399.000
500.374	127.574	400.000
499.526	128.850	400.000
34.823	326.845	401.000
34.549	327.816	401.000
33.476	328.632	401.000
287.064	338.449	402.000
287.030	339.693	402.000
288.213	340.629	402.000
288.509	340.544	402.000
288.755	342.099	402.000
289.329	345.170	402.000
197.867	240.097	403.000
196.943	240.005	403.000
364.282	306.138	404.000
363.107	306.493	404.000
363.609	324.335	405.000
363.518	324.602	405.000
363.841	325.200	405.000
269.828	339.482	406.000
269.374	337.652	406.000
269.581	337.578	406.000
270.448	338.114	406.000
269.388	337.010	406.000
269.296	338.128	406.000
269.346	338.285	406.000
270.300	339.084	406.000
269.845	337.899	406.000
270.278	337.240	406.000
268.110	335.995	406.000
391.776	105.797	407.000
393.187	105.655	407.000
502.219	125.928	408.000
500.742	125.687	408.000
499.452	125.342	408.000
500.146	125.582	408.000
499.652	125.677	408.000
365.764	302.188	409.000
365.252	301.893	409.000
363.458	324.254	410.000
363.274	324.792	410.000
390.710	103.174	411.000
390.680	102.578	411.000
417.645	317.021	412.000
418.798	317.447	412.000
438.980	112.671	413.000
440.026	112.688	413.000
361.835	301.591	414.000
363.199	301.876	414.000
362.742	301.626	414.000
361.628	303.349	414.000
361.750	301.949	414.000
361.887	302.190	414.000
361.451	302.858	414.000
361.627	302.272	414.000
361.225	302.685	414.000
362.604	302.281	414.000
500.211	126.011	415.000
499.815	125.000	415.000
341.656	336.049	416.000
343.611	334.250	416.000
345.425	333.081	416.000
363.340	324.180	417.000
363.520	324.408	417.000
363.063	302.530	418.000
361.981	303.458	418.000
362.530	304.121	418.000
189.991	233.813	419.000
190.628	233.439	419.000
364.067	324.385	420.000
363.312	323.819	420.000
363.673	324.902	420.000
363.856	325.106	420.000
439.445	114.336	421.000
439.354	114.696	421.000
439.042	114.000	421.000
438.811	114.479	421.000
436.903	115.216	421.000
437.090	113.558	421.000
437.252	113.063	421.000
438.892	113.776	421.000
437.208	113.526	421.000
437.409	113.276	421.000
439.655	113.383	421.000
439.136	113.177	421.000
438.395	115.508	421.000
436.850	116.507	421.000
437.069	115.726	421.000
438.932	116.157	421.000
439.395	115.887	421.000
439.817	116.334	421.000
438.785	115.321	421.000
192.797	289.124	422.000
193.272	289.426	422.000
193.375	289.141	422.000
193.322	289.059	422.000
193.276	289.121	422.000
193.263	289.262	422.000
193.348	289.210	422.000
193.454	289.331	422.000
193.274	289.356	422.000
193.118	289.111	422.000
193.590	289.241	422.000
193.086	289.327	422.000
193.385	289.435	422.000
193.314	289.178	422.000
193.262	289.399	422.000
193.222	289.113	422.000
193.490	289.373	422.000
193.423	289.188	422.000
193.543	289.526	422.000
193.394	289.324	422.000
193.258	289.193	422.000
192.939	289.316	422.000
438.798	113.861	423.000
439.079	113.094	423.000
439.593	114.552	423.000
440.310	113.988	423.000
439.735	114.207	423.000
440.004	114.145	423.000
439.553	114.100	423.000
439.879	114.333	423.000
440.060	114.381	423.000
439.929	114.374	423.000
439.778	114.116	423.000
439.758	113.954	423.000
440.109	114.100	423.000
439.747	114.422	423.000
440.053	114.244	423.000
439.794	114.151	423.000
365.331	301.667	424.000
364.009	302.693	424.000
362.781	302.637	424.000
362.833	304.192	424.000
362.663	303.567	425.000
363.695	302.560	425.000
362.452	303.632	425.000
362.877	303.715	425.000
363.160	304.378	425.000
363.491	304.757	425.000
363.560	305.686	425.000
364.484	305.376	425.000
364.325	304.327	425.000
363.808	302.352	425.000
378.253	323.584	426.000
378.940	323.554	426.000
378.315	323.182	426.000
378.923	319.990	427.000
378.228	318.796	427.000
377.727	319.145	427.000
377.596	319.441	427.000
377.653	317.725	427.000
377.808	316.844	427.000
376.878	317.766	427.000
375.470	317.832	427.000
363.236	323.875	428.000
362.968	323.852	428.000
427.294	296.338	429.000
427.887	295.148	429.000
427.876	293.333	430.000
426.682	294.054	430.000
425.345	293.561	430.000
425.411	292.808	430.000
363.488	324.568	431.000
363.280	324.491	431.000
465.726	106.674	432.000
466.181	106.920	432.000
466.277	106.973	432.000
466.333	106.813	432.000
465.511	107.175	432.000
362.771	323.978	433.000
363.974	324.638	433.000
363.049	324.781	433.000
308.828	297.005	434.000
308.042	294.998	434.000
307.649	293.479	434.000
305.595	294.149	434.000
305.085	293.322	434.000
304.027	295.833	434.000
304.295	296.283	434.000
347.183	322.404	435.000
349.635	322.690	435.000
232.285	301.335	436.000
231.947	301.574	436.000
232.057	302.247	436.000
232.319	302.149	436.000
233.468	300.535	436.000
232.221	300.788	436.000
233.805	301.134	436.000
408.332	295.290	437.000
408.896	294.195	437.000
408.713	294.636	437.000
412.286	293.778	438.000
411.056	293.819	438.000
409.150	292.234	438.000
409.588	292.998	438.000
408.807	295.832	439.000
408.316	295.168	439.000
222.240	283.304	440.000
222.011	283.487	440.000
204.186	289.801	441.000
204.257	289.130	441.000
389.325	300.629	442.000
389.670	300.802	442.000
388.804	300.113	442.000
386.925	300.295	442.000
386.804	299.208	442.000
386.006	301.446	442.000
384.950	301.467	442.000
213.288	264.408	443.000
211.181	264.074	443.000
211.858	265.224	443.000
251.139	278.321	444.000
250.501	277.385	444.000
250.260	276.445	444.000
249.519	276.933	444.000
134.763	275.227	445.000
134.776	273.505	445.000
134.282	273.730	445.000
133.552	274.045	445.000
132.599	276.208	445.000
133.260	275.171	445.000
133.543	274.018	445.000
357.138	311.622	446.000
356.482	311.561	446.000
356.057	311.257	446.000
358.769	311.860	446.000
360.464	312.508	446.000
359.339	312.483	446.000
358.746	314.396	446.000
357.669	315.055	446.000
357.239	313.492	446.000
359.098	313.501	446.000
357.597	314.630	446.000
220.068	353.811	447.000
221.624	354.451	447.000
221.692	354.715	447.000
221.416	355.055	447.000
214.011	261.913	448.000
214.203	261.040	448.000
212.123	263.112	448.000
213.063	265.357	448.000
148.603	298.772	449.000
148.771	297.825	449.000
148.179	298.073	449.000
146.825	298.569	449.000
246.829	349.282	450.000
247.083	351.165	450.000
150.756	248.037	451.000
150.135	245.738	451.000
151.471	245.385	451.000
151.212	245.403	451.000
151.257	245.225	451.000
150.022	242.460	451.000
439.354	143.546	452.000
439.045	144.650	452.000
437.667	144.048	452.000
486.054	474.544	453.000
486.627	474.341	453.000
221.680	354.495	454.000
223.437	355.573	454.000
223.297	354.091	454.000
223.880	354.277	454.000
225.470	354.930	454.000
225.963	354.223	454.000
226.169	353.753	454.000
226.236	353.289	454.000
226.176	353.857	454.000
226.080	353.662	454.000
226.059	354.249	454.000
225.615	354.182	454.000
225.439	354.300	454.000
225.495	354.466	454.000
225.209	354.035	454.000
224.487	354.295	454.000
226.144	353.651	454.000
212.026	263.060	455.000
212.000	262.784	455.000
212.353	263.749	455.000
212.081	264.894	455.000
289.208	343.487	456.000
289.448	344.439	456.000
486.618	474.186	457.000
486.847	475.987	457.000
132.428	275.012	458.000
131.819	275.296	458.000
131.337	276.340	458.000
348.835	321.934	459.000
350.754	322.351	459.000
288.506	341.842	460.000
290.462	344.512	460.000
290.586	345.555	460.000
290.198	345.486	460.000
289.662	346.518	460.000
289.241	346.827	460.000
289.874	347.244	460.000
347.842	323.346	461.000
347.217	325.066	461.000
434.439	144.689	462.000
434.999	143.889	462.000
435.680	144.107	462.000
292.298	345.563	463.000
292.864	344.453	463.000
293.372	344.852	463.000
208.235	321.021	464.000
206.709	321.781	464.000
207.479	322.013	464.000
207.497	322.581	464.000
207.231	321.579	464.000
226.407	353.870	465.000
226.123	353.692	465.000
227.984	352.624	465.000
227.385	352.993	465.000
226.791	351.949	465.000
344.612	330.629	466.000
345.379	328.292	466.000
216.809	286.549	467.000
217.742	286.510	467.000
217.021	286.564	467.000
349.059	327.148	468.000
351.620	326.318	468.000
226.756	352.305	469.000
227.168	353.712	469.000
228.275	354.583	469.000
145.971	241.310	470.000
145.988	241.490	470.000
145.657	240.958	470.000
145.987	241.187	470.000
216.957	286.755	471.000
216.939	286.872	471.000
217.298	286.843	471.000
66.644	115.596	472.000
66.860	115.337	472.000
217.169	286.443	473.000
217.534	286.480	473.000
217.314	286.493	473.000
66.935	115.596	474.000
67.219	115.262	474.000
170.098	337.111	475.000
170.886	337.880	475.000
169.940	338.815	475.000
342.040	328.374	476.000
342.986	328.378	476.000
342.198	328.866	476.000
170.317	338.308	477.000
171.509	337.476	477.000
296.289	341.750	478.000
296.350	340.089	478.000
295.704	339.377	478.000
295.392	337.812	478.000
294.950	336.729	478.000
294.246	336.499	478.000
294.629	337.168	478.000
293.720	337.523	478.000
342.122	332.955	479.000
340.583	332.233	479.000
340.722	331.356	479.000
340.328	334.561	479.000
341.038	334.958	479.000
341.175	336.239	479.000
342.437	334.755	479.000
344.219	333.973	479.000
343.714	335.425	479.000
342.560	337.494	479.000
343.780	338.041	479.000
416.685	301.307	480.000
415.088	302.016	480.000
415.036	301.720	480.000
417.053	301.460	480.000
174.533	322.381	481.000
174.678	322.822	481.000
219.315	274.145	482.000
220.516	273.945	482.000
220.382	273.383	482.000
219.867	273.997	482.000
220.781	273.953	482.000
26.998	111.500	483.000
27.060	112.334	483.000
27.565	111.342	483.000
27.434	111.771	483.000
26.061	113.386	483.000
26.703	114.385	483.000
28.573	113.319	483.000
416.381	308.065	484.000
417.123	306.368	484.000
417.047	306.136	484.000
394.938	317.767	485.000
395.209	317.737	485.000
395.653	317.338	485.000
395.411	317.020	485.000
379.600	311.479	486.000
378.862	310.671	486.000
138.704	232.699	487.000
138.938	233.218	487.000
378.990	312.116	488.000
378.795	312.832	488.000
227.695	317.854	489.000
228.625	317.190	489.000
394.768	317.034	490.000
393.865	317.933	490.000
393.747	317.955	490.000
393.519	317.837	490.000
379.502	313.865	491.000
380.400	314.192	491.000
395.627	316.926	492.000
395.221	317.674	492.000
395.062	316.569	493.000
394.626	316.487	493.000
[truncated: 6,415 more rows]
