# Supplementary material for: The transpeptidase PBP2 governs initial localization and activity of the major cell-wall synthesis machinery in E. coli
Source: eLife. 2020 Feb 20;9:e50629. doi: 10.7554/eLife.50629 (PMC7089770; doi:10.7554/eLife.50629)
Supplement: Source data 1. [file elife-50629-data1.zip › data/fast/PAmCherry/deltaPBP1a_3.txt]

X Y ID
87.660	344.986	1.000
87.523	344.950	1.000
87.608	344.205	1.000
87.559	344.913	1.000
87.934	344.563	1.000
56.992	278.100	2.000
57.068	278.400	2.000
57.128	278.286	2.000
57.180	278.590	2.000
57.150	278.483	2.000
57.281	278.905	2.000
56.997	278.519	2.000
57.126	278.684	2.000
98.725	278.034	3.000
99.035	277.126	3.000
99.044	276.862	3.000
236.992	337.559	4.000
236.306	338.178	4.000
235.198	338.902	4.000
234.675	340.559	4.000
235.169	340.827	4.000
234.593	339.694	4.000
234.846	338.540	4.000
234.799	338.177	4.000
235.003	338.911	4.000
302.488	167.927	5.000
302.250	167.875	5.000
301.851	168.289	5.000
272.928	136.877	6.000
273.557	137.028	6.000
273.987	137.772	6.000
274.426	138.150	6.000
274.615	135.072	6.000
274.327	135.541	6.000
273.989	135.529	6.000
273.675	136.177	6.000
272.670	135.838	6.000
271.457	135.886	6.000
272.588	136.026	6.000
270.688	136.487	6.000
271.374	135.539	6.000
271.670	134.984	6.000
401.885	142.975	7.000
401.101	143.461	7.000
157.008	365.326	8.000
157.895	365.459	8.000
157.537	364.915	8.000
157.629	365.139	8.000
157.637	365.139	8.000
157.431	365.243	8.000
157.539	365.202	8.000
157.486	364.919	8.000
105.388	179.517	9.000
105.117	179.361	9.000
203.656	151.188	10.000
204.422	151.336	10.000
204.064	151.421	10.000
1.865	324.694	11.000
0.382	325.354	11.000
0.505	325.321	11.000
2.201	324.578	11.000
1.966	323.787	11.000
136.757	308.813	12.000
136.659	309.463	12.000
135.993	309.574	12.000
136.822	309.085	12.000
136.869	308.373	12.000
136.889	307.933	12.000
137.737	308.290	12.000
99.105	277.605	13.000
99.155	277.074	13.000
98.850	277.499	13.000
99.310	277.371	13.000
99.086	277.305	13.000
99.054	277.395	13.000
99.055	276.988	13.000
98.905	277.620	13.000
98.359	277.499	13.000
98.289	274.911	13.000
98.795	274.330	13.000
98.583	275.669	13.000
98.939	275.748	13.000
99.295	274.332	13.000
99.425	274.030	13.000
98.447	275.038	13.000
98.096	276.122	13.000
97.070	277.493	13.000
96.398	277.155	13.000
96.484	275.076	13.000
97.517	272.688	13.000
97.096	271.338	13.000
99.333	272.067	13.000
97.928	271.641	13.000
96.856	271.146	13.000
418.270	288.462	14.000
417.165	289.054	14.000
313.455	177.883	15.000
312.343	178.351	15.000
313.915	178.382	15.000
313.967	178.642	15.000
313.805	178.119	15.000
313.661	179.013	15.000
311.168	179.926	15.000
312.107	179.955	15.000
313.779	179.934	15.000
312.981	179.598	15.000
313.116	180.374	15.000
311.087	180.933	15.000
307.983	180.519	15.000
301.197	168.457	16.000
300.801	167.290	16.000
301.519	168.352	16.000
299.318	169.217	16.000
300.233	169.580	16.000
301.421	169.568	16.000
316.329	246.165	17.000
316.758	247.247	17.000
309.354	152.164	18.000
307.516	152.627	18.000
204.194	151.884	19.000
204.537	151.789	19.000
92.352	344.738	20.000
92.058	345.028	20.000
92.096	345.078	20.000
92.842	343.962	20.000
92.937	344.962	20.000
210.163	215.510	21.000
209.874	215.553	21.000
322.358	236.238	22.000
322.472	236.700	22.000
322.371	236.781	22.000
322.826	236.996	22.000
322.439	236.885	22.000
322.345	236.864	22.000
218.136	304.232	23.000
219.878	303.791	23.000
118.969	106.011	24.000
118.397	105.322	24.000
9.277	318.711	25.000
11.683	316.688	25.000
57.671	222.758	26.000
57.506	223.518	26.000
132.132	238.625	27.000
130.800	239.826	27.000
218.279	306.221	28.000
218.326	306.690	28.000
218.898	306.017	29.000
217.410	305.815	29.000
316.304	247.008	30.000
316.093	248.654	30.000
316.815	249.459	30.000
314.711	247.878	30.000
314.003	247.731	30.000
314.890	247.973	30.000
314.639	248.081	30.000
314.022	249.251	30.000
313.728	249.151	30.000
315.134	248.718	30.000
315.696	247.347	30.000
79.662	312.508	31.000
79.256	312.333	31.000
78.606	312.617	31.000
78.196	312.324	31.000
78.961	313.652	31.000
78.745	313.870	31.000
156.120	240.347	32.000
158.428	240.326	32.000
126.219	214.658	33.000
126.857	214.234	33.000
255.145	196.590	34.000
253.946	198.864	34.000
58.480	352.320	35.000
60.061	351.757	35.000
60.471	351.868	35.000
154.574	239.863	36.000
154.173	239.098	36.000
126.548	212.449	37.000
126.738	213.068	37.000
126.731	213.705	37.000
127.386	213.617	37.000
128.885	212.135	37.000
129.348	210.644	37.000
129.235	212.012	37.000
128.768	212.343	37.000
362.921	151.357	38.000
362.343	151.529	38.000
363.922	151.904	38.000
364.312	152.608	38.000
363.974	152.669	38.000
421.793	100.573	39.000
423.350	101.005	39.000
253.689	202.171	40.000
256.732	199.280	40.000
189.355	136.662	41.000
187.640	136.664	41.000
187.563	136.477	41.000
60.624	352.469	42.000
58.897	353.108	42.000
58.866	353.762	42.000
100.328	273.611	43.000
101.045	274.792	43.000
99.783	275.064	43.000
95.162	274.858	43.000
94.056	275.378	43.000
257.628	201.685	44.000
257.985	201.880	44.000
257.744	202.726	44.000
258.571	201.468	44.000
257.605	200.707	44.000
258.459	200.603	44.000
259.086	201.062	44.000
258.689	199.709	44.000
317.643	250.825	45.000
316.171	249.553	45.000
186.529	136.201	46.000
187.298	137.115	46.000
95.618	276.822	47.000
95.163	274.897	47.000
95.204	277.052	48.000
95.787	276.841	48.000
61.797	224.040	49.000
61.862	224.641	49.000
288.271	287.847	50.000
288.229	287.783	50.000
288.108	288.042	50.000
287.596	287.972	50.000
287.900	287.951	50.000
288.018	288.418	50.000
288.121	288.167	50.000
287.938	287.952	50.000
287.903	287.941	50.000
287.862	288.520	50.000
288.056	288.150	50.000
288.027	288.327	50.000
287.618	287.887	50.000
287.928	287.788	50.000
287.814	288.139	50.000
287.705	288.032	50.000
287.866	288.461	50.000
287.933	287.784	50.000
60.939	352.272	51.000
60.851	352.714	51.000
61.715	351.961	51.000
61.073	352.963	51.000
62.009	352.891	51.000
60.870	354.048	51.000
61.754	354.989	51.000
63.146	351.896	51.000
64.679	351.920	51.000
64.538	352.521	51.000
64.095	351.562	51.000
63.273	351.719	51.000
62.335	350.083	51.000
62.828	351.043	51.000
63.457	351.119	51.000
61.816	350.497	51.000
62.690	352.466	51.000
63.094	352.004	51.000
64.959	352.601	51.000
63.991	350.963	51.000
63.828	350.767	51.000
277.403	137.862	52.000
276.351	137.429	52.000
184.375	127.820	53.000
186.285	126.487	53.000
288.129	288.140	54.000
287.894	287.616	54.000
265.664	134.275	55.000
265.560	133.404	55.000
74.225	328.549	56.000
73.663	329.415	56.000
73.181	330.976	56.000
-0.075	320.668	57.000
-0.892	319.769	57.000
288.009	288.305	58.000
287.650	287.989	58.000
71.119	332.379	59.000
70.661	331.260	59.000
70.080	329.010	59.000
97.400	278.358	60.000
99.194	276.402	60.000
99.587	275.852	60.000
98.460	275.532	60.000
99.921	276.446	60.000
-1.421	321.844	61.000
-2.108	322.274	61.000
-1.390	322.366	61.000
-0.321	323.029	61.000
-0.502	323.962	61.000
-1.362	323.534	61.000
99.645	274.487	62.000
99.257	272.991	62.000
98.098	272.432	62.000
71.401	331.054	63.000
70.388	330.871	63.000
70.997	331.925	63.000
70.604	331.959	63.000
-0.783	322.864	64.000
-1.488	324.511	64.000
-1.733	324.499	64.000
-2.403	324.936	64.000
-1.237	325.828	64.000
-0.817	324.979	64.000
-1.745	324.409	64.000
-1.135	324.049	64.000
-0.503	324.801	64.000
-0.196	326.006	64.000
-0.550	326.208	64.000
-0.918	325.155	64.000
-1.516	326.853	64.000
-1.315	326.051	64.000
-0.894	326.007	64.000
-1.250	324.035	64.000
-0.120	325.082	64.000
-0.892	324.014	64.000
-1.110	322.750	64.000
-3.449	322.754	64.000
-4.735	322.412	64.000
-5.840	321.554	64.000
321.568	240.375	65.000
322.854	238.616	65.000
72.040	330.304	66.000
73.529	331.966	66.000
96.943	273.042	67.000
97.223	274.507	67.000
95.926	272.873	67.000
99.218	272.669	67.000
97.452	272.382	67.000
97.874	271.735	67.000
276.034	141.756	68.000
275.379	141.174	68.000
275.083	140.725	68.000
274.195	137.578	68.000
71.071	334.165	69.000
72.031	333.687	69.000
75.479	332.736	69.000
75.334	330.994	69.000
96.394	271.512	70.000
94.874	271.875	70.000
92.293	272.383	70.000
94.704	272.185	70.000
96.836	270.653	70.000
98.511	270.601	70.000
98.325	271.382	70.000
300.472	143.473	71.000
299.672	144.287	71.000
300.677	144.283	71.000
301.373	143.907	71.000
302.139	143.419	72.000
301.626	143.025	72.000
101.911	276.179	73.000
100.555	277.781	73.000
100.243	277.106	73.000
302.764	144.968	74.000
304.474	145.713	74.000
304.549	144.944	74.000
409.523	182.412	75.000
409.738	183.640	75.000
410.828	184.964	75.000
411.771	186.315	75.000
377.978	225.266	76.000
380.195	226.960	76.000
409.312	190.454	77.000
409.561	190.837	77.000
410.692	190.605	77.000
410.427	192.159	77.000
263.433	168.374	78.000
264.837	168.454	78.000
266.051	164.431	79.000
264.808	162.757	79.000
264.941	163.366	79.000
264.827	163.440	79.000
265.585	162.263	79.000
265.107	163.518	79.000
265.792	163.036	79.000
266.576	163.081	79.000
263.312	162.857	79.000
263.806	161.966	79.000
263.843	162.481	79.000
279.475	328.647	80.000
278.749	329.202	80.000
279.001	328.275	80.000
227.508	163.372	81.000
227.418	163.994	81.000
227.033	165.273	81.000
227.493	163.881	81.000
227.761	163.801	81.000
228.620	163.032	81.000
227.285	162.918	81.000
309.647	247.228	82.000
309.349	246.808	82.000
301.061	370.480	83.000
301.877	369.679	83.000
115.498	188.136	84.000
115.485	187.190	84.000
115.308	187.942	85.000
115.574	188.241	85.000
115.761	187.908	85.000
115.266	187.881	85.000
115.747	187.866	85.000
98.689	233.057	86.000
98.922	233.484	86.000
97.182	233.001	86.000
278.363	333.942	87.000
277.902	333.842	87.000
187.798	172.139	88.000
186.825	172.437	88.000
235.828	177.621	89.000
235.495	178.080	89.000
235.255	178.086	89.000
235.978	179.059	89.000
235.261	180.998	89.000
213.601	144.994	90.000
213.436	145.500	90.000
213.422	145.362	90.000
213.384	145.267	90.000
213.607	145.251	90.000
213.277	144.915	90.000
213.203	145.086	90.000
213.566	145.557	90.000
213.146	145.300	90.000
372.073	177.137	91.000
371.238	178.862	91.000
370.378	178.090	91.000
233.618	273.955	92.000
234.422	275.869	92.000
234.339	274.841	92.000
171.295	184.568	93.000
171.437	184.836	93.000
170.624	182.314	93.000
198.874	181.868	94.000
198.584	182.114	94.000
199.130	181.899	94.000
275.951	368.519	95.000
274.953	368.757	95.000
276.828	369.584	95.000
277.933	370.367	95.000
277.969	370.606	95.000
278.405	372.256	95.000
106.955	264.772	96.000
106.646	265.674	96.000
108.062	267.255	96.000
166.318	168.931	97.000
165.318	168.345	97.000
167.590	170.039	97.000
167.339	169.350	97.000
165.838	168.851	97.000
164.926	169.672	97.000
163.867	168.218	97.000
295.082	209.470	98.000
293.979	210.852	98.000
293.485	210.804	98.000
293.457	212.620	98.000
54.853	344.918	99.000
52.386	345.056	99.000
53.061	345.485	99.000
53.905	345.003	99.000
55.474	344.827	99.000
54.812	343.646	99.000
53.918	343.627	99.000
53.274	344.987	99.000
53.347	347.584	99.000
6.724	307.877	100.000
7.767	307.413	100.000
9.163	307.746	100.000
188.120	170.904	101.000
186.769	170.750	101.000
184.243	169.649	101.000
183.102	168.536	101.000
183.847	169.163	101.000
184.297	169.767	101.000
183.567	170.058	101.000
183.655	168.744	101.000
184.566	168.384	101.000
184.341	168.979	101.000
352.441	250.151	102.000
353.034	249.394	102.000
353.371	248.164	102.000
338.035	220.316	103.000
337.592	220.508	103.000
336.866	219.529	103.000
165.314	223.010	104.000
165.106	222.420	104.000
166.249	223.152	104.000
285.793	168.049	105.000
286.238	168.266	105.000
109.831	266.018	106.000
109.051	265.880	106.000
108.738	265.453	106.000
334.358	217.816	107.000
335.012	219.245	107.000
277.007	369.901	108.000
276.500	369.873	108.000
178.861	222.833	109.000
177.665	223.131	109.000
177.439	223.123	109.000
336.406	180.140	110.000
335.804	180.510	110.000
335.474	180.634	110.000
334.273	220.516	111.000
333.468	220.214	111.000
331.505	219.017	111.000
160.686	384.018	112.000
160.532	382.900	112.000
159.995	382.201	112.000
166.985	167.498	113.000
167.528	166.722	113.000
168.674	169.054	113.000
168.581	168.711	113.000
168.035	167.320	113.000
169.435	165.526	113.000
170.405	166.929	113.000
171.740	167.543	113.000
171.007	167.700	113.000
169.982	167.575	113.000
170.017	166.487	113.000
170.708	167.260	113.000
168.925	168.085	113.000
168.512	168.406	113.000
166.869	168.341	113.000
167.122	169.927	113.000
167.475	169.203	113.000
166.984	167.638	113.000
166.104	166.485	113.000
165.726	168.014	113.000
166.427	168.334	113.000
166.352	168.607	113.000
166.260	169.723	113.000
354.936	250.251	114.000
354.353	250.457	114.000
354.317	249.325	114.000
108.049	264.954	115.000
107.044	264.031	115.000
105.128	263.353	115.000
104.426	262.715	115.000
104.600	263.379	115.000
103.730	262.129	115.000
102.235	263.131	115.000
101.082	263.041	115.000
101.307	262.209	115.000
101.610	262.870	115.000
101.089	262.219	115.000
99.634	261.014	115.000
99.294	260.776	115.000
99.663	260.197	115.000
100.207	259.444	115.000
99.727	259.661	115.000
101.436	259.732	115.000
284.486	167.513	116.000
287.327	165.724	116.000
9.883	308.650	117.000
10.144	308.615	117.000
8.734	308.373	117.000
367.287	214.438	118.000
365.917	212.411	118.000
181.553	315.937	119.000
182.335	316.547	119.000
181.102	316.632	119.000
180.865	317.126	119.000
181.143	317.309	119.000
180.917	318.397	119.000
180.082	318.240	119.000
287.787	169.861	120.000
286.479	170.346	120.000
286.424	169.447	120.000
335.043	179.783	121.000
335.423	178.738	121.000
106.874	342.115	122.000
106.852	341.849	122.000
107.952	342.695	122.000
107.858	342.942	122.000
107.818	342.643	122.000
108.167	343.216	122.000
107.625	342.765	122.000
105.159	319.756	123.000
107.466	320.881	123.000
106.124	319.963	123.000
106.318	319.970	123.000
218.034	384.214	124.000
217.760	383.990	124.000
216.866	384.137	124.000
216.487	383.673	124.000
354.031	248.252	125.000
355.299	248.216	125.000
354.800	247.612	125.000
354.000	246.869	125.000
353.704	246.764	125.000
353.686	246.022	125.000
353.966	244.346	125.000
174.309	387.642	126.000
175.408	386.520	126.000
175.826	385.933	126.000
174.986	385.950	126.000
175.848	385.593	126.000
175.525	385.982	126.000
175.192	386.860	126.000
175.517	387.676	126.000
176.038	388.563	126.000
175.094	387.958	126.000
174.031	387.967	126.000
172.221	387.902	126.000
159.433	234.711	127.000
159.830	234.936	127.000
158.363	234.986	127.000
157.922	236.117	127.000
159.188	237.772	127.000
332.095	216.316	128.000
332.972	212.947	128.000
334.729	213.088	128.000
10.611	307.914	129.000
10.317	308.000	129.000
155.354	253.334	130.000
155.357	253.378	130.000
132.686	97.345	131.000
132.362	97.147	131.000
185.145	217.401	132.000
185.232	218.752	132.000
103.426	319.615	133.000
104.337	318.714	133.000
105.633	317.914	133.000
105.136	318.912	133.000
213.052	383.042	134.000
213.380	385.260	134.000
212.620	384.884	134.000
212.859	384.742	134.000
312.276	157.313	135.000
310.803	157.716	135.000
10.574	306.629	136.000
9.800	306.592	136.000
9.814	307.099	136.000
10.163	306.071	136.000
180.495	318.079	137.000
180.639	317.393	137.000
181.134	317.053	137.000
181.011	315.998	137.000
180.467	316.460	137.000
182.286	316.038	137.000
103.258	318.352	138.000
103.203	318.705	138.000
104.160	319.349	138.000
158.268	368.728	139.000
159.276	367.860	139.000
159.543	367.653	139.000
159.590	366.214	139.000
161.107	366.711	139.000
163.082	365.825	139.000
163.524	367.209	139.000
162.921	369.236	139.000
162.651	369.854	139.000
162.044	369.020	139.000
163.111	233.748	140.000
162.701	235.193	140.000
160.525	236.791	140.000
160.250	238.800	140.000
169.594	222.159	141.000
170.001	222.188	141.000
170.302	221.160	141.000
167.846	220.053	141.000
180.930	316.795	142.000
181.876	317.198	142.000
300.627	316.139	143.000
300.037	317.164	143.000
299.732	319.142	143.000
213.014	144.932	144.000
212.823	145.481	144.000
115.038	356.116	145.000
116.228	354.827	145.000
393.773	214.881	146.000
392.420	216.054	146.000
391.271	216.024	146.000
299.380	317.516	147.000
300.030	315.901	147.000
300.020	315.878	147.000
177.509	199.857	148.000
177.318	199.114	148.000
164.101	231.143	149.000
162.609	230.327	149.000
160.550	229.896	149.000
159.675	230.752	149.000
159.270	229.482	149.000
301.525	314.817	150.000
303.216	314.726	150.000
93.438	225.660	151.000
93.501	226.546	151.000
93.249	227.678	151.000
94.156	227.452	151.000
213.272	145.223	152.000
213.825	144.863	152.000
158.792	131.202	153.000
159.474	132.076	153.000
161.384	133.815	153.000
161.188	133.732	153.000
161.138	135.861	153.000
169.726	219.157	154.000
167.674	219.752	154.000
104.968	262.836	155.000
104.682	264.289	155.000
106.046	265.090	155.000
105.619	265.395	155.000
104.671	264.580	155.000
104.851	263.133	155.000
104.540	263.825	155.000
104.830	263.818	155.000
103.809	263.836	155.000
104.600	262.987	155.000
104.608	261.951	155.000
105.332	262.451	155.000
213.179	144.842	156.000
213.417	145.158	156.000
212.967	144.586	156.000
167.277	216.618	157.000
167.107	216.741	157.000
162.041	138.784	158.000
160.520	138.311	158.000
160.541	136.986	158.000
159.669	135.726	158.000
170.746	217.817	159.000
170.828	217.213	159.000
171.470	216.528	159.000
171.637	215.241	159.000
195.705	214.878	160.000
195.609	214.860	160.000
195.472	214.621	160.000
195.731	214.803	160.000
195.351	214.693	160.000
195.553	214.813	160.000
195.614	214.533	160.000
195.849	214.659	160.000
195.541	214.837	160.000
195.378	214.859	160.000
195.962	214.710	160.000
195.407	214.891	160.000
195.847	214.721	160.000
195.561	214.663	160.000
195.212	215.023	160.000
195.707	214.760	160.000
195.364	214.620	160.000
195.333	214.483	160.000
302.177	319.744	161.000
302.815	320.305	161.000
302.682	319.603	161.000
133.022	98.360	162.000
133.631	100.550	162.000
268.099	296.941	163.000
268.183	297.174	163.000
105.792	263.209	164.000
105.661	263.001	164.000
105.994	263.943	165.000
105.918	264.434	165.000
106.043	265.530	165.000
105.169	265.644	165.000
268.101	297.853	166.000
267.414	299.322	166.000
168.786	217.023	167.000
170.351	215.566	167.000
191.366	199.253	168.000
191.178	200.402	168.000
188.697	200.903	168.000
187.806	201.517	168.000
143.543	69.884	169.000
144.670	69.060	169.000
173.847	213.545	170.000
173.427	215.187	170.000
4.994	304.927	171.000
3.914	304.706	171.000
143.536	68.690	172.000
143.214	69.039	172.000
142.383	68.969	172.000
172.303	215.488	173.000
172.938	217.288	173.000
174.570	326.542	174.000
174.110	326.466	174.000
174.261	326.465	174.000
174.566	326.790	174.000
174.101	326.892	174.000
174.260	326.259	174.000
173.924	327.089	174.000
174.349	326.635	174.000
162.718	139.682	175.000
162.900	140.374	175.000
172.982	218.477	176.000
173.297	216.853	176.000
173.202	214.405	176.000
3.458	306.067	177.000
4.213	306.691	177.000
133.650	98.618	178.000
132.941	97.967	178.000
331.034	364.450	179.000
329.269	364.670	179.000
330.107	363.818	179.000
160.053	369.143	180.000
160.597	369.217	180.000
2.097	307.494	181.000
2.681	307.956	181.000
172.604	214.311	182.000
171.590	213.309	182.000
144.495	67.706	183.000
145.496	67.917	183.000
174.275	326.326	184.000
173.915	326.380	184.000
174.259	326.571	184.000
174.499	326.014	184.000
174.812	326.595	184.000
65.421	339.244	185.000
65.381	338.679	185.000
65.154	339.635	185.000
213.484	144.654	186.000
213.815	144.922	186.000
214.200	144.968	186.000
313.875	322.356	187.000
314.405	322.988	187.000
241.479	197.749	188.000
242.571	200.215	188.000
173.760	326.348	189.000
174.118	326.469	189.000
174.375	326.211	189.000
173.964	326.539	189.000
174.151	326.614	189.000
121.511	155.630	190.000
122.218	155.583	190.000
122.726	155.231	190.000
180.122	318.228	191.000
179.696	318.915	191.000
179.080	318.702	191.000
125.622	156.507	192.000
125.659	157.534	192.000
125.598	158.735	192.000
125.241	157.117	192.000
125.953	158.092	192.000
180.609	318.769	193.000
181.395	316.552	193.000
181.788	314.036	193.000
181.853	312.309	193.000
65.431	334.599	194.000
65.537	333.695	194.000
66.516	333.215	194.000
313.994	322.100	195.000
313.832	323.301	195.000
313.582	325.277	195.000
313.976	326.031	195.000
314.694	327.342	195.000
315.014	326.574	195.000
213.767	144.481	196.000
214.105	144.583	196.000
361.046	135.700	197.000
362.112	136.094	197.000
166.304	204.150	198.000
166.780	205.690	198.000
173.928	326.546	199.000
173.951	326.311	199.000
174.570	326.310	199.000
174.289	326.379	199.000
173.977	326.401	199.000
126.046	160.206	200.000
126.145	160.520	200.000
68.684	332.008	201.000
68.956	332.115	201.000
360.527	134.717	202.000
361.659	134.543	202.000
361.289	135.052	202.000
167.202	205.694	203.000
165.745	206.196	203.000
64.013	335.211	204.000
63.981	335.410	204.000
153.738	163.980	205.000
154.509	163.812	205.000
126.940	159.721	206.000
126.234	159.498	206.000
125.452	159.455	206.000
125.616	159.815	206.000
126.539	160.358	206.000
125.165	160.291	206.000
361.766	133.249	207.000
361.784	134.620	207.000
362.434	134.182	207.000
362.914	133.063	207.000
361.430	134.311	207.000
361.543	134.197	207.000
362.375	135.837	207.000
364.038	135.234	207.000
364.133	134.439	207.000
65.662	332.711	208.000
66.085	333.299	208.000
66.622	332.630	208.000
258.522	387.526	209.000
259.143	387.929	209.000
261.848	289.739	210.000
262.410	289.491	210.000
261.780	290.397	210.000
100.009	194.366	211.000
98.192	192.778	211.000
98.754	191.659	211.000
100.240	191.526	211.000
100.480	191.016	211.000
99.938	191.899	211.000
101.027	192.274	211.000
101.488	191.485	211.000
101.906	191.572	211.000
102.268	190.971	211.000
102.953	190.995	211.000
102.426	190.456	211.000
101.770	190.976	211.000
102.038	190.787	211.000
101.816	191.318	211.000
102.948	189.289	211.000
103.196	188.973	211.000
102.384	190.174	211.000
104.210	190.033	211.000
103.827	189.608	211.000
104.935	189.212	211.000
104.806	189.375	211.000
105.159	190.317	211.000
106.355	189.741	211.000
106.542	189.686	211.000
107.564	188.614	211.000
109.817	189.099	211.000
109.385	189.360	211.000
108.242	188.542	211.000
107.383	189.054	211.000
107.049	190.367	211.000
106.983	190.697	211.000
107.932	190.737	211.000
107.618	190.100	211.000
188.490	178.781	212.000
189.112	178.872	212.000
188.696	178.642	212.000
188.258	177.915	212.000
185.844	179.500	212.000
185.148	180.459	212.000
185.787	178.738	212.000
209.427	191.267	213.000
209.514	191.889	213.000
10.006	345.379	214.000
9.977	346.127	214.000
9.941	346.047	214.000
10.060	345.751	214.000
10.127	345.915	214.000
10.229	345.850	214.000
9.890	345.506	214.000
9.889	345.438	214.000
-6.506	321.079	215.000
-6.930	321.692	215.000
-6.698	321.966	215.000
-6.442	321.796	215.000
-6.508	321.364	215.000
-7.041	320.755	215.000
-5.861	319.281	215.000
-6.756	319.042	215.000
-6.175	318.966	215.000
-4.289	319.033	215.000
-3.096	318.333	215.000
-2.585	318.507	215.000
-3.385	317.565	215.000
-2.836	317.475	215.000
-2.796	317.420	215.000
-3.093	318.242	215.000
146.725	384.086	216.000
146.610	383.644	216.000
146.622	382.672	216.000
147.283	382.353	216.000
148.358	382.683	216.000
23.373	277.575	217.000
22.180	277.411	217.000
21.763	276.512	217.000
144.364	338.939	218.000
143.685	339.227	218.000
143.781	338.270	218.000
144.122	338.234	218.000
143.156	337.294	218.000
144.451	335.755	218.000
144.529	336.065	218.000
87.892	304.691	219.000
87.225	304.697	219.000
87.768	305.496	219.000
86.948	306.613	219.000
88.006	307.058	219.000
88.035	307.556	219.000
131.781	301.348	220.000
131.093	300.237	220.000
131.576	300.595	220.000
129.092	209.425	221.000
129.454	210.422	221.000
129.090	210.673	221.000
128.704	212.287	221.000
129.367	211.718	221.000
91.595	180.068	222.000
90.032	181.193	222.000
88.332	180.832	222.000
90.349	179.025	222.000
90.284	178.898	222.000
89.876	178.973	222.000
92.206	178.648	222.000
136.146	166.455	223.000
136.823	166.991	223.000
137.635	164.792	223.000
136.513	164.070	223.000
136.271	162.920	223.000
307.413	257.546	224.000
306.729	260.265	224.000
305.877	261.186	224.000
209.524	190.758	225.000
209.422	190.781	225.000
210.145	191.019	225.000
210.126	190.903	225.000
135.030	147.172	226.000
135.047	147.611	226.000
131.534	125.365	227.000
131.517	125.139	227.000
131.030	125.236	227.000
109.954	311.742	228.000
109.771	313.230	228.000
66.193	266.776	229.000
67.468	266.495	229.000
65.381	266.433	229.000
64.779	267.897	229.000
64.928	267.480	229.000
66.467	267.168	229.000
69.327	269.211	229.000
68.447	270.216	229.000
68.142	269.916	229.000
94.739	234.758	230.000
95.041	234.929	230.000
94.940	234.832	230.000
94.942	234.865	230.000
95.400	234.829	230.000
229.622	235.536	231.000
229.867	234.785	231.000
229.852	234.644	231.000
230.824	233.822	231.000
231.222	233.070	231.000
231.247	233.664	231.000
231.307	234.229	231.000
229.770	234.077	231.000
157.227	177.927	232.000
157.006	177.233	232.000
158.325	179.712	232.000
157.964	180.748	232.000
156.950	178.889	232.000
156.702	177.442	232.000
156.897	177.026	232.000
160.416	175.081	232.000
161.833	175.636	232.000
162.372	175.246	232.000
162.124	174.872	232.000
35.622	274.909	233.000
35.159	274.865	233.000
35.102	274.617	233.000
52.009	271.933	234.000
51.952	272.932	234.000
53.611	274.845	234.000
53.833	274.626	234.000
53.165	275.171	234.000
53.759	274.981	234.000
53.599	274.692	234.000
53.578	275.198	234.000
54.256	275.431	234.000
53.527	275.244	234.000
105.241	267.737	235.000
103.864	268.092	235.000
103.721	268.212	235.000
116.400	263.847	236.000
116.887	263.808	236.000
119.332	263.822	236.000
119.777	261.966	236.000
120.001	262.188	236.000
121.310	260.697	236.000
204.071	156.958	237.000
204.080	157.241	237.000
204.115	157.257	237.000
204.326	157.380	237.000
204.083	157.048	237.000
204.040	157.249	237.000
203.873	157.014	237.000
203.946	157.049	237.000
204.083	157.135	237.000
204.041	157.105	237.000
204.214	157.023	237.000
204.048	157.016	237.000
204.379	157.203	237.000
204.513	157.061	237.000
204.102	157.226	237.000
204.237	157.124	237.000
204.217	157.135	237.000
203.967	157.186	237.000
194.661	126.485	238.000
193.886	126.653	238.000
193.659	126.655	238.000
193.813	126.509	238.000
193.979	126.989	238.000
194.506	126.438	238.000
256.480	351.119	239.000
256.854	350.734	239.000
261.927	325.788	240.000
261.437	326.294	240.000
261.871	328.125	240.000
261.540	329.296	240.000
129.666	183.610	241.000
129.690	183.520	241.000
129.957	183.823	241.000
129.823	183.586	241.000
129.919	183.449	241.000
129.916	183.689	241.000
129.828	183.606	241.000
129.639	183.525	241.000
134.907	147.487	242.000
134.720	148.184	242.000
135.434	148.517	242.000
136.282	148.490	242.000
136.858	147.588	242.000
137.212	147.943	242.000
135.642	148.960	242.000
134.452	150.043	242.000
134.655	150.056	242.000
135.899	148.562	242.000
136.553	147.361	242.000
138.694	147.898	242.000
138.188	148.257	242.000
137.304	147.981	242.000
137.959	148.553	242.000
152.298	61.010	243.000
151.750	61.977	243.000
153.506	62.184	243.000
112.108	192.118	244.000
112.251	191.532	244.000
309.409	260.172	245.000
307.168	259.621	245.000
241.160	177.506	246.000
242.148	178.009	246.000
242.198	177.389	246.000
231.413	164.958	247.000
231.797	164.494	247.000
232.218	165.850	247.000
233.678	165.359	247.000
233.845	163.843	247.000
233.327	164.622	247.000
234.042	165.939	247.000
233.949	166.260	247.000
234.313	165.658	247.000
234.480	165.360	247.000
234.713	165.300	247.000
235.539	163.952	247.000
236.991	165.117	247.000
236.012	166.338	247.000
236.047	165.905	247.000
236.763	166.422	247.000
236.871	165.808	247.000
133.080	235.332	248.000
132.332	235.414	248.000
132.047	235.905	248.000
132.262	235.066	248.000
131.463	234.712	248.000
132.123	235.470	248.000
132.006	238.420	248.000
324.070	266.660	249.000
324.636	266.416	249.000
325.684	265.340	249.000
325.595	265.931	249.000
325.422	266.168	249.000
208.707	107.161	250.000
210.325	107.218	250.000
88.662	306.234	251.000
89.311	307.567	251.000
88.861	306.437	251.000
89.224	306.819	251.000
109.862	312.966	252.000
109.777	313.143	252.000
149.448	260.894	253.000
149.583	260.498	253.000
275.884	292.221	254.000
277.281	293.177	254.000
279.009	295.948	254.000
278.239	295.279	254.000
300.741	283.059	255.000
301.796	283.689	255.000
302.654	286.193	255.000
301.711	285.045	255.000
10.262	345.921	256.000
10.110	345.892	256.000
9.986	345.799	256.000
10.147	345.617	256.000
79.718	354.077	257.000
79.073	356.025	257.000
78.275	355.621	257.000
55.453	291.333	258.000
56.617	291.895	258.000
58.171	289.222	258.000
94.555	234.716	259.000
95.039	234.791	259.000
95.284	234.840	259.000
94.139	234.409	259.000
142.733	247.523	260.000
142.993	245.969	260.000
143.974	243.736	260.000
181.211	203.252	261.000
182.063	204.761	261.000
182.418	204.810	261.000
183.632	203.712	261.000
184.543	203.771	261.000
185.201	203.605	261.000
185.270	204.189	261.000
184.973	204.794	261.000
183.077	204.881	261.000
193.705	126.790	262.000
194.107	126.422	262.000
194.170	126.701	262.000
194.510	126.275	262.000
194.380	126.593	262.000
194.030	126.795	262.000
382.012	134.744	263.000
380.307	136.194	263.000
229.205	234.403	264.000
229.913	233.763	264.000
230.603	234.133	264.000
229.714	234.640	264.000
229.811	234.515	264.000
229.704	233.929	264.000
310.051	258.963	265.000
309.261	258.446	265.000
364.822	241.528	266.000
365.039	241.433	266.000
110.239	313.652	267.000
112.066	313.855	267.000
112.469	313.454	267.000
113.280	313.634	267.000
71.246	268.331	268.000
72.460	269.976	268.000
149.808	256.957	269.000
150.681	257.587	269.000
151.868	256.864	269.000
150.637	258.786	269.000
151.231	259.800	269.000
152.231	260.532	269.000
151.785	260.083	269.000
88.152	308.004	270.000
88.602	306.734	270.000
86.564	306.099	270.000
85.911	303.833	270.000
86.143	303.505	270.000
86.701	303.283	270.000
87.795	302.575	270.000
87.400	301.827	270.000
87.192	301.554	270.000
87.126	301.071	270.000
87.180	300.852	270.000
86.531	299.745	270.000
85.711	299.975	270.000
61.288	289.959	271.000
60.655	290.820	271.000
61.118	291.687	271.000
61.673	293.096	271.000
62.188	292.530	271.000
62.809	292.222	271.000
65.290	291.661	271.000
144.176	246.394	272.000
144.057	245.967	272.000
145.036	244.687	272.000
276.737	298.337	273.000
276.194	297.582	273.000
276.766	296.998	273.000
97.227	181.421	274.000
96.240	181.343	274.000
324.230	246.996	275.000
324.819	247.279	275.000
365.325	216.321	276.000
366.034	216.261	276.000
366.097	216.810	276.000
333.357	317.282	277.000
332.342	317.027	277.000
324.582	266.873	278.000
324.558	267.357	278.000
325.879	268.248	278.000
326.857	266.892	278.000
328.070	266.202	278.000
53.717	274.865	279.000
53.722	274.615	279.000
53.562	275.037	279.000
53.724	274.890	279.000
53.742	274.540	279.000
53.924	275.066	279.000
53.840	275.361	279.000
53.835	274.589	279.000
53.672	274.763	279.000
53.681	274.843	279.000
54.160	275.056	279.000
53.847	274.791	279.000
54.109	275.041	279.000
53.666	274.919	279.000
53.537	275.066	279.000
53.623	274.779	279.000
53.861	274.921	279.000
54.944	275.949	279.000
67.213	269.478	280.000
69.562	268.076	280.000
77.898	236.066	281.000
78.511	236.969	281.000
113.997	312.738	282.000
113.359	315.067	282.000
111.752	314.609	282.000
106.001	193.730	283.000
105.915	192.755	283.000
104.835	191.984	283.000
105.041	191.301	283.000
104.508	191.148	283.000
104.284	191.220	283.000
105.085	190.754	283.000
104.649	190.808	283.000
104.271	190.867	283.000
104.744	191.251	283.000
104.481	190.746	283.000
104.554	190.684	283.000
105.004	190.721	283.000
104.577	190.275	283.000
103.632	189.842	283.000
103.209	190.319	283.000
307.409	260.754	284.000
307.370	259.726	284.000
-0.059	317.893	285.000
-0.041	319.329	285.000
274.715	295.061	286.000
274.414	295.596	286.000
362.079	215.492	287.000
363.217	216.628	287.000
363.179	217.237	287.000
359.635	111.706	288.000
360.512	111.801	288.000
75.000	269.838	289.000
75.643	270.385	289.000
75.257	271.573	289.000
74.876	274.332	289.000
76.701	275.809	289.000
78.230	274.158	289.000
230.099	233.998	290.000
230.910	233.871	290.000
230.607	234.541	290.000
231.135	234.693	290.000
231.382	234.471	290.000
231.558	234.588	290.000
231.486	234.047	290.000
231.663	233.785	290.000
153.179	258.549	291.000
154.463	258.530	291.000
180.751	203.645	292.000
181.909	202.991	292.000
181.783	203.614	292.000
111.034	315.185	293.000
111.059	315.067	293.000
95.049	234.561	294.000
94.994	234.624	294.000
94.999	234.331	294.000
95.037	234.565	294.000
274.375	297.624	295.000
274.889	297.500	295.000
276.309	298.100	295.000
275.720	298.485	295.000
276.128	298.002	295.000
274.900	299.235	295.000
327.559	267.292	296.000
329.952	266.376	296.000
329.186	266.111	296.000
137.962	151.860	297.000
138.599	150.510	297.000
138.686	150.389	297.000
139.000	150.765	297.000
139.226	151.137	297.000
139.759	150.981	297.000
141.463	151.746	297.000
140.186	153.649	297.000
140.212	154.617	297.000
193.843	126.441	298.000
193.618	126.834	298.000
194.143	125.997	298.000
10.821	345.697	299.000
10.149	345.803	299.000
10.248	345.907	299.000
10.252	345.754	299.000
10.393	345.919	299.000
10.162	345.927	299.000
10.354	345.729	299.000
9.733	345.861	299.000
10.146	345.923	299.000
79.193	271.211	300.000
80.479	272.382	300.000
80.144	271.208	300.000
79.659	271.680	300.000
180.765	201.041	301.000
181.793	201.370	301.000
181.625	201.738	301.000
181.937	201.546	301.000
193.806	126.606	302.000
193.841	126.469	302.000
230.951	234.819	303.000
231.412	234.843	303.000
231.815	234.192	303.000
231.305	234.158	303.000
231.601	234.374	303.000
231.429	234.382	303.000
230.141	234.360	303.000
229.055	235.227	303.000
132.935	240.185	304.000
133.019	239.904	304.000
132.722	239.411	304.000
131.391	239.262	304.000
131.038	237.875	304.000
131.330	237.863	304.000
130.831	237.308	304.000
128.973	238.997	304.000
281.818	229.757	305.000
281.289	228.634	305.000
280.563	231.633	305.000
281.100	232.319	305.000
281.334	231.199	305.000
281.395	231.222	305.000
281.412	230.655	305.000
282.659	231.208	305.000
193.273	125.967	306.000
193.536	127.229	306.000
194.183	126.536	306.000
193.317	126.666	306.000
194.175	126.994	306.000
254.450	351.352	307.000
253.979	351.237	307.000
253.120	351.305	307.000
182.106	202.953	308.000
182.376	203.198	308.000
182.822	203.764	308.000
141.194	153.691	309.000
141.812	154.229	309.000
143.536	154.908	309.000
329.936	268.721	310.000
330.440	267.774	310.000
-1.768	322.779	311.000
-2.054	322.814	311.000
236.046	204.119	312.000
235.395	202.880	312.000
235.897	204.234	312.000
236.125	203.546	312.000
58.394	279.990	313.000
59.715	280.077	313.000
60.559	279.815	313.000
60.315	276.470	313.000
60.872	277.028	313.000
255.908	352.033	314.000
255.838	352.362	314.000
141.896	244.856	315.000
142.810	247.125	315.000
142.494	247.106	315.000
229.776	234.839	316.000
229.903	236.137	316.000
229.545	235.521	316.000
229.693	235.434	316.000
183.137	202.799	317.000
182.669	202.540	317.000
85.169	298.444	318.000
86.708	299.782	318.000
193.912	127.046	319.000
193.589	127.185	319.000
193.277	126.832	319.000
194.103	126.564	319.000
165.537	347.426	320.000
166.110	348.716	320.000
390.780	128.805	321.000
390.946	130.051	321.000
84.815	299.701	322.000
85.789	299.826	322.000
86.298	300.793	322.000
86.850	300.417	322.000
86.567	301.147	322.000
86.476	300.930	322.000
86.984	301.107	322.000
86.544	300.362	322.000
364.153	208.341	323.000
365.710	209.357	323.000
366.312	208.754	323.000
366.162	207.853	323.000
230.166	235.142	324.000
230.358	234.767	324.000
230.764	234.600	324.000
310.215	268.371	325.000
309.987	269.431	325.000
166.503	347.341	326.000
168.118	349.168	326.000
169.362	346.464	326.000
169.180	345.919	326.000
58.810	277.083	327.000
60.000	277.367	327.000
85.535	299.918	328.000
84.473	299.975	328.000
84.956	299.783	328.000
60.382	278.708	329.000
59.314	279.150	329.000
61.462	280.503	329.000
62.211	283.259	329.000
169.637	341.592	330.000
170.024	343.255	330.000
169.309	345.492	330.000
170.742	162.063	331.000
170.364	162.041	331.000
170.864	161.998	331.000
170.597	162.100	331.000
170.792	162.148	331.000
170.833	161.717	331.000
170.534	162.342	331.000
171.376	162.264	331.000
170.801	162.210	331.000
170.685	162.186	331.000
170.836	162.125	331.000
171.073	161.733	331.000
170.827	162.220	331.000
171.055	162.401	331.000
170.846	162.155	331.000
171.058	162.076	331.000
170.970	161.994	331.000
170.911	162.167	331.000
170.752	162.349	331.000
171.016	162.238	331.000
170.810	162.391	331.000
269.613	227.295	332.000
269.351	226.560	332.000
142.559	78.641	333.000
142.050	79.538	333.000
142.367	81.059	333.000
142.972	81.558	333.000
148.247	151.150	334.000
147.309	150.964	334.000
147.670	150.058	334.000
147.513	150.142	334.000
147.569	150.862	334.000
147.220	151.349	334.000
146.918	150.626	334.000
145.609	150.630	334.000
145.093	151.062	334.000
146.219	149.888	334.000
146.352	149.286	334.000
145.883	148.709	334.000
145.763	150.084	334.000
146.657	150.784	334.000
171.862	343.305	335.000
169.843	345.315	335.000
269.683	225.736	336.000
268.576	227.156	336.000
268.508	227.781	336.000
269.268	226.869	336.000
269.791	227.137	336.000
271.904	228.816	336.000
337.201	179.045	337.000
337.425	178.849	337.000
336.966	178.670	337.000
38.052	280.465	338.000
37.382	278.904	338.000
170.538	345.944	339.000
173.970	345.508	339.000
338.094	178.600	340.000
337.123	178.901	340.000
336.494	178.252	340.000
337.193	178.683	340.000
144.331	83.607	341.000
143.232	82.066	341.000
173.836	343.953	342.000
174.355	344.003	342.000
120.404	256.309	343.000
120.547	257.072	343.000
339.046	178.705	344.000
336.998	177.955	344.000
337.824	177.623	344.000
66.596	266.441	345.000
66.901	266.328	345.000
66.496	264.046	345.000
162.222	181.076	346.000
162.708	180.767	346.000
392.989	146.561	347.000
393.339	146.504	347.000
392.165	145.202	347.000
391.000	144.118	347.000
256.863	347.692	348.000
257.752	345.509	348.000
258.067	345.993	348.000
257.176	345.623	348.000
257.915	345.778	348.000
324.242	313.110	349.000
324.604	313.594	349.000
170.873	162.241	350.000
170.965	162.123	350.000
170.995	162.207	350.000
171.066	162.337	350.000
170.827	162.630	350.000
171.094	162.101	350.000
171.375	162.356	350.000
439.980	113.992	351.000
441.384	111.192	351.000
441.607	110.548	351.000
161.460	181.303	352.000
161.278	181.040	352.000
162.370	180.885	352.000
256.368	347.347	353.000
257.364	347.749	353.000
163.030	178.300	354.000
163.200	177.943	354.000
161.353	178.970	354.000
161.095	179.468	354.000
162.520	179.633	354.000
257.871	347.581	355.000
258.042	347.762	355.000
257.042	349.217	355.000
440.222	112.773	356.000
440.224	113.691	356.000
391.766	142.427	357.000
392.527	142.937	357.000
145.015	149.068	358.000
144.461	151.793	358.000
143.192	148.821	358.000
142.750	148.988	358.000
143.924	149.566	358.000
145.180	148.987	358.000
246.746	179.631	359.000
245.444	179.690	359.000
246.468	182.344	360.000
246.221	182.669	360.000
245.780	180.754	360.000
130.136	249.553	361.000
130.818	250.415	361.000
131.661	250.994	361.000
130.688	251.674	362.000
130.685	250.968	362.000
245.019	180.607	363.000
245.863	181.709	363.000
145.861	154.660	364.000
144.640	154.206	364.000
144.058	152.722	364.000
143.815	154.042	364.000
145.094	153.719	364.000
143.871	153.334	364.000
143.630	152.025	364.000
143.418	150.012	364.000
142.917	151.711	364.000
129.772	251.427	365.000
130.120	251.246	365.000
130.090	251.362	365.000
245.492	181.693	366.000
245.188	182.592	366.000
143.558	152.051	367.000
144.544	152.450	367.000
143.514	153.866	367.000
141.341	154.330	367.000
140.774	153.538	367.000
405.396	154.884	368.000
405.942	153.721	368.000
406.970	153.744	368.000
407.659	151.490	368.000
142.098	155.247	369.000
142.820	154.545	369.000
143.230	154.056	369.000
140.497	155.144	369.000
139.417	155.583	369.000
139.344	154.193	369.000
312.791	267.336	370.000
312.189	264.044	370.000
139.873	152.305	371.000
140.693	151.859	371.000
141.752	152.120	371.000
140.565	152.292	371.000
142.087	152.447	371.000
142.267	153.471	371.000
143.133	153.264	371.000
144.173	155.332	371.000
394.499	210.615	372.000
394.571	210.810	372.000
405.112	150.943	373.000
405.670	151.155	373.000
407.202	151.781	373.000
173.867	391.509	374.000
173.922	389.370	374.000
173.784	386.769	374.000
175.021	385.915	374.000
408.305	150.260	375.000
407.237	150.110	375.000
406.537	150.061	375.000
232.076	193.402	376.000
231.943	193.373	376.000
232.243	193.255	376.000
232.216	192.903	376.000
90.255	330.477	377.000
88.216	329.913	377.000
347.017	275.296	378.000
346.516	275.708	378.000
216.372	178.935	379.000
215.850	178.567	379.000
215.402	177.867	379.000
214.614	178.057	379.000
215.789	177.649	379.000
213.803	177.822	379.000
213.668	178.908	379.000
214.337	176.794	379.000
90.469	329.449	380.000
89.605	329.793	380.000
91.105	327.593	380.000
174.918	199.208	381.000
174.704	198.531	381.000
94.835	142.401	382.000
95.400	142.760	382.000
95.870	143.319	382.000
94.465	142.677	382.000
183.172	255.016	383.000
183.291	255.186	383.000
232.334	192.617	384.000
231.597	192.964	384.000
231.733	192.925	384.000
232.141	193.211	384.000
231.919	192.936	384.000
348.144	281.200	385.000
347.630	281.175	385.000
366.689	210.576	386.000
367.426	210.508	386.000
222.285	203.397	387.000
223.090	205.205	387.000
98.380	328.301	388.000
95.629	326.839	388.000
223.124	205.299	389.000
224.682	204.360	389.000
88.945	329.159	390.000
89.019	331.911	390.000
88.297	331.571	390.000
86.270	331.079	390.000
178.294	380.954	391.000
176.542	379.773	391.000
27.841	268.466	392.000
28.939	267.703	392.000
51.707	260.134	393.000
51.647	260.316	393.000
51.981	259.878	393.000
51.856	259.930	393.000
51.703	259.952	393.000
51.807	260.123	393.000
51.872	259.904	393.000
50.835	259.469	393.000
50.651	260.724	393.000
183.232	257.866	394.000
184.355	257.620	394.000
145.986	221.928	395.000
145.978	222.776	395.000
77.723	182.068	396.000
78.757	182.607	396.000
79.568	182.275	396.000
78.158	182.312	396.000
100.047	170.777	397.000
98.869	170.642	397.000
98.458	169.709	397.000
98.180	169.463	397.000
130.046	178.859	398.000
130.256	178.174	398.000
130.013	179.292	398.000
127.900	179.561	398.000
127.300	178.814	398.000
159.847	189.877	399.000
160.718	189.897	399.000
159.810	188.325	399.000
238.859	199.524	400.000
238.519	198.776	400.000
112.003	116.720	401.000
111.637	116.353	401.000
113.200	117.027	401.000
403.066	109.925	402.000
402.265	110.926	402.000
188.262	124.532	403.000
187.340	127.019	403.000
201.621	123.158	404.000
202.457	122.665	404.000
202.638	121.682	404.000
379.213	171.350	405.000
378.335	169.983	405.000
377.688	169.280	405.000
376.945	170.579	405.000
378.193	170.891	405.000
27.364	315.396	406.000
26.898	316.582	406.000
26.481	318.000	406.000
145.428	222.114	407.000
146.215	221.852	407.000
146.573	221.927	407.000
168.878	211.849	408.000
170.917	211.964	408.000
240.429	197.556	409.000
240.999	197.572	409.000
239.821	198.207	409.000
242.991	197.431	409.000
243.635	197.184	409.000
242.119	197.394	409.000
242.575	197.363	409.000
243.240	196.185	409.000
243.566	197.253	409.000
242.398	197.876	409.000
242.615	197.452	409.000
242.773	196.821	409.000
243.202	197.916	409.000
243.006	199.560	409.000
242.750	201.130	409.000
242.268	201.522	409.000
243.094	200.490	409.000
243.905	200.828	409.000
244.320	200.466	409.000
244.377	199.985	409.000
243.762	200.673	409.000
244.048	201.178	409.000
243.714	201.290	409.000
245.046	201.683	409.000
243.442	202.469	409.000
242.323	201.230	409.000
357.629	146.138	410.000
358.633	145.347	410.000
231.162	307.205	411.000
231.861	309.868	411.000
232.063	311.132	411.000
230.914	313.225	411.000
231.329	313.619	411.000
230.046	313.220	411.000
228.932	314.324	411.000
228.211	314.320	411.000
204.332	265.465	412.000
204.264	265.945	412.000
161.283	187.363	413.000
160.951	188.036	413.000
160.922	188.891	413.000
160.590	189.176	413.000
160.710	189.049	413.000
159.947	189.431	413.000
105.844	141.163	414.000
105.317	141.483	414.000
105.390	141.845	414.000
104.880	141.490	414.000
104.224	140.043	414.000
216.962	180.239	415.000
216.841	180.290	415.000
93.992	171.479	416.000
93.561	172.117	416.000
93.703	171.350	416.000
93.618	171.798	416.000
93.576	172.071	416.000
93.299	171.901	416.000
94.134	171.973	416.000
93.485	171.844	416.000
94.321	171.699	416.000
94.785	171.616	416.000
94.512	171.368	416.000
95.187	170.906	416.000
95.157	170.293	416.000
94.910	170.014	416.000
94.484	169.446	416.000
94.356	169.453	416.000
93.646	169.467	416.000
93.836	169.354	416.000
94.205	169.726	416.000
95.229	168.813	416.000
94.580	169.019	416.000
94.728	169.085	416.000
94.584	169.214	416.000
186.754	127.188	417.000
185.859	126.594	417.000
184.955	125.694	417.000
185.084	126.696	417.000
379.396	161.254	418.000
379.657	161.402	418.000
121.574	228.036	419.000
121.587	227.715	419.000
79.041	181.749	420.000
76.529	181.859	420.000
76.327	181.874	420.000
76.818	181.834	420.000
76.403	181.868	420.000
76.450	181.280	420.000
75.988	181.481	420.000
75.697	181.126	420.000
76.990	181.635	420.000
78.546	180.468	420.000
24.246	319.108	421.000
26.671	320.237	421.000
27.125	319.889	421.000
27.669	319.050	421.000
28.393	319.139	421.000
29.216	318.402	421.000
30.013	317.666	421.000
29.091	317.169	421.000
29.799	316.836	421.000
30.149	317.330	421.000
29.980	317.784	421.000
224.115	205.864	422.000
224.715	206.295	422.000
31.785	290.378	423.000
32.089	290.643	423.000
204.053	266.270	424.000
203.746	265.916	424.000
311.273	313.694	425.000
311.276	313.523	425.000
310.664	313.513	425.000
311.044	313.722	425.000
311.264	313.467	425.000
311.148	315.123	425.000
310.601	315.355	425.000
378.034	170.746	426.000
377.894	169.247	426.000
376.846	170.530	426.000
375.827	170.382	426.000
376.570	171.108	426.000
378.418	170.013	426.000
4.755	345.036	427.000
5.870	345.420	427.000
5.721	345.857	427.000
5.919	344.975	427.000
4.979	344.242	427.000
6.488	344.343	427.000
6.173	343.851	427.000
6.420	344.516	427.000
122.878	230.067	428.000
123.361	230.157	428.000
254.924	243.171	429.000
256.282	243.217	429.000
255.988	242.615	429.000
257.447	242.110	429.000
294.668	232.469	430.000
297.208	233.867	430.000
225.533	206.242	431.000
225.664	205.485	431.000
168.286	119.841	432.000
169.164	121.788	432.000
168.774	122.928	432.000
168.330	124.906	432.000
168.303	124.169	432.000
169.805	124.572	432.000
169.679	124.505	432.000
168.920	123.567	432.000
168.399	122.782	432.000
169.338	123.792	432.000
169.707	124.616	432.000
104.107	140.166	433.000
103.850	140.712	433.000
32.010	289.130	434.000
32.679	291.044	434.000
32.904	291.461	434.000
186.735	125.466	435.000
184.273	125.022	435.000
183.597	125.378	435.000
164.605	221.791	436.000
164.031	222.007	436.000
163.935	222.962	436.000
28.624	266.643	437.000
28.331	269.035	437.000
25.393	270.103	437.000
24.251	268.467	437.000
25.289	269.454	437.000
25.958	268.760	437.000
79.131	179.634	438.000
77.032	179.792	438.000
310.662	315.878	439.000
310.177	316.120	439.000
401.955	106.343	440.000
402.136	105.945	440.000
165.232	223.337	441.000
166.896	222.933	441.000
166.563	223.656	441.000
166.194	222.799	441.000
167.009	222.782	441.000
165.823	223.197	441.000
32.820	308.592	442.000
31.408	307.512	442.000
31.221	307.347	442.000
378.550	166.870	443.000
378.273	167.677	443.000
168.598	125.691	444.000
167.645	125.318	444.000
168.472	125.372	444.000
168.403	125.830	444.000
168.797	123.894	444.000
169.932	123.651	444.000
168.814	122.977	444.000
169.353	123.052	444.000
169.549	123.092	444.000
394.038	163.341	445.000
392.965	163.265	445.000
251.223	404.154	446.000
251.521	404.306	446.000
251.626	403.975	446.000
251.462	404.242	446.000
120.150	240.589	447.000
119.098	241.242	447.000
119.004	240.928	447.000
118.936	240.095	447.000
310.311	314.893	448.000
310.636	314.370	448.000
310.851	313.596	448.000
254.956	152.615	449.000
254.753	153.758	449.000
165.905	221.702	450.000
165.665	221.314	450.000
164.740	220.815	450.000
391.213	168.031	451.000
390.155	167.804	451.000
393.106	167.903	451.000
394.865	164.574	451.000
168.255	220.241	452.000
168.670	220.794	452.000
171.329	219.418	452.000
[truncated: 15,235 more rows]
