# Supplementary material for: The transpeptidase PBP2 governs initial localization and activity of the major cell-wall synthesis machinery in E. coli
Source: eLife. 2020 Feb 20;9:e50629. doi: 10.7554/eLife.50629 (PMC7089770; doi:10.7554/eLife.50629)
Supplement: Source data 1. [file elife-50629-data1.zip › data/fast/PAmCherry/Mecinliq10_1.txt]

X Y ID
113.560	287.700	1.000
114.367	287.240	1.000
113.441	286.136	1.000
113.076	286.600	1.000
112.658	286.658	1.000
113.220	286.719	1.000
113.407	288.434	1.000
113.488	288.169	1.000
189.882	144.058	2.000
189.790	142.210	2.000
189.774	141.368	2.000
189.247	142.763	2.000
188.163	143.498	2.000
188.128	142.860	2.000
193.355	443.712	3.000
193.416	443.503	3.000
193.221	443.745	3.000
193.229	443.992	3.000
193.349	443.785	3.000
193.592	443.928	3.000
193.637	443.774	3.000
193.416	443.834	3.000
265.707	68.614	4.000
265.806	68.631	4.000
265.601	68.691	4.000
265.970	68.623	4.000
265.992	68.458	4.000
265.780	68.889	4.000
265.889	68.667	4.000
265.571	68.173	4.000
265.817	68.513	4.000
266.037	68.746	4.000
266.076	68.700	4.000
265.541	68.479	4.000
288.641	266.833	5.000
288.617	266.426	5.000
288.629	265.445	5.000
288.743	265.656	5.000
357.964	385.561	6.000
358.202	385.147	6.000
386.218	351.660	7.000
386.471	352.057	7.000
385.915	351.904	7.000
429.489	220.303	8.000
428.869	219.943	8.000
429.641	220.691	8.000
429.757	220.204	8.000
430.633	220.371	8.000
431.463	220.239	8.000
469.283	107.549	9.000
469.115	107.808	9.000
468.026	107.585	9.000
131.872	379.121	10.000
131.204	379.417	10.000
131.432	379.197	10.000
405.990	320.234	11.000
405.897	320.194	11.000
406.168	320.900	11.000
406.434	321.771	11.000
405.595	321.241	11.000
406.025	321.684	11.000
406.386	320.343	11.000
407.000	321.058	11.000
409.053	289.887	12.000
409.324	290.160	12.000
409.124	290.203	12.000
409.542	290.391	12.000
409.218	290.146	12.000
409.391	290.067	12.000
409.246	290.327	12.000
409.766	290.633	12.000
409.379	290.176	12.000
409.169	289.912	12.000
413.239	248.300	13.000
413.108	248.474	13.000
413.154	248.515	13.000
413.144	248.285	13.000
413.134	248.389	13.000
412.933	248.444	13.000
413.510	248.510	13.000
413.252	248.553	13.000
140.075	208.538	14.000
140.431	208.137	14.000
245.060	107.264	15.000
244.010	107.824	15.000
399.755	360.396	16.000
400.738	359.888	16.000
400.120	360.774	16.000
52.636	193.172	17.000
52.226	192.799	17.000
130.639	213.679	18.000
131.297	213.469	18.000
130.542	213.469	18.000
130.844	213.677	18.000
130.658	213.740	18.000
130.590	213.999	18.000
130.729	213.832	18.000
130.683	214.256	18.000
130.627	214.047	18.000
131.200	213.635	18.000
130.858	214.220	18.000
130.602	214.125	18.000
130.438	213.890	18.000
130.602	214.216	18.000
130.856	213.893	18.000
130.549	214.022	18.000
130.751	319.770	19.000
130.618	319.509	19.000
130.344	319.864	19.000
130.200	319.896	19.000
130.356	319.770	19.000
130.344	320.103	19.000
130.580	319.817	19.000
130.485	319.961	19.000
130.599	320.056	19.000
130.364	320.182	19.000
289.146	87.217	20.000
289.235	87.162	20.000
289.459	87.124	20.000
289.246	87.611	20.000
289.754	87.245	20.000
290.221	86.857	20.000
289.097	86.951	20.000
289.038	87.110	20.000
289.385	87.185	20.000
373.208	82.078	21.000
372.329	82.289	21.000
372.694	80.594	21.000
479.863	365.621	22.000
479.756	365.783	22.000
39.384	421.600	23.000
40.534	423.433	23.000
69.154	186.360	24.000
69.122	186.423	24.000
69.332	186.524	24.000
69.025	186.932	24.000
69.194	186.717	24.000
68.963	186.981	24.000
69.238	186.900	24.000
68.890	187.046	24.000
69.057	187.163	24.000
68.476	186.788	24.000
68.881	186.606	24.000
68.902	187.082	24.000
68.826	186.438	24.000
391.279	363.242	25.000
390.675	362.268	25.000
390.694	361.539	25.000
144.311	334.440	26.000
139.878	334.536	26.000
162.595	276.204	27.000
161.196	276.365	27.000
160.676	277.063	27.000
160.010	277.417	27.000
160.762	277.636	27.000
349.485	128.534	28.000
349.527	128.730	28.000
350.860	128.857	28.000
351.822	129.211	28.000
351.695	128.025	28.000
351.231	127.850	28.000
351.049	128.941	28.000
350.592	129.488	28.000
349.411	128.873	28.000
348.784	129.645	28.000
348.771	129.582	28.000
349.263	129.490	28.000
348.980	129.413	28.000
347.361	129.796	28.000
431.986	231.217	29.000
433.054	232.713	29.000
67.684	244.278	30.000
67.751	244.199	30.000
67.769	244.419	30.000
67.808	244.304	30.000
67.942	244.234	30.000
68.239	244.032	30.000
67.552	244.158	30.000
67.656	243.824	30.000
67.705	244.407	30.000
68.171	244.606	30.000
68.060	243.786	30.000
67.847	244.208	30.000
87.486	96.249	31.000
86.512	95.674	31.000
86.156	95.108	31.000
84.976	95.257	31.000
83.459	95.795	31.000
84.423	96.020	31.000
84.891	95.914	31.000
85.501	96.385	31.000
84.718	96.683	31.000
399.557	360.178	32.000
400.770	360.145	32.000
401.412	359.620	32.000
402.859	359.360	32.000
402.420	359.508	32.000
402.315	358.646	32.000
402.081	358.446	32.000
400.699	357.710	32.000
401.605	358.643	32.000
401.711	357.957	32.000
401.687	359.249	32.000
401.001	358.636	32.000
401.209	358.720	32.000
400.892	357.810	32.000
401.961	357.786	32.000
403.979	358.507	32.000
404.097	357.886	32.000
403.878	355.973	32.000
403.286	357.668	32.000
404.084	357.422	32.000
404.267	356.928	32.000
403.686	356.704	32.000
403.063	357.033	32.000
403.093	357.463	32.000
41.204	423.637	33.000
41.864	424.012	33.000
41.494	423.904	33.000
98.410	374.055	34.000
99.205	375.562	34.000
372.119	81.015	35.000
371.834	82.903	35.000
370.945	83.473	35.000
141.656	331.763	36.000
142.770	333.263	36.000
409.926	57.763	37.000
409.818	58.468	37.000
410.664	57.222	37.000
409.750	57.685	37.000
410.547	58.143	37.000
433.625	221.111	38.000
432.754	220.734	38.000
111.440	286.799	39.000
111.749	287.786	39.000
112.641	287.152	39.000
112.722	286.367	39.000
113.178	286.622	39.000
112.745	287.504	39.000
82.093	199.197	40.000
81.499	199.892	40.000
83.156	201.236	40.000
83.693	201.560	40.000
83.012	200.559	40.000
83.244	202.383	40.000
82.869	203.080	40.000
136.361	377.480	41.000
136.535	377.856	41.000
137.852	377.225	41.000
137.927	378.833	41.000
138.863	380.517	41.000
139.628	380.646	41.000
139.494	380.940	41.000
139.565	381.060	41.000
139.499	381.185	41.000
139.328	381.200	41.000
139.358	380.864	41.000
139.120	381.349	41.000
139.351	381.295	41.000
139.608	379.841	41.000
215.889	490.614	42.000
215.746	491.151	42.000
215.668	491.206	42.000
338.015	151.921	43.000
338.292	152.096	43.000
338.939	151.894	43.000
338.150	151.103	43.000
338.192	151.227	43.000
337.154	151.213	43.000
337.460	149.602	43.000
337.279	149.447	43.000
336.565	149.019	43.000
336.287	148.966	43.000
335.902	148.881	43.000
336.287	149.149	43.000
336.919	148.819	43.000
336.379	148.665	43.000
335.852	148.788	43.000
335.630	149.250	43.000
338.344	149.068	43.000
338.353	148.758	43.000
338.619	148.597	43.000
338.404	147.562	43.000
337.923	149.002	43.000
338.028	148.829	43.000
338.094	149.251	43.000
337.850	150.027	43.000
337.920	150.333	43.000
338.257	151.421	43.000
338.884	152.001	43.000
339.667	151.056	43.000
339.994	151.066	43.000
340.817	150.893	43.000
400.132	304.987	44.000
400.726	304.969	44.000
398.985	305.072	44.000
399.950	303.285	44.000
400.329	301.932	44.000
401.321	301.395	44.000
401.964	301.172	44.000
402.061	300.639	44.000
405.906	320.661	45.000
405.789	320.981	45.000
405.534	320.507	45.000
405.883	320.787	45.000
406.123	319.879	45.000
405.951	321.130	45.000
407.435	321.560	45.000
406.815	321.451	45.000
406.698	321.530	45.000
406.923	321.659	45.000
406.498	320.109	45.000
396.873	75.349	46.000
395.817	75.957	46.000
395.423	75.919	46.000
394.778	74.576	46.000
372.368	83.864	47.000
372.596	83.838	47.000
373.284	83.944	47.000
469.395	108.478	48.000
470.174	107.411	48.000
413.203	248.191	49.000
412.326	248.593	49.000
413.263	248.629	49.000
413.006	248.195	49.000
412.860	248.203	49.000
401.564	66.439	50.000
401.538	66.804	50.000
62.088	202.717	51.000
61.702	202.078	51.000
61.460	202.307	51.000
61.477	288.624	52.000
61.610	288.857	52.000
61.423	288.635	52.000
61.610	289.149	52.000
61.465	288.935	52.000
61.763	288.988	52.000
61.446	288.864	52.000
61.368	288.704	52.000
61.333	289.006	52.000
61.546	289.266	52.000
62.564	289.710	52.000
265.473	68.458	53.000
265.751	68.717	53.000
265.798	68.582	53.000
208.779	287.931	54.000
209.321	289.007	54.000
208.547	290.807	54.000
315.167	81.790	55.000
315.228	81.364	55.000
395.320	75.231	56.000
394.181	72.610	56.000
469.619	107.872	57.000
469.387	107.552	57.000
469.476	107.870	57.000
84.533	96.212	58.000
85.228	97.069	58.000
85.604	97.251	58.000
265.729	68.045	59.000
265.564	68.488	59.000
265.581	68.262	59.000
265.997	68.368	59.000
314.464	81.875	60.000
313.151	82.759	60.000
26.353	190.288	61.000
27.103	191.089	61.000
69.168	186.954	62.000
69.124	186.748	62.000
68.817	186.632	62.000
68.858	187.291	62.000
68.570	186.755	62.000
68.755	186.849	62.000
68.620	186.931	62.000
68.775	187.012	62.000
67.942	186.445	62.000
68.464	186.546	62.000
68.611	186.650	62.000
68.007	187.135	62.000
81.657	203.074	63.000
80.118	203.728	63.000
80.015	203.676	63.000
81.038	203.717	63.000
141.083	336.305	64.000
142.448	334.325	64.000
141.760	333.141	64.000
373.336	83.966	65.000
373.260	84.052	65.000
67.338	244.640	66.000
67.933	244.277	66.000
67.352	244.426	66.000
67.149	244.472	66.000
67.625	243.976	66.000
67.718	244.230	66.000
68.133	244.224	66.000
67.734	244.490	66.000
67.899	244.397	66.000
413.084	248.733	67.000
412.994	248.170	67.000
412.716	248.373	67.000
464.604	100.198	68.000
464.769	100.026	68.000
464.458	100.090	68.000
471.044	108.393	69.000
470.763	108.147	69.000
470.619	107.757	69.000
470.495	108.705	69.000
103.313	246.319	70.000
101.884	247.176	70.000
101.464	247.376	70.000
101.700	247.157	70.000
101.274	248.054	70.000
101.204	247.828	70.000
130.457	214.144	71.000
130.327	213.843	71.000
130.100	213.885	71.000
130.457	214.122	71.000
130.332	214.392	71.000
130.107	213.956	71.000
130.055	213.805	71.000
130.062	213.986	71.000
130.085	213.792	71.000
130.417	214.000	71.000
130.724	214.262	71.000
130.375	213.736	71.000
348.897	130.002	72.000
348.944	129.364	72.000
349.587	129.219	72.000
349.256	129.285	72.000
26.968	191.402	73.000
25.955	191.471	73.000
25.613	191.619	73.000
25.556	192.318	73.000
87.270	95.953	74.000
86.553	96.750	74.000
86.267	96.365	74.000
406.665	318.853	75.000
407.353	319.654	75.000
456.419	217.812	76.000
456.261	216.580	76.000
455.580	215.295	76.000
454.905	214.441	76.000
454.365	214.374	76.000
454.770	214.324	76.000
454.620	214.462	76.000
454.067	215.216	76.000
454.277	215.079	76.000
454.457	214.498	76.000
454.516	213.564	76.000
454.619	214.155	76.000
454.779	213.716	76.000
464.705	100.155	77.000
464.183	100.035	77.000
65.837	203.256	78.000
66.456	203.977	78.000
65.059	204.375	78.000
62.578	203.686	78.000
350.648	129.017	79.000
349.990	128.839	79.000
348.746	128.835	79.000
348.150	128.522	79.000
347.102	129.100	79.000
347.054	128.745	79.000
347.527	128.908	79.000
346.560	129.476	79.000
346.663	129.779	79.000
345.866	129.878	79.000
346.387	128.943	79.000
346.732	128.634	79.000
345.826	128.839	79.000
469.493	109.362	80.000
470.627	109.973	80.000
59.008	163.085	81.000
57.780	161.877	81.000
58.121	162.641	81.000
58.841	163.980	81.000
59.142	164.388	81.000
60.160	163.171	81.000
59.090	161.890	81.000
407.652	322.009	82.000
408.275	322.681	82.000
408.777	322.992	82.000
409.651	322.998	82.000
409.082	322.949	82.000
408.297	323.497	82.000
408.271	323.409	82.000
406.896	321.763	82.000
404.577	322.259	82.000
403.553	323.846	82.000
403.697	324.250	82.000
403.037	325.388	82.000
464.716	100.434	83.000
464.161	100.225	83.000
108.123	477.999	84.000
108.397	478.290	84.000
464.646	100.479	85.000
464.668	100.223	85.000
465.077	100.498	85.000
464.918	100.121	85.000
464.939	100.152	85.000
464.874	100.585	85.000
464.661	100.320	85.000
464.640	99.927	85.000
68.935	186.613	86.000
68.843	186.926	86.000
130.573	214.186	87.000
130.918	213.214	87.000
58.127	289.618	88.000
58.360	289.579	88.000
59.907	290.617	88.000
207.622	292.285	89.000
206.649	290.989	89.000
413.719	92.339	90.000
415.970	92.935	90.000
68.578	187.025	91.000
68.274	186.982	91.000
289.306	88.559	92.000
290.060	88.314	92.000
289.997	87.788	92.000
290.003	88.354	92.000
289.616	88.702	92.000
289.402	88.306	92.000
289.120	88.758	92.000
289.320	88.720	92.000
288.154	88.505	92.000
288.282	88.426	92.000
59.425	164.060	93.000
60.104	164.396	93.000
68.667	186.522	94.000
68.774	186.357	94.000
464.022	100.097	95.000
464.735	100.472	95.000
207.149	454.096	96.000
208.067	454.361	96.000
208.546	453.739	96.000
208.850	453.822	96.000
186.077	225.613	97.000
185.398	226.115	97.000
185.219	226.174	97.000
185.162	225.882	97.000
185.097	226.237	97.000
185.199	225.827	97.000
185.162	225.900	97.000
185.241	226.040	97.000
185.643	225.778	97.000
185.161	226.248	97.000
185.157	226.328	97.000
185.784	226.085	97.000
185.616	225.938	97.000
185.500	226.324	97.000
185.392	225.773	97.000
185.324	225.894	97.000
185.156	225.863	97.000
185.312	226.004	97.000
184.963	226.021	97.000
185.112	225.817	97.000
185.400	225.870	97.000
185.672	225.865	97.000
185.245	225.792	97.000
185.147	225.714	97.000
185.500	225.614	97.000
185.326	225.653	97.000
185.439	226.187	97.000
185.219	225.933	97.000
185.218	225.633	97.000
185.339	226.054	97.000
185.405	226.096	97.000
185.328	226.032	97.000
346.335	127.591	98.000
344.803	129.873	98.000
344.761	131.035	98.000
343.734	132.293	98.000
343.344	132.264	98.000
343.106	132.398	98.000
343.816	131.866	98.000
343.634	131.915	98.000
342.630	132.320	98.000
342.209	133.539	98.000
342.761	132.908	98.000
343.083	132.728	98.000
342.602	133.438	98.000
342.714	133.421	98.000
342.445	134.369	98.000
342.845	133.833	98.000
454.059	214.563	99.000
453.447	214.347	99.000
453.922	214.692	99.000
453.715	214.561	99.000
455.237	214.437	99.000
454.106	214.371	99.000
454.659	214.479	99.000
454.864	214.415	99.000
454.321	214.991	99.000
453.796	214.502	99.000
57.910	164.044	100.000
56.166	162.290	100.000
54.817	163.755	100.000
54.670	165.430	100.000
53.428	164.525	100.000
53.406	165.159	100.000
54.300	164.231	100.000
53.266	164.083	100.000
53.001	165.084	100.000
51.819	165.344	100.000
432.612	206.900	101.000
433.154	206.586	101.000
433.678	206.176	101.000
29.335	201.789	102.000
28.923	202.003	102.000
29.572	201.619	102.000
29.230	202.009	102.000
28.937	202.039	102.000
28.913	201.669	102.000
28.782	202.050	102.000
28.177	201.972	102.000
400.872	66.916	103.000
401.017	66.368	103.000
58.808	288.547	104.000
58.107	289.065	104.000
58.194	289.844	104.000
57.029	288.918	104.000
55.165	287.804	104.000
56.356	285.635	104.000
57.341	284.663	104.000
56.527	285.442	104.000
59.442	283.793	104.000
79.230	368.800	105.000
79.269	369.379	105.000
77.197	369.349	105.000
76.639	369.444	105.000
75.603	368.788	105.000
76.500	367.886	105.000
77.280	368.299	105.000
76.799	366.920	105.000
76.326	365.239	105.000
75.520	366.309	105.000
76.749	366.723	105.000
77.066	366.673	105.000
210.788	455.124	106.000
210.885	455.074	106.000
405.032	413.287	107.000
404.993	413.723	107.000
401.102	66.645	108.000
401.165	66.696	108.000
134.085	476.653	109.000
134.964	476.333	109.000
122.583	313.743	110.000
123.300	313.602	110.000
343.913	134.728	111.000
343.727	133.878	111.000
344.045	134.140	111.000
400.711	65.784	112.000
400.757	65.700	112.000
77.096	365.992	113.000
77.236	366.419	113.000
77.354	367.088	113.000
77.413	367.203	113.000
90.748	247.586	114.000
89.902	250.435	114.000
342.913	134.853	115.000
341.922	135.119	115.000
342.085	134.969	115.000
340.980	134.330	115.000
173.192	277.760	116.000
172.248	278.338	116.000
169.935	277.899	116.000
50.902	167.384	117.000
51.613	163.988	117.000
455.223	216.046	118.000
453.707	216.830	118.000
452.489	218.014	118.000
342.862	133.524	119.000
342.552	133.654	119.000
342.088	134.908	119.000
155.550	172.369	120.000
155.822	172.992	120.000
155.558	173.029	120.000
155.799	172.919	120.000
156.528	172.716	120.000
156.917	173.194	120.000
156.846	172.726	120.000
157.132	172.409	120.000
156.889	172.797	120.000
157.045	173.073	120.000
156.766	172.091	120.000
157.158	171.732	120.000
157.386	172.642	120.000
156.758	171.961	120.000
157.313	172.310	120.000
157.400	172.426	120.000
157.181	172.832	120.000
157.777	172.635	120.000
157.246	173.012	120.000
157.016	173.173	120.000
28.396	202.934	121.000
28.537	203.085	121.000
212.137	215.901	122.000
211.374	215.161	122.000
213.539	132.539	123.000
213.761	130.810	123.000
213.795	131.473	123.000
212.094	131.202	123.000
213.423	131.106	123.000
214.115	130.239	123.000
213.289	128.321	123.000
213.333	127.348	123.000
213.508	127.796	123.000
214.543	128.840	123.000
214.425	129.783	123.000
212.686	130.553	123.000
211.693	129.781	123.000
213.205	129.425	123.000
212.772	130.923	123.000
213.651	131.030	123.000
212.528	129.187	123.000
211.889	128.579	123.000
210.695	127.467	123.000
208.663	124.635	123.000
206.980	124.715	123.000
207.788	124.903	123.000
208.045	124.600	123.000
208.428	124.630	123.000
208.583	125.653	123.000
208.801	125.955	123.000
207.500	124.790	123.000
206.993	125.568	123.000
206.950	126.864	123.000
207.686	126.370	123.000
207.379	127.810	123.000
204.754	127.649	123.000
204.816	127.324	123.000
205.787	125.423	123.000
328.864	131.705	124.000
329.133	131.376	124.000
328.925	132.040	124.000
328.704	132.298	124.000
329.042	131.781	124.000
329.015	131.989	124.000
328.357	132.558	124.000
330.061	132.268	124.000
329.787	132.417	124.000
330.198	133.349	124.000
396.708	199.085	125.000
394.942	198.294	125.000
395.015	198.203	125.000
395.187	198.203	125.000
394.660	198.769	125.000
25.931	193.126	126.000
24.951	193.134	126.000
24.441	192.456	126.000
22.377	191.342	126.000
22.194	191.330	126.000
21.401	191.558	126.000
21.564	192.367	126.000
21.608	194.198	126.000
209.227	216.494	127.000
209.046	216.298	127.000
387.536	80.469	128.000
387.761	80.644	128.000
387.482	80.643	128.000
387.937	80.277	128.000
387.666	79.644	128.000
387.194	79.335	128.000
386.650	79.706	128.000
387.760	79.588	128.000
359.788	263.381	129.000
360.048	262.439	129.000
361.213	263.125	129.000
360.137	263.470	129.000
144.039	299.017	130.000
142.372	299.039	130.000
143.062	299.330	130.000
141.860	299.993	130.000
365.444	65.234	131.000
366.305	66.074	131.000
366.152	66.115	131.000
366.610	65.809	131.000
366.201	66.646	131.000
365.163	67.888	131.000
366.619	70.111	131.000
367.703	70.278	131.000
387.991	75.854	132.000
388.275	76.311	132.000
387.450	76.830	132.000
386.042	77.385	132.000
386.572	77.463	132.000
387.502	77.656	132.000
387.095	77.618	132.000
387.938	77.223	132.000
388.095	78.055	132.000
388.516	77.187	132.000
289.136	90.613	133.000
288.231	90.957	133.000
367.786	67.785	134.000
368.285	67.346	134.000
208.026	297.699	135.000
207.147	297.844	135.000
166.821	266.219	136.000
166.741	265.446	136.000
59.032	288.319	137.000
58.146	290.730	137.000
418.834	404.804	138.000
419.104	404.137	138.000
389.412	75.506	139.000
388.921	75.736	139.000
389.570	75.531	139.000
369.004	291.453	140.000
369.087	291.565	140.000
369.050	291.294	140.000
119.226	344.105	141.000
119.427	343.853	141.000
119.573	344.300	141.000
119.853	344.409	141.000
119.669	343.918	141.000
119.529	343.753	141.000
119.511	343.974	141.000
119.807	344.285	141.000
119.447	344.136	141.000
119.629	344.157	141.000
119.384	344.224	141.000
119.367	344.747	141.000
119.526	344.324	141.000
119.410	344.246	141.000
369.464	290.891	142.000
369.277	291.104	142.000
369.182	291.490	142.000
368.586	291.323	142.000
457.060	218.119	143.000
456.596	218.525	143.000
23.485	281.353	144.000
23.180	279.983	144.000
23.955	279.809	144.000
23.594	280.065	144.000
23.094	279.283	144.000
23.505	279.875	144.000
23.534	278.728	144.000
22.558	278.673	144.000
22.680	278.679	144.000
22.013	279.026	144.000
21.264	278.399	144.000
21.644	278.591	144.000
21.398	278.506	144.000
21.735	278.082	144.000
21.769	278.006	144.000
26.721	200.682	145.000
27.222	200.671	145.000
457.906	217.586	146.000
458.290	217.648	146.000
193.443	144.622	147.000
201.328	144.202	147.000
457.401	217.152	148.000
457.046	216.317	148.000
455.801	214.868	148.000
199.135	432.029	149.000
199.144	431.561	149.000
387.613	72.796	150.000
386.896	72.665	150.000
391.626	214.128	151.000
392.075	213.460	151.000
386.372	74.310	152.000
386.891	74.132	152.000
193.373	144.887	153.000
193.825	145.112	153.000
193.721	144.852	153.000
194.085	144.614	153.000
379.235	80.677	154.000
378.298	78.417	154.000
149.216	182.706	155.000
149.087	182.741	155.000
149.243	182.501	155.000
148.998	182.247	155.000
125.548	225.674	156.000
127.002	225.548	156.000
131.340	222.453	156.000
40.442	392.166	157.000
39.435	392.983	157.000
376.567	77.944	158.000
375.834	78.152	158.000
375.441	79.094	158.000
374.148	79.172	158.000
373.778	80.245	158.000
372.657	80.626	158.000
224.557	136.972	159.000
226.065	132.651	159.000
456.815	219.913	160.000
456.170	219.397	160.000
454.952	218.647	160.000
454.755	219.634	160.000
454.841	219.504	160.000
454.687	217.707	160.000
454.039	218.556	160.000
452.822	218.912	160.000
453.247	218.269	160.000
452.364	217.909	160.000
453.161	219.069	160.000
451.204	220.889	160.000
452.108	221.633	160.000
452.854	221.814	160.000
373.732	76.521	161.000
373.945	76.038	161.000
221.105	129.653	162.000
217.588	129.806	162.000
374.802	74.845	163.000
376.139	73.768	163.000
211.656	128.263	164.000
214.472	128.837	164.000
93.859	338.555	165.000
94.228	338.356	165.000
94.165	338.463	165.000
94.208	339.008	165.000
94.197	338.468	165.000
94.447	338.239	165.000
94.403	338.703	165.000
94.635	338.600	165.000
94.207	339.156	165.000
94.050	338.541	165.000
94.376	338.172	165.000
94.558	338.912	165.000
94.327	338.510	165.000
94.433	338.375	165.000
375.646	74.496	166.000
375.926	75.433	166.000
94.366	338.305	167.000
94.401	338.390	167.000
107.223	282.712	168.000
107.368	282.959	168.000
107.211	283.210	168.000
107.528	284.048	168.000
108.463	284.012	168.000
108.713	283.709	168.000
107.514	282.901	168.000
106.806	282.579	168.000
130.734	305.529	169.000
129.507	304.546	169.000
129.751	303.326	169.000
129.322	302.933	169.000
129.755	301.941	169.000
142.373	313.091	170.000
142.035	312.149	170.000
153.056	286.761	171.000
150.718	284.985	171.000
150.867	285.221	171.000
151.239	284.778	171.000
151.395	284.959	171.000
151.819	285.433	171.000
151.243	284.617	171.000
175.263	186.749	172.000
175.458	186.221	172.000
176.585	186.638	172.000
175.832	188.259	172.000
177.436	187.893	172.000
176.513	187.256	172.000
175.162	187.634	172.000
420.690	91.476	173.000
420.882	91.610	173.000
420.804	91.596	173.000
420.660	91.619	173.000
420.753	91.749	173.000
420.579	91.987	173.000
50.453	328.411	174.000
50.453	329.464	174.000
50.746	330.086	174.000
51.719	329.907	174.000
52.283	329.999	174.000
73.230	357.672	175.000
73.865	358.391	175.000
73.669	357.869	175.000
179.928	62.025	176.000
178.790	61.153	176.000
179.998	62.866	176.000
179.650	61.350	176.000
166.825	66.938	177.000
165.554	66.513	177.000
166.418	65.171	177.000
166.165	64.669	177.000
219.062	206.812	178.000
218.793	206.139	178.000
218.679	205.142	178.000
224.257	132.483	179.000
223.714	132.995	179.000
222.700	133.553	179.000
222.101	134.813	179.000
221.966	134.401	179.000
220.961	136.386	179.000
269.245	146.984	180.000
269.674	146.789	180.000
269.669	146.247	180.000
269.346	146.437	180.000
269.009	145.899	180.000
269.085	145.742	180.000
269.601	144.931	180.000
269.957	143.583	180.000
268.718	142.369	180.000
267.286	141.657	180.000
267.695	141.463	180.000
267.155	141.467	180.000
267.759	141.235	180.000
355.548	218.967	181.000
356.223	218.348	181.000
356.224	219.211	181.000
355.473	219.522	181.000
355.991	218.646	181.000
357.241	216.853	181.000
357.711	216.680	181.000
358.216	217.516	181.000
357.789	217.947	181.000
356.634	219.313	181.000
356.232	221.092	181.000
357.079	221.233	181.000
357.980	221.615	181.000
357.129	221.540	181.000
356.466	219.245	181.000
358.015	218.947	181.000
358.584	219.482	181.000
359.093	220.415	181.000
359.698	220.651	181.000
359.685	219.303	181.000
359.237	217.494	181.000
359.338	216.887	181.000
359.348	216.254	181.000
358.764	217.016	181.000
358.090	218.232	181.000
358.394	219.589	181.000
358.838	220.302	181.000
355.775	219.458	181.000
356.622	218.498	181.000
358.205	218.875	181.000
356.774	217.971	181.000
355.375	218.363	181.000
353.816	219.805	181.000
351.732	219.405	181.000
350.856	220.031	181.000
350.339	220.596	181.000
350.795	220.566	181.000
351.054	220.563	181.000
437.953	88.201	182.000
437.983	88.101	182.000
438.306	88.665	182.000
437.910	88.504	182.000
438.183	88.091	182.000
438.330	88.761	182.000
23.462	279.381	183.000
23.450	279.965	183.000
416.430	365.341	184.000
416.580	366.669	184.000
94.243	338.658	185.000
94.383	338.530	185.000
94.378	338.249	185.000
94.144	338.655	185.000
102.267	233.849	186.000
101.722	233.668	186.000
119.680	313.109	187.000
121.420	314.066	187.000
120.892	314.665	187.000
119.848	314.572	187.000
134.349	338.879	188.000
135.662	338.741	188.000
135.583	339.275	188.000
135.627	339.664	188.000
245.627	108.844	189.000
245.079	108.919	189.000
245.083	109.230	189.000
244.548	109.720	189.000
345.780	340.410	190.000
344.699	340.345	190.000
345.096	340.624	190.000
382.748	341.277	191.000
383.104	340.866	191.000
382.194	340.554	191.000
72.358	356.037	192.000
72.109	356.667	192.000
73.373	357.693	192.000
74.545	357.935	192.000
75.296	357.574	192.000
75.074	356.578	192.000
75.718	356.771	192.000
75.197	357.124	192.000
75.342	355.668	192.000
273.430	105.346	193.000
273.593	104.645	193.000
302.541	350.264	194.000
302.083	349.960	194.000
302.017	349.516	194.000
444.465	258.430	195.000
445.011	258.553	195.000
444.143	258.981	195.000
443.560	258.336	195.000
443.552	258.570	195.000
444.278	258.334	195.000
444.491	258.456	195.000
444.193	258.766	195.000
90.714	96.368	196.000
90.812	96.598	196.000
180.238	60.935	197.000
178.936	62.834	197.000
179.648	62.813	197.000
179.375	62.208	197.000
178.770	60.968	197.000
177.514	61.723	197.000
177.943	61.553	197.000
177.931	59.965	197.000
178.468	59.375	197.000
179.140	62.209	197.000
177.895	62.551	197.000
178.185	62.263	197.000
348.775	68.031	198.000
348.578	67.905	198.000
349.192	68.297	198.000
349.522	69.362	198.000
349.921	70.601	198.000
350.852	71.310	198.000
350.478	71.626	198.000
350.919	72.631	198.000
350.622	72.792	198.000
350.607	72.903	198.000
349.683	72.105	198.000
349.707	70.920	198.000
349.492	70.269	198.000
348.361	70.539	198.000
347.730	70.264	198.000
347.032	70.633	198.000
346.558	69.010	198.000
346.524	68.738	198.000
346.634	70.248	198.000
346.201	70.951	198.000
345.942	70.861	198.000
346.678	73.313	198.000
345.814	74.220	198.000
64.755	239.189	199.000
64.845	239.196	199.000
64.251	238.943	199.000
104.071	231.214	200.000
103.001	232.843	200.000
103.641	233.054	200.000
105.388	234.333	200.000
105.738	235.169	200.000
107.577	234.812	200.000
107.741	233.969	200.000
109.169	232.069	200.000
151.670	284.509	201.000
152.186	284.705	201.000
152.193	284.638	201.000
151.831	284.426	201.000
151.889	284.039	201.000
152.031	285.030	201.000
151.722	285.121	201.000
151.430	285.155	201.000
152.084	284.872	201.000
220.209	136.178	202.000
221.123	136.013	202.000
220.341	135.114	202.000
220.679	136.201	202.000
221.904	137.451	202.000
222.618	137.338	202.000
222.243	135.590	202.000
222.351	133.751	202.000
222.335	134.177	202.000
222.212	134.183	202.000
222.360	133.965	202.000
221.945	135.071	202.000
221.854	135.692	202.000
221.733	136.351	202.000
222.329	137.195	202.000
222.396	138.921	202.000
222.008	137.202	202.000
222.218	136.193	202.000
273.756	104.637	203.000
273.638	105.422	203.000
437.736	88.262	204.000
438.045	88.420	204.000
438.089	88.614	204.000
438.090	88.668	204.000
437.937	88.234	204.000
438.002	88.468	204.000
107.481	283.832	205.000
108.073	285.327	205.000
109.238	286.426	205.000
108.917	286.205	205.000
173.606	186.059	206.000
173.486	185.070	206.000
244.742	110.845	207.000
245.495	112.060	207.000
302.049	350.211	208.000
302.291	348.614	208.000
70.588	248.615	209.000
70.467	247.976	209.000
91.100	98.096	210.000
91.978	98.252	210.000
92.102	97.457	210.000
91.574	97.433	210.000
92.952	98.595	210.000
118.098	263.919	211.000
117.987	263.871	211.000
115.943	264.264	211.000
113.444	264.742	211.000
113.119	265.857	211.000
113.548	266.873	211.000
112.891	266.264	211.000
112.233	266.088	211.000
121.415	314.743	212.000
122.014	316.169	212.000
363.369	197.645	213.000
364.319	197.515	213.000
245.941	110.768	214.000
246.849	110.521	214.000
245.885	110.807	214.000
393.486	94.611	215.000
393.671	94.350	215.000
392.541	94.804	215.000
392.570	94.311	215.000
153.068	219.377	216.000
153.949	221.057	216.000
152.238	220.259	216.000
152.189	221.750	216.000
167.645	65.633	217.000
166.905	64.520	217.000
166.051	65.285	217.000
363.504	197.651	218.000
363.193	197.650	218.000
363.808	197.724	218.000
363.537	197.532	218.000
363.502	197.055	218.000
442.395	256.031	219.000
442.141	256.973	219.000
440.961	256.261	219.000
495.272	67.758	220.000
494.556	66.528	220.000
222.656	291.360	221.000
223.879	291.471	221.000
220.847	291.877	221.000
219.848	292.862	221.000
267.114	142.593	222.000
266.527	141.351	222.000
267.332	140.876	222.000
302.264	348.887	223.000
301.850	349.048	223.000
301.521	350.257	223.000
76.075	355.148	224.000
76.006	355.766	224.000
76.237	355.258	224.000
75.033	354.427	224.000
466.020	60.771	225.000
464.461	61.113	225.000
464.922	61.581	225.000
465.871	61.800	225.000
464.800	60.796	225.000
464.488	60.372	225.000
463.682	59.744	225.000
493.487	66.423	226.000
492.943	67.696	226.000
492.547	67.564	226.000
321.732	129.295	227.000
321.449	128.956	227.000
319.739	129.053	227.000
319.036	125.833	227.000
320.364	125.065	227.000
321.870	124.010	227.000
322.716	123.726	227.000
323.033	124.507	227.000
325.034	125.171	227.000
324.285	124.666	227.000
322.090	124.472	227.000
321.612	124.663	227.000
320.816	124.427	227.000
318.841	123.376	227.000
319.443	123.828	227.000
320.918	124.123	227.000
320.080	125.348	227.000
319.738	126.069	227.000
320.742	126.998	227.000
320.298	128.498	227.000
320.236	128.661	227.000
320.994	128.323	227.000
321.135	128.627	227.000
321.365	128.088	227.000
323.692	126.574	227.000
323.686	127.687	227.000
380.711	205.226	228.000
380.984	205.398	228.000
381.035	206.484	228.000
381.401	205.607	228.000
382.098	205.051	228.000
383.008	203.480	228.000
440.437	258.980	229.000
441.064	259.479	229.000
439.555	259.349	229.000
440.986	259.140	229.000
442.111	259.305	229.000
441.477	259.195	229.000
487.965	96.895	230.000
488.966	95.960	230.000
489.004	96.629	230.000
268.331	142.071	231.000
268.070	142.015	231.000
268.864	143.049	231.000
152.918	284.684	232.000
152.240	284.296	232.000
151.800	284.647	232.000
152.423	285.538	232.000
153.259	285.513	232.000
153.050	286.179	232.000
152.911	284.518	232.000
244.041	109.293	233.000
243.566	110.847	233.000
242.948	110.673	233.000
489.542	63.333	234.000
491.102	61.032	234.000
492.470	61.724	234.000
327.507	367.941	235.000
327.325	367.925	235.000
327.448	367.803	235.000
327.339	367.898	235.000
327.507	367.540	235.000
327.782	367.499	235.000
169.534	181.645	236.000
169.694	182.647	236.000
267.886	142.039	237.000
267.689	142.061	237.000
266.842	142.962	237.000
266.487	142.803	237.000
265.444	142.747	237.000
265.416	143.341	237.000
266.061	143.023	237.000
342.780	59.902	238.000
342.990	59.617	238.000
175.908	60.918	239.000
176.481	61.904	239.000
92.789	98.118	240.000
92.596	97.888	240.000
91.339	98.732	240.000
92.142	98.361	240.000
91.851	98.036	240.000
246.170	111.178	241.000
245.065	110.229	241.000
247.255	110.949	241.000
167.013	62.283	242.000
167.448	62.309	242.000
171.630	181.836	243.000
172.960	183.337	243.000
172.254	182.443	243.000
173.175	182.210	243.000
173.754	182.243	243.000
175.051	182.724	243.000
174.686	182.354	243.000
175.104	182.188	243.000
175.001	182.435	243.000
341.670	59.226	244.000
343.315	59.662	244.000
343.599	58.877	244.000
218.671	135.999	245.000
219.154	135.832	245.000
220.297	136.076	245.000
220.220	137.714	245.000
92.258	97.881	246.000
92.237	98.375	246.000
92.131	98.348	246.000
92.475	98.146	246.000
266.088	143.498	247.000
265.204	143.207	247.000
265.006	143.432	247.000
265.637	143.163	247.000
265.896	144.319	247.000
266.812	144.012	247.000
265.945	143.732	247.000
265.314	145.286	247.000
402.815	222.609	248.000
401.344	220.797	248.000
401.896	220.893	248.000
400.349	222.790	248.000
383.090	206.382	249.000
381.518	206.006	249.000
382.192	206.280	249.000
217.377	137.544	250.000
217.288	136.672	250.000
207.448	128.410	251.000
206.968	127.028	251.000
383.491	204.796	252.000
383.605	205.783	252.000
92.885	98.302	253.000
92.178	97.738	253.000
493.386	62.529	254.000
493.433	63.323	254.000
264.955	144.630	255.000
264.799	145.848	255.000
265.394	144.612	255.000
266.109	145.258	255.000
266.132	146.515	255.000
494.035	62.535	256.000
494.240	61.831	256.000
210.410	130.099	257.000
209.151	128.324	257.000
267.542	146.918	258.000
267.479	147.862	258.000
347.551	70.781	259.000
346.199	71.074	259.000
345.140	69.495	259.000
343.798	68.562	259.000
344.790	68.453	259.000
346.421	68.607	259.000
345.601	68.995	259.000
346.668	67.863	259.000
347.632	67.768	259.000
346.942	68.105	259.000
344.502	67.450	259.000
343.581	67.242	259.000
343.483	68.079	259.000
343.948	67.615	259.000
343.699	67.309	259.000
343.830	68.807	259.000
343.235	68.011	259.000
344.208	67.976	259.000
217.750	203.395	260.000
217.915	203.884	260.000
217.993	203.745	260.000
218.163	203.788	260.000
218.087	204.010	260.000
218.137	203.734	260.000
218.089	204.029	260.000
217.737	203.878	260.000
218.201	203.745	260.000
218.356	204.379	260.000
217.824	204.522	260.000
226.178	294.889	261.000
225.915	291.354	261.000
227.442	289.817	261.000
227.152	290.528	261.000
224.865	292.985	261.000
224.542	294.346	261.000
226.018	293.461	261.000
225.310	294.975	261.000
193.182	140.393	262.000
193.263	141.881	262.000
192.206	141.869	262.000
191.924	140.388	262.000
322.896	127.663	263.000
321.457	127.892	263.000
320.606	128.094	263.000
319.334	127.210	263.000
318.457	126.585	263.000
320.784	126.647	263.000
320.469	127.148	263.000
318.989	128.937	263.000
317.521	127.171	263.000
352.570	218.738	264.000
353.817	218.865	264.000
492.889	61.538	265.000
491.819	62.393	265.000
492.484	61.219	265.000
491.898	60.575	265.000
142.079	470.582	266.000
142.698	470.313	266.000
142.630	469.558	266.000
146.575	177.006	267.000
145.188	177.040	267.000
145.877	178.636	267.000
145.994	179.826	267.000
145.408	180.215	267.000
144.183	180.716	267.000
145.277	181.028	267.000
388.461	88.945	268.000
388.267	88.358	268.000
388.768	88.433	268.000
387.842	88.180	268.000
389.493	88.419	268.000
389.257	87.905	268.000
389.009	89.568	268.000
388.124	88.806	268.000
389.168	87.779	268.000
390.457	87.632	268.000
391.204	88.220	268.000
391.662	87.414	268.000
390.402	86.902	268.000
390.497	87.764	268.000
389.950	88.919	268.000
390.701	92.625	268.000
392.186	93.782	268.000
391.423	95.240	268.000
390.456	94.757	268.000
390.885	95.887	268.000
390.845	95.957	268.000
129.919	288.678	269.000
129.529	288.761	269.000
444.929	206.648	270.000
443.610	208.783	270.000
443.274	210.288	270.000
443.977	209.750	270.000
444.030	209.566	270.000
445.329	210.804	270.000
446.154	211.090	270.000
445.769	211.312	270.000
443.622	210.688	270.000
443.512	210.945	270.000
443.118	210.401	270.000
443.391	211.346	270.000
443.436	211.488	270.000
443.557	212.318	270.000
444.771	210.697	270.000
443.955	210.129	270.000
443.380	211.062	270.000
443.501	211.261	270.000
443.653	212.851	270.000
443.781	214.323	270.000
441.589	214.402	270.000
442.200	214.077	270.000
442.646	214.023	270.000
442.119	214.094	270.000
442.356	213.303	270.000
441.839	212.380	270.000
441.852	212.941	270.000
442.860	212.838	270.000
443.071	213.484	270.000
382.790	204.767	271.000
382.106	204.960	271.000
381.862	205.434	271.000
382.576	205.018	271.000
382.499	204.909	271.000
382.225	205.518	271.000
381.646	204.950	271.000
380.917	206.298	271.000
380.175	205.865	271.000
379.992	206.604	271.000
379.751	205.742	271.000
379.626	206.019	271.000
380.240	206.246	271.000
378.750	206.348	271.000
379.017	206.184	271.000
378.614	205.655	271.000
379.238	205.462	271.000
379.502	205.348	271.000
357.952	218.895	272.000
359.053	219.636	272.000
456.031	376.218	273.000
456.117	373.812	273.000
455.631	374.263	273.000
104.130	345.080	274.000
103.126	345.297	274.000
376.264	378.812	275.000
377.277	377.019	275.000
490.954	90.261	276.000
491.231	90.213	276.000
491.909	89.612	276.000
492.852	89.671	276.000
405.706	226.702	277.000
404.529	227.353	277.000
404.289	226.610	277.000
404.856	226.625	277.000
217.264	204.190	278.000
218.239	203.765	278.000
267.503	148.056	279.000
267.077	147.718	279.000
344.470	66.268	280.000
344.342	66.174	280.000
343.380	69.352	280.000
344.465	70.191	280.000
343.744	70.260	280.000
344.167	69.108	280.000
344.495	69.255	280.000
345.425	68.713	280.000
345.803	70.290	280.000
345.832	69.070	280.000
344.661	69.590	280.000
346.276	70.340	280.000
347.227	70.037	280.000
381.099	378.696	281.000
381.656	377.229	281.000
378.537	378.687	281.000
145.982	183.768	282.000
146.377	183.156	282.000
146.309	185.361	282.000
148.169	186.306	282.000
148.263	184.411	282.000
147.766	186.756	282.000
148.399	187.349	282.000
150.327	187.276	282.000
150.453	187.112	282.000
149.627	186.846	282.000
150.164	186.666	282.000
149.580	184.473	282.000
149.303	183.276	282.000
148.079	183.374	282.000
148.680	183.423	282.000
148.976	183.430	282.000
147.985	183.167	282.000
148.514	184.679	282.000
148.056	185.054	282.000
148.660	183.507	282.000
148.498	182.830	282.000
148.581	182.720	282.000
147.636	182.591	282.000
145.709	183.713	282.000
218.167	173.280	283.000
217.530	173.229	283.000
217.299	173.742	283.000
219.268	172.962	283.000
219.019	174.454	283.000
219.386	175.051	283.000
218.891	174.728	283.000
219.979	172.343	283.000
129.098	210.787	284.000
129.366	213.559	284.000
457.248	375.393	285.000
457.354	374.893	285.000
192.211	442.813	286.000
190.427	441.343	286.000
191.162	442.083	286.000
378.742	378.954	287.000
380.950	376.316	287.000
380.098	376.184	287.000
35.655	274.872	288.000
35.907	273.398	288.000
34.478	272.371	288.000
127.668	213.974	289.000
129.388	213.065	289.000
128.543	213.184	289.000
129.875	211.907	289.000
129.519	212.245	289.000
127.843	212.051	289.000
127.562	212.063	289.000
457.918	374.886	290.000
457.503	374.415	290.000
486.655	61.720	291.000
487.474	61.230	291.000
457.143	374.874	292.000
457.627	375.462	292.000
400.204	227.496	293.000
401.124	227.898	293.000
220.450	171.219	294.000
219.632	171.136	294.000
218.489	171.398	294.000
505.323	70.992	295.000
506.227	71.847	295.000
392.245	97.521	296.000
391.996	97.129	296.000
390.927	94.740	296.000
391.513	93.010	296.000
391.185	90.895	296.000
389.971	89.717	296.000
388.909	89.291	296.000
388.303	91.439	296.000
385.144	91.656	296.000
386.357	92.506	296.000
34.124	271.461	297.000
34.084	270.984	297.000
35.556	270.597	297.000
34.538	271.197	297.000
33.483	272.103	297.000
32.031	272.588	297.000
31.749	273.374	297.000
441.208	214.145	298.000
440.333	213.250	298.000
420.458	361.491	299.000
421.522	360.483	299.000
216.561	172.121	300.000
217.556	171.190	300.000
145.338	181.949	301.000
146.161	183.041	301.000
145.878	183.695	301.000
145.509	182.214	301.000
144.595	181.278	301.000
356.394	76.541	302.000
356.169	76.368	302.000
490.007	61.427	303.000
491.879	60.700	303.000
490.144	60.028	303.000
145.329	182.170	304.000
145.759	182.727	304.000
145.346	183.316	304.000
61.999	316.053	305.000
63.302	314.833	305.000
62.598	314.822	305.000
62.067	315.236	305.000
62.558	315.781	305.000
62.495	316.180	305.000
62.674	314.816	305.000
63.032	314.890	305.000
63.510	314.686	305.000
63.421	315.450	305.000
62.812	315.521	305.000
63.259	314.983	305.000
487.556	60.815	306.000
488.249	60.719	306.000
174.684	297.726	307.000
174.746	297.655	307.000
374.750	74.662	308.000
374.837	75.240	308.000
373.645	76.457	309.000
372.661	77.704	309.000
372.489	77.128	309.000
63.613	314.446	310.000
64.584	315.893	310.000
215.781	172.056	311.000
215.956	172.151	311.000
374.550	76.419	312.000
375.023	76.050	312.000
489.478	60.736	313.000
489.431	61.635	313.000
487.042	62.453	313.000
486.807	63.051	313.000
485.450	63.797	313.000
263.627	149.651	314.000
262.703	148.806	314.000
149.607	175.834	315.000
148.485	176.358	315.000
148.675	175.999	315.000
149.294	176.325	315.000
149.848	175.953	315.000
148.906	175.110	315.000
147.998	174.909	315.000
147.621	175.227	315.000
148.106	174.761	315.000
224.063	284.485	316.000
227.004	282.237	316.000
226.404	281.738	316.000
227.249	279.344	316.000
229.878	278.314	316.000
232.241	280.457	316.000
233.295	280.432	316.000
233.926	279.891	316.000
218.489	170.610	317.000
216.613	171.815	317.000
215.846	172.349	317.000
486.734	65.237	318.000
486.952	66.767	318.000
488.523	66.644	318.000
487.954	66.258	318.000
234.198	277.503	319.000
233.247	277.260	319.000
231.922	274.383	319.000
232.907	274.404	319.000
237.140	273.189	319.000
487.395	66.893	320.000
487.070	66.841	320.000
208.955	124.569	321.000
206.899	124.007	321.000
206.653	124.004	321.000
207.848	124.785	321.000
208.348	123.239	321.000
214.778	171.929	322.000
215.102	172.332	322.000
235.932	272.737	323.000
235.012	270.361	323.000
216.568	173.703	324.000
216.107	175.050	324.000
485.331	65.723	325.000
486.772	64.673	325.000
487.623	63.985	325.000
487.993	64.247	325.000
216.820	176.397	326.000
217.331	176.657	326.000
341.666	120.887	327.000
340.418	121.227	327.000
488.627	63.629	328.000
488.906	62.643	328.000
216.123	176.783	329.000
217.135	176.039	329.000
208.989	123.846	330.000
210.003	125.334	330.000
209.475	126.551	330.000
210.778	127.144	330.000
211.511	125.957	330.000
212.517	125.997	330.000
212.236	126.560	330.000
212.232	128.089	330.000
212.742	128.519	330.000
212.387	127.540	330.000
213.145	126.706	330.000
212.287	126.122	330.000
211.392	124.502	330.000
209.713	122.943	331.000
208.598	123.659	331.000
209.513	122.649	331.000
350.849	110.669	332.000
351.866	108.624	332.000
351.683	109.962	333.000
350.627	108.865	333.000
27.905	130.886	334.000
27.312	131.005	334.000
28.556	131.111	334.000
29.073	131.426	334.000
30.176	259.145	335.000
29.904	259.444	335.000
30.180	259.149	335.000
30.301	259.390	335.000
29.862	259.572	335.000
30.284	259.313	335.000
30.107	259.493	335.000
29.778	259.475	335.000
30.014	259.271	335.000
29.743	259.049	335.000
30.304	259.200	335.000
30.225	258.865	335.000
29.777	259.584	335.000
30.336	259.433	335.000
30.576	259.275	335.000
30.078	259.535	335.000
29.898	259.175	335.000
30.310	259.054	335.000
30.042	258.901	335.000
37.018	211.819	336.000
35.913	211.053	336.000
34.337	210.501	336.000
33.380	209.757	336.000
33.493	209.819	336.000
33.391	210.046	336.000
33.165	210.452	336.000
33.240	210.133	336.000
39.567	132.961	337.000
38.548	133.817	337.000
81.006	367.188	338.000
81.508	367.404	338.000
81.567	368.039	338.000
81.930	367.761	338.000
81.425	367.488	338.000
122.343	373.575	339.000
122.976	373.948	339.000
183.610	210.466	340.000
182.509	207.444	340.000
181.430	208.306	340.000
180.787	208.229	340.000
181.465	208.485	340.000
181.759	206.349	340.000
182.343	207.036	340.000
185.170	207.095	340.000
186.798	207.080	340.000
187.069	207.903	340.000
184.181	207.650	340.000
183.854	208.006	340.000
184.312	206.170	340.000
182.935	206.014	340.000
194.275	195.396	341.000
194.770	194.258	341.000
213.880	174.943	342.000
212.235	176.119	342.000
215.503	206.353	343.000
214.654	206.989	343.000
214.170	206.284	343.000
213.785	205.383	343.000
213.923	205.461	343.000
214.449	206.420	343.000
213.805	206.902	343.000
213.896	206.258	343.000
214.295	205.889	343.000
214.224	205.854	343.000
213.825	206.084	343.000
214.640	206.071	343.000
244.821	109.701	344.000
245.652	110.683	344.000
246.520	109.752	344.000
247.110	109.654	344.000
246.393	108.579	344.000
245.147	109.912	344.000
244.844	111.344	344.000
246.094	111.498	344.000
245.295	110.358	344.000
245.806	109.953	344.000
307.254	80.111	345.000
307.050	78.710	345.000
306.453	78.763	345.000
341.586	138.173	346.000
341.169	139.936	346.000
341.324	141.257	346.000
341.632	142.998	346.000
343.052	143.445	346.000
342.834	144.002	346.000
342.955	144.152	346.000
361.204	74.854	347.000
361.910	75.586	347.000
361.623	75.483	347.000
360.211	73.957	347.000
411.595	224.530	348.000
412.515	224.134	348.000
390.386	87.067	349.000
390.533	86.147	349.000
31.903	226.904	350.000
30.439	227.438	350.000
38.623	366.919	351.000
37.908	365.461	351.000
221.562	146.308	352.000
221.400	146.602	352.000
221.499	145.968	352.000
221.429	146.644	352.000
221.094	147.779	352.000
220.736	147.117	352.000
122.299	373.638	353.000
122.746	374.119	353.000
122.348	373.999	353.000
122.624	373.332	353.000
122.495	373.567	353.000
122.177	373.838	353.000
122.229	373.918	353.000
320.770	122.507	354.000
321.680	123.392	354.000
322.104	123.637	354.000
323.309	122.900	354.000
323.516	120.655	354.000
323.308	119.324	354.000
323.679	120.396	354.000
323.131	119.446	354.000
495.560	74.076	355.000
495.621	73.860	355.000
124.344	269.708	356.000
124.027	269.803	356.000
123.688	270.133	356.000
123.714	271.040	356.000
197.282	194.152	357.000
196.430	194.368	357.000
414.596	243.406	358.000
413.911	242.216	358.000
414.056	242.548	358.000
414.884	242.078	358.000
416.218	242.890	358.000
416.494	241.727	358.000
391.796	87.582	359.000
393.114	88.252	359.000
269.003	143.700	360.000
270.111	144.339	360.000
269.755	251.771	361.000
269.139	251.796	361.000
268.371	251.453	361.000
269.181	251.465	361.000
269.469	251.515	361.000
269.618	252.323	361.000
162.093	184.551	362.000
162.194	184.203	362.000
162.617	184.444	362.000
161.950	184.421	362.000
161.645	184.410	362.000
162.032	183.999	362.000
162.165	184.427	362.000
162.619	184.625	362.000
162.285	184.280	362.000
161.859	184.238	362.000
161.265	184.376	362.000
161.114	184.270	362.000
161.198	183.658	362.000
160.964	183.666	362.000
359.273	74.215	363.000
360.328	74.066	363.000
359.914	73.619	363.000
34.515	226.242	364.000
36.372	226.700	364.000
60.021	135.667	365.000
60.707	135.248	365.000
61.757	133.595	365.000
307.058	79.176	366.000
307.537	79.485	366.000
305.864	80.232	366.000
305.164	81.644	366.000
304.747	82.746	366.000
304.483	82.350	366.000
306.753	81.853	366.000
307.837	81.821	366.000
307.111	82.881	366.000
304.664	83.516	366.000
302.872	84.514	366.000
302.780	84.852	366.000
392.969	86.208	367.000
392.835	85.071	367.000
220.162	149.074	368.000
219.690	149.813	368.000
220.778	150.444	368.000
222.279	149.427	368.000
35.355	226.413	369.000
36.109	228.885	369.000
60.925	133.053	370.000
62.586	132.890	370.000
63.606	134.433	370.000
62.969	135.209	370.000
63.320	136.585	370.000
62.889	135.847	370.000
62.203	136.269	370.000
61.680	136.212	370.000
246.408	107.634	371.000
246.501	106.675	371.000
50.001	151.817	372.000
50.087	151.909	372.000
31.203	209.774	373.000
31.435	208.410	373.000
122.818	373.852	374.000
123.059	372.424	374.000
123.195	371.706	374.000
122.214	371.841	374.000
223.189	149.780	375.000
224.105	149.702	375.000
495.610	78.585	376.000
495.503	79.198	376.000
361.383	117.511	377.000
361.495	115.637	377.000
361.330	116.515	377.000
363.098	117.458	377.000
362.175	119.011	377.000
360.966	119.846	377.000
44.008	103.724	378.000
44.428	103.822	378.000
331.718	121.256	379.000
331.377	121.836	379.000
330.999	121.388	379.000
332.332	120.705	379.000
331.370	120.980	379.000
330.377	119.791	379.000
[truncated: 35,791 more rows]
