# Supplementary material for: The transpeptidase PBP2 governs initial localization and activity of the major cell-wall synthesis machinery in E. coli
Source: eLife. 2020 Feb 20;9:e50629. doi: 10.7554/eLife.50629 (PMC7089770; doi:10.7554/eLife.50629)
Supplement: Source data 1. [file elife-50629-data1.zip › data/fast/PAmCherry/Mecinliq10_2.txt]

X Y ID
96.527	20.373	1.000
96.862	19.336	1.000
98.024	19.284	1.000
95.944	18.922	1.000
96.171	19.547	1.000
96.651	19.491	1.000
97.492	19.429	1.000
97.502	18.745	1.000
97.331	19.249	1.000
97.596	20.958	1.000
98.744	21.987	1.000
99.736	33.307	2.000
99.157	32.713	2.000
130.565	138.384	3.000
130.695	139.882	3.000
164.197	217.643	4.000
163.302	218.485	4.000
162.512	217.764	4.000
388.264	134.592	5.000
389.126	133.785	5.000
389.600	133.091	5.000
389.283	133.344	5.000
389.760	133.468	5.000
390.968	132.378	5.000
390.827	132.575	5.000
390.515	133.642	5.000
391.636	132.967	5.000
415.141	131.822	6.000
415.724	131.425	6.000
415.641	130.029	6.000
414.317	129.137	6.000
413.789	126.932	6.000
136.459	126.002	7.000
136.863	126.401	7.000
136.444	126.179	7.000
135.455	125.144	7.000
135.429	124.774	7.000
135.603	124.898	7.000
135.457	124.866	7.000
222.217	35.239	8.000
222.308	34.988	8.000
220.680	36.647	8.000
221.904	37.459	8.000
223.804	38.955	8.000
223.811	39.011	8.000
223.928	39.239	8.000
224.519	40.486	8.000
180.494	145.797	9.000
181.823	146.713	9.000
183.483	146.542	9.000
183.783	145.590	9.000
183.520	144.384	9.000
182.477	145.309	9.000
181.492	145.459	9.000
183.585	146.018	9.000
182.863	145.100	9.000
183.256	147.211	9.000
183.255	147.850	9.000
244.800	109.768	10.000
245.924	108.995	10.000
246.170	109.423	10.000
246.664	109.244	10.000
246.107	109.440	10.000
246.504	109.513	10.000
246.822	109.013	10.000
247.298	107.561	10.000
249.175	107.673	10.000
249.981	109.041	10.000
248.781	146.227	11.000
249.460	147.138	11.000
249.770	146.867	11.000
222.895	274.278	12.000
221.786	274.074	12.000
220.870	273.517	12.000
271.126	308.898	13.000
272.211	309.026	13.000
272.979	308.751	13.000
401.097	259.603	14.000
401.449	259.420	14.000
-5.861	206.350	15.000
-5.639	204.761	15.000
119.548	107.616	16.000
119.695	108.523	16.000
119.816	107.144	16.000
121.074	107.962	16.000
120.970	107.329	16.000
121.877	106.636	16.000
121.579	105.624	16.000
121.787	105.432	16.000
121.113	106.771	16.000
240.328	33.259	17.000
240.309	33.014	17.000
238.901	32.258	17.000
237.125	31.669	17.000
236.241	32.674	17.000
235.339	32.540	17.000
234.937	32.116	17.000
235.668	31.042	17.000
235.863	30.139	17.000
235.138	30.836	17.000
236.240	30.414	17.000
236.636	29.646	17.000
237.259	29.499	17.000
237.013	29.086	17.000
237.314	29.209	17.000
237.641	29.496	17.000
237.704	29.146	17.000
236.512	29.065	17.000
235.949	27.675	17.000
233.366	28.785	17.000
233.920	28.359	17.000
235.824	28.638	17.000
236.265	27.755	17.000
235.295	28.485	17.000
323.457	185.694	18.000
324.127	184.746	18.000
322.960	184.994	18.000
323.275	185.645	18.000
323.266	185.957	18.000
317.726	240.428	19.000
316.749	240.941	19.000
388.106	252.046	20.000
387.519	252.377	20.000
387.092	252.175	20.000
386.876	252.493	20.000
356.265	126.375	21.000
356.003	126.454	21.000
356.266	126.027	21.000
356.656	126.145	21.000
356.586	126.376	21.000
355.837	127.530	21.000
356.351	126.763	21.000
355.820	126.579	21.000
356.995	126.210	21.000
445.789	130.726	22.000
445.477	130.920	22.000
446.638	129.738	22.000
448.039	129.786	22.000
447.378	129.269	22.000
447.827	129.955	22.000
447.783	129.078	22.000
447.292	128.628	22.000
445.854	128.627	22.000
446.607	126.917	22.000
445.621	127.762	22.000
445.858	127.600	22.000
444.180	126.597	22.000
443.661	126.154	22.000
443.106	125.678	22.000
443.112	125.615	22.000
443.504	125.309	22.000
444.501	127.078	22.000
444.849	126.374	22.000
444.968	127.598	22.000
444.700	128.047	22.000
442.898	129.036	22.000
442.646	129.046	22.000
443.070	129.141	22.000
444.131	128.670	22.000
444.120	128.590	22.000
443.257	130.154	22.000
441.447	129.384	22.000
441.877	129.214	22.000
442.518	128.432	22.000
442.695	128.892	22.000
442.421	128.347	22.000
87.756	276.406	23.000
86.957	276.573	23.000
233.341	52.308	24.000
233.242	52.356	24.000
233.256	52.443	24.000
233.548	52.461	24.000
233.104	52.422	24.000
233.255	52.607	24.000
233.097	52.330	24.000
233.019	52.455	24.000
232.979	52.726	24.000
233.164	52.788	24.000
437.013	135.952	25.000
437.610	136.312	25.000
435.983	136.715	25.000
435.674	136.774	25.000
434.624	137.523	25.000
433.312	138.079	25.000
432.361	137.848	25.000
432.486	137.194	25.000
432.333	136.976	25.000
433.157	136.760	25.000
433.354	136.492	25.000
433.540	136.881	25.000
432.930	136.110	25.000
432.250	136.540	25.000
433.398	137.515	25.000
433.117	138.400	25.000
432.932	136.933	25.000
389.234	312.693	26.000
389.056	312.410	26.000
74.396	68.264	27.000
73.497	68.004	27.000
73.707	68.412	27.000
73.819	68.408	27.000
72.917	67.849	27.000
72.205	66.442	27.000
70.161	67.463	27.000
102.961	143.238	28.000
103.554	140.699	28.000
101.145	140.464	28.000
101.345	140.695	28.000
178.100	221.956	29.000
178.143	222.417	29.000
250.027	179.514	30.000
249.652	177.998	30.000
250.184	178.750	30.000
251.011	179.805	30.000
196.331	313.105	31.000
196.070	312.281	31.000
196.383	312.575	31.000
197.390	312.869	31.000
199.428	312.576	31.000
200.053	312.022	31.000
199.232	312.390	31.000
365.253	170.468	32.000
365.036	170.154	32.000
364.241	169.426	32.000
364.026	169.740	32.000
362.756	170.423	32.000
362.172	171.531	32.000
365.275	171.507	32.000
367.040	171.357	32.000
388.403	254.258	33.000
387.601	255.177	33.000
387.763	254.259	33.000
388.690	253.785	33.000
71.870	207.184	34.000
72.122	205.750	34.000
72.186	205.591	34.000
316.931	240.353	35.000
317.711	239.045	35.000
317.516	240.392	35.000
318.105	240.763	35.000
318.382	242.528	35.000
318.314	243.055	35.000
316.838	243.431	35.000
317.090	243.552	35.000
316.038	244.758	35.000
316.594	243.895	35.000
316.607	244.281	35.000
405.148	261.180	36.000
404.995	260.227	36.000
404.912	260.655	36.000
404.473	260.601	36.000
179.116	223.290	37.000
179.416	222.456	37.000
180.994	222.888	37.000
179.848	222.612	37.000
180.045	221.856	37.000
193.541	368.376	38.000
193.934	367.857	38.000
269.583	308.400	39.000
270.017	309.142	39.000
391.949	134.369	40.000
390.802	134.241	40.000
390.437	132.825	40.000
249.283	180.015	41.000
248.438	180.641	41.000
248.559	180.693	41.000
249.148	180.230	41.000
248.781	180.162	41.000
248.055	179.419	41.000
280.246	241.718	42.000
280.313	241.790	42.000
9.718	184.702	43.000
10.368	184.267	43.000
224.909	40.388	44.000
226.103	40.807	44.000
292.106	114.522	45.000
292.094	114.096	45.000
290.268	114.271	45.000
290.117	113.586	45.000
288.997	114.018	45.000
288.283	114.283	45.000
286.232	114.054	45.000
287.932	114.461	45.000
288.373	114.153	45.000
289.809	113.781	45.000
289.936	115.895	45.000
289.600	115.510	45.000
288.498	116.185	45.000
255.673	232.723	46.000
256.004	231.948	46.000
256.636	231.553	46.000
256.535	231.770	46.000
255.963	232.104	46.000
99.401	20.899	47.000
99.906	19.145	47.000
336.398	89.338	48.000
336.644	90.318	48.000
389.492	133.763	49.000
389.152	133.797	49.000
10.636	185.371	50.000
10.793	183.114	50.000
11.567	183.818	50.000
10.282	183.254	50.000
89.584	35.220	51.000
91.124	34.728	51.000
91.315	35.478	51.000
91.469	36.286	51.000
91.041	36.388	51.000
91.685	36.314	51.000
94.050	34.460	51.000
94.005	35.294	51.000
93.734	35.383	51.000
94.019	36.192	51.000
96.372	36.950	51.000
96.996	40.317	51.000
249.618	40.321	52.000
250.178	39.828	52.000
250.100	39.124	52.000
250.309	39.404	52.000
249.870	39.120	52.000
249.951	39.281	52.000
404.937	261.543	53.000
404.405	260.767	53.000
71.321	205.289	54.000
72.093	205.164	54.000
72.747	205.340	54.000
226.770	41.199	55.000
225.925	41.176	55.000
225.659	40.505	55.000
225.355	41.069	55.000
9.759	209.567	56.000
9.554	209.635	56.000
219.779	124.836	57.000
219.529	124.658	57.000
219.972	124.712	57.000
219.884	124.769	57.000
220.167	124.402	57.000
219.964	124.288	57.000
220.246	124.316	57.000
220.391	124.436	57.000
220.722	124.529	57.000
220.600	124.397	57.000
249.134	110.653	58.000
248.744	110.119	58.000
248.132	179.713	59.000
248.855	179.395	59.000
248.392	179.726	59.000
248.672	180.047	59.000
248.370	179.557	59.000
248.266	179.406	59.000
248.521	179.113	59.000
248.466	179.341	59.000
248.335	179.622	59.000
247.303	180.375	59.000
246.700	181.303	59.000
244.051	212.292	60.000
244.178	212.871	60.000
244.561	212.738	60.000
245.066	212.126	60.000
243.298	212.028	60.000
242.679	212.117	60.000
243.756	212.162	60.000
243.825	212.017	60.000
243.285	212.922	60.000
389.032	133.452	61.000
389.365	132.503	61.000
388.551	132.127	61.000
388.700	132.720	61.000
388.778	132.277	61.000
404.099	261.691	62.000
402.531	262.165	62.000
11.358	181.669	63.000
10.421	180.178	63.000
8.257	209.229	64.000
8.860	210.015	64.000
317.437	244.266	65.000
317.754	242.926	65.000
225.209	39.514	66.000
225.789	40.208	66.000
225.919	39.782	66.000
226.395	39.287	66.000
226.863	38.660	66.000
225.833	39.243	66.000
226.038	38.582	66.000
227.790	39.561	66.000
228.841	41.165	66.000
230.310	41.848	66.000
229.282	40.425	66.000
230.081	39.475	66.000
229.207	37.760	66.000
229.511	37.072	66.000
230.920	36.930	66.000
231.317	35.443	66.000
229.950	35.905	66.000
230.046	35.884	66.000
403.260	261.284	67.000
404.353	261.696	67.000
202.946	133.595	68.000
202.863	133.512	68.000
20.444	293.387	69.000
20.459	292.527	69.000
160.622	243.531	70.000
160.050	244.492	70.000
160.881	245.885	70.000
222.456	363.411	71.000
221.194	361.413	71.000
288.322	116.272	72.000
288.757	115.925	72.000
288.426	116.602	72.000
289.166	117.017	72.000
289.694	116.658	72.000
290.677	116.432	72.000
289.528	115.665	72.000
289.575	115.149	72.000
290.647	115.009	72.000
288.885	116.591	72.000
96.533	40.213	73.000
96.381	40.763	73.000
234.621	27.627	74.000
233.670	28.603	74.000
203.210	133.594	75.000
204.043	133.965	75.000
212.034	138.793	76.000
213.382	138.337	76.000
212.560	139.509	76.000
212.507	139.297	76.000
212.316	139.335	76.000
212.647	139.469	76.000
211.913	139.911	76.000
212.258	139.773	76.000
212.171	139.687	76.000
211.779	139.258	76.000
210.826	138.418	76.000
212.513	139.464	76.000
212.366	139.382	76.000
213.802	140.462	76.000
339.592	70.107	77.000
339.188	70.431	77.000
338.843	71.155	77.000
160.497	245.245	78.000
161.074	246.182	78.000
401.586	258.620	79.000
401.701	258.810	79.000
400.548	260.638	79.000
95.724	41.810	80.000
96.163	42.026	80.000
96.310	40.845	80.000
95.865	41.802	80.000
94.650	41.746	80.000
94.589	40.631	80.000
93.631	39.120	80.000
94.138	37.475	80.000
93.704	38.712	80.000
94.275	36.872	80.000
94.947	36.865	80.000
92.567	37.059	80.000
92.818	36.252	80.000
93.623	34.064	80.000
249.567	108.155	81.000
249.925	108.228	81.000
249.777	109.000	81.000
249.730	108.707	81.000
249.335	108.130	81.000
389.607	252.062	82.000
388.742	251.890	82.000
389.240	250.883	82.000
388.387	252.381	82.000
72.406	205.233	83.000
72.072	205.970	83.000
210.151	371.061	84.000
209.974	371.226	84.000
234.472	28.802	85.000
234.711	27.477	85.000
235.051	26.744	85.000
234.873	25.848	85.000
235.078	26.221	85.000
388.622	252.494	86.000
389.064	252.408	86.000
388.186	252.564	86.000
387.731	252.466	86.000
387.040	252.133	86.000
386.366	251.841	86.000
384.459	251.731	86.000
384.685	251.555	86.000
186.434	-0.171	87.000
186.439	-1.907	87.000
198.147	300.574	88.000
196.437	300.990	88.000
320.812	327.834	89.000
320.820	327.163	89.000
320.918	327.212	89.000
320.512	327.896	89.000
320.940	326.669	89.000
230.855	35.009	90.000
232.971	37.500	90.000
250.712	107.532	91.000
251.416	108.452	91.000
274.521	309.726	92.000
275.541	309.615	92.000
159.998	250.296	93.000
160.304	251.404	93.000
250.524	36.993	94.000
250.395	38.031	94.000
318.221	242.923	95.000
318.159	243.265	95.000
317.894	242.437	95.000
318.448	241.295	95.000
318.484	241.169	95.000
318.204	240.509	95.000
317.604	242.845	95.000
318.176	242.781	95.000
317.860	242.021	95.000
318.357	241.097	95.000
318.644	241.660	95.000
318.551	241.941	95.000
318.712	242.336	95.000
317.914	242.503	95.000
317.664	242.711	95.000
318.513	242.870	95.000
318.890	243.161	95.000
322.026	245.224	95.000
323.223	244.556	95.000
323.011	244.822	95.000
322.225	245.070	95.000
322.434	245.487	95.000
323.388	245.299	95.000
321.875	245.450	95.000
432.211	137.914	96.000
431.930	137.775	96.000
432.926	138.643	96.000
432.605	138.045	96.000
434.055	138.937	96.000
434.366	137.301	96.000
433.805	135.358	96.000
433.209	134.381	96.000
432.888	135.159	96.000
433.438	134.001	96.000
432.953	134.958	96.000
431.978	135.167	96.000
433.441	133.299	96.000
433.171	134.009	96.000
433.092	132.786	96.000
432.928	131.246	96.000
432.513	131.340	96.000
432.154	131.687	96.000
433.027	131.099	96.000
433.496	131.837	96.000
434.482	130.458	96.000
434.682	130.109	96.000
434.891	130.327	96.000
434.381	130.032	96.000
435.161	129.680	96.000
434.914	130.139	96.000
236.778	27.334	97.000
236.206	26.600	97.000
235.938	26.342	97.000
235.328	26.429	97.000
236.042	24.699	97.000
237.277	25.124	97.000
236.426	24.436	97.000
232.804	37.985	98.000
231.328	37.095	98.000
231.004	37.950	98.000
230.928	37.867	98.000
160.275	251.841	99.000
160.688	252.383	99.000
338.683	69.890	100.000
339.133	70.259	100.000
337.656	69.859	100.000
336.420	70.327	100.000
336.547	68.725	100.000
337.005	67.224	100.000
338.023	67.816	100.000
272.638	309.608	101.000
272.167	309.794	101.000
271.761	310.620	101.000
271.860	311.575	101.000
271.179	310.633	101.000
271.120	310.618	101.000
230.176	37.229	102.000
228.814	38.715	102.000
229.877	38.860	102.000
231.838	38.580	102.000
231.635	37.801	102.000
232.310	37.361	102.000
232.093	36.382	102.000
323.400	247.330	103.000
323.364	246.638	103.000
324.935	244.917	103.000
326.134	244.948	103.000
326.784	246.715	103.000
186.967	0.256	104.000
187.263	0.291	104.000
187.528	1.222	104.000
203.226	134.034	105.000
203.317	133.208	105.000
248.912	107.215	106.000
249.375	106.724	106.000
152.922	87.130	107.000
152.881	86.989	107.000
153.525	88.159	107.000
154.814	87.790	107.000
319.613	327.793	108.000
319.602	327.853	108.000
414.267	265.452	109.000
414.614	265.921	109.000
203.388	133.823	110.000
203.575	133.283	110.000
186.850	4.214	111.000
188.664	3.528	111.000
188.748	3.725	111.000
189.149	3.482	111.000
189.870	5.146	111.000
189.518	4.733	111.000
190.500	3.793	111.000
188.771	-0.313	111.000
187.457	-0.904	111.000
188.702	0.166	111.000
236.726	24.424	112.000
236.096	24.640	112.000
248.167	107.963	113.000
247.434	107.657	113.000
25.021	224.848	114.000
25.014	224.998	114.000
94.052	33.623	115.000
94.907	34.129	115.000
95.579	34.489	115.000
95.302	34.598	115.000
95.296	33.761	115.000
94.564	33.998	115.000
94.512	33.165	115.000
196.481	301.080	116.000
197.010	300.673	116.000
197.135	299.384	116.000
196.849	300.549	116.000
324.656	244.129	117.000
323.071	244.990	117.000
323.546	245.788	117.000
323.408	246.890	117.000
322.982	246.305	117.000
83.125	88.848	118.000
83.628	88.745	118.000
84.023	89.935	118.000
85.008	88.838	118.000
85.219	89.305	118.000
356.657	246.332	119.000
356.890	246.417	119.000
356.818	246.009	119.000
248.833	107.937	120.000
250.019	107.426	120.000
249.141	107.011	121.000
249.163	107.057	121.000
357.284	246.224	122.000
357.093	246.145	122.000
356.236	245.786	122.000
197.673	24.278	123.000
197.538	24.237	123.000
197.795	24.247	123.000
197.663	24.451	123.000
138.619	159.809	124.000
139.995	160.777	124.000
141.046	160.144	124.000
140.785	159.656	124.000
139.954	158.864	124.000
139.239	158.387	124.000
139.516	157.497	124.000
139.992	158.914	124.000
95.191	109.734	125.000
95.860	109.568	125.000
95.815	110.086	125.000
96.453	110.985	125.000
97.086	111.337	125.000
229.468	35.221	126.000
229.386	35.735	126.000
229.931	37.193	126.000
230.327	38.493	126.000
356.777	246.467	127.000
357.010	246.408	127.000
356.135	246.285	127.000
414.633	265.973	128.000
414.460	265.489	128.000
85.848	90.811	129.000
85.337	90.568	129.000
84.922	92.163	129.000
320.603	245.491	130.000
321.398	247.065	130.000
229.014	39.700	131.000
231.346	41.375	131.000
231.399	40.375	131.000
250.735	109.005	132.000
250.192	109.244	132.000
248.989	108.632	132.000
324.039	246.589	133.000
324.379	246.095	133.000
326.120	247.419	133.000
325.192	248.953	133.000
325.243	247.352	133.000
337.320	157.218	134.000
336.743	157.639	134.000
20.330	175.840	135.000
20.686	176.384	135.000
445.218	332.536	136.000
445.789	331.946	136.000
445.904	331.551	136.000
325.805	245.384	137.000
324.887	243.872	137.000
325.115	244.510	137.000
325.198	245.159	137.000
324.395	245.410	137.000
323.448	246.549	137.000
322.762	245.735	137.000
324.374	245.061	137.000
323.418	245.220	137.000
321.944	245.102	137.000
320.798	244.355	137.000
320.236	242.805	137.000
319.904	244.372	137.000
320.531	246.394	137.000
321.215	245.568	137.000
321.201	245.407	137.000
320.959	245.139	137.000
321.954	245.835	137.000
321.648	246.852	137.000
83.667	93.443	138.000
83.584	92.758	138.000
82.633	92.426	138.000
81.926	92.657	138.000
81.424	93.109	138.000
81.390	93.122	138.000
80.722	93.544	138.000
80.557	93.771	138.000
80.634	93.388	138.000
80.744	91.848	138.000
80.282	92.937	138.000
80.582	92.498	138.000
80.317	92.893	138.000
80.735	93.686	138.000
79.917	94.722	138.000
79.936	94.936	138.000
80.222	95.160	138.000
80.500	95.342	138.000
80.070	96.015	138.000
81.351	95.109	138.000
80.956	95.155	138.000
80.105	95.334	138.000
80.261	95.377	138.000
80.800	95.418	138.000
81.366	95.948	138.000
82.176	96.168	138.000
83.136	95.432	138.000
84.227	96.584	138.000
84.383	96.983	138.000
83.798	97.284	138.000
84.237	97.462	138.000
84.365	97.698	138.000
84.294	98.355	138.000
84.019	98.232	138.000
83.976	97.996	138.000
84.445	97.194	138.000
84.079	96.848	138.000
84.208	96.514	138.000
83.910	97.228	138.000
84.228	97.393	138.000
84.285	97.178	138.000
84.100	96.880	138.000
84.609	96.941	138.000
84.878	96.573	138.000
84.953	96.659	138.000
84.352	96.305	138.000
84.973	96.710	138.000
85.163	96.785	138.000
85.493	96.576	138.000
85.528	96.574	138.000
85.113	97.683	138.000
365.467	222.651	139.000
365.748	222.554	139.000
365.019	221.934	139.000
364.737	252.142	140.000
364.935	253.081	140.000
365.476	252.331	140.000
365.793	254.196	140.000
306.723	83.235	141.000
307.139	83.267	141.000
306.971	81.784	141.000
307.565	80.844	141.000
448.198	333.231	142.000
448.275	333.859	142.000
450.034	332.797	143.000
449.092	332.361	143.000
450.661	334.512	143.000
451.564	334.323	143.000
451.469	333.452	143.000
449.862	332.213	143.000
448.995	332.104	143.000
214.496	185.721	144.000
214.595	185.530	144.000
128.811	118.152	145.000
129.104	117.583	145.000
128.463	118.119	146.000
127.943	118.059	146.000
129.750	155.425	147.000
129.871	154.374	147.000
247.477	109.738	148.000
247.014	109.753	148.000
248.434	111.093	148.000
356.906	246.279	149.000
356.810	246.270	149.000
129.726	154.694	150.000
129.230	154.069	150.000
203.301	133.866	151.000
203.332	133.528	151.000
203.548	133.769	151.000
446.259	335.141	152.000
447.223	334.795	152.000
247.446	110.751	153.000
247.328	110.675	153.000
126.344	119.500	154.000
125.372	119.600	154.000
101.951	62.500	155.000
102.871	62.401	155.000
248.654	109.801	156.000
248.506	109.878	156.000
248.787	110.171	156.000
248.445	110.754	156.000
447.999	331.144	157.000
448.788	331.798	157.000
447.153	332.894	157.000
446.170	330.679	157.000
102.723	62.410	158.000
102.597	62.571	158.000
248.855	109.820	159.000
248.760	110.174	159.000
404.285	353.365	160.000
405.310	352.075	160.000
406.144	352.358	160.000
405.724	351.145	160.000
406.619	351.387	160.000
122.007	118.260	161.000
121.881	118.357	161.000
122.588	119.652	161.000
121.504	119.940	161.000
121.878	119.495	161.000
122.866	120.628	161.000
123.582	119.149	161.000
166.634	236.920	162.000
166.166	237.012	162.000
86.529	97.507	163.000
85.847	96.882	163.000
268.510	37.518	164.000
268.063	37.055	164.000
267.217	36.268	164.000
150.935	77.587	165.000
150.593	78.404	165.000
248.641	110.496	166.000
248.158	110.088	166.000
248.079	110.168	166.000
246.966	110.390	166.000
405.157	353.066	167.000
405.722	353.081	167.000
149.617	78.856	168.000
150.453	78.876	168.000
150.133	79.789	168.000
85.946	98.646	169.000
84.778	99.102	169.000
84.877	99.860	169.000
84.067	100.248	169.000
150.446	80.140	170.000
150.161	81.121	170.000
149.509	81.247	170.000
245.963	108.830	171.000
246.641	108.062	171.000
147.675	81.036	172.000
146.352	82.288	172.000
145.021	81.113	172.000
146.057	81.380	172.000
146.903	80.795	172.000
146.482	80.453	172.000
146.458	80.182	172.000
146.376	80.178	172.000
147.776	78.342	172.000
148.015	77.981	172.000
405.672	352.995	173.000
405.365	351.923	173.000
176.679	99.264	174.000
176.286	98.649	174.000
246.144	108.933	175.000
247.743	109.344	175.000
247.781	110.543	175.000
203.428	133.564	176.000
203.893	133.833	176.000
203.077	133.977	176.000
203.251	134.076	177.000
204.006	133.543	177.000
149.059	78.343	178.000
149.571	77.377	178.000
177.309	98.271	179.000
176.702	98.059	179.000
213.140	184.220	180.000
211.863	184.784	180.000
118.069	35.168	181.000
117.852	34.927	181.000
119.456	34.645	181.000
203.413	133.749	182.000
203.107	133.491	182.000
204.025	132.902	182.000
203.567	133.923	182.000
331.881	158.945	183.000
332.217	159.301	183.000
332.178	160.017	183.000
332.060	159.493	183.000
331.923	159.413	183.000
331.977	159.792	183.000
332.006	159.101	183.000
332.483	159.631	183.000
332.152	159.243	183.000
446.581	330.769	184.000
445.840	330.775	184.000
149.957	78.197	185.000
149.535	78.126	185.000
149.002	78.025	185.000
148.369	79.301	185.000
148.746	81.450	185.000
148.480	81.973	185.000
148.333	81.998	185.000
149.586	82.036	185.000
149.090	82.045	185.000
144.382	133.387	186.000
143.105	132.622	186.000
211.810	186.826	187.000
211.405	186.789	187.000
330.932	326.565	188.000
330.202	326.487	188.000
382.878	248.656	189.000
382.877	248.376	189.000
382.436	248.604	190.000
382.823	248.384	190.000
383.036	248.127	190.000
382.816	248.771	190.000
382.936	248.526	190.000
382.971	248.545	190.000
383.080	248.200	190.000
383.034	248.443	190.000
117.208	34.696	191.000
118.211	36.043	191.000
118.949	36.854	191.000
211.956	186.382	192.000
211.085	186.786	192.000
143.160	132.408	193.000
142.839	132.387	193.000
331.958	159.439	194.000
331.655	159.379	194.000
332.177	159.437	194.000
148.510	82.228	195.000
147.905	82.503	195.000
147.416	82.828	195.000
148.458	82.346	195.000
143.472	132.341	196.000
144.204	131.612	196.000
145.292	131.204	196.000
448.278	332.105	197.000
447.832	332.394	197.000
447.766	332.774	197.000
448.411	332.883	197.000
146.752	130.456	198.000
146.625	129.530	198.000
145.417	127.962	198.000
16.240	151.316	199.000
16.009	151.537	199.000
15.619	150.896	199.000
14.787	151.072	199.000
155.505	68.622	200.000
155.510	68.686	200.000
155.632	68.589	200.000
155.842	68.696	200.000
155.389	68.690	200.000
155.244	68.093	200.000
155.578	68.651	200.000
155.569	68.514	200.000
134.396	208.373	201.000
134.700	208.449	201.000
134.393	208.327	201.000
134.823	209.372	201.000
134.986	208.150	201.000
134.854	208.656	201.000
178.419	180.114	202.000
178.002	180.530	202.000
355.061	124.819	203.000
355.073	125.327	203.000
315.757	211.001	204.000
315.775	211.436	204.000
315.900	211.509	204.000
315.601	211.238	204.000
316.192	211.202	204.000
315.939	211.415	204.000
315.993	211.347	204.000
316.046	211.245	204.000
316.178	211.061	204.000
315.903	211.055	204.000
316.187	211.346	204.000
316.091	211.190	204.000
316.783	211.354	204.000
316.082	210.928	204.000
294.595	276.451	205.000
294.837	276.888	205.000
296.369	277.376	205.000
296.236	277.314	205.000
295.248	276.762	205.000
296.426	277.821	205.000
297.518	278.429	205.000
299.189	278.034	205.000
300.356	278.013	205.000
299.567	278.705	205.000
331.277	233.348	206.000
330.860	233.586	206.000
84.427	158.527	207.000
85.253	157.055	207.000
146.615	239.976	208.000
146.412	242.220	208.000
236.903	168.169	209.000
238.155	169.320	209.000
303.795	51.480	210.000
303.416	50.452	210.000
423.876	353.426	211.000
424.001	352.233	211.000
425.557	351.351	211.000
425.335	353.064	211.000
426.794	353.077	211.000
10.861	193.323	212.000
10.776	196.859	212.000
11.749	196.101	212.000
11.885	197.671	212.000
11.235	198.002	212.000
10.434	201.872	212.000
10.967	202.844	212.000
11.979	202.215	212.000
192.521	166.495	213.000
192.928	167.408	213.000
168.000	256.746	214.000
168.117	256.735	214.000
167.521	257.287	214.000
166.854	257.608	214.000
167.752	257.485	214.000
166.903	256.691	214.000
168.753	256.905	214.000
170.267	255.556	214.000
294.751	153.138	215.000
294.155	152.773	215.000
293.381	153.205	215.000
116.992	17.366	216.000
116.080	18.672	216.000
202.803	156.803	217.000
202.805	156.723	217.000
343.256	205.476	218.000
344.196	205.358	218.000
343.118	206.052	218.000
341.519	207.010	218.000
341.624	205.959	218.000
342.419	205.352	218.000
342.773	206.598	218.000
342.012	206.649	218.000
50.633	154.683	219.000
51.350	154.964	219.000
53.157	193.358	220.000
53.427	193.270	220.000
53.846	192.740	220.000
53.915	193.131	220.000
54.978	192.245	220.000
55.009	191.538	220.000
209.633	95.989	221.000
209.679	98.239	221.000
211.512	100.770	221.000
211.494	101.012	221.000
210.137	102.207	221.000
209.260	102.059	221.000
258.608	63.699	222.000
258.620	63.620	222.000
257.733	63.435	222.000
258.850	63.286	222.000
237.104	170.758	223.000
235.278	169.772	223.000
235.146	169.497	223.000
235.507	170.605	223.000
288.946	113.123	224.000
290.081	113.069	224.000
321.806	287.551	225.000
320.416	287.074	225.000
321.109	286.184	225.000
321.196	285.788	225.000
15.725	150.218	226.000
16.155	148.499	226.000
134.514	301.746	227.000
134.708	301.926	227.000
217.763	30.734	228.000
216.622	30.779	228.000
293.160	152.891	229.000
292.792	152.912	229.000
294.400	153.987	229.000
390.803	311.184	230.000
389.860	311.993	230.000
51.573	156.538	231.000
51.276	157.667	231.000
50.751	157.615	231.000
50.399	157.504	231.000
50.297	157.546	231.000
50.817	157.623	231.000
50.833	157.285	231.000
50.536	157.107	231.000
51.588	158.309	231.000
311.924	62.185	232.000
309.804	62.651	232.000
289.899	113.098	233.000
289.592	113.545	233.000
289.922	112.672	233.000
290.777	113.013	233.000
291.196	112.698	233.000
291.239	113.620	233.000
290.936	112.478	233.000
291.703	113.111	233.000
291.625	113.901	233.000
291.373	114.504	233.000
427.536	352.953	234.000
427.686	353.375	234.000
194.173	169.215	235.000
193.753	169.055	235.000
272.449	162.932	236.000
271.977	163.386	236.000
271.384	163.520	236.000
271.813	165.218	236.000
272.501	165.706	236.000
272.657	165.706	236.000
272.825	166.243	236.000
155.900	68.040	237.000
155.661	68.327	237.000
155.156	68.266	237.000
155.203	68.682	237.000
155.715	68.351	237.000
155.487	68.789	237.000
155.270	68.685	237.000
155.421	68.195	237.000
155.029	68.833	237.000
205.323	157.095	238.000
203.968	156.653	238.000
203.658	155.562	238.000
259.556	63.669	239.000
259.845	63.670	239.000
259.793	63.536	239.000
259.626	64.581	239.000
235.497	170.912	240.000
234.676	172.438	240.000
233.788	171.946	240.000
233.189	171.138	240.000
233.886	169.866	240.000
235.318	171.801	240.000
236.129	172.981	240.000
236.724	171.734	240.000
235.212	172.081	240.000
235.498	172.178	240.000
237.988	170.371	240.000
236.993	169.169	240.000
409.959	294.405	241.000
410.802	295.546	241.000
412.052	294.045	241.000
71.809	138.914	242.000
73.275	138.474	242.000
73.497	138.416	242.000
73.429	137.950	242.000
75.572	139.312	242.000
295.155	79.164	243.000
295.449	79.065	243.000
293.103	153.540	244.000
292.236	153.954	244.000
293.718	154.751	244.000
295.401	155.095	244.000
294.912	155.077	244.000
294.184	154.756	244.000
293.628	154.308	244.000
294.328	154.274	244.000
293.079	153.830	244.000
292.439	154.150	244.000
357.455	194.263	245.000
356.522	193.994	245.000
356.059	195.108	245.000
356.096	195.125	245.000
352.747	196.354	245.000
350.974	194.357	245.000
69.807	121.800	246.000
69.576	123.837	246.000
69.022	124.493	246.000
102.564	97.907	247.000
103.252	96.789	247.000
54.291	192.206	248.000
53.905	192.923	248.000
53.099	193.337	248.000
52.908	192.440	248.000
170.519	256.224	249.000
169.775	256.757	249.000
170.054	256.702	249.000
169.130	256.301	249.000
169.707	257.619	249.000
169.515	257.201	249.000
168.625	257.408	249.000
168.562	258.173	249.000
166.853	258.567	249.000
369.628	238.404	250.000
369.429	237.998	250.000
369.393	237.752	250.000
-35.518	257.035	251.000
-35.827	256.423	251.000
-36.137	257.491	251.000
185.039	126.986	252.000
185.452	128.030	252.000
184.744	127.606	252.000
300.581	278.213	253.000
300.191	277.428	253.000
299.044	277.182	253.000
298.702	277.999	253.000
297.677	278.264	253.000
297.552	276.408	253.000
298.684	276.522	253.000
297.968	276.812	253.000
297.872	275.272	253.000
298.721	275.391	253.000
116.117	11.385	254.000
116.794	11.704	254.000
116.326	12.113	254.000
203.028	154.758	255.000
202.452	154.178	255.000
202.304	153.844	255.000
203.103	153.290	255.000
412.150	295.202	256.000
412.779	294.866	256.000
412.974	295.359	256.000
413.772	295.783	256.000
414.797	294.869	256.000
240.943	138.267	257.000
239.192	136.595	257.000
197.535	116.424	258.000
198.098	114.231	258.000
212.457	261.302	259.000
212.368	262.106	259.000
211.694	264.486	259.000
212.307	263.983	259.000
368.608	235.890	260.000
370.195	234.822	260.000
77.984	140.775	261.000
77.682	138.367	261.000
78.537	139.216	261.000
78.474	139.120	261.000
104.008	96.042	262.000
103.481	95.247	262.000
184.567	127.325	263.000
185.184	127.174	263.000
295.238	79.142	264.000
294.967	79.330	264.000
51.338	156.655	265.000
50.917	157.143	265.000
51.390	157.756	265.000
51.771	157.702	265.000
51.140	157.028	265.000
50.230	155.922	265.000
115.714	15.294	266.000
116.561	15.816	266.000
117.818	18.049	266.000
118.435	17.583	266.000
117.220	19.262	266.000
117.517	20.054	266.000
51.849	192.810	267.000
51.680	192.722	267.000
204.398	154.244	268.000
205.072	153.974	268.000
205.080	153.283	268.000
203.975	152.386	268.000
260.927	65.572	269.000
261.285	66.300	269.000
261.264	67.496	269.000
418.028	108.544	270.000
418.686	108.047	270.000
417.315	107.442	270.000
417.018	108.685	270.000
155.430	68.907	271.000
155.405	68.771	271.000
280.709	297.583	272.000
280.817	297.341	272.000
280.450	297.731	272.000
326.215	146.118	273.000
325.843	145.419	273.000
78.150	135.448	274.000
78.874	135.299	274.000
296.296	78.033	275.000
294.894	79.211	275.000
295.518	78.681	275.000
295.315	79.068	275.000
295.506	78.277	275.000
295.661	78.783	275.000
295.569	79.091	275.000
224.958	6.124	276.000
223.376	4.540	276.000
223.282	4.649	276.000
223.321	4.557	276.000
221.793	4.709	276.000
222.707	4.866	276.000
222.326	5.682	276.000
327.689	231.963	277.000
327.876	232.261	277.000
424.036	355.246	278.000
423.777	355.660	278.000
74.494	135.193	279.000
74.160	137.256	279.000
71.739	136.521	279.000
72.023	136.938	279.000
369.056	234.927	280.000
369.111	235.472	280.000
369.161	234.558	280.000
154.973	68.751	281.000
155.147	68.900	281.000
154.937	68.517	281.000
178.572	77.611	282.000
179.405	76.752	282.000
178.690	77.112	282.000
176.938	77.091	282.000
281.316	298.104	283.000
280.809	297.855	283.000
108.662	254.537	284.000
109.815	255.039	284.000
323.213	143.128	285.000
323.390	142.507	285.000
324.372	142.750	285.000
104.223	99.416	286.000
104.663	98.629	286.000
102.197	99.750	286.000
203.923	153.078	287.000
204.073	153.351	287.000
203.899	154.114	287.000
298.978	70.302	288.000
298.847	67.965	288.000
297.338	67.478	288.000
299.096	66.501	288.000
298.446	67.442	288.000
298.115	67.484	288.000
299.049	67.028	288.000
299.461	67.091	288.000
299.458	66.956	288.000
298.823	68.748	288.000
298.807	68.925	288.000
298.443	68.786	288.000
297.775	68.842	288.000
297.519	68.751	288.000
297.360	67.556	288.000
210.226	165.247	289.000
210.396	164.225	289.000
298.962	186.042	290.000
301.135	184.793	290.000
303.447	183.082	290.000
301.072	185.076	290.000
300.739	185.845	290.000
300.073	185.371	290.000
300.427	184.126	290.000
300.877	185.795	290.000
223.428	3.854	291.000
223.100	4.373	291.000
202.764	153.133	292.000
203.362	152.693	292.000
406.379	270.567	293.000
405.127	268.756	293.000
406.107	269.640	293.000
405.989	270.380	293.000
406.459	270.441	293.000
98.725	2.817	294.000
99.396	4.014	294.000
98.609	4.260	294.000
98.350	3.221	294.000
97.471	2.198	294.000
335.504	110.777	295.000
335.459	109.701	295.000
335.283	108.224	295.000
335.299	108.357	295.000
334.816	109.601	295.000
222.459	3.859	296.000
222.089	3.526	296.000
202.791	152.751	297.000
201.294	153.791	297.000
201.305	153.749	297.000
202.360	155.302	297.000
59.662	67.997	298.000
60.257	65.732	298.000
59.293	67.932	298.000
59.185	68.423	298.000
222.658	2.946	299.000
222.693	1.922	299.000
222.274	2.091	299.000
222.081	1.641	299.000
222.244	1.780	299.000
295.173	79.143	300.000
295.331	78.749	300.000
295.107	79.086	300.000
295.829	78.822	300.000
310.702	235.004	301.000
309.890	234.496	301.000
309.132	236.062	302.000
308.666	235.818	302.000
58.405	69.041	303.000
57.183	68.649	303.000
67.882	258.727	304.000
67.852	259.720	304.000
295.316	79.383	305.000
294.002	78.313	305.000
371.899	293.685	306.000
371.306	293.834	306.000
71.420	273.027	307.000
71.307	273.117	307.000
419.697	148.087	308.000
420.437	147.671	308.000
419.578	147.478	308.000
238.440	6.895	309.000
237.843	6.446	309.000
91.425	305.987	310.000
91.729	305.827	310.000
415.663	110.725	311.000
417.747	109.672	311.000
417.565	110.038	311.000
417.729	110.520	311.000
417.524	110.939	311.000
418.423	112.638	311.000
420.135	112.361	311.000
419.137	112.582	311.000
419.360	113.695	311.000
419.940	114.121	311.000
418.827	114.210	311.000
418.883	114.037	311.000
417.498	114.528	311.000
416.791	144.041	312.000
416.962	145.575	312.000
414.938	146.082	312.000
413.677	146.391	312.000
411.723	147.823	312.000
197.964	153.366	313.000
198.734	153.711	313.000
197.938	153.325	313.000
413.402	144.929	314.000
414.994	142.972	314.000
416.263	144.440	314.000
416.199	142.911	314.000
414.341	141.175	314.000
412.619	139.457	314.000
131.517	133.935	315.000
131.629	133.831	315.000
131.731	133.675	315.000
131.976	133.522	315.000
131.706	133.173	315.000
131.689	133.109	315.000
131.618	133.336	315.000
131.681	133.105	315.000
131.815	133.293	315.000
131.463	133.318	315.000
131.802	133.169	315.000
131.651	133.409	315.000
131.445	133.224	315.000
131.469	133.101	315.000
291.822	41.619	316.000
292.058	41.185	316.000
292.174	40.398	316.000
290.806	39.463	316.000
244.744	324.308	317.000
245.105	324.045	317.000
101.444	31.890	318.000
100.589	31.872	318.000
101.230	33.173	318.000
101.519	32.639	318.000
100.864	32.871	318.000
101.241	33.545	318.000
30.997	188.854	319.000
32.284	188.510	319.000
199.984	153.997	320.000
199.894	154.265	320.000
200.589	154.457	320.000
199.742	154.187	320.000
199.756	153.598	320.000
199.135	154.346	320.000
290.848	41.278	321.000
291.711	41.178	321.000
291.391	41.573	321.000
291.874	42.037	321.000
335.962	103.046	322.000
335.446	103.295	322.000
217.557	1.326	323.000
217.479	1.581	323.000
217.885	1.991	323.000
218.509	2.459	323.000
220.060	2.470	323.000
182.279	-22.359	324.000
181.516	-22.447	324.000
287.032	101.967	325.000
287.388	102.506	325.000
287.485	102.558	325.000
287.276	102.339	325.000
286.967	102.550	325.000
287.134	102.519	325.000
286.965	102.372	325.000
287.219	102.497	325.000
286.751	102.741	325.000
287.006	102.058	325.000
286.738	102.671	325.000
287.089	102.037	325.000
287.220	102.268	325.000
286.997	102.240	325.000
286.845	102.379	325.000
220.359	1.775	326.000
220.922	2.830	326.000
219.538	1.841	326.000
220.973	2.370	326.000
220.819	2.384	326.000
403.730	268.631	327.000
402.963	268.617	327.000
403.281	268.364	327.000
291.682	43.452	328.000
290.920	43.739	328.000
290.390	44.522	328.000
291.069	44.818	328.000
243.558	88.180	329.000
244.128	88.705	329.000
244.175	88.115	329.000
245.288	88.445	329.000
244.955	87.050	329.000
245.246	87.531	329.000
245.192	87.751	329.000
246.514	88.278	329.000
403.491	268.365	330.000
403.459	268.182	330.000
221.344	2.441	331.000
220.440	1.672	331.000
220.517	1.967	331.000
221.378	3.223	331.000
221.921	3.739	331.000
221.495	3.533	331.000
221.980	3.407	331.000
222.238	3.625	331.000
222.931	3.733	331.000
80.562	112.904	332.000
80.566	113.272	332.000
404.011	267.819	333.000
403.490	268.351	333.000
403.996	268.388	333.000
203.465	134.031	334.000
202.909	133.955	334.000
320.852	240.544	335.000
321.250	240.548	335.000
403.454	267.370	336.000
403.316	268.171	336.000
221.334	4.798	337.000
221.017	4.016	337.000
321.006	240.035	338.000
320.972	240.351	338.000
221.922	4.626	339.000
221.547	5.883	339.000
219.650	6.102	340.000
219.763	6.390	340.000
373.814	133.595	341.000
374.678	131.673	341.000
218.356	6.686	342.000
219.184	7.097	342.000
202.958	133.031	343.000
203.192	133.808	343.000
203.124	133.287	343.000
202.301	133.726	343.000
202.049	133.275	343.000
203.116	133.482	343.000
333.805	103.917	344.000
333.328	104.480	344.000
334.188	103.961	344.000
335.525	103.751	344.000
335.650	103.161	344.000
336.071	103.244	344.000
337.037	102.969	344.000
336.986	103.044	344.000
336.645	103.333	344.000
337.275	104.381	344.000
336.904	103.194	344.000
336.807	102.414	344.000
336.593	101.888	344.000
336.287	103.660	344.000
336.174	104.001	344.000
334.509	105.188	344.000
334.412	106.130	344.000
334.448	105.855	344.000
334.837	106.388	344.000
334.987	104.569	344.000
373.884	134.976	345.000
374.234	133.123	345.000
217.457	6.233	346.000
216.897	6.290	346.000
215.686	5.289	346.000
172.338	229.766	347.000
172.648	230.325	347.000
242.198	136.242	348.000
240.327	138.084	348.000
240.750	137.804	348.000
416.743	324.222	349.000
418.067	322.240	349.000
418.363	322.305	349.000
417.888	322.236	349.000
418.154	322.641	349.000
418.349	321.971	349.000
417.836	321.978	349.000
418.122	322.376	349.000
419.739	322.305	349.000
215.167	4.353	350.000
214.153	3.718	350.000
214.805	4.030	350.000
215.618	3.898	350.000
216.459	5.267	350.000
214.838	6.474	350.000
242.985	120.373	351.000
245.079	121.077	351.000
309.826	325.192	352.000
310.154	324.518	352.000
186.428	207.387	353.000
187.225	208.916	353.000
187.874	208.307	353.000
187.710	208.996	353.000
154.912	75.323	354.000
154.675	75.519	354.000
419.885	370.841	355.000
418.180	371.213	355.000
419.683	366.441	356.000
421.083	366.399	356.000
335.181	104.301	357.000
336.041	104.519	357.000
336.963	104.911	357.000
337.003	105.743	357.000
339.134	104.557	357.000
340.159	104.476	357.000
203.188	133.129	358.000
203.176	133.331	358.000
203.287	133.874	358.000
185.902	210.082	359.000
185.835	209.821	359.000
185.577	210.263	359.000
185.889	211.727	359.000
184.081	211.666	359.000
421.522	369.266	360.000
422.191	369.640	360.000
420.615	369.304	360.000
203.524	133.399	361.000
203.203	132.938	361.000
203.541	133.388	361.000
203.274	133.811	361.000
202.956	133.893	361.000
403.052	264.724	362.000
402.704	266.267	362.000
157.241	76.838	363.000
156.184	75.902	363.000
182.752	210.088	364.000
185.042	208.765	364.000
337.421	104.344	365.000
336.921	104.117	365.000
336.589	103.963	365.000
336.939	103.596	365.000
337.199	104.187	365.000
336.866	104.200	365.000
337.227	104.166	365.000
336.547	103.852	365.000
336.724	103.560	365.000
335.821	103.997	365.000
335.768	103.722	365.000
157.841	72.013	366.000
159.512	71.775	366.000
158.894	72.898	366.000
159.126	73.643	366.000
158.871	74.548	366.000
157.962	74.383	366.000
158.059	75.060	366.000
157.939	75.288	366.000
158.162	75.952	366.000
157.108	75.973	366.000
157.330	77.181	366.000
404.329	262.739	367.000
404.756	260.835	367.000
403.041	262.222	367.000
403.713	260.820	367.000
336.543	103.537	368.000
336.704	105.153	368.000
337.166	107.154	368.000
337.564	107.445	368.000
336.152	105.574	368.000
334.788	105.235	368.000
402.335	262.298	369.000
402.889	260.879	369.000
403.891	261.328	369.000
157.437	75.777	370.000
158.380	75.965	370.000
158.162	75.614	370.000
157.853	76.019	370.000
158.291	77.078	370.000
159.200	78.254	370.000
157.973	78.178	370.000
158.090	77.804	370.000
335.636	108.097	371.000
335.984	108.554	371.000
335.734	109.006	371.000
336.575	108.982	371.000
336.915	108.323	371.000
337.688	108.823	371.000
336.802	109.240	371.000
336.952	109.373	371.000
337.973	108.866	371.000
337.648	108.243	371.000
337.104	108.658	371.000
337.073	108.460	371.000
337.380	109.446	371.000
337.897	110.112	371.000
196.460	222.942	372.000
196.417	222.303	372.000
198.065	220.309	372.000
199.349	219.416	372.000
182.491	101.589	373.000
183.303	101.914	373.000
182.537	101.872	373.000
184.393	101.306	373.000
182.799	218.276	374.000
182.664	218.757	374.000
181.720	217.413	374.000
181.823	216.050	374.000
183.320	216.670	374.000
182.611	218.227	374.000
181.365	218.713	374.000
402.843	134.336	375.000
405.048	133.994	375.000
405.600	134.888	375.000
407.341	134.007	375.000
407.643	133.212	375.000
407.598	133.744	375.000
408.721	135.537	375.000
407.406	135.808	375.000
408.129	135.685	375.000
306.202	325.174	376.000
305.445	324.191	376.000
295.174	39.844	377.000
294.325	38.023	377.000
295.327	38.668	377.000
297.100	38.375	377.000
297.521	37.795	377.000
296.320	39.229	377.000
295.690	41.927	377.000
157.694	76.214	378.000
157.372	76.341	378.000
158.056	75.399	378.000
158.468	75.415	378.000
218.507	153.335	379.000
218.110	153.585	379.000
217.871	154.612	379.000
117.617	35.044	380.000
118.351	35.879	380.000
409.750	133.545	381.000
409.142	133.884	381.000
159.007	74.072	382.000
158.460	73.705	382.000
158.694	73.769	382.000
159.837	73.697	382.000
159.086	74.041	382.000
158.432	75.214	382.000
158.377	75.254	382.000
157.385	74.614	382.000
157.386	74.833	382.000
156.741	73.658	382.000
35.554	127.521	383.000
35.541	128.038	383.000
409.709	135.012	384.000
407.610	133.294	384.000
407.340	135.075	384.000
408.308	136.970	384.000
408.049	137.258	384.000
408.612	136.128	384.000
407.147	136.187	384.000
406.844	133.291	384.000
218.331	152.296	385.000
219.606	151.788	385.000
35.888	126.589	386.000
35.480	124.998	386.000
35.809	124.979	386.000
35.825	124.527	386.000
36.357	123.547	386.000
39.325	123.547	386.000
40.373	122.546	386.000
40.215	121.409	386.000
40.195	121.548	386.000
39.920	121.143	386.000
39.294	121.763	386.000
39.323	121.237	386.000
160.073	281.326	387.000
159.927	281.451	387.000
122.773	107.462	388.000
122.558	107.510	388.000
123.823	106.890	388.000
270.137	311.222	389.000
269.898	310.281	389.000
269.785	310.019	389.000
270.778	311.628	389.000
269.314	311.880	389.000
269.418	311.066	389.000
269.332	310.637	389.000
203.162	133.936	390.000
203.271	133.823	390.000
299.945	42.300	391.000
299.893	42.416	391.000
298.067	41.141	391.000
335.073	226.156	392.000
335.942	225.605	392.000
220.756	152.308	393.000
220.371	152.072	393.000
300.007	40.706	394.000
300.687	38.928	394.000
300.454	39.287	394.000
80.532	25.376	395.000
80.955	25.728	395.000
81.867	24.496	395.000
-40.145	267.562	396.000
-40.372	267.875	396.000
269.157	312.440	397.000
268.880	311.634	397.000
83.315	20.793	398.000
81.777	21.682	398.000
-40.624	267.478	399.000
-40.117	267.793	399.000
123.512	-21.012	400.000
124.541	-20.730	400.000
124.928	-20.647	400.000
124.879	-22.589	400.000
83.389	109.767	401.000
83.998	109.886	401.000
83.154	110.422	401.000
83.131	111.487	401.000
83.020	110.913	401.000
82.438	110.812	401.000
83.424	110.965	401.000
83.984	108.147	401.000
83.975	110.584	401.000
82.337	112.641	401.000
151.459	43.424	402.000
150.968	42.299	402.000
157.341	123.950	403.000
157.135	124.276	403.000
156.357	125.063	403.000
156.818	125.440	403.000
156.843	124.778	403.000
168.478	124.713	404.000
168.873	124.308	404.000
169.464	123.057	404.000
169.299	124.031	404.000
168.298	125.434	404.000
168.113	126.025	404.000
168.197	126.203	404.000
168.971	124.880	404.000
168.762	124.046	404.000
167.673	123.541	404.000
186.087	97.196	405.000
186.568	97.585	405.000
186.221	96.560	405.000
184.944	97.135	405.000
110.864	283.714	406.000
110.866	282.924	406.000
203.178	147.007	407.000
202.451	147.322	407.000
220.477	151.406	408.000
220.040	151.484	408.000
219.948	150.923	408.000
219.328	151.368	408.000
232.611	173.482	409.000
232.214	172.875	409.000
339.263	83.410	410.000
339.764	83.520	410.000
341.533	84.505	410.000
340.880	84.315	410.000
340.114	83.422	410.000
339.029	83.313	410.000
338.631	83.795	410.000
309.224	184.758	411.000
310.072	184.772	411.000
309.747	185.116	411.000
308.492	185.687	411.000
308.086	185.927	411.000
308.203	185.009	411.000
307.084	184.317	411.000
306.703	183.447	411.000
307.598	181.803	411.000
308.381	182.038	411.000
368.941	109.222	412.000
367.826	109.185	412.000
367.263	108.826	412.000
365.698	108.789	412.000
365.564	108.509	412.000
365.671	108.303	412.000
318.926	211.380	413.000
318.596	211.708	413.000
318.558	211.582	413.000
318.625	211.391	413.000
318.505	211.437	413.000
318.488	211.611	413.000
318.667	211.068	413.000
319.089	211.276	413.000
381.310	328.366	414.000
382.079	327.617	414.000
382.399	328.951	414.000
199.084	2.966	415.000
199.981	2.996	415.000
199.655	3.627	415.000
199.964	2.416	415.000
199.854	1.929	415.000
200.070	2.603	415.000
199.700	2.090	415.000
198.726	2.690	415.000
199.043	2.388	415.000
199.091	3.873	415.000
213.651	48.576	416.000
213.226	46.888	416.000
211.610	45.588	416.000
211.866	44.750	416.000
213.332	44.188	416.000
123.408	251.441	417.000
123.592	251.117	417.000
123.234	251.838	417.000
238.180	164.236	418.000
238.193	164.201	418.000
237.861	164.369	418.000
308.119	59.407	419.000
308.593	58.118	419.000
308.948	56.720	419.000
309.437	55.799	419.000
307.844	54.765	419.000
383.685	84.484	420.000
382.597	85.660	420.000
379.782	86.355	420.000
378.770	86.626	420.000
378.731	85.865	420.000
377.279	84.312	420.000
53.005	202.473	421.000
52.941	204.243	421.000
55.055	205.932	421.000
209.285	300.622	422.000
210.152	301.101	422.000
400.333	135.335	423.000
400.052	135.107	423.000
445.807	139.251	424.000
445.679	138.984	424.000
446.111	138.498	424.000
445.425	139.191	424.000
418.170	312.250	425.000
418.171	309.352	425.000
417.692	309.678	425.000
229.307	105.772	426.000
227.777	104.434	426.000
228.238	103.565	426.000
227.642	103.829	426.000
227.610	103.975	426.000
228.186	104.726	426.000
228.087	105.302	426.000
235.012	147.845	427.000
235.137	147.672	427.000
449.008	119.646	428.000
448.815	119.687	428.000
449.102	119.574	428.000
449.351	119.942	428.000
448.954	119.866	428.000
449.214	120.093	428.000
449.252	119.921	428.000
449.220	119.650	428.000
449.267	119.755	428.000
449.687	119.986	428.000
449.627	120.072	428.000
62.835	81.475	429.000
62.120	79.974	429.000
305.823	41.859	430.000
304.672	41.541	430.000
319.264	279.722	431.000
316.889	278.203	431.000
317.045	277.816	431.000
317.723	277.551	431.000
316.601	277.636	431.000
317.126	277.693	431.000
317.235	277.707	431.000
316.061	276.842	431.000
315.847	275.442	431.000
315.908	275.459	431.000
316.278	274.832	431.000
316.759	275.326	431.000
41.897	117.733	432.000
41.521	118.917	432.000
177.967	25.400	433.000
177.516	25.159	433.000
176.210	24.623	433.000
176.641	25.401	433.000
173.710	157.344	434.000
173.817	158.181	434.000
209.703	300.777	435.000
210.063	300.413	435.000
209.348	300.477	435.000
209.664	301.578	435.000
210.631	300.677	435.000
267.938	312.516	436.000
268.556	312.696	436.000
[truncated: 31,750 more rows]
