# Supplementary material for: The transpeptidase PBP2 governs initial localization and activity of the major cell-wall synthesis machinery in E. coli
Source: eLife. 2020 Feb 20;9:e50629. doi: 10.7554/eLife.50629 (PMC7089770; doi:10.7554/eLife.50629)
Supplement: Source data 1. [file elife-50629-data1.zip › data/fast/PAmCherry/Mecinliq10_3.txt]

X Y ID
95.809	183.840	1.000
94.630	184.263	1.000
86.299	224.850	2.000
87.064	223.810	2.000
87.632	225.601	2.000
88.529	225.535	2.000
87.855	225.767	2.000
133.401	452.060	3.000
134.695	452.283	3.000
136.197	453.422	3.000
135.046	452.465	3.000
134.120	450.742	3.000
134.772	451.101	3.000
135.654	451.856	3.000
136.391	450.728	3.000
154.896	42.880	4.000
153.958	42.956	4.000
154.616	42.978	4.000
154.637	42.394	4.000
199.112	291.619	5.000
198.871	291.359	5.000
198.868	290.602	5.000
199.155	290.313	5.000
199.465	289.369	5.000
200.111	289.046	5.000
200.213	288.733	5.000
199.303	288.022	5.000
285.593	277.989	6.000
285.396	277.452	6.000
285.273	277.449	6.000
286.904	278.123	6.000
319.240	128.020	7.000
318.843	126.381	7.000
348.230	286.354	8.000
347.744	286.835	8.000
347.726	286.757	8.000
347.766	286.735	8.000
347.911	286.668	8.000
347.903	286.799	8.000
347.922	286.897	8.000
348.013	286.602	8.000
348.050	286.940	8.000
347.822	286.814	8.000
347.785	287.129	8.000
347.705	287.066	8.000
347.657	286.988	8.000
347.705	287.101	8.000
347.628	286.949	8.000
347.910	286.890	8.000
347.954	287.320	8.000
347.977	286.961	8.000
347.884	287.157	8.000
339.359	111.888	9.000
338.892	111.993	9.000
338.975	112.610	9.000
338.828	111.601	9.000
338.428	112.731	9.000
338.077	111.875	9.000
339.053	111.453	9.000
339.167	112.048	9.000
338.817	111.858	9.000
338.281	110.643	9.000
458.026	211.030	10.000
458.020	211.758	10.000
457.088	212.201	10.000
458.959	211.120	10.000
134.343	305.669	11.000
133.808	305.693	11.000
159.539	268.491	12.000
159.510	266.436	12.000
157.729	267.482	12.000
456.810	223.025	13.000
459.176	226.681	13.000
5.237	411.203	14.000
5.864	412.041	14.000
7.783	411.661	14.000
7.987	411.438	14.000
8.581	411.917	14.000
120.449	268.502	15.000
120.229	268.363	15.000
120.238	268.685	15.000
120.443	268.406	15.000
120.151	268.261	15.000
120.303	268.389	15.000
119.807	269.005	15.000
120.236	268.836	15.000
120.364	269.010	15.000
120.298	268.918	15.000
120.596	268.768	15.000
120.333	268.649	15.000
192.004	254.899	16.000
191.210	254.152	16.000
191.516	254.772	16.000
192.068	255.860	16.000
191.864	255.837	16.000
191.973	257.107	16.000
192.047	256.412	16.000
191.899	256.366	16.000
192.095	256.162	16.000
192.326	256.051	16.000
20.071	419.089	17.000
20.224	418.758	17.000
20.299	418.543	17.000
19.897	418.929	17.000
19.719	418.823	17.000
131.038	300.557	18.000
130.868	301.319	18.000
128.947	302.923	18.000
130.794	303.917	18.000
131.228	303.693	18.000
131.545	303.147	18.000
131.780	303.640	18.000
132.587	305.408	18.000
285.150	280.387	19.000
284.385	280.463	19.000
284.125	279.810	19.000
284.086	280.669	19.000
283.846	278.690	19.000
284.677	278.886	19.000
284.103	279.307	19.000
284.676	279.026	19.000
284.559	279.380	19.000
283.537	280.415	19.000
283.956	280.651	19.000
283.906	281.408	19.000
283.070	281.963	19.000
281.492	281.218	19.000
281.055	280.198	19.000
280.115	280.649	19.000
94.910	185.945	20.000
95.716	185.784	20.000
96.080	185.594	20.000
94.160	185.258	20.000
94.518	182.901	20.000
95.193	184.408	20.000
90.919	227.028	21.000
90.436	227.510	21.000
460.548	224.446	22.000
460.612	223.965	22.000
461.026	223.772	22.000
186.419	345.715	23.000
187.957	346.366	23.000
191.379	346.697	23.000
191.526	346.296	23.000
191.818	348.134	23.000
155.082	42.678	24.000
155.451	43.037	24.000
137.560	450.389	25.000
139.160	450.539	25.000
373.718	116.201	26.000
373.672	115.459	26.000
373.579	116.059	26.000
464.432	226.525	27.000
465.014	225.719	27.000
149.748	46.629	28.000
149.342	48.153	28.000
101.870	200.885	29.000
100.000	200.153	29.000
99.625	200.289	29.000
99.935	200.583	29.000
99.440	202.088	29.000
99.187	202.408	29.000
281.121	278.577	30.000
282.147	278.366	30.000
283.383	279.796	30.000
283.924	280.098	30.000
283.669	279.295	30.000
282.748	280.518	30.000
282.588	281.668	30.000
328.660	451.508	31.000
328.501	451.793	31.000
63.496	249.732	32.000
65.730	248.724	32.000
66.186	247.573	32.000
65.679	248.409	32.000
66.878	249.680	32.000
65.085	249.783	32.000
64.776	251.641	32.000
192.359	335.334	33.000
190.739	335.283	33.000
192.837	335.177	33.000
100.126	201.371	34.000
100.144	200.866	34.000
99.954	200.594	34.000
100.557	200.577	34.000
100.227	199.780	34.000
101.095	200.585	34.000
101.389	199.665	34.000
101.486	200.920	34.000
101.624	200.771	34.000
100.849	200.406	34.000
100.998	201.091	34.000
101.085	200.083	34.000
102.281	200.961	34.000
161.906	261.448	35.000
161.224	261.621	35.000
159.886	262.160	35.000
69.305	248.991	36.000
68.273	249.052	36.000
66.661	249.441	36.000
66.609	250.364	36.000
65.832	250.006	36.000
366.753	264.512	37.000
364.941	263.109	37.000
364.165	262.680	37.000
364.789	264.106	37.000
364.590	264.166	37.000
363.549	265.058	37.000
362.701	263.743	37.000
156.440	268.315	38.000
157.425	268.486	38.000
156.984	267.372	38.000
156.535	266.265	38.000
155.948	266.266	38.000
189.109	332.974	39.000
188.348	333.596	39.000
331.987	104.577	40.000
332.070	103.320	40.000
332.273	103.974	40.000
333.198	103.117	40.000
178.043	53.295	41.000
178.191	53.856	41.000
177.821	53.514	41.000
178.157	54.099	41.000
73.877	249.984	42.000
72.385	250.758	42.000
118.828	269.379	43.000
119.323	271.042	43.000
118.767	271.719	43.000
178.192	54.074	44.000
177.760	53.856	44.000
473.416	425.342	45.000
473.322	426.264	45.000
177.921	54.313	46.000
177.855	54.019	46.000
178.654	53.599	46.000
310.975	123.341	47.000
311.763	124.174	47.000
311.709	123.304	47.000
-8.563	209.242	48.000
-7.964	209.264	48.000
-7.911	208.500	48.000
-7.605	207.484	48.000
76.861	248.559	49.000
77.054	249.028	49.000
186.796	337.740	50.000
187.062	336.726	50.000
296.891	257.745	51.000
299.370	258.171	51.000
299.969	260.554	51.000
68.639	217.352	52.000
68.279	217.889	52.000
215.125	292.542	53.000
214.718	292.561	53.000
216.305	290.808	54.000
217.508	292.838	54.000
217.386	293.850	54.000
89.662	225.337	55.000
89.547	225.096	55.000
461.463	215.100	56.000
461.292	215.554	56.000
461.513	214.496	56.000
216.269	296.534	57.000
214.521	297.099	57.000
214.105	297.031	57.000
48.870	215.707	58.000
48.997	215.384	58.000
48.205	215.780	58.000
47.728	215.558	58.000
48.166	214.542	58.000
48.134	213.686	58.000
299.211	263.152	59.000
300.464	262.702	59.000
301.920	261.409	59.000
458.814	239.993	60.000
458.719	240.177	60.000
459.297	239.768	60.000
466.365	212.837	61.000
467.532	213.225	61.000
468.684	213.712	61.000
469.163	214.837	61.000
469.459	215.602	61.000
471.237	216.324	61.000
472.515	215.927	61.000
370.786	452.017	62.000
371.088	453.237	62.000
420.414	434.882	63.000
417.542	435.938	63.000
472.186	216.026	64.000
471.175	214.951	64.000
472.598	214.460	64.000
25.447	421.562	65.000
24.842	421.275	65.000
488.755	122.181	66.000
488.559	122.164	66.000
420.316	432.642	67.000
419.807	432.639	67.000
38.433	222.688	68.000
39.755	220.261	68.000
38.848	220.123	68.000
183.181	446.424	69.000
184.234	446.993	69.000
123.024	447.614	70.000
123.614	447.252	70.000
123.403	447.692	70.000
123.348	447.798	70.000
123.601	447.892	70.000
165.119	265.540	71.000
165.507	266.156	71.000
165.984	266.685	71.000
166.676	266.347	71.000
165.952	265.140	71.000
165.803	266.200	71.000
166.488	264.844	71.000
166.767	265.338	71.000
167.277	265.731	71.000
166.784	264.573	71.000
166.519	264.562	71.000
166.470	265.687	71.000
167.388	265.640	71.000
167.048	266.015	71.000
166.766	265.408	71.000
165.264	266.618	71.000
164.978	268.534	71.000
165.015	269.146	71.000
165.508	269.694	71.000
166.434	270.110	71.000
189.246	257.797	72.000
189.851	258.517	72.000
189.567	258.925	72.000
189.964	258.397	72.000
189.407	259.110	72.000
190.006	259.269	72.000
190.112	258.959	72.000
189.380	258.982	72.000
189.459	260.376	72.000
188.670	260.502	72.000
347.449	93.030	73.000
345.986	92.945	73.000
346.455	94.529	73.000
346.576	94.726	73.000
346.052	94.353	73.000
347.356	94.780	73.000
346.807	94.973	73.000
346.472	93.006	73.000
346.128	92.885	73.000
344.904	93.850	73.000
413.039	450.881	74.000
412.327	450.927	74.000
412.851	450.808	74.000
412.269	451.019	74.000
74.842	232.266	75.000
75.122	233.865	75.000
191.226	362.702	76.000
191.461	362.762	76.000
190.377	364.429	76.000
190.419	365.096	76.000
189.743	364.775	76.000
189.049	366.421	76.000
189.109	366.034	76.000
188.185	366.428	76.000
205.579	356.145	77.000
203.899	355.457	77.000
445.411	222.852	78.000
445.243	222.185	78.000
444.512	223.297	78.000
445.499	223.506	78.000
445.503	224.266	78.000
444.786	226.075	78.000
443.754	225.655	78.000
444.487	224.705	78.000
444.357	225.420	78.000
443.013	224.136	78.000
442.149	223.909	78.000
443.175	225.117	78.000
442.456	224.038	78.000
443.064	224.182	78.000
442.342	225.304	78.000
443.043	226.523	78.000
441.771	227.303	78.000
441.507	227.449	78.000
442.708	228.549	78.000
443.774	227.822	78.000
445.929	228.621	78.000
446.441	229.261	78.000
444.908	229.032	78.000
445.065	228.382	78.000
445.828	228.680	78.000
91.524	189.616	79.000
93.381	189.942	79.000
94.899	192.029	79.000
349.385	243.838	80.000
349.714	243.421	80.000
349.692	243.146	80.000
348.739	243.588	80.000
349.574	243.202	80.000
349.293	242.968	80.000
349.378	243.545	80.000
349.544	243.157	80.000
458.461	240.617	81.000
458.700	240.100	81.000
458.800	240.294	81.000
179.582	317.655	82.000
178.886	317.054	82.000
178.897	315.848	82.000
179.827	316.716	82.000
178.472	316.467	82.000
178.965	316.573	82.000
178.455	316.887	82.000
178.651	318.711	82.000
178.076	318.175	82.000
177.870	318.152	82.000
178.170	316.780	82.000
178.539	316.457	82.000
179.194	317.157	82.000
390.389	450.810	83.000
390.476	451.443	83.000
390.500	450.870	83.000
389.727	450.394	83.000
389.407	450.323	83.000
390.053	449.986	83.000
388.960	451.108	83.000
389.260	451.670	83.000
390.137	451.629	83.000
391.216	450.604	83.000
203.841	358.334	84.000
203.597	356.849	84.000
204.550	357.144	84.000
204.755	358.222	84.000
380.184	104.113	85.000
380.934	104.582	85.000
93.097	189.612	86.000
94.608	189.810	86.000
373.714	287.661	87.000
371.283	288.243	87.000
458.501	239.957	88.000
458.709	239.969	88.000
458.551	239.923	88.000
458.780	239.679	88.000
458.727	240.062	88.000
458.821	239.845	88.000
376.067	134.266	89.000
375.852	135.031	89.000
370.867	288.144	90.000
370.081	288.445	90.000
187.973	366.226	91.000
189.335	364.741	91.000
190.170	364.081	91.000
190.551	363.149	91.000
190.829	362.706	91.000
190.785	362.845	91.000
189.387	362.769	91.000
188.571	362.194	91.000
188.062	362.246	91.000
188.133	359.584	91.000
188.959	359.038	91.000
189.318	360.314	91.000
189.519	360.351	91.000
190.195	359.435	91.000
167.374	479.335	92.000
167.503	479.406	92.000
375.867	133.920	93.000
375.184	134.088	93.000
375.769	134.637	93.000
375.144	134.843	93.000
80.711	217.730	94.000
79.986	216.018	94.000
348.986	243.284	95.000
349.048	243.718	95.000
348.966	243.383	95.000
349.053	243.589	95.000
349.248	243.091	95.000
453.914	249.167	96.000
453.822	249.181	96.000
454.630	250.273	96.000
454.672	250.213	96.000
453.381	249.309	97.000
453.308	250.250	97.000
453.380	250.426	97.000
453.211	250.726	97.000
452.653	249.696	97.000
452.633	248.889	97.000
453.852	249.364	97.000
454.797	248.858	97.000
454.599	248.633	97.000
454.636	248.838	97.000
453.794	249.778	97.000
453.481	249.595	97.000
179.379	317.411	98.000
179.640	317.643	98.000
167.981	479.294	99.000
166.900	478.670	99.000
167.165	479.481	99.000
167.668	479.273	99.000
178.629	318.063	100.000
178.703	317.615	100.000
178.780	318.577	100.000
178.817	318.689	100.000
178.346	318.371	100.000
461.551	237.908	101.000
460.950	237.381	101.000
459.825	237.878	101.000
459.922	239.275	101.000
114.465	51.450	102.000
114.925	51.211	102.000
375.329	134.813	103.000
375.680	134.777	103.000
375.154	134.295	103.000
311.465	463.093	104.000
311.751	465.115	104.000
311.958	463.456	104.000
311.845	462.278	104.000
459.138	238.442	105.000
460.823	239.454	105.000
462.704	239.561	105.000
462.568	240.570	105.000
181.772	465.550	106.000
182.866	465.757	106.000
183.628	466.020	106.000
183.964	467.267	106.000
183.447	467.558	106.000
181.887	467.954	106.000
138.692	437.324	107.000
140.372	436.351	107.000
140.641	437.333	107.000
139.616	437.683	107.000
141.030	437.038	107.000
140.889	434.744	107.000
139.723	433.098	107.000
138.904	433.671	107.000
139.976	432.366	107.000
139.495	431.717	107.000
297.878	267.143	108.000
298.616	267.576	108.000
297.482	267.347	108.000
297.848	265.977	108.000
186.992	36.287	109.000
187.252	35.761	109.000
186.837	36.630	109.000
186.909	35.641	109.000
187.268	36.123	109.000
187.414	36.346	109.000
187.826	35.460	109.000
187.381	35.683	109.000
187.229	35.273	109.000
186.880	35.767	109.000
453.998	250.518	110.000
454.067	250.333	110.000
454.552	250.556	110.000
183.873	319.666	111.000
184.412	319.862	111.000
183.756	446.241	112.000
184.860	446.382	112.000
184.199	446.569	112.000
184.622	446.269	112.000
184.362	446.274	112.000
452.742	425.254	113.000
452.151	424.761	113.000
456.341	240.912	114.000
456.166	239.596	114.000
456.045	238.613	114.000
457.283	237.475	114.000
298.994	268.014	115.000
298.129	267.493	115.000
74.378	202.193	116.000
74.518	203.043	116.000
74.030	202.734	116.000
296.459	268.189	117.000
297.054	267.426	117.000
298.964	267.498	117.000
297.357	265.687	117.000
173.434	463.656	118.000
172.943	464.105	118.000
170.426	464.592	118.000
170.229	464.353	118.000
170.725	464.820	118.000
369.485	128.209	119.000
369.256	128.515	119.000
371.286	127.930	119.000
451.319	423.568	120.000
451.625	424.960	120.000
297.889	265.811	121.000
298.041	265.107	121.000
188.025	38.425	122.000
187.541	38.430	122.000
186.929	38.046	122.000
186.777	38.160	122.000
185.885	38.406	122.000
186.347	38.375	122.000
185.441	38.687	122.000
185.458	39.208	122.000
185.224	37.946	122.000
297.491	266.963	123.000
296.030	266.875	123.000
294.959	266.861	123.000
295.510	265.766	123.000
296.013	267.350	123.000
296.372	267.572	123.000
136.572	293.872	124.000
136.508	294.173	124.000
136.548	294.256	124.000
136.887	294.273	124.000
136.642	295.369	124.000
137.188	296.983	125.000
136.726	296.542	125.000
376.264	449.735	126.000
377.005	448.821	126.000
299.050	460.742	127.000
298.646	459.154	127.000
298.557	459.608	127.000
298.671	461.139	127.000
451.254	420.796	128.000
450.289	420.896	128.000
450.956	422.126	128.000
191.528	346.446	129.000
190.212	347.139	129.000
189.191	346.224	129.000
450.861	422.913	130.000
449.465	421.931	130.000
449.011	421.233	130.000
449.750	421.618	130.000
450.604	421.290	130.000
451.336	421.243	130.000
451.197	421.231	130.000
189.209	345.405	131.000
189.804	344.299	131.000
188.445	345.464	131.000
464.472	216.794	132.000
461.527	215.847	132.000
460.832	216.505	132.000
458.991	214.797	132.000
456.561	214.589	132.000
455.132	214.199	132.000
456.915	213.073	132.000
187.251	347.122	133.000
185.685	348.739	133.000
186.766	350.614	133.000
185.220	350.534	133.000
186.324	349.385	133.000
186.811	348.405	133.000
139.046	295.023	134.000
137.454	294.113	134.000
137.540	294.600	134.000
451.080	422.214	135.000
451.839	422.973	135.000
451.454	424.900	135.000
453.493	420.840	136.000
453.425	419.741	136.000
150.325	49.603	137.000
151.719	49.562	137.000
152.764	48.546	137.000
153.827	49.495	137.000
152.853	49.147	137.000
152.507	49.533	137.000
151.536	50.403	137.000
151.606	51.199	137.000
171.899	260.691	138.000
172.792	260.977	138.000
453.289	419.887	139.000
454.388	419.690	139.000
134.222	433.489	140.000
134.125	433.633	140.000
79.942	225.698	141.000
80.476	225.952	141.000
79.966	225.593	141.000
79.841	226.439	141.000
80.202	226.070	141.000
100.218	200.215	142.000
99.344	200.133	142.000
452.767	423.811	143.000
453.249	424.551	143.000
452.386	424.697	143.000
454.385	425.619	143.000
453.092	425.329	143.000
324.203	139.411	144.000
322.720	139.561	144.000
323.652	140.264	144.000
324.155	139.805	144.000
324.844	139.691	144.000
324.240	140.140	144.000
324.376	140.477	144.000
324.567	140.829	144.000
324.967	140.120	144.000
325.180	140.277	144.000
324.452	139.145	144.000
322.899	138.288	144.000
321.458	138.911	144.000
319.649	137.610	144.000
320.510	137.541	144.000
187.110	350.070	145.000
187.786	350.317	145.000
454.352	441.069	146.000
454.166	441.161	146.000
189.687	350.524	147.000
190.340	350.259	147.000
191.180	349.413	147.000
190.258	351.196	147.000
452.391	444.420	148.000
451.633	444.844	148.000
318.249	136.639	149.000
318.311	136.671	149.000
317.823	136.204	150.000
315.796	136.839	150.000
316.186	137.423	150.000
316.488	137.830	151.000
316.652	138.119	151.000
314.986	138.091	151.000
313.769	139.912	151.000
314.575	138.728	152.000
315.187	138.379	152.000
316.154	139.459	153.000
316.893	139.897	153.000
317.368	138.062	153.000
318.839	139.388	153.000
318.415	138.939	153.000
318.929	138.681	153.000
276.484	119.865	154.000
276.649	119.616	154.000
276.421	119.935	154.000
276.966	119.996	155.000
276.256	118.319	155.000
277.311	117.883	155.000
122.114	452.062	156.000
121.942	452.360	156.000
120.984	452.649	156.000
121.556	451.959	156.000
121.182	453.516	156.000
120.667	453.821	156.000
119.935	455.159	156.000
120.797	455.306	156.000
121.313	454.969	156.000
122.356	455.990	156.000
123.043	455.044	156.000
277.776	113.826	157.000
277.575	113.107	157.000
279.511	113.565	157.000
280.901	113.947	157.000
349.275	287.282	158.000
349.226	286.889	158.000
349.342	286.727	158.000
349.235	286.869	158.000
188.326	350.881	159.000
188.877	349.468	159.000
135.772	270.726	160.000
137.334	269.568	160.000
138.691	268.621	160.000
138.030	267.662	160.000
139.039	268.061	160.000
196.555	265.596	161.000
195.433	266.254	161.000
195.561	267.000	161.000
195.255	268.198	161.000
195.714	268.091	161.000
302.985	111.093	162.000
302.905	111.027	162.000
302.021	111.136	162.000
301.156	112.340	162.000
310.838	448.162	163.000
311.240	448.412	163.000
312.357	448.350	163.000
310.190	448.945	163.000
308.695	449.321	163.000
308.860	448.833	163.000
308.295	448.592	163.000
307.661	448.718	163.000
347.437	285.046	164.000
347.529	284.820	164.000
347.711	284.400	164.000
347.537	284.438	164.000
347.567	284.609	164.000
347.623	284.719	164.000
347.465	284.509	164.000
347.621	284.629	164.000
347.509	284.530	164.000
347.646	283.942	164.000
347.552	283.734	164.000
347.494	283.356	164.000
348.042	283.829	164.000
349.161	285.117	164.000
349.635	285.037	164.000
349.555	284.900	164.000
349.604	284.868	164.000
349.250	284.944	164.000
349.571	284.772	164.000
449.908	423.085	165.000
449.493	423.745	165.000
450.490	425.020	165.000
450.605	425.999	165.000
65.928	238.589	166.000
66.002	238.273	166.000
65.737	238.144	166.000
205.952	346.783	167.000
204.010	346.795	167.000
204.116	346.300	167.000
188.268	457.497	168.000
185.768	457.226	168.000
419.417	441.464	169.000
418.069	441.210	169.000
417.463	440.203	169.000
193.114	365.720	170.000
192.687	366.417	170.000
191.321	366.792	170.000
191.092	366.487	170.000
183.416	256.716	171.000
184.171	256.506	171.000
182.872	255.035	171.000
181.926	255.963	171.000
182.864	254.697	171.000
304.139	280.106	172.000
304.418	281.945	172.000
376.957	425.926	173.000
377.587	425.481	173.000
377.310	424.343	173.000
376.825	423.170	173.000
376.465	423.829	173.000
375.961	423.527	173.000
375.025	424.281	173.000
375.122	423.674	173.000
375.134	422.821	173.000
373.992	421.795	173.000
456.351	241.668	174.000
456.171	241.657	174.000
455.245	241.266	174.000
454.998	241.013	174.000
455.823	241.446	174.000
184.431	446.941	175.000
184.198	446.689	175.000
184.792	446.602	175.000
189.771	343.143	176.000
187.859	344.422	176.000
188.563	345.239	176.000
186.960	346.587	176.000
186.020	347.066	176.000
188.463	345.998	176.000
189.989	346.260	176.000
189.736	349.423	176.000
187.919	351.019	176.000
340.254	234.976	177.000
340.082	234.645	177.000
340.476	234.558	177.000
340.532	234.741	177.000
340.295	234.942	177.000
339.949	235.099	177.000
340.391	234.928	177.000
340.032	234.574	177.000
340.384	234.758	177.000
417.227	440.515	178.000
416.388	439.991	178.000
416.205	440.184	178.000
415.919	440.424	178.000
416.656	440.540	178.000
417.128	439.990	178.000
416.698	439.524	178.000
206.749	344.593	179.000
206.155	345.498	179.000
120.551	461.714	180.000
119.742	462.173	180.000
193.182	367.067	181.000
192.349	366.843	181.000
298.666	281.551	182.000
298.165	280.219	182.000
183.038	256.955	183.000
182.550	255.926	183.000
183.000	254.417	183.000
298.888	112.774	184.000
299.067	113.720	184.000
466.475	422.394	185.000
466.761	422.550	185.000
456.037	240.936	186.000
455.665	240.744	186.000
456.039	241.234	186.000
455.583	240.481	186.000
456.620	240.043	186.000
119.080	459.938	187.000
119.226	459.962	187.000
118.844	459.092	187.000
117.847	459.326	187.000
116.268	458.958	187.000
116.923	458.719	187.000
116.804	457.348	187.000
117.205	457.075	187.000
117.472	457.394	187.000
117.120	458.890	187.000
116.704	459.542	187.000
116.732	459.232	187.000
116.917	459.134	187.000
116.667	459.040	187.000
117.722	458.754	187.000
116.909	459.678	187.000
116.518	459.265	187.000
203.597	344.697	188.000
203.998	345.743	188.000
202.842	344.619	188.000
149.553	427.540	189.000
149.781	424.419	189.000
149.000	424.704	189.000
368.540	435.067	190.000
369.638	435.487	190.000
430.710	431.683	191.000
431.217	429.317	191.000
431.429	430.503	191.000
431.353	431.362	191.000
431.096	432.127	191.000
432.354	431.702	191.000
432.254	432.395	191.000
430.731	432.382	191.000
429.877	431.470	191.000
429.192	430.723	191.000
429.774	429.822	191.000
429.957	428.959	191.000
429.366	428.698	191.000
430.155	429.559	191.000
430.464	429.710	191.000
431.726	429.012	191.000
65.599	238.337	192.000
66.155	238.370	192.000
65.903	238.174	192.000
455.552	234.767	193.000
455.252	233.417	193.000
339.684	234.865	194.000
340.172	235.374	194.000
340.436	234.695	194.000
339.947	235.017	194.000
339.993	235.209	194.000
184.473	446.536	195.000
184.097	446.610	195.000
454.784	237.841	196.000
451.940	237.312	196.000
36.010	201.445	197.000
38.132	202.644	197.000
372.645	435.034	198.000
372.340	435.075	198.000
372.677	435.082	198.000
372.375	434.873	198.000
372.528	435.218	198.000
372.104	436.070	198.000
372.508	435.781	198.000
373.304	435.041	198.000
373.405	435.117	198.000
373.499	435.175	198.000
373.048	434.760	198.000
373.225	434.614	198.000
373.845	435.439	198.000
373.180	436.355	198.000
372.979	436.360	198.000
373.471	436.640	198.000
373.744	436.678	198.000
198.176	346.509	199.000
200.638	349.562	199.000
201.542	350.194	199.000
300.880	459.295	200.000
301.498	459.186	200.000
301.803	457.016	200.000
184.856	446.219	201.000
185.347	446.527	201.000
36.671	201.967	202.000
37.336	201.971	202.000
37.277	203.664	202.000
35.859	204.159	202.000
35.335	203.925	202.000
36.170	203.440	202.000
34.959	202.493	202.000
33.621	202.427	202.000
33.296	202.358	202.000
32.867	203.109	202.000
33.978	203.120	202.000
34.508	204.698	202.000
34.336	204.578	202.000
34.354	202.911	202.000
34.865	202.867	202.000
339.241	234.948	203.000
339.494	233.881	203.000
155.552	294.908	204.000
155.111	294.833	204.000
153.558	293.721	204.000
193.466	350.536	205.000
191.691	350.101	205.000
122.657	295.143	206.000
123.023	296.336	206.000
123.250	296.137	206.000
123.768	295.314	206.000
122.995	295.064	206.000
123.547	295.624	206.000
122.930	295.070	206.000
122.672	294.688	206.000
124.222	293.148	206.000
125.145	292.188	206.000
124.670	291.125	206.000
152.056	293.588	207.000
152.042	292.427	207.000
152.283	292.814	207.000
152.657	292.312	207.000
155.021	292.865	207.000
156.669	292.478	207.000
156.524	292.295	207.000
65.692	238.270	208.000
66.016	237.313	208.000
462.746	429.434	209.000
462.553	428.903	209.000
462.606	428.920	209.000
461.950	428.808	209.000
462.785	429.406	209.000
463.435	428.069	209.000
291.104	455.877	210.000
290.209	455.507	210.000
65.893	238.076	211.000
65.491	237.579	211.000
65.751	237.975	211.000
33.988	203.677	212.000
34.213	203.375	212.000
33.580	202.241	212.000
456.964	441.914	213.000
458.074	441.699	213.000
459.147	442.092	213.000
460.655	441.911	213.000
460.678	441.715	213.000
186.958	349.961	214.000
188.339	351.030	214.000
290.955	454.707	215.000
290.389	454.882	215.000
65.748	238.233	216.000
65.843	237.991	216.000
183.982	446.423	217.000
184.454	446.506	217.000
184.725	446.356	217.000
66.253	238.475	218.000
66.029	238.408	218.000
459.703	440.766	219.000
459.215	442.320	219.000
184.641	446.907	220.000
184.577	446.395	220.000
157.485	294.039	221.000
157.126	293.862	221.000
156.297	292.315	221.000
156.372	293.807	221.000
159.939	294.720	221.000
160.299	294.572	221.000
159.184	293.845	221.000
160.043	292.887	221.000
160.012	291.582	221.000
160.051	290.953	221.000
160.167	291.209	221.000
158.076	289.477	221.000
157.785	288.144	221.000
157.756	288.551	221.000
157.279	290.193	221.000
154.744	288.716	221.000
155.114	289.457	221.000
154.272	290.840	221.000
155.155	292.081	221.000
166.687	436.180	222.000
167.218	435.628	222.000
166.896	434.182	222.000
463.037	429.545	223.000
463.610	428.311	223.000
462.507	428.687	223.000
463.200	428.899	223.000
462.533	429.277	223.000
462.746	429.309	223.000
65.964	238.073	224.000
65.535	237.661	224.000
458.981	441.933	225.000
459.305	440.762	225.000
458.268	440.952	225.000
458.226	440.678	225.000
184.798	445.125	226.000
184.215	446.677	226.000
457.194	441.373	227.000
457.213	440.155	227.000
457.313	440.100	227.000
456.725	440.056	227.000
456.467	440.531	227.000
456.090	440.369	227.000
156.563	294.678	228.000
157.600	296.066	228.000
158.018	296.376	228.000
159.044	295.157	228.000
463.436	429.535	229.000
463.426	429.648	229.000
40.857	423.384	230.000
41.520	422.986	230.000
477.312	433.200	231.000
478.253	433.978	231.000
479.647	434.208	231.000
479.617	436.029	231.000
479.340	435.894	231.000
479.362	436.810	231.000
479.171	436.118	231.000
461.708	238.495	232.000
460.244	237.709	232.000
493.988	114.611	233.000
494.820	115.019	233.000
463.381	217.700	234.000
461.331	216.865	234.000
158.010	296.039	235.000
156.719	295.023	235.000
456.636	440.039	236.000
456.391	440.271	236.000
456.734	440.290	236.000
41.050	423.105	237.000
41.137	423.184	237.000
171.438	270.503	238.000
171.679	270.688	238.000
170.495	270.368	238.000
170.626	271.324	238.000
157.097	294.322	239.000
157.513	293.853	239.000
118.852	291.885	240.000
118.902	291.348	240.000
191.810	269.553	241.000
192.649	269.726	241.000
192.497	270.142	241.000
192.465	270.495	241.000
191.399	270.936	241.000
190.485	269.866	241.000
188.373	268.646	241.000
186.619	268.044	241.000
187.660	268.857	241.000
187.774	268.302	241.000
187.471	267.485	241.000
188.126	266.373	241.000
187.525	266.558	241.000
188.106	266.247	241.000
40.786	422.527	242.000
40.574	422.733	242.000
456.680	440.488	243.000
456.869	440.470	243.000
457.791	440.358	243.000
457.213	441.060	243.000
157.371	296.245	244.000
156.421	296.937	244.000
493.769	113.835	245.000
492.603	114.223	245.000
118.112	290.118	246.000
118.276	289.433	246.000
40.460	423.298	247.000
40.821	423.590	247.000
41.271	423.166	247.000
40.617	422.700	247.000
117.473	284.713	248.000
118.390	286.142	248.000
455.651	207.802	249.000
455.847	207.476	249.000
456.525	443.839	250.000
457.698	443.230	250.000
457.948	443.534	250.000
456.309	444.100	250.000
454.457	443.717	250.000
455.296	444.061	250.000
454.579	443.305	250.000
454.260	443.478	250.000
454.730	442.933	250.000
492.300	114.375	251.000
492.330	113.594	251.000
25.899	216.121	252.000
26.282	216.994	252.000
26.502	218.058	252.000
27.099	218.314	252.000
27.599	216.853	252.000
27.739	216.344	252.000
27.352	216.990	252.000
27.075	216.897	252.000
27.278	216.725	252.000
26.641	217.840	252.000
27.194	217.742	252.000
27.972	217.821	252.000
118.513	286.423	253.000
119.224	287.588	253.000
457.359	208.551	254.000
455.645	209.303	254.000
457.072	208.543	254.000
77.489	461.825	255.000
78.373	462.793	255.000
453.667	206.904	256.000
454.405	207.500	256.000
120.571	288.456	257.000
120.150	289.375	257.000
120.376	289.610	257.000
119.761	288.638	257.000
192.823	268.400	258.000
192.902	268.975	258.000
76.501	462.233	259.000
76.287	462.362	259.000
76.228	462.285	259.000
76.492	460.988	259.000
153.256	295.184	260.000
153.244	294.068	260.000
37.660	203.113	261.000
38.512	203.575	261.000
27.891	218.284	262.000
28.084	217.690	262.000
27.715	217.862	262.000
27.914	219.418	262.000
154.090	292.146	263.000
153.674	293.968	263.000
153.940	293.617	263.000
154.064	293.906	264.000
153.274	293.384	264.000
459.654	208.520	265.000
459.825	209.745	265.000
152.081	294.496	266.000
152.159	293.556	266.000
498.242	444.959	267.000
495.705	444.859	267.000
496.083	446.478	267.000
194.038	325.201	268.000
192.985	324.522	268.000
194.082	324.218	268.000
194.352	325.533	268.000
218.388	342.638	269.000
217.893	343.293	269.000
119.652	277.259	270.000
120.051	278.329	270.000
475.414	423.161	271.000
473.757	423.247	271.000
461.013	236.650	272.000
460.177	234.987	272.000
459.896	233.649	272.000
218.218	346.125	273.000
217.077	346.054	273.000
217.523	346.313	273.000
119.965	277.487	274.000
120.045	277.531	274.000
119.722	277.280	274.000
119.761	277.570	274.000
119.711	277.537	274.000
119.523	277.134	274.000
119.662	277.608	274.000
120.038	277.642	274.000
473.802	423.120	275.000
472.337	423.250	275.000
472.750	423.117	275.000
473.135	424.392	275.000
473.777	426.583	275.000
473.604	427.572	275.000
216.989	346.806	276.000
217.074	347.009	276.000
216.908	346.080	276.000
216.316	346.638	276.000
216.425	346.661	276.000
216.304	346.438	276.000
216.390	346.936	276.000
217.495	344.656	276.000
460.101	235.385	277.000
459.826	236.654	277.000
459.205	236.618	277.000
459.794	236.245	277.000
458.948	237.863	277.000
459.593	235.429	277.000
156.815	442.116	278.000
156.115	442.222	278.000
154.434	441.702	278.000
154.332	441.807	278.000
154.176	441.436	278.000
154.010	442.312	278.000
151.903	443.154	278.000
194.909	326.221	279.000
194.758	324.239	279.000
471.958	427.759	280.000
470.344	427.672	280.000
471.062	427.953	280.000
471.170	426.790	280.000
471.119	426.501	280.000
471.979	426.432	280.000
473.044	425.732	280.000
194.197	324.830	281.000
192.569	323.447	281.000
461.180	234.561	282.000
461.228	235.476	282.000
462.014	235.214	282.000
193.168	323.446	283.000
192.829	324.093	283.000
191.896	324.244	283.000
38.236	209.155	284.000
37.249	210.290	284.000
217.813	344.587	285.000
217.915	344.516	285.000
194.081	323.739	286.000
193.890	325.630	286.000
191.418	326.621	286.000
190.697	326.717	286.000
191.711	327.994	286.000
194.202	328.079	286.000
117.207	284.644	287.000
116.279	283.845	287.000
37.018	208.940	288.000
36.595	210.439	288.000
35.994	210.655	288.000
51.949	225.512	289.000
51.315	224.793	289.000
36.399	211.176	290.000
35.805	209.359	290.000
35.727	209.586	290.000
34.824	208.646	290.000
35.128	209.313	290.000
34.721	209.095	290.000
34.146	209.095	290.000
33.619	210.306	290.000
36.083	210.813	290.000
50.109	222.835	291.000
51.240	222.389	291.000
116.257	284.613	292.000
116.571	286.209	292.000
36.977	209.137	293.000
36.465	209.976	293.000
37.327	208.721	293.000
35.504	207.332	293.000
35.086	207.418	293.000
33.830	209.465	293.000
471.326	427.985	294.000
472.095	428.062	294.000
157.943	77.144	295.000
158.396	77.574	295.000
471.036	428.702	296.000
471.757	428.745	296.000
471.359	428.712	296.000
471.351	427.346	296.000
471.565	427.517	296.000
472.018	427.863	296.000
471.771	428.499	296.000
471.781	428.148	296.000
33.297	211.450	297.000
36.520	211.709	297.000
166.738	463.960	298.000
167.049	463.350	298.000
472.320	426.342	299.000
472.128	426.362	299.000
472.466	425.695	299.000
473.110	425.706	299.000
472.770	426.202	299.000
472.686	425.357	299.000
472.958	425.619	299.000
166.418	463.608	300.000
167.060	463.576	300.000
114.837	281.351	301.000
114.213	281.008	301.000
38.808	209.590	302.000
38.441	208.571	302.000
37.608	204.973	302.000
36.924	205.841	302.000
37.089	206.461	302.000
35.625	207.216	302.000
36.866	206.314	302.000
472.642	424.820	303.000
472.623	424.494	303.000
472.523	424.609	303.000
473.108	424.355	303.000
194.159	325.366	304.000
193.928	325.565	304.000
251.277	298.776	305.000
250.807	298.350	305.000
251.527	297.693	305.000
250.351	298.073	305.000
249.855	298.202	305.000
250.479	298.232	305.000
250.229	297.583	305.000
249.490	297.368	305.000
249.606	297.456	305.000
383.239	426.710	306.000
382.496	428.081	306.000
383.204	427.731	306.000
382.090	426.301	306.000
382.249	428.455	306.000
382.878	428.826	306.000
383.853	427.366	306.000
383.504	427.417	306.000
384.133	427.806	306.000
405.752	442.345	307.000
406.726	442.646	307.000
406.720	442.960	307.000
147.105	459.319	308.000
147.044	459.835	308.000
146.765	460.516	308.000
134.871	271.365	309.000
134.887	271.716	309.000
133.420	272.307	309.000
133.738	272.587	309.000
133.463	272.495	309.000
117.926	274.744	310.000
117.896	277.142	310.000
118.877	275.682	310.000
405.498	444.128	311.000
406.336	444.172	311.000
407.028	444.480	311.000
406.987	444.658	311.000
468.334	221.463	312.000
467.355	221.565	312.000
191.049	325.113	313.000
191.237	323.964	313.000
191.405	323.851	313.000
191.902	324.392	313.000
191.961	323.343	313.000
191.808	321.343	313.000
190.646	321.463	313.000
45.844	411.143	314.000
45.487	410.743	314.000
45.870	410.394	314.000
45.195	410.145	314.000
46.310	411.254	314.000
45.569	410.362	314.000
45.096	410.473	314.000
134.631	272.236	315.000
134.034	271.721	315.000
133.693	271.816	315.000
133.320	270.787	315.000
132.898	271.235	315.000
134.733	272.702	315.000
459.676	448.156	316.000
459.767	448.177	316.000
460.311	447.702	316.000
406.051	443.232	317.000
408.183	442.476	317.000
408.465	442.261	317.000
249.959	296.914	318.000
249.115	295.952	318.000
249.683	296.660	318.000
250.147	297.460	318.000
251.165	297.582	318.000
251.342	298.556	318.000
251.951	299.621	318.000
251.872	299.664	318.000
252.469	300.161	318.000
251.698	298.578	318.000
252.808	297.754	318.000
253.138	297.684	318.000
252.618	296.549	318.000
252.285	296.002	318.000
251.520	295.129	318.000
166.536	464.116	319.000
166.562	464.314	319.000
176.896	52.709	320.000
176.785	52.611	320.000
407.154	440.529	321.000
406.520	440.021	321.000
404.806	442.306	321.000
406.264	234.947	322.000
405.656	235.869	322.000
405.017	235.930	322.000
176.953	51.731	323.000
176.959	52.828	323.000
473.875	423.511	324.000
473.311	423.019	324.000
470.143	423.005	324.000
390.236	441.034	325.000
389.934	440.824	325.000
390.810	440.449	325.000
468.465	425.397	326.000
468.094	425.511	326.000
469.215	425.127	326.000
138.223	272.559	327.000
138.024	272.681	327.000
138.415	272.643	327.000
136.778	271.915	327.000
167.294	463.907	328.000
166.993	463.927	328.000
381.886	428.318	329.000
381.499	428.660	329.000
382.405	429.488	329.000
381.273	428.820	329.000
379.678	428.019	329.000
382.640	427.298	329.000
381.606	428.655	329.000
176.267	52.441	330.000
177.509	52.317	330.000
177.278	53.153	330.000
177.259	52.671	330.000
469.341	425.787	331.000
468.869	425.917	331.000
177.091	52.529	332.000
176.593	52.920	332.000
176.587	52.979	332.000
325.667	448.364	333.000
325.782	450.676	333.000
326.554	451.305	333.000
326.903	450.123	333.000
326.927	451.050	333.000
325.625	450.686	333.000
325.316	450.523	333.000
324.963	450.944	333.000
325.501	450.982	333.000
326.309	452.846	333.000
326.982	452.807	333.000
467.162	425.336	334.000
466.636	426.281	334.000
465.771	426.296	334.000
465.545	425.357	334.000
465.544	425.209	334.000
465.640	425.792	334.000
467.202	425.004	334.000
465.972	424.538	334.000
465.721	425.571	334.000
465.637	425.829	334.000
464.857	426.585	334.000
464.774	427.609	334.000
463.653	427.237	334.000
463.602	426.947	334.000
139.425	272.292	335.000
138.235	271.349	335.000
137.362	271.743	335.000
137.567	271.738	335.000
138.315	271.470	335.000
138.737	271.920	335.000
378.550	93.343	336.000
378.807	92.235	336.000
379.112	92.591	336.000
154.478	285.926	337.000
155.442	285.665	337.000
119.549	277.623	338.000
120.019	277.447	338.000
119.815	277.306	338.000
119.785	277.441	338.000
120.019	277.985	339.000
119.882	277.728	339.000
119.857	277.908	339.000
119.197	277.091	339.000
119.930	277.258	339.000
119.220	277.560	339.000
119.726	277.755	339.000
468.087	427.735	340.000
467.262	428.165	340.000
475.217	433.882	341.000
475.269	434.924	341.000
475.999	436.161	341.000
476.598	438.083	341.000
477.448	436.854	341.000
477.117	436.553	341.000
477.883	438.350	341.000
466.299	222.802	342.000
466.038	224.465	342.000
465.445	226.429	342.000
36.374	210.947	343.000
34.487	211.578	343.000
35.834	211.435	343.000
34.773	210.165	343.000
34.949	208.030	343.000
119.812	277.576	344.000
119.770	277.352	344.000
119.583	278.137	344.000
464.961	448.235	345.000
465.483	448.364	345.000
465.603	447.904	345.000
465.375	448.667	345.000
465.473	448.237	345.000
465.587	448.430	345.000
465.563	448.815	345.000
465.622	448.717	345.000
465.571	448.518	345.000
464.973	447.842	345.000
465.412	448.275	345.000
465.278	448.564	345.000
465.396	448.647	345.000
465.844	448.616	345.000
465.124	448.537	345.000
465.562	448.321	345.000
465.556	448.203	345.000
465.859	448.702	345.000
466.137	448.506	345.000
465.791	448.413	345.000
465.452	448.404	345.000
465.610	447.994	345.000
465.471	448.288	345.000
35.171	206.555	346.000
35.559	208.188	346.000
34.782	207.733	346.000
34.802	210.141	346.000
144.220	455.020	347.000
145.889	454.087	347.000
145.286	455.515	347.000
144.394	457.326	347.000
144.547	457.214	347.000
143.985	458.210	347.000
144.850	459.260	347.000
144.905	458.460	347.000
144.558	457.562	347.000
144.662	457.917	347.000
145.387	458.187	347.000
146.929	458.724	347.000
145.357	460.997	347.000
144.406	460.219	347.000
145.375	460.542	347.000
37.154	209.768	348.000
34.894	208.794	348.000
34.560	208.108	348.000
34.525	208.167	348.000
37.920	208.466	348.000
36.964	207.122	348.000
36.432	207.010	348.000
35.710	206.602	348.000
36.103	207.195	348.000
119.745	277.567	349.000
119.875	277.618	349.000
445.004	436.041	350.000
444.910	436.163	350.000
119.832	277.376	351.000
119.720	277.073	351.000
119.759	277.664	351.000
120.393	278.130	351.000
403.656	229.375	352.000
403.679	229.557	352.000
459.515	241.796	353.000
459.305	239.928	353.000
36.027	205.368	354.000
34.030	205.718	354.000
33.807	204.794	354.000
32.256	202.815	355.000
33.346	202.046	355.000
34.435	202.237	355.000
34.357	202.640	355.000
33.264	202.763	355.000
33.035	202.691	355.000
399.258	229.500	356.000
400.244	229.314	356.000
400.249	229.598	356.000
119.586	277.492	357.000
119.780	277.438	357.000
33.597	203.707	358.000
33.392	203.255	358.000
463.998	447.683	359.000
464.312	450.505	359.000
462.697	450.877	359.000
32.914	205.887	360.000
35.323	203.858	360.000
37.406	203.497	360.000
406.885	442.890	361.000
405.675	442.768	361.000
211.464	352.168	362.000
211.532	351.844	362.000
212.103	350.719	362.000
406.344	439.416	363.000
405.874	439.314	363.000
210.830	351.410	364.000
210.148	350.503	364.000
383.871	93.285	365.000
383.049	92.985	365.000
187.944	35.007	366.000
185.690	35.546	366.000
186.093	36.472	366.000
185.226	37.620	366.000
185.407	37.019	367.000
186.146	35.477	367.000
57.205	410.769	368.000
56.458	411.150	368.000
56.374	410.176	368.000
121.330	267.739	369.000
120.931	267.276	369.000
184.673	446.650	370.000
183.295	447.265	370.000
119.445	267.293	371.000
120.534	266.717	371.000
120.816	267.086	372.000
120.758	266.842	372.000
120.858	267.030	372.000
120.865	266.404	372.000
121.219	266.694	372.000
122.316	265.316	373.000
123.066	265.722	373.000
191.544	44.324	374.000
189.929	42.077	374.000
188.105	40.248	374.000
402.636	249.489	375.000
403.252	247.544	375.000
403.871	248.328	375.000
56.378	410.775	376.000
56.728	411.450	376.000
56.820	411.873	376.000
56.806	412.406	376.000
56.466	412.545	376.000
55.830	415.400	376.000
54.242	414.492	376.000
53.402	413.542	376.000
53.512	412.955	376.000
54.533	411.782	376.000
54.014	411.524	376.000
55.013	412.220	376.000
53.725	411.565	376.000
405.991	247.179	377.000
406.356	245.144	377.000
218.509	340.406	378.000
218.391	340.737	378.000
464.596	445.287	379.000
465.035	446.425	379.000
189.348	321.656	380.000
187.419	323.317	380.000
187.904	322.993	380.000
189.040	322.141	380.000
186.757	322.167	380.000
190.227	319.779	381.000
191.790	321.753	381.000
190.962	322.681	381.000
192.387	322.489	381.000
192.191	324.196	381.000
193.455	323.094	381.000
194.844	322.313	381.000
82.534	220.870	382.000
82.515	219.573	382.000
82.238	219.132	382.000
80.596	218.600	382.000
32.713	202.357	383.000
32.526	202.199	383.000
32.954	202.414	383.000
167.764	470.648	384.000
167.451	471.106	384.000
168.044	469.800	384.000
167.574	469.469	384.000
171.137	471.204	384.000
171.640	471.713	384.000
459.561	432.991	385.000
460.270	433.580	385.000
460.401	433.462	385.000
463.362	436.180	385.000
462.989	434.609	385.000
462.474	435.372	385.000
349.529	242.374	386.000
349.499	241.228	386.000
40.810	412.010	387.000
41.511	412.167	387.000
42.045	413.770	387.000
170.605	258.027	388.000
170.474	257.902	388.000
350.054	240.288	389.000
350.201	238.839	389.000
171.973	471.548	390.000
171.523	472.169	390.000
206.041	284.453	391.000
206.657	283.987	391.000
462.685	438.349	392.000
463.228	438.504	392.000
464.114	438.898	392.000
463.865	440.298	392.000
463.521	440.824	392.000
349.076	238.459	393.000
349.215	237.522	393.000
348.156	237.207	393.000
346.536	237.813	393.000
172.780	255.438	394.000
172.405	254.997	394.000
171.933	254.974	394.000
171.075	253.925	394.000
171.893	253.726	394.000
195.694	324.878	395.000
196.750	323.447	395.000
147.085	61.153	396.000
146.564	60.632	396.000
16.847	422.964	397.000
17.863	422.690	397.000
346.518	237.950	398.000
345.655	238.533	398.000
345.342	238.757	398.000
347.911	238.313	398.000
348.035	241.561	398.000
346.026	241.668	398.000
391.645	86.309	399.000
393.363	86.410	399.000
444.635	436.212	400.000
444.954	436.557	400.000
173.721	255.462	401.000
173.687	254.707	401.000
173.750	255.097	401.000
173.964	255.340	401.000
174.124	255.181	401.000
103.044	63.322	402.000
103.559	61.586	402.000
101.591	60.338	402.000
345.364	241.551	403.000
345.333	241.620	403.000
344.567	241.282	403.000
345.372	241.241	403.000
185.116	37.628	404.000
185.022	39.037	404.000
172.128	254.401	405.000
171.712	253.035	405.000
172.130	253.651	405.000
172.952	254.379	405.000
173.113	252.900	406.000
173.056	253.183	406.000
203.991	339.857	407.000
202.071	340.345	407.000
201.885	340.243	407.000
201.144	340.610	407.000
197.359	324.121	408.000
196.788	323.427	408.000
171.574	252.550	409.000
172.151	252.752	409.000
171.921	252.748	409.000
393.203	87.805	410.000
393.599	87.895	410.000
193.346	327.799	411.000
193.540	327.074	411.000
193.284	326.402	411.000
192.252	327.150	411.000
181.526	50.266	412.000
180.883	50.984	412.000
170.836	254.375	413.000
172.114	254.716	413.000
172.766	253.893	413.000
172.793	254.561	413.000
172.428	254.982	413.000
171.843	255.051	413.000
171.559	253.983	413.000
170.628	254.316	413.000
171.181	254.303	413.000
172.092	254.306	413.000
171.039	254.190	413.000
172.136	253.057	413.000
171.744	252.830	413.000
172.009	252.908	413.000
171.050	252.229	413.000
170.501	252.005	413.000
171.648	251.242	413.000
172.275	251.716	413.000
462.131	215.854	414.000
463.025	216.949	414.000
167.479	469.290	415.000
168.480	469.909	415.000
463.318	216.329	416.000
463.757	215.762	416.000
466.135	215.292	416.000
28.595	211.427	417.000
28.052	211.602	417.000
426.755	444.723	418.000
427.420	444.922	418.000
426.268	444.470	418.000
468.640	215.066	419.000
468.337	214.854	419.000
468.992	214.248	419.000
469.858	213.232	419.000
467.609	452.784	420.000
468.560	452.296	420.000
467.601	451.607	420.000
384.694	92.426	421.000
384.722	92.503	421.000
88.683	231.008	422.000
88.402	229.706	422.000
188.757	327.765	423.000
189.609	326.018	423.000
188.652	326.410	423.000
188.480	325.022	423.000
190.232	325.410	423.000
192.557	324.704	423.000
189.893	325.894	423.000
189.217	325.670	423.000
188.174	327.820	423.000
189.759	329.136	423.000
189.377	329.454	423.000
191.322	329.064	423.000
195.531	327.626	423.000
196.082	327.097	423.000
194.918	326.025	423.000
195.596	327.600	423.000
195.221	326.253	423.000
193.556	324.958	423.000
192.848	322.569	423.000
190.868	322.282	423.000
191.363	322.337	423.000
191.670	321.310	423.000
467.231	451.335	424.000
466.660	452.445	424.000
465.545	224.602	425.000
466.013	225.444	425.000
465.319	225.427	425.000
466.547	450.316	426.000
467.158	449.356	426.000
465.742	448.475	427.000
466.613	448.762	427.000
467.135	449.798	427.000
468.394	448.730	427.000
468.264	448.446	427.000
467.770	448.892	427.000
467.369	449.425	427.000
466.731	450.716	427.000
466.522	451.566	427.000
466.511	451.556	427.000
466.234	451.846	427.000
466.701	451.779	427.000
466.217	452.858	427.000
466.477	222.085	428.000
466.297	221.043	428.000
173.158	252.819	429.000
173.384	253.248	429.000
173.627	253.503	429.000
174.032	253.516	429.000
192.604	322.499	430.000
193.902	322.699	430.000
194.259	323.291	430.000
194.241	323.289	430.000
194.890	324.144	430.000
196.129	324.915	430.000
194.944	326.756	430.000
193.287	328.945	430.000
463.289	450.028	431.000
464.046	450.303	431.000
76.189	458.396	432.000
76.114	456.899	432.000
171.794	460.596	433.000
172.653	461.066	433.000
77.845	459.811	434.000
77.952	459.945	434.000
408.556	239.817	435.000
408.013	238.746	435.000
80.736	454.258	436.000
81.814	454.726	436.000
81.308	454.148	436.000
186.888	331.654	437.000
186.327	331.458	437.000
185.191	332.202	437.000
185.693	331.996	437.000
81.849	452.782	438.000
81.574	452.293	438.000
81.021	452.808	438.000
80.596	454.023	438.000
81.580	454.460	438.000
386.906	92.436	439.000
385.751	93.065	439.000
180.887	333.956	440.000
179.314	333.939	440.000
178.499	335.368	440.000
179.896	332.922	440.000
180.186	331.511	440.000
179.042	330.297	440.000
177.464	329.435	440.000
176.486	329.325	440.000
175.407	327.925	440.000
166.779	258.852	441.000
167.185	259.712	441.000
388.814	92.243	442.000
387.500	93.363	442.000
387.667	92.662	442.000
388.627	92.144	442.000
177.973	325.249	443.000
177.995	324.346	443.000
178.758	324.677	443.000
180.392	324.569	444.000
180.854	324.701	444.000
180.128	325.575	444.000
180.399	325.196	444.000
181.309	323.962	444.000
179.885	324.915	444.000
304.545	105.397	445.000
304.143	107.485	445.000
311.706	454.434	446.000
311.549	454.608	446.000
173.134	265.786	447.000
173.321	266.799	447.000
173.410	265.113	447.000
23.307	266.033	448.000
22.975	265.927	448.000
23.011	264.682	448.000
22.880	263.906	448.000
22.124	263.937	448.000
22.717	264.587	448.000
23.073	265.171	448.000
22.982	267.438	448.000
22.044	268.028	448.000
21.858	267.896	448.000
22.073	267.934	448.000
318.442	204.588	449.000
318.250	204.503	449.000
318.014	205.087	449.000
318.544	204.833	449.000
319.258	204.375	449.000
319.678	204.543	449.000
15.364	293.872	450.000
15.883	293.466	450.000
117.539	90.012	451.000
117.637	89.909	451.000
117.259	90.107	451.000
117.178	89.998	451.000
117.308	90.256	451.000
117.254	90.253	451.000
109.040	69.988	452.000
108.840	69.761	452.000
110.820	69.471	452.000
110.001	70.183	452.000
109.214	71.504	452.000
108.778	71.699	452.000
108.579	72.641	452.000
110.781	71.552	452.000
138.410	487.068	453.000
138.757	487.748	453.000
138.776	486.575	453.000
221.359	54.154	454.000
221.750	56.562	454.000
305.984	303.654	455.000
306.230	303.869	455.000
305.611	303.979	455.000
305.934	303.937	455.000
305.789	303.889	455.000
306.309	302.755	455.000
304.442	302.216	455.000
303.237	302.397	455.000
303.258	303.957	455.000
303.352	304.320	455.000
303.399	304.572	455.000
303.185	304.556	455.000
302.994	304.905	455.000
302.720	305.131	455.000
303.173	304.645	455.000
302.065	306.511	455.000
301.849	306.056	455.000
[truncated: 13,414 more rows]
