# Supplementary material for: The transpeptidase PBP2 governs initial localization and activity of the major cell-wall synthesis machinery in E. coli
Source: eLife. 2020 Feb 20;9:e50629. doi: 10.7554/eLife.50629 (PMC7089770; doi:10.7554/eLife.50629)
Supplement: Source data 1. [file elife-50629-data1.zip › data/fast/PAmCherry/Mecinliq120_1.txt]

X Y ID
133.486	435.047	1.000
133.697	435.054	1.000
133.050	436.490	1.000
193.657	439.357	2.000
191.996	439.446	2.000
191.749	437.594	2.000
191.903	437.779	2.000
421.898	332.719	3.000
422.702	332.809	3.000
423.187	333.869	3.000
20.283	324.799	4.000
22.268	324.300	4.000
31.924	277.989	5.000
31.571	278.000	5.000
31.083	278.810	5.000
30.407	278.593	5.000
30.139	278.665	5.000
135.085	380.180	6.000
134.375	379.508	6.000
195.190	312.060	7.000
195.116	312.876	7.000
294.923	401.919	8.000
293.422	401.324	8.000
293.109	401.013	8.000
292.258	400.406	8.000
339.621	303.846	9.000
340.016	303.748	9.000
339.406	303.497	9.000
387.714	272.090	10.000
387.532	271.793	10.000
387.489	271.251	10.000
387.758	271.508	10.000
387.767	270.355	10.000
387.426	270.503	10.000
386.879	270.572	10.000
457.100	350.769	11.000
457.262	350.595	11.000
457.551	351.720	11.000
471.275	388.282	12.000
470.634	388.905	12.000
470.445	389.932	12.000
469.836	390.382	12.000
253.828	343.577	13.000
254.353	342.897	13.000
247.464	459.309	14.000
247.693	459.097	14.000
247.671	459.129	14.000
247.371	459.162	14.000
247.911	459.194	14.000
247.539	459.216	14.000
247.598	459.461	14.000
247.713	459.157	14.000
247.955	459.066	14.000
247.790	459.182	14.000
247.712	459.191	14.000
247.471	459.133	14.000
310.073	408.125	15.000
309.861	408.020	15.000
354.610	348.611	16.000
354.713	348.488	16.000
354.567	348.853	16.000
421.514	348.472	17.000
422.981	349.560	17.000
421.644	351.393	17.000
421.359	352.714	17.000
421.934	351.980	17.000
422.893	353.250	17.000
129.449	419.902	18.000
129.567	419.762	18.000
129.589	420.063	18.000
129.795	419.881	18.000
129.677	420.145	18.000
129.337	420.152	18.000
129.811	420.591	18.000
209.119	411.456	19.000
208.296	412.111	19.000
207.501	412.759	19.000
367.222	344.101	20.000
367.465	344.355	20.000
368.182	343.055	20.000
368.841	342.191	20.000
369.515	342.001	20.000
369.021	341.934	20.000
368.984	342.947	20.000
369.764	343.018	20.000
196.038	313.451	21.000
196.275	312.636	21.000
198.202	312.620	21.000
399.055	353.528	22.000
399.174	353.522	22.000
398.766	353.532	22.000
399.187	353.101	22.000
399.108	353.113	22.000
398.772	353.595	22.000
398.429	353.357	22.000
439.069	374.972	23.000
439.125	373.679	23.000
438.727	371.379	23.000
438.566	371.459	23.000
437.935	372.174	23.000
39.038	234.212	24.000
39.527	234.481	24.000
39.802	234.280	24.000
104.092	460.397	25.000
104.111	460.565	25.000
244.715	423.872	26.000
245.093	423.443	26.000
244.597	423.701	26.000
245.065	423.563	26.000
244.861	423.584	26.000
244.424	423.852	26.000
244.864	423.423	26.000
244.765	423.471	26.000
339.215	303.504	27.000
339.364	303.854	27.000
253.481	299.161	28.000
253.255	299.047	28.000
253.566	299.253	28.000
408.212	289.352	29.000
409.451	289.629	29.000
407.915	290.668	29.000
431.838	326.519	30.000
432.203	327.359	30.000
431.941	327.774	30.000
432.334	327.117	30.000
431.471	327.165	30.000
431.368	327.381	30.000
430.883	327.337	30.000
476.220	304.375	31.000
476.220	301.903	31.000
22.853	314.467	32.000
23.146	314.974	32.000
23.057	315.090	32.000
23.081	315.294	32.000
22.897	315.298	32.000
22.942	315.103	32.000
22.677	315.006	32.000
22.822	315.176	32.000
29.741	279.100	33.000
28.158	278.600	33.000
28.139	278.588	33.000
28.714	278.867	33.000
293.693	357.879	34.000
292.582	357.624	34.000
292.017	357.478	34.000
291.563	356.813	34.000
291.625	357.168	34.000
291.518	357.203	34.000
291.647	357.292	34.000
291.430	357.101	34.000
291.688	357.349	34.000
291.733	357.414	34.000
291.953	357.236	34.000
291.485	356.767	34.000
419.870	334.030	35.000
419.924	334.255	35.000
100.999	444.024	36.000
101.011	444.141	36.000
156.626	359.607	37.000
157.450	360.655	37.000
155.450	360.707	37.000
156.100	362.728	37.000
192.126	392.057	38.000
192.096	392.126	38.000
208.272	413.274	39.000
207.634	413.195	39.000
339.039	303.310	40.000
339.461	303.981	40.000
339.346	303.178	40.000
339.746	304.364	40.000
18.910	325.217	41.000
17.335	324.698	41.000
16.958	325.079	41.000
27.875	214.406	42.000
29.523	213.990	42.000
198.258	314.121	43.000
198.844	313.946	43.000
227.393	309.253	44.000
228.147	309.424	44.000
228.196	309.117	44.000
227.746	308.443	44.000
365.090	372.686	45.000
364.457	372.843	45.000
365.683	383.804	46.000
365.750	383.822	46.000
365.482	384.003	46.000
365.382	383.683	46.000
365.411	383.839	46.000
365.624	384.175	46.000
474.073	384.522	47.000
473.969	384.157	47.000
125.168	404.211	48.000
124.965	405.278	48.000
348.629	293.133	49.000
349.574	291.082	49.000
349.773	290.847	49.000
437.415	370.387	50.000
438.214	370.748	50.000
461.182	308.946	51.000
460.400	309.725	51.000
129.816	420.144	52.000
129.858	420.163	52.000
129.567	420.161	52.000
129.587	420.283	52.000
362.562	371.593	53.000
362.868	371.007	53.000
361.446	370.685	53.000
360.284	370.361	53.000
359.892	372.525	53.000
358.938	372.976	53.000
359.301	372.022	53.000
419.938	333.423	54.000
420.456	333.899	54.000
419.904	333.524	54.000
420.357	333.389	54.000
17.665	324.654	55.000
17.983	325.280	55.000
18.451	324.846	55.000
17.461	324.093	55.000
154.968	362.434	56.000
155.940	361.841	56.000
155.984	362.648	56.000
155.990	363.088	56.000
155.351	362.121	56.000
155.835	362.415	56.000
155.876	364.007	56.000
157.723	363.395	56.000
156.986	363.952	56.000
158.206	362.342	56.000
157.568	361.143	56.000
157.989	360.095	56.000
212.188	413.355	57.000
211.700	413.192	57.000
384.952	270.351	58.000
386.101	268.915	58.000
385.806	269.448	58.000
386.865	268.548	58.000
387.268	269.147	58.000
387.917	269.601	58.000
387.366	270.632	58.000
387.263	272.261	58.000
387.630	272.672	58.000
387.535	272.974	58.000
387.931	273.121	58.000
386.947	273.445	58.000
385.871	273.686	58.000
436.252	369.505	59.000
436.588	369.102	59.000
227.599	308.287	60.000
226.997	308.316	60.000
226.247	308.145	60.000
292.963	398.511	61.000
293.471	398.045	61.000
293.498	397.815	61.000
339.391	303.898	62.000
339.072	303.373	62.000
30.166	214.574	63.000
28.984	214.384	63.000
29.807	214.575	63.000
192.451	392.035	64.000
191.668	391.633	64.000
191.797	391.693	64.000
191.989	391.798	64.000
192.212	391.610	64.000
192.118	391.686	64.000
192.873	391.572	64.000
192.478	391.578	64.000
192.249	391.748	64.000
192.552	391.720	64.000
193.016	391.822	64.000
192.921	391.643	64.000
192.398	393.018	64.000
191.904	391.825	64.000
192.159	392.690	64.000
192.110	391.973	64.000
192.165	392.189	64.000
191.962	391.670	64.000
192.095	391.750	64.000
191.839	391.774	64.000
191.534	392.124	64.000
25.477	275.133	65.000
26.294	276.895	65.000
226.066	307.581	66.000
226.118	307.646	66.000
225.795	307.684	66.000
365.376	383.795	67.000
365.759	383.865	67.000
365.322	383.875	67.000
365.754	383.800	67.000
365.555	383.779	67.000
365.390	383.703	67.000
365.177	383.653	67.000
365.966	383.826	67.000
365.624	383.856	67.000
365.031	383.669	67.000
365.834	383.821	67.000
30.297	214.717	68.000
29.325	214.150	68.000
291.044	356.772	69.000
291.424	357.177	69.000
290.818	357.018	69.000
291.999	354.725	69.000
291.063	351.777	69.000
336.093	401.547	70.000
336.434	403.318	70.000
335.495	402.710	70.000
335.467	402.297	70.000
334.617	401.977	70.000
335.246	402.609	70.000
335.159	402.669	70.000
333.635	403.138	70.000
333.095	403.601	70.000
331.488	404.156	70.000
331.933	406.287	70.000
330.851	404.963	70.000
332.615	404.257	70.000
333.605	404.172	70.000
362.233	304.101	71.000
361.921	305.744	71.000
361.372	305.294	71.000
360.282	305.947	71.000
360.334	305.945	71.000
361.916	305.256	71.000
361.365	304.549	71.000
26.728	275.832	72.000
26.945	275.907	72.000
27.519	275.730	72.000
27.643	275.843	72.000
226.294	306.505	73.000
227.152	306.160	73.000
226.673	306.154	73.000
227.603	305.847	73.000
359.540	372.358	74.000
358.275	374.099	74.000
359.243	372.852	74.000
359.909	371.205	74.000
360.164	370.560	74.000
358.322	371.196	74.000
432.782	327.291	75.000
434.169	326.900	75.000
433.197	326.966	75.000
432.608	327.561	75.000
38.886	347.887	76.000
37.857	348.212	76.000
39.293	347.656	76.000
224.689	305.089	77.000
227.452	304.673	77.000
228.557	304.926	77.000
229.380	305.524	77.000
227.599	305.670	77.000
227.154	305.872	77.000
225.982	305.481	77.000
224.742	307.875	77.000
228.264	316.932	78.000
227.971	317.998	78.000
401.193	329.662	79.000
402.556	330.265	79.000
401.592	330.159	79.000
400.485	329.809	79.000
432.436	327.252	80.000
432.993	326.974	80.000
365.761	383.742	81.000
365.377	383.920	81.000
365.866	383.965	81.000
181.974	366.299	82.000
182.023	365.746	82.000
182.365	366.546	82.000
292.462	356.968	83.000
291.821	356.793	83.000
26.132	275.121	84.000
24.797	272.782	84.000
364.329	304.379	85.000
364.066	304.162	85.000
363.055	303.933	85.000
363.213	304.518	85.000
363.524	304.535	85.000
359.622	371.802	86.000
359.935	371.492	86.000
358.984	372.026	86.000
358.732	371.854	86.000
360.000	372.017	86.000
359.956	372.125	86.000
457.764	311.564	87.000
458.746	312.380	87.000
366.323	383.837	88.000
365.522	383.620	88.000
365.463	383.686	88.000
365.464	384.023	88.000
365.657	383.691	88.000
400.313	329.084	89.000
399.902	328.081	89.000
400.037	328.450	89.000
38.727	343.528	90.000
38.627	344.771	90.000
37.938	344.047	90.000
38.567	342.889	90.000
38.972	343.116	90.000
39.667	342.647	90.000
41.630	342.597	90.000
335.915	404.571	91.000
335.294	403.961	91.000
335.060	403.726	91.000
335.618	402.654	91.000
337.009	402.831	91.000
337.271	402.814	91.000
337.115	402.856	91.000
337.846	402.580	91.000
338.024	403.403	91.000
338.760	403.765	91.000
338.304	403.214	91.000
459.885	309.970	92.000
459.780	309.398	92.000
192.166	391.379	93.000
192.705	391.775	93.000
192.034	391.619	93.000
192.489	391.513	93.000
191.835	391.633	93.000
191.946	391.243	93.000
210.273	417.265	94.000
208.370	415.392	94.000
458.365	307.355	95.000
458.720	307.473	95.000
362.755	303.575	96.000
362.553	303.823	96.000
361.307	373.212	97.000
362.125	373.574	97.000
365.816	383.810	98.000
365.817	383.645	98.000
365.887	383.369	98.000
365.647	383.789	98.000
365.716	383.546	98.000
95.850	425.083	99.000
97.319	425.466	99.000
242.007	431.195	100.000
241.929	431.205	100.000
242.398	431.318	100.000
364.011	372.465	101.000
364.704	373.197	101.000
366.261	373.273	101.000
124.611	403.692	102.000
123.316	403.755	102.000
124.960	404.254	102.000
126.246	403.418	102.000
127.083	402.576	102.000
126.690	401.774	102.000
125.082	402.419	102.000
125.354	400.622	102.000
126.485	399.382	102.000
192.511	391.904	103.000
191.634	391.340	103.000
40.478	343.413	104.000
40.042	344.601	104.000
40.288	344.597	104.000
40.443	344.981	104.000
40.498	345.685	104.000
40.847	345.181	104.000
40.084	345.410	104.000
40.928	344.447	104.000
40.066	344.584	104.000
39.660	345.307	104.000
38.382	344.665	104.000
39.765	345.322	104.000
242.909	325.795	105.000
243.266	325.724	105.000
458.679	307.523	106.000
459.868	307.412	106.000
339.479	403.273	107.000
338.197	403.601	107.000
338.314	404.218	107.000
337.519	404.261	107.000
337.294	404.899	107.000
336.716	404.816	107.000
336.396	405.174	107.000
336.501	404.837	107.000
336.560	404.768	107.000
337.646	405.036	107.000
337.268	403.794	107.000
337.304	404.162	107.000
336.369	405.018	107.000
335.791	405.377	107.000
336.645	404.878	107.000
337.635	404.121	107.000
364.693	370.598	108.000
365.127	370.512	108.000
354.115	414.681	109.000
354.530	413.997	109.000
191.393	391.766	110.000
192.471	391.365	110.000
192.251	391.169	110.000
105.135	435.181	111.000
105.518	435.084	111.000
243.562	308.892	112.000
242.915	308.682	112.000
243.512	308.274	112.000
242.930	308.800	112.000
243.361	308.436	112.000
243.121	308.128	112.000
243.101	308.129	112.000
243.261	308.339	112.000
243.230	308.539	112.000
243.322	308.656	112.000
208.063	420.171	113.000
206.725	420.287	113.000
455.408	306.963	114.000
456.557	306.672	114.000
39.099	345.739	115.000
39.251	346.059	115.000
458.177	305.828	116.000
459.745	306.322	116.000
204.568	422.184	117.000
204.220	421.080	117.000
243.403	308.474	118.000
243.258	308.404	118.000
458.852	307.455	119.000
459.171	308.035	119.000
459.660	308.121	119.000
131.173	434.957	120.000
131.182	434.828	120.000
131.148	434.897	120.000
130.874	434.998	120.000
130.545	434.933	120.000
130.728	435.324	120.000
130.683	435.071	120.000
130.781	435.349	120.000
130.847	435.181	120.000
337.696	405.641	121.000
338.078	405.469	121.000
308.932	407.737	122.000
309.552	408.021	122.000
337.715	404.159	123.000
337.619	403.676	123.000
309.423	407.948	124.000
309.771	407.942	124.000
309.601	407.910	124.000
337.942	404.984	125.000
338.472	404.749	125.000
339.709	405.816	125.000
340.013	406.461	125.000
341.623	406.849	125.000
198.358	327.453	126.000
196.416	326.909	126.000
194.702	327.917	126.000
195.879	327.373	126.000
309.502	407.849	127.000
309.797	408.191	127.000
309.585	408.203	127.000
309.564	408.156	127.000
340.993	405.013	128.000
341.869	404.314	128.000
215.007	444.857	129.000
215.142	444.687	129.000
215.086	444.597	129.000
411.830	345.002	130.000
411.837	344.830	130.000
339.566	404.152	131.000
339.428	403.795	131.000
338.874	404.332	131.000
309.785	407.680	132.000
309.087	407.771	132.000
309.784	407.979	132.000
38.190	346.091	133.000
40.644	344.126	133.000
40.549	342.542	133.000
118.566	387.713	134.000
118.832	385.637	134.000
120.158	383.744	134.000
412.126	343.794	135.000
413.284	340.817	135.000
413.189	341.098	135.000
413.643	341.671	135.000
413.828	341.541	135.000
413.343	341.067	135.000
309.596	407.942	136.000
309.559	408.221	136.000
309.397	407.984	136.000
309.504	407.603	136.000
310.106	407.712	136.000
116.804	380.861	137.000
116.555	379.614	137.000
101.355	445.356	138.000
101.341	445.434	138.000
421.965	148.461	139.000
423.307	150.563	139.000
460.743	314.064	140.000
459.919	314.230	140.000
309.659	407.977	141.000
309.695	407.663	141.000
309.024	407.996	141.000
309.345	407.981	141.000
309.649	408.144	141.000
309.975	407.704	141.000
309.781	407.851	141.000
418.877	311.867	142.000
418.466	312.304	142.000
418.327	312.098	142.000
113.933	387.186	143.000
115.389	385.248	143.000
418.637	311.935	144.000
417.861	312.073	144.000
418.841	312.174	144.000
418.570	311.677	144.000
418.327	312.013	144.000
418.855	312.063	144.000
418.589	311.900	144.000
418.739	312.374	144.000
418.390	311.959	144.000
418.463	312.285	144.000
418.311	312.052	144.000
418.951	312.019	144.000
418.569	312.048	144.000
418.139	311.593	144.000
418.725	311.905	144.000
109.636	417.479	145.000
109.455	417.135	145.000
108.710	416.255	145.000
109.731	416.983	145.000
109.494	416.336	145.000
108.981	416.637	145.000
108.921	416.588	145.000
108.307	417.436	145.000
106.832	418.315	145.000
105.914	417.901	145.000
105.619	417.617	145.000
105.384	416.910	145.000
105.731	417.436	145.000
105.999	417.448	145.000
105.902	418.351	145.000
107.244	418.833	145.000
106.150	418.781	145.000
106.069	418.293	145.000
106.807	418.489	145.000
414.449	341.029	146.000
415.609	340.485	146.000
414.807	341.816	146.000
414.322	340.603	146.000
413.786	341.234	146.000
413.638	340.891	146.000
418.582	312.105	147.000
418.457	311.671	147.000
418.706	312.707	147.000
52.501	132.256	148.000
51.920	132.522	148.000
413.887	338.180	149.000
414.319	339.261	149.000
418.221	311.749	150.000
418.541	312.247	150.000
418.583	311.793	150.000
106.387	448.185	151.000
106.412	448.576	151.000
105.828	449.315	151.000
106.100	449.374	151.000
105.720	449.406	151.000
106.438	448.997	151.000
106.442	448.497	151.000
50.171	132.189	152.000
49.374	131.389	152.000
104.494	451.056	153.000
105.056	452.245	153.000
103.784	452.284	153.000
51.406	132.489	154.000
51.891	131.438	154.000
214.902	376.216	155.000
214.692	376.398	155.000
103.601	417.484	156.000
102.581	417.516	156.000
214.196	376.746	157.000
214.452	376.419	157.000
213.902	376.231	157.000
214.989	376.190	157.000
212.204	352.014	158.000
211.938	351.936	158.000
211.976	352.625	158.000
211.187	352.115	158.000
210.699	352.023	158.000
212.005	349.818	158.000
210.590	348.590	158.000
214.964	377.264	159.000
214.399	377.248	159.000
214.362	377.489	160.000
213.644	377.150	160.000
210.163	347.940	161.000
211.783	348.602	161.000
110.497	350.226	162.000
110.517	350.008	162.000
110.350	349.868	162.000
110.328	350.052	162.000
110.501	349.971	162.000
110.382	350.053	162.000
110.445	349.832	162.000
110.380	349.978	162.000
110.568	349.952	162.000
110.807	350.212	162.000
110.254	350.111	162.000
110.172	349.542	162.000
110.389	349.677	162.000
110.306	349.874	162.000
210.911	352.750	163.000
210.911	353.420	163.000
92.789	215.292	164.000
91.920	215.560	164.000
215.242	349.818	165.000
213.045	349.968	165.000
116.526	394.513	166.000
115.834	395.460	166.000
115.082	395.897	166.000
114.222	395.565	166.000
114.276	395.067	166.000
114.451	394.455	166.000
114.452	395.137	166.000
113.634	394.747	166.000
113.513	394.372	166.000
114.239	393.880	166.000
113.765	394.793	166.000
448.456	285.534	167.000
448.340	285.643	167.000
448.891	285.603	167.000
221.845	397.196	168.000
222.427	397.386	168.000
220.875	396.830	168.000
219.712	397.159	168.000
220.908	396.425	168.000
221.078	397.362	168.000
221.115	396.942	168.000
220.516	396.695	168.000
221.121	396.856	168.000
230.283	436.810	169.000
230.510	436.876	169.000
230.228	436.816	169.000
230.538	436.978	169.000
230.569	436.951	169.000
230.790	436.820	169.000
230.345	437.191	169.000
230.513	436.937	169.000
264.615	412.888	170.000
264.679	413.668	170.000
263.064	413.030	170.000
262.848	411.579	170.000
323.802	320.674	171.000
323.049	320.780	171.000
114.192	371.174	172.000
114.578	371.009	172.000
115.666	371.607	172.000
114.678	371.070	172.000
114.323	370.180	172.000
114.023	370.352	172.000
114.325	369.714	172.000
114.984	370.590	172.000
116.376	370.740	172.000
268.482	362.452	173.000
268.421	363.624	173.000
268.313	363.334	173.000
268.526	363.083	173.000
268.111	363.103	173.000
268.279	361.688	173.000
268.457	362.561	173.000
270.024	362.468	173.000
268.945	361.895	173.000
268.657	362.445	173.000
268.670	362.052	173.000
268.384	362.399	173.000
268.834	363.181	173.000
268.626	362.761	173.000
267.507	363.750	173.000
268.005	363.092	173.000
356.290	342.782	174.000
356.736	342.528	174.000
356.931	342.786	174.000
356.990	342.926	174.000
357.003	343.199	174.000
357.346	343.016	174.000
357.068	342.859	174.000
356.096	343.264	174.000
357.021	342.813	174.000
357.230	342.826	174.000
356.651	342.611	174.000
356.635	342.746	174.000
356.767	343.033	174.000
417.532	370.849	175.000
418.148	370.429	175.000
490.860	329.457	176.000
492.279	328.073	176.000
495.115	327.828	176.000
495.339	328.569	176.000
411.787	278.770	177.000
411.707	279.228	177.000
411.742	278.980	177.000
412.032	279.153	177.000
411.875	278.964	177.000
411.756	278.745	177.000
411.529	278.536	177.000
411.770	278.502	177.000
448.699	285.241	178.000
449.219	285.552	178.000
448.921	285.949	178.000
157.171	344.053	179.000
156.793	344.117	179.000
157.228	343.747	179.000
157.442	344.136	179.000
157.596	344.041	179.000
156.965	343.814	179.000
157.238	344.128	179.000
157.195	343.934	179.000
157.349	343.971	179.000
157.099	343.840	179.000
157.145	343.786	179.000
157.671	343.945	179.000
157.317	344.024	179.000
157.816	344.138	179.000
157.536	344.033	179.000
255.153	338.168	180.000
255.752	338.387	180.000
299.885	399.976	181.000
301.723	401.010	181.000
300.047	401.467	181.000
300.232	400.443	181.000
299.993	399.145	181.000
86.102	345.689	182.000
85.889	344.965	182.000
86.560	345.566	182.000
86.540	346.313	182.000
87.152	346.133	182.000
114.003	343.342	183.000
114.333	342.829	183.000
114.876	342.575	183.000
315.152	337.494	184.000
313.406	337.338	184.000
181.598	367.897	185.000
180.429	366.330	185.000
180.600	366.841	185.000
180.055	367.198	185.000
180.536	366.281	185.000
181.474	366.154	185.000
181.632	366.152	185.000
182.045	366.443	185.000
255.550	339.092	186.000
255.968	339.305	186.000
257.556	339.495	186.000
257.418	339.978	186.000
419.338	370.384	187.000
418.111	370.661	187.000
417.944	370.461	187.000
437.904	324.662	188.000
437.266	326.241	188.000
438.216	326.315	188.000
462.921	359.889	189.000
462.972	360.093	189.000
473.180	287.497	190.000
475.310	286.128	190.000
22.807	283.269	191.000
22.051	283.374	191.000
22.618	283.321	191.000
276.319	386.092	192.000
276.110	386.144	192.000
315.570	393.978	193.000
317.439	394.336	193.000
370.567	422.948	194.000
371.000	423.079	194.000
86.775	346.614	195.000
86.916	345.967	195.000
87.408	345.875	195.000
87.307	345.921	195.000
87.402	346.069	195.000
218.344	396.420	196.000
217.727	397.105	196.000
217.913	396.716	196.000
256.401	341.650	197.000
256.251	342.024	197.000
436.466	323.249	198.000
435.565	321.883	198.000
435.344	322.140	198.000
320.480	393.513	199.000
320.521	393.553	199.000
322.351	393.201	199.000
209.000	350.584	200.000
208.983	350.704	200.000
24.355	283.485	201.000
24.447	283.916	201.000
24.758	284.083	201.000
24.313	283.299	201.000
24.424	283.606	201.000
24.004	283.096	201.000
104.527	387.821	202.000
102.587	387.553	202.000
327.050	318.186	203.000
327.273	317.866	203.000
432.146	376.035	204.000
431.434	376.317	204.000
356.847	342.812	205.000
356.690	343.378	205.000
434.253	321.914	206.000
435.103	321.240	206.000
434.150	321.868	206.000
312.255	337.075	207.000
311.210	338.657	207.000
326.870	318.535	208.000
327.007	318.478	208.000
326.408	318.572	208.000
326.582	319.006	208.000
327.619	319.054	208.000
410.999	278.713	209.000
411.312	279.204	209.000
356.777	342.866	210.000
356.626	342.429	210.000
357.054	342.648	210.000
356.994	342.787	210.000
357.442	342.703	210.000
356.827	342.555	210.000
356.867	342.880	210.000
489.206	289.440	211.000
490.515	289.831	211.000
463.197	360.121	212.000
463.228	359.635	212.000
463.346	359.595	212.000
268.228	362.700	213.000
268.871	362.680	213.000
311.218	337.660	214.000
311.999	338.292	214.000
311.525	338.281	214.000
310.379	339.142	214.000
310.352	339.866	214.000
310.004	339.617	214.000
321.775	391.212	215.000
321.215	389.741	215.000
320.134	389.127	215.000
320.292	389.335	215.000
453.410	277.847	216.000
453.732	277.856	216.000
411.641	279.323	217.000
411.742	278.668	217.000
432.179	376.265	218.000
433.134	375.443	218.000
433.488	376.065	218.000
433.511	376.610	218.000
433.226	376.222	218.000
433.085	376.213	218.000
368.942	421.029	219.000
367.985	421.697	219.000
327.438	319.115	220.000
326.901	319.971	220.000
326.369	319.644	220.000
332.142	402.771	221.000
332.147	402.456	221.000
331.128	403.598	221.000
330.709	403.802	221.000
331.908	403.383	221.000
331.301	403.389	221.000
331.432	403.864	221.000
26.779	386.774	222.000
25.514	386.486	222.000
26.488	384.580	222.000
27.805	384.337	222.000
221.113	396.910	223.000
219.530	395.422	223.000
463.538	360.105	224.000
462.513	359.402	224.000
166.018	348.678	225.000
166.512	348.568	225.000
168.063	347.538	225.000
369.259	420.552	226.000
369.495	420.794	226.000
369.561	420.795	226.000
369.162	420.863	226.000
178.422	382.717	227.000
177.867	383.830	227.000
310.387	340.108	228.000
309.526	340.768	228.000
488.434	289.452	229.000
488.576	288.771	229.000
26.424	383.339	230.000
27.295	385.135	230.000
27.600	384.252	230.000
26.848	383.656	230.000
320.962	389.321	231.000
320.788	389.106	231.000
326.378	319.056	232.000
326.676	318.647	232.000
411.786	279.109	233.000
411.528	278.162	233.000
169.890	349.592	234.000
169.097	350.010	234.000
168.698	349.878	234.000
177.276	382.031	235.000
177.786	381.611	235.000
378.262	325.990	236.000
378.969	324.781	236.000
379.845	323.242	236.000
380.654	325.218	236.000
379.612	325.767	236.000
452.594	278.014	237.000
452.974	278.343	237.000
453.095	278.197	237.000
453.508	277.827	237.000
453.109	278.522	237.000
452.777	278.301	237.000
309.390	340.373	238.000
309.220	340.624	238.000
310.166	340.221	238.000
331.099	404.019	239.000
332.366	401.962	239.000
332.004	401.801	239.000
332.142	403.159	239.000
420.126	380.698	240.000
419.630	381.092	240.000
419.238	380.648	240.000
429.493	405.130	241.000
429.619	404.354	241.000
110.953	350.616	242.000
109.873	350.019	242.000
118.991	481.103	243.000
119.724	480.927	243.000
119.495	481.266	243.000
119.404	482.043	243.000
118.422	482.349	243.000
118.717	482.517	243.000
117.122	482.432	243.000
117.441	482.029	243.000
117.025	481.852	243.000
116.590	482.667	243.000
116.418	482.739	243.000
116.029	483.049	243.000
116.378	482.679	243.000
116.532	482.512	243.000
326.744	320.104	244.000
326.297	319.712	244.000
417.349	295.822	245.000
417.241	295.477	245.000
27.405	383.882	246.000
27.805	385.119	246.000
27.831	384.276	246.000
28.104	384.299	246.000
369.748	420.894	247.000
369.440	420.705	247.000
369.371	421.252	247.000
419.490	380.925	248.000
419.755	381.292	248.000
429.812	403.227	249.000
429.751	403.852	249.000
309.561	341.448	250.000
311.336	342.177	250.000
321.337	389.546	251.000
321.143	389.593	251.000
411.575	278.996	252.000
411.329	279.708	252.000
177.925	388.071	253.000
177.844	388.302	253.000
462.612	325.648	254.000
463.426	325.647	254.000
463.472	325.970	254.000
463.202	325.753	254.000
463.712	325.560	254.000
464.093	325.196	254.000
27.973	383.184	255.000
28.071	382.834	255.000
28.462	382.929	255.000
27.912	382.866	255.000
433.967	376.702	256.000
433.862	369.640	256.000
433.771	370.037	256.000
325.754	317.799	257.000
326.068	318.137	257.000
419.365	381.282	258.000
420.179	380.669	258.000
419.476	380.930	258.000
419.486	381.676	258.000
381.084	319.544	259.000
380.943	319.480	259.000
410.225	130.796	260.000
410.225	130.607	260.000
453.417	277.871	261.000
453.535	277.987	261.000
453.116	277.413	261.000
453.258	278.012	261.000
175.957	387.867	262.000
176.719	387.679	262.000
176.845	387.358	262.000
320.590	388.742	263.000
320.977	389.271	263.000
369.438	420.918	264.000
369.697	420.970	264.000
433.306	370.072	265.000
434.284	369.950	265.000
114.407	396.701	266.000
113.629	394.602	266.000
113.927	395.438	266.000
114.340	396.047	266.000
115.696	395.285	266.000
116.827	394.235	266.000
117.649	394.079	266.000
116.354	394.790	266.000
114.719	394.372	266.000
115.108	394.144	266.000
114.518	393.804	266.000
113.663	394.529	266.000
114.107	394.421	266.000
114.242	393.802	266.000
114.445	394.648	266.000
115.597	394.005	266.000
114.243	394.714	266.000
114.565	394.693	266.000
116.309	393.616	266.000
117.191	392.884	266.000
118.393	392.885	266.000
118.474	392.532	266.000
118.334	392.488	266.000
117.313	393.168	266.000
117.725	392.820	266.000
118.188	393.435	266.000
119.044	393.912	266.000
118.286	393.486	266.000
118.451	393.402	266.000
118.529	393.246	266.000
117.109	393.613	266.000
117.377	394.154	266.000
117.359	393.560	266.000
117.347	393.711	266.000
117.064	393.882	266.000
117.102	393.894	266.000
117.319	393.884	266.000
117.504	393.733	266.000
117.690	393.798	266.000
117.667	393.826	266.000
117.579	393.493	266.000
117.617	393.525	266.000
118.124	393.390	266.000
117.674	393.710	266.000
117.720	393.653	266.000
117.740	393.765	266.000
117.751	393.547	266.000
117.973	392.589	266.000
118.419	391.940	266.000
117.538	392.326	266.000
25.394	229.966	267.000
26.336	229.247	267.000
25.621	228.401	267.000
26.410	227.720	267.000
26.562	227.870	267.000
26.808	226.830	267.000
27.760	228.629	267.000
26.557	228.067	267.000
117.082	482.802	268.000
117.834	483.257	268.000
118.180	482.801	268.000
118.086	482.077	268.000
118.053	482.216	268.000
118.806	482.628	268.000
117.823	483.161	268.000
117.651	482.888	268.000
117.562	483.110	268.000
176.524	386.732	269.000
177.515	388.330	269.000
321.109	389.634	270.000
320.758	390.066	270.000
321.118	389.611	270.000
321.615	389.600	270.000
321.133	389.249	270.000
321.643	389.194	270.000
321.139	388.968	270.000
419.322	381.177	271.000
419.418	381.176	271.000
463.890	325.404	272.000
463.792	325.006	272.000
463.964	325.451	272.000
326.580	321.710	273.000
326.700	321.799	273.000
117.503	392.601	274.000
118.163	392.353	274.000
118.371	392.483	274.000
117.951	392.353	274.000
118.237	393.154	274.000
118.133	393.202	274.000
117.861	393.151	274.000
348.494	426.861	275.000
348.490	426.955	275.000
348.445	427.355	275.000
348.339	427.380	275.000
348.171	427.262	275.000
348.712	427.442	275.000
348.398	427.600	275.000
348.418	427.562	275.000
328.911	322.233	276.000
329.076	323.434	276.000
328.747	323.035	276.000
321.490	389.559	277.000
320.608	389.186	277.000
321.042	389.321	277.000
321.128	389.358	277.000
417.573	295.858	278.000
416.978	295.405	278.000
416.628	295.763	278.000
419.356	380.693	279.000
419.567	380.877	279.000
328.260	321.957	280.000
327.195	322.319	280.000
372.736	426.811	281.000
373.923	425.110	281.000
374.747	423.556	281.000
374.819	424.167	281.000
419.389	380.773	282.000
419.788	380.593	282.000
419.213	380.728	282.000
174.988	349.105	283.000
174.597	348.925	283.000
174.507	348.848	283.000
176.645	350.368	283.000
176.540	349.964	283.000
177.267	352.074	283.000
325.204	389.779	284.000
325.904	390.533	284.000
176.641	383.558	285.000
177.491	384.435	285.000
419.845	380.830	286.000
419.465	381.258	286.000
324.716	391.008	287.000
324.597	391.037	287.000
323.463	390.820	287.000
322.991	391.003	287.000
322.403	390.209	287.000
328.221	320.662	288.000
330.039	322.289	288.000
419.872	380.244	289.000
420.099	381.162	289.000
420.078	381.422	289.000
419.450	381.051	289.000
106.300	391.339	290.000
105.120	390.150	290.000
103.639	390.233	290.000
103.235	388.915	290.000
104.159	389.874	290.000
103.099	389.979	290.000
103.342	389.364	290.000
281.529	330.982	291.000
282.460	330.259	291.000
281.892	329.932	291.000
282.197	331.354	291.000
282.751	330.271	291.000
281.314	329.566	291.000
281.499	329.199	291.000
280.377	329.127	291.000
281.231	327.536	291.000
280.315	327.994	291.000
281.374	328.132	291.000
281.198	327.634	291.000
280.046	327.953	291.000
92.286	340.668	292.000
92.034	340.992	292.000
91.783	340.537	292.000
92.097	340.729	292.000
320.751	391.260	293.000
319.995	391.078	293.000
321.040	390.954	293.000
328.729	318.964	294.000
329.754	317.557	294.000
329.200	318.100	294.000
321.376	390.642	295.000
321.581	390.704	295.000
330.788	317.424	296.000
330.641	317.140	296.000
419.102	381.214	297.000
418.947	380.961	297.000
332.307	317.032	298.000
332.391	317.553	298.000
58.227	209.065	299.000
59.191	208.451	299.000
58.968	208.404	299.000
58.187	208.867	299.000
58.200	209.465	299.000
279.975	328.829	300.000
280.294	327.431	300.000
280.477	327.463	300.000
280.060	326.426	300.000
427.617	389.773	301.000
428.243	390.435	301.000
427.677	389.152	301.000
428.172	389.538	301.000
333.009	319.560	302.000
333.274	318.271	302.000
333.066	319.555	302.000
331.994	319.405	302.000
331.382	319.376	302.000
60.607	206.406	303.000
60.504	207.368	303.000
222.707	397.645	304.000
221.654	397.762	304.000
222.468	397.708	304.000
224.006	397.777	304.000
410.416	336.138	305.000
409.799	336.776	305.000
410.201	335.608	305.000
410.169	335.327	305.000
222.804	397.406	306.000
222.060	396.495	306.000
223.318	396.712	306.000
416.831	296.047	307.000
416.541	295.051	307.000
222.502	396.493	308.000
223.044	396.870	308.000
223.316	397.506	308.000
416.820	295.831	309.000
416.652	295.451	309.000
417.299	295.383	309.000
329.340	317.042	310.000
329.081	316.974	310.000
408.312	335.150	311.000
407.152	335.116	311.000
86.550	429.652	312.000
87.004	430.225	312.000
410.484	336.433	313.000
409.050	336.180	313.000
409.145	336.120	313.000
408.668	335.824	313.000
409.524	335.144	313.000
87.784	431.189	314.000
87.930	431.450	314.000
88.972	430.082	314.000
329.360	316.454	315.000
329.014	316.745	315.000
60.076	210.528	316.000
59.828	210.374	316.000
409.240	335.619	317.000
409.176	335.750	317.000
408.585	335.432	317.000
19.998	271.948	318.000
19.928	271.884	318.000
417.277	296.151	319.000
417.012	295.914	319.000
61.905	212.007	320.000
61.236	213.147	320.000
417.062	295.950	321.000
416.641	295.641	321.000
274.265	69.040	322.000
274.420	68.805	322.000
276.304	66.641	322.000
245.486	467.858	323.000
245.822	467.372	323.000
417.152	296.025	324.000
416.909	296.061	324.000
90.933	357.219	325.000
90.343	357.731	325.000
89.751	358.061	326.000
88.286	359.312	326.000
88.365	359.378	326.000
88.500	357.980	326.000
89.954	357.072	326.000
59.226	211.162	327.000
59.646	210.659	327.000
124.687	341.138	328.000
124.323	342.235	328.000
123.620	342.450	328.000
124.921	343.358	328.000
23.478	377.304	329.000
23.922	377.212	329.000
23.227	376.837	329.000
23.652	377.899	329.000
23.224	377.808	329.000
22.826	377.113	329.000
22.844	376.921	329.000
108.417	464.188	330.000
108.224	463.121	330.000
135.585	432.340	331.000
135.504	432.374	331.000
135.818	432.288	331.000
242.958	344.583	332.000
243.527	344.851	332.000
295.594	401.660	333.000
296.032	402.112	333.000
361.232	372.830	334.000
361.167	372.641	334.000
359.783	373.608	334.000
360.054	374.476	334.000
362.298	372.356	334.000
445.406	275.244	335.000
445.593	275.847	335.000
463.896	334.641	336.000
463.438	335.450	336.000
463.744	335.754	336.000
462.888	333.510	336.000
467.629	387.347	337.000
467.109	387.726	337.000
466.214	387.591	337.000
85.906	364.254	338.000
86.773	362.703	338.000
119.386	342.172	339.000
117.651	341.567	339.000
180.628	433.622	340.000
181.052	433.316	340.000
181.182	433.487	340.000
180.827	433.086	340.000
224.998	407.960	341.000
226.718	408.818	341.000
225.918	408.804	341.000
225.914	409.151	341.000
224.822	408.769	341.000
225.819	409.295	341.000
223.601	427.860	342.000
223.661	428.423	342.000
290.728	309.427	343.000
291.628	308.247	343.000
291.038	307.834	343.000
331.947	355.744	344.000
334.782	355.019	344.000
458.083	310.842	345.000
458.035	311.033	345.000
495.267	297.300	346.000
495.336	298.865	346.000
86.419	342.912	347.000
86.590	342.928	347.000
87.130	342.924	347.000
87.032	343.336	347.000
374.889	325.423	348.000
374.708	324.957	348.000
374.734	324.682	348.000
374.637	324.644	348.000
375.055	325.145	348.000
374.793	324.959	348.000
401.035	284.571	349.000
400.309	284.768	349.000
400.877	284.705	349.000
400.365	285.183	349.000
400.425	283.879	349.000
401.941	282.934	349.000
274.625	345.347	350.000
274.554	345.599	350.000
296.697	403.472	351.000
296.623	404.194	351.000
298.944	405.295	351.000
435.116	317.476	352.000
434.295	317.582	352.000
96.761	228.306	353.000
97.102	228.395	353.000
96.716	228.198	353.000
97.069	228.905	353.000
397.688	258.723	354.000
396.174	258.277	354.000
430.658	383.182	355.000
430.823	383.038	355.000
431.393	382.407	355.000
430.225	383.027	355.000
78.062	235.674	356.000
78.266	235.513	356.000
240.238	372.284	357.000
239.252	372.085	357.000
239.333	372.368	357.000
334.438	435.017	358.000
334.572	435.167	358.000
334.523	435.099	358.000
334.516	435.205	358.000
334.277	435.216	358.000
334.026	435.417	358.000
334.554	435.036	358.000
334.585	435.220	358.000
334.291	434.999	358.000
334.750	435.291	358.000
334.377	434.824	358.000
462.977	333.697	359.000
463.961	334.444	359.000
464.355	334.699	359.000
464.777	334.702	359.000
181.130	433.542	360.000
181.025	433.611	360.000
180.642	433.325	360.000
180.934	433.382	360.000
200.456	432.061	361.000
200.335	432.969	361.000
202.236	432.564	361.000
275.004	346.461	362.000
274.720	346.084	362.000
357.577	398.058	363.000
357.684	397.332	363.000
357.601	398.944	363.000
356.847	398.438	363.000
457.104	310.339	364.000
458.137	311.004	364.000
289.591	309.975	365.000
290.018	311.016	365.000
365.682	374.708	366.000
364.881	375.233	366.000
365.782	374.294	366.000
364.712	373.086	366.000
363.599	371.261	366.000
362.971	371.719	366.000
362.000	371.969	366.000
394.228	259.035	367.000
395.746	261.240	367.000
394.844	262.534	367.000
393.308	262.008	367.000
394.284	260.775	367.000
393.686	260.360	367.000
392.040	258.944	367.000
96.961	229.990	368.000
95.758	230.853	368.000
273.456	346.059	369.000
274.403	346.336	369.000
402.020	280.864	370.000
402.480	280.336	370.000
401.434	280.909	370.000
401.697	281.256	370.000
401.824	282.321	370.000
457.698	310.798	371.000
458.110	310.799	371.000
289.610	309.796	372.000
290.339	309.307	372.000
179.662	425.342	373.000
178.954	424.398	373.000
179.515	425.150	373.000
375.088	324.820	374.000
374.966	324.663	374.000
374.417	324.570	374.000
374.547	324.442	374.000
27.348	221.274	375.000
27.796	221.390	375.000
28.254	221.619	375.000
28.589	220.411	375.000
78.054	234.761	376.000
77.962	235.153	376.000
78.953	236.148	376.000
78.950	235.357	376.000
44.717	307.683	377.000
44.595	307.946	377.000
44.102	307.874	377.000
274.999	345.971	378.000
275.226	346.698	378.000
275.808	347.996	378.000
276.311	347.673	378.000
402.529	282.171	379.000
402.458	281.643	379.000
356.546	399.466	380.000
356.995	399.779	380.000
355.946	399.884	380.000
356.643	400.768	380.000
356.659	400.991	380.000
357.470	400.727	380.000
357.346	399.004	380.000
357.406	398.365	380.000
362.611	368.396	381.000
362.800	368.260	381.000
77.801	234.529	382.000
78.791	234.949	382.000
27.496	221.338	383.000
28.018	220.977	383.000
403.573	282.135	384.000
402.989	282.589	384.000
402.809	282.409	384.000
404.229	281.546	385.000
404.407	282.074	385.000
404.304	282.396	385.000
404.409	282.709	385.000
391.129	350.579	386.000
390.390	350.043	386.000
390.440	350.117	386.000
390.087	349.683	386.000
391.487	349.758	386.000
232.634	454.338	387.000
232.558	454.203	387.000
232.538	454.141	387.000
232.972	454.536	387.000
232.767	454.448	387.000
232.319	454.495	387.000
26.834	222.240	388.000
27.638	222.212	388.000
27.906	221.799	388.000
28.020	221.842	388.000
26.925	222.235	388.000
27.147	223.274	388.000
26.448	223.619	388.000
26.420	223.731	388.000
27.979	222.775	388.000
353.965	400.482	389.000
353.916	400.659	389.000
354.600	399.797	389.000
390.722	349.794	390.000
390.459	349.725	390.000
390.598	349.620	390.000
225.864	403.612	391.000
225.810	403.386	391.000
442.573	273.860	392.000
443.657	274.487	392.000
390.876	349.938	393.000
390.503	349.266	393.000
390.900	349.578	393.000
443.931	275.832	394.000
443.918	277.338	394.000
224.051	403.973	395.000
224.540	403.647	395.000
390.742	349.447	396.000
390.894	349.003	396.000
72.919	219.629	397.000
72.915	218.793	397.000
355.574	398.581	398.000
355.566	398.806	398.000
355.630	398.794	398.000
356.907	398.798	398.000
357.294	398.049	398.000
390.971	349.332	399.000
390.824	349.630	399.000
71.806	217.163	400.000
70.742	216.483	400.000
104.399	372.047	401.000
103.775	372.250	401.000
388.989	349.345	402.000
387.423	349.753	402.000
387.201	349.867	403.000
387.298	349.407	403.000
387.936	349.304	403.000
387.810	349.457	403.000
387.447	349.217	403.000
387.116	349.498	403.000
387.509	348.874	403.000
387.851	349.080	403.000
387.427	349.109	403.000
388.330	349.406	403.000
390.176	349.268	403.000
194.211	337.875	404.000
194.126	337.232	404.000
102.951	338.529	405.000
102.484	337.872	405.000
102.827	338.265	405.000
103.101	337.818	405.000
102.548	337.782	405.000
102.736	337.323	405.000
103.079	337.201	405.000
103.500	337.787	405.000
102.834	337.921	405.000
439.904	266.001	406.000
436.254	267.558	406.000
437.380	267.333	406.000
438.747	267.797	406.000
439.559	267.720	406.000
389.955	349.238	407.000
389.635	349.681	407.000
64.414	397.877	408.000
64.772	397.603	408.000
65.801	395.660	408.000
385.282	299.943	409.000
385.013	299.845	409.000
384.918	299.493	409.000
383.765	299.842	409.000
384.613	299.905	409.000
128.784	386.438	410.000
127.637	385.990	410.000
126.472	384.204	411.000
128.066	386.578	411.000
206.878	310.194	412.000
207.768	309.733	412.000
207.956	311.144	412.000
208.277	310.231	412.000
207.710	310.161	412.000
326.931	370.464	413.000
326.719	371.013	413.000
327.597	370.164	413.000
328.088	369.668	413.000
326.890	369.944	413.000
324.815	370.858	413.000
324.908	370.907	413.000
50.521	254.321	414.000
50.283	254.572	414.000
50.386	255.166	415.000
50.555	254.418	415.000
51.183	255.280	415.000
51.030	254.373	415.000
50.972	253.814	415.000
129.088	386.404	416.000
129.957	386.793	416.000
127.317	384.551	416.000
127.344	385.195	416.000
128.650	386.665	416.000
50.631	254.995	417.000
51.090	255.304	417.000
51.092	253.455	417.000
51.134	253.889	417.000
50.280	254.836	417.000
50.296	254.447	417.000
355.339	399.724	418.000
357.348	398.660	418.000
356.513	399.673	418.000
375.232	297.486	419.000
374.361	298.313	419.000
375.023	298.640	420.000
375.695	298.675	420.000
375.209	296.850	420.000
374.545	297.934	420.000
373.856	297.807	420.000
374.300	297.358	420.000
372.415	296.707	421.000
370.786	296.469	421.000
372.034	296.539	421.000
98.633	404.675	422.000
98.002	404.967	422.000
105.990	387.307	423.000
106.216	386.632	423.000
105.784	386.566	423.000
105.280	386.411	423.000
105.548	386.779	423.000
105.618	386.439	423.000
105.415	387.201	423.000
105.702	386.760	423.000
105.623	386.463	423.000
375.943	298.499	424.000
376.258	298.069	424.000
376.175	298.510	424.000
377.873	298.528	424.000
378.815	300.561	424.000
376.451	302.335	425.000
375.399	302.178	425.000
376.229	302.018	425.000
375.041	302.380	425.000
374.359	302.508	425.000
373.813	303.033	425.000
223.683	417.347	426.000
222.665	417.329	426.000
350.965	384.412	427.000
350.093	385.555	427.000
349.047	385.274	427.000
222.693	417.192	428.000
223.719	416.858	428.000
347.436	382.426	429.000
348.162	382.709	429.000
346.655	382.786	429.000
371.972	300.949	430.000
372.203	301.604	430.000
371.806	302.028	430.000
371.649	301.598	430.000
370.731	301.928	430.000
101.771	405.038	431.000
102.786	404.128	431.000
346.012	383.233	432.000
349.102	383.395	432.000
349.059	385.159	432.000
348.924	384.306	432.000
103.346	402.506	433.000
102.813	401.995	433.000
102.431	401.662	433.000
243.704	450.720	434.000
245.286	449.249	434.000
245.125	449.274	434.000
320.326	368.601	435.000
320.167	368.358	435.000
319.960	368.825	435.000
319.532	368.747	435.000
319.994	367.228	436.000
319.873	366.827	436.000
42.870	251.415	437.000
42.611	251.849	437.000
42.205	251.918	437.000
54.302	244.716	438.000
54.329	244.809	438.000
54.431	244.832	438.000
54.460	244.619	438.000
54.183	244.741	438.000
54.360	244.507	438.000
54.233	244.961	438.000
54.491	245.328	438.000
54.329	244.652	438.000
54.267	244.834	438.000
54.100	244.500	438.000
54.219	244.335	438.000
54.621	245.017	438.000
54.165	245.058	438.000
54.582	244.726	438.000
53.258	244.803	438.000
73.030	420.731	439.000
73.389	420.987	439.000
75.432	420.433	439.000
74.560	419.498	439.000
75.201	420.275	439.000
74.312	418.032	439.000
112.363	418.802	440.000
111.863	418.894	440.000
112.037	418.931	440.000
112.205	418.733	440.000
112.132	418.980	440.000
111.643	419.177	440.000
128.893	452.922	441.000
128.863	452.975	441.000
128.804	452.900	441.000
129.029	452.758	441.000
128.940	452.725	441.000
160.316	419.046	442.000
159.352	419.219	442.000
160.423	419.216	442.000
160.589	419.683	442.000
316.694	303.991	443.000
316.946	304.072	443.000
316.111	303.849	443.000
316.919	304.514	443.000
382.151	324.268	444.000
381.821	323.444	444.000
481.914	309.079	445.000
481.986	308.795	445.000
496.588	295.556	446.000
496.872	295.438	446.000
116.643	339.478	447.000
116.314	339.732	447.000
225.796	378.134	448.000
225.679	377.640	448.000
225.532	377.421	448.000
225.571	377.454	448.000
225.264	377.610	448.000
226.140	377.262	448.000
226.151	377.493	448.000
226.203	377.751	448.000
226.207	377.700	448.000
225.790	376.774	448.000
226.128	377.622	448.000
237.697	356.236	449.000
237.404	356.313	449.000
236.871	355.893	449.000
237.100	356.198	449.000
236.663	356.552	449.000
237.229	356.333	449.000
237.595	355.976	449.000
241.670	430.214	450.000
240.490	429.619	450.000
425.554	332.938	451.000
424.734	331.920	451.000
424.883	331.641	451.000
423.631	330.931	451.000
423.061	332.693	451.000
423.615	333.163	451.000
422.813	333.456	451.000
20.481	380.073	452.000
20.825	380.506	452.000
21.260	380.201	452.000
21.147	380.970	452.000
20.364	381.289	452.000
20.587	381.424	452.000
20.814	381.369	452.000
21.057	380.631	452.000
21.009	380.864	452.000
33.190	262.836	453.000
33.539	263.310	453.000
35.199	263.594	453.000
34.932	263.193	453.000
34.804	262.297	453.000
34.508	262.708	453.000
35.078	263.460	453.000
34.828	263.568	453.000
34.818	263.009	453.000
34.696	263.526	453.000
35.114	262.750	453.000
35.136	263.381	453.000
35.352	263.453	453.000
34.036	263.283	453.000
35.389	262.650	453.000
35.725	262.518	453.000
35.838	263.871	453.000
37.041	264.578	453.000
113.061	445.907	454.000
112.830	444.728	454.000
112.360	444.120	454.000
112.803	444.603	454.000
112.071	444.719	454.000
111.155	446.101	454.000
110.809	446.419	454.000
125.294	375.853	455.000
125.787	375.622	455.000
147.368	417.905	456.000
147.737	417.296	456.000
151.028	392.863	457.000
151.179	391.702	457.000
226.411	389.136	458.000
226.373	389.270	458.000
225.643	389.631	458.000
225.818	389.752	458.000
225.792	389.579	458.000
226.196	390.122	458.000
319.839	365.794	459.000
318.572	364.897	459.000
373.102	348.484	460.000
372.839	348.454	460.000
373.044	347.282	460.000
378.333	401.608	461.000
379.056	402.530	461.000
417.645	300.484	462.000
417.942	299.101	462.000
409.867	123.761	463.000
410.060	124.667	463.000
443.174	284.000	464.000
441.768	283.516	464.000
442.073	283.857	464.000
458.090	269.723	465.000
458.091	267.466	465.000
438.928	339.348	466.000
439.011	339.502	466.000
439.191	339.316	466.000
438.610	339.196	466.000
438.548	339.549	466.000
438.671	338.898	466.000
262.892	300.784	467.000
262.775	300.682	467.000
275.450	408.340	468.000
274.512	406.761	468.000
381.847	381.986	469.000
381.336	381.779	469.000
381.750	381.140	469.000
381.681	378.729	469.000
382.206	378.759	469.000
382.890	377.794	469.000
383.702	378.780	469.000
384.845	377.858	469.000
386.022	378.520	469.000
390.999	298.423	470.000
391.637	298.345	470.000
391.917	297.735	470.000
392.624	297.801	470.000
392.218	298.320	470.000
391.654	298.588	470.000
390.715	298.367	470.000
390.332	297.398	470.000
390.375	298.290	470.000
466.300	388.795	471.000
465.683	388.948	471.000
467.120	388.804	471.000
289.527	359.203	472.000
288.871	358.669	472.000
288.423	358.653	472.000
288.797	358.800	472.000
316.186	305.551	473.000
315.167	304.819	473.000
319.249	365.278	474.000
318.842	364.810	474.000
318.661	364.496	474.000
319.410	364.392	474.000
320.144	364.643	474.000
409.151	261.233	475.000
409.383	261.151	475.000
409.478	261.498	475.000
409.325	261.781	475.000
409.968	123.427	476.000
409.248	123.353	476.000
482.092	309.038	477.000
482.111	309.003	477.000
481.716	309.225	477.000
147.873	394.804	478.000
148.042	394.836	478.000
161.059	419.189	479.000
160.883	420.327	479.000
161.378	422.014	479.000
259.262	311.917	480.000
259.604	311.425	480.000
258.960	311.298	480.000
258.076	311.895	480.000
257.911	311.686	480.000
258.419	311.172	480.000
258.332	310.357	480.000
442.538	284.211	481.000
442.561	284.215	481.000
442.575	284.402	481.000
442.605	284.424	481.000
442.753	283.866	481.000
442.517	284.393	481.000
442.639	284.319	481.000
442.747	284.455	481.000
442.853	284.109	481.000
470.026	290.740	482.000
468.980	290.308	482.000
491.385	308.340	483.000
490.782	309.106	483.000
111.880	418.892	484.000
111.281	418.868	484.000
112.456	418.983	484.000
112.092	418.695	484.000
111.501	418.255	484.000
111.484	417.983	484.000
111.548	419.515	484.000
111.666	418.868	484.000
112.093	418.688	484.000
111.672	418.787	484.000
111.741	418.936	484.000
112.177	418.800	484.000
111.631	418.804	484.000
239.349	426.679	485.000
240.859	426.116	485.000
281.399	394.157	486.000
280.878	396.116	486.000
280.272	395.769	486.000
348.118	384.486	487.000
347.552	384.581	487.000
346.276	384.795	487.000
346.375	385.284	487.000
346.007	384.850	487.000
247.804	327.826	488.000
247.304	327.868	488.000
432.510	361.152	489.000
433.190	361.115	489.000
472.792	372.242	490.000
472.754	371.824	490.000
473.148	372.058	490.000
472.859	371.870	490.000
473.945	371.986	490.000
475.088	372.487	490.000
496.897	295.324	491.000
497.493	295.139	491.000
31.579	202.012	492.000
31.259	202.772	492.000
263.601	299.144	493.000
263.385	299.106	493.000
420.664	333.798	494.000
420.282	334.899	494.000
419.821	335.526	494.000
[truncated: 29,277 more rows]
