# Supplementary material for: The transpeptidase PBP2 governs initial localization and activity of the major cell-wall synthesis machinery in E. coli
Source: eLife. 2020 Feb 20;9:e50629. doi: 10.7554/eLife.50629 (PMC7089770; doi:10.7554/eLife.50629)
Supplement: Source data 1. [file elife-50629-data1.zip › data/fast/PAmCherry/Mecinliq120_2.txt]

X Y ID
224.974	405.235	1.000
225.011	405.521	1.000
224.907	404.865	1.000
224.806	405.173	1.000
358.640	369.262	2.000
359.444	369.888	2.000
358.671	369.036	2.000
359.341	369.388	2.000
359.564	369.402	2.000
247.882	91.659	3.000
247.065	91.481	3.000
292.950	92.932	4.000
292.384	92.382	4.000
312.596	365.534	5.000
313.018	365.371	5.000
313.174	365.221	5.000
313.347	365.485	5.000
312.913	365.181	5.000
193.913	435.512	6.000
194.168	436.404	6.000
193.964	436.271	6.000
193.851	436.445	6.000
194.167	436.386	6.000
194.237	436.309	6.000
193.743	436.413	6.000
193.981	437.248	6.000
194.280	437.178	6.000
193.758	436.438	6.000
193.986	436.124	6.000
194.534	436.310	6.000
194.232	436.571	6.000
194.366	436.973	6.000
297.992	387.470	7.000
298.252	387.447	7.000
297.785	387.184	7.000
298.198	387.477	7.000
298.095	387.593	7.000
297.832	387.381	7.000
298.067	387.434	7.000
297.807	386.953	7.000
298.129	387.050	7.000
297.846	386.935	7.000
297.821	387.104	7.000
297.748	387.157	7.000
298.134	387.141	7.000
298.045	387.358	7.000
298.078	387.142	7.000
297.983	386.997	7.000
297.997	386.937	7.000
297.516	386.759	7.000
297.275	387.166	7.000
357.663	327.325	8.000
356.923	327.320	8.000
357.484	327.723	8.000
357.367	327.141	8.000
129.002	442.050	9.000
130.598	445.063	9.000
233.842	50.004	10.000
234.153	49.864	10.000
254.057	173.051	11.000
253.596	173.126	11.000
253.972	173.554	11.000
253.653	172.967	11.000
254.239	173.287	11.000
254.510	173.293	11.000
254.174	173.667	11.000
254.235	173.400	11.000
253.669	173.177	11.000
455.049	218.236	12.000
455.282	217.630	12.000
119.649	440.015	13.000
119.299	439.841	13.000
119.170	440.527	13.000
119.493	440.661	13.000
119.425	440.170	13.000
352.408	318.566	14.000
351.212	316.125	14.000
351.696	314.536	14.000
358.552	368.263	15.000
358.742	368.571	15.000
358.762	368.540	15.000
209.362	395.389	16.000
210.181	396.746	16.000
171.647	98.078	17.000
172.336	98.619	17.000
172.083	98.844	17.000
172.305	98.529	17.000
172.015	98.482	17.000
172.308	98.555	17.000
171.401	98.663	17.000
455.624	218.479	18.000
455.186	218.487	18.000
455.048	218.371	18.000
455.411	218.352	18.000
455.283	218.344	18.000
121.987	412.812	19.000
121.927	413.213	19.000
122.001	413.028	19.000
122.097	413.041	19.000
122.026	412.934	19.000
122.000	412.853	19.000
121.882	413.039	19.000
121.885	413.392	19.000
122.208	413.080	19.000
122.170	412.904	19.000
122.011	412.705	19.000
122.093	412.944	19.000
121.926	412.850	19.000
122.457	412.773	19.000
122.051	413.452	19.000
310.986	139.924	20.000
311.458	139.617	20.000
311.861	139.715	20.000
312.311	140.734	20.000
313.486	140.849	20.000
224.804	69.579	21.000
225.317	69.240	21.000
347.129	342.586	22.000
346.371	343.205	22.000
347.509	343.403	22.000
348.656	342.837	22.000
347.980	343.354	22.000
347.096	343.895	22.000
347.260	344.417	22.000
347.390	344.439	22.000
346.793	345.129	22.000
345.611	344.681	22.000
346.260	344.744	22.000
345.968	344.392	22.000
326.016	313.646	23.000
326.007	313.753	23.000
326.071	313.855	23.000
325.967	313.591	23.000
325.997	313.503	23.000
358.348	367.076	24.000
358.399	367.568	24.000
357.439	366.551	24.000
355.661	367.607	24.000
292.893	89.942	25.000
293.323	89.774	25.000
253.910	172.729	26.000
253.730	172.597	26.000
194.081	436.313	27.000
194.010	436.368	27.000
193.803	436.407	27.000
455.409	218.124	28.000
455.487	217.874	28.000
455.590	217.989	28.000
455.438	217.899	28.000
455.349	217.918	28.000
455.350	217.713	28.000
455.620	218.232	28.000
136.375	428.783	29.000
136.734	428.434	29.000
254.161	173.029	30.000
253.346	173.627	30.000
254.435	172.952	30.000
136.066	428.552	31.000
135.836	428.663	31.000
135.898	428.730	31.000
193.910	436.274	32.000
194.313	436.779	32.000
194.206	436.417	32.000
194.276	436.343	32.000
194.105	436.130	32.000
194.367	436.346	32.000
194.083	436.405	32.000
194.196	436.271	32.000
194.120	436.419	32.000
195.013	436.240	32.000
110.193	122.919	33.000
111.311	123.284	33.000
110.523	123.087	33.000
109.960	124.556	33.000
109.899	123.367	33.000
248.812	91.890	34.000
247.309	91.748	34.000
165.473	442.551	35.000
165.031	441.475	35.000
345.705	345.052	36.000
345.909	344.486	36.000
346.263	344.214	36.000
465.426	469.367	37.000
465.437	468.638	37.000
465.936	467.511	37.000
167.017	445.952	38.000
166.954	445.157	38.000
454.828	218.821	39.000
455.118	218.377	39.000
455.621	218.702	39.000
116.893	442.092	40.000
117.220	441.593	40.000
117.404	441.446	40.000
117.655	441.430	40.000
116.876	441.213	40.000
117.465	440.533	40.000
117.638	440.029	40.000
116.954	440.194	40.000
345.800	344.339	41.000
346.101	344.349	41.000
346.794	343.644	41.000
346.312	343.467	41.000
492.581	229.828	42.000
492.899	230.554	42.000
493.657	230.889	42.000
492.624	232.237	42.000
215.421	141.498	43.000
215.756	140.284	43.000
215.487	141.029	43.000
346.197	343.869	44.000
345.444	343.636	44.000
455.323	218.763	45.000
454.492	218.907	45.000
454.841	219.165	45.000
217.645	141.565	46.000
216.800	142.961	46.000
216.592	142.055	46.000
215.398	142.083	46.000
187.709	415.760	47.000
187.395	416.094	47.000
187.388	415.957	47.000
187.417	415.607	47.000
187.542	415.376	47.000
229.362	77.490	48.000
227.235	78.773	48.000
227.867	78.362	48.000
340.291	384.542	49.000
341.917	382.761	49.000
233.357	50.000	50.000
234.330	50.444	50.000
233.746	50.057	51.000
233.512	49.427	51.000
298.399	390.264	52.000
298.803	390.206	52.000
298.549	390.506	52.000
298.709	389.879	52.000
310.719	315.867	53.000
311.006	315.715	53.000
297.814	387.555	54.000
298.142	387.320	54.000
298.030	386.857	54.000
297.411	387.781	54.000
298.064	387.756	54.000
297.479	387.210	54.000
248.090	427.273	55.000
246.759	426.623	55.000
246.843	424.698	55.000
247.150	423.823	55.000
248.023	425.266	55.000
248.873	424.975	55.000
356.170	405.164	56.000
356.601	404.728	56.000
356.629	405.792	56.000
356.448	404.992	56.000
356.203	405.017	56.000
233.760	50.534	57.000
232.933	49.746	57.000
233.484	49.984	57.000
233.729	50.335	57.000
233.270	49.106	57.000
297.788	386.949	58.000
297.339	387.067	58.000
298.246	386.939	58.000
357.483	405.746	59.000
357.302	405.520	59.000
357.006	405.078	59.000
206.023	420.982	60.000
205.901	420.620	60.000
205.908	420.884	60.000
205.831	421.076	60.000
205.942	421.063	60.000
205.787	420.731	60.000
205.697	421.110	60.000
297.584	386.925	61.000
297.478	386.864	61.000
297.785	386.892	62.000
297.395	386.929	62.000
357.122	405.732	63.000
356.715	405.476	63.000
357.025	406.124	63.000
357.086	405.280	63.000
356.621	405.375	63.000
356.363	406.397	63.000
355.878	406.204	63.000
355.384	406.260	63.000
354.265	405.795	63.000
353.577	406.474	63.000
351.820	408.215	63.000
297.837	386.712	64.000
297.704	387.079	64.000
297.621	386.744	64.000
298.015	386.746	65.000
298.138	387.223	65.000
298.188	387.559	66.000
297.922	388.002	66.000
297.863	387.085	66.000
298.495	387.661	66.000
297.739	387.288	67.000
298.296	387.830	67.000
286.411	161.921	68.000
286.678	161.498	68.000
296.717	402.099	69.000
297.671	402.163	69.000
296.343	399.808	69.000
295.914	398.948	69.000
297.992	387.880	70.000
298.156	387.656	70.000
296.534	397.730	71.000
296.855	397.968	71.000
286.744	161.449	72.000
286.310	161.333	72.000
286.534	161.905	72.000
286.538	161.578	72.000
286.515	161.732	72.000
345.758	348.679	73.000
345.757	348.051	73.000
298.137	387.614	74.000
297.966	387.159	74.000
297.524	388.210	74.000
286.352	161.507	75.000
286.905	161.758	75.000
286.322	161.954	75.000
286.372	161.508	75.000
286.449	161.405	75.000
286.065	161.606	75.000
286.619	161.330	75.000
152.230	437.346	76.000
151.622	436.594	76.000
151.900	436.863	76.000
298.007	387.286	77.000
298.039	387.466	77.000
298.996	387.862	77.000
298.787	387.899	77.000
298.259	387.521	77.000
287.147	161.483	78.000
287.033	162.234	78.000
286.674	162.059	78.000
286.797	161.867	78.000
318.364	370.580	79.000
318.330	370.991	79.000
318.261	370.906	79.000
318.194	371.124	79.000
318.242	370.744	79.000
318.213	371.141	79.000
318.448	370.903	80.000
318.220	371.126	80.000
318.279	371.108	80.000
318.677	370.954	80.000
318.140	370.661	80.000
318.537	371.005	80.000
318.024	371.029	80.000
318.299	370.957	81.000
318.229	371.343	81.000
318.177	371.387	81.000
382.227	371.848	82.000
383.183	371.837	82.000
381.091	370.071	82.000
383.313	370.248	82.000
385.259	371.208	82.000
385.391	372.584	83.000
384.224	370.771	83.000
384.105	369.069	84.000
384.668	371.237	84.000
388.021	370.931	84.000
387.828	371.296	84.000
388.863	369.548	84.000
387.350	371.386	84.000
168.615	97.671	85.000
168.159	97.652	85.000
383.930	372.962	86.000
380.883	371.542	86.000
105.668	411.251	87.000
105.498	410.610	87.000
119.303	427.958	88.000
119.080	427.181	88.000
119.880	429.133	88.000
120.288	429.711	88.000
120.153	430.878	88.000
119.144	430.100	88.000
119.448	430.683	88.000
118.686	430.740	88.000
118.184	429.575	88.000
155.897	439.651	89.000
156.133	439.693	89.000
155.551	441.147	89.000
156.518	441.432	89.000
156.216	440.961	89.000
156.281	441.356	89.000
156.930	443.814	89.000
156.614	446.213	89.000
310.012	120.182	90.000
309.753	119.387	90.000
307.980	119.698	90.000
451.196	483.819	91.000
451.168	483.958	91.000
57.726	92.626	92.000
57.195	94.210	92.000
56.474	94.901	92.000
54.198	94.357	92.000
54.430	93.575	92.000
212.369	423.451	93.000
212.362	422.907	93.000
182.500	115.462	94.000
182.590	115.413	94.000
182.010	115.177	94.000
182.162	113.989	94.000
182.730	113.491	94.000
182.753	112.879	94.000
182.827	112.722	94.000
182.928	112.656	94.000
183.264	111.962	94.000
183.762	112.649	94.000
183.894	111.893	94.000
184.293	111.306	94.000
184.199	111.094	94.000
216.721	133.382	95.000
215.697	133.122	95.000
309.911	133.947	96.000
310.387	133.491	96.000
310.231	133.886	96.000
310.192	134.046	96.000
310.283	133.855	96.000
310.303	133.701	96.000
310.003	133.782	96.000
310.308	133.978	96.000
310.240	133.818	96.000
310.315	133.724	96.000
310.025	133.714	96.000
309.925	133.652	96.000
310.230	133.676	96.000
310.559	133.657	96.000
310.315	133.782	96.000
310.326	134.043	96.000
310.278	133.914	96.000
310.347	133.854	96.000
310.308	133.883	96.000
310.314	133.801	96.000
309.979	133.602	96.000
310.145	133.812	96.000
310.439	133.795	96.000
309.988	133.829	96.000
309.938	133.197	96.000
339.707	307.261	97.000
340.004	307.276	97.000
334.609	360.341	98.000
336.268	358.631	98.000
354.578	340.094	99.000
354.378	339.847	99.000
354.360	340.490	99.000
354.335	340.007	99.000
354.820	340.220	99.000
243.520	302.623	100.000
243.983	302.303	100.000
243.100	302.683	100.000
243.674	303.653	100.000
193.965	434.513	101.000
194.123	434.655	101.000
409.792	356.690	102.000
409.902	356.380	102.000
410.684	356.221	102.000
410.463	356.562	102.000
415.311	355.604	102.000
127.595	116.743	103.000
126.985	116.726	103.000
306.841	121.278	104.000
305.223	120.022	104.000
305.990	121.185	104.000
339.812	307.311	105.000
340.076	307.147	105.000
340.047	307.254	105.000
339.873	307.661	105.000
121.662	414.358	106.000
121.486	414.076	106.000
121.795	414.021	106.000
121.924	413.975	106.000
121.505	413.930	106.000
121.699	413.778	106.000
122.123	413.987	106.000
121.958	414.154	106.000
121.869	413.938	106.000
121.791	414.041	106.000
121.714	414.333	106.000
122.050	414.437	106.000
121.822	414.475	106.000
146.192	134.950	107.000
145.915	135.256	107.000
146.357	134.694	107.000
146.672	135.138	107.000
275.878	152.755	108.000
276.380	153.257	108.000
275.792	153.382	108.000
328.901	323.067	109.000
328.940	322.587	109.000
328.659	322.305	109.000
358.494	402.965	110.000
357.592	402.380	110.000
359.396	403.343	110.000
358.675	401.730	110.000
358.664	402.527	110.000
357.675	402.882	110.000
198.079	433.618	111.000
197.564	433.150	111.000
197.804	431.255	111.000
251.944	37.290	112.000
251.822	37.304	112.000
251.722	36.424	112.000
251.309	35.427	112.000
252.288	35.001	112.000
251.805	35.345	112.000
252.362	36.173	112.000
127.100	116.415	113.000
127.731	116.847	113.000
354.525	339.931	114.000
354.318	340.076	114.000
354.692	340.496	114.000
244.374	302.687	115.000
242.861	301.958	115.000
337.247	317.526	116.000
336.972	317.685	116.000
337.965	318.606	116.000
337.890	319.145	116.000
395.284	207.979	117.000
395.283	206.782	117.000
395.802	205.946	117.000
212.610	133.805	118.000
212.104	134.161	118.000
211.785	134.336	118.000
386.025	371.389	119.000
384.734	371.849	119.000
127.653	116.341	120.000
127.295	116.365	120.000
127.043	116.357	120.000
469.220	220.373	121.000
469.858	221.699	121.000
470.187	220.827	121.000
468.625	222.205	121.000
467.657	222.094	121.000
468.139	222.525	121.000
467.611	222.717	121.000
467.937	222.739	121.000
468.554	222.337	121.000
469.397	222.889	121.000
471.498	222.252	121.000
472.494	221.048	121.000
473.976	221.563	121.000
473.909	220.073	121.000
473.303	221.285	121.000
472.120	221.699	121.000
117.610	429.609	122.000
117.143	429.244	122.000
117.555	428.852	122.000
117.039	427.191	122.000
116.164	427.363	122.000
116.764	426.151	122.000
116.444	426.810	122.000
116.103	426.388	122.000
116.444	426.223	122.000
276.271	152.720	123.000
275.991	153.261	123.000
350.935	397.134	124.000
351.030	397.522	124.000
351.265	397.430	124.000
351.428	397.593	124.000
351.194	397.553	124.000
303.134	121.635	125.000
302.801	122.880	125.000
387.418	367.902	126.000
386.517	366.053	126.000
387.426	365.691	126.000
388.570	365.053	126.000
389.487	363.411	126.000
391.283	362.871	126.000
388.008	364.541	126.000
416.014	354.764	127.000
416.536	355.366	127.000
416.734	355.772	127.000
416.243	355.882	127.000
416.268	357.096	127.000
416.396	356.942	127.000
416.380	356.858	127.000
414.926	355.716	127.000
414.588	355.974	127.000
414.536	357.081	127.000
414.276	357.557	127.000
415.004	357.490	127.000
414.033	357.102	127.000
413.641	356.910	127.000
180.226	79.664	128.000
180.513	78.867	128.000
181.003	80.018	128.000
180.620	79.836	128.000
127.743	116.541	129.000
127.401	116.766	129.000
127.344	116.828	129.000
127.665	116.981	129.000
127.480	116.676	129.000
127.533	116.792	129.000
127.347	116.625	129.000
127.687	115.702	129.000
127.389	116.581	129.000
386.763	206.585	130.000
386.967	207.553	130.000
387.292	207.651	130.000
182.503	79.816	131.000
181.156	80.930	131.000
362.083	398.244	132.000
362.526	398.450	132.000
362.615	398.357	132.000
361.970	398.891	132.000
180.335	83.323	133.000
181.143	82.072	133.000
182.230	79.446	133.000
213.722	131.148	134.000
212.719	130.786	134.000
213.897	132.964	134.000
212.307	132.784	134.000
362.487	398.970	135.000
362.618	398.947	135.000
211.145	130.385	136.000
211.440	130.748	136.000
362.387	399.043	137.000
362.904	398.864	137.000
362.326	398.613	137.000
362.552	398.449	137.000
362.812	398.603	137.000
362.497	398.629	137.000
471.956	222.433	138.000
471.807	222.960	138.000
212.473	128.745	139.000
211.371	128.577	139.000
470.502	224.333	140.000
471.627	223.482	140.000
472.258	223.248	140.000
472.023	223.433	140.000
469.416	224.421	140.000
469.663	223.122	140.000
469.673	223.504	140.000
362.789	398.801	141.000
362.226	399.378	141.000
362.024	399.084	142.000
362.619	398.354	142.000
114.076	119.904	143.000
114.316	118.672	143.000
311.432	120.803	144.000
311.192	122.081	144.000
208.780	97.553	145.000
208.880	97.432	145.000
337.047	317.709	146.000
336.139	316.686	146.000
336.081	317.202	147.000
335.295	317.527	147.000
336.278	318.108	147.000
208.476	98.249	148.000
208.997	97.822	148.000
362.402	399.054	149.000
362.022	399.212	149.000
297.090	106.177	150.000
296.875	106.274	150.000
296.813	106.050	150.000
297.135	105.956	150.000
296.983	105.948	150.000
296.605	105.933	150.000
387.875	214.987	151.000
387.827	214.781	151.000
387.994	214.643	151.000
387.998	214.713	151.000
387.723	215.242	151.000
297.207	105.919	152.000
296.488	105.842	152.000
387.612	214.235	153.000
386.829	214.300	153.000
297.708	106.664	154.000
298.508	104.929	154.000
297.829	105.761	154.000
326.888	409.673	155.000
326.892	407.266	155.000
127.418	116.836	156.000
128.182	116.008	156.000
299.375	105.012	157.000
298.779	105.053	157.000
297.585	104.856	157.000
325.308	407.313	158.000
324.162	407.337	158.000
333.600	368.493	159.000
332.737	366.047	159.000
331.914	365.741	159.000
331.775	363.885	160.000
331.487	362.549	160.000
331.641	363.377	160.000
342.315	302.249	161.000
342.163	302.281	161.000
342.252	302.494	161.000
342.411	302.297	162.000
342.711	302.003	162.000
484.041	490.968	163.000
483.477	490.627	163.000
300.085	139.788	164.000
300.143	139.532	164.000
229.773	79.135	165.000
230.885	79.362	165.000
230.734	79.664	165.000
231.156	80.015	165.000
207.435	87.839	166.000
207.815	87.322	166.000
207.532	87.525	166.000
208.365	87.203	166.000
216.239	45.317	167.000
216.790	46.083	167.000
234.736	81.632	168.000
233.151	80.120	168.000
233.416	79.720	168.000
342.053	302.327	169.000
342.521	302.450	169.000
286.910	345.827	170.000
285.144	346.438	170.000
285.046	347.795	170.000
284.196	348.213	170.000
284.335	348.296	170.000
212.661	80.989	171.000
213.923	81.579	171.000
213.702	80.806	171.000
211.609	80.248	171.000
208.547	80.091	171.000
207.167	79.224	171.000
207.165	78.771	171.000
206.494	79.286	171.000
206.873	80.106	171.000
207.523	79.872	171.000
206.913	80.214	171.000
207.034	80.883	171.000
207.292	82.953	171.000
207.784	82.229	171.000
207.022	81.988	171.000
207.168	81.780	171.000
207.500	80.938	171.000
207.686	79.752	171.000
208.731	79.659	171.000
208.626	79.977	171.000
209.205	78.978	171.000
210.963	79.800	171.000
210.390	80.568	171.000
209.100	82.062	171.000
208.942	81.748	171.000
210.281	82.825	171.000
209.399	82.339	171.000
210.090	82.570	171.000
209.220	81.869	171.000
208.527	81.074	171.000
209.763	81.410	171.000
209.514	82.156	171.000
208.366	83.610	171.000
208.844	85.024	171.000
208.020	87.587	171.000
232.977	126.684	172.000
231.314	126.273	172.000
233.354	125.191	173.000
233.347	125.148	173.000
391.032	381.443	174.000
390.593	380.430	174.000
390.581	379.249	174.000
393.863	378.431	175.000
392.298	380.082	175.000
393.869	381.607	175.000
395.645	382.537	175.000
393.875	381.488	175.000
393.186	381.256	175.000
392.855	381.979	175.000
391.974	382.068	175.000
392.482	380.453	175.000
393.197	379.936	175.000
393.237	381.243	175.000
393.145	381.236	175.000
228.408	126.188	176.000
226.934	126.351	176.000
362.151	398.887	177.000
362.313	399.213	177.000
362.262	397.806	177.000
362.580	399.582	178.000
362.268	398.185	178.000
362.901	398.862	178.000
362.612	399.563	178.000
223.978	130.034	179.000
224.675	130.877	179.000
207.993	91.967	180.000
205.565	93.056	180.000
205.967	94.456	180.000
206.222	95.547	180.000
362.369	398.876	181.000
362.452	398.709	181.000
362.269	399.337	181.000
362.315	399.390	181.000
203.827	96.267	182.000
206.281	97.950	182.000
362.123	399.057	183.000
362.866	398.653	183.000
362.465	399.471	183.000
362.158	399.229	183.000
362.182	399.132	183.000
361.805	399.099	183.000
362.282	398.696	183.000
206.346	98.168	184.000
207.062	98.090	184.000
431.836	186.521	185.000
432.305	186.391	185.000
432.722	187.196	185.000
432.521	187.153	185.000
432.884	186.649	185.000
432.498	184.928	185.000
432.584	184.153	185.000
362.368	398.585	186.000
362.179	399.095	186.000
362.840	399.239	186.000
362.563	398.800	186.000
362.357	399.364	186.000
362.255	398.903	186.000
362.632	398.933	186.000
442.211	195.556	187.000
442.097	195.027	187.000
440.495	195.877	187.000
439.135	196.301	187.000
252.957	148.364	188.000
253.862	148.412	188.000
280.292	155.900	189.000
279.839	155.966	189.000
404.637	376.365	190.000
404.967	376.920	190.000
404.987	376.197	190.000
404.758	376.511	190.000
137.713	142.077	191.000
137.096	141.913	191.000
137.411	141.155	191.000
136.801	141.427	191.000
137.768	142.458	191.000
380.496	212.691	192.000
380.197	212.599	192.000
357.797	374.160	193.000
358.613	375.129	193.000
358.478	374.563	193.000
358.183	375.650	193.000
358.214	376.185	193.000
474.680	233.317	194.000
475.401	232.516	194.000
476.593	232.612	194.000
476.379	231.685	194.000
476.757	231.194	194.000
476.224	232.326	194.000
476.571	232.592	194.000
476.530	232.857	194.000
475.841	232.660	194.000
475.984	232.704	194.000
477.098	232.261	194.000
476.463	232.878	194.000
111.557	120.378	195.000
111.568	119.882	195.000
182.212	92.220	196.000
182.543	91.205	196.000
234.057	52.646	197.000
233.918	53.058	197.000
438.553	197.132	198.000
438.447	196.939	198.000
185.389	81.417	199.000
185.225	82.669	199.000
208.748	95.796	200.000
208.584	95.490	200.000
209.232	94.393	200.000
228.177	86.590	201.000
228.380	85.567	201.000
182.141	91.526	202.000
182.591	91.751	202.000
181.722	91.533	202.000
182.231	91.771	202.000
182.271	91.835	202.000
182.505	92.405	202.000
182.426	91.796	202.000
182.207	91.571	202.000
182.872	92.518	202.000
182.589	91.804	202.000
182.730	92.302	202.000
232.275	50.266	203.000
232.741	48.833	203.000
279.473	154.203	204.000
279.252	154.003	204.000
186.395	82.168	205.000
185.979	82.440	205.000
214.952	434.040	206.000
215.571	434.134	206.000
362.437	398.455	207.000
362.829	399.809	207.000
362.368	398.742	207.000
362.277	399.297	207.000
362.285	399.195	207.000
110.122	119.965	208.000
111.135	120.208	208.000
111.444	118.304	208.000
111.554	117.057	208.000
110.010	117.367	208.000
193.928	96.562	209.000
194.552	95.936	209.000
196.407	96.320	209.000
196.500	96.345	209.000
431.430	182.521	210.000
430.298	182.970	210.000
430.297	183.964	210.000
430.801	184.021	210.000
432.162	184.289	210.000
433.108	183.555	210.000
302.192	131.326	211.000
301.648	133.589	211.000
224.467	127.562	212.000
223.527	128.142	212.000
109.971	115.756	213.000
111.528	115.588	213.000
112.685	115.412	213.000
111.758	117.034	213.000
112.035	117.396	213.000
111.767	117.182	213.000
110.922	116.724	213.000
279.882	153.014	214.000
279.624	153.323	214.000
280.389	152.823	214.000
279.668	152.037	214.000
361.915	398.701	215.000
362.336	398.989	215.000
362.271	398.980	215.000
362.269	399.406	215.000
362.253	398.816	215.000
362.180	398.811	215.000
391.025	378.621	216.000
391.256	378.967	216.000
390.905	379.071	216.000
389.819	379.217	216.000
390.984	379.548	216.000
438.279	198.741	217.000
437.864	199.336	217.000
433.323	183.288	218.000
432.120	183.922	218.000
431.791	184.093	218.000
432.346	184.166	218.000
182.594	91.746	219.000
182.913	91.958	219.000
183.242	91.971	219.000
182.471	91.919	219.000
182.762	92.094	219.000
182.895	92.081	219.000
304.199	133.339	220.000
305.096	131.949	220.000
438.828	198.955	221.000
437.868	198.493	221.000
279.595	149.208	222.000
279.564	149.435	222.000
278.806	150.183	222.000
475.888	231.798	223.000
475.328	233.152	223.000
302.709	134.007	224.000
302.300	134.594	224.000
303.892	134.286	224.000
304.991	133.952	224.000
305.644	133.742	224.000
304.884	133.786	224.000
342.573	301.865	225.000
342.414	302.259	225.000
362.764	398.967	226.000
362.604	398.811	226.000
433.674	180.811	227.000
433.146	180.530	227.000
431.469	180.794	227.000
431.198	182.193	227.000
430.260	182.840	227.000
182.641	91.908	228.000
182.730	92.110	228.000
183.140	92.004	228.000
182.619	92.484	228.000
183.235	92.410	228.000
182.329	92.119	228.000
182.494	92.255	228.000
183.224	92.023	228.000
182.779	91.953	228.000
182.671	92.104	228.000
183.067	91.935	228.000
183.020	91.976	228.000
182.605	91.695	228.000
182.925	91.793	228.000
182.455	92.100	228.000
182.741	91.982	228.000
182.597	91.906	228.000
182.929	91.835	228.000
182.677	91.977	228.000
183.432	91.819	228.000
286.562	344.761	229.000
286.038	345.312	229.000
279.608	153.985	230.000
280.044	154.150	230.000
280.269	153.921	230.000
280.353	153.106	230.000
362.955	398.966	231.000
362.297	398.938	231.000
362.704	399.098	231.000
362.239	399.517	231.000
361.914	399.301	231.000
362.597	399.022	231.000
362.929	398.930	231.000
362.403	399.437	231.000
362.379	399.460	231.000
362.143	398.655	231.000
389.046	378.953	232.000
388.981	377.163	232.000
388.810	378.146	232.000
202.761	409.467	233.000
202.447	409.501	233.000
202.904	407.746	233.000
202.286	407.069	233.000
201.576	407.006	233.000
202.221	407.300	233.000
202.764	406.180	233.000
203.149	405.154	233.000
202.938	403.818	233.000
202.204	403.686	233.000
203.077	402.621	233.000
202.577	402.548	233.000
203.557	402.571	233.000
202.721	402.484	233.000
202.807	401.172	233.000
202.635	401.471	233.000
474.573	232.153	234.000
472.536	231.349	234.000
471.591	232.460	234.000
347.518	401.584	235.000
348.520	401.299	235.000
201.126	98.381	236.000
199.966	97.035	236.000
200.286	96.814	237.000
199.028	97.325	237.000
199.282	97.769	237.000
362.525	398.961	238.000
362.537	399.071	238.000
362.332	398.702	238.000
362.286	399.144	238.000
432.897	184.629	239.000
433.768	183.526	239.000
433.109	184.103	239.000
433.969	183.675	239.000
433.716	182.840	239.000
433.739	182.516	239.000
433.636	182.242	239.000
201.481	95.778	240.000
200.590	94.560	240.000
200.952	95.338	240.000
238.090	51.653	241.000
239.029	52.304	241.000
238.174	52.377	241.000
235.624	52.301	241.000
362.391	398.958	242.000
361.821	399.254	242.000
361.980	398.587	242.000
362.111	399.083	242.000
432.185	182.756	243.000
432.750	182.870	243.000
431.588	183.793	243.000
431.416	183.131	243.000
430.842	183.988	243.000
431.469	184.549	243.000
431.142	184.413	243.000
432.105	184.570	243.000
432.542	184.631	243.000
432.490	185.547	243.000
432.620	184.629	243.000
431.893	184.360	243.000
432.297	184.421	243.000
432.291	183.788	243.000
284.310	348.299	244.000
283.738	347.301	244.000
283.721	346.839	244.000
284.698	346.818	244.000
284.672	346.547	244.000
284.409	345.436	244.000
284.577	345.505	244.000
283.911	345.684	244.000
362.285	398.525	245.000
362.451	399.071	245.000
362.340	399.211	245.000
362.011	399.461	245.000
362.228	399.406	245.000
362.531	399.114	245.000
393.914	385.931	246.000
392.615	386.247	246.000
393.748	385.169	246.000
394.590	384.515	246.000
394.537	384.647	246.000
393.359	384.085	246.000
393.073	384.690	246.000
390.232	383.767	246.000
391.560	383.558	246.000
362.064	398.460	247.000
361.585	399.361	247.000
362.929	398.862	247.000
362.465	399.281	247.000
342.201	302.299	248.000
342.365	301.969	248.000
217.034	113.028	249.000
217.825	113.304	249.000
434.308	184.014	250.000
434.279	183.884	250.000
434.755	184.007	251.000
433.819	183.724	251.000
434.354	182.723	252.000
435.446	183.416	252.000
388.580	384.951	253.000
388.125	384.089	253.000
433.470	181.692	254.000
432.458	180.947	254.000
432.722	181.084	254.000
179.301	165.966	255.000
180.378	165.347	255.000
391.817	385.146	256.000
390.639	384.523	256.000
390.330	385.133	256.000
389.080	384.886	256.000
433.675	182.128	257.000
433.693	181.690	257.000
433.396	182.416	258.000
433.466	180.956	258.000
433.985	181.478	258.000
434.408	181.335	258.000
390.054	389.033	259.000
390.744	388.729	259.000
421.020	376.781	260.000
421.026	376.121	260.000
420.604	376.656	260.000
420.734	376.505	260.000
420.949	376.696	260.000
420.731	376.297	261.000
420.962	376.997	261.000
388.865	392.021	262.000
389.186	391.606	262.000
389.002	391.902	262.000
389.532	391.999	262.000
156.377	437.310	263.000
156.624	436.654	263.000
156.616	436.413	263.000
157.105	437.557	263.000
157.073	436.718	263.000
157.234	437.134	263.000
156.755	436.269	263.000
156.531	436.101	263.000
155.528	436.826	263.000
156.147	437.049	263.000
156.184	437.647	263.000
156.440	437.510	263.000
156.235	436.723	263.000
112.429	410.154	264.000
112.405	410.064	264.000
112.595	409.960	264.000
112.121	409.739	264.000
112.617	409.946	264.000
111.846	410.043	264.000
111.513	410.793	264.000
111.652	411.008	264.000
111.755	410.512	264.000
112.155	410.457	264.000
111.890	410.889	264.000
430.052	182.426	265.000
429.475	181.407	265.000
403.491	236.732	266.000
403.512	237.335	266.000
405.164	237.555	266.000
389.025	392.018	267.000
389.217	391.752	267.000
389.076	392.046	267.000
389.305	392.370	267.000
130.423	113.728	268.000
130.364	113.623	268.000
111.989	411.901	269.000
112.238	411.928	269.000
112.179	412.115	269.000
133.084	112.683	270.000
133.987	112.292	270.000
134.886	112.096	270.000
134.001	111.718	270.000
134.617	110.903	270.000
134.277	110.261	270.000
133.388	110.609	270.000
406.667	376.559	271.000
406.284	376.775	271.000
405.080	378.389	271.000
405.823	377.518	271.000
405.179	378.027	271.000
405.314	379.730	271.000
134.142	111.383	272.000
134.524	111.286	272.000
134.038	111.172	272.000
135.276	110.978	272.000
133.627	111.493	272.000
130.928	435.035	273.000
131.799	434.892	273.000
132.164	435.760	273.000
132.272	435.881	273.000
131.644	435.828	273.000
116.812	110.197	274.000
117.000	109.427	274.000
116.698	109.417	274.000
117.341	109.801	275.000
115.955	109.953	275.000
131.530	437.576	276.000
131.858	438.102	276.000
131.705	437.820	276.000
299.896	136.472	277.000
299.593	137.063	277.000
300.444	136.791	277.000
300.326	137.199	277.000
300.150	137.033	277.000
300.363	137.232	277.000
299.958	136.862	277.000
300.278	136.786	277.000
130.976	116.604	278.000
130.999	116.446	278.000
130.045	116.557	279.000
131.383	116.692	279.000
132.198	117.359	279.000
386.884	387.300	280.000
386.100	387.549	280.000
300.023	136.762	281.000
300.124	137.396	281.000
300.454	136.879	281.000
129.445	436.084	282.000
129.241	435.658	282.000
129.333	435.830	282.000
129.417	436.802	282.000
300.235	137.052	283.000
299.893	136.673	283.000
299.939	136.687	284.000
300.189	137.244	284.000
299.923	137.044	284.000
300.125	136.949	284.000
299.698	137.458	284.000
300.396	137.015	284.000
299.450	137.446	284.000
300.024	136.880	284.000
300.469	137.233	284.000
300.158	137.116	284.000
300.345	137.250	284.000
299.882	136.726	284.000
300.354	137.698	284.000
129.635	436.312	285.000
130.381	435.304	285.000
130.867	433.197	285.000
130.868	433.508	285.000
131.133	434.280	285.000
131.267	434.637	285.000
132.765	434.149	285.000
132.992	434.082	285.000
133.267	434.844	285.000
134.356	435.122	285.000
134.778	434.832	285.000
135.349	435.621	285.000
134.579	435.350	285.000
135.049	436.273	285.000
307.700	124.493	286.000
306.026	125.015	286.000
305.859	125.431	286.000
306.904	125.571	286.000
103.590	118.963	287.000
103.270	120.321	287.000
136.429	118.640	288.000
134.260	120.443	288.000
300.019	137.209	289.000
299.697	136.489	289.000
109.808	122.232	290.000
109.411	124.109	290.000
181.726	117.267	291.000
182.387	117.959	291.000
175.795	443.966	292.000
175.675	444.352	292.000
174.272	444.387	292.000
174.847	445.430	292.000
173.994	444.331	292.000
172.765	443.830	292.000
172.703	443.828	292.000
171.870	442.173	292.000
171.814	442.815	292.000
172.285	442.798	292.000
173.193	442.616	292.000
173.986	442.201	292.000
173.851	441.706	292.000
172.641	440.517	292.000
172.483	440.314	292.000
172.654	440.751	292.000
173.404	440.255	292.000
173.604	440.894	292.000
172.484	441.144	292.000
172.107	440.548	292.000
172.031	439.738	292.000
172.775	440.209	292.000
173.498	440.565	292.000
175.398	440.794	292.000
175.626	440.876	292.000
209.377	84.603	293.000
209.532	82.390	293.000
208.526	83.040	293.000
209.523	82.529	293.000
209.461	82.151	293.000
210.627	83.838	293.000
208.063	83.332	293.000
207.292	82.582	293.000
206.619	82.628	293.000
206.885	82.115	293.000
208.838	81.652	293.000
209.463	82.197	293.000
209.777	83.060	293.000
211.357	83.118	293.000
211.589	83.371	293.000
201.560	149.349	294.000
202.693	149.248	294.000
242.893	437.892	295.000
242.833	438.209	295.000
242.959	437.946	295.000
242.883	438.064	295.000
241.901	437.062	295.000
241.246	435.442	295.000
79.473	85.427	296.000
79.084	85.253	296.000
190.108	419.209	297.000
191.031	420.182	297.000
191.178	420.378	297.000
191.402	419.782	297.000
192.108	419.241	297.000
192.800	419.519	297.000
192.513	418.762	297.000
192.660	418.542	297.000
192.662	417.796	297.000
192.539	417.987	297.000
192.745	417.987	297.000
192.294	418.839	297.000
192.169	418.899	297.000
192.523	418.493	297.000
192.413	418.570	297.000
192.384	418.616	297.000
192.098	418.373	297.000
193.081	418.638	297.000
193.425	418.131	297.000
194.180	418.796	297.000
194.826	420.064	297.000
194.916	420.428	297.000
195.636	420.120	297.000
195.719	418.912	297.000
195.860	418.670	297.000
468.746	201.393	298.000
468.022	201.843	298.000
468.348	201.339	298.000
469.138	201.559	298.000
470.292	200.442	298.000
470.946	198.488	298.000
333.124	402.511	299.000
332.764	400.346	299.000
332.191	399.474	299.000
332.812	400.346	299.000
333.646	401.257	299.000
440.306	199.210	300.000
441.143	198.136	300.000
441.090	198.849	300.000
441.207	198.619	300.000
442.548	199.931	300.000
300.403	137.377	301.000
299.910	137.467	301.000
300.082	137.039	301.000
299.993	136.810	301.000
300.002	137.149	301.000
135.270	439.074	302.000
134.265	438.391	302.000
404.519	381.036	303.000
404.899	381.027	303.000
79.248	85.653	304.000
79.413	85.364	304.000
105.327	119.984	305.000
105.319	119.559	305.000
106.318	119.782	305.000
104.757	121.150	305.000
132.651	437.255	306.000
132.471	437.236	306.000
132.447	436.382	306.000
132.360	436.389	306.000
296.657	404.948	307.000
296.470	405.843	307.000
296.616	405.287	307.000
295.905	405.676	307.000
294.753	406.514	307.000
294.699	405.841	307.000
294.287	406.942	307.000
296.622	407.919	307.000
300.012	136.917	308.000
300.101	137.081	308.000
300.244	137.633	308.000
299.950	137.074	308.000
470.252	197.632	309.000
469.760	197.223	309.000
469.069	197.200	309.000
468.812	196.712	309.000
468.170	197.555	309.000
270.919	154.924	310.000
271.182	153.879	310.000
105.441	120.963	311.000
105.913	121.849	311.000
107.336	121.911	311.000
107.255	122.474	311.000
205.777	90.643	312.000
205.856	92.695	312.000
206.385	92.179	312.000
205.027	91.199	312.000
79.311	96.315	313.000
79.544	96.675	313.000
211.703	82.133	314.000
212.722	81.953	314.000
211.919	81.434	314.000
209.964	81.953	314.000
209.489	82.215	314.000
208.208	82.380	314.000
210.233	81.969	314.000
210.744	81.340	314.000
209.070	81.657	314.000
208.982	81.192	314.000
79.503	97.397	315.000
79.343	96.986	315.000
299.913	137.337	316.000
300.412	136.865	316.000
300.076	136.946	316.000
300.283	137.476	316.000
300.049	137.419	316.000
300.071	136.821	316.000
404.027	377.561	317.000
404.737	377.583	317.000
405.250	377.568	317.000
405.151	376.967	317.000
79.358	85.064	318.000
79.620	85.386	318.000
204.208	91.002	319.000
204.764	90.621	319.000
108.038	123.204	320.000
107.504	122.107	320.000
107.373	123.134	320.000
107.590	122.700	320.000
79.160	85.787	321.000
79.000	85.654	321.000
78.640	85.157	321.000
79.147	84.621	321.000
270.980	149.372	322.000
268.819	150.014	322.000
269.846	151.529	322.000
270.763	151.704	322.000
107.725	121.748	323.000
108.360	121.052	323.000
107.561	121.131	323.000
403.674	379.301	324.000
403.454	378.414	324.000
403.863	379.192	324.000
257.497	108.801	325.000
256.877	109.257	325.000
257.976	109.189	326.000
256.712	108.568	326.000
271.274	154.444	327.000
270.353	153.377	327.000
270.612	153.196	327.000
402.302	381.697	328.000
402.509	379.922	328.000
295.163	411.146	329.000
294.357	412.078	329.000
401.904	381.712	330.000
402.141	380.262	330.000
401.911	380.627	330.000
401.804	381.395	330.000
342.250	314.605	331.000
342.394	315.984	331.000
342.407	316.168	331.000
342.646	316.437	331.000
244.108	446.951	332.000
245.134	446.781	332.000
470.020	490.412	333.000
471.136	489.675	333.000
79.545	86.147	334.000
79.424	86.466	334.000
244.713	446.835	335.000
244.987	446.854	335.000
256.717	108.937	336.000
256.976	108.729	336.000
257.576	109.008	337.000
257.455	109.300	337.000
211.790	170.235	338.000
211.624	169.997	338.000
211.511	170.675	338.000
211.809	170.146	338.000
211.850	170.467	338.000
212.003	170.065	338.000
211.679	170.117	338.000
211.733	170.603	338.000
211.427	170.195	338.000
211.216	170.564	338.000
244.106	446.405	339.000
244.238	447.329	339.000
120.677	109.704	340.000
120.334	110.057	340.000
77.960	87.331	341.000
78.255	86.475	341.000
243.505	446.858	342.000
244.104	446.431	342.000
77.952	87.596	343.000
78.537	87.639	343.000
244.194	446.562	344.000
243.810	446.950	344.000
244.118	446.984	344.000
244.727	446.354	344.000
79.007	86.554	345.000
78.802	86.101	345.000
364.508	345.691	346.000
364.394	344.872	346.000
364.632	344.877	346.000
78.958	87.430	347.000
78.109	86.957	347.000
78.810	87.347	347.000
79.089	87.612	347.000
77.896	85.929	348.000
78.444	87.175	348.000
268.915	353.007	349.000
269.781	353.015	349.000
269.293	352.156	350.000
268.714	351.819	350.000
78.724	87.877	351.000
78.544	88.429	351.000
185.913	70.491	352.000
186.107	71.803	352.000
288.850	347.745	353.000
289.174	347.799	353.000
184.637	69.772	354.000
185.857	69.366	354.000
185.910	69.634	354.000
186.307	69.222	354.000
185.940	68.367	354.000
184.841	68.910	354.000
79.252	88.434	355.000
79.174	88.492	355.000
78.887	88.068	355.000
185.830	68.377	356.000
185.429	69.255	356.000
78.936	88.337	357.000
79.480	88.379	357.000
78.787	87.955	357.000
185.906	69.166	358.000
186.257	67.465	358.000
185.983	68.821	358.000
187.968	66.973	359.000
186.742	67.872	359.000
186.813	67.559	359.000
209.996	79.919	360.000
209.720	80.055	360.000
210.110	79.217	360.000
312.332	400.583	361.000
312.525	400.040	361.000
285.921	390.194	362.000
285.823	390.389	362.000
267.889	105.422	363.000
269.299	106.512	363.000
307.871	402.096	364.000
307.323	400.585	364.000
307.106	400.998	364.000
209.145	79.514	365.000
209.155	79.445	365.000
309.294	400.473	366.000
309.935	400.276	366.000
195.236	427.305	367.000
195.500	427.268	367.000
195.526	426.747	367.000
195.147	427.068	367.000
195.348	427.241	367.000
195.347	427.075	367.000
195.519	427.133	367.000
195.416	427.251	367.000
407.704	355.635	368.000
408.194	354.517	368.000
407.540	354.338	368.000
407.771	355.306	368.000
407.879	355.030	368.000
407.392	355.487	368.000
407.262	356.554	368.000
407.599	356.437	368.000
408.115	355.583	368.000
408.097	354.647	368.000
405.373	353.714	368.000
483.257	239.913	369.000
483.240	239.946	369.000
192.812	106.335	370.000
192.916	104.673	370.000
194.001	105.067	370.000
337.570	322.457	371.000
337.318	322.883	371.000
337.461	322.900	371.000
337.313	322.693	371.000
371.307	351.075	372.000
370.522	350.821	372.000
372.254	351.199	372.000
371.148	351.720	372.000
371.256	351.654	372.000
371.204	351.627	372.000
370.860	351.438	372.000
371.266	351.262	372.000
371.329	351.671	372.000
371.460	351.321	372.000
194.483	146.958	373.000
194.658	146.526	373.000
194.971	146.852	373.000
195.075	146.920	373.000
301.788	106.683	374.000
301.380	106.876	374.000
300.990	107.118	374.000
300.951	107.350	374.000
220.498	432.082	375.000
220.164	432.798	375.000
483.461	239.851	376.000
484.849	239.165	376.000
483.869	238.519	376.000
268.344	149.783	377.000
270.394	148.451	377.000
193.822	105.537	378.000
193.823	105.374	378.000
193.674	105.687	378.000
194.548	106.260	378.000
194.571	147.098	379.000
194.962	146.953	379.000
196.161	147.343	379.000
486.059	217.944	380.000
485.755	219.034	380.000
486.471	219.729	380.000
486.797	220.812	380.000
195.588	427.064	381.000
195.742	427.677	381.000
195.348	427.561	381.000
195.449	427.174	381.000
195.448	427.216	381.000
194.963	427.468	381.000
194.970	427.433	381.000
195.072	426.953	381.000
195.391	427.217	381.000
195.563	427.469	381.000
195.272	427.557	381.000
195.504	427.278	381.000
364.921	358.723	382.000
363.897	359.035	382.000
195.706	148.119	383.000
194.814	148.132	383.000
371.456	351.364	384.000
371.662	351.918	384.000
371.300	351.525	384.000
187.542	113.912	385.000
187.027	116.194	385.000
196.658	147.682	386.000
196.462	146.545	386.000
363.062	359.082	387.000
362.706	358.572	387.000
362.750	358.730	387.000
363.070	358.838	387.000
362.220	358.034	387.000
362.277	358.411	387.000
361.216	359.593	387.000
362.628	360.123	387.000
371.538	351.384	388.000
372.107	351.511	388.000
371.300	351.446	388.000
194.982	105.593	389.000
194.600	105.731	389.000
192.969	105.086	389.000
193.727	105.403	389.000
194.247	106.207	389.000
371.883	351.881	390.000
371.188	351.483	390.000
371.274	351.862	390.000
371.301	351.788	390.000
371.809	351.708	390.000
230.410	89.642	391.000
228.823	89.812	391.000
149.135	133.297	392.000
148.692	132.583	392.000
194.647	105.860	393.000
193.733	107.315	393.000
194.027	104.854	393.000
362.412	362.342	394.000
363.037	360.896	394.000
362.539	361.280	394.000
363.150	363.031	394.000
363.228	362.735	394.000
363.143	362.753	394.000
371.799	351.469	395.000
371.863	351.550	395.000
371.169	352.260	395.000
193.741	104.031	396.000
192.806	102.885	396.000
194.009	102.949	396.000
299.583	364.883	397.000
298.911	364.810	397.000
371.630	351.652	398.000
371.544	351.218	398.000
371.179	351.814	399.000
371.539	351.459	399.000
372.182	351.739	399.000
192.350	100.919	400.000
191.891	100.782	400.000
193.011	100.867	400.000
191.580	99.632	401.000
191.587	99.649	401.000
191.542	99.028	401.000
190.439	99.465	401.000
190.028	100.178	401.000
189.919	101.197	401.000
189.912	101.976	401.000
373.904	356.747	402.000
374.182	357.579	402.000
374.599	357.279	402.000
374.533	357.719	402.000
148.261	123.145	403.000
148.041	123.596	403.000
148.777	122.953	403.000
189.879	101.856	404.000
189.742	101.542	404.000
190.278	101.047	404.000
191.676	101.444	404.000
190.736	99.573	405.000
190.719	99.873	405.000
190.284	99.853	405.000
374.426	357.169	406.000
374.132	357.274	406.000
267.457	153.831	407.000
267.249	154.563	407.000
374.501	356.954	408.000
374.495	356.887	408.000
373.710	357.517	408.000
254.735	38.247	409.000
255.159	37.750	409.000
188.857	97.803	410.000
189.288	97.913	410.000
188.902	98.907	410.000
310.411	395.506	411.000
310.343	395.267	411.000
310.469	395.045	411.000
310.668	395.875	411.000
310.139	395.363	411.000
311.572	396.044	411.000
307.625	401.811	411.000
222.584	142.265	412.000
222.846	143.433	412.000
190.722	103.143	413.000
190.978	102.679	413.000
306.826	400.801	414.000
306.100	401.176	414.000
305.536	401.974	414.000
432.385	208.974	415.000
432.612	209.663	415.000
433.499	208.439	415.000
198.111	49.016	416.000
197.595	48.028	416.000
432.450	207.528	417.000
432.926	208.327	417.000
386.392	396.071	418.000
385.838	395.769	418.000
386.612	395.303	418.000
386.791	395.185	418.000
286.937	392.860	419.000
287.226	392.984	419.000
287.042	393.646	419.000
286.882	393.369	419.000
208.043	40.505	420.000
209.263	39.521	420.000
211.261	38.741	420.000
211.501	38.534	421.000
211.595	39.931	421.000
286.595	392.808	422.000
286.204	393.651	422.000
289.452	396.778	423.000
290.840	397.131	423.000
289.488	397.684	423.000
288.371	398.817	423.000
289.479	398.433	424.000
289.231	400.194	424.000
289.962	402.846	425.000
291.915	403.251	425.000
390.377	392.024	426.000
390.692	392.176	426.000
390.560	392.165	426.000
390.529	392.049	426.000
390.736	392.192	426.000
390.677	392.129	426.000
390.624	392.060	426.000
390.418	392.036	426.000
390.463	392.033	426.000
390.513	391.895	426.000
390.440	391.908	426.000
390.505	392.059	426.000
390.600	392.010	426.000
283.287	160.426	427.000
283.133	160.110	427.000
284.557	160.680	427.000
284.071	161.202	427.000
284.095	160.254	427.000
285.618	158.301	427.000
286.337	158.674	428.000
286.389	158.498	428.000
420.166	371.697	429.000
420.039	371.318	429.000
420.100	371.535	429.000
419.924	371.192	429.000
419.818	371.407	429.000
420.223	371.261	429.000
287.941	160.002	430.000
288.168	158.265	430.000
404.929	387.417	431.000
404.231	385.753	431.000
420.052	371.375	432.000
420.156	371.428	432.000
420.114	371.482	432.000
419.860	371.389	432.000
420.244	371.756	432.000
405.125	386.360	433.000
406.641	384.318	433.000
407.165	385.011	433.000
406.082	383.762	433.000
405.455	384.278	433.000
404.077	381.896	433.000
404.734	382.657	433.000
265.710	88.909	434.000
268.258	89.592	434.000
403.924	384.367	435.000
404.196	382.275	435.000
405.050	381.978	435.000
35.760	209.816	436.000
34.136	207.985	436.000
34.114	207.513	436.000
244.999	176.083	437.000
245.147	175.708	437.000
245.886	175.322	437.000
246.272	174.819	437.000
246.654	175.878	437.000
245.883	176.240	437.000
245.882	176.122	437.000
246.211	176.386	437.000
246.043	174.682	437.000
246.120	174.921	437.000
246.461	174.448	437.000
246.657	173.787	437.000
246.637	172.756	437.000
211.709	190.127	438.000
213.048	189.924	438.000
213.056	189.713	438.000
212.466	189.403	438.000
225.997	205.743	439.000
225.938	205.350	439.000
225.865	205.668	439.000
226.171	205.421	439.000
226.221	205.140	439.000
225.371	258.750	440.000
225.505	259.378	440.000
225.377	259.035	440.000
225.288	259.206	440.000
225.120	259.274	440.000
225.428	259.263	440.000
225.382	258.994	440.000
225.301	259.253	440.000
311.922	379.496	441.000
312.448	379.034	441.000
313.078	379.653	441.000
313.126	379.431	441.000
247.347	420.462	442.000
247.146	420.746	442.000
246.369	421.386	442.000
247.328	421.947	442.000
247.712	422.025	442.000
247.409	422.675	442.000
533.716	366.442	443.000
534.114	365.999	443.000
534.105	365.715	443.000
533.922	366.038	443.000
534.010	365.830	443.000
534.192	366.296	443.000
533.878	365.700	443.000
534.197	365.797	443.000
534.083	365.939	443.000
534.094	365.822	443.000
534.019	365.781	443.000
533.959	365.803	443.000
534.385	366.492	443.000
25.522	427.251	444.000
25.526	427.752	444.000
25.304	428.693	444.000
25.792	429.015	444.000
25.460	428.936	444.000
25.641	429.429	444.000
25.422	429.229	444.000
25.598	429.223	444.000
25.543	429.437	444.000
25.258	428.859	444.000
25.500	429.375	444.000
25.610	429.396	444.000
25.400	428.902	444.000
25.492	428.794	444.000
123.924	193.061	445.000
123.321	193.473	445.000
123.641	193.813	445.000
124.197	192.369	445.000
125.556	192.057	445.000
127.237	192.536	445.000
270.567	127.779	446.000
271.760	128.447	446.000
270.557	128.049	446.000
271.517	127.589	446.000
144.279	228.725	447.000
143.096	227.612	447.000
142.610	227.774	447.000
142.371	228.636	447.000
143.608	228.896	447.000
198.733	152.652	448.000
198.961	152.570	448.000
178.463	234.553	449.000
178.390	233.571	449.000
177.345	233.287	449.000
177.618	233.832	449.000
180.712	250.373	450.000
179.380	251.239	450.000
180.618	251.941	450.000
179.746	253.924	450.000
179.292	254.300	450.000
180.360	254.675	450.000
180.040	254.621	450.000
172.214	266.355	451.000
171.803	266.375	451.000
171.148	265.272	451.000
170.826	265.749	451.000
169.497	266.727	451.000
169.642	266.690	451.000
169.702	267.350	451.000
269.686	308.179	452.000
269.501	308.216	452.000
270.206	307.838	452.000
270.164	308.253	452.000
270.305	308.303	452.000
269.706	307.925	452.000
239.155	328.350	453.000
238.991	328.579	453.000
238.887	328.340	453.000
238.838	328.687	453.000
238.723	328.723	453.000
239.152	329.160	453.000
239.213	328.343	453.000
239.004	329.167	453.000
239.032	328.542	453.000
238.927	328.714	453.000
238.635	328.636	453.000
238.966	328.653	453.000
239.027	328.246	453.000
238.818	328.573	453.000
239.093	328.306	453.000
238.511	328.666	453.000
238.831	328.287	453.000
239.520	328.316	453.000
362.907	370.492	454.000
363.007	371.461	454.000
363.537	372.305	454.000
362.641	371.676	454.000
363.173	371.079	454.000
364.289	372.993	454.000
364.658	372.050	454.000
365.706	371.301	454.000
538.878	383.842	455.000
538.905	384.087	455.000
538.844	383.971	455.000
539.289	383.870	455.000
538.938	383.842	455.000
539.394	383.686	455.000
82.745	210.580	456.000
83.471	210.780	456.000
83.006	210.483	456.000
242.262	149.754	457.000
241.879	149.895	457.000
241.666	149.792	457.000
241.724	149.621	457.000
242.510	149.656	457.000
228.431	357.165	458.000
229.838	359.502	458.000
231.167	358.649	458.000
231.691	358.462	458.000
229.798	359.833	458.000
229.501	361.190	458.000
229.763	360.868	458.000
230.018	360.431	458.000
230.244	360.216	458.000
543.982	400.531	459.000
544.326	400.890	459.000
544.354	400.745	459.000
544.449	400.503	459.000
248.311	178.368	460.000
248.009	178.426	460.000
248.708	178.214	460.000
145.996	373.197	461.000
145.479	373.574	461.000
145.307	373.183	461.000
145.364	373.097	461.000
145.484	372.972	461.000
[truncated: 17,863 more rows]
