# Supplementary material for: The transpeptidase PBP2 governs initial localization and activity of the major cell-wall synthesis machinery in E. coli
Source: eLife. 2020 Feb 20;9:e50629. doi: 10.7554/eLife.50629 (PMC7089770; doi:10.7554/eLife.50629)
Supplement: Source data 1. [file elife-50629-data1.zip › data/fast/PAmCherry/Mecinliq120_3.txt]

X Y ID
72.137	454.316	1.000
72.908	454.851	1.000
72.731	454.550	1.000
71.304	454.295	1.000
71.391	454.534	1.000
71.151	454.475	1.000
71.088	454.362	1.000
70.643	452.225	1.000
70.579	453.389	1.000
68.668	455.748	1.000
67.243	456.989	1.000
66.581	457.002	1.000
65.712	457.079	1.000
64.684	457.483	1.000
66.077	456.435	1.000
65.901	456.469	1.000
65.178	456.380	1.000
63.852	455.733	1.000
65.521	455.509	1.000
64.302	456.577	1.000
65.038	457.322	1.000
64.335	459.295	1.000
64.155	458.992	1.000
64.627	459.221	1.000
63.874	459.253	1.000
64.230	458.821	1.000
64.548	458.590	1.000
64.232	459.569	1.000
63.376	460.354	1.000
62.179	461.697	1.000
61.317	462.447	1.000
137.514	451.801	2.000
139.102	451.547	2.000
138.238	451.874	2.000
132.872	20.087	3.000
133.571	20.311	3.000
203.234	344.067	4.000
203.900	345.856	4.000
451.426	123.888	5.000
451.579	123.766	5.000
451.833	123.744	5.000
451.638	123.591	5.000
451.231	123.693	5.000
451.571	123.967	5.000
451.502	124.276	5.000
451.515	124.036	5.000
451.949	123.901	5.000
451.850	123.799	5.000
451.825	124.480	5.000
451.562	124.254	5.000
451.869	125.068	5.000
451.626	125.118	5.000
451.635	125.283	5.000
451.538	124.967	5.000
358.318	140.374	6.000
358.620	141.279	6.000
358.444	140.819	6.000
357.692	139.270	6.000
357.338	138.466	6.000
356.882	139.374	6.000
356.872	140.287	6.000
356.301	142.582	6.000
96.190	199.623	7.000
95.771	199.400	7.000
467.428	158.941	8.000
467.647	158.610	8.000
467.087	158.617	8.000
467.372	158.407	8.000
539.715	151.404	9.000
539.514	151.350	9.000
539.190	151.022	9.000
539.302	151.500	9.000
539.193	151.474	9.000
539.110	151.099	9.000
451.498	173.178	10.000
451.640	172.648	10.000
371.841	198.238	11.000
371.699	198.106	11.000
371.755	197.881	11.000
371.634	198.024	11.000
371.463	197.740	11.000
371.711	198.041	11.000
371.121	197.887	11.000
371.715	197.959	11.000
371.952	197.991	11.000
372.023	197.984	11.000
371.693	197.995	11.000
371.348	197.745	11.000
311.699	279.814	12.000
311.517	279.576	12.000
311.746	280.238	12.000
311.280	279.720	12.000
520.840	328.249	13.000
521.456	327.783	13.000
521.441	328.331	13.000
19.335	212.528	14.000
20.395	211.684	14.000
20.337	210.658	14.000
21.111	211.495	14.000
21.922	211.276	14.000
22.764	212.760	14.000
23.468	213.590	14.000
22.610	213.786	14.000
21.993	212.682	14.000
20.310	211.643	14.000
19.772	211.455	14.000
19.980	211.704	14.000
144.229	48.820	15.000
143.876	48.634	15.000
144.185	48.692	15.000
145.375	336.567	16.000
146.163	336.466	16.000
145.096	337.794	16.000
144.117	337.267	16.000
72.008	124.623	17.000
72.148	124.666	17.000
72.040	124.617	17.000
71.954	124.530	17.000
72.240	124.529	17.000
71.772	124.486	17.000
72.498	124.641	17.000
72.177	124.824	17.000
71.755	124.589	17.000
71.856	124.474	17.000
72.377	124.366	17.000
414.399	167.783	18.000
413.893	167.557	18.000
414.102	168.138	18.000
414.077	167.211	18.000
414.115	167.619	18.000
414.141	167.915	18.000
413.907	167.498	18.000
414.105	167.337	18.000
413.814	167.483	18.000
414.484	167.462	18.000
414.359	166.996	18.000
414.547	166.856	18.000
415.076	167.675	18.000
490.631	159.681	19.000
491.489	159.475	19.000
492.503	159.121	19.000
493.602	160.373	19.000
494.146	160.543	19.000
493.541	159.993	19.000
493.211	159.252	19.000
492.239	158.646	19.000
491.137	157.984	19.000
492.250	158.908	19.000
31.355	200.354	20.000
31.745	200.594	20.000
67.224	213.380	21.000
66.962	213.437	21.000
67.178	213.251	21.000
67.380	213.071	21.000
407.627	111.576	22.000
407.395	112.059	22.000
408.031	112.020	22.000
408.895	112.119	22.000
399.557	124.417	23.000
399.393	124.650	23.000
399.622	123.908	23.000
399.993	123.127	23.000
400.909	124.871	23.000
400.652	125.275	23.000
335.820	197.890	24.000
335.782	197.841	24.000
335.634	197.644	24.000
336.045	198.151	24.000
335.825	197.499	24.000
335.501	197.655	24.000
335.558	197.459	24.000
335.843	197.626	24.000
335.469	197.838	24.000
335.767	197.640	24.000
335.591	197.867	24.000
420.405	186.820	25.000
419.877	185.759	25.000
419.656	185.955	25.000
420.208	185.723	25.000
432.052	199.469	26.000
432.090	198.941	26.000
431.852	199.158	26.000
432.639	199.304	26.000
10.802	217.062	27.000
10.847	217.184	27.000
10.667	217.749	27.000
151.113	377.538	28.000
151.843	376.049	28.000
204.284	346.979	29.000
203.758	346.847	29.000
375.472	161.086	30.000
375.326	160.906	30.000
375.409	160.647	30.000
375.209	160.883	30.000
375.077	161.273	30.000
375.166	161.199	30.000
375.304	161.099	30.000
375.295	161.354	30.000
375.137	161.362	30.000
293.250	245.204	31.000
292.927	244.971	31.000
292.881	245.566	31.000
292.830	245.113	31.000
292.804	245.436	31.000
292.939	245.338	31.000
293.211	245.655	31.000
138.933	452.221	32.000
139.167	452.107	32.000
175.423	363.640	33.000
174.258	364.557	33.000
324.148	249.738	34.000
324.369	249.744	34.000
324.191	249.925	34.000
324.034	249.882	34.000
324.471	250.603	34.000
324.288	250.036	34.000
324.119	250.032	34.000
95.521	215.581	35.000
96.051	215.551	35.000
95.850	215.823	35.000
95.676	215.650	35.000
95.744	215.697	35.000
95.680	215.601	35.000
95.845	216.092	35.000
95.587	215.753	35.000
95.654	215.443	35.000
96.591	215.538	35.000
203.794	321.741	36.000
204.731	321.956	36.000
205.740	320.745	36.000
205.740	320.598	36.000
204.629	320.647	36.000
205.650	318.957	36.000
207.315	317.675	36.000
206.156	317.817	36.000
205.510	318.054	36.000
205.493	318.138	36.000
206.185	317.892	36.000
207.900	317.074	36.000
208.596	316.612	36.000
207.921	317.179	36.000
206.604	316.343	36.000
206.926	315.470	36.000
207.990	315.193	36.000
207.047	315.526	36.000
206.776	315.051	36.000
491.781	140.284	37.000
491.550	140.587	37.000
491.878	140.975	37.000
491.831	140.490	37.000
491.889	140.679	37.000
492.457	140.807	37.000
491.870	140.324	37.000
491.863	140.875	37.000
492.262	140.848	37.000
491.875	140.771	37.000
492.042	141.121	37.000
492.057	140.933	37.000
491.979	141.171	37.000
492.179	140.898	37.000
491.954	141.186	37.000
492.036	141.295	37.000
492.033	141.326	37.000
133.517	20.338	38.000
133.730	20.199	38.000
141.411	335.511	39.000
141.204	334.652	39.000
140.995	336.223	39.000
142.623	334.976	39.000
141.865	336.069	39.000
141.784	335.737	39.000
141.615	335.889	39.000
142.099	336.350	39.000
141.869	335.947	39.000
140.950	333.114	39.000
299.127	196.447	40.000
299.660	196.851	40.000
299.822	197.995	40.000
299.492	197.361	40.000
299.742	198.248	40.000
156.628	371.257	41.000
156.358	370.909	41.000
174.627	363.863	42.000
174.549	364.646	42.000
174.119	364.162	42.000
176.274	363.523	42.000
176.457	362.935	42.000
177.395	361.567	42.000
177.222	360.902	42.000
177.607	360.615	42.000
301.417	175.560	43.000
301.404	175.260	43.000
301.386	175.528	43.000
301.150	175.352	43.000
539.266	151.438	44.000
539.234	151.245	44.000
458.237	195.374	45.000
457.215	193.760	45.000
456.754	193.343	45.000
456.177	193.278	45.000
456.495	194.323	45.000
144.758	244.564	46.000
144.663	244.552	46.000
145.768	244.642	46.000
145.350	244.736	46.000
145.073	244.881	46.000
145.876	244.662	46.000
319.163	287.029	47.000
318.663	286.770	47.000
318.703	288.270	47.000
319.149	289.312	47.000
319.257	288.665	47.000
320.123	288.365	47.000
320.225	288.964	47.000
320.686	289.059	47.000
321.474	288.650	47.000
320.682	288.197	47.000
320.246	288.676	47.000
321.897	288.201	47.000
67.401	213.438	48.000
67.163	213.453	48.000
67.080	213.356	48.000
67.175	213.581	48.000
144.397	48.983	49.000
144.191	48.768	49.000
100.343	206.690	50.000
99.960	206.847	50.000
56.620	436.899	51.000
57.266	437.277	51.000
57.309	438.292	51.000
354.847	144.057	52.000
354.800	144.536	52.000
224.844	264.351	53.000
225.924	263.912	53.000
225.707	263.811	53.000
222.659	289.624	54.000
222.768	289.250	54.000
519.814	329.007	55.000
520.023	328.859	55.000
-5.064	230.467	56.000
-3.979	230.573	56.000
-4.086	230.433	56.000
-4.065	230.539	56.000
-3.861	230.834	56.000
144.120	48.284	57.000
144.401	48.678	57.000
150.940	377.958	58.000
152.672	378.784	58.000
151.485	378.278	58.000
150.330	378.886	58.000
149.544	379.173	58.000
100.404	206.786	59.000
100.416	206.572	59.000
100.514	206.613	59.000
100.101	206.514	59.000
100.632	206.326	59.000
100.122	206.504	59.000
99.898	206.357	59.000
100.546	206.338	59.000
99.941	206.456	59.000
99.889	206.256	59.000
100.470	206.793	59.000
100.674	206.361	59.000
448.326	162.686	60.000
447.983	161.779	60.000
447.470	161.752	60.000
447.570	162.133	60.000
448.485	161.180	60.000
449.659	161.343	60.000
450.052	161.406	60.000
450.200	161.129	60.000
449.762	160.565	60.000
449.796	159.365	60.000
449.347	159.816	60.000
449.369	159.633	60.000
450.261	159.661	60.000
449.476	159.549	60.000
449.186	159.388	60.000
449.349	159.977	60.000
448.786	159.224	60.000
447.922	158.723	60.000
448.129	157.979	60.000
449.340	157.742	60.000
450.032	157.109	60.000
125.125	431.903	61.000
124.794	431.854	61.000
124.892	431.754	61.000
124.977	431.522	61.000
125.292	431.666	61.000
125.272	431.568	61.000
125.119	431.783	61.000
124.968	431.861	61.000
125.128	431.419	61.000
301.325	198.444	62.000
300.807	198.912	62.000
144.399	49.115	63.000
144.005	48.835	63.000
156.119	370.695	64.000
156.852	370.897	64.000
206.261	347.276	65.000
205.619	346.611	65.000
206.593	345.229	65.000
204.548	344.267	65.000
204.149	344.530	65.000
520.561	329.218	66.000
521.276	327.484	66.000
522.022	327.012	66.000
133.639	20.647	67.000
133.634	20.292	67.000
133.715	20.243	67.000
-3.136	230.408	68.000
-3.507	230.058	68.000
-3.903	229.679	68.000
-3.544	230.251	68.000
-3.132	230.220	68.000
-3.076	230.762	68.000
149.495	380.256	69.000
149.148	379.375	69.000
148.725	379.242	69.000
522.171	327.942	70.000
521.615	327.269	70.000
140.554	333.341	71.000
141.278	335.191	71.000
321.476	287.974	72.000
320.708	288.148	72.000
320.609	288.163	72.000
320.363	287.678	72.000
520.415	326.853	73.000
521.530	327.170	73.000
147.547	379.343	74.000
148.241	379.703	74.000
156.420	371.521	75.000
156.259	371.289	75.000
417.529	166.574	76.000
417.613	166.910	76.000
417.791	166.474	76.000
141.729	335.562	77.000
143.285	334.532	77.000
431.691	113.751	78.000
431.695	114.571	78.000
431.237	114.399	78.000
431.989	113.530	78.000
432.222	113.921	78.000
114.035	204.594	79.000
114.206	203.441	79.000
114.826	203.697	79.000
156.749	371.026	80.000
156.189	371.620	80.000
156.254	371.354	80.000
100.306	206.580	81.000
99.808	206.451	81.000
99.968	206.583	81.000
100.412	206.195	81.000
100.210	206.473	81.000
100.346	206.070	81.000
100.014	205.761	81.000
517.409	171.285	82.000
517.494	171.351	82.000
517.226	171.248	82.000
517.124	170.873	82.000
517.210	171.387	82.000
517.247	171.459	82.000
146.245	379.214	83.000
146.237	377.724	83.000
145.032	377.468	83.000
145.275	376.556	83.000
145.339	376.575	83.000
186.917	328.158	84.000
187.458	327.743	84.000
187.937	327.607	84.000
187.409	327.814	84.000
417.555	165.547	85.000
417.710	165.215	85.000
417.383	165.049	85.000
467.228	159.038	86.000
467.347	158.646	86.000
467.152	158.795	86.000
432.080	113.591	87.000
431.674	113.832	87.000
431.884	114.534	87.000
431.798	114.138	87.000
61.346	461.307	88.000
60.090	462.079	88.000
156.743	370.863	89.000
156.207	371.237	89.000
114.455	204.436	90.000
113.980	204.621	90.000
114.266	204.600	90.000
113.453	204.588	90.000
417.036	164.925	91.000
417.000	165.283	91.000
417.281	164.888	91.000
417.579	165.344	91.000
417.301	165.480	91.000
416.961	165.599	91.000
416.940	165.214	91.000
173.130	358.671	92.000
173.173	359.837	92.000
517.445	171.077	93.000
517.359	170.809	93.000
517.228	171.421	94.000
517.344	171.660	94.000
517.283	171.211	94.000
516.876	171.262	94.000
517.797	171.313	94.000
516.645	171.120	94.000
517.458	171.157	94.000
516.765	170.916	94.000
60.810	461.251	95.000
59.844	461.336	95.000
229.419	263.351	96.000
230.685	262.133	96.000
201.341	290.073	97.000
202.561	291.126	97.000
432.101	113.877	98.000
432.239	113.861	98.000
156.629	370.807	99.000
156.148	370.991	99.000
416.977	165.734	100.000
416.803	165.525	100.000
416.801	166.039	100.000
416.643	165.926	100.000
417.225	166.416	100.000
417.216	165.921	100.000
417.359	165.855	100.000
100.097	206.599	101.000
99.889	206.445	101.000
100.125	206.244	101.000
100.048	206.046	101.000
99.898	207.006	101.000
100.309	206.150	101.000
99.929	205.943	101.000
100.124	205.884	101.000
100.227	205.744	101.000
100.016	206.001	101.000
100.009	205.825	101.000
517.137	171.215	102.000
517.347	171.122	102.000
517.014	171.304	102.000
517.313	171.082	102.000
431.740	114.271	103.000
432.107	113.203	103.000
156.682	371.326	104.000
157.412	370.911	104.000
156.436	371.110	104.000
417.609	165.639	105.000
417.357	166.360	105.000
417.752	165.113	105.000
417.570	165.220	105.000
417.113	165.143	105.000
516.977	171.202	106.000
517.328	171.116	106.000
517.582	170.937	106.000
516.833	171.221	106.000
516.623	171.561	106.000
517.035	171.276	106.000
307.632	208.289	107.000
307.222	209.123	107.000
306.413	208.484	107.000
65.445	463.698	108.000
62.744	462.538	108.000
100.743	206.268	109.000
100.092	206.605	109.000
99.654	206.710	109.000
417.257	165.787	110.000
417.423	165.712	110.000
417.235	166.819	110.000
55.272	440.082	111.000
56.309	441.088	111.000
517.310	171.096	112.000
516.987	171.488	112.000
516.794	171.460	112.000
517.649	171.609	112.000
517.152	171.486	112.000
517.043	171.210	112.000
53.014	442.811	113.000
54.142	443.684	113.000
100.231	206.917	114.000
100.711	206.119	114.000
417.948	165.474	115.000
418.248	166.585	115.000
418.121	166.476	115.000
494.186	446.982	116.000
493.781	446.746	116.000
494.139	447.330	116.000
493.942	446.882	116.000
494.367	447.346	116.000
494.237	446.717	116.000
494.178	446.955	116.000
494.078	446.974	116.000
494.149	447.288	116.000
494.289	447.144	116.000
418.362	166.218	117.000
417.212	166.257	117.000
417.240	166.034	117.000
417.224	165.416	117.000
417.334	165.767	117.000
517.248	170.972	118.000
516.895	171.304	118.000
516.997	171.553	118.000
516.853	171.010	118.000
517.085	170.689	118.000
516.822	170.925	118.000
516.750	170.946	118.000
516.965	171.414	118.000
232.824	278.606	119.000
233.403	278.522	119.000
233.447	278.661	119.000
304.835	196.271	120.000
306.011	196.406	120.000
305.956	196.434	120.000
305.087	196.491	120.000
303.753	197.304	120.000
304.186	197.752	120.000
229.545	264.221	121.000
228.797	264.191	121.000
100.014	206.710	122.000
100.536	206.404	122.000
77.293	204.514	123.000
78.338	205.811	123.000
79.204	206.377	123.000
516.537	170.913	124.000
516.914	171.620	124.000
516.783	171.345	124.000
516.961	171.340	124.000
516.917	170.960	124.000
516.866	171.573	124.000
517.125	171.841	124.000
79.369	205.382	125.000
79.309	205.751	125.000
518.157	171.732	126.000
517.342	171.367	126.000
517.380	170.986	126.000
516.726	171.278	126.000
125.332	43.964	127.000
125.138	43.889	127.000
125.352	43.474	127.000
125.607	44.236	127.000
100.744	206.427	128.000
100.238	206.950	128.000
517.011	171.164	129.000
516.907	170.543	129.000
517.376	170.818	129.000
57.006	446.100	130.000
55.987	445.790	130.000
125.964	43.720	131.000
125.209	43.646	131.000
408.924	106.781	132.000
408.783	107.049	132.000
516.956	170.865	133.000
516.691	171.263	133.000
517.240	171.354	133.000
100.040	205.984	134.000
100.093	206.317	134.000
99.732	206.348	134.000
517.714	170.988	135.000
516.787	170.292	135.000
182.753	323.189	136.000
182.646	321.787	136.000
182.752	321.485	136.000
182.534	321.117	136.000
182.542	321.498	136.000
182.342	322.555	136.000
181.811	322.101	136.000
408.318	107.118	137.000
408.569	107.482	137.000
401.470	200.860	138.000
401.307	200.829	138.000
402.218	200.228	138.000
403.062	199.496	138.000
403.490	199.497	138.000
404.158	199.389	138.000
404.599	199.507	138.000
404.644	199.369	138.000
404.128	199.182	138.000
404.093	198.544	138.000
403.873	198.730	138.000
403.886	198.640	138.000
404.781	197.569	138.000
404.645	197.848	138.000
100.387	206.159	139.000
99.791	206.808	139.000
100.050	206.328	139.000
526.168	150.800	140.000
526.537	150.778	140.000
525.534	151.533	140.000
181.726	318.529	141.000
181.383	318.235	141.000
180.998	317.865	141.000
432.821	114.348	142.000
432.136	114.127	142.000
66.032	217.398	143.000
66.211	217.470	143.000
66.265	217.355	143.000
66.082	217.100	143.000
66.348	217.291	143.000
66.308	217.283	143.000
65.848	217.392	143.000
405.236	197.517	144.000
405.647	198.267	144.000
406.039	198.558	144.000
406.343	198.087	144.000
406.088	198.138	145.000
405.785	198.414	145.000
405.519	197.884	145.000
404.973	197.139	145.000
405.360	198.201	145.000
406.058	198.198	145.000
405.740	198.641	145.000
405.207	198.678	145.000
405.535	198.768	145.000
405.838	198.552	145.000
406.011	198.664	145.000
406.178	198.501	145.000
405.959	197.845	145.000
405.346	197.680	145.000
405.710	197.698	145.000
405.853	197.896	145.000
405.373	198.252	145.000
404.890	197.777	145.000
367.435	185.490	146.000
367.984	184.730	146.000
368.016	184.572	146.000
368.255	183.846	146.000
369.329	184.346	146.000
369.536	184.338	146.000
369.381	184.152	146.000
369.353	183.775	146.000
368.995	183.289	146.000
52.815	203.525	147.000
52.692	203.894	147.000
52.413	204.296	147.000
52.708	204.311	147.000
52.277	204.777	147.000
52.456	205.422	147.000
52.648	205.638	147.000
52.719	204.777	147.000
52.583	204.638	147.000
403.906	196.730	148.000
404.106	196.653	148.000
404.457	196.046	148.000
403.803	196.026	148.000
403.721	195.841	148.000
403.173	195.565	148.000
404.130	195.103	148.000
402.280	196.003	148.000
401.249	195.841	148.000
401.003	195.782	148.000
402.405	194.836	148.000
114.145	202.245	149.000
115.277	202.229	149.000
115.601	202.750	149.000
116.280	202.704	149.000
114.824	202.392	149.000
113.092	202.071	149.000
113.462	202.133	149.000
114.057	200.846	149.000
432.342	113.146	150.000
431.764	112.869	150.000
401.114	195.048	151.000
400.486	196.027	151.000
432.682	113.160	152.000
432.208	113.373	152.000
432.681	112.888	153.000
432.725	113.097	153.000
432.313	112.913	153.000
432.564	112.894	153.000
432.301	112.817	153.000
432.252	112.793	153.000
446.165	199.421	154.000
446.255	199.450	154.000
446.056	199.314	154.000
445.965	199.190	154.000
445.849	199.250	154.000
446.592	199.705	154.000
446.325	199.306	154.000
446.535	199.309	154.000
446.212	199.265	154.000
446.467	199.671	154.000
446.154	199.055	154.000
446.202	199.346	154.000
446.043	199.389	154.000
446.299	199.603	154.000
446.150	199.212	154.000
446.373	199.255	154.000
446.350	199.351	154.000
446.051	199.186	154.000
446.010	198.814	154.000
445.873	199.181	154.000
446.208	198.971	154.000
446.028	199.047	154.000
432.819	112.954	155.000
432.872	113.340	155.000
432.238	112.854	155.000
432.682	112.952	155.000
432.313	112.964	155.000
432.893	113.057	155.000
432.861	113.499	155.000
432.566	113.310	155.000
432.317	113.042	155.000
432.638	112.481	155.000
431.840	112.852	155.000
432.722	112.627	155.000
432.444	112.892	155.000
446.541	199.156	156.000
446.100	199.524	156.000
446.476	199.485	157.000
446.429	199.117	157.000
446.130	199.227	157.000
446.639	200.612	157.000
103.456	466.297	158.000
103.046	466.330	158.000
181.579	318.039	159.000
182.177	318.222	159.000
182.575	318.347	159.000
485.040	166.953	160.000
485.383	166.556	160.000
485.531	166.301	160.000
485.673	166.546	160.000
485.356	166.614	160.000
485.451	166.840	160.000
485.893	166.637	160.000
485.561	167.032	160.000
485.655	166.601	160.000
485.783	166.500	160.000
485.651	166.774	160.000
358.490	186.876	161.000
358.907	186.392	161.000
359.377	186.890	161.000
359.775	187.098	161.000
359.948	187.263	161.000
359.778	187.594	161.000
358.849	187.308	161.000
358.185	186.914	161.000
358.580	187.253	161.000
359.226	186.821	161.000
358.710	185.850	161.000
358.867	186.543	161.000
359.103	186.140	161.000
359.345	186.265	161.000
359.832	185.576	161.000
359.297	186.080	161.000
358.233	185.797	161.000
358.134	185.113	161.000
434.888	177.114	162.000
435.059	176.902	162.000
318.828	232.040	163.000
318.553	232.468	163.000
317.600	231.873	163.000
316.304	232.577	163.000
316.040	232.052	163.000
316.256	232.171	163.000
316.690	231.182	163.000
316.663	231.349	163.000
316.704	231.503	163.000
316.699	231.420	163.000
316.787	231.523	163.000
316.698	231.633	163.000
315.221	230.924	163.000
315.443	231.541	163.000
26.130	207.264	164.000
27.479	207.880	164.000
28.458	209.637	164.000
111.408	448.047	165.000
111.438	446.514	165.000
403.760	170.746	166.000
403.601	171.136	166.000
402.185	171.427	166.000
401.353	171.979	166.000
400.423	173.044	166.000
400.017	174.000	166.000
400.770	173.547	166.000
400.988	174.966	166.000
401.436	176.437	166.000
402.248	175.650	166.000
401.133	175.919	166.000
401.393	176.250	166.000
401.449	175.805	166.000
400.356	174.598	166.000
400.288	173.276	166.000
138.555	236.248	167.000
138.973	236.784	167.000
138.519	236.750	167.000
138.703	238.086	167.000
138.481	239.991	167.000
138.655	240.249	167.000
137.787	239.270	167.000
223.398	286.727	168.000
223.173	286.830	168.000
223.618	287.230	168.000
224.217	287.227	168.000
224.145	286.813	168.000
223.718	287.065	168.000
223.645	287.109	168.000
223.441	286.713	168.000
223.200	286.821	168.000
224.107	287.160	168.000
223.786	286.826	168.000
223.996	287.194	168.000
224.025	287.104	168.000
224.024	287.553	168.000
224.082	287.021	168.000
51.773	447.521	169.000
50.884	447.172	169.000
51.446	446.706	169.000
62.912	458.804	170.000
62.381	457.955	170.000
191.156	326.912	171.000
191.571	326.625	171.000
191.430	326.805	171.000
191.379	326.896	171.000
191.421	326.687	171.000
191.247	327.571	171.000
356.293	317.690	172.000
356.790	318.318	172.000
356.873	319.424	172.000
356.514	319.297	172.000
356.373	319.533	172.000
356.058	319.707	172.000
356.029	319.952	172.000
129.857	434.075	173.000
130.216	434.559	173.000
130.405	434.757	173.000
130.650	435.195	173.000
387.040	108.557	174.000
386.636	109.786	174.000
388.212	109.568	174.000
388.190	109.254	174.000
357.648	148.593	175.000
357.775	149.184	175.000
357.686	149.011	175.000
357.516	148.372	175.000
357.448	149.051	175.000
357.586	148.739	175.000
357.595	149.106	175.000
358.131	148.334	175.000
357.046	148.622	175.000
357.131	148.807	175.000
357.646	148.925	175.000
357.919	149.069	175.000
357.492	148.253	175.000
357.685	148.860	175.000
357.553	148.861	175.000
357.763	148.663	175.000
357.483	148.776	175.000
357.602	149.179	175.000
357.450	148.632	175.000
460.112	147.559	176.000
460.075	149.044	176.000
459.976	148.791	176.000
460.525	149.346	176.000
459.643	148.898	176.000
459.792	149.000	176.000
435.455	177.137	177.000
434.755	177.223	177.000
435.288	177.310	177.000
435.326	176.960	177.000
422.499	193.797	178.000
422.089	193.735	178.000
420.674	192.306	178.000
420.868	192.513	178.000
421.074	191.731	178.000
422.023	192.392	178.000
422.304	191.212	178.000
470.574	196.761	179.000
470.577	197.589	179.000
470.937	198.527	179.000
307.593	272.078	180.000
307.807	271.557	180.000
307.518	271.672	180.000
307.488	271.681	180.000
307.670	271.435	180.000
110.579	446.422	181.000
110.694	446.835	181.000
110.490	447.419	181.000
110.754	447.493	181.000
109.484	447.425	181.000
108.657	448.638	181.000
107.728	448.284	181.000
106.318	448.641	181.000
106.322	448.411	181.000
169.027	24.586	182.000
168.936	25.245	182.000
189.893	346.999	183.000
189.907	346.876	183.000
189.865	346.648	183.000
189.699	347.348	183.000
181.541	317.737	184.000
182.453	317.941	184.000
184.216	287.544	185.000
183.926	288.876	185.000
184.355	288.887	185.000
183.912	289.023	185.000
184.377	288.611	185.000
506.063	160.925	186.000
505.805	161.306	186.000
505.894	162.179	186.000
505.634	161.915	186.000
505.220	162.275	186.000
414.521	134.305	187.000
415.223	133.167	187.000
416.370	133.130	187.000
435.038	177.240	188.000
435.307	176.722	188.000
168.232	24.691	189.000
168.309	24.417	189.000
168.359	24.524	189.000
168.467	24.757	189.000
168.645	24.808	189.000
168.668	24.883	189.000
169.305	25.519	189.000
359.028	318.065	190.000
359.645	316.403	190.000
359.826	316.584	190.000
360.010	316.667	190.000
360.872	315.103	190.000
209.353	344.200	191.000
208.807	343.677	191.000
383.972	176.658	192.000
384.431	177.516	192.000
183.234	289.384	193.000
183.330	289.062	193.000
183.165	288.475	193.000
182.679	288.846	193.000
181.951	288.611	193.000
182.036	289.382	193.000
182.336	288.903	193.000
182.561	289.234	193.000
182.958	289.189	193.000
182.109	289.350	193.000
182.500	289.292	193.000
181.623	288.556	193.000
182.474	289.460	193.000
182.787	289.915	193.000
182.113	289.049	193.000
182.512	289.456	193.000
183.199	289.278	193.000
183.211	288.957	193.000
182.572	288.525	193.000
182.496	287.315	193.000
181.643	287.687	193.000
181.929	288.023	193.000
181.840	288.708	193.000
181.844	288.832	193.000
181.631	289.023	193.000
182.060	289.953	193.000
181.602	290.238	193.000
181.606	289.371	193.000
181.556	288.639	193.000
182.501	286.312	193.000
183.983	287.050	193.000
184.084	286.866	193.000
183.156	286.626	193.000
58.710	454.861	194.000
58.471	454.973	194.000
417.882	136.458	195.000
416.467	135.222	195.000
548.968	263.196	196.000
548.960	262.624	196.000
327.236	266.538	197.000
326.783	266.558	197.000
359.365	316.079	198.000
359.469	318.274	198.000
358.263	318.782	198.000
358.702	318.512	198.000
358.960	318.124	198.000
359.517	319.784	198.000
358.848	319.666	198.000
359.016	318.682	198.000
359.600	319.309	198.000
225.387	287.612	199.000
224.196	287.313	199.000
224.196	287.206	199.000
548.551	262.782	200.000
548.721	262.666	200.000
58.613	454.450	201.000
59.326	454.784	201.000
58.687	454.786	201.000
58.993	454.502	201.000
58.570	454.981	201.000
58.077	454.379	201.000
389.981	168.410	202.000
391.038	169.220	202.000
391.130	170.370	202.000
390.987	171.084	202.000
391.535	171.166	202.000
391.942	171.497	202.000
391.138	171.295	202.000
391.136	171.174	202.000
391.623	171.507	202.000
392.037	170.714	202.000
391.933	169.667	202.000
394.051	167.978	202.000
395.124	168.158	202.000
394.647	167.951	202.000
142.190	31.087	203.000
143.041	31.419	203.000
315.012	232.275	204.000
314.376	232.740	204.000
314.553	233.147	204.000
315.370	232.572	204.000
316.330	232.823	204.000
315.949	232.684	204.000
315.788	231.871	204.000
314.953	231.056	204.000
168.299	24.660	205.000
168.898	24.661	205.000
168.610	24.358	205.000
549.954	263.637	206.000
549.102	263.280	206.000
224.629	287.323	207.000
224.492	287.718	207.000
142.617	31.663	208.000
142.357	31.691	208.000
142.607	31.508	208.000
142.812	31.931	208.000
142.245	31.985	208.000
142.193	31.554	208.000
357.956	184.240	209.000
357.885	184.495	209.000
360.101	276.920	210.000
360.361	276.857	210.000
360.544	277.573	210.000
359.662	276.863	210.000
359.721	277.781	210.000
360.638	277.316	210.000
359.970	278.000	210.000
359.649	277.708	210.000
359.233	275.961	210.000
168.325	24.594	211.000
168.737	25.092	211.000
224.513	287.498	212.000
224.204	288.136	212.000
224.753	287.763	212.000
224.602	287.387	212.000
224.704	288.076	212.000
224.350	287.765	212.000
224.620	287.091	212.000
224.758	287.474	212.000
224.437	287.610	212.000
549.695	263.065	213.000
550.007	263.361	213.000
58.483	454.684	214.000
58.750	454.520	214.000
357.812	184.053	215.000
358.249	183.907	215.000
358.183	183.212	215.000
355.990	262.765	216.000
356.726	262.634	216.000
356.471	262.586	216.000
356.347	262.321	216.000
360.096	318.928	217.000
360.594	319.868	217.000
360.191	319.099	217.000
360.403	320.806	217.000
142.562	32.100	218.000
142.572	31.890	218.000
142.970	31.772	218.000
142.454	31.371	218.000
142.507	31.781	218.000
143.079	31.386	218.000
168.892	24.264	219.000
168.753	24.958	219.000
168.388	24.707	219.000
394.127	153.819	220.000
393.780	153.308	220.000
394.289	153.035	220.000
356.980	262.907	221.000
356.087	263.411	221.000
423.413	192.221	222.000
422.874	193.131	222.000
422.584	192.708	222.000
422.207	191.823	222.000
421.488	190.915	222.000
265.177	355.818	223.000
265.879	355.795	223.000
358.107	276.187	224.000
357.978	275.987	224.000
142.800	31.532	225.000
142.753	31.030	225.000
138.724	252.852	226.000
137.186	251.967	226.000
138.173	252.062	226.000
137.744	252.307	226.000
224.372	288.300	227.000
223.941	287.778	227.000
552.149	262.905	228.000
551.772	264.259	228.000
168.998	24.729	229.000
169.062	24.502	229.000
169.495	24.892	229.000
387.108	106.209	230.000
387.206	107.843	230.000
387.011	107.394	230.000
386.988	107.884	230.000
359.367	276.661	231.000
359.909	276.793	231.000
142.312	31.017	232.000
142.737	31.973	232.000
224.396	287.957	233.000
224.092	287.918	233.000
223.623	288.555	233.000
58.912	454.874	234.000
59.596	454.396	234.000
168.891	24.415	235.000
168.773	24.771	235.000
231.700	272.109	236.000
231.911	271.950	236.000
232.418	272.419	236.000
232.005	272.179	236.000
232.471	272.279	236.000
231.938	272.281	236.000
231.935	272.341	236.000
232.078	272.198	236.000
232.146	272.052	236.000
232.152	272.050	236.000
232.057	272.066	236.000
232.417	271.907	236.000
231.988	272.061	236.000
232.060	272.223	236.000
232.047	272.159	236.000
232.226	272.049	236.000
231.978	272.138	236.000
232.372	272.170	236.000
231.977	272.006	236.000
232.052	272.022	236.000
232.085	272.201	236.000
232.043	271.871	236.000
232.057	272.165	236.000
232.249	272.144	236.000
232.034	272.171	236.000
232.454	271.759	236.000
224.329	288.392	237.000
224.277	287.958	237.000
223.903	288.610	238.000
223.443	288.410	238.000
420.537	190.926	239.000
420.049	190.332	239.000
113.232	220.391	240.000
114.149	220.427	240.000
223.405	288.325	241.000
223.876	288.435	241.000
136.293	251.561	242.000
136.058	252.028	242.000
136.691	251.405	242.000
136.989	251.005	242.000
137.736	251.299	242.000
381.069	291.880	243.000
380.857	291.026	243.000
418.629	190.512	244.000
419.646	190.100	244.000
224.336	288.124	245.000
223.760	288.191	245.000
435.396	144.085	246.000
435.280	144.250	246.000
435.220	143.205	246.000
395.554	191.623	247.000
394.618	190.686	247.000
224.216	288.455	248.000
223.664	287.987	248.000
224.267	287.988	248.000
224.385	288.151	248.000
223.825	288.522	248.000
223.912	288.456	248.000
224.207	288.210	248.000
223.876	288.266	248.000
136.627	253.475	249.000
137.905	253.423	249.000
137.045	253.334	249.000
135.155	253.273	249.000
134.979	253.396	249.000
133.507	253.396	249.000
132.840	254.860	249.000
133.558	254.617	249.000
168.369	24.799	250.000
168.245	24.525	250.000
168.545	24.831	250.000
167.676	24.775	250.000
503.783	162.777	251.000
505.302	162.285	251.000
168.205	24.325	252.000
168.220	25.018	252.000
168.181	24.319	252.000
169.271	25.422	252.000
317.521	216.178	253.000
317.733	216.689	253.000
317.538	216.171	253.000
317.300	216.356	253.000
317.580	216.408	253.000
317.531	216.420	253.000
503.684	163.566	254.000
505.121	162.492	254.000
504.988	161.735	254.000
504.723	161.654	254.000
391.578	149.150	255.000
390.928	149.220	255.000
390.162	149.516	255.000
422.876	192.236	256.000
422.294	192.288	256.000
420.866	192.287	256.000
420.958	191.151	256.000
152.681	46.320	257.000
153.018	45.468	257.000
224.349	288.196	258.000
223.894	288.526	258.000
223.689	288.785	258.000
420.923	192.067	259.000
421.907	192.987	259.000
317.451	217.389	260.000
317.817	217.064	260.000
317.549	216.781	261.000
317.349	216.934	261.000
317.341	216.874	261.000
524.974	154.199	262.000
526.079	153.644	262.000
525.990	153.501	262.000
298.322	261.426	263.000
298.465	261.785	263.000
298.737	261.003	263.000
298.255	261.550	263.000
298.521	261.558	263.000
298.780	261.418	263.000
298.543	261.193	263.000
298.886	261.515	263.000
299.000	261.155	263.000
298.612	261.683	263.000
299.189	261.722	263.000
298.905	262.346	263.000
300.050	263.278	263.000
299.866	264.557	263.000
298.967	262.996	263.000
299.085	263.665	263.000
298.876	263.501	263.000
298.583	263.258	263.000
299.465	262.861	263.000
300.239	263.255	263.000
299.876	263.709	263.000
299.728	263.335	263.000
299.479	262.722	263.000
299.555	261.200	263.000
299.805	261.141	263.000
299.662	260.854	263.000
300.500	260.561	263.000
300.779	260.638	263.000
300.392	260.647	263.000
300.481	260.614	263.000
299.886	260.322	263.000
300.312	259.884	263.000
299.937	259.730	263.000
299.661	259.993	263.000
299.394	259.942	263.000
298.394	260.914	263.000
298.516	261.713	263.000
297.817	261.506	263.000
547.199	263.575	264.000
546.578	264.659	264.000
104.603	193.888	265.000
103.373	193.600	265.000
103.326	193.624	265.000
103.400	193.578	265.000
102.992	194.301	265.000
169.173	368.693	266.000
169.317	368.524	266.000
168.700	369.502	266.000
169.030	25.244	267.000
169.445	24.468	267.000
168.812	24.616	267.000
80.747	432.229	268.000
80.663	432.077	268.000
80.893	432.469	268.000
80.964	432.126	268.000
169.099	368.587	269.000
169.181	368.386	269.000
168.773	368.859	269.000
168.712	24.591	270.000
168.642	24.282	270.000
81.089	432.395	271.000
80.979	431.918	271.000
80.543	431.541	271.000
169.137	368.027	272.000
168.895	368.761	272.000
168.834	368.815	273.000
168.825	368.711	273.000
169.170	368.591	273.000
168.769	369.032	273.000
169.055	368.963	273.000
169.387	368.858	273.000
169.271	368.065	273.000
169.124	368.856	273.000
169.111	369.100	273.000
169.200	368.531	273.000
168.981	368.506	273.000
180.513	317.767	274.000
180.250	317.918	274.000
180.035	317.895	274.000
179.175	317.560	274.000
178.885	316.995	274.000
446.188	199.731	275.000
445.961	199.990	275.000
446.327	199.517	275.000
287.567	272.500	276.000
287.424	273.183	276.000
287.232	272.409	276.000
287.447	271.985	276.000
288.346	270.614	276.000
288.718	270.104	276.000
288.129	270.707	276.000
288.973	271.169	276.000
288.982	271.455	276.000
289.496	271.840	276.000
288.193	271.294	276.000
286.883	270.511	276.000
286.710	270.627	276.000
287.778	271.105	276.000
287.443	271.055	276.000
288.542	272.162	276.000
446.091	199.265	277.000
445.796	199.323	277.000
209.563	274.918	278.000
210.275	275.055	278.000
169.266	369.168	279.000
168.703	368.712	279.000
169.733	368.521	279.000
169.276	368.136	279.000
169.611	367.597	279.000
169.556	368.219	279.000
169.746	368.406	279.000
445.710	198.841	280.000
445.950	199.478	280.000
298.492	261.468	281.000
298.495	261.007	281.000
299.019	261.470	281.000
298.761	261.964	281.000
298.423	261.036	281.000
288.751	270.065	282.000
288.481	269.062	282.000
170.273	368.061	283.000
169.548	368.290	283.000
298.455	260.004	284.000
298.496	260.226	284.000
490.143	169.054	285.000
490.370	169.376	285.000
489.568	169.331	285.000
386.430	112.430	286.000
385.888	111.054	286.000
384.793	111.429	286.000
297.963	261.925	287.000
298.981	261.988	287.000
298.903	262.336	287.000
298.430	262.567	287.000
298.203	262.459	287.000
298.103	262.892	287.000
298.465	263.203	287.000
298.292	263.132	287.000
298.256	262.182	287.000
169.481	368.165	288.000
169.468	369.014	288.000
488.378	168.164	289.000
488.897	168.404	289.000
490.183	168.368	289.000
490.044	168.672	289.000
490.314	168.959	289.000
383.929	113.100	290.000
383.974	112.800	290.000
384.555	112.329	290.000
227.735	264.181	291.000
227.596	264.254	291.000
228.377	263.776	291.000
228.200	264.560	291.000
227.751	264.362	291.000
226.801	265.368	291.000
224.395	266.774	291.000
490.124	168.969	292.000
490.396	168.625	292.000
491.167	168.931	292.000
298.538	261.105	293.000
298.398	260.893	293.000
297.645	261.682	293.000
298.318	260.677	293.000
298.753	260.949	293.000
299.280	260.858	293.000
385.120	172.425	294.000
385.098	171.793	294.000
384.040	170.768	294.000
383.483	169.871	295.000
383.582	171.715	295.000
225.113	266.310	296.000
223.736	266.371	296.000
384.515	171.248	297.000
385.334	172.648	297.000
384.977	173.770	297.000
384.543	172.991	297.000
384.195	173.643	297.000
95.142	423.353	298.000
95.507	423.282	298.000
109.834	447.641	299.000
109.894	446.613	299.000
108.499	446.341	299.000
188.751	326.680	300.000
188.149	326.970	300.000
188.872	326.563	300.000
188.860	325.929	300.000
378.593	136.703	301.000
377.190	136.990	301.000
459.756	132.748	302.000
459.821	133.118	302.000
459.640	132.602	302.000
459.443	132.635	302.000
459.584	131.982	302.000
459.693	133.896	302.000
460.196	132.829	302.000
460.668	133.328	302.000
460.755	134.528	302.000
460.457	134.223	302.000
461.540	133.726	302.000
95.398	186.365	303.000
95.235	186.476	303.000
95.194	186.455	303.000
94.945	186.504	303.000
95.015	186.170	303.000
95.874	186.215	303.000
332.023	166.636	304.000
331.975	166.670	304.000
332.665	166.498	304.000
332.896	166.359	304.000
333.327	166.848	304.000
452.822	153.226	305.000
452.284	153.633	305.000
452.449	153.374	305.000
452.351	153.551	305.000
452.165	153.271	305.000
452.127	153.249	305.000
495.539	164.194	306.000
495.293	164.829	306.000
495.920	164.238	306.000
475.166	188.249	307.000
474.802	187.599	307.000
475.384	188.149	307.000
475.576	188.993	307.000
474.827	189.434	307.000
476.067	189.559	307.000
476.656	189.913	307.000
477.124	189.875	307.000
477.175	189.665	307.000
476.660	189.176	307.000
475.544	189.095	307.000
476.092	188.793	307.000
475.513	188.627	307.000
475.710	188.168	307.000
475.635	188.915	307.000
475.863	187.869	307.000
476.199	189.861	307.000
476.240	191.654	307.000
353.411	216.702	308.000
354.199	216.466	308.000
354.923	216.309	308.000
355.288	216.952	308.000
356.418	217.241	308.000
355.709	216.265	308.000
356.366	215.850	308.000
356.876	214.884	308.000
358.054	214.022	308.000
358.761	214.419	308.000
357.520	215.069	308.000
356.184	214.712	308.000
355.540	214.551	308.000
228.325	262.040	309.000
224.005	255.870	309.000
224.765	256.773	309.000
245.257	269.407	310.000
244.734	268.458	310.000
244.990	268.976	310.000
245.537	269.281	310.000
245.893	269.395	310.000
246.619	270.692	310.000
246.856	271.401	310.000
246.069	270.972	310.000
246.840	271.059	310.000
247.196	270.352	310.000
246.962	270.175	310.000
247.253	269.586	310.000
246.254	269.553	310.000
245.334	269.664	310.000
468.757	445.135	311.000
468.783	444.561	311.000
468.789	445.256	311.000
469.710	445.706	311.000
468.517	446.904	311.000
468.716	447.538	311.000
469.131	447.322	311.000
469.897	446.561	311.000
469.498	446.450	311.000
468.951	445.898	311.000
469.574	446.887	311.000
469.689	447.068	311.000
470.116	446.458	311.000
469.435	447.259	311.000
469.326	446.037	311.000
469.931	446.231	311.000
95.564	456.231	312.000
95.230	456.633	312.000
95.288	456.501	312.000
95.607	456.349	312.000
95.682	456.409	312.000
95.570	456.370	312.000
95.489	456.321	312.000
95.396	456.104	312.000
95.440	456.406	312.000
95.373	456.192	312.000
95.299	456.290	312.000
95.274	456.614	312.000
95.176	456.189	312.000
95.348	456.490	312.000
95.368	456.499	312.000
95.235	456.364	312.000
301.689	201.527	313.000
303.587	201.628	313.000
303.051	201.511	313.000
303.508	199.572	313.000
303.530	199.130	313.000
302.426	198.869	313.000
302.061	198.873	313.000
302.280	198.820	313.000
302.221	198.368	313.000
303.865	196.915	313.000
304.307	197.632	313.000
305.037	198.191	313.000
304.936	197.796	313.000
305.346	197.098	313.000
107.131	221.603	314.000
105.552	220.443	314.000
106.552	220.542	314.000
107.147	219.737	314.000
106.977	219.926	314.000
106.744	219.530	314.000
106.809	219.727	314.000
107.111	220.056	314.000
107.372	219.926	314.000
213.750	365.116	315.000
213.379	365.239	315.000
396.821	107.488	316.000
396.686	106.909	316.000
495.626	164.799	317.000
496.040	164.050	317.000
495.432	163.880	317.000
495.864	163.466	317.000
495.893	162.925	317.000
495.767	162.900	317.000
338.896	273.761	318.000
338.766	274.433	318.000
366.373	317.826	319.000
366.233	318.316	319.000
366.058	317.883	319.000
367.720	319.239	319.000
367.565	320.223	319.000
114.351	204.695	320.000
115.004	204.596	320.000
114.223	204.464	320.000
113.298	205.596	320.000
113.551	205.591	320.000
113.729	205.413	320.000
114.628	207.658	320.000
290.093	244.723	321.000
290.224	244.863	321.000
291.186	244.457	321.000
290.862	244.956	321.000
290.392	243.921	321.000
119.818	24.236	322.000
122.720	23.848	322.000
123.153	24.057	322.000
123.989	25.157	322.000
333.043	167.728	323.000
332.647	167.049	323.000
331.966	168.330	323.000
375.599	293.082	324.000
374.593	293.769	324.000
374.084	293.697	324.000
373.635	294.255	324.000
315.501	148.028	325.000
315.509	148.301	325.000
107.222	221.008	326.000
106.555	221.207	326.000
105.882	221.560	326.000
106.242	222.005	326.000
106.294	221.184	326.000
106.562	221.150	326.000
105.385	220.980	326.000
105.193	221.118	326.000
105.920	220.528	326.000
105.752	219.500	326.000
105.638	219.055	326.000
106.092	217.620	326.000
104.848	217.250	326.000
461.223	132.281	327.000
461.546	131.882	327.000
461.110	133.296	327.000
338.693	274.407	328.000
339.303	273.811	328.000
339.251	274.233	328.000
339.266	274.181	328.000
367.680	319.607	329.000
368.011	319.288	329.000
368.086	318.756	329.000
368.137	318.690	329.000
103.165	203.127	330.000
101.462	203.980	330.000
523.436	150.631	331.000
523.613	151.071	331.000
287.972	244.897	332.000
288.640	245.305	332.000
115.605	208.431	333.000
115.678	208.861	333.000
116.622	207.700	333.000
461.719	133.253	334.000
461.712	132.110	334.000
461.439	132.419	334.000
461.921	132.767	334.000
462.106	131.384	334.000
461.969	131.316	334.000
461.895	130.671	334.000
461.742	131.267	334.000
461.889	130.900	334.000
461.828	130.257	334.000
287.582	245.541	335.000
288.786	246.109	335.000
288.125	246.010	335.000
289.103	246.346	335.000
288.926	244.978	335.000
289.674	243.946	335.000
288.922	243.526	335.000
289.843	243.245	335.000
218.951	306.055	336.000
219.555	305.997	336.000
549.517	170.243	337.000
548.876	171.097	337.000
368.770	319.623	338.000
368.164	319.532	338.000
368.647	319.155	338.000
368.710	319.292	338.000
476.820	190.388	339.000
476.338	190.551	339.000
344.757	173.298	340.000
344.803	173.129	340.000
345.040	173.146	340.000
344.444	172.718	340.000
345.237	173.121	340.000
344.682	173.124	340.000
344.860	173.009	340.000
344.709	173.454	340.000
344.403	172.894	340.000
344.728	173.203	340.000
351.444	301.440	341.000
351.677	300.749	341.000
105.558	218.214	342.000
105.357	218.747	342.000
105.811	218.908	342.000
106.384	219.228	342.000
106.590	220.107	342.000
106.943	220.115	342.000
106.938	220.106	342.000
107.320	220.314	342.000
107.424	220.116	342.000
106.924	220.200	342.000
106.930	220.186	342.000
106.986	220.072	342.000
106.233	219.886	342.000
105.912	221.350	342.000
105.104	221.496	342.000
105.318	221.120	342.000
106.944	221.944	342.000
107.946	221.989	342.000
476.625	191.026	343.000
477.131	190.348	343.000
478.429	189.649	343.000
477.438	190.372	343.000
290.339	243.730	344.000
291.524	242.664	344.000
292.382	240.966	344.000
98.715	200.253	345.000
97.429	201.234	345.000
463.056	130.584	346.000
463.045	130.573	346.000
351.230	300.425	347.000
351.352	301.062	347.000
351.479	301.064	347.000
351.395	300.925	347.000
350.913	300.575	347.000
467.043	445.644	348.000
467.000	445.328	348.000
466.767	445.566	348.000
467.257	445.245	348.000
332.557	202.320	349.000
331.764	202.491	349.000
462.238	129.560	350.000
462.081	129.700	350.000
463.147	130.462	350.000
290.483	242.593	351.000
290.115	243.352	351.000
462.710	131.218	352.000
463.400	132.303	352.000
462.937	132.792	352.000
462.662	131.991	352.000
462.772	131.921	352.000
462.539	131.377	352.000
344.709	173.184	353.000
344.741	172.977	353.000
115.369	208.572	354.000
114.868	208.438	354.000
115.566	208.251	354.000
347.090	182.696	355.000
347.111	181.644	355.000
346.767	181.680	355.000
346.612	181.259	355.000
140.272	238.591	356.000
141.400	239.719	356.000
141.492	240.592	356.000
139.624	242.124	356.000
115.199	204.899	357.000
115.530	205.530	357.000
315.529	148.530	358.000
315.354	148.451	358.000
315.317	148.305	358.000
315.714	148.496	358.000
315.352	147.952	358.000
315.534	148.347	358.000
315.709	148.332	358.000
315.256	148.430	358.000
315.722	148.349	358.000
315.289	148.333	358.000
314.998	147.901	358.000
315.448	148.431	358.000
315.749	148.579	358.000
315.544	148.414	358.000
314.913	148.109	358.000
315.477	147.852	358.000
315.519	148.086	358.000
315.493	148.632	358.000
315.292	148.829	358.000
315.151	148.586	358.000
315.581	148.443	358.000
315.486	147.990	358.000
315.347	148.039	358.000
315.693	148.247	358.000
315.648	148.593	358.000
315.337	148.586	358.000
315.626	148.342	358.000
315.174	148.859	358.000
315.359	148.870	358.000
315.372	147.750	358.000
315.470	148.279	358.000
315.335	148.940	358.000
315.723	148.207	358.000
315.363	148.642	358.000
315.715	148.603	358.000
315.712	147.972	358.000
315.408	148.381	358.000
315.072	148.249	358.000
315.625	148.577	358.000
315.388	148.007	358.000
84.351	413.946	359.000
84.619	415.492	359.000
85.057	415.295	359.000
84.801	415.908	359.000
83.781	415.349	359.000
82.283	414.394	359.000
83.171	412.957	359.000
463.069	132.049	360.000
463.046	132.735	360.000
462.791	133.073	360.000
462.629	132.610	360.000
462.821	133.129	360.000
463.329	133.764	360.000
462.949	134.030	360.000
462.905	134.129	360.000
463.578	134.604	360.000
463.479	133.529	360.000
463.809	133.692	360.000
291.011	242.272	361.000
292.676	241.990	361.000
292.521	242.421	361.000
292.931	242.302	361.000
478.250	198.921	362.000
478.172	198.119	362.000
84.003	415.436	363.000
84.288	415.330	363.000
315.777	148.441	364.000
315.640	148.405	364.000
83.693	414.146	365.000
83.590	414.336	365.000
84.180	414.851	365.000
315.286	148.167	366.000
315.857	148.400	366.000
315.240	191.453	367.000
315.261	191.378	367.000
315.376	148.612	368.000
315.061	148.109	368.000
315.361	148.803	368.000
314.985	148.354	368.000
315.756	148.604	368.000
315.240	147.907	368.000
315.904	148.434	368.000
315.548	148.122	368.000
315.780	148.659	368.000
315.303	148.845	368.000
315.525	148.231	368.000
315.412	148.739	368.000
315.371	148.861	368.000
315.685	148.638	368.000
314.876	148.676	368.000
315.149	191.238	369.000
315.267	190.883	369.000
315.711	191.160	369.000
315.574	191.783	369.000
115.800	235.013	370.000
116.038	234.027	370.000
314.984	191.967	371.000
315.938	191.436	371.000
316.232	190.870	371.000
316.389	191.093	371.000
316.357	191.023	371.000
316.336	191.009	371.000
315.301	191.151	371.000
316.171	191.676	371.000
316.000	191.197	371.000
315.949	191.270	371.000
368.529	142.140	372.000
368.752	141.751	372.000
80.774	414.494	373.000
81.127	414.858	373.000
228.314	326.260	374.000
228.391	325.963	374.000
228.065	326.041	374.000
228.941	324.996	374.000
229.804	325.108	374.000
229.029	324.762	374.000
229.215	324.908	374.000
229.153	325.081	374.000
230.270	325.053	374.000
230.450	324.932	374.000
368.617	141.341	375.000
368.930	142.134	375.000
368.971	141.340	376.000
368.773	141.601	376.000
369.053	141.812	376.000
369.191	141.460	376.000
292.282	207.440	377.000
292.288	207.498	377.000
77.952	418.581	378.000
79.731	418.604	378.000
347.475	188.066	379.000
347.728	188.008	379.000
347.020	187.910	379.000
346.124	186.733	379.000
346.182	185.774	379.000
346.188	184.902	379.000
345.710	186.569	379.000
344.927	186.289	379.000
344.641	185.886	379.000
345.269	186.579	379.000
345.113	187.346	379.000
344.867	187.066	379.000
344.396	187.442	379.000
288.132	170.223	380.000
287.561	169.736	380.000
292.660	207.517	381.000
292.961	208.045	381.000
471.925	198.388	382.000
472.039	197.443	382.000
472.321	196.118	382.000
470.233	195.711	382.000
469.327	196.179	382.000
470.958	196.067	382.000
471.110	195.694	382.000
471.721	196.110	382.000
471.371	195.626	382.000
470.756	194.720	382.000
471.008	194.317	382.000
471.989	193.588	382.000
472.196	194.169	382.000
472.117	194.656	382.000
471.926	194.246	382.000
473.043	194.259	382.000
473.572	194.348	382.000
343.991	245.732	383.000
343.613	245.313	383.000
548.540	171.361	384.000
549.482	170.094	384.000
549.238	170.123	384.000
72.075	127.983	385.000
72.191	128.004	385.000
72.223	127.785	385.000
72.099	128.448	385.000
71.384	128.457	385.000
72.174	127.870	385.000
72.451	128.350	385.000
72.735	129.096	385.000
72.141	130.028	385.000
71.810	129.776	385.000
72.412	129.623	385.000
[truncated: 21,033 more rows]
