# Supplementary material for: The transpeptidase PBP2 governs initial localization and activity of the major cell-wall synthesis machinery in E. coli
Source: eLife. 2020 Feb 20;9:e50629. doi: 10.7554/eLife.50629 (PMC7089770; doi:10.7554/eLife.50629)
Supplement: Source data 1. [file elife-50629-data1.zip › data/fast/PAmCherry/Mecinliq30_1.txt]

X Y ID
61.556	311.294	1.000
60.977	312.690	1.000
127.308	210.627	2.000
127.088	212.156	2.000
127.538	211.707	2.000
125.159	211.290	2.000
178.773	121.732	3.000
179.461	121.206	3.000
178.851	121.016	3.000
179.005	121.257	3.000
179.472	120.789	3.000
225.154	109.125	4.000
226.050	108.416	4.000
225.286	110.478	4.000
225.793	110.734	4.000
224.716	110.231	4.000
224.515	111.083	4.000
223.923	111.604	4.000
226.032	112.395	4.000
257.248	79.140	5.000
257.059	79.026	5.000
256.976	78.560	5.000
257.313	78.738	5.000
257.043	78.856	5.000
257.031	78.493	5.000
257.087	78.494	5.000
257.263	78.941	5.000
257.108	78.542	5.000
257.058	79.254	5.000
257.171	79.047	5.000
256.964	78.646	5.000
257.263	78.744	5.000
257.443	78.649	5.000
257.253	78.872	5.000
256.874	79.101	5.000
257.070	78.709	5.000
256.623	78.926	5.000
257.020	78.444	5.000
183.955	219.714	6.000
184.231	220.701	6.000
245.475	165.185	7.000
245.593	163.646	7.000
245.620	163.293	7.000
245.243	163.492	7.000
245.060	162.466	7.000
244.052	161.902	7.000
244.266	160.915	7.000
245.087	160.233	7.000
244.219	159.948	7.000
243.616	160.830	7.000
245.298	160.447	7.000
245.298	160.617	7.000
244.790	163.052	7.000
245.683	163.462	7.000
245.715	163.605	7.000
245.585	163.279	7.000
145.754	339.713	8.000
146.120	339.655	8.000
146.028	340.350	8.000
146.159	340.933	8.000
145.771	341.914	8.000
145.344	340.806	8.000
145.269	340.530	8.000
145.850	340.168	8.000
146.569	340.907	8.000
146.683	341.589	8.000
194.643	339.485	9.000
194.489	339.771	9.000
194.811	339.904	9.000
195.008	339.433	9.000
194.412	339.470	9.000
207.881	320.236	10.000
208.129	319.829	10.000
208.260	319.738	10.000
208.277	319.514	10.000
207.974	319.419	10.000
328.883	128.084	11.000
329.009	129.021	11.000
329.703	129.053	11.000
330.223	131.079	11.000
329.648	131.434	11.000
302.052	194.473	12.000
302.478	194.824	12.000
300.756	192.819	12.000
300.825	193.028	12.000
301.348	193.012	12.000
299.598	191.006	12.000
300.080	190.658	12.000
299.449	190.800	12.000
300.343	190.402	12.000
301.054	191.096	12.000
300.906	191.793	12.000
300.593	191.207	12.000
299.312	193.030	12.000
299.039	192.377	12.000
298.995	190.310	12.000
332.759	261.807	13.000
333.046	262.341	13.000
333.075	262.195	13.000
333.210	262.342	13.000
333.394	262.347	13.000
333.507	262.204	13.000
333.481	262.512	13.000
333.505	262.237	13.000
333.346	262.249	13.000
332.951	262.008	13.000
391.618	203.886	14.000
392.321	203.506	14.000
363.999	338.106	15.000
363.619	338.334	15.000
363.717	338.437	15.000
363.530	338.352	15.000
364.080	338.109	15.000
364.521	339.337	15.000
364.562	340.436	15.000
363.886	341.684	15.000
436.723	248.651	16.000
437.328	247.016	16.000
438.024	246.644	16.000
437.715	246.300	16.000
502.016	193.740	17.000
502.351	193.975	17.000
101.465	231.508	18.000
100.998	232.307	18.000
100.334	231.811	18.000
101.637	231.352	18.000
101.901	232.319	18.000
101.544	231.990	18.000
101.530	230.743	18.000
100.581	250.531	19.000
100.846	250.852	19.000
99.099	250.696	19.000
99.225	251.142	19.000
99.568	250.938	19.000
98.944	250.720	19.000
98.656	251.786	19.000
97.623	252.537	19.000
98.088	252.239	19.000
98.603	252.148	19.000
98.133	252.252	19.000
98.181	252.776	19.000
135.405	221.380	20.000
136.761	221.780	20.000
136.348	222.567	20.000
136.722	222.430	20.000
136.350	222.606	20.000
133.425	223.620	20.000
131.748	223.705	20.000
239.273	111.481	21.000
237.529	109.662	21.000
237.347	110.420	21.000
237.352	111.505	21.000
238.690	113.132	21.000
240.086	111.962	21.000
240.427	112.190	21.000
241.249	113.389	21.000
233.185	134.281	22.000
232.923	133.789	22.000
301.666	124.181	23.000
301.624	123.897	23.000
240.992	290.402	24.000
240.911	290.450	24.000
240.961	288.665	24.000
240.972	289.246	24.000
244.145	326.497	25.000
244.929	326.446	25.000
244.531	325.690	25.000
246.413	326.391	25.000
247.217	327.084	25.000
372.368	152.984	26.000
373.905	153.416	26.000
374.723	153.607	26.000
373.956	153.705	26.000
372.388	154.046	26.000
371.942	154.298	26.000
372.323	155.111	26.000
373.525	160.547	26.000
372.090	160.637	26.000
373.648	158.642	26.000
372.704	159.445	26.000
373.376	160.990	26.000
374.873	161.066	26.000
374.379	162.093	26.000
373.061	161.602	26.000
371.901	162.117	26.000
373.808	162.750	26.000
372.223	162.522	26.000
371.350	162.613	26.000
370.508	163.138	26.000
372.107	162.467	26.000
370.695	162.223	26.000
368.787	161.101	26.000
365.512	160.744	26.000
365.595	160.301	26.000
366.231	385.600	27.000
366.205	385.622	27.000
482.706	198.543	28.000
483.358	198.341	28.000
483.485	199.606	28.000
87.069	236.485	29.000
87.120	236.281	29.000
87.352	235.975	29.000
87.552	236.203	29.000
230.189	228.500	30.000
230.153	229.881	30.000
213.641	286.425	31.000
213.274	286.735	31.000
213.579	286.393	31.000
213.849	286.341	31.000
213.446	287.006	31.000
213.396	286.928	31.000
213.609	286.605	31.000
213.352	287.014	31.000
213.317	286.828	31.000
213.398	286.719	31.000
78.341	304.456	32.000
78.365	304.472	32.000
139.329	320.765	33.000
139.939	320.703	33.000
151.876	314.784	34.000
151.045	314.392	34.000
243.827	276.683	35.000
244.198	276.317	35.000
245.334	275.295	35.000
245.268	275.203	35.000
245.091	275.241	35.000
245.300	275.197	35.000
-28.732	288.286	36.000
-30.047	288.272	36.000
-30.209	288.739	36.000
-30.625	288.547	36.000
-30.081	288.981	36.000
-29.913	289.498	36.000
-29.648	288.821	36.000
-28.573	289.994	36.000
-27.638	290.412	36.000
-27.894	289.931	36.000
-27.565	290.037	36.000
-28.247	289.912	36.000
-28.050	289.900	36.000
-28.724	290.836	36.000
-29.325	291.706	36.000
126.010	231.487	37.000
125.674	231.432	37.000
123.855	230.860	37.000
125.338	231.742	37.000
126.285	232.825	37.000
309.037	182.305	38.000
307.670	183.211	38.000
340.292	199.315	39.000
339.978	199.717	39.000
339.519	199.099	39.000
337.880	198.912	39.000
338.070	197.672	39.000
337.597	197.360	39.000
336.714	197.695	39.000
335.968	199.046	39.000
415.872	226.253	40.000
415.466	225.951	40.000
415.858	226.318	40.000
483.141	404.145	41.000
482.667	403.975	41.000
482.411	402.542	41.000
481.497	401.583	41.000
481.889	401.962	41.000
483.333	401.873	41.000
483.672	401.263	41.000
121.322	306.367	42.000
122.236	305.198	42.000
183.876	220.940	43.000
183.771	220.441	43.000
184.074	220.668	43.000
184.010	220.254	43.000
438.133	246.199	44.000
437.723	247.255	44.000
437.289	246.411	44.000
437.633	247.170	44.000
437.662	247.165	44.000
436.645	246.826	44.000
436.874	249.103	44.000
207.253	310.839	45.000
207.184	311.037	45.000
207.164	311.239	45.000
207.192	310.879	45.000
206.968	310.900	45.000
206.900	311.192	45.000
206.940	311.085	45.000
207.254	311.046	45.000
206.786	310.945	45.000
206.851	310.957	45.000
207.034	310.883	45.000
207.205	311.195	45.000
206.347	311.134	45.000
206.988	311.304	45.000
206.812	311.022	45.000
206.845	310.805	45.000
207.017	311.286	45.000
206.692	311.125	45.000
207.123	310.943	45.000
206.362	311.250	45.000
332.716	129.112	46.000
334.202	128.183	46.000
334.626	126.781	46.000
240.354	291.208	47.000
241.066	289.913	47.000
239.468	291.879	47.000
387.616	196.551	48.000
387.207	195.198	48.000
387.312	196.660	48.000
386.739	196.592	48.000
387.455	196.874	48.000
386.617	197.828	48.000
483.732	198.762	49.000
484.538	199.743	49.000
146.647	310.527	50.000
146.759	310.645	50.000
299.134	123.620	51.000
299.082	123.157	51.000
307.618	183.238	52.000
308.201	182.735	52.000
298.869	211.621	53.000
297.335	213.226	53.000
365.104	219.904	54.000
365.418	219.656	54.000
365.263	219.580	54.000
365.172	219.409	54.000
365.237	219.328	54.000
364.578	219.264	54.000
364.736	219.345	54.000
365.117	219.593	54.000
365.218	219.070	54.000
474.485	120.333	55.000
473.721	120.216	55.000
473.035	119.475	55.000
473.340	119.766	55.000
476.625	121.260	55.000
475.648	120.550	55.000
223.480	323.661	56.000
223.138	323.758	56.000
224.181	324.143	56.000
224.827	324.153	56.000
224.286	324.079	56.000
224.187	323.794	56.000
223.591	324.736	56.000
223.540	324.483	56.000
223.421	324.737	56.000
223.940	323.306	56.000
224.386	322.879	56.000
223.931	322.924	56.000
223.854	322.524	56.000
223.579	322.716	56.000
258.362	285.193	57.000
258.461	285.667	57.000
258.753	285.615	57.000
258.429	285.227	57.000
257.874	285.861	57.000
258.410	286.045	57.000
258.614	284.945	57.000
276.671	255.568	58.000
275.779	256.626	58.000
276.081	256.699	58.000
276.309	256.829	58.000
275.826	256.979	58.000
275.397	257.484	58.000
275.452	256.759	58.000
275.656	256.584	58.000
275.511	256.901	58.000
275.165	257.117	58.000
275.355	256.701	58.000
277.001	256.614	58.000
274.984	256.489	58.000
276.193	257.355	58.000
327.292	228.241	59.000
326.161	228.289	59.000
418.208	202.487	60.000
419.948	204.721	60.000
131.216	224.434	61.000
131.263	223.621	61.000
455.835	198.637	62.000
455.729	197.772	62.000
456.062	196.983	62.000
456.988	195.679	62.000
456.003	195.173	62.000
454.340	195.562	62.000
456.311	196.799	62.000
133.686	198.834	63.000
134.075	199.133	63.000
216.735	106.515	64.000
215.948	106.348	64.000
217.499	106.285	64.000
219.477	107.016	64.000
218.025	106.328	64.000
218.608	106.709	64.000
218.399	106.109	64.000
220.445	104.246	64.000
220.519	104.451	64.000
100.451	356.327	65.000
100.047	356.365	65.000
184.660	219.627	66.000
184.719	219.448	66.000
184.737	219.512	66.000
185.096	220.107	66.000
183.722	220.908	66.000
183.350	220.555	66.000
183.436	220.493	66.000
184.172	220.485	66.000
334.362	128.188	67.000
334.103	128.719	67.000
335.192	128.455	67.000
365.417	343.226	68.000
365.535	343.816	68.000
364.547	342.763	68.000
365.009	341.265	68.000
138.468	321.029	69.000
139.330	320.536	69.000
139.193	320.669	69.000
139.298	319.783	69.000
139.578	320.419	69.000
138.584	320.870	69.000
506.966	132.072	70.000
507.681	132.095	70.000
189.205	157.210	71.000
189.296	158.845	71.000
189.339	158.967	71.000
236.546	114.991	72.000
234.581	114.160	72.000
168.669	122.267	73.000
169.397	122.025	73.000
209.689	154.593	74.000
209.743	154.178	74.000
213.328	286.546	75.000
213.866	286.837	75.000
213.444	287.059	75.000
213.776	286.689	75.000
213.551	286.686	75.000
213.222	286.375	75.000
213.530	286.663	75.000
213.347	287.001	75.000
213.518	286.831	75.000
213.212	286.905	75.000
213.516	286.545	75.000
213.596	286.835	75.000
213.026	286.809	75.000
213.285	286.931	75.000
213.071	287.260	75.000
213.159	286.925	75.000
326.244	228.647	76.000
326.188	229.130	76.000
486.040	197.630	77.000
485.748	198.206	77.000
484.531	198.735	77.000
133.105	198.517	78.000
133.829	196.707	78.000
133.629	195.656	78.000
275.266	81.676	79.000
274.999	81.419	79.000
274.983	81.072	79.000
303.131	121.043	80.000
302.377	120.713	80.000
220.351	342.859	81.000
220.316	342.358	81.000
220.540	342.338	81.000
220.161	342.082	81.000
220.443	342.582	81.000
314.647	222.218	82.000
314.218	221.771	82.000
312.987	221.769	82.000
474.421	119.328	83.000
475.856	119.635	83.000
475.432	119.626	83.000
475.071	119.997	83.000
474.946	119.721	83.000
474.695	121.226	83.000
476.220	120.642	83.000
342.055	202.273	84.000
342.549	201.636	84.000
342.320	201.168	84.000
417.673	205.650	85.000
418.269	204.582	85.000
335.429	128.452	86.000
334.014	130.683	86.000
334.210	132.863	86.000
335.524	132.814	86.000
335.553	133.549	86.000
336.161	132.000	86.000
258.661	284.800	87.000
258.766	285.478	87.000
260.384	285.578	87.000
259.956	285.678	87.000
259.072	259.982	88.000
258.621	260.031	88.000
258.808	260.594	88.000
327.134	228.171	89.000
326.059	229.104	89.000
365.301	219.428	90.000
365.348	219.369	90.000
365.038	219.338	90.000
364.976	219.338	90.000
364.942	219.236	90.000
365.035	219.575	90.000
365.072	219.294	90.000
364.866	219.442	90.000
364.571	219.150	90.000
364.822	219.353	90.000
365.158	218.970	90.000
364.738	219.321	90.000
364.824	219.135	90.000
364.499	219.131	90.000
364.107	218.889	90.000
364.916	219.297	90.000
364.494	219.400	90.000
364.325	219.168	90.000
364.584	219.096	90.000
364.703	219.600	90.000
365.061	219.437	90.000
364.075	219.687	90.000
364.869	219.183	90.000
364.365	219.482	90.000
364.623	219.487	90.000
366.530	385.886	91.000
366.677	385.678	91.000
333.390	262.455	92.000
333.708	262.299	92.000
333.396	262.423	92.000
332.734	262.686	92.000
333.362	261.931	92.000
333.291	262.851	92.000
332.604	262.419	92.000
184.534	219.320	93.000
184.448	218.839	93.000
184.365	219.481	93.000
184.179	219.016	93.000
184.555	218.958	93.000
184.342	219.635	93.000
187.322	218.543	93.000
185.314	219.106	93.000
185.586	220.221	93.000
185.197	220.605	93.000
187.552	221.706	93.000
187.191	220.769	93.000
188.220	222.465	93.000
240.417	356.031	94.000
240.508	356.042	94.000
239.754	355.549	94.000
239.956	356.087	94.000
240.215	356.820	94.000
241.361	356.393	94.000
240.951	356.568	94.000
240.935	356.866	94.000
241.280	358.536	94.000
240.869	358.277	94.000
241.072	358.780	94.000
241.025	359.373	94.000
239.273	359.630	94.000
239.751	360.354	94.000
345.514	200.725	95.000
348.027	199.961	95.000
350.085	200.412	95.000
349.554	200.009	95.000
349.746	200.074	95.000
348.798	200.263	95.000
219.695	103.880	96.000
219.434	104.479	96.000
217.613	103.017	96.000
217.008	101.877	96.000
215.890	101.553	96.000
214.927	101.966	96.000
214.022	101.345	96.000
213.529	100.946	96.000
212.969	101.611	96.000
213.688	102.249	96.000
213.175	101.982	96.000
299.767	118.902	97.000
299.559	119.949	97.000
299.563	120.689	97.000
301.148	120.805	97.000
301.902	120.811	97.000
219.922	342.105	98.000
220.198	342.229	98.000
220.154	342.551	98.000
219.952	342.034	98.000
220.278	342.128	98.000
220.457	342.288	98.000
219.883	341.806	98.000
220.173	342.253	98.000
220.043	342.252	98.000
58.846	217.782	99.000
58.956	217.611	99.000
58.871	217.377	99.000
55.628	218.110	99.000
57.014	218.209	99.000
56.776	217.890	99.000
57.385	216.432	99.000
274.693	81.512	100.000
274.986	81.570	100.000
274.951	80.439	100.000
274.968	80.955	100.000
274.766	80.626	100.000
274.913	81.296	100.000
325.966	229.099	101.000
325.972	229.446	101.000
272.551	339.649	102.000
272.412	340.344	102.000
255.811	127.074	103.000
254.502	126.438	103.000
69.189	323.009	104.000
68.972	323.304	104.000
68.801	323.243	104.000
69.477	322.832	104.000
69.679	321.914	104.000
69.280	322.247	104.000
226.875	75.024	105.000
227.185	75.311	105.000
226.972	75.288	105.000
226.837	75.161	105.000
227.527	74.629	105.000
258.717	259.597	106.000
258.462	260.295	106.000
258.913	260.157	106.000
258.541	260.547	106.000
313.736	220.075	107.000
315.264	219.308	107.000
209.701	154.631	108.000
209.791	154.946	108.000
236.605	113.809	109.000
235.575	112.636	109.000
299.842	120.506	110.000
300.860	120.337	110.000
300.632	120.065	110.000
458.878	195.812	111.000
459.300	194.353	111.000
370.893	160.830	112.000
369.357	161.327	112.000
333.237	262.479	113.000
333.214	262.139	113.000
333.225	262.606	113.000
332.820	262.221	113.000
418.023	206.972	114.000
418.016	207.259	114.000
419.177	207.665	114.000
420.338	205.359	114.000
419.789	205.767	114.000
477.490	120.327	115.000
477.786	120.345	115.000
315.640	219.618	116.000
315.512	219.615	116.000
314.614	220.427	116.000
162.939	137.855	117.000
162.526	137.290	117.000
161.848	135.708	117.000
201.416	89.508	118.000
199.130	90.953	118.000
258.484	259.854	119.000
258.178	259.913	119.000
257.833	260.531	119.000
258.122	260.304	119.000
458.548	192.042	120.000
459.180	192.475	120.000
459.038	192.355	120.000
458.948	193.807	120.000
458.052	193.668	120.000
457.779	191.288	120.000
458.683	190.443	120.000
-3.374	235.476	121.000
-2.754	235.376	121.000
226.725	75.109	122.000
226.663	75.358	122.000
226.741	75.218	122.000
226.535	74.896	122.000
226.362	75.207	122.000
226.856	75.500	122.000
226.963	75.343	122.000
302.238	119.365	123.000
303.593	119.980	123.000
304.206	119.687	123.000
303.795	120.002	123.000
304.381	119.437	123.000
305.093	119.336	123.000
305.135	120.456	123.000
304.886	118.497	123.000
213.031	287.134	124.000
213.152	287.446	124.000
213.207	286.777	124.000
213.386	287.051	124.000
213.131	286.638	124.000
213.222	287.219	124.000
213.351	287.008	124.000
213.169	287.115	124.000
213.011	287.056	124.000
213.118	286.819	124.000
212.813	286.627	124.000
327.024	228.189	125.000
325.868	228.726	125.000
326.234	228.880	125.000
76.191	251.816	126.000
76.676	250.712	126.000
76.305	251.002	126.000
76.353	250.937	126.000
76.146	251.039	126.000
76.092	251.261	126.000
76.195	251.827	126.000
77.454	252.693	126.000
213.426	99.885	127.000
215.661	101.835	127.000
217.669	103.397	127.000
216.412	104.514	127.000
325.999	281.832	128.000
326.416	280.687	128.000
326.713	280.457	128.000
366.695	326.112	129.000
365.566	326.577	129.000
365.123	326.012	129.000
363.410	325.747	129.000
363.617	325.692	129.000
363.912	325.604	129.000
364.877	325.328	129.000
366.224	325.332	129.000
365.129	326.325	129.000
363.359	325.103	129.000
364.991	325.129	129.000
117.489	-5.093	130.000
118.830	-5.527	130.000
118.394	-4.650	130.000
117.983	-5.181	130.000
116.760	-3.710	130.000
66.960	319.437	131.000
65.432	317.669	131.000
65.660	317.228	131.000
67.351	317.023	131.000
67.743	316.121	131.000
420.911	207.404	132.000
419.898	206.962	132.000
399.584	357.268	133.000
400.139	356.573	133.000
399.122	356.687	133.000
399.382	357.308	133.000
400.792	358.025	133.000
333.187	262.527	134.000
332.627	262.373	134.000
332.778	262.306	134.000
215.830	102.241	135.000
217.508	103.019	135.000
217.654	103.295	135.000
288.183	234.416	136.000
288.098	234.416	136.000
419.201	208.970	137.000
417.713	210.541	137.000
458.404	191.929	138.000
457.624	191.924	138.000
458.361	191.407	138.000
116.011	-4.857	139.000
114.405	-3.384	139.000
207.377	328.167	140.000
205.594	328.841	140.000
417.827	210.313	141.000
416.232	209.398	141.000
64.125	311.981	142.000
63.690	312.267	142.000
63.973	312.073	142.000
63.965	311.896	142.000
63.563	310.573	142.000
218.851	342.373	143.000
218.512	342.904	143.000
218.515	343.355	143.000
218.629	341.641	143.000
333.023	262.312	144.000
332.877	262.277	144.000
333.304	262.359	144.000
258.371	260.664	145.000
258.566	260.252	145.000
258.566	260.536	145.000
258.549	260.412	145.000
258.834	260.138	145.000
258.315	260.145	145.000
258.929	259.924	145.000
258.493	259.995	145.000
258.336	259.526	145.000
258.760	259.951	145.000
258.593	260.583	145.000
258.624	259.849	145.000
258.490	259.919	145.000
258.719	259.846	145.000
258.671	259.487	145.000
258.382	260.168	145.000
120.916	236.476	146.000
119.809	237.308	146.000
119.043	237.007	146.000
118.979	237.316	146.000
118.812	237.864	146.000
117.933	238.260	146.000
117.657	237.850	146.000
116.968	237.658	146.000
117.743	237.533	146.000
116.947	237.954	146.000
116.075	238.645	146.000
115.915	238.459	146.000
212.801	286.744	147.000
213.454	286.461	147.000
213.430	286.828	147.000
213.186	287.194	147.000
213.336	286.782	147.000
212.894	286.391	147.000
326.348	228.681	148.000
325.657	228.885	148.000
326.038	228.657	148.000
325.974	228.961	148.000
326.075	229.103	148.000
365.059	219.232	149.000
364.511	218.781	149.000
364.995	219.463	149.000
364.797	219.535	149.000
364.743	219.409	149.000
364.512	218.931	149.000
364.682	219.105	149.000
401.061	358.348	150.000
399.490	358.751	150.000
399.606	359.270	150.000
399.725	359.005	150.000
400.220	358.882	150.000
399.924	359.447	150.000
399.695	359.317	150.000
364.378	326.627	151.000
366.519	326.288	151.000
367.627	327.226	151.000
366.111	326.806	151.000
366.875	326.587	151.000
367.030	324.856	151.000
477.832	212.783	152.000
477.278	216.513	152.000
477.230	216.664	152.000
479.868	214.491	152.000
479.614	214.062	152.000
190.766	337.884	153.000
190.279	336.907	153.000
190.290	336.611	153.000
191.128	335.131	153.000
220.261	339.744	154.000
219.520	339.700	154.000
332.420	261.890	155.000
332.595	262.393	155.000
332.823	262.003	155.000
333.164	262.564	155.000
201.440	88.073	156.000
200.495	87.933	156.000
418.401	209.977	157.000
418.797	209.780	157.000
213.825	178.700	158.000
213.543	178.524	158.000
213.019	286.728	159.000
213.036	286.689	159.000
477.344	468.575	160.000
476.630	468.170	160.000
474.237	467.833	160.000
474.111	468.737	160.000
474.005	468.642	160.000
473.651	468.896	160.000
472.719	469.861	160.000
473.905	470.702	160.000
375.983	247.014	161.000
376.130	246.941	161.000
376.157	246.738	161.000
376.260	247.202	161.000
375.396	247.255	161.000
258.837	259.887	162.000
258.793	259.957	162.000
258.462	260.047	162.000
257.904	260.144	162.000
364.275	219.092	163.000
364.755	219.341	163.000
364.199	219.694	163.000
364.075	219.438	163.000
363.939	219.476	163.000
364.121	219.177	163.000
364.538	219.884	163.000
364.476	219.236	163.000
364.636	219.161	163.000
364.804	219.184	163.000
213.727	178.115	164.000
213.783	178.223	164.000
213.063	179.261	164.000
213.657	178.692	164.000
213.306	178.870	164.000
213.758	178.711	164.000
213.248	179.059	164.000
213.866	178.460	164.000
213.553	178.658	164.000
419.063	208.771	165.000
420.012	208.077	165.000
419.636	207.321	165.000
420.246	207.340	165.000
479.580	211.019	166.000
478.043	210.851	166.000
476.948	211.733	166.000
476.694	210.433	166.000
477.346	208.850	166.000
212.705	286.784	167.000
213.443	286.494	167.000
369.727	327.556	168.000
369.238	329.170	168.000
401.027	357.840	169.000
399.630	357.659	169.000
135.831	2.472	170.000
133.892	4.040	170.000
133.158	4.946	170.000
133.352	3.574	170.000
246.596	113.243	171.000
247.570	112.586	171.000
247.783	112.679	171.000
247.355	112.546	171.000
247.214	112.397	171.000
246.790	112.094	171.000
246.015	111.933	171.000
245.724	112.698	171.000
247.688	112.414	171.000
249.168	113.116	171.000
152.817	220.606	172.000
152.058	219.353	172.000
152.583	218.728	172.000
152.963	219.172	172.000
212.502	286.689	173.000
212.939	286.995	173.000
372.196	178.176	174.000
371.767	178.845	174.000
371.548	179.443	174.000
371.388	179.415	174.000
371.323	179.284	174.000
371.541	179.239	174.000
371.344	179.137	174.000
371.329	179.055	174.000
371.466	179.262	174.000
371.572	179.103	174.000
371.796	178.738	174.000
371.337	179.302	174.000
371.315	178.455	174.000
371.533	178.672	174.000
371.536	178.856	174.000
371.370	178.881	174.000
371.177	179.188	174.000
419.856	206.565	175.000
418.750	207.138	175.000
418.904	206.530	175.000
417.362	207.295	175.000
368.890	329.476	176.000
367.419	329.109	176.000
365.725	330.739	176.000
364.834	329.239	176.000
363.872	327.668	176.000
365.280	327.339	176.000
364.554	328.166	176.000
483.555	209.036	177.000
484.590	208.658	177.000
20.293	304.595	178.000
18.853	302.805	178.000
18.562	302.851	178.000
18.049	304.061	178.000
17.233	305.068	178.000
18.796	305.072	178.000
453.703	188.556	179.000
452.430	188.405	179.000
95.139	258.450	180.000
95.094	257.595	180.000
95.804	257.993	180.000
95.140	257.597	180.000
95.239	257.796	180.000
95.052	256.621	180.000
94.401	255.101	180.000
212.696	286.524	181.000
212.551	285.876	181.000
212.823	286.526	181.000
212.827	357.298	182.000
211.368	357.518	182.000
211.260	358.109	182.000
210.504	358.665	182.000
213.614	178.273	183.000
213.145	178.643	183.000
213.214	178.682	183.000
213.426	178.537	183.000
213.748	179.023	183.000
213.549	178.715	183.000
417.778	209.008	184.000
417.706	208.713	184.000
17.598	306.064	185.000
16.030	305.413	185.000
16.249	304.223	185.000
16.971	304.548	185.000
18.041	305.205	185.000
510.665	193.533	186.000
511.306	194.075	186.000
277.967	197.051	187.000
277.394	197.608	187.000
277.745	197.453	187.000
277.652	196.976	187.000
277.885	197.309	187.000
16.859	305.757	188.000
17.041	304.608	188.000
18.770	303.033	188.000
18.672	301.390	188.000
251.681	112.478	189.000
250.591	112.095	189.000
250.866	112.026	189.000
250.785	111.548	189.000
250.113	111.450	189.000
250.720	111.316	189.000
250.705	111.568	189.000
250.022	111.972	189.000
249.260	112.492	189.000
212.333	286.363	190.000
213.231	286.443	190.000
511.209	193.246	191.000
511.212	193.237	191.000
272.696	242.790	192.000
271.997	243.380	192.000
271.379	243.661	192.000
371.248	179.002	193.000
371.321	179.027	193.000
371.152	178.821	193.000
-3.799	235.692	194.000
-3.563	235.988	194.000
-3.792	235.668	194.000
-3.604	235.595	194.000
213.061	286.371	195.000
212.618	286.559	195.000
212.193	286.247	195.000
212.849	286.917	195.000
270.809	243.049	196.000
271.940	244.134	196.000
271.832	245.372	197.000
271.160	245.445	197.000
270.357	247.639	197.000
272.316	246.226	197.000
271.374	246.872	197.000
270.335	246.362	197.000
270.793	243.545	197.000
271.401	243.089	197.000
271.752	244.496	197.000
241.809	232.922	198.000
241.888	231.432	198.000
241.976	231.933	198.000
371.413	178.941	199.000
371.397	179.063	199.000
371.463	179.086	199.000
371.026	179.171	199.000
371.140	178.638	199.000
249.222	112.369	200.000
249.267	112.678	200.000
-3.887	236.029	201.000
-3.453	235.739	201.000
-4.038	235.509	201.000
242.568	230.253	202.000
241.531	231.350	202.000
241.998	230.669	202.000
242.273	230.205	202.000
242.212	230.945	202.000
242.121	230.822	202.000
242.642	230.884	202.000
242.495	229.951	202.000
242.700	228.918	202.000
210.973	285.566	203.000
209.756	287.212	203.000
209.917	286.923	203.000
211.033	286.507	203.000
211.191	285.796	203.000
210.929	285.505	203.000
371.075	178.993	204.000
370.916	178.767	204.000
370.919	178.885	204.000
370.612	178.772	204.000
371.149	178.637	204.000
371.189	179.121	204.000
371.115	179.225	204.000
371.001	178.917	204.000
371.445	178.747	204.000
279.193	240.499	205.000
277.949	240.614	205.000
277.828	239.664	205.000
277.548	239.710	205.000
298.323	236.369	206.000
299.168	237.701	206.000
298.458	238.898	206.000
301.404	240.587	206.000
371.281	179.026	207.000
371.432	179.052	207.000
371.379	179.197	207.000
370.999	178.801	207.000
371.169	179.043	207.000
242.559	229.212	208.000
242.815	228.872	208.000
241.850	230.577	208.000
57.633	280.500	209.000
56.830	281.215	209.000
190.254	119.256	210.000
190.142	119.594	210.000
190.292	119.260	210.000
272.571	243.891	211.000
271.847	244.286	211.000
271.289	242.114	211.000
270.913	240.333	211.000
269.014	241.172	211.000
268.378	239.683	211.000
370.927	178.733	212.000
371.168	178.978	212.000
371.091	178.534	212.000
353.734	351.202	213.000
352.483	349.910	213.000
352.334	348.669	213.000
352.745	348.337	213.000
370.952	178.336	214.000
370.959	178.550	214.000
-4.337	236.372	215.000
-3.585	235.765	215.000
-3.746	235.750	215.000
-3.846	235.758	215.000
371.105	178.711	216.000
371.630	178.957	216.000
266.496	240.411	217.000
266.953	240.181	217.000
266.936	240.589	218.000
266.664	240.814	218.000
266.075	240.488	218.000
-3.876	235.741	219.000
-3.342	235.623	219.000
166.705	332.745	220.000
166.294	332.442	220.000
166.555	332.721	220.000
-3.610	235.778	221.000
-3.727	235.663	221.000
154.027	290.323	222.000
154.514	290.943	222.000
154.712	291.984	222.000
155.659	291.271	222.000
474.613	202.744	223.000
474.628	202.606	223.000
474.654	203.037	223.000
-4.103	235.838	224.000
-4.027	236.122	224.000
-3.678	235.860	224.000
324.074	232.098	225.000
324.092	232.211	225.000
308.675	176.693	226.000
308.692	176.077	226.000
308.872	176.179	226.000
308.897	175.963	226.000
-4.157	235.716	227.000
-4.108	235.819	227.000
-3.896	236.153	227.000
-4.352	236.318	227.000
-3.275	236.055	227.000
160.308	157.701	228.000
160.709	157.641	228.000
160.974	156.606	228.000
160.277	156.118	228.000
160.597	156.888	228.000
161.869	158.273	228.000
163.150	158.363	228.000
163.923	157.185	228.000
164.343	157.505	228.000
163.386	158.442	228.000
161.492	158.559	228.000
157.422	293.619	229.000
158.679	293.550	229.000
160.107	292.157	229.000
524.254	214.164	230.000
524.246	215.382	230.000
370.680	168.874	231.000
370.569	169.008	231.000
346.868	250.398	232.000
347.467	250.015	232.000
347.086	249.993	232.000
348.201	250.720	232.000
348.776	251.877	232.000
349.681	251.933	232.000
349.415	252.592	232.000
348.806	253.681	232.000
-3.540	236.180	233.000
-3.991	236.206	233.000
-3.399	236.758	233.000
69.390	336.662	234.000
69.571	335.740	234.000
69.143	335.107	234.000
334.758	286.674	235.000
334.826	288.527	235.000
26.653	333.721	236.000
26.660	334.354	236.000
-25.317	253.977	237.000
-25.587	252.053	237.000
-25.454	251.517	237.000
-22.769	251.318	237.000
-22.852	250.948	237.000
-22.787	250.346	237.000
-22.732	251.024	237.000
-24.149	251.396	237.000
-23.655	251.039	237.000
-24.715	250.702	237.000
-25.741	250.212	237.000
-26.476	248.965	237.000
-26.239	250.130	237.000
-26.604	250.232	237.000
-25.942	247.599	237.000
-26.026	247.675	237.000
-27.277	248.019	237.000
-27.682	248.026	237.000
-27.793	248.131	237.000
-27.571	248.931	237.000
-27.900	247.486	237.000
-27.655	248.282	237.000
-27.639	248.263	237.000
-27.519	248.782	237.000
-27.707	248.537	237.000
-27.522	248.143	237.000
-27.674	248.142	237.000
-27.664	248.567	237.000
-27.926	249.246	237.000
-27.787	249.448	237.000
-27.803	248.774	237.000
523.709	218.812	238.000
522.828	219.672	238.000
117.477	274.452	239.000
117.533	274.460	239.000
117.498	274.294	239.000
314.871	234.249	240.000
315.237	233.318	240.000
313.474	232.856	240.000
312.284	231.891	240.000
311.074	232.135	240.000
308.665	229.210	240.000
306.345	228.937	240.000
305.818	229.234	240.000
117.629	274.285	241.000
118.119	274.576	241.000
49.773	280.639	242.000
52.000	283.488	242.000
118.033	274.693	243.000
117.647	274.407	243.000
117.799	274.352	243.000
117.307	274.239	243.000
117.915	274.574	243.000
117.757	273.881	243.000
117.999	274.704	243.000
118.066	274.125	243.000
118.063	274.141	243.000
118.192	274.524	243.000
-32.140	279.169	244.000
-31.149	279.444	244.000
135.354	5.537	245.000
135.023	5.749	245.000
-23.257	301.952	246.000
-23.428	301.894	246.000
-23.698	300.848	246.000
-21.906	301.286	246.000
-23.899	300.678	246.000
-23.574	301.389	246.000
-23.186	300.774	246.000
26.324	222.043	247.000
27.649	222.078	247.000
54.594	251.842	248.000
54.966	252.792	248.000
54.838	251.263	248.000
54.687	250.882	248.000
53.847	251.896	248.000
52.386	251.323	248.000
51.495	251.365	248.000
51.095	250.837	248.000
51.414	251.650	248.000
51.619	250.151	248.000
52.436	251.380	248.000
70.831	269.336	249.000
70.393	269.166	249.000
68.047	268.487	249.000
67.521	269.387	249.000
68.561	271.268	249.000
69.627	271.774	249.000
67.124	268.513	249.000
67.060	268.115	249.000
66.369	269.174	249.000
66.390	269.727	249.000
67.047	268.406	249.000
68.104	269.235	249.000
66.544	270.475	249.000
65.679	269.388	249.000
65.703	270.370	249.000
64.656	272.251	249.000
64.300	273.375	249.000
109.323	217.204	250.000
109.202	217.702	250.000
108.729	219.189	250.000
109.100	218.753	250.000
109.154	218.243	250.000
110.505	218.763	250.000
110.466	217.669	250.000
111.039	217.488	250.000
118.972	207.689	251.000
118.493	208.394	251.000
118.827	208.545	251.000
118.566	207.769	251.000
119.657	207.624	251.000
91.475	289.913	252.000
91.640	289.971	252.000
91.415	290.271	252.000
91.339	289.944	252.000
213.607	81.400	253.000
214.015	82.032	253.000
117.595	274.565	254.000
117.690	274.505	254.000
117.863	274.391	254.000
117.615	274.735	254.000
118.034	274.733	254.000
118.170	274.446	254.000
118.144	274.545	254.000
118.058	274.611	254.000
118.006	274.674	254.000
117.561	274.751	254.000
117.645	274.530	254.000
118.106	274.385	254.000
118.270	274.693	254.000
118.457	274.407	254.000
117.990	274.303	254.000
118.243	274.839	254.000
117.621	274.832	254.000
241.207	80.134	255.000
240.651	79.306	255.000
242.572	78.399	255.000
243.153	77.553	255.000
243.869	77.597	255.000
243.993	75.888	255.000
242.893	75.970	255.000
241.907	76.260	255.000
241.682	76.618	255.000
194.657	160.579	256.000
194.282	160.532	256.000
193.091	160.218	256.000
193.964	159.955	256.000
192.862	160.531	256.000
190.822	159.548	256.000
189.403	160.159	256.000
188.895	160.367	256.000
186.818	160.728	256.000
187.046	160.039	256.000
187.636	160.552	256.000
187.892	159.537	256.000
188.997	159.289	256.000
188.907	159.671	256.000
236.759	95.264	257.000
236.392	95.043	257.000
234.043	94.701	257.000
232.468	95.542	257.000
231.657	94.791	257.000
230.975	93.861	257.000
231.394	95.874	257.000
232.997	96.313	257.000
232.311	95.677	257.000
233.203	96.533	257.000
234.506	97.316	257.000
236.462	97.704	257.000
237.372	97.319	257.000
235.809	96.739	257.000
235.721	95.438	257.000
236.447	96.785	257.000
236.620	97.340	257.000
235.308	98.194	257.000
242.322	110.859	258.000
239.050	109.302	258.000
241.806	109.236	258.000
243.505	109.940	258.000
243.201	110.273	258.000
242.599	110.532	258.000
244.606	108.860	258.000
224.959	168.087	259.000
222.825	167.582	259.000
221.606	166.242	259.000
221.240	168.263	259.000
222.216	168.747	259.000
221.626	169.810	259.000
221.298	169.689	259.000
223.649	168.377	259.000
223.462	167.038	259.000
222.614	166.754	259.000
222.818	165.216	259.000
222.230	165.222	259.000
242.036	151.477	260.000
241.039	151.040	260.000
240.060	149.959	260.000
240.437	150.534	260.000
240.139	151.536	260.000
239.422	152.569	260.000
237.969	151.669	260.000
238.702	151.937	260.000
172.175	286.792	261.000
170.260	287.129	261.000
151.656	353.230	262.000
151.625	353.362	262.000
277.279	164.561	263.000
277.204	164.210	263.000
260.892	195.327	264.000
261.342	195.540	264.000
261.049	195.613	264.000
260.961	195.374	264.000
242.154	331.099	265.000
241.841	330.419	265.000
241.583	328.489	265.000
240.517	328.429	265.000
240.997	328.207	265.000
240.490	327.389	265.000
238.943	327.680	265.000
239.678	327.925	265.000
238.187	327.692	265.000
237.210	328.438	265.000
239.363	328.377	265.000
241.072	328.000	265.000
241.763	327.737	265.000
241.556	328.487	265.000
243.347	327.940	265.000
243.450	326.650	265.000
348.293	283.391	266.000
347.816	283.900	266.000
347.749	283.416	266.000
347.589	283.490	266.000
347.702	283.994	266.000
347.977	284.123	266.000
344.864	303.908	267.000
345.458	304.517	267.000
345.236	303.604	267.000
345.067	303.927	267.000
344.264	303.731	267.000
344.721	302.973	267.000
344.711	303.017	267.000
344.152	302.738	267.000
343.921	302.987	267.000
343.959	302.913	267.000
344.321	303.114	267.000
349.518	333.103	268.000
349.468	332.761	268.000
349.786	333.008	268.000
349.654	332.846	268.000
349.665	333.965	268.000
349.262	335.300	268.000
350.441	333.535	268.000
373.117	367.970	269.000
371.850	368.632	269.000
372.642	367.208	269.000
371.907	366.749	269.000
371.680	367.733	269.000
372.186	367.451	269.000
494.202	172.214	270.000
494.639	172.775	270.000
495.152	171.747	270.000
497.295	171.996	270.000
384.756	381.842	271.000
385.489	381.423	271.000
386.269	381.810	271.000
384.884	382.901	271.000
376.689	401.974	272.000
376.655	402.242	272.000
376.554	402.544	272.000
378.015	402.496	272.000
377.798	401.997	272.000
378.559	402.369	272.000
378.360	402.337	272.000
379.925	402.152	272.000
378.883	402.700	272.000
379.490	403.174	272.000
379.439	402.239	272.000
379.004	403.657	272.000
467.174	248.853	273.000
466.489	248.279	273.000
465.813	248.966	273.000
498.420	209.137	274.000
498.276	208.950	274.000
498.686	209.271	274.000
498.550	209.030	274.000
498.943	209.205	274.000
498.926	209.274	274.000
498.773	209.253	274.000
498.904	209.007	274.000
498.694	209.171	274.000
498.749	209.438	274.000
54.062	340.680	275.000
54.692	339.894	275.000
275.165	137.998	276.000
271.517	138.265	276.000
433.731	246.037	277.000
433.757	246.129	277.000
433.823	246.009	277.000
433.723	245.412	277.000
538.239	149.941	278.000
539.210	149.916	278.000
205.814	187.424	279.000
205.847	186.503	279.000
204.030	187.408	279.000
203.995	186.092	279.000
205.256	185.519	279.000
205.140	185.237	279.000
204.773	186.790	279.000
204.800	187.794	279.000
215.583	338.780	280.000
215.276	338.857	280.000
332.850	145.354	281.000
332.698	146.386	281.000
332.945	146.776	281.000
332.533	145.728	281.000
384.658	214.480	282.000
383.776	215.864	282.000
383.268	216.176	282.000
382.812	216.005	282.000
383.941	216.289	282.000
384.946	215.510	282.000
385.785	216.118	282.000
386.111	214.881	282.000
386.946	215.661	282.000
386.167	216.069	282.000
387.389	216.006	282.000
387.569	214.116	282.000
387.818	212.772	282.000
386.973	213.242	282.000
385.987	213.394	282.000
53.214	280.509	283.000
52.033	278.409	283.000
211.905	83.663	284.000
212.099	82.961	284.000
212.769	82.616	284.000
212.696	82.659	284.000
213.704	82.292	284.000
212.934	82.935	284.000
212.623	82.393	284.000
212.687	82.422	284.000
212.447	83.464	284.000
212.446	83.727	284.000
211.140	82.953	284.000
281.651	85.633	285.000
280.698	84.987	285.000
279.512	83.709	285.000
227.248	301.041	286.000
228.255	300.735	286.000
311.350	321.214	287.000
310.289	320.761	287.000
309.640	320.602	287.000
310.006	321.696	287.000
304.932	356.983	288.000
305.204	357.009	288.000
304.707	358.121	288.000
303.455	358.411	288.000
303.111	358.138	288.000
303.495	358.218	288.000
303.882	359.284	288.000
303.934	359.878	288.000
141.879	77.620	289.000
142.411	78.817	289.000
149.260	239.250	290.000
149.753	239.030	290.000
150.079	239.631	290.000
302.293	333.863	291.000
301.440	334.947	291.000
301.877	333.993	291.000
301.633	332.023	291.000
301.378	331.931	291.000
300.468	332.491	291.000
480.420	136.433	292.000
479.295	136.065	292.000
479.832	136.141	292.000
480.491	135.715	292.000
481.135	135.289	292.000
481.114	135.941	292.000
515.052	150.097	293.000
518.762	150.439	293.000
520.344	150.467	293.000
519.365	149.081	293.000
517.937	149.222	293.000
517.752	149.253	293.000
517.815	149.488	293.000
516.343	149.569	293.000
488.562	229.489	294.000
488.667	230.093	294.000
487.676	229.187	294.000
487.685	230.188	294.000
488.936	230.659	294.000
488.649	232.212	294.000
488.471	230.678	294.000
487.415	230.355	294.000
486.870	230.544	294.000
486.682	228.852	294.000
486.475	228.677	294.000
487.088	228.856	294.000
487.852	229.285	294.000
488.069	228.780	294.000
487.126	228.198	294.000
485.527	227.307	294.000
405.124	416.975	295.000
404.560	415.679	295.000
404.154	413.657	295.000
405.052	414.034	295.000
404.987	414.905	295.000
404.977	412.753	295.000
405.075	411.933	295.000
405.744	411.807	295.000
405.427	412.064	295.000
406.419	411.394	295.000
406.583	411.649	295.000
91.437	290.023	296.000
91.185	290.073	296.000
91.445	289.911	296.000
244.725	134.504	297.000
244.464	134.367	297.000
260.840	195.465	298.000
260.864	195.581	298.000
260.848	195.221	298.000
260.961	195.432	298.000
260.767	195.602	298.000
260.709	195.346	298.000
260.984	195.728	298.000
261.167	195.742	298.000
261.228	195.738	298.000
260.870	195.795	298.000
260.854	195.871	298.000
260.943	195.953	298.000
261.053	195.641	298.000
189.906	335.692	299.000
190.982	336.734	299.000
215.899	340.095	300.000
214.558	340.729	300.000
350.781	251.641	301.000
351.361	250.528	301.000
165.360	290.400	302.000
166.370	290.857	302.000
169.095	291.406	302.000
171.086	293.402	302.000
171.792	293.264	302.000
172.122	293.012	302.000
169.314	294.461	302.000
167.714	295.435	302.000
165.908	295.924	302.000
166.028	296.686	302.000
167.365	296.392	302.000
166.214	297.459	302.000
228.830	299.977	303.000
228.352	300.139	303.000
228.709	300.008	303.000
228.150	299.879	303.000
227.721	299.273	303.000
433.659	245.851	304.000
434.165	246.011	304.000
434.158	245.965	304.000
433.176	245.709	304.000
433.390	245.827	304.000
433.518	246.110	304.000
433.534	245.792	304.000
433.263	245.642	304.000
433.681	245.639	304.000
53.649	281.969	305.000
52.648	283.172	305.000
144.836	193.067	306.000
145.703	193.199	306.000
145.427	193.073	306.000
144.795	193.737	306.000
144.046	193.021	306.000
143.647	192.583	306.000
143.126	191.758	306.000
279.075	82.881	307.000
278.531	83.868	307.000
368.014	171.947	308.000
368.114	174.286	308.000
348.173	283.414	309.000
347.666	283.955	309.000
347.664	283.717	309.000
45.380	377.324	310.000
45.618	377.236	310.000
243.030	136.383	311.000
244.430	135.298	311.000
216.420	341.164	312.000
217.052	340.390	312.000
216.941	339.878	312.000
216.585	340.509	312.000
216.140	341.011	312.000
216.778	341.089	312.000
217.284	341.829	312.000
217.644	342.292	312.000
353.480	249.130	313.000
354.374	248.388	313.000
354.380	246.819	313.000
350.616	333.722	314.000
350.399	333.804	314.000
352.262	332.827	314.000
352.363	331.503	314.000
354.500	331.929	314.000
353.940	332.387	314.000
353.998	333.826	314.000
255.106	295.577	315.000
254.348	295.525	315.000
270.672	287.128	316.000
271.463	288.117	316.000
272.158	287.193	316.000
301.224	225.467	317.000
301.221	225.964	317.000
300.118	226.961	317.000
361.191	166.273	318.000
361.885	167.563	318.000
363.736	167.375	318.000
364.424	168.385	318.000
365.207	167.401	318.000
-31.836	280.041	319.000
-28.824	280.409	319.000
-27.345	279.404	319.000
498.235	209.366	320.000
498.422	208.771	320.000
498.607	209.076	320.000
498.685	209.045	320.000
499.126	209.121	320.000
498.708	209.257	320.000
498.745	209.265	320.000
498.779	209.333	320.000
498.365	209.080	320.000
498.932	209.307	320.000
499.088	209.127	320.000
499.090	209.310	320.000
498.825	209.237	320.000
499.129	208.718	320.000
498.852	208.849	320.000
499.090	208.795	320.000
498.934	209.091	320.000
241.064	74.547	321.000
239.930	74.875	321.000
238.213	75.655	321.000
238.585	79.332	321.000
237.651	79.264	321.000
237.179	79.908	321.000
237.870	81.190	321.000
237.736	79.880	321.000
237.988	78.784	321.000
255.304	295.303	322.000
255.038	295.079	322.000
478.004	135.692	323.000
480.159	136.611	323.000
479.931	136.541	323.000
479.993	136.108	323.000
478.887	135.779	323.000
244.312	134.296	324.000
241.556	134.218	324.000
240.481	134.676	324.000
301.080	333.248	325.000
300.630	333.433	325.000
141.879	80.205	326.000
141.361	80.336	326.000
140.498	80.755	326.000
140.260	81.016	326.000
148.638	174.754	327.000
147.845	174.154	327.000
202.735	185.104	328.000
202.239	184.556	328.000
202.063	184.727	328.000
202.765	184.326	328.000
202.052	184.147	328.000
200.236	185.642	328.000
202.158	186.993	328.000
203.125	187.448	328.000
201.003	186.587	328.000
200.483	188.618	328.000
202.585	188.783	328.000
202.743	187.381	328.000
204.380	185.650	328.000
354.794	246.673	329.000
355.204	246.264	329.000
312.034	319.779	330.000
312.745	321.515	330.000
313.035	322.852	330.000
313.381	323.081	330.000
312.820	321.856	330.000
312.298	321.659	330.000
312.104	320.454	330.000
212.083	82.049	331.000
210.899	83.674	331.000
211.324	84.411	331.000
211.702	85.537	331.000
211.445	86.009	331.000
187.508	159.448	332.000
187.757	158.344	332.000
186.705	159.764	332.000
186.454	161.357	332.000
150.282	172.520	333.000
149.698	171.593	333.000
150.168	168.736	333.000
148.998	168.845	333.000
148.918	170.143	333.000
149.289	169.907	333.000
218.846	257.086	334.000
218.666	256.453	334.000
244.261	327.482	335.000
244.065	326.953	335.000
244.329	326.854	335.000
64.889	270.854	336.000
65.120	270.946	336.000
227.203	178.379	337.000
226.929	178.759	337.000
226.853	178.580	337.000
227.054	178.496	337.000
226.842	178.660	337.000
227.017	178.976	337.000
227.075	179.033	337.000
226.954	178.419	337.000
227.004	178.780	337.000
227.021	178.373	337.000
364.451	169.680	338.000
366.058	169.023	338.000
366.557	170.291	338.000
365.579	169.868	338.000
365.100	168.865	338.000
368.669	169.496	338.000
370.024	168.557	338.000
371.193	167.580	338.000
371.569	169.069	338.000
371.832	169.671	338.000
370.622	169.823	338.000
370.172	169.355	338.000
369.100	169.224	338.000
369.056	168.637	338.000
137.684	209.012	339.000
136.931	209.697	339.000
136.031	209.758	339.000
208.911	151.051	340.000
209.281	150.558	340.000
209.381	150.381	340.000
209.662	150.360	340.000
242.166	127.957	341.000
242.844	127.393	341.000
242.698	128.568	341.000
242.467	128.502	341.000
241.612	127.900	341.000
241.312	127.622	341.000
241.806	127.587	341.000
242.453	128.573	341.000
242.299	128.154	341.000
241.763	128.123	341.000
241.553	127.986	341.000
240.452	127.495	341.000
240.138	127.343	341.000
240.331	127.920	341.000
241.765	128.020	341.000
242.569	127.588	341.000
243.074	126.957	341.000
244.502	127.719	341.000
245.060	127.932	341.000
478.057	135.459	342.000
479.171	136.762	342.000
522.557	152.966	343.000
522.244	154.824	343.000
524.100	154.582	343.000
-28.658	275.823	344.000
-29.223	276.275	344.000
64.451	273.212	345.000
65.380	273.588	345.000
64.211	273.290	345.000
117.639	274.719	346.000
117.429	274.731	346.000
117.774	274.615	346.000
117.872	274.179	346.000
117.764	274.596	346.000
117.853	274.902	346.000
117.748	274.670	346.000
117.614	274.274	346.000
118.206	274.699	346.000
218.886	256.514	347.000
220.409	256.467	347.000
219.981	258.091	347.000
220.855	257.336	347.000
220.394	256.915	347.000
221.025	257.269	347.000
219.694	257.288	347.000
219.617	257.046	347.000
220.611	256.917	347.000
486.369	228.774	348.000
487.668	230.354	348.000
519.028	186.984	349.000
519.288	186.966	349.000
519.270	186.789	349.000
236.518	97.534	350.000
237.579	97.809	350.000
238.075	96.069	350.000
138.582	208.530	351.000
139.766	208.504	351.000
140.115	209.694	351.000
187.933	162.471	352.000
187.416	162.708	352.000
237.976	81.432	353.000
239.244	81.499	353.000
239.273	81.591	353.000
241.573	139.365	354.000
240.376	139.776	354.000
239.921	141.197	354.000
240.518	140.152	354.000
240.764	141.001	354.000
338.499	302.678	355.000
339.151	303.171	355.000
338.988	303.228	355.000
339.178	304.071	355.000
338.079	302.806	355.000
337.694	302.318	355.000
337.625	302.368	355.000
337.759	302.656	355.000
337.452	302.580	355.000
337.705	302.228	355.000
337.651	301.631	355.000
478.723	136.691	356.000
480.770	137.385	356.000
479.315	136.797	356.000
478.447	136.849	356.000
477.923	135.950	356.000
64.587	271.873	357.000
65.002	271.994	357.000
433.477	245.978	358.000
433.650	245.907	358.000
433.389	245.504	358.000
433.393	246.087	358.000
433.550	246.020	358.000
434.160	246.111	358.000
433.939	246.061	358.000
433.501	246.011	358.000
433.746	245.927	358.000
-28.435	278.296	359.000
-29.629	278.274	359.000
-30.217	277.972	359.000
-29.089	277.422	359.000
-27.722	277.025	359.000
-28.289	276.784	359.000
-26.983	276.588	359.000
-25.295	277.210	359.000
-25.824	278.287	359.000
235.329	96.845	360.000
235.419	95.524	360.000
232.745	94.818	360.000
232.286	95.584	360.000
519.219	186.989	361.000
519.376	186.813	361.000
-9.778	326.102	362.000
-9.569	326.122	362.000
205.814	184.773	363.000
205.150	185.146	363.000
204.939	184.245	363.000
202.302	185.499	363.000
202.080	185.925	363.000
202.091	185.894	363.000
203.155	185.340	363.000
202.820	184.362	363.000
203.282	185.147	363.000
203.152	184.953	363.000
203.454	183.894	363.000
185.761	219.589	364.000
185.243	219.903	364.000
186.602	220.754	364.000
185.456	220.089	364.000
185.231	219.794	364.000
185.220	219.647	364.000
302.290	223.530	365.000
303.201	223.792	365.000
186.810	158.933	366.000
188.181	161.080	366.000
188.862	160.038	366.000
188.804	160.577	366.000
188.120	159.186	366.000
166.324	291.631	367.000
167.652	292.732	367.000
167.767	292.583	367.000
167.129	291.074	367.000
167.568	290.603	367.000
167.511	292.450	367.000
169.713	294.741	367.000
168.528	295.435	367.000
170.757	298.100	367.000
519.849	187.099	368.000
519.128	187.071	368.000
240.921	140.229	369.000
240.765	139.491	369.000
241.223	139.699	369.000
220.455	256.268	370.000
221.322	257.771	370.000
222.628	257.358	370.000
222.481	258.912	370.000
222.333	259.333	370.000
222.372	260.590	370.000
337.313	273.325	371.000
338.231	272.461	371.000
337.568	273.207	371.000
-11.574	328.459	372.000
-12.464	328.510	372.000
233.561	66.244	373.000
234.066	65.352	373.000
234.520	65.803	373.000
519.323	187.187	374.000
518.813	187.028	374.000
519.039	186.991	374.000
519.885	187.015	374.000
64.435	272.254	375.000
65.299	271.204	375.000
185.422	219.878	376.000
185.501	220.028	376.000
185.211	220.000	376.000
185.355	219.462	376.000
185.386	220.042	376.000
184.949	220.031	376.000
269.345	285.806	377.000
269.679	284.487	377.000
433.959	246.270	378.000
433.949	245.345	378.000
[truncated: 45,259 more rows]
