# Supplementary material for: The transpeptidase PBP2 governs initial localization and activity of the major cell-wall synthesis machinery in E. coli
Source: eLife. 2020 Feb 20;9:e50629. doi: 10.7554/eLife.50629 (PMC7089770; doi:10.7554/eLife.50629)
Supplement: Source data 1. [file elife-50629-data1.zip › data/fast/PAmCherry/Mecinliq30_2.txt]

X Y ID
54.934	383.156	1.000
54.463	383.443	1.000
54.919	383.309	1.000
110.433	416.847	2.000
110.582	416.670	2.000
110.527	416.747	2.000
110.555	416.723	2.000
-43.743	216.551	3.000
-43.760	214.866	3.000
-43.323	214.939	3.000
-43.007	215.076	3.000
-42.418	215.680	3.000
128.102	397.271	4.000
129.706	401.613	4.000
131.372	401.709	4.000
131.455	402.084	4.000
131.199	402.097	4.000
129.419	402.055	4.000
205.059	477.408	5.000
202.742	477.377	5.000
202.349	477.732	5.000
201.482	477.828	5.000
201.096	477.230	5.000
201.443	477.875	5.000
200.094	478.059	5.000
198.075	478.810	5.000
95.449	320.427	6.000
94.810	320.988	6.000
94.965	320.601	6.000
94.565	320.541	6.000
94.784	320.663	6.000
94.733	320.755	6.000
95.311	320.669	6.000
95.164	320.426	6.000
178.923	407.448	7.000
179.166	407.061	7.000
60.191	257.110	8.000
59.543	257.613	8.000
59.989	257.484	8.000
59.088	257.004	8.000
58.714	256.833	8.000
58.793	256.215	8.000
59.127	256.129	8.000
59.117	256.254	8.000
58.727	256.331	8.000
58.548	256.249	8.000
58.688	256.775	8.000
58.777	256.662	8.000
59.057	256.470	8.000
59.257	256.679	8.000
59.191	256.730	8.000
60.058	256.679	8.000
44.656	212.789	9.000
43.871	213.095	9.000
44.341	214.257	9.000
45.604	213.250	9.000
45.767	212.856	9.000
45.757	214.023	9.000
46.794	213.195	9.000
46.564	212.934	9.000
47.626	214.875	9.000
47.299	214.846	9.000
47.100	213.201	9.000
109.537	163.331	10.000
109.494	163.219	10.000
122.411	143.102	11.000
122.960	142.328	11.000
374.721	408.336	12.000
373.133	408.413	12.000
235.890	52.713	13.000
236.436	52.653	13.000
236.330	52.753	13.000
236.246	52.707	13.000
236.573	52.240	13.000
440.730	278.251	14.000
440.372	277.524	14.000
229.260	32.032	15.000
231.048	32.340	15.000
231.792	31.716	15.000
232.472	32.537	15.000
231.830	32.395	15.000
287.325	91.373	16.000
287.383	91.365	16.000
287.388	90.685	16.000
330.398	129.871	17.000
329.553	130.511	17.000
222.255	2.640	18.000
223.057	2.372	18.000
500.291	277.207	19.000
500.165	276.656	19.000
499.450	276.364	19.000
499.385	276.026	19.000
498.878	275.887	19.000
498.824	275.967	19.000
499.051	275.936	19.000
498.972	275.870	19.000
498.984	276.313	19.000
499.145	275.801	19.000
493.481	237.960	20.000
492.830	237.103	20.000
493.062	237.160	20.000
544.933	273.785	21.000
545.146	274.955	21.000
546.333	276.140	21.000
546.802	276.166	21.000
546.706	276.427	21.000
546.583	276.777	21.000
546.810	276.552	21.000
546.581	276.380	21.000
546.609	276.423	21.000
546.503	276.052	21.000
468.034	162.563	22.000
468.417	161.934	22.000
469.065	161.891	22.000
468.475	162.045	22.000
466.640	162.892	22.000
466.310	163.709	22.000
465.674	164.190	22.000
441.966	100.445	23.000
440.800	100.334	23.000
440.688	98.970	23.000
440.638	98.213	23.000
441.800	98.500	23.000
203.169	510.597	24.000
203.952	510.407	24.000
203.428	510.313	24.000
203.487	510.754	24.000
203.549	510.504	24.000
203.417	510.439	24.000
203.680	510.557	24.000
203.141	510.661	24.000
203.261	510.405	24.000
169.434	466.709	25.000
169.851	466.531	25.000
169.540	466.232	25.000
169.610	466.765	25.000
169.367	466.739	25.000
169.306	466.430	25.000
169.441	466.426	25.000
169.442	466.522	25.000
210.262	503.449	26.000
210.233	503.863	26.000
210.255	503.925	26.000
210.230	503.727	26.000
210.178	503.986	26.000
210.276	503.753	26.000
210.189	503.518	26.000
210.010	503.392	26.000
210.291	503.817	26.000
210.098	503.515	26.000
210.591	503.688	26.000
210.290	503.598	26.000
210.365	503.643	26.000
210.440	503.534	26.000
210.164	503.810	26.000
210.102	503.669	26.000
210.485	503.326	26.000
270.503	531.021	27.000
269.917	530.629	27.000
269.572	529.344	27.000
270.346	529.338	27.000
270.861	529.129	27.000
270.702	528.393	27.000
271.203	528.181	27.000
270.503	529.660	27.000
270.237	529.449	27.000
271.735	527.290	27.000
140.415	367.484	28.000
140.136	367.664	28.000
8.441	211.652	29.000
8.332	212.163	29.000
262.142	497.006	30.000
262.492	497.670	30.000
49.112	235.674	31.000
48.984	235.418	31.000
227.957	403.272	32.000
227.046	401.818	32.000
88.384	185.116	33.000
88.814	185.914	33.000
88.361	186.165	33.000
87.346	186.809	33.000
89.192	185.112	33.000
89.045	184.874	33.000
90.445	184.627	33.000
90.700	186.304	33.000
90.235	189.676	33.000
89.945	189.191	33.000
91.199	189.196	33.000
90.601	188.705	33.000
158.287	149.678	34.000
158.584	150.091	34.000
158.480	149.674	34.000
158.635	149.737	34.000
158.467	149.814	34.000
158.141	149.951	34.000
158.501	150.272	34.000
158.374	150.082	34.000
158.188	150.135	34.000
158.489	149.880	34.000
158.404	150.070	34.000
158.621	149.970	34.000
158.603	149.896	34.000
158.287	149.790	34.000
158.488	149.889	34.000
158.641	150.056	34.000
158.475	150.303	34.000
158.494	150.522	34.000
158.834	150.015	34.000
197.845	194.428	35.000
197.918	194.873	35.000
197.809	194.488	35.000
198.485	194.417	35.000
198.384	194.345	35.000
197.539	192.365	35.000
197.861	192.060	35.000
198.639	192.366	35.000
198.662	192.291	35.000
248.425	212.472	36.000
248.169	212.939	36.000
248.162	212.435	36.000
310.362	168.707	37.000
310.522	170.255	37.000
242.350	9.507	38.000
242.837	8.429	38.000
242.337	7.704	38.000
240.570	7.473	38.000
241.553	6.831	38.000
241.257	5.258	38.000
242.294	4.855	38.000
243.284	6.534	38.000
242.292	6.397	38.000
242.638	6.141	38.000
242.606	6.162	38.000
242.627	6.446	38.000
242.701	6.726	38.000
242.523	6.412	38.000
242.634	6.559	38.000
242.517	6.112	38.000
243.000	6.020	38.000
242.931	6.120	38.000
355.978	133.423	39.000
356.333	133.382	39.000
356.517	133.537	39.000
355.646	133.413	39.000
356.274	133.192	39.000
356.339	133.446	39.000
356.140	132.997	39.000
356.346	133.535	39.000
356.306	133.236	39.000
356.424	133.270	39.000
356.411	133.525	39.000
356.204	133.347	39.000
398.513	80.443	40.000
398.423	80.096	40.000
398.232	79.953	40.000
377.974	52.882	41.000
377.927	52.406	41.000
157.129	499.126	42.000
157.642	498.976	42.000
105.614	438.692	43.000
105.399	438.230	43.000
103.293	438.926	43.000
103.377	438.456	43.000
-57.180	217.915	44.000
-57.517	217.414	44.000
-57.146	217.779	44.000
-57.141	217.715	44.000
-57.420	217.335	44.000
-57.601	217.641	44.000
-57.412	217.563	44.000
-57.566	217.694	44.000
-57.719	217.995	44.000
-57.537	219.857	44.000
-57.443	219.907	44.000
-57.368	218.852	44.000
-57.209	219.215	44.000
-57.621	217.911	44.000
-57.616	218.233	44.000
-57.615	218.761	44.000
-57.378	217.377	44.000
-57.624	216.928	44.000
-57.173	217.419	44.000
-57.252	217.736	44.000
39.234	297.986	45.000
39.229	297.053	45.000
59.691	279.791	46.000
60.419	279.964	46.000
59.527	278.969	46.000
59.052	279.099	46.000
146.157	349.564	47.000
145.838	348.958	47.000
145.853	348.840	47.000
344.491	419.682	48.000
344.423	420.013	48.000
232.404	227.699	49.000
232.320	227.878	49.000
232.238	227.537	49.000
232.132	227.711	49.000
232.641	227.680	49.000
232.466	227.980	49.000
232.467	227.947	49.000
232.218	227.797	49.000
232.334	227.922	49.000
232.949	227.464	49.000
434.361	311.205	50.000
434.238	309.830	50.000
435.233	309.688	50.000
435.446	310.086	50.000
435.567	310.659	50.000
434.288	311.332	50.000
435.130	310.179	50.000
434.983	308.992	50.000
435.729	308.100	50.000
436.099	307.785	50.000
436.289	307.110	50.000
436.963	307.883	50.000
437.582	307.689	50.000
437.925	308.105	50.000
437.786	309.058	50.000
438.338	308.789	50.000
438.953	309.126	50.000
440.005	309.873	50.000
430.613	287.089	51.000
429.762	287.325	51.000
430.619	286.597	51.000
431.923	286.705	51.000
432.492	287.109	51.000
431.197	287.676	51.000
430.411	288.388	51.000
430.923	289.823	51.000
430.352	288.973	51.000
574.129	270.109	52.000
574.100	270.162	52.000
17.222	319.882	53.000
19.940	318.404	53.000
20.150	318.385	53.000
21.121	318.480	53.000
20.487	317.569	53.000
20.413	317.610	53.000
22.386	316.958	53.000
21.734	316.308	53.000
20.563	316.570	53.000
20.976	316.530	53.000
101.813	308.185	54.000
101.393	308.134	54.000
342.734	450.735	55.000
342.700	450.499	55.000
109.330	160.888	56.000
109.651	161.106	56.000
109.397	161.316	56.000
110.176	160.929	56.000
295.641	199.493	57.000
296.386	198.500	57.000
296.014	199.370	57.000
296.254	198.442	57.000
296.380	195.538	57.000
296.092	195.821	57.000
295.521	195.633	57.000
295.914	194.963	57.000
295.538	195.212	57.000
296.787	196.601	57.000
296.857	197.922	57.000
297.721	199.353	57.000
298.723	201.207	57.000
439.759	277.653	58.000
440.130	277.743	58.000
440.041	277.476	58.000
439.908	277.485	58.000
439.988	277.382	58.000
379.004	81.292	59.000
378.774	81.966	59.000
381.235	82.646	59.000
381.505	82.781	59.000
381.066	81.832	59.000
381.608	82.815	59.000
381.599	82.303	59.000
382.787	81.126	59.000
382.170	80.211	59.000
382.117	79.902	59.000
382.687	79.360	59.000
383.650	78.884	59.000
383.654	79.291	59.000
381.489	80.969	59.000
381.274	80.962	59.000
381.969	80.700	59.000
382.621	83.107	59.000
381.648	83.118	59.000
380.076	83.511	59.000
380.160	83.243	59.000
380.269	83.453	59.000
379.641	83.439	59.000
380.324	83.259	59.000
380.211	82.452	59.000
378.661	82.169	59.000
378.950	82.770	59.000
472.295	179.378	60.000
472.221	179.447	60.000
472.171	180.130	60.000
472.416	180.411	60.000
472.030	179.648	60.000
471.880	179.629	60.000
472.026	180.053	60.000
471.988	180.256	60.000
540.588	234.782	61.000
540.070	235.354	61.000
70.316	154.686	62.000
69.380	154.574	62.000
69.644	153.465	62.000
68.270	152.848	62.000
327.222	434.439	63.000
326.496	434.949	63.000
326.992	435.097	63.000
371.240	425.916	64.000
372.666	425.129	64.000
95.227	83.426	65.000
96.317	83.228	65.000
96.997	82.396	65.000
97.267	82.179	65.000
97.776	82.920	65.000
98.262	83.038	65.000
98.404	82.547	65.000
98.799	83.112	65.000
99.432	84.349	65.000
99.842	82.870	65.000
98.162	80.440	65.000
97.481	80.123	65.000
98.351	82.311	65.000
98.864	82.925	65.000
99.030	83.243	65.000
98.300	82.546	65.000
97.161	82.706	65.000
287.418	91.645	66.000
288.132	91.606	66.000
288.918	92.495	66.000
288.610	93.788	66.000
288.627	93.350	66.000
288.971	92.454	66.000
288.455	92.515	66.000
287.800	92.354	66.000
287.729	92.085	66.000
286.723	91.617	66.000
286.949	90.967	66.000
286.878	92.160	66.000
286.147	92.208	66.000
287.119	92.997	66.000
287.411	92.865	66.000
330.741	130.983	67.000
331.187	131.970	67.000
534.755	254.465	68.000
533.244	254.863	68.000
535.496	254.221	68.000
535.956	254.674	68.000
535.217	256.391	68.000
534.689	256.540	68.000
532.538	255.673	68.000
531.331	255.214	68.000
530.448	255.172	68.000
158.394	499.734	69.000
157.758	499.109	69.000
157.521	499.040	69.000
157.542	498.864	69.000
157.304	500.174	69.000
156.163	501.061	69.000
157.160	500.285	69.000
157.150	502.189	69.000
54.112	294.615	70.000
53.699	294.902	70.000
52.044	294.217	70.000
51.287	295.140	70.000
51.723	293.960	70.000
52.684	293.487	70.000
53.524	293.417	70.000
139.558	381.484	71.000
139.842	382.242	71.000
178.795	407.218	72.000
179.110	407.404	72.000
48.895	237.432	73.000
48.653	237.824	73.000
225.734	403.188	74.000
225.327	403.273	74.000
344.564	420.125	75.000
345.051	420.166	75.000
344.896	420.104	75.000
344.786	420.157	75.000
344.436	419.780	75.000
376.343	310.344	76.000
376.781	310.411	76.000
421.354	280.855	77.000
422.849	280.784	77.000
422.230	280.146	77.000
422.029	280.248	77.000
422.204	280.322	77.000
422.053	279.985	77.000
421.499	280.145	77.000
421.339	280.424	77.000
421.360	280.377	77.000
420.968	278.944	77.000
421.772	279.251	77.000
422.359	279.203	77.000
274.568	59.336	78.000
273.680	60.072	78.000
-43.799	214.060	79.000
-43.553	213.200	79.000
-44.391	213.981	79.000
-43.665	213.883	79.000
-43.111	214.501	79.000
164.405	199.822	80.000
164.582	199.328	80.000
164.163	199.608	80.000
164.256	200.058	80.000
164.287	199.627	80.000
165.529	199.772	80.000
164.788	199.885	80.000
164.427	199.793	80.000
164.579	199.555	80.000
164.863	199.537	80.000
164.815	199.465	80.000
164.560	199.224	80.000
164.389	199.479	80.000
164.379	199.291	80.000
164.667	199.582	80.000
165.389	198.982	80.000
164.651	199.831	80.000
164.054	199.286	80.000
164.575	199.418	80.000
164.918	199.751	80.000
164.764	199.683	80.000
165.220	199.905	80.000
226.221	2.358	81.000
226.510	2.046	81.000
226.956	3.470	81.000
258.182	11.122	82.000
257.085	11.383	82.000
257.084	11.165	82.000
441.950	98.848	83.000
441.288	99.870	83.000
441.797	99.467	83.000
104.136	439.515	84.000
104.491	440.118	84.000
104.260	439.342	84.000
105.810	439.213	84.000
105.737	439.678	84.000
105.944	438.622	84.000
106.207	438.988	84.000
106.014	439.931	84.000
107.284	439.762	84.000
106.702	440.305	84.000
107.197	440.747	84.000
107.298	440.180	84.000
329.266	422.328	85.000
330.340	423.442	85.000
328.600	423.095	85.000
327.880	424.752	85.000
328.941	424.565	85.000
188.247	215.521	86.000
187.300	214.993	86.000
187.359	215.775	86.000
186.429	215.463	86.000
332.674	132.284	87.000
335.241	133.563	87.000
470.605	250.688	88.000
471.056	250.422	88.000
377.442	52.279	89.000
377.176	52.603	89.000
378.871	51.550	89.000
179.011	407.846	90.000
178.694	407.010	90.000
178.811	407.095	90.000
184.885	393.112	91.000
184.713	393.250	91.000
184.685	393.338	91.000
185.942	392.535	91.000
186.070	391.539	91.000
184.814	390.995	91.000
184.828	391.789	91.000
183.660	391.344	91.000
184.136	390.284	91.000
325.743	436.865	92.000
326.460	436.854	92.000
325.099	437.703	92.000
325.797	439.035	92.000
324.765	439.852	92.000
324.379	438.539	92.000
324.279	439.120	92.000
323.870	439.534	92.000
40.771	299.487	93.000
41.132	300.548	93.000
94.746	320.393	94.000
94.731	320.680	94.000
94.695	320.438	94.000
95.255	320.879	94.000
94.508	320.610	94.000
94.773	320.646	94.000
94.446	320.642	94.000
95.196	320.691	94.000
94.813	320.525	94.000
94.837	321.424	94.000
95.300	320.706	94.000
95.334	320.936	94.000
95.264	320.961	94.000
211.705	394.869	95.000
210.277	395.573	95.000
465.875	163.254	96.000
467.159	161.652	96.000
466.461	161.395	96.000
144.984	348.865	97.000
145.045	349.165	97.000
144.866	349.865	97.000
228.681	405.083	98.000
228.667	405.406	98.000
227.410	403.125	98.000
227.141	402.517	98.000
227.437	404.715	98.000
227.364	403.264	98.000
317.478	497.142	99.000
316.590	496.378	99.000
316.597	496.213	99.000
316.166	497.052	99.000
374.279	408.702	100.000
374.940	409.189	100.000
375.020	409.021	100.000
374.622	408.537	100.000
374.722	408.290	100.000
374.692	408.224	100.000
374.706	408.500	100.000
374.518	408.199	100.000
374.638	408.278	100.000
374.269	408.304	100.000
374.765	407.896	100.000
374.680	408.238	100.000
374.384	408.351	100.000
374.411	408.410	100.000
374.505	408.364	100.000
374.674	408.599	100.000
375.103	408.346	100.000
374.688	408.260	100.000
374.850	408.551	100.000
376.301	310.774	101.000
376.572	310.861	101.000
399.215	275.197	102.000
399.247	275.109	102.000
399.479	275.467	102.000
234.268	32.651	103.000
234.513	32.414	103.000
232.900	32.973	103.000
235.456	33.263	103.000
236.331	33.056	103.000
236.175	33.094	103.000
236.788	35.640	103.000
237.778	35.883	103.000
239.799	37.772	103.000
239.036	37.556	103.000
238.489	40.588	103.000
492.159	238.241	104.000
492.036	237.368	104.000
491.022	237.933	104.000
203.043	510.640	105.000
203.273	510.575	105.000
203.519	510.908	105.000
203.467	510.607	105.000
203.338	510.472	105.000
226.081	474.624	106.000
224.816	474.281	106.000
224.330	475.010	106.000
224.877	476.245	106.000
224.822	477.036	106.000
65.179	156.256	107.000
63.711	153.858	107.000
64.188	153.747	107.000
344.765	420.381	108.000
344.942	420.239	108.000
344.581	420.301	108.000
448.336	301.575	109.000
447.964	302.486	109.000
448.448	302.105	109.000
380.538	51.860	110.000
380.320	52.699	110.000
163.626	216.510	111.000
162.473	216.531	111.000
162.085	217.010	111.000
161.272	218.203	111.000
160.458	219.722	111.000
229.097	3.541	112.000
228.662	3.991	112.000
30.172	338.689	113.000
31.477	337.329	113.000
41.433	298.908	114.000
40.228	299.302	114.000
39.589	299.506	114.000
39.299	299.800	114.000
54.031	292.443	115.000
53.583	291.859	115.000
432.755	288.030	116.000
432.500	288.966	116.000
335.928	132.799	117.000
335.679	132.772	117.000
546.561	276.684	118.000
546.627	276.644	118.000
45.474	237.641	119.000
45.709	238.766	119.000
45.141	237.949	119.000
45.342	237.006	119.000
144.551	348.605	120.000
144.978	349.692	120.000
144.611	349.425	120.000
121.115	213.333	121.000
120.959	213.373	121.000
121.261	212.719	121.000
121.316	213.385	121.000
121.264	213.246	121.000
120.964	213.888	121.000
121.282	212.718	121.000
121.603	212.962	121.000
121.105	213.660	121.000
135.595	144.173	122.000
137.305	144.006	122.000
124.061	117.369	123.000
123.000	116.913	123.000
121.817	115.795	123.000
121.831	115.915	123.000
399.282	275.090	124.000
399.236	275.292	124.000
398.924	275.303	124.000
398.869	275.258	124.000
241.777	518.059	125.000
241.850	518.414	125.000
191.496	453.287	126.000
191.495	453.107	126.000
191.545	452.946	126.000
191.763	453.143	126.000
191.554	453.355	126.000
191.575	453.116	126.000
191.653	453.189	126.000
191.472	453.325	126.000
191.434	453.399	126.000
191.443	453.481	126.000
111.509	162.468	127.000
110.728	162.434	127.000
472.309	179.712	128.000
472.126	179.643	128.000
471.861	179.416	128.000
471.832	179.291	128.000
101.745	308.270	129.000
102.241	308.310	129.000
101.441	307.941	129.000
85.645	153.536	130.000
85.989	151.666	130.000
85.064	148.736	130.000
336.890	134.028	131.000
337.456	133.594	131.000
491.421	237.680	132.000
492.344	237.270	132.000
491.026	237.368	132.000
491.409	238.089	132.000
491.500	237.945	132.000
93.912	422.739	133.000
94.773	423.915	133.000
94.925	424.597	133.000
176.801	477.744	134.000
176.487	478.216	134.000
176.509	478.837	134.000
176.845	479.497	134.000
176.675	480.745	134.000
176.268	480.647	134.000
177.117	481.058	134.000
176.573	481.206	134.000
223.227	480.248	135.000
221.969	479.345	135.000
223.973	479.809	135.000
223.528	479.072	135.000
223.962	479.851	135.000
223.414	479.229	135.000
224.564	479.576	135.000
225.074	479.994	135.000
225.808	478.857	135.000
178.853	407.302	136.000
178.946	407.372	136.000
179.142	407.586	136.000
178.989	407.422	136.000
179.182	407.361	136.000
183.101	214.194	137.000
184.770	213.670	137.000
182.466	213.950	137.000
31.793	338.491	138.000
31.821	339.087	138.000
31.409	338.005	138.000
31.862	337.470	138.000
32.563	337.589	138.000
32.250	338.196	138.000
30.802	337.198	138.000
31.154	337.188	138.000
30.858	337.066	138.000
30.922	337.588	138.000
241.247	517.936	139.000
241.223	518.181	139.000
241.551	518.271	139.000
241.304	516.334	139.000
183.626	390.829	140.000
184.156	390.745	140.000
110.848	161.981	141.000
110.356	161.874	141.000
111.036	161.383	141.000
216.673	188.388	142.000
216.941	186.646	142.000
216.576	186.772	142.000
215.393	185.607	142.000
215.278	184.469	142.000
214.765	184.211	142.000
216.468	185.539	142.000
217.827	184.928	142.000
218.353	187.081	142.000
218.153	187.959	142.000
218.774	188.140	142.000
218.683	188.022	142.000
218.725	189.045	142.000
380.164	53.003	143.000
379.210	52.865	143.000
379.192	52.320	143.000
379.628	53.025	143.000
130.541	423.528	144.000
129.502	423.427	144.000
129.894	423.835	144.000
129.965	423.288	144.000
59.148	256.258	145.000
59.155	256.512	145.000
273.049	60.068	146.000
271.783	61.070	146.000
272.293	61.958	146.000
336.880	132.922	147.000
336.181	133.675	147.000
81.618	365.062	148.000
80.521	364.163	148.000
287.338	91.269	149.000
287.884	92.291	149.000
286.676	91.624	149.000
288.509	91.851	149.000
288.651	91.741	149.000
-57.230	258.986	150.000
-57.209	257.967	150.000
-56.450	257.897	150.000
-56.240	257.860	150.000
-58.843	258.260	150.000
-59.689	256.474	150.000
39.678	297.909	151.000
39.054	300.062	151.000
38.372	299.553	151.000
38.047	299.640	151.000
38.131	297.954	151.000
37.499	300.418	151.000
37.556	299.907	151.000
183.126	390.247	152.000
183.466	390.583	152.000
93.935	275.112	153.000
94.056	274.110	153.000
158.734	149.924	154.000
158.286	150.014	154.000
158.801	150.111	154.000
158.733	150.003	154.000
158.432	149.908	154.000
158.658	150.239	154.000
157.762	150.072	154.000
107.561	440.689	155.000
108.543	440.404	155.000
108.446	439.832	155.000
138.368	145.036	156.000
138.419	144.310	156.000
97.203	82.551	157.000
97.562	82.074	157.000
98.016	81.330	157.000
96.081	80.762	157.000
94.627	81.651	157.000
94.274	82.125	157.000
92.453	80.904	157.000
92.446	81.002	157.000
491.578	237.015	158.000
492.340	236.010	158.000
271.959	60.856	159.000
271.153	61.594	159.000
132.007	367.486	160.000
132.199	367.404	160.000
129.335	368.395	160.000
128.802	369.356	160.000
128.287	369.772	160.000
128.447	370.306	160.000
128.773	371.131	160.000
128.646	371.033	160.000
126.782	372.651	160.000
124.645	373.738	160.000
125.250	374.626	160.000
125.248	372.985	160.000
7.770	218.235	161.000
8.937	217.247	161.000
9.474	217.292	161.000
334.499	449.270	162.000
334.826	449.732	162.000
110.487	160.738	163.000
111.434	161.327	163.000
183.102	211.240	164.000
185.049	211.828	164.000
186.739	211.992	164.000
121.344	213.192	165.000
121.942	212.783	165.000
122.112	212.806	165.000
122.001	212.939	165.000
121.949	213.587	165.000
70.463	151.717	166.000
70.564	150.611	166.000
139.134	143.054	167.000
138.301	141.965	167.000
137.715	141.477	167.000
226.961	2.866	168.000
227.244	2.327	168.000
227.270	2.877	168.000
191.580	453.045	169.000
191.644	453.395	169.000
191.265	452.881	169.000
191.416	453.090	169.000
191.535	453.282	169.000
191.257	453.007	169.000
191.740	453.385	169.000
191.751	453.218	169.000
41.821	234.004	170.000
40.757	233.664	170.000
39.910	232.771	170.000
39.414	232.062	170.000
39.921	231.256	170.000
40.425	230.709	170.000
40.522	229.711	170.000
40.729	230.188	170.000
40.813	230.422	170.000
40.845	230.602	170.000
41.411	230.729	170.000
41.773	228.848	170.000
40.545	229.844	170.000
213.567	409.342	171.000
213.280	409.917	171.000
111.408	161.424	172.000
111.349	161.081	172.000
9.909	218.397	173.000
9.971	218.455	173.000
11.584	218.927	173.000
11.254	218.858	173.000
10.698	217.858	173.000
9.171	217.885	173.000
10.520	218.873	173.000
11.093	218.358	173.000
11.980	217.648	173.000
10.894	217.500	173.000
10.405	217.760	173.000
335.586	132.688	174.000
334.543	130.703	174.000
335.136	129.822	174.000
30.768	336.284	175.000
30.341	336.579	175.000
30.527	336.917	175.000
31.148	335.539	175.000
31.194	335.535	175.000
-41.416	212.907	176.000
-42.218	213.121	176.000
-41.871	212.845	176.000
179.057	407.284	177.000
179.001	407.641	177.000
179.308	407.207	177.000
179.384	407.662	177.000
212.482	408.048	178.000
213.109	407.768	178.000
212.277	408.374	178.000
70.294	219.208	179.000
71.499	218.741	179.000
164.685	199.440	180.000
164.582	199.972	180.000
164.742	199.821	180.000
164.617	199.320	180.000
164.537	199.585	180.000
164.566	199.468	180.000
164.767	199.697	180.000
163.990	199.455	180.000
164.884	199.604	180.000
225.721	3.059	181.000
227.536	2.648	181.000
226.515	3.415	181.000
225.989	4.836	181.000
225.988	5.440	181.000
226.720	5.065	181.000
226.599	5.095	181.000
226.731	5.260	181.000
224.918	474.656	182.000
226.126	473.911	182.000
226.014	474.158	182.000
226.271	472.436	182.000
378.684	83.314	183.000
380.341	82.026	183.000
381.105	81.124	183.000
380.580	80.641	183.000
380.397	81.091	183.000
380.595	82.051	183.000
379.589	54.293	184.000
380.435	53.792	184.000
41.942	298.378	185.000
41.956	299.333	185.000
235.980	196.269	186.000
234.788	196.434	186.000
236.056	195.507	186.000
236.550	195.818	186.000
237.376	195.805	186.000
237.699	196.443	186.000
237.176	196.548	186.000
238.559	196.004	186.000
238.574	194.159	186.000
237.839	193.364	186.000
269.789	58.713	187.000
270.560	58.635	187.000
270.248	59.114	187.000
254.139	14.927	188.000
252.369	13.587	188.000
252.338	12.651	188.000
-1.883	321.720	189.000
-1.681	321.772	189.000
121.171	213.242	190.000
121.877	213.238	190.000
121.780	213.610	190.000
122.141	213.392	190.000
374.745	408.818	191.000
374.912	408.322	191.000
374.456	408.864	191.000
491.499	237.840	192.000
491.467	237.885	192.000
491.346	238.428	192.000
491.513	237.538	192.000
491.152	236.245	192.000
492.686	237.242	192.000
493.090	237.219	192.000
493.674	237.083	192.000
493.431	236.556	192.000
493.621	235.956	192.000
494.081	236.798	192.000
494.344	236.846	192.000
494.388	237.327	192.000
494.016	237.519	192.000
134.733	142.479	193.000
136.742	142.423	193.000
215.738	9.246	194.000
216.589	10.679	194.000
85.082	362.917	195.000
85.856	362.814	195.000
85.941	364.252	195.000
39.175	298.738	196.000
39.144	298.310	196.000
65.102	79.956	197.000
64.801	79.992	197.000
128.630	372.496	198.000
127.805	372.435	198.000
128.171	372.438	198.000
129.580	371.862	198.000
121.963	213.270	199.000
122.203	213.391	199.000
399.194	275.224	200.000
399.032	275.146	200.000
399.153	275.128	200.000
380.881	83.805	201.000
379.167	82.155	201.000
378.984	82.118	201.000
379.118	81.723	201.000
378.930	81.416	201.000
378.657	81.599	201.000
379.129	81.812	201.000
378.726	81.711	201.000
378.471	81.643	201.000
238.773	514.870	202.000
238.255	515.548	202.000
238.430	515.173	202.000
238.218	515.100	202.000
239.488	514.838	202.000
-0.729	218.861	203.000
-1.136	218.685	203.000
-0.811	218.613	203.000
-0.625	219.293	203.000
-0.690	218.598	203.000
164.586	199.474	204.000
164.242	199.516	204.000
164.714	199.527	204.000
164.882	199.877	204.000
164.330	199.573	204.000
164.672	199.268	204.000
164.450	199.861	204.000
164.619	199.358	204.000
0.488	321.915	205.000
-1.127	323.143	205.000
0.204	322.354	205.000
37.494	299.772	206.000
37.711	298.926	206.000
520.539	226.924	207.000
517.576	227.011	207.000
236.976	17.102	208.000
237.843	16.143	208.000
238.042	15.628	208.000
237.735	13.841	208.000
237.401	13.047	208.000
54.054	292.171	209.000
53.481	293.190	209.000
219.587	58.476	210.000
220.202	58.156	210.000
342.934	450.203	211.000
343.142	450.134	211.000
342.946	450.084	211.000
342.844	450.196	211.000
342.805	450.222	211.000
343.126	450.179	211.000
342.865	450.121	211.000
342.760	450.353	211.000
343.081	450.015	211.000
342.978	450.314	211.000
342.837	450.243	211.000
342.836	450.622	211.000
342.996	450.239	211.000
342.835	450.369	211.000
343.246	450.085	211.000
342.914	450.264	211.000
342.871	450.451	211.000
343.014	450.021	211.000
342.874	450.701	211.000
342.578	450.164	211.000
343.007	450.333	211.000
342.926	450.540	211.000
342.710	450.477	211.000
342.891	450.488	211.000
342.684	450.251	211.000
342.802	450.328	211.000
343.021	450.511	211.000
343.089	450.300	211.000
342.816	450.431	211.000
342.873	450.213	211.000
342.820	450.178	211.000
343.046	450.209	211.000
342.657	450.132	211.000
342.924	450.312	211.000
342.911	450.364	211.000
343.093	450.213	211.000
342.907	450.281	211.000
342.894	450.093	211.000
342.745	450.377	211.000
342.699	450.356	211.000
342.717	449.846	211.000
343.351	450.555	211.000
342.948	450.096	211.000
342.886	450.232	211.000
342.769	450.335	211.000
342.873	450.200	211.000
342.884	450.464	211.000
11.123	155.985	212.000
10.696	156.045	212.000
11.248	156.316	212.000
11.793	156.400	212.000
11.311	156.026	212.000
11.407	155.870	212.000
11.022	156.288	212.000
11.082	156.771	212.000
11.107	156.358	212.000
11.455	156.623	212.000
11.063	155.694	212.000
11.018	155.798	212.000
11.542	156.209	212.000
10.937	156.413	212.000
11.088	156.505	212.000
10.843	156.718	212.000
11.237	156.463	212.000
11.287	156.544	212.000
121.974	213.161	213.000
121.659	212.953	213.000
121.687	213.727	213.000
121.572	213.225	213.000
121.631	213.434	213.000
121.257	213.658	213.000
121.828	213.552	213.000
121.406	213.383	213.000
121.890	213.420	213.000
121.508	213.080	213.000
121.341	213.302	213.000
121.166	213.479	213.000
121.765	213.489	213.000
226.575	5.108	214.000
225.998	4.582	214.000
225.984	5.078	214.000
225.471	4.090	214.000
225.925	4.055	214.000
225.413	3.752	214.000
225.734	3.957	214.000
225.995	4.104	214.000
226.056	3.660	214.000
226.530	3.305	214.000
227.814	3.141	214.000
399.466	275.365	215.000
398.736	275.217	215.000
399.254	275.081	215.000
399.851	274.974	215.000
398.561	275.037	215.000
398.863	275.065	215.000
467.964	129.086	216.000
467.655	128.628	216.000
467.889	129.494	216.000
468.217	130.105	216.000
468.694	129.394	216.000
468.734	129.721	216.000
468.400	129.841	216.000
224.696	478.177	217.000
224.241	479.654	217.000
224.651	478.355	217.000
225.105	478.512	217.000
98.294	254.192	218.000
97.727	254.478	218.000
97.091	255.347	218.000
97.997	254.387	218.000
97.763	253.379	218.000
96.912	254.203	218.000
96.692	254.138	218.000
96.865	254.500	218.000
96.551	255.316	218.000
97.357	254.695	218.000
65.376	78.452	219.000
65.995	78.186	219.000
65.886	79.008	219.000
67.293	79.137	219.000
92.049	78.991	220.000
92.005	78.998	220.000
92.999	78.600	220.000
94.484	79.010	220.000
94.861	80.716	220.000
96.988	80.722	220.000
95.194	80.624	220.000
49.483	362.089	221.000
49.976	360.811	221.000
49.742	359.390	221.000
49.119	359.083	221.000
49.925	359.824	221.000
49.698	359.187	221.000
83.230	294.338	222.000
83.959	294.208	222.000
83.697	294.175	222.000
84.354	295.082	222.000
84.261	294.756	222.000
85.352	294.488	222.000
87.498	294.839	222.000
86.391	294.899	222.000
85.412	296.421	222.000
83.965	298.010	222.000
83.371	299.135	222.000
83.641	298.706	222.000
83.125	298.622	222.000
83.444	298.271	222.000
82.099	298.032	222.000
81.709	297.460	222.000
81.181	296.904	222.000
81.147	296.677	222.000
80.884	296.644	222.000
82.570	297.727	222.000
83.265	298.653	222.000
82.998	298.089	222.000
82.359	297.738	222.000
82.213	297.284	222.000
83.459	296.226	222.000
83.841	295.295	222.000
86.180	296.985	222.000
88.855	296.450	222.000
89.941	295.548	222.000
89.278	294.343	222.000
89.520	293.176	222.000
164.728	199.273	223.000
164.618	199.660	223.000
164.330	199.372	223.000
164.612	199.897	223.000
98.354	369.354	224.000
98.869	369.999	224.000
438.001	302.265	225.000
438.074	303.334	225.000
438.160	302.503	225.000
436.752	302.952	225.000
435.764	303.784	225.000
435.791	303.681	225.000
437.009	305.380	225.000
437.049	304.363	225.000
378.511	82.138	226.000
378.070	81.988	226.000
164.348	199.348	227.000
164.509	199.485	227.000
164.428	199.142	227.000
164.736	199.608	227.000
164.794	199.465	227.000
164.525	199.649	227.000
164.585	199.461	227.000
164.614	199.699	227.000
163.995	199.121	227.000
164.214	199.154	227.000
164.383	199.420	227.000
398.461	275.112	228.000
398.655	275.074	228.000
121.605	212.974	229.000
121.417	212.986	229.000
139.434	146.784	230.000
139.467	147.204	230.000
1.431	319.237	231.000
0.169	320.909	231.000
97.057	253.194	232.000
97.624	254.695	232.000
97.712	253.845	232.000
97.398	255.486	232.000
178.226	395.522	233.000
178.641	396.211	233.000
7.020	287.313	234.000
6.652	286.674	234.000
86.098	105.289	235.000
86.705	105.431	235.000
50.016	359.031	236.000
49.867	359.458	236.000
49.615	358.996	236.000
83.502	179.877	237.000
84.739	179.041	237.000
122.085	214.025	238.000
121.612	213.745	238.000
121.827	213.582	238.000
436.697	301.830	239.000
436.497	301.548	239.000
228.060	3.810	240.000
227.847	3.515	240.000
238.155	15.397	241.000
238.050	15.619	241.000
236.762	15.294	241.000
235.874	14.353	241.000
236.636	13.745	241.000
237.999	15.674	241.000
237.854	15.540	241.000
238.248	16.339	241.000
238.335	17.352	241.000
238.097	17.964	241.000
238.743	17.372	241.000
238.545	16.328	241.000
238.764	16.289	241.000
238.130	17.174	241.000
237.150	17.626	241.000
237.659	19.369	241.000
238.395	19.389	241.000
239.486	20.586	241.000
5.721	287.135	242.000
5.854	287.777	242.000
6.023	287.856	242.000
5.921	287.614	242.000
87.724	105.765	243.000
89.501	107.508	243.000
90.557	108.109	243.000
90.586	107.366	243.000
90.458	108.510	243.000
89.512	110.436	243.000
91.235	112.043	243.000
232.885	490.262	244.000
232.426	489.685	244.000
450.254	368.870	245.000
449.844	369.130	245.000
287.149	76.133	246.000
287.419	76.322	246.000
287.130	76.267	246.000
287.171	76.455	246.000
164.526	199.738	247.000
164.902	199.638	247.000
164.950	199.986	247.000
227.226	3.107	248.000
227.826	3.192	248.000
-55.895	256.682	249.000
-57.332	255.580	249.000
137.122	142.613	250.000
136.817	141.670	250.000
136.636	141.076	250.000
231.394	489.695	251.000
232.407	489.682	251.000
232.615	489.929	251.000
232.709	490.083	251.000
67.014	79.336	252.000
66.046	79.295	252.000
65.894	79.592	252.000
287.147	76.086	253.000
287.544	76.512	253.000
-44.413	203.544	254.000
-47.201	202.804	254.000
121.724	213.822	255.000
121.377	213.331	255.000
438.324	297.265	256.000
439.159	297.847	256.000
164.629	200.153	257.000
164.546	199.467	257.000
225.460	4.831	258.000
225.948	3.958	258.000
252.680	17.461	259.000
252.998	17.216	259.000
49.717	359.318	260.000
49.916	359.336	260.000
-3.595	318.545	261.000
-2.753	319.429	261.000
164.228	199.630	262.000
164.285	199.363	262.000
164.344	200.091	262.000
164.651	199.768	262.000
164.381	199.328	262.000
164.688	199.194	262.000
164.520	199.935	262.000
164.595	199.852	262.000
164.383	199.370	262.000
164.574	199.556	262.000
164.778	199.781	262.000
164.694	199.503	262.000
164.568	199.728	262.000
371.930	52.006	263.000
371.106	52.250	263.000
371.529	52.869	263.000
371.391	52.351	263.000
371.373	52.024	263.000
370.976	51.632	263.000
371.735	51.761	263.000
371.337	52.041	263.000
332.870	129.458	264.000
331.364	131.041	264.000
-2.290	318.643	265.000
-2.900	319.513	265.000
-4.144	319.722	265.000
49.498	359.819	266.000
49.825	360.869	266.000
49.368	362.138	266.000
-46.289	199.064	267.000
-44.274	199.915	267.000
-42.067	201.124	267.000
74.176	129.374	268.000
74.627	129.022	268.000
50.139	218.242	269.000
50.277	218.143	269.000
209.889	504.326	270.000
209.524	504.426	270.000
74.164	128.657	271.000
74.136	128.881	271.000
73.712	128.999	271.000
73.899	128.642	271.000
73.848	128.545	271.000
74.027	128.579	271.000
73.715	129.390	271.000
74.023	129.287	271.000
73.966	129.439	271.000
239.201	20.555	272.000
239.229	19.042	272.000
240.299	18.748	272.000
492.141	229.452	273.000
492.680	228.027	273.000
491.020	228.025	273.000
490.534	228.032	273.000
490.238	227.598	273.000
370.218	51.324	274.000
370.708	51.627	274.000
371.107	51.298	274.000
371.019	51.493	274.000
370.684	51.337	274.000
370.983	50.838	274.000
370.733	51.373	274.000
370.824	51.425	274.000
329.036	127.912	275.000
329.912	128.292	275.000
330.080	127.984	275.000
328.693	128.281	275.000
330.419	126.698	275.000
331.189	127.187	275.000
49.369	358.210	276.000
48.828	356.622	276.000
20.192	321.357	277.000
18.312	320.835	277.000
18.793	321.369	277.000
19.260	319.988	277.000
343.525	443.180	278.000
344.127	443.080	278.000
343.409	442.671	278.000
343.848	442.873	278.000
64.798	80.127	279.000
65.049	80.116	279.000
164.566	199.557	280.000
164.464	199.643	280.000
164.719	199.551	280.000
164.312	199.110	280.000
165.028	199.358	280.000
164.618	199.446	280.000
455.018	115.414	281.000
455.790	115.591	281.000
455.478	115.772	281.000
197.959	203.900	282.000
197.618	205.032	282.000
74.153	129.470	283.000
74.706	129.734	283.000
74.422	129.671	283.000
209.990	504.627	284.000
209.820	504.450	284.000
210.144	504.394	284.000
230.394	212.407	285.000
229.397	212.503	285.000
488.607	227.988	286.000
490.253	227.609	286.000
371.174	51.873	287.000
370.821	51.223	287.000
78.993	186.418	288.000
78.170	186.317	288.000
77.042	187.173	288.000
78.292	187.873	288.000
77.211	186.759	288.000
77.198	186.890	288.000
196.075	204.991	289.000
197.024	205.004	289.000
196.966	205.009	289.000
198.217	205.579	289.000
197.921	206.426	289.000
197.248	205.852	289.000
197.745	205.545	289.000
50.183	361.227	290.000
51.160	360.972	290.000
-45.994	199.149	291.000
-45.060	199.401	291.000
194.418	385.800	292.000
194.313	384.399	292.000
194.757	384.529	292.000
194.720	384.480	292.000
74.371	129.416	293.000
74.371	129.299	293.000
73.633	130.021	293.000
73.745	129.437	293.000
73.956	129.383	293.000
73.929	129.691	293.000
74.172	129.883	293.000
164.395	199.131	294.000
164.640	200.039	294.000
370.988	51.340	295.000
370.732	50.462	295.000
371.102	51.129	295.000
370.903	51.169	295.000
370.409	50.887	295.000
209.647	504.739	296.000
210.293	504.672	296.000
78.685	188.449	297.000
78.181	188.581	297.000
78.205	187.675	297.000
78.772	186.248	297.000
164.432	199.719	298.000
164.192	199.218	298.000
164.509	199.669	298.000
164.160	199.423	298.000
163.863	199.570	298.000
164.876	199.563	298.000
164.469	199.444	298.000
164.389	198.812	298.000
164.405	199.278	298.000
164.484	199.273	298.000
164.672	199.452	298.000
164.361	199.600	298.000
164.354	199.261	298.000
164.848	199.583	298.000
164.523	200.174	298.000
230.211	212.466	299.000
231.422	210.944	299.000
230.116	210.585	299.000
227.538	211.050	299.000
228.209	211.036	299.000
228.122	212.330	299.000
227.917	212.478	299.000
228.572	212.843	299.000
228.280	213.537	299.000
228.780	213.050	299.000
228.640	214.097	299.000
490.730	227.289	300.000
489.942	227.239	300.000
342.391	449.929	301.000
342.261	450.002	301.000
342.568	449.741	301.000
342.540	449.807	301.000
363.291	420.709	302.000
362.112	420.502	302.000
361.528	419.605	302.000
359.282	419.838	302.000
73.813	129.815	303.000
73.693	129.576	303.000
342.864	450.106	304.000
342.717	450.041	304.000
343.026	450.088	304.000
342.529	450.460	304.000
342.876	450.394	304.000
343.364	450.361	304.000
342.919	450.432	304.000
343.166	450.325	304.000
343.024	450.186	304.000
343.037	450.166	304.000
343.312	450.187	304.000
343.069	450.231	304.000
342.992	450.192	304.000
342.968	450.320	304.000
342.829	450.369	304.000
343.068	450.143	304.000
342.776	450.432	304.000
342.837	450.338	304.000
343.014	450.513	304.000
342.771	450.145	304.000
343.071	450.558	304.000
342.946	450.424	304.000
342.809	450.140	304.000
342.633	450.299	304.000
343.152	450.034	304.000
342.867	450.302	304.000
342.735	450.350	304.000
342.869	450.171	304.000
342.884	450.024	304.000
343.204	450.113	304.000
342.893	450.561	304.000
342.942	450.259	304.000
343.148	450.195	304.000
359.239	418.888	305.000
360.379	418.887	305.000
-52.059	204.042	306.000
-52.343	203.501	306.000
473.948	283.096	307.000
474.477	282.567	307.000
474.426	282.935	307.000
493.292	225.149	308.000
493.012	225.017	308.000
86.782	294.930	309.000
86.806	295.223	309.000
74.130	226.690	310.000
73.896	225.514	310.000
164.574	199.456	311.000
164.423	199.802	311.000
164.500	199.587	311.000
164.255	199.016	311.000
164.154	199.185	311.000
164.431	199.186	311.000
164.270	199.048	311.000
164.401	199.350	311.000
164.670	199.346	311.000
164.602	199.340	311.000
164.258	199.246	311.000
164.419	199.493	311.000
164.336	199.562	311.000
185.501	158.871	312.000
185.484	159.884	312.000
183.620	160.757	312.000
509.438	200.570	313.000
509.229	200.527	313.000
508.655	200.053	313.000
507.187	200.849	313.000
506.350	201.899	313.000
507.000	201.419	313.000
506.717	201.776	313.000
507.144	202.786	313.000
507.703	202.852	313.000
508.207	202.815	313.000
507.247	202.125	313.000
506.122	203.198	313.000
505.271	203.079	313.000
507.885	201.915	313.000
507.786	201.849	313.000
508.239	202.801	313.000
508.097	204.138	313.000
508.729	205.007	313.000
508.314	204.445	313.000
507.427	204.917	313.000
507.211	203.717	313.000
506.162	202.644	313.000
506.330	203.662	313.000
505.582	203.355	313.000
505.765	203.604	313.000
505.532	204.809	313.000
89.000	293.905	314.000
90.173	293.033	314.000
89.849	293.451	314.000
89.716	292.923	314.000
196.773	205.243	315.000
197.204	204.967	315.000
197.575	204.401	315.000
197.256	204.235	315.000
196.576	205.364	315.000
49.018	356.582	316.000
49.051	356.360	316.000
327.960	394.355	317.000
328.780	394.343	317.000
327.288	393.774	317.000
183.750	159.792	318.000
183.970	158.515	318.000
185.461	159.571	318.000
229.733	211.683	319.000
229.725	211.650	319.000
267.582	217.497	320.000
267.583	219.379	320.000
268.933	221.057	320.000
270.468	222.504	320.000
271.798	219.415	320.000
270.124	220.239	320.000
270.936	220.223	320.000
272.562	219.529	320.000
274.139	216.935	320.000
273.448	215.220	320.000
274.506	215.707	320.000
273.347	214.982	320.000
270.425	215.109	320.000
269.904	216.134	320.000
154.775	322.844	321.000
155.949	323.325	321.000
155.453	323.709	321.000
154.233	322.075	321.000
153.902	322.409	321.000
229.205	212.113	322.000
226.916	212.926	322.000
226.940	214.014	322.000
227.022	214.235	322.000
-0.946	317.992	323.000
-0.563	315.269	323.000
-24.626	246.127	324.000
-24.933	246.363	324.000
-24.460	246.226	324.000
153.455	321.134	325.000
154.802	323.833	325.000
156.696	324.946	325.000
156.992	325.786	325.000
157.401	326.791	325.000
157.310	326.380	325.000
404.611	80.796	326.000
405.532	80.654	326.000
405.224	82.074	326.000
405.082	81.373	326.000
404.352	80.040	326.000
402.979	79.836	326.000
404.914	80.331	326.000
405.716	79.552	326.000
406.638	79.052	326.000
407.701	78.421	326.000
156.315	325.285	327.000
156.147	325.491	327.000
219.157	189.019	328.000
218.010	188.459	328.000
217.027	189.757	328.000
211.977	521.193	329.000
211.301	520.905	329.000
505.798	204.482	330.000
506.369	203.668	330.000
506.671	202.733	330.000
273.694	215.492	331.000
273.397	214.858	331.000
272.186	215.417	331.000
270.211	215.025	331.000
269.370	215.086	331.000
269.522	215.999	331.000
270.179	217.167	331.000
271.565	216.626	331.000
270.402	216.312	331.000
270.617	216.931	331.000
271.316	216.116	331.000
509.381	204.387	332.000
508.849	204.786	332.000
408.198	78.462	333.000
408.082	78.378	333.000
348.203	440.454	334.000
348.317	440.996	334.000
348.260	440.548	334.000
348.722	440.616	334.000
347.241	441.851	334.000
212.009	521.788	335.000
211.937	521.488	335.000
45.828	318.570	336.000
44.951	319.058	336.000
45.493	319.948	336.000
46.165	319.206	336.000
44.694	321.868	336.000
45.131	319.647	336.000
44.811	319.623	336.000
45.100	321.383	336.000
512.160	205.958	337.000
514.351	204.465	337.000
144.628	425.503	338.000
145.605	425.608	338.000
141.600	430.484	338.000
143.560	430.080	338.000
144.707	430.502	338.000
209.468	189.648	339.000
210.315	189.571	339.000
512.554	202.749	340.000
510.734	202.027	340.000
510.445	202.322	340.000
511.243	202.144	340.000
510.673	202.710	340.000
510.752	203.181	340.000
510.841	203.911	340.000
509.181	204.491	340.000
509.239	205.538	340.000
509.751	204.349	340.000
510.444	202.225	340.000
511.144	200.956	340.000
510.891	200.640	340.000
510.234	200.455	340.000
510.172	200.947	340.000
509.508	201.178	340.000
509.311	201.891	340.000
507.651	202.182	340.000
509.652	202.153	340.000
92.416	428.093	341.000
92.709	429.414	341.000
270.035	216.100	342.000
271.146	215.162	342.000
135.758	445.507	343.000
133.435	447.890	343.000
496.852	301.227	344.000
497.234	300.738	344.000
496.872	300.511	344.000
497.297	300.608	344.000
496.689	300.870	344.000
497.108	300.711	344.000
178.514	433.440	345.000
178.051	433.615	345.000
328.991	423.841	346.000
328.242	423.993	346.000
-46.005	198.668	347.000
-44.670	199.097	347.000
178.195	433.391	348.000
179.721	431.691	348.000
274.973	217.028	349.000
275.412	217.249	349.000
510.468	202.288	350.000
510.400	200.946	350.000
510.321	201.321	350.000
511.036	201.392	350.000
497.230	300.555	351.000
497.054	300.296	351.000
496.953	300.516	351.000
497.186	300.051	351.000
496.996	300.668	351.000
284.713	25.999	352.000
283.768	25.965	352.000
512.314	198.179	353.000
511.286	197.476	353.000
-48.152	199.248	354.000
-48.057	198.781	354.000
-47.199	200.126	354.000
484.258	328.089	355.000
483.926	328.183	355.000
-45.536	201.505	356.000
-44.846	201.355	356.000
-44.581	200.380	356.000
240.113	20.085	357.000
240.323	21.341	357.000
51.129	221.595	358.000
49.427	221.143	358.000
49.115	221.591	358.000
50.163	222.404	358.000
50.046	222.003	358.000
257.402	145.022	359.000
257.277	145.201	359.000
238.189	23.910	360.000
239.789	22.896	360.000
239.851	23.706	360.000
-45.456	204.626	361.000
-45.201	203.277	361.000
-43.917	201.217	361.000
-44.619	203.755	361.000
117.593	141.610	362.000
118.026	141.433	362.000
116.671	435.646	363.000
117.260	435.684	363.000
117.616	436.426	363.000
117.920	435.072	363.000
117.034	434.269	363.000
116.612	434.347	363.000
117.230	434.812	363.000
116.997	435.906	363.000
116.587	434.837	363.000
115.621	434.165	363.000
114.031	434.378	363.000
112.900	434.173	363.000
112.625	434.678	363.000
199.242	505.580	364.000
199.808	504.894	364.000
-49.067	202.791	365.000
-48.355	202.947	365.000
-47.319	202.484	365.000
129.448	385.031	366.000
130.243	384.371	366.000
-0.490	194.388	367.000
-0.704	194.923	367.000
-0.631	194.937	367.000
-0.551	194.520	367.000
-0.929	195.107	367.000
-0.621	194.872	367.000
-0.470	195.181	367.000
-0.634	194.729	367.000
-0.792	194.860	367.000
-0.448	195.061	367.000
42.230	236.763	368.000
43.197	237.516	368.000
45.952	238.295	368.000
47.455	240.667	368.000
62.463	248.435	369.000
62.151	247.881	369.000
62.709	249.140	369.000
64.459	249.772	369.000
65.014	249.466	369.000
65.335	249.248	369.000
32.266	208.187	370.000
30.318	209.359	370.000
30.401	209.787	370.000
28.150	207.796	370.000
101.572	285.359	371.000
101.677	285.432	371.000
101.991	284.971	371.000
66.160	219.490	372.000
64.956	218.165	372.000
64.916	218.381	372.000
65.088	219.308	372.000
65.976	219.375	372.000
67.480	220.401	372.000
68.726	219.370	372.000
69.040	218.858	372.000
68.795	218.317	372.000
68.048	218.107	372.000
133.818	294.137	373.000
133.863	293.266	373.000
133.947	292.593	373.000
134.607	293.294	373.000
134.232	293.441	373.000
134.702	293.331	373.000
133.932	293.417	373.000
133.060	293.996	373.000
133.096	293.593	373.000
133.104	293.613	373.000
133.595	293.618	373.000
134.437	293.553	373.000
134.640	293.223	373.000
28.234	134.527	374.000
27.876	134.083	374.000
28.907	133.775	374.000
28.587	133.198	374.000
28.619	132.966	374.000
30.813	132.296	374.000
29.649	133.300	374.000
30.770	132.814	374.000
30.709	133.686	374.000
30.336	133.143	374.000
29.143	132.804	374.000
28.824	132.785	374.000
180.466	248.064	375.000
177.709	247.445	375.000
176.463	247.075	375.000
177.207	246.718	375.000
177.054	246.640	375.000
176.680	247.025	375.000
176.303	247.184	375.000
176.770	247.563	375.000
178.583	247.055	375.000
177.647	245.499	375.000
177.103	246.169	375.000
178.010	247.935	375.000
178.151	248.601	375.000
176.764	247.850	375.000
176.260	247.324	375.000
58.614	86.528	376.000
59.264	86.719	376.000
60.421	86.402	376.000
60.792	86.702	376.000
60.456	86.853	376.000
61.036	86.111	376.000
87.817	106.266	377.000
87.898	106.208	377.000
87.351	106.039	377.000
114.145	135.444	378.000
113.887	135.219	378.000
359.394	398.956	379.000
358.942	399.616	379.000
358.342	400.436	379.000
358.649	400.247	379.000
359.200	400.890	379.000
361.493	401.349	379.000
362.119	401.568	379.000
362.709	400.140	379.000
363.636	398.154	379.000
364.280	398.198	379.000
363.724	397.992	379.000
362.857	397.476	379.000
363.050	397.671	379.000
362.825	396.881	379.000
364.067	398.513	379.000
364.830	399.097	379.000
364.593	398.428	379.000
365.266	399.238	379.000
365.638	399.335	379.000
366.713	398.093	379.000
236.206	229.972	380.000
235.707	230.718	380.000
236.680	232.368	380.000
237.775	232.062	380.000
236.818	231.869	380.000
236.018	231.328	380.000
236.511	229.970	380.000
234.388	227.825	380.000
233.275	226.751	380.000
231.347	226.813	380.000
231.739	226.930	380.000
231.108	227.283	380.000
232.660	227.279	380.000
[truncated: 24,683 more rows]
