# Supplementary material for: The transpeptidase PBP2 governs initial localization and activity of the major cell-wall synthesis machinery in E. coli
Source: eLife. 2020 Feb 20;9:e50629. doi: 10.7554/eLife.50629 (PMC7089770; doi:10.7554/eLife.50629)
Supplement: Source data 1. [file elife-50629-data1.zip › data/fast/PAmCherry/Mecinliq30_3.txt]

X Y ID
77.598	481.105	1.000
77.522	481.129	1.000
77.090	480.268	1.000
77.728	480.042	1.000
77.363	480.134	1.000
85.139	467.706	2.000
85.697	468.032	2.000
110.776	484.325	3.000
111.211	484.715	3.000
110.581	484.583	3.000
110.760	484.652	3.000
110.732	484.647	3.000
110.852	484.590	3.000
110.846	484.874	3.000
110.734	484.833	3.000
110.923	484.495	3.000
111.136	484.337	3.000
110.713	484.588	3.000
110.948	484.663	3.000
110.734	484.565	3.000
110.914	484.992	3.000
130.240	290.767	4.000
132.135	290.745	4.000
132.186	290.876	4.000
131.346	289.072	4.000
130.540	286.516	4.000
88.627	316.078	5.000
88.722	316.067	5.000
88.590	315.639	5.000
88.999	316.363	5.000
88.898	315.660	5.000
88.872	315.936	5.000
89.234	315.769	5.000
169.575	475.971	6.000
168.386	474.208	6.000
168.154	475.084	6.000
186.774	468.363	7.000
187.558	466.081	7.000
186.590	464.765	7.000
186.108	464.190	7.000
186.521	464.440	7.000
184.699	463.727	7.000
186.037	462.418	7.000
241.619	73.575	8.000
241.483	73.984	8.000
285.276	91.641	9.000
284.881	91.867	9.000
283.845	91.898	9.000
283.166	90.404	9.000
352.764	260.257	10.000
352.213	260.573	10.000
352.224	260.362	10.000
352.317	260.415	10.000
351.804	260.976	10.000
335.537	141.490	11.000
335.131	141.449	11.000
333.794	138.476	11.000
333.822	137.911	11.000
334.333	137.803	11.000
334.588	136.697	11.000
334.249	136.188	11.000
333.126	135.106	11.000
332.983	134.344	11.000
409.382	254.036	12.000
410.165	254.380	12.000
411.139	253.628	12.000
411.327	253.775	12.000
413.093	255.039	12.000
411.517	254.995	12.000
409.290	253.983	12.000
99.504	419.023	13.000
99.790	418.420	13.000
99.017	418.842	13.000
98.734	418.476	13.000
226.323	78.817	14.000
225.995	78.815	14.000
226.341	81.331	14.000
226.422	81.017	14.000
252.852	121.241	15.000
252.942	120.814	15.000
98.629	461.591	16.000
98.271	462.831	16.000
98.770	462.528	16.000
243.206	74.289	17.000
242.430	74.989	17.000
326.956	96.532	18.000
328.144	96.626	18.000
212.646	478.337	19.000
212.587	476.558	19.000
212.394	476.746	19.000
241.942	74.390	20.000
241.459	74.296	20.000
241.779	75.213	20.000
241.637	74.553	20.000
241.490	74.264	20.000
283.128	90.513	21.000
282.855	91.081	21.000
284.266	91.817	21.000
283.995	92.455	21.000
212.931	101.013	22.000
212.603	102.542	22.000
352.027	269.127	23.000
352.168	269.491	23.000
183.597	462.624	24.000
183.764	464.419	24.000
183.429	463.733	24.000
184.670	464.134	24.000
99.936	461.751	25.000
100.956	460.230	25.000
250.225	120.651	26.000
252.206	121.154	26.000
212.579	101.397	27.000
213.108	101.788	27.000
243.051	74.500	28.000
241.971	74.628	28.000
243.096	75.195	28.000
311.818	132.920	29.000
311.786	133.680	29.000
242.633	73.640	30.000
243.785	73.209	30.000
244.874	72.772	30.000
246.214	73.352	30.000
246.520	74.265	30.000
365.399	123.998	31.000
364.721	123.723	31.000
120.340	301.101	32.000
120.895	302.938	32.000
120.958	303.263	32.000
122.441	303.493	32.000
122.363	303.965	32.000
123.549	303.800	32.000
124.823	304.431	32.000
409.967	247.307	33.000
410.710	246.574	33.000
410.158	246.609	33.000
411.369	246.942	33.000
411.094	247.720	33.000
409.411	246.282	33.000
90.904	477.908	34.000
90.449	478.784	34.000
326.300	31.083	35.000
326.811	29.864	35.000
173.529	485.597	36.000
174.160	487.221	36.000
91.433	477.876	37.000
91.208	477.744	37.000
91.110	477.414	37.000
240.300	118.680	38.000
238.407	119.233	38.000
92.289	476.742	39.000
92.936	476.953	39.000
93.342	477.392	39.000
94.768	477.790	39.000
94.087	476.991	39.000
94.403	477.531	39.000
94.244	477.488	39.000
94.052	477.071	39.000
93.831	476.750	39.000
93.842	476.436	39.000
141.901	302.959	40.000
143.566	302.226	40.000
143.144	301.168	40.000
235.417	121.182	41.000
236.184	122.170	41.000
428.988	257.485	42.000
429.486	257.175	42.000
428.820	257.698	42.000
427.258	258.660	42.000
425.367	260.418	42.000
425.085	261.235	42.000
425.373	262.153	42.000
426.046	261.642	42.000
426.961	261.855	42.000
426.367	260.486	42.000
426.258	259.784	42.000
426.812	259.613	42.000
426.247	259.838	42.000
427.305	260.210	42.000
426.935	259.545	42.000
426.953	258.880	42.000
427.591	259.471	42.000
427.671	259.029	42.000
93.616	476.774	43.000
93.912	476.390	43.000
95.038	477.192	43.000
95.389	477.371	43.000
95.151	477.186	43.000
95.134	476.652	43.000
95.446	477.724	43.000
95.589	477.151	43.000
95.390	477.196	43.000
94.816	477.043	43.000
93.251	477.745	43.000
93.815	478.030	43.000
94.006	478.245	43.000
93.513	479.367	43.000
94.578	478.856	43.000
233.307	122.194	44.000
233.636	121.251	44.000
234.122	120.813	44.000
233.635	120.734	44.000
233.403	120.347	44.000
234.211	119.489	44.000
233.576	120.278	44.000
80.907	477.414	45.000
79.791	475.785	45.000
79.969	476.349	45.000
94.788	478.730	46.000
95.244	479.937	46.000
94.904	479.860	46.000
95.221	481.624	46.000
95.471	482.488	46.000
95.378	483.145	46.000
253.364	118.038	47.000
253.716	119.181	47.000
254.329	119.817	47.000
253.907	120.334	47.000
139.489	454.340	48.000
139.935	453.991	48.000
256.405	123.408	49.000
257.665	123.423	49.000
139.558	454.329	50.000
139.151	453.568	50.000
257.685	122.689	51.000
256.511	122.017	51.000
255.892	121.777	51.000
255.466	121.544	51.000
255.086	122.387	51.000
336.232	135.272	52.000
335.935	136.077	52.000
335.909	135.887	52.000
334.603	136.655	52.000
333.900	136.568	52.000
434.494	288.694	53.000
436.387	287.812	53.000
393.801	253.127	54.000
393.537	253.765	54.000
335.362	136.471	55.000
335.251	136.603	55.000
333.532	136.670	55.000
333.307	136.211	55.000
363.776	316.556	56.000
364.027	316.759	56.000
363.572	316.322	56.000
364.179	316.603	56.000
363.610	316.662	56.000
364.087	316.398	56.000
363.790	316.276	56.000
363.966	316.591	56.000
364.356	316.499	56.000
363.885	316.591	56.000
226.455	100.304	57.000
225.260	100.417	57.000
393.394	253.705	58.000
393.964	253.431	58.000
252.602	116.943	59.000
252.901	117.160	59.000
71.969	433.655	60.000
72.721	433.968	60.000
72.708	435.197	60.000
72.192	436.207	60.000
72.131	435.578	60.000
100.123	329.815	61.000
100.221	329.558	61.000
99.899	329.739	61.000
100.135	329.359	61.000
100.303	329.687	61.000
100.283	329.547	61.000
100.377	329.971	61.000
99.924	329.755	61.000
100.410	329.832	61.000
100.620	330.034	61.000
100.218	329.605	61.000
99.727	329.764	61.000
100.425	329.706	61.000
100.008	329.713	61.000
100.008	329.470	61.000
100.481	329.941	61.000
100.038	329.807	61.000
100.067	329.943	61.000
100.245	329.482	61.000
99.656	330.091	61.000
340.726	112.096	62.000
340.811	112.362	62.000
341.162	112.134	62.000
340.942	111.945	62.000
341.200	112.245	62.000
341.058	111.813	62.000
341.406	112.068	62.000
341.040	112.068	62.000
341.268	112.014	62.000
100.061	329.619	63.000
100.356	329.268	63.000
100.361	329.685	64.000
100.310	329.398	64.000
100.192	329.757	64.000
100.090	329.514	64.000
120.420	304.939	65.000
120.928	304.170	65.000
121.063	303.236	65.000
122.006	303.560	65.000
121.665	304.638	65.000
121.354	304.600	65.000
104.753	486.374	66.000
102.981	484.984	66.000
86.920	276.457	67.000
87.009	276.308	67.000
52.011	460.037	68.000
52.966	458.381	68.000
53.429	459.966	68.000
53.960	459.989	68.000
53.723	459.096	68.000
52.977	459.279	68.000
100.170	329.758	69.000
100.197	330.252	69.000
100.045	329.891	69.000
99.953	330.080	69.000
100.174	329.944	69.000
100.790	330.027	69.000
100.154	329.612	69.000
100.416	329.875	69.000
100.669	330.084	69.000
210.533	450.835	70.000
211.099	451.121	70.000
213.457	449.820	70.000
213.496	450.915	70.000
303.091	84.416	71.000
303.469	84.290	71.000
419.991	281.290	72.000
421.356	281.683	72.000
421.888	282.847	72.000
422.535	281.748	72.000
384.921	260.047	73.000
384.789	259.716	73.000
384.427	261.141	73.000
320.610	122.175	74.000
320.230	123.204	74.000
319.734	123.045	74.000
319.244	122.415	74.000
319.734	122.556	74.000
320.801	120.984	74.000
220.986	435.888	75.000
222.017	435.901	75.000
223.225	433.869	75.000
223.487	434.278	75.000
224.029	434.436	75.000
222.430	432.548	75.000
221.298	432.341	75.000
222.909	432.945	75.000
223.868	432.661	75.000
224.217	434.505	75.000
354.714	311.504	76.000
356.383	310.935	76.000
437.833	149.678	77.000
437.671	150.226	77.000
437.887	150.114	77.000
437.984	150.153	77.000
437.830	149.695	77.000
437.567	150.210	77.000
438.103	149.238	77.000
437.761	149.931	77.000
437.976	149.663	77.000
438.090	150.004	77.000
437.868	149.832	77.000
438.080	149.849	77.000
438.131	149.746	77.000
438.320	149.645	77.000
437.812	149.567	77.000
437.953	149.532	77.000
438.119	149.939	77.000
438.152	149.600	77.000
438.044	149.740	77.000
438.091	150.140	77.000
154.761	290.215	78.000
155.163	290.912	78.000
144.143	473.203	79.000
144.261	473.321	79.000
144.492	473.481	79.000
155.173	116.350	80.000
155.226	116.343	80.000
156.281	116.578	80.000
157.047	119.093	80.000
156.524	120.573	80.000
156.008	121.061	80.000
155.989	121.762	80.000
155.332	120.360	80.000
156.477	121.727	80.000
155.517	121.843	80.000
156.267	121.085	80.000
158.758	119.701	80.000
158.275	119.210	80.000
157.901	121.665	80.000
158.080	120.606	80.000
157.329	121.641	80.000
156.545	120.927	80.000
278.297	72.798	81.000
277.785	73.017	81.000
276.482	73.127	81.000
275.683	73.286	81.000
303.527	84.344	82.000
303.492	84.682	82.000
303.995	84.365	82.000
303.475	84.706	82.000
369.489	310.675	83.000
367.945	311.025	83.000
365.439	310.489	83.000
364.380	309.692	83.000
364.015	310.778	83.000
363.809	310.620	83.000
363.327	310.294	83.000
363.421	309.846	83.000
363.161	258.344	84.000
362.667	258.655	84.000
362.815	259.452	84.000
363.476	260.904	84.000
363.836	260.129	84.000
364.027	260.406	84.000
362.575	260.202	84.000
268.289	95.344	85.000
269.113	95.487	85.000
267.472	94.759	85.000
347.429	310.410	86.000
349.146	312.240	86.000
349.346	312.564	86.000
349.547	310.330	86.000
350.868	310.434	86.000
350.379	309.786	86.000
348.568	310.128	86.000
347.937	310.811	86.000
348.299	308.672	86.000
348.555	309.222	86.000
151.838	291.881	87.000
150.458	292.473	87.000
149.518	291.086	87.000
149.263	290.176	87.000
149.860	291.603	87.000
151.001	293.109	87.000
151.082	292.631	87.000
152.068	292.323	87.000
153.344	291.219	87.000
152.659	290.239	87.000
152.133	289.069	87.000
136.235	307.087	88.000
136.696	306.765	88.000
213.531	451.057	89.000
211.928	450.945	89.000
322.331	13.826	90.000
322.894	14.123	90.000
324.141	14.845	90.000
322.957	14.909	90.000
267.343	93.512	91.000
266.907	95.943	91.000
267.021	95.309	91.000
213.045	451.328	92.000
212.436	451.657	92.000
212.402	450.202	92.000
214.283	450.673	92.000
214.683	449.054	92.000
380.553	258.407	93.000
380.364	258.947	93.000
99.983	330.066	94.000
100.378	329.897	94.000
100.597	330.538	94.000
99.897	329.922	94.000
100.334	329.999	94.000
100.456	329.949	94.000
100.278	330.111	94.000
99.977	330.090	94.000
100.538	330.266	94.000
100.511	330.011	94.000
100.525	329.938	94.000
100.132	330.038	94.000
99.944	330.080	94.000
100.453	329.997	94.000
100.274	329.793	94.000
100.684	329.874	94.000
100.468	330.034	94.000
100.227	329.513	94.000
99.603	327.734	94.000
132.568	450.943	95.000
132.560	450.861	95.000
132.670	450.869	95.000
132.816	450.806	95.000
132.913	451.181	95.000
275.233	72.492	96.000
275.887	71.589	96.000
276.713	70.528	96.000
279.317	71.651	96.000
278.900	72.206	96.000
278.061	73.805	96.000
276.705	73.397	96.000
276.863	72.381	96.000
276.411	72.340	96.000
276.331	72.521	96.000
274.979	70.652	96.000
275.026	71.398	96.000
266.704	95.504	97.000
266.514	94.972	97.000
302.537	84.160	98.000
303.541	84.298	98.000
62.844	272.669	99.000
63.982	272.356	99.000
265.439	93.476	100.000
265.399	92.671	100.000
265.916	92.308	100.000
380.779	258.609	101.000
380.599	255.998	101.000
124.542	451.393	102.000
124.637	452.131	102.000
124.562	452.216	102.000
124.238	452.599	102.000
124.467	453.675	102.000
125.583	452.536	102.000
125.624	452.912	102.000
124.504	451.947	102.000
124.450	451.559	102.000
135.468	439.520	103.000
135.132	440.049	103.000
178.409	454.937	104.000
178.400	454.615	104.000
135.712	307.951	105.000
136.703	308.657	105.000
156.992	122.370	106.000
157.617	121.347	106.000
178.562	455.028	107.000
177.777	454.699	107.000
156.838	122.039	108.000
157.648	122.694	108.000
156.283	124.991	108.000
156.057	124.160	108.000
156.634	124.304	108.000
156.502	124.647	108.000
155.816	124.907	108.000
155.733	124.813	108.000
155.289	125.243	108.000
156.336	125.157	108.000
155.563	124.669	108.000
156.069	123.402	108.000
157.786	124.784	108.000
157.206	124.592	108.000
270.676	90.006	109.000
270.591	90.680	109.000
269.970	92.479	109.000
270.953	94.363	109.000
135.671	444.839	110.000
136.268	443.307	110.000
100.423	329.856	111.000
100.185	329.598	111.000
100.909	329.394	111.000
437.659	149.995	112.000
438.213	150.138	112.000
437.962	150.122	112.000
361.882	259.733	113.000
362.739	259.660	113.000
361.634	259.502	113.000
361.609	259.433	113.000
273.846	95.450	114.000
273.562	95.526	114.000
438.092	149.478	115.000
437.903	149.978	115.000
437.889	149.966	115.000
437.955	150.141	115.000
437.910	150.225	115.000
437.784	149.901	115.000
438.003	149.826	115.000
438.051	149.580	115.000
437.671	150.118	115.000
438.020	150.028	115.000
437.993	150.059	115.000
380.677	255.359	116.000
382.729	255.397	116.000
269.101	91.838	117.000
268.868	93.854	117.000
363.665	260.479	118.000
364.336	260.367	118.000
364.136	260.308	118.000
98.729	422.117	119.000
99.023	421.417	119.000
99.431	421.855	119.000
99.137	421.050	119.000
275.853	72.105	120.000
275.479	70.685	120.000
275.756	71.278	120.000
276.251	71.165	120.000
278.357	71.640	120.000
278.490	70.877	120.000
278.452	70.041	120.000
278.804	70.083	120.000
437.790	149.872	121.000
437.848	150.411	121.000
437.780	149.965	121.000
363.485	260.489	122.000
363.441	261.334	122.000
362.268	259.820	122.000
361.515	259.632	122.000
362.706	259.549	122.000
362.318	260.138	122.000
362.177	259.108	122.000
362.890	258.263	122.000
134.272	444.522	123.000
134.399	444.272	123.000
135.086	445.889	124.000
135.648	445.283	124.000
366.212	297.253	125.000
364.580	294.898	125.000
106.831	436.152	126.000
107.612	435.970	126.000
109.051	435.564	126.000
107.892	435.498	126.000
108.243	435.002	126.000
107.833	435.356	126.000
107.455	435.921	126.000
108.349	436.343	126.000
106.891	435.876	126.000
338.647	137.846	127.000
338.615	137.834	127.000
213.243	450.790	128.000
215.304	449.595	128.000
92.365	280.091	129.000
92.420	280.509	129.000
91.299	279.652	130.000
90.329	279.113	130.000
91.166	277.133	130.000
91.896	276.316	130.000
92.348	275.577	130.000
91.181	277.217	130.000
92.520	277.096	130.000
94.048	276.225	130.000
94.168	276.548	130.000
94.968	276.744	130.000
95.645	276.986	130.000
97.474	277.793	130.000
97.050	277.416	130.000
97.364	275.734	130.000
98.071	275.709	130.000
363.662	259.194	131.000
362.930	258.407	131.000
119.615	286.988	132.000
119.124	286.170	132.000
118.924	286.115	132.000
337.719	103.237	133.000
336.171	102.742	133.000
337.024	102.064	133.000
337.176	102.529	133.000
336.948	101.741	133.000
336.754	101.840	133.000
336.922	101.279	133.000
337.061	101.019	133.000
337.477	101.262	133.000
337.045	102.132	133.000
336.532	101.723	133.000
337.303	101.640	133.000
338.578	102.126	133.000
363.241	259.093	134.000
363.631	259.400	134.000
196.726	457.433	135.000
196.776	457.315	135.000
363.531	258.789	136.000
363.693	257.769	136.000
193.892	448.730	137.000
193.952	448.402	137.000
194.167	447.836	137.000
194.510	447.596	137.000
195.053	447.971	137.000
195.003	448.147	137.000
195.412	448.103	137.000
195.768	447.703	137.000
196.602	447.460	137.000
195.844	447.532	137.000
196.180	446.498	137.000
195.736	446.026	137.000
195.568	446.520	137.000
336.776	99.572	138.000
336.490	99.405	138.000
336.389	100.214	138.000
336.638	99.743	138.000
337.532	98.882	138.000
338.863	98.509	138.000
339.468	100.079	138.000
338.876	99.951	138.000
337.723	98.239	138.000
118.547	286.422	139.000
119.154	286.464	139.000
119.212	286.566	139.000
119.048	286.320	139.000
254.038	350.689	140.000
254.147	350.793	140.000
350.842	152.316	141.000
351.616	149.965	141.000
351.981	150.432	141.000
352.522	150.279	141.000
352.956	149.757	141.000
352.314	148.958	141.000
352.603	149.085	141.000
352.553	149.979	141.000
352.407	151.023	141.000
352.444	150.403	141.000
353.206	150.111	141.000
354.173	150.058	141.000
354.607	149.415	141.000
339.840	96.935	142.000
339.435	93.961	142.000
339.393	95.829	142.000
340.168	94.849	142.000
341.657	94.211	142.000
340.888	94.407	142.000
341.040	94.650	142.000
340.458	95.086	142.000
340.092	94.831	142.000
339.595	94.906	142.000
342.315	94.768	142.000
343.107	97.738	142.000
342.515	98.557	142.000
341.977	98.756	142.000
342.496	98.610	142.000
344.092	97.046	142.000
343.936	96.499	142.000
344.682	94.167	142.000
344.462	95.213	142.000
344.691	95.303	142.000
343.607	97.973	142.000
342.208	97.594	142.000
342.561	96.742	142.000
352.996	110.646	143.000
352.283	111.759	143.000
351.362	112.746	143.000
352.043	111.087	143.000
351.058	109.688	143.000
350.150	108.995	143.000
349.993	108.852	143.000
350.100	110.107	143.000
349.490	109.415	143.000
349.296	108.200	143.000
80.873	459.828	144.000
80.618	459.789	144.000
80.401	459.713	144.000
80.382	459.948	144.000
353.432	148.835	145.000
353.184	148.855	145.000
80.600	459.509	146.000
80.694	459.595	146.000
253.005	343.861	147.000
251.807	344.239	147.000
250.429	344.625	147.000
353.435	147.895	148.000
353.571	148.744	148.000
270.879	91.089	149.000
270.003	91.222	149.000
270.055	92.486	149.000
269.255	90.971	149.000
106.284	330.472	150.000
107.203	330.586	150.000
106.956	329.555	150.000
106.097	328.680	150.000
107.266	328.950	150.000
272.491	89.992	151.000
271.742	90.463	151.000
270.575	89.876	151.000
271.112	92.209	151.000
344.472	98.737	152.000
345.180	99.245	152.000
344.066	99.663	152.000
345.765	100.129	152.000
91.462	457.940	153.000
92.489	459.125	153.000
93.376	458.587	153.000
94.993	458.924	153.000
94.049	459.401	153.000
285.110	92.519	154.000
285.235	92.304	154.000
284.141	93.383	154.000
283.898	93.494	154.000
282.909	95.051	154.000
107.707	326.641	155.000
107.623	325.676	155.000
354.388	328.831	156.000
352.786	328.592	156.000
352.430	326.699	156.000
353.964	324.654	156.000
355.794	323.714	156.000
357.475	324.865	156.000
356.209	325.252	156.000
355.348	327.364	156.000
355.761	327.279	156.000
355.882	326.592	156.000
358.410	325.366	156.000
343.336	100.347	157.000
344.612	99.686	157.000
343.578	98.320	157.000
283.819	93.527	158.000
283.010	95.337	158.000
282.507	93.798	158.000
283.873	93.976	158.000
285.770	95.031	158.000
285.345	95.870	158.000
107.888	328.116	159.000
108.331	327.741	159.000
107.019	326.925	159.000
343.225	98.459	160.000
343.953	97.848	160.000
344.850	97.757	160.000
345.061	97.818	160.000
344.057	98.644	160.000
343.692	99.314	160.000
344.506	99.300	161.000
344.751	99.290	161.000
344.429	99.214	161.000
345.546	100.217	161.000
287.284	91.747	162.000
287.659	91.519	162.000
287.032	91.058	162.000
287.755	92.149	162.000
287.568	93.383	162.000
287.821	92.287	162.000
353.543	148.908	163.000
353.309	148.331	163.000
353.462	148.982	163.000
57.636	456.413	164.000
55.297	455.761	164.000
55.438	457.219	164.000
55.009	456.019	164.000
54.624	456.110	164.000
53.958	457.881	164.000
52.843	457.102	164.000
96.526	429.273	165.000
96.565	428.746	165.000
148.177	287.565	166.000
147.439	288.140	166.000
147.306	287.721	166.000
148.162	288.458	166.000
149.331	287.170	166.000
111.196	329.133	167.000
109.263	327.805	167.000
110.672	328.189	167.000
109.161	329.316	167.000
241.869	349.058	168.000
243.494	348.147	168.000
243.394	330.558	169.000
244.309	328.705	169.000
244.539	328.207	169.000
244.459	328.424	169.000
244.760	327.831	169.000
308.224	91.310	170.000
307.738	91.247	170.000
308.641	92.075	170.000
309.372	91.236	170.000
307.842	91.562	170.000
306.647	92.030	170.000
306.470	91.293	170.000
306.751	91.468	170.000
307.295	91.495	170.000
307.021	91.545	170.000
307.581	91.694	170.000
308.096	91.253	170.000
307.085	90.818	170.000
307.144	91.295	170.000
318.506	101.129	171.000
318.561	101.436	171.000
316.835	102.395	171.000
315.819	101.271	171.000
315.424	99.532	171.000
316.443	97.226	171.000
317.700	96.052	171.000
318.111	95.521	171.000
319.493	96.123	171.000
318.155	94.564	171.000
320.017	95.693	171.000
320.880	96.223	171.000
325.181	132.503	172.000
324.557	131.363	172.000
324.688	131.577	172.000
325.336	131.169	172.000
336.751	101.278	173.000
336.547	101.423	173.000
337.224	101.721	173.000
338.057	102.193	173.000
337.793	102.430	173.000
339.273	102.855	173.000
339.215	102.909	173.000
338.589	102.805	173.000
337.470	102.734	173.000
406.433	300.542	174.000
405.456	301.195	174.000
406.020	300.777	174.000
406.916	302.151	174.000
407.525	301.515	174.000
407.809	301.987	174.000
408.317	302.960	174.000
334.470	251.216	175.000
334.441	250.864	175.000
334.776	252.521	175.000
335.023	254.302	175.000
333.368	254.669	175.000
334.057	257.199	175.000
336.314	255.572	175.000
336.578	257.301	175.000
336.610	257.551	175.000
338.004	256.758	175.000
336.373	255.954	175.000
336.218	256.404	175.000
335.918	256.799	175.000
262.986	78.680	176.000
264.670	78.300	176.000
265.585	79.286	176.000
266.104	80.408	176.000
265.230	79.758	176.000
336.354	131.266	177.000
336.020	131.415	177.000
335.212	131.358	177.000
334.284	131.167	177.000
334.219	131.001	177.000
335.581	131.015	177.000
336.276	130.459	177.000
336.191	130.841	177.000
336.066	131.459	177.000
458.844	160.873	178.000
460.680	162.300	178.000
461.354	162.848	178.000
459.099	163.014	178.000
459.167	164.763	178.000
459.732	165.401	178.000
459.670	163.819	178.000
104.515	78.531	179.000
104.488	78.503	179.000
259.886	101.894	180.000
259.694	102.531	180.000
73.677	455.760	181.000
73.092	455.771	181.000
149.370	287.865	182.000
147.981	287.275	182.000
149.015	287.445	182.000
147.941	287.964	182.000
147.864	287.913	182.000
148.047	289.082	182.000
147.244	289.205	182.000
147.519	290.214	182.000
147.662	289.209	182.000
147.610	289.229	182.000
149.344	289.502	182.000
149.472	289.397	182.000
150.854	290.033	182.000
153.097	290.083	182.000
409.727	302.966	183.000
409.921	302.953	183.000
410.970	303.478	183.000
108.782	280.333	184.000
108.835	280.168	184.000
108.769	279.893	184.000
108.602	280.198	184.000
108.777	279.800	184.000
108.951	280.535	184.000
109.134	280.500	184.000
328.796	130.560	185.000
329.688	130.922	185.000
329.051	130.350	185.000
329.796	131.256	185.000
331.336	131.053	185.000
326.558	129.590	185.000
325.251	130.126	185.000
258.671	104.028	186.000
258.536	104.023	186.000
337.081	253.978	187.000
337.693	254.720	187.000
338.269	253.059	187.000
157.197	117.084	188.000
157.519	117.094	188.000
261.576	77.926	189.000
261.129	80.176	189.000
315.889	257.552	190.000
316.430	258.964	190.000
317.022	258.680	190.000
152.600	286.587	191.000
152.212	286.297	191.000
115.506	326.659	192.000
116.929	328.476	192.000
400.809	300.411	193.000
401.054	300.688	193.000
400.846	300.929	193.000
400.897	300.343	193.000
401.012	300.509	193.000
400.838	300.638	193.000
400.866	300.696	193.000
401.054	300.586	193.000
400.943	300.588	193.000
400.964	300.698	193.000
400.854	300.825	193.000
400.990	300.537	193.000
401.141	300.756	193.000
400.901	300.641	193.000
400.803	300.790	193.000
400.724	300.359	193.000
284.504	56.304	194.000
285.286	55.882	194.000
284.402	53.795	194.000
285.366	54.677	194.000
286.530	55.806	194.000
287.011	54.837	194.000
288.962	51.859	194.000
290.101	53.656	194.000
287.676	53.970	194.000
288.281	53.709	194.000
290.695	54.790	194.000
289.648	54.285	194.000
289.083	52.138	194.000
288.560	51.392	194.000
289.574	52.004	194.000
287.030	53.690	194.000
284.755	53.417	194.000
284.471	52.693	194.000
282.457	52.170	194.000
282.418	52.889	194.000
282.256	53.292	194.000
281.352	52.982	194.000
281.360	52.462	194.000
258.994	105.830	195.000
260.146	105.328	195.000
258.977	104.789	195.000
136.236	323.915	196.000
137.138	324.462	196.000
136.574	324.760	196.000
136.379	324.418	196.000
136.204	326.166	196.000
136.017	328.011	196.000
136.247	325.497	196.000
137.038	325.987	196.000
137.556	326.237	196.000
137.919	326.450	196.000
137.322	326.857	196.000
136.310	327.167	196.000
135.753	326.895	196.000
134.901	325.724	196.000
347.902	99.442	197.000
347.291	100.252	197.000
346.220	99.243	197.000
319.571	262.914	198.000
319.884	263.911	198.000
108.480	280.422	199.000
108.793	280.124	199.000
259.084	105.915	200.000
257.688	107.596	200.000
321.411	266.330	201.000
321.979	265.824	201.000
321.748	266.389	201.000
322.051	265.398	201.000
322.062	264.954	201.000
321.481	264.179	201.000
321.747	264.274	201.000
321.466	264.346	201.000
321.987	264.702	201.000
321.807	264.097	201.000
322.300	264.330	201.000
160.463	290.509	202.000
161.504	289.832	202.000
374.897	306.748	203.000
374.027	306.719	203.000
58.046	449.707	204.000
57.925	449.691	204.000
258.440	105.193	205.000
256.710	106.072	205.000
255.103	104.304	205.000
159.755	290.066	206.000
159.875	289.038	206.000
161.654	288.726	206.000
136.657	430.381	207.000
135.975	428.474	207.000
135.495	428.009	207.000
136.080	427.999	207.000
256.162	101.329	208.000
255.242	102.088	208.000
255.613	102.493	208.000
103.905	466.459	209.000
104.159	466.955	209.000
134.539	428.534	210.000
133.913	428.363	210.000
134.662	426.598	210.000
134.027	426.281	210.000
371.815	305.824	211.000
371.226	306.122	211.000
327.511	130.201	212.000
327.814	129.008	212.000
326.637	129.221	212.000
328.605	127.243	212.000
329.544	127.896	212.000
328.935	126.698	212.000
327.721	127.092	212.000
328.401	124.916	212.000
329.524	122.209	212.000
329.609	121.152	212.000
330.036	121.685	212.000
328.727	121.677	212.000
329.730	121.652	212.000
331.205	121.595	212.000
331.825	121.547	212.000
332.956	121.540	212.000
332.536	120.586	212.000
332.719	121.081	212.000
331.670	121.531	212.000
331.374	121.508	212.000
330.477	122.269	212.000
331.304	123.880	212.000
331.993	124.154	212.000
332.170	123.248	212.000
332.580	123.582	212.000
332.104	124.024	212.000
331.850	125.039	212.000
329.546	125.897	212.000
328.517	126.206	212.000
328.819	128.585	212.000
329.741	129.397	212.000
328.698	129.817	212.000
327.746	129.205	212.000
325.478	129.030	212.000
325.333	130.100	212.000
325.243	131.116	212.000
103.820	467.336	213.000
103.704	467.362	213.000
103.485	467.463	213.000
103.452	468.064	213.000
103.661	468.357	213.000
103.714	468.212	213.000
103.894	467.704	213.000
104.503	467.630	213.000
104.266	468.071	213.000
104.615	468.116	213.000
103.963	467.906	213.000
136.659	430.852	214.000
136.265	430.599	214.000
134.594	431.104	214.000
135.833	430.788	214.000
136.794	429.798	214.000
251.121	108.559	215.000
251.561	108.844	215.000
340.913	129.802	216.000
340.527	129.289	216.000
341.100	129.479	216.000
341.274	128.501	216.000
342.282	128.486	216.000
341.096	129.153	216.000
341.651	129.772	216.000
280.965	53.511	217.000
281.846	54.954	217.000
281.627	54.637	217.000
281.274	54.800	217.000
280.257	56.604	217.000
280.215	55.592	217.000
118.480	328.328	218.000
118.101	327.964	218.000
120.427	329.465	218.000
343.716	128.271	219.000
344.530	128.604	219.000
163.463	287.562	220.000
164.236	287.603	220.000
118.360	327.023	221.000
116.631	325.544	221.000
244.430	343.559	222.000
244.189	343.892	222.000
243.186	344.910	222.000
242.816	344.936	222.000
242.318	346.410	222.000
241.897	346.853	222.000
241.970	346.278	222.000
242.618	346.305	222.000
243.421	345.909	222.000
244.377	345.492	222.000
245.749	346.430	222.000
245.436	347.300	222.000
339.530	129.197	223.000
341.319	130.888	223.000
334.449	261.300	224.000
334.559	261.596	224.000
335.465	261.107	224.000
335.460	261.457	224.000
335.762	261.702	224.000
325.996	131.166	225.000
327.927	131.016	225.000
159.376	288.779	226.000
158.070	286.658	226.000
158.068	286.810	226.000
157.314	287.296	226.000
338.138	130.780	227.000
336.399	130.814	227.000
336.443	130.881	227.000
336.746	130.281	227.000
335.870	128.193	227.000
117.414	325.512	228.000
119.376	322.718	228.000
122.172	319.871	228.000
247.268	345.298	229.000
247.782	344.830	229.000
155.441	286.581	230.000
156.767	285.413	230.000
250.527	345.437	231.000
249.585	345.946	231.000
249.058	344.778	231.000
116.006	322.519	232.000
115.219	323.759	232.000
115.062	321.733	232.000
118.282	325.722	233.000
118.885	326.659	233.000
117.331	324.893	233.000
234.246	326.982	234.000
234.245	327.836	234.000
235.449	328.018	234.000
234.259	328.099	235.000
232.645	329.661	235.000
233.031	327.855	235.000
232.816	327.936	235.000
231.978	329.117	235.000
234.237	328.630	235.000
237.037	328.285	235.000
235.224	327.189	235.000
233.329	327.502	235.000
225.337	447.585	236.000
224.987	447.466	236.000
223.898	447.005	236.000
223.423	447.759	236.000
222.679	446.808	236.000
220.263	448.063	236.000
386.302	285.176	237.000
385.801	283.840	237.000
112.798	321.191	238.000
114.541	320.165	238.000
113.715	320.227	238.000
112.904	321.065	238.000
112.958	320.889	238.000
114.547	320.837	238.000
115.246	321.176	238.000
260.230	68.369	239.000
261.335	68.983	239.000
299.077	76.657	240.000
298.310	74.943	240.000
298.559	75.081	240.000
297.977	75.896	240.000
297.744	76.894	240.000
297.375	77.701	240.000
296.737	79.596	240.000
294.354	81.042	240.000
294.078	80.031	240.000
294.511	79.917	240.000
295.894	79.414	240.000
295.072	79.479	240.000
294.828	79.459	240.000
294.772	79.980	240.000
294.397	79.398	240.000
118.097	322.464	241.000
118.475	321.749	241.000
117.967	322.887	241.000
117.963	324.438	241.000
115.570	321.532	242.000
115.360	322.039	242.000
153.613	434.843	243.000
153.444	434.819	243.000
153.098	435.241	243.000
153.078	434.354	243.000
152.598	433.202	243.000
151.403	432.283	244.000
150.716	433.294	244.000
109.035	279.953	245.000
108.614	279.485	245.000
108.792	279.871	245.000
108.906	280.139	245.000
153.214	433.549	246.000
153.022	435.100	246.000
153.188	435.974	246.000
52.459	463.945	247.000
53.575	464.191	247.000
56.288	464.879	247.000
56.466	464.830	247.000
58.431	464.198	247.000
59.454	463.956	247.000
59.927	464.010	247.000
59.918	463.139	247.000
60.071	464.130	247.000
152.059	433.384	248.000
152.064	432.645	248.000
331.022	136.204	249.000
330.638	137.064	249.000
330.418	137.445	249.000
328.008	136.839	249.000
58.729	465.352	250.000
58.599	465.644	250.000
58.230	465.323	250.000
58.143	464.807	250.000
57.883	465.020	250.000
58.021	464.847	250.000
58.061	464.601	250.000
58.205	464.674	250.000
58.244	464.663	250.000
57.684	464.315	250.000
57.757	464.583	250.000
57.507	464.477	250.000
57.732	464.736	250.000
57.401	463.753	250.000
57.573	464.175	250.000
57.569	464.323	250.000
57.422	464.415	250.000
57.400	464.522	250.000
57.949	464.128	250.000
57.790	464.064	250.000
58.066	463.897	250.000
57.939	463.786	250.000
58.607	463.784	250.000
58.125	464.243	250.000
58.192	464.181	250.000
331.342	95.747	251.000
332.999	95.200	251.000
152.370	432.205	252.000
151.218	432.389	252.000
150.431	432.627	252.000
312.114	84.673	253.000
311.112	85.366	253.000
310.941	86.360	253.000
352.553	272.045	254.000
353.908	272.694	254.000
121.081	79.878	255.000
121.544	81.018	255.000
119.505	309.374	256.000
118.849	309.067	256.000
123.718	78.818	257.000
124.097	79.214	257.000
123.800	78.637	257.000
122.909	79.266	257.000
122.420	78.986	257.000
127.093	321.275	258.000
126.312	321.227	258.000
125.722	322.098	258.000
125.451	322.181	258.000
125.296	321.580	258.000
124.849	321.444	258.000
124.082	319.978	258.000
123.546	320.210	258.000
123.885	321.753	258.000
124.554	321.614	258.000
124.188	321.993	258.000
124.177	323.939	258.000
123.640	324.858	258.000
121.243	324.881	258.000
120.763	325.881	258.000
120.086	324.458	258.000
121.033	325.435	258.000
119.793	324.427	258.000
168.824	479.487	259.000
171.119	481.951	259.000
170.807	484.791	259.000
171.804	485.367	259.000
172.590	486.197	259.000
174.373	486.316	259.000
173.920	487.694	259.000
314.426	139.730	260.000
315.501	140.222	260.000
315.115	141.335	260.000
314.767	141.659	260.000
314.284	142.301	260.000
313.898	142.582	260.000
314.431	143.413	260.000
313.553	142.724	260.000
227.161	122.726	261.000
227.422	122.901	261.000
227.488	122.981	261.000
289.272	83.332	262.000
288.057	82.983	262.000
288.197	85.091	262.000
373.498	272.446	263.000
372.493	272.746	263.000
373.014	271.768	263.000
372.820	272.868	263.000
374.747	273.163	263.000
374.671	272.732	263.000
373.988	272.341	263.000
373.394	271.982	263.000
372.698	271.679	263.000
374.246	270.716	263.000
374.572	270.207	263.000
376.338	270.871	263.000
377.429	270.951	263.000
378.519	269.602	263.000
378.778	268.553	263.000
378.131	268.314	263.000
369.038	237.389	264.000
367.693	238.056	264.000
367.316	237.016	264.000
104.572	424.314	265.000
105.188	423.046	265.000
105.848	421.713	265.000
105.110	421.015	265.000
105.244	421.123	265.000
389.164	292.069	266.000
391.044	292.873	266.000
390.934	291.466	266.000
390.319	291.168	266.000
389.495	289.908	266.000
389.130	290.745	266.000
389.026	290.944	266.000
389.091	291.136	266.000
389.054	291.499	266.000
389.861	291.550	266.000
356.257	268.446	267.000
355.514	267.665	267.000
354.403	263.942	267.000
355.271	263.357	267.000
353.111	261.629	267.000
227.387	121.291	268.000
226.978	121.493	268.000
227.055	121.792	268.000
228.682	121.499	268.000
198.421	458.024	269.000
198.509	457.437	269.000
198.294	458.126	269.000
198.666	457.345	269.000
198.312	457.163	269.000
198.311	457.582	269.000
197.178	456.341	269.000
135.047	431.372	270.000
134.987	432.486	270.000
136.041	431.657	270.000
135.414	430.286	270.000
282.286	86.861	271.000
284.074	86.188	271.000
283.656	86.109	271.000
56.877	314.953	272.000
56.596	314.623	272.000
388.630	292.335	273.000
387.347	290.887	273.000
386.540	292.173	273.000
329.598	139.295	274.000
330.318	138.747	274.000
359.021	119.209	275.000
359.081	119.702	275.000
360.249	119.539	275.000
360.174	118.878	275.000
360.528	119.139	275.000
360.936	118.744	275.000
361.036	118.772	275.000
360.425	118.302	275.000
359.940	117.472	275.000
359.788	118.232	275.000
359.902	118.668	275.000
360.250	118.459	275.000
360.049	118.053	275.000
360.549	119.366	275.000
379.890	268.445	276.000
380.183	269.417	276.000
379.735	268.793	276.000
380.708	268.647	276.000
380.861	269.697	276.000
74.308	310.560	277.000
73.799	312.322	277.000
126.031	426.478	278.000
125.657	427.015	278.000
99.770	462.050	279.000
98.887	462.293	279.000
98.513	462.338	279.000
125.298	425.918	280.000
124.992	425.175	280.000
125.449	426.484	280.000
125.195	427.773	280.000
125.482	427.877	280.000
124.769	426.855	280.000
327.701	139.878	281.000
327.801	140.162	281.000
157.854	443.412	282.000
158.393	441.950	282.000
159.776	441.677	282.000
160.053	441.527	282.000
393.120	253.252	283.000
392.703	253.021	283.000
393.141	253.134	283.000
393.117	252.952	283.000
393.273	252.792	283.000
393.146	253.691	283.000
393.164	253.457	283.000
393.008	253.512	283.000
393.347	252.991	283.000
393.211	253.290	283.000
393.056	253.251	283.000
392.935	253.350	283.000
393.149	253.424	283.000
393.113	253.360	283.000
393.145	253.324	283.000
393.025	253.297	283.000
393.000	253.234	283.000
393.033	253.269	283.000
392.902	253.566	283.000
393.104	253.717	283.000
393.121	253.914	283.000
392.988	253.556	283.000
393.151	253.540	283.000
393.231	253.405	283.000
393.162	253.349	283.000
392.845	253.438	283.000
393.142	253.405	283.000
392.952	253.330	283.000
393.232	253.500	283.000
392.978	253.638	283.000
392.993	253.521	283.000
393.199	253.532	283.000
393.050	253.745	283.000
393.248	253.528	283.000
393.136	253.499	283.000
393.167	253.498	283.000
393.207	253.558	283.000
393.284	253.854	283.000
393.044	253.726	283.000
393.115	253.613	283.000
393.020	253.686	283.000
393.069	253.636	283.000
393.028	253.655	283.000
393.028	253.929	283.000
393.004	253.963	283.000
393.146	253.869	283.000
393.123	253.766	283.000
393.379	253.506	283.000
393.048	253.819	283.000
393.000	253.664	283.000
393.002	253.458	283.000
393.146	253.767	283.000
393.248	253.909	283.000
393.424	253.679	283.000
393.153	253.982	283.000
393.218	253.368	283.000
393.027	254.135	283.000
393.117	253.726	283.000
392.615	253.689	283.000
393.321	253.784	283.000
393.125	253.404	283.000
392.841	253.392	283.000
392.894	253.548	283.000
392.980	253.759	283.000
393.210	253.489	283.000
393.109	253.403	283.000
392.820	253.932	283.000
392.992	253.566	283.000
392.925	253.442	283.000
392.592	253.724	283.000
393.239	253.485	283.000
392.997	253.654	283.000
393.099	253.733	283.000
392.486	253.835	283.000
75.450	314.653	284.000
76.471	313.312	284.000
76.683	313.333	284.000
76.819	312.366	284.000
75.502	310.632	284.000
76.855	310.319	284.000
75.478	311.639	284.000
85.361	305.058	285.000
86.048	304.495	285.000
86.521	305.592	285.000
86.545	305.341	285.000
125.845	429.107	286.000
125.451	427.609	286.000
125.233	427.826	286.000
123.642	430.807	286.000
122.948	430.082	286.000
123.391	429.617	286.000
124.615	429.047	286.000
159.596	441.748	287.000
158.506	442.725	287.000
159.335	442.047	287.000
159.051	442.317	287.000
158.209	441.914	287.000
157.631	441.679	287.000
157.737	441.925	287.000
157.036	441.298	287.000
156.560	441.528	287.000
156.790	443.388	287.000
156.796	443.757	287.000
156.781	444.087	287.000
156.955	443.909	287.000
156.742	444.070	287.000
157.731	443.437	287.000
316.462	137.358	288.000
316.911	135.608	288.000
76.936	311.384	289.000
75.061	311.563	289.000
328.410	120.501	290.000
326.986	121.212	290.000
328.260	121.227	290.000
328.058	120.591	290.000
327.842	120.573	290.000
408.581	302.624	291.000
406.888	302.926	291.000
406.464	303.790	291.000
405.363	304.528	291.000
324.585	121.208	292.000
325.067	122.105	292.000
323.032	123.673	292.000
324.783	122.091	292.000
324.157	121.857	292.000
124.787	426.807	293.000
123.555	425.640	293.000
123.067	424.444	293.000
323.501	121.111	294.000
322.532	121.876	294.000
102.817	77.785	295.000
103.189	79.427	295.000
103.331	78.068	295.000
104.169	78.736	295.000
104.288	77.681	295.000
103.427	78.074	295.000
103.191	77.860	295.000
103.377	79.420	295.000
103.856	79.013	295.000
104.044	78.661	295.000
103.244	78.982	295.000
403.450	304.317	296.000
402.027	302.964	296.000
400.387	302.782	296.000
392.984	253.781	297.000
392.786	253.901	297.000
392.980	253.520	297.000
393.180	253.461	297.000
393.156	253.448	297.000
393.274	253.431	297.000
393.267	253.686	297.000
393.249	253.818	297.000
392.962	253.892	297.000
393.042	253.698	297.000
393.125	253.748	297.000
392.737	253.908	297.000
393.873	252.773	297.000
325.131	120.773	298.000
325.428	121.662	298.000
324.973	123.205	298.000
325.684	122.971	298.000
326.101	122.923	298.000
326.826	123.523	298.000
326.818	124.722	298.000
326.368	124.191	298.000
326.672	122.935	298.000
328.912	121.395	298.000
329.996	120.507	298.000
330.138	121.004	298.000
329.622	120.574	298.000
330.253	120.282	298.000
328.779	120.661	298.000
75.970	307.285	299.000
77.134	308.799	299.000
400.534	299.752	300.000
401.359	299.310	300.000
400.257	299.029	300.000
402.506	298.046	301.000
401.351	296.595	301.000
403.087	296.487	301.000
279.926	74.167	302.000
279.501	74.150	302.000
278.453	73.026	302.000
277.241	72.918	302.000
95.306	275.024	303.000
95.114	274.880	303.000
95.974	275.589	303.000
105.921	465.422	304.000
106.494	465.305	304.000
393.078	254.265	305.000
393.447	253.299	305.000
392.837	254.129	305.000
393.174	253.863	305.000
392.803	253.682	305.000
392.808	253.467	305.000
393.066	253.926	305.000
393.261	253.677	305.000
278.232	79.109	306.000
278.795	79.904	306.000
278.266	79.592	306.000
277.388	80.128	306.000
276.628	80.368	306.000
326.645	120.555	307.000
325.718	120.925	307.000
277.205	76.690	308.000
276.918	75.499	308.000
276.114	74.205	308.000
404.953	296.676	309.000
406.702	297.173	309.000
405.148	298.904	309.000
406.712	300.665	309.000
406.775	300.462	309.000
405.818	301.341	309.000
405.185	298.435	309.000
405.664	297.285	309.000
406.158	297.318	309.000
404.303	296.823	309.000
403.511	298.127	309.000
404.058	298.145	309.000
404.041	297.031	309.000
404.504	297.066	309.000
264.755	97.345	310.000
265.264	98.099	310.000
264.808	97.300	310.000
264.884	96.846	310.000
136.534	437.446	311.000
135.119	437.860	311.000
71.907	301.573	312.000
71.004	301.542	312.000
70.392	300.431	312.000
69.924	300.052	312.000
438.416	155.138	313.000
438.772	154.486	313.000
440.811	155.388	313.000
440.378	155.480	313.000
439.212	156.039	313.000
84.653	285.137	314.000
84.535	284.240	314.000
85.011	285.073	314.000
84.845	284.760	314.000
439.469	152.418	315.000
439.414	151.896	315.000
438.615	151.634	315.000
439.919	152.569	315.000
84.715	284.709	316.000
85.204	284.671	316.000
84.476	284.640	316.000
84.485	284.696	316.000
439.424	154.230	317.000
437.779	152.485	317.000
435.593	152.060	317.000
437.074	153.149	317.000
435.817	151.533	318.000
435.222	152.896	318.000
435.279	154.549	318.000
434.847	154.712	318.000
437.588	155.367	319.000
437.573	153.539	319.000
436.079	154.136	319.000
436.723	151.370	320.000
436.359	150.367	320.000
438.706	148.741	321.000
438.014	147.707	321.000
119.105	459.314	322.000
118.969	460.011	322.000
117.658	458.685	322.000
116.914	458.239	322.000
118.044	459.097	322.000
118.009	460.231	322.000
117.336	460.889	323.000
116.665	460.045	323.000
116.117	460.499	323.000
116.039	459.442	323.000
115.430	458.600	323.000
179.753	442.282	324.000
181.284	440.827	324.000
116.468	326.779	325.000
116.851	326.572	325.000
116.334	325.340	325.000
117.339	327.135	325.000
114.643	460.972	326.000
115.321	459.981	326.000
114.889	461.023	326.000
118.464	457.514	327.000
117.959	458.037	327.000
117.330	458.553	327.000
153.985	457.614	328.000
153.503	458.462	328.000
154.308	459.408	328.000
154.208	459.059	328.000
154.194	458.617	328.000
154.015	459.081	328.000
152.895	458.350	328.000
183.176	440.623	329.000
182.811	440.395	329.000
183.697	439.977	329.000
184.265	439.561	329.000
184.770	440.556	329.000
183.388	441.332	329.000
183.644	441.552	329.000
183.575	441.746	329.000
87.507	270.940	330.000
87.866	271.866	330.000
89.451	271.767	330.000
89.396	271.746	330.000
88.490	270.156	330.000
87.901	269.566	330.000
86.892	269.784	330.000
85.534	269.237	330.000
85.930	269.697	330.000
86.755	270.008	330.000
138.038	308.374	331.000
136.028	307.990	331.000
135.981	309.269	331.000
169.593	441.980	332.000
170.469	442.193	332.000
169.546	442.265	332.000
167.456	441.458	332.000
168.656	442.027	332.000
169.580	441.435	332.000
169.987	441.402	332.000
271.964	57.869	333.000
269.896	58.805	333.000
268.960	58.153	333.000
309.791	86.463	334.000
309.074	85.460	334.000
307.725	85.431	334.000
308.394	83.696	334.000
414.269	260.288	335.000
414.180	260.411	335.000
330.911	268.831	336.000
329.736	268.024	336.000
114.908	456.186	337.000
113.648	457.063	337.000
113.773	456.094	337.000
113.223	457.059	337.000
344.199	135.818	338.000
343.906	135.132	338.000
425.081	150.416	339.000
423.333	150.528	339.000
423.626	150.269	339.000
425.451	151.656	339.000
424.457	152.078	339.000
136.902	309.409	340.000
137.239	309.332	340.000
137.546	309.431	340.000
125.439	459.593	341.000
125.263	459.971	341.000
183.930	439.028	342.000
184.347	438.209	342.000
222.184	88.290	343.000
222.074	91.058	343.000
308.194	82.661	344.000
308.392	82.390	344.000
309.065	80.462	344.000
308.340	79.100	344.000
394.852	117.653	345.000
395.453	117.223	345.000
395.375	116.957	345.000
394.897	115.656	345.000
393.961	114.771	345.000
390.734	115.588	345.000
423.210	150.281	346.000
422.805	150.953	346.000
115.866	459.105	347.000
116.455	459.862	347.000
108.844	315.368	348.000
108.607	314.668	348.000
222.468	92.358	349.000
221.681	93.666	349.000
221.403	94.418	349.000
220.168	94.541	349.000
220.915	95.647	349.000
154.294	454.974	350.000
155.217	454.683	350.000
153.414	455.585	350.000
343.500	264.757	351.000
342.453	265.409	351.000
213.169	476.583	352.000
211.846	476.047	352.000
212.583	475.475	352.000
211.816	475.436	352.000
210.464	474.853	352.000
210.302	476.099	352.000
348.188	285.700	353.000
347.216	285.621	353.000
347.209	284.379	353.000
346.297	284.114	353.000
346.806	283.571	353.000
346.265	283.121	353.000
347.412	282.892	353.000
348.846	283.131	353.000
349.998	282.550	353.000
350.800	280.471	353.000
351.195	280.324	353.000
351.279	280.175	353.000
351.237	279.989	353.000
352.299	278.023	353.000
351.243	277.999	353.000
350.816	277.592	353.000
351.512	278.795	353.000
353.526	278.562	353.000
353.057	278.967	353.000
352.145	278.912	353.000
351.897	279.477	353.000
414.970	259.849	354.000
415.218	259.723	354.000
440.710	159.775	355.000
440.009	159.848	355.000
439.905	160.174	355.000
390.031	115.431	356.000
391.501	114.573	356.000
392.288	115.156	356.000
390.757	111.746	356.000
391.184	111.424	356.000
389.572	110.486	356.000
387.907	111.562	356.000
342.653	136.427	357.000
342.719	137.352	357.000
343.064	137.243	357.000
342.286	136.536	357.000
115.562	457.962	358.000
114.925	458.302	358.000
202.303	124.815	359.000
203.354	123.761	359.000
204.107	123.925	359.000
204.220	122.595	359.000
204.279	122.139	359.000
202.954	123.599	359.000
204.495	121.682	359.000
118.367	328.065	360.000
118.529	327.468	360.000
119.261	328.145	360.000
119.140	328.693	360.000
119.932	327.889	360.000
120.167	326.864	360.000
121.662	326.221	360.000
120.482	327.912	360.000
121.755	327.568	360.000
122.230	327.005	360.000
122.128	327.836	360.000
122.629	329.772	360.000
440.520	159.537	361.000
440.849	159.850	361.000
364.024	243.606	362.000
365.334	243.697	362.000
439.674	160.516	363.000
440.021	160.383	363.000
206.227	117.222	364.000
206.563	118.297	364.000
206.721	118.530	364.000
207.410	118.082	364.000
313.701	88.722	365.000
312.031	89.512	365.000
136.995	494.044	366.000
137.769	492.447	366.000
312.805	89.393	367.000
312.930	88.080	367.000
387.971	115.077	368.000
387.532	115.950	368.000
208.618	121.239	369.000
208.922	121.502	369.000
304.664	114.177	370.000
305.898	113.606	370.000
305.321	114.521	370.000
305.681	114.488	370.000
304.549	115.435	370.000
302.082	115.725	370.000
303.097	116.772	370.000
302.726	117.886	370.000
302.402	119.071	370.000
301.786	117.538	370.000
136.069	426.194	371.000
135.318	427.935	371.000
380.925	111.649	372.000
382.283	113.495	372.000
210.140	122.162	373.000
209.436	122.513	373.000
209.147	122.205	373.000
382.579	113.007	374.000
384.895	112.181	374.000
384.252	111.429	374.000
124.120	328.964	375.000
124.178	330.613	375.000
123.918	330.342	375.000
123.593	329.329	375.000
121.916	328.626	375.000
122.982	328.096	375.000
123.343	328.291	375.000
123.655	328.078	375.000
123.728	328.698	375.000
123.412	328.018	375.000
122.547	327.991	375.000
122.538	328.186	375.000
122.452	329.353	375.000
123.515	329.550	375.000
123.812	328.659	375.000
123.697	328.373	375.000
124.688	328.032	375.000
123.562	328.618	375.000
123.372	328.571	375.000
121.809	328.651	375.000
121.913	328.691	375.000
380.184	110.480	376.000
380.076	110.066	376.000
382.119	110.129	376.000
382.300	110.106	376.000
380.245	108.612	377.000
379.968	108.483	377.000
379.650	107.613	377.000
436.718	159.751	378.000
435.328	156.294	378.000
434.540	156.118	378.000
434.074	155.918	378.000
434.497	155.598	378.000
435.750	156.211	378.000
434.988	155.690	378.000
432.424	155.778	378.000
381.814	105.494	379.000
383.097	106.056	379.000
383.263	106.872	379.000
383.953	107.319	379.000
384.515	105.437	379.000
384.347	108.028	379.000
383.883	109.365	379.000
383.595	108.884	379.000
383.918	108.728	379.000
119.340	327.708	380.000
118.767	327.205	380.000
119.389	327.530	380.000
431.475	156.776	381.000
431.262	157.171	381.000
63.839	317.896	382.000
62.092	317.378	382.000
62.729	316.154	382.000
[truncated: 14,153 more rows]
