# Supplementary material for: The transpeptidase PBP2 governs initial localization and activity of the major cell-wall synthesis machinery in E. coli
Source: eLife. 2020 Feb 20;9:e50629. doi: 10.7554/eLife.50629 (PMC7089770; doi:10.7554/eLife.50629)
Supplement: Source data 1. [file elife-50629-data1.zip › data/fast/PAmCherry/MreCD50_1.txt]

X Y ID
-18.970	297.890	1.000
-19.285	297.290	1.000
49.167	247.351	2.000
49.807	246.710	2.000
87.907	351.539	3.000
88.498	350.673	3.000
88.911	350.673	3.000
199.272	70.355	4.000
198.905	69.911	4.000
199.096	69.978	4.000
198.924	70.192	4.000
198.821	70.260	4.000
199.111	69.855	4.000
198.985	69.870	4.000
199.269	69.901	4.000
198.652	70.027	4.000
305.403	121.140	5.000
303.823	122.003	5.000
303.599	122.997	5.000
304.235	123.655	5.000
316.613	205.503	6.000
315.507	205.733	6.000
314.891	206.761	6.000
317.068	206.045	6.000
318.423	205.601	6.000
318.755	206.145	6.000
318.679	204.304	6.000
317.511	204.313	6.000
316.768	204.826	6.000
318.656	205.042	6.000
319.582	204.662	6.000
319.051	203.923	6.000
318.955	205.262	6.000
318.559	204.996	6.000
317.065	206.197	6.000
304.716	253.768	7.000
305.089	253.372	7.000
304.462	253.880	7.000
304.355	253.932	7.000
304.198	252.842	7.000
302.965	251.220	7.000
303.732	251.191	7.000
303.294	251.346	7.000
303.028	252.116	7.000
363.339	167.790	8.000
363.857	168.748	8.000
365.948	169.249	8.000
367.245	169.367	8.000
430.827	218.081	9.000
429.338	217.582	9.000
458.180	158.206	10.000
456.444	158.147	10.000
455.256	158.386	10.000
61.259	250.599	11.000
60.463	250.146	11.000
98.391	170.918	12.000
98.361	171.255	12.000
97.271	170.481	12.000
97.202	169.563	12.000
301.223	154.398	13.000
301.889	152.971	13.000
303.039	152.016	13.000
304.901	149.480	13.000
375.508	255.942	14.000
375.459	253.915	14.000
90.737	110.602	15.000
91.754	111.977	15.000
167.273	139.210	16.000
167.152	138.856	16.000
167.096	139.265	16.000
167.388	139.376	16.000
336.706	95.824	17.000
336.928	95.006	17.000
336.910	94.035	17.000
337.846	93.333	17.000
337.934	93.509	17.000
337.448	93.920	17.000
347.679	145.680	18.000
345.866	145.532	18.000
346.095	146.574	18.000
93.013	152.456	19.000
92.498	153.116	19.000
59.581	248.136	20.000
59.516	248.757	20.000
58.772	251.551	20.000
129.511	190.785	21.000
130.254	191.058	21.000
87.243	348.992	22.000
87.946	349.329	22.000
87.546	349.895	22.000
128.554	351.846	23.000
128.081	352.209	23.000
128.672	352.789	23.000
128.703	352.753	23.000
127.472	353.608	23.000
127.476	353.182	23.000
126.786	354.077	23.000
126.530	356.015	23.000
417.347	279.564	24.000
417.749	278.938	24.000
86.138	114.961	25.000
86.232	114.781	25.000
85.873	113.231	25.000
86.215	114.211	25.000
278.234	33.738	26.000
279.883	31.964	26.000
280.899	31.663	26.000
92.677	152.831	27.000
92.561	153.298	27.000
186.584	137.607	28.000
187.096	137.426	28.000
187.276	138.781	28.000
239.157	33.611	29.000
238.821	34.255	29.000
240.387	34.782	29.000
429.815	216.808	30.000
429.867	217.990	30.000
116.909	190.951	31.000
117.402	191.701	31.000
118.768	190.130	31.000
245.888	97.067	32.000
244.862	97.905	32.000
245.123	98.591	32.000
244.042	98.333	32.000
243.732	98.547	32.000
244.310	99.272	32.000
429.041	239.153	33.000
429.011	239.217	33.000
428.922	239.664	33.000
429.168	239.649	33.000
429.605	239.256	33.000
429.534	239.014	33.000
429.519	239.128	33.000
428.545	238.836	33.000
429.486	239.754	33.000
429.240	239.262	33.000
429.271	239.078	33.000
428.574	238.982	33.000
428.391	241.013	33.000
92.456	153.065	34.000
91.999	152.563	34.000
92.240	152.844	34.000
92.896	152.946	34.000
92.625	152.668	34.000
114.437	151.445	35.000
114.511	152.943	35.000
115.396	153.671	35.000
129.018	192.056	36.000
128.555	191.560	36.000
129.102	192.321	36.000
215.998	95.223	37.000
214.373	95.397	37.000
280.532	31.927	38.000
279.595	32.228	38.000
430.947	215.715	39.000
430.608	215.461	39.000
99.282	28.338	40.000
98.062	27.692	40.000
98.634	29.232	40.000
87.006	114.124	41.000
86.349	115.147	41.000
84.444	114.880	41.000
84.813	115.740	41.000
84.603	116.330	41.000
198.832	70.142	42.000
198.613	70.263	42.000
198.884	70.188	42.000
198.795	69.686	42.000
199.013	70.074	42.000
199.298	70.419	42.000
240.089	32.614	43.000
240.490	33.441	43.000
240.409	34.395	43.000
303.868	57.159	44.000
303.937	57.011	44.000
303.204	250.561	45.000
303.427	251.104	45.000
302.763	250.904	45.000
304.193	251.546	45.000
305.374	251.307	45.000
306.284	250.932	45.000
306.978	250.613	45.000
307.575	250.554	45.000
36.109	321.174	46.000
37.826	320.818	46.000
38.896	320.541	46.000
86.496	349.028	47.000
87.465	348.068	47.000
88.136	347.760	47.000
87.748	348.364	47.000
87.842	348.028	47.000
87.609	348.692	47.000
88.416	349.733	47.000
178.821	133.274	48.000
178.721	131.723	48.000
120.430	188.636	49.000
120.036	188.671	49.000
119.432	188.183	49.000
129.125	189.901	50.000
132.028	190.680	50.000
276.611	30.479	51.000
275.826	30.659	51.000
276.775	29.458	51.000
276.742	29.274	51.000
304.376	57.041	52.000
303.988	57.252	52.000
303.767	57.096	52.000
303.723	56.988	52.000
303.814	57.448	52.000
359.856	225.878	53.000
359.711	226.309	53.000
342.499	298.877	54.000
342.035	299.219	54.000
340.128	299.239	54.000
85.255	174.607	55.000
87.313	174.552	55.000
88.813	175.190	55.000
88.354	176.690	55.000
178.800	131.321	56.000
178.077	129.330	56.000
177.370	127.984	56.000
177.145	127.520	56.000
177.376	129.094	56.000
177.245	129.262	56.000
241.172	35.684	57.000
241.170	34.058	57.000
240.833	33.252	57.000
461.540	151.441	58.000
461.171	151.897	58.000
92.596	152.789	59.000
92.529	152.660	59.000
114.566	154.748	60.000
114.283	155.510	60.000
215.401	98.213	61.000
213.938	98.160	61.000
194.836	144.178	62.000
194.564	143.465	62.000
192.528	144.208	62.000
192.051	143.938	62.000
452.011	91.218	63.000
452.900	92.374	63.000
100.586	345.748	64.000
100.737	345.214	64.000
101.713	344.412	64.000
101.825	343.412	64.000
101.978	342.723	64.000
102.012	343.887	64.000
100.456	341.518	64.000
366.069	170.084	65.000
364.970	170.879	65.000
366.358	171.439	65.000
367.731	171.546	65.000
368.388	170.056	65.000
368.057	171.767	65.000
365.525	171.943	65.000
365.414	172.191	65.000
364.125	173.769	65.000
92.577	152.771	66.000
92.764	152.812	66.000
92.369	152.627	66.000
92.415	152.582	66.000
113.720	154.354	67.000
112.985	154.650	67.000
113.623	154.787	67.000
113.667	155.236	67.000
199.489	70.100	68.000
199.207	69.893	68.000
199.232	70.389	68.000
198.947	70.524	68.000
198.921	69.759	68.000
199.024	70.023	68.000
198.874	69.950	68.000
198.902	70.085	68.000
245.772	99.033	69.000
245.763	99.325	69.000
89.231	175.548	70.000
90.511	174.767	70.000
90.024	173.798	70.000
195.625	96.337	71.000
195.935	95.158	71.000
309.291	249.818	72.000
310.977	251.607	72.000
311.779	252.651	72.000
193.563	139.347	73.000
194.351	139.217	73.000
246.275	100.822	74.000
246.542	100.780	74.000
245.645	100.782	74.000
245.708	101.442	74.000
239.786	33.559	75.000
238.495	34.339	75.000
237.050	32.745	75.000
238.703	31.125	75.000
237.466	30.610	75.000
238.807	29.152	75.000
237.643	29.298	75.000
237.491	29.019	75.000
237.732	26.674	75.000
237.763	27.170	75.000
156.822	44.269	76.000
156.558	45.442	76.000
155.973	42.093	76.000
175.832	130.216	77.000
175.787	129.484	77.000
193.286	94.955	78.000
194.230	94.900	78.000
196.691	139.624	79.000
195.957	139.731	79.000
195.887	138.190	79.000
312.170	255.759	80.000
312.329	255.776	80.000
311.019	255.223	80.000
310.894	255.055	80.000
310.108	254.422	80.000
310.249	256.564	80.000
310.643	255.149	80.000
310.048	254.935	80.000
309.436	256.038	80.000
308.791	256.815	80.000
309.320	258.125	80.000
309.519	257.474	80.000
309.666	257.855	80.000
310.080	258.470	80.000
310.131	258.523	80.000
311.415	259.512	80.000
312.002	259.478	80.000
312.349	259.068	80.000
311.984	259.041	80.000
346.586	285.350	81.000
345.416	283.438	81.000
343.897	281.928	81.000
78.769	333.156	82.000
79.147	333.227	82.000
78.309	331.846	82.000
78.793	331.264	82.000
79.205	328.685	82.000
79.393	328.419	82.000
81.807	327.420	82.000
83.731	328.094	82.000
83.289	326.301	82.000
85.053	327.139	82.000
84.862	326.913	82.000
84.027	326.451	82.000
80.763	326.695	82.000
81.102	329.055	82.000
82.406	329.051	82.000
82.592	329.025	82.000
82.806	328.546	82.000
176.525	129.207	83.000
175.386	129.163	83.000
363.962	173.387	84.000
364.658	173.106	84.000
363.820	172.364	84.000
63.746	196.063	85.000
63.631	195.818	85.000
63.790	196.018	85.000
195.987	95.809	86.000
197.520	96.517	86.000
223.433	179.770	87.000
223.318	180.082	87.000
196.340	141.658	88.000
195.404	141.407	88.000
392.765	155.577	89.000
393.770	153.768	89.000
340.494	281.039	90.000
341.624	280.589	90.000
341.045	281.343	90.000
341.697	280.382	90.000
343.283	281.036	90.000
345.418	281.749	90.000
346.570	281.636	90.000
347.314	280.932	90.000
347.458	281.136	90.000
346.882	281.012	90.000
346.869	280.628	90.000
345.644	281.424	90.000
347.144	280.743	90.000
347.635	281.287	90.000
347.204	281.986	90.000
347.426	281.515	90.000
237.830	28.807	91.000
237.063	28.906	91.000
236.689	29.467	91.000
235.630	28.964	91.000
235.508	27.844	91.000
235.229	28.143	91.000
236.263	27.872	91.000
223.917	177.423	92.000
224.223	178.893	92.000
223.877	178.659	92.000
223.399	176.977	92.000
60.813	54.090	93.000
58.033	54.235	93.000
60.599	53.401	93.000
235.441	85.362	94.000
235.850	85.119	94.000
195.734	98.931	95.000
194.627	98.052	95.000
194.378	98.107	95.000
193.376	97.093	95.000
234.694	84.721	96.000
234.967	84.468	96.000
196.243	137.937	97.000
197.456	137.879	97.000
197.156	137.992	97.000
195.740	137.148	97.000
196.332	138.314	97.000
195.858	136.783	97.000
196.438	136.245	97.000
197.136	136.399	97.000
196.728	136.426	97.000
196.443	134.924	97.000
196.575	135.070	97.000
192.838	96.325	98.000
191.961	96.696	98.000
191.641	96.252	98.000
60.990	53.088	99.000
58.662	54.023	99.000
60.934	55.403	99.000
63.211	54.478	99.000
62.700	57.454	99.000
64.266	59.238	99.000
312.607	258.659	100.000
312.946	258.213	100.000
312.562	258.078	100.000
312.437	257.921	100.000
54.410	26.963	101.000
55.212	27.102	101.000
54.469	27.977	101.000
54.329	28.950	101.000
54.453	29.680	101.000
53.765	30.223	101.000
54.591	31.726	101.000
55.409	73.659	102.000
57.081	74.314	102.000
190.850	96.171	103.000
191.561	95.893	103.000
345.348	281.393	104.000
345.078	280.486	104.000
346.234	281.786	104.000
346.814	280.805	104.000
346.977	281.293	104.000
64.948	99.138	105.000
65.051	99.630	105.000
194.728	135.809	106.000
194.685	135.766	106.000
195.292	135.763	106.000
195.236	134.621	106.000
71.692	186.263	107.000
71.455	186.667	107.000
71.674	186.085	107.000
319.424	221.006	108.000
319.044	221.802	108.000
319.266	219.904	108.000
56.871	73.445	109.000
57.024	76.438	109.000
313.037	258.836	110.000
313.142	258.327	110.000
62.567	100.355	111.000
61.478	100.782	111.000
60.567	99.607	111.000
193.819	96.706	112.000
193.212	96.985	112.000
63.423	10.119	113.000
61.728	10.540	113.000
61.036	10.953	113.000
61.923	10.601	113.000
262.770	142.560	114.000
263.557	142.551	114.000
261.722	139.698	114.000
261.972	139.163	114.000
317.668	219.394	115.000
316.183	218.638	115.000
87.375	361.506	116.000
87.143	360.442	116.000
375.329	195.234	117.000
373.793	194.470	117.000
58.207	34.236	118.000
58.864	34.736	118.000
58.449	34.780	118.000
195.603	136.287	119.000
194.595	135.538	119.000
194.606	135.103	119.000
193.965	136.801	119.000
192.826	136.114	119.000
63.781	10.494	120.000
62.874	10.725	120.000
61.264	10.018	120.000
60.985	9.837	120.000
61.000	10.727	120.000
60.622	10.398	120.000
61.104	11.066	120.000
60.902	99.537	121.000
60.484	100.227	121.000
60.690	100.230	121.000
60.490	99.728	121.000
60.024	98.971	121.000
60.301	98.661	121.000
313.239	257.193	122.000
312.681	257.793	122.000
312.597	258.507	122.000
137.456	187.046	123.000
137.789	186.493	123.000
137.629	186.052	123.000
137.612	186.183	123.000
135.989	185.512	123.000
58.485	34.183	124.000
58.205	35.062	124.000
59.342	35.333	124.000
58.423	36.066	124.000
59.588	34.484	124.000
60.307	34.077	124.000
59.761	34.010	124.000
58.967	34.747	124.000
58.149	34.920	124.000
58.661	34.542	124.000
58.304	34.562	124.000
57.620	34.062	124.000
58.315	33.600	124.000
58.140	33.953	124.000
59.810	100.043	125.000
59.185	99.508	125.000
60.073	100.502	125.000
58.289	34.786	126.000
58.240	34.919	126.000
57.281	34.048	126.000
57.881	33.134	126.000
57.276	33.376	126.000
56.889	33.179	126.000
425.190	109.027	127.000
425.470	108.679	127.000
426.066	108.749	127.000
425.820	109.611	127.000
199.080	69.635	128.000
198.983	70.049	128.000
198.964	69.736	128.000
198.823	70.202	128.000
198.997	70.029	128.000
199.395	69.785	128.000
198.851	70.182	128.000
198.966	69.798	128.000
198.910	70.072	128.000
198.661	69.964	128.000
199.337	69.949	128.000
198.832	69.699	128.000
368.110	191.089	129.000
370.303	189.515	129.000
370.368	189.112	129.000
371.585	189.194	129.000
371.905	190.146	129.000
169.586	19.300	130.000
169.130	18.611	130.000
169.149	19.493	130.000
299.101	214.216	131.000
300.677	215.999	131.000
169.307	19.389	132.000
169.647	19.411	132.000
308.782	41.614	133.000
311.024	42.101	133.000
74.076	188.704	134.000
75.101	190.505	134.000
56.013	34.585	135.000
55.699	33.634	135.000
55.475	34.492	135.000
55.435	34.335	135.000
54.382	32.772	135.000
55.022	32.220	135.000
54.295	32.755	135.000
53.256	30.296	135.000
52.490	29.668	135.000
52.392	28.177	135.000
198.462	69.943	136.000
198.945	69.916	136.000
199.026	69.941	136.000
349.591	280.164	137.000
350.718	278.615	137.000
349.548	278.131	137.000
16.852	133.867	138.000
15.966	133.920	138.000
199.354	70.027	139.000
199.032	70.337	139.000
189.038	91.485	140.000
188.819	89.932	140.000
198.962	69.879	141.000
198.905	69.929	141.000
52.218	29.725	142.000
52.095	28.835	142.000
53.096	28.772	142.000
53.064	29.340	142.000
52.431	31.252	142.000
52.907	31.990	142.000
141.729	140.757	143.000
139.788	141.052	143.000
138.484	141.521	143.000
407.829	148.654	144.000
407.618	148.821	144.000
136.274	143.549	145.000
137.112	145.310	145.000
137.113	145.360	145.000
137.253	145.632	145.000
63.196	108.056	146.000
63.031	107.162	146.000
63.019	107.452	146.000
63.000	106.755	146.000
136.725	145.333	147.000
138.806	145.104	147.000
140.188	144.651	147.000
140.090	143.889	147.000
139.363	144.346	147.000
139.648	146.121	147.000
142.238	145.483	147.000
142.375	143.724	147.000
142.828	141.922	147.000
281.534	93.710	148.000
279.862	92.558	148.000
279.474	91.921	148.000
278.694	93.617	148.000
62.001	107.585	149.000
60.906	106.463	149.000
49.699	7.666	150.000
49.591	8.351	150.000
143.355	140.091	151.000
143.302	141.485	151.000
145.823	143.699	151.000
146.792	141.914	151.000
145.682	140.924	151.000
144.156	142.299	151.000
142.579	141.272	151.000
49.284	6.587	152.000
49.360	7.075	152.000
177.850	195.708	153.000
178.349	194.358	153.000
60.698	107.551	154.000
59.580	107.103	154.000
181.050	193.504	155.000
182.322	192.074	155.000
179.461	193.357	155.000
60.957	106.166	156.000
61.205	106.582	156.000
59.317	105.938	156.000
220.146	190.898	157.000
220.446	190.937	157.000
220.417	190.638	157.000
220.395	191.101	157.000
220.589	191.137	157.000
219.769	191.155	157.000
49.120	10.173	158.000
48.035	12.031	158.000
311.668	44.920	159.000
310.911	44.082	159.000
308.464	45.146	159.000
307.446	47.178	159.000
307.573	46.649	159.000
307.649	46.943	159.000
128.220	311.244	160.000
128.346	310.064	160.000
101.810	22.592	161.000
103.586	22.681	161.000
102.032	21.150	161.000
101.970	22.797	161.000
100.060	22.567	161.000
100.652	23.904	161.000
436.549	233.789	162.000
436.925	233.314	162.000
437.634	233.472	162.000
435.338	233.843	162.000
435.814	235.819	162.000
312.321	53.628	163.000
313.411	54.226	163.000
100.228	23.016	164.000
99.595	22.563	164.000
99.136	23.049	164.000
99.220	22.409	164.000
98.336	22.440	164.000
68.920	187.776	165.000
70.611	189.981	165.000
70.673	191.133	165.000
133.818	18.410	166.000
132.549	18.292	166.000
133.359	18.742	166.000
132.298	18.789	166.000
131.131	18.490	166.000
315.511	36.330	167.000
315.232	34.821	167.000
315.110	34.690	167.000
316.315	33.864	167.000
316.329	33.698	167.000
317.258	34.259	167.000
317.569	35.870	167.000
316.381	34.485	167.000
317.099	33.512	167.000
84.508	52.185	168.000
84.406	51.860	168.000
83.940	53.426	168.000
83.807	53.500	168.000
84.140	53.515	168.000
110.420	16.058	169.000
110.496	16.402	169.000
89.746	151.681	170.000
90.240	152.630	170.000
154.379	37.899	171.000
154.436	37.855	171.000
122.098	176.626	172.000
121.620	177.053	172.000
122.520	177.579	172.000
122.369	179.822	172.000
79.723	346.602	173.000
80.149	346.748	173.000
81.973	347.667	173.000
82.825	347.802	173.000
81.599	348.667	173.000
81.639	349.113	173.000
81.489	349.045	173.000
80.970	349.144	173.000
81.526	349.115	173.000
152.458	185.019	174.000
152.176	183.532	174.000
336.973	87.504	175.000
336.248	88.123	175.000
337.861	87.081	175.000
336.920	85.689	175.000
335.957	85.965	175.000
334.446	86.624	175.000
333.598	85.822	175.000
333.293	86.614	175.000
333.925	85.700	175.000
302.938	279.632	176.000
303.001	279.557	176.000
303.273	279.801	176.000
373.858	226.908	177.000
373.179	227.841	177.000
107.875	93.670	178.000
108.298	93.433	178.000
182.691	132.499	179.000
182.454	131.840	179.000
215.684	97.180	180.000
214.760	97.375	180.000
241.617	16.079	181.000
241.506	17.121	181.000
240.163	16.857	181.000
240.425	16.296	181.000
240.335	16.773	181.000
241.019	16.258	181.000
425.242	259.550	182.000
426.384	259.669	182.000
197.548	60.768	183.000
199.488	59.869	183.000
199.595	58.985	183.000
199.661	59.347	183.000
200.888	59.229	183.000
27.175	103.689	184.000
28.355	103.388	184.000
26.815	103.540	184.000
27.324	103.252	184.000
27.314	103.402	184.000
31.924	114.652	185.000
30.334	115.354	185.000
154.375	37.597	186.000
154.224	37.958	186.000
154.307	38.247	186.000
154.720	37.895	186.000
154.304	38.381	186.000
154.552	37.872	186.000
153.920	37.861	186.000
154.153	37.652	186.000
133.920	348.207	187.000
133.812	347.881	187.000
134.173	357.761	188.000
135.534	358.108	188.000
138.108	360.723	188.000
136.962	360.439	188.000
138.840	360.911	188.000
140.602	360.572	188.000
335.355	159.020	189.000
334.762	160.434	189.000
332.414	159.771	189.000
333.902	159.274	189.000
333.305	159.128	189.000
332.853	160.039	189.000
332.672	161.087	189.000
407.995	156.736	190.000
409.132	158.128	190.000
408.708	158.848	190.000
408.010	158.369	190.000
407.489	158.846	190.000
406.929	159.603	190.000
407.525	161.026	190.000
407.177	162.046	190.000
478.597	163.175	191.000
480.735	161.640	191.000
480.689	162.304	191.000
38.319	229.172	192.000
37.624	228.847	192.000
69.034	200.420	193.000
67.784	200.293	193.000
348.814	280.377	194.000
347.798	280.765	194.000
345.686	280.699	194.000
28.053	92.090	195.000
28.713	90.971	195.000
133.058	19.647	196.000
134.406	20.941	196.000
133.604	19.586	196.000
130.473	18.135	196.000
130.003	19.704	196.000
132.040	19.224	196.000
132.035	18.903	196.000
131.340	19.630	196.000
132.058	19.132	196.000
131.138	18.985	196.000
132.686	19.092	196.000
134.307	18.994	196.000
136.238	20.096	196.000
135.474	20.749	196.000
135.595	19.736	196.000
135.885	17.192	196.000
134.939	17.608	196.000
134.516	17.205	196.000
133.396	18.316	196.000
134.625	20.882	196.000
133.130	19.622	196.000
132.223	20.113	196.000
133.581	20.999	196.000
121.694	176.539	197.000
120.998	176.050	197.000
120.399	175.810	197.000
221.764	65.438	198.000
223.837	66.023	198.000
130.221	178.729	199.000
129.895	179.065	199.000
133.730	347.804	200.000
134.818	348.838	200.000
134.527	348.762	200.000
134.623	348.078	200.000
306.715	265.485	201.000
306.705	265.236	201.000
424.705	259.188	202.000
425.535	259.474	202.000
69.777	199.094	203.000
69.246	199.221	203.000
69.872	198.430	203.000
212.156	96.984	204.000
212.896	95.829	204.000
213.420	96.553	204.000
309.805	53.731	205.000
311.105	53.550	205.000
48.192	157.697	206.000
49.853	157.253	206.000
48.225	156.875	206.000
388.182	72.331	207.000
387.691	71.984	207.000
388.025	72.873	207.000
348.077	278.495	208.000
348.086	278.838	208.000
346.588	280.237	208.000
26.108	243.688	209.000
25.246	243.865	209.000
23.801	244.135	209.000
23.822	243.954	209.000
23.953	244.137	209.000
23.491	243.840	209.000
22.728	243.314	209.000
267.385	94.154	210.000
269.231	94.980	210.000
159.080	158.825	211.000
160.481	158.181	211.000
160.455	158.954	211.000
162.180	158.460	211.000
161.941	160.394	211.000
309.476	52.748	212.000
309.267	52.775	212.000
195.084	87.611	213.000
194.156	88.440	213.000
193.431	88.295	213.000
193.105	87.972	213.000
334.233	87.999	214.000
335.709	86.822	214.000
336.485	86.768	214.000
404.378	202.626	215.000
405.524	203.147	215.000
273.190	92.855	216.000
270.686	94.010	216.000
309.292	264.003	217.000
309.850	263.391	217.000
388.529	72.274	218.000
387.428	72.248	218.000
387.769	72.209	218.000
370.766	224.072	219.000
370.935	225.692	219.000
370.692	226.841	219.000
422.925	83.564	220.000
422.691	83.958	220.000
274.290	148.596	221.000
273.301	149.626	221.000
51.541	148.056	222.000
50.713	148.800	222.000
48.537	178.775	223.000
48.131	178.434	223.000
48.256	179.260	223.000
47.442	178.897	223.000
157.381	130.884	224.000
157.325	130.840	224.000
157.268	130.826	224.000
157.279	131.007	224.000
157.239	131.020	224.000
157.329	130.883	224.000
423.569	82.833	225.000
424.321	83.663	225.000
192.111	88.464	226.000
194.477	88.690	226.000
195.437	88.306	226.000
195.969	87.852	226.000
196.477	87.846	226.000
382.892	141.794	227.000
383.574	140.852	227.000
371.193	224.644	228.000
370.209	223.599	228.000
478.756	163.323	229.000
479.408	162.436	229.000
63.292	-15.794	230.000
61.625	-16.348	230.000
59.929	-15.733	230.000
59.367	-14.841	230.000
309.257	51.032	231.000
309.196	50.076	231.000
315.077	109.650	232.000
316.124	108.897	232.000
316.470	108.807	232.000
317.964	108.730	232.000
318.368	108.506	232.000
318.446	107.092	232.000
318.312	107.265	232.000
318.003	107.042	232.000
317.686	106.365	232.000
310.008	262.415	233.000
309.354	262.839	233.000
308.426	263.081	233.000
309.106	263.989	233.000
89.257	368.341	234.000
88.007	367.962	234.000
87.336	368.593	234.000
88.931	366.514	234.000
89.067	365.510	234.000
422.184	81.969	235.000
421.052	80.814	235.000
420.079	232.323	236.000
420.441	231.576	236.000
420.038	233.152	236.000
420.340	233.883	236.000
45.861	179.793	237.000
45.121	177.349	237.000
88.103	50.179	238.000
88.037	50.389	238.000
88.411	58.090	238.000
89.126	59.225	238.000
213.179	96.492	239.000
213.401	98.032	239.000
214.224	98.550	239.000
213.920	98.396	239.000
387.665	72.028	240.000
387.883	72.346	240.000
369.608	224.189	241.000
370.684	224.190	241.000
371.964	223.643	241.000
81.781	349.236	242.000
81.527	348.583	242.000
82.905	348.735	242.000
82.095	349.070	242.000
199.258	58.720	243.000
200.230	59.563	243.000
139.514	353.097	244.000
140.707	351.693	244.000
269.818	148.563	245.000
268.245	147.571	245.000
320.068	229.431	246.000
319.733	229.034	246.000
348.006	278.865	247.000
348.673	277.042	247.000
348.375	276.868	247.000
50.997	148.210	248.000
51.046	149.148	248.000
419.888	234.725	249.000
419.938	235.295	249.000
419.345	236.102	249.000
419.090	236.391	249.000
69.392	190.915	250.000
72.552	192.277	250.000
71.111	194.561	250.000
69.448	193.974	250.000
70.738	193.386	250.000
372.046	223.334	251.000
372.449	224.026	251.000
373.044	222.762	251.000
371.937	222.675	251.000
370.663	221.640	251.000
203.251	27.165	252.000
203.446	25.289	252.000
203.489	25.897	252.000
202.810	26.575	252.000
203.677	26.997	252.000
213.688	98.908	253.000
213.344	98.637	253.000
214.583	98.378	253.000
214.112	97.953	253.000
440.232	131.842	254.000
438.827	132.096	254.000
439.632	131.664	254.000
89.804	364.616	255.000
90.000	364.612	255.000
89.551	364.067	255.000
89.443	364.688	255.000
89.531	366.000	255.000
89.221	367.843	255.000
307.731	50.248	256.000
307.006	49.182	256.000
319.864	105.652	257.000
320.065	105.169	257.000
370.274	92.560	258.000
371.131	93.278	258.000
421.768	81.216	259.000
423.046	80.718	259.000
422.650	82.335	259.000
422.939	82.611	259.000
423.790	84.020	259.000
423.623	83.939	259.000
424.316	85.416	259.000
51.325	148.496	260.000
51.034	148.875	260.000
90.766	57.505	261.000
91.621	57.087	261.000
91.840	55.887	261.000
140.954	354.236	262.000
140.300	355.160	262.000
81.801	349.940	263.000
81.956	349.052	263.000
81.886	349.441	263.000
168.344	153.296	264.000
169.019	152.763	264.000
194.421	92.174	265.000
192.279	93.584	265.000
26.768	88.592	266.000
26.438	88.900	266.000
25.965	87.913	266.000
307.225	53.097	267.000
309.468	52.157	267.000
308.823	51.664	267.000
403.200	197.373	268.000
404.862	197.182	268.000
405.755	196.926	268.000
406.072	198.438	268.000
407.306	200.369	268.000
84.369	47.257	269.000
84.739	47.788	269.000
83.821	47.497	269.000
83.557	47.877	269.000
91.778	55.712	270.000
91.786	56.107	270.000
91.852	55.300	270.000
91.942	54.437	270.000
137.109	360.489	271.000
138.595	358.453	271.000
217.511	99.600	272.000
216.466	99.059	272.000
434.524	231.342	273.000
435.522	231.704	273.000
434.033	230.857	273.000
370.625	223.132	274.000
371.564	221.810	274.000
370.905	221.562	274.000
135.955	360.956	275.000
134.387	361.936	275.000
133.391	362.044	275.000
131.262	363.450	275.000
310.342	53.759	276.000
310.757	53.230	276.000
310.347	53.440	276.000
424.607	85.901	277.000
425.597	86.184	277.000
92.459	54.548	278.000
92.618	53.723	278.000
91.674	52.257	278.000
91.534	53.356	278.000
91.797	54.528	278.000
91.997	54.500	278.000
298.729	87.654	279.000
297.570	87.810	279.000
297.270	87.683	279.000
296.776	89.773	279.000
295.646	91.180	279.000
296.314	90.323	279.000
407.587	202.376	280.000
409.241	202.065	280.000
408.774	200.763	280.000
408.758	200.570	280.000
439.491	131.445	281.000
439.213	131.865	281.000
439.963	132.103	281.000
432.822	229.298	282.000
433.669	230.725	282.000
86.874	369.493	283.000
87.853	369.029	283.000
235.642	96.862	284.000
235.764	97.396	284.000
236.274	97.230	284.000
236.340	97.318	284.000
428.118	84.396	285.000
427.935	85.207	285.000
427.255	85.072	285.000
271.280	148.341	286.000
271.148	148.048	286.000
269.618	148.878	286.000
130.333	362.553	287.000
129.307	362.525	287.000
130.783	362.564	287.000
439.962	131.810	288.000
439.697	131.991	288.000
439.364	131.968	288.000
408.806	155.562	289.000
409.818	157.138	289.000
439.445	132.298	290.000
439.330	132.123	290.000
438.775	131.923	290.000
430.971	86.787	291.000
430.757	86.292	291.000
430.532	87.379	291.000
293.612	259.636	292.000
292.813	260.252	292.000
291.584	261.706	292.000
291.602	261.794	292.000
294.335	262.803	292.000
294.623	264.562	292.000
84.959	-19.371	293.000
85.014	-18.942	293.000
85.207	-19.239	293.000
25.153	88.940	294.000
26.089	89.734	294.000
406.616	201.232	295.000
405.201	202.994	295.000
28.222	90.664	296.000
29.179	91.811	296.000
88.881	58.315	297.000
87.508	58.633	297.000
86.323	58.275	297.000
86.009	58.684	297.000
258.251	18.454	298.000
258.433	17.510	298.000
346.379	282.087	299.000
348.185	281.409	299.000
405.365	197.443	300.000
407.033	196.210	300.000
407.875	195.713	300.000
439.673	131.899	301.000
439.772	132.271	301.000
440.172	131.956	301.000
344.385	282.322	302.000
345.441	283.026	302.000
88.737	56.836	303.000
89.516	54.351	303.000
89.962	54.225	303.000
91.041	54.394	303.000
217.960	21.477	304.000
215.712	21.291	304.000
212.829	100.493	305.000
212.672	101.510	305.000
88.549	50.994	306.000
88.498	52.984	306.000
88.213	53.116	306.000
87.511	52.664	306.000
87.649	52.845	306.000
217.281	23.389	307.000
218.901	22.437	307.000
174.618	189.943	308.000
174.160	189.105	308.000
175.336	189.293	309.000
173.772	189.394	309.000
137.532	35.772	310.000
139.692	35.673	310.000
422.011	285.321	311.000
421.733	285.386	311.000
83.290	52.479	312.000
81.619	53.199	312.000
173.953	192.547	313.000
173.808	191.378	313.000
84.948	50.906	314.000
83.868	51.629	314.000
84.005	51.501	314.000
85.693	50.739	314.000
141.451	36.388	315.000
141.598	35.666	315.000
151.968	142.354	316.000
151.035	142.940	316.000
150.973	143.189	316.000
152.304	141.997	316.000
151.749	140.946	316.000
151.409	140.733	316.000
153.935	142.411	316.000
153.211	141.098	316.000
153.041	140.879	316.000
151.256	140.775	316.000
151.615	141.248	316.000
153.326	141.995	316.000
427.408	260.042	317.000
424.186	259.792	317.000
58.010	100.112	318.000
59.566	100.285	318.000
60.586	100.767	318.000
86.682	47.896	319.000
86.515	48.956	319.000
154.369	142.086	320.000
153.261	140.876	320.000
425.549	259.870	321.000
424.874	259.277	321.000
151.703	142.536	322.000
151.663	143.165	322.000
151.116	143.002	322.000
151.114	142.552	322.000
151.864	142.084	322.000
151.079	140.723	322.000
151.017	141.284	322.000
59.493	98.776	323.000
60.896	99.230	323.000
343.846	75.831	324.000
343.860	75.085	324.000
229.611	57.868	325.000
229.382	57.753	325.000
230.387	56.368	325.000
230.790	56.869	325.000
60.755	99.299	326.000
61.554	99.600	326.000
61.657	99.072	326.000
62.011	98.992	326.000
61.323	98.029	326.000
400.986	154.568	327.000
401.325	154.437	327.000
25.251	301.490	328.000
24.057	301.675	328.000
63.082	126.688	329.000
62.100	127.776	329.000
60.658	128.905	329.000
59.759	129.521	329.000
62.522	98.382	330.000
63.074	97.866	330.000
445.569	188.704	331.000
445.569	188.704	331.000
344.735	74.031	332.000
344.788	75.112	332.000
344.060	74.972	332.000
345.195	74.926	332.000
62.391	100.515	333.000
62.822	98.919	333.000
117.822	84.791	334.000
119.910	84.615	334.000
121.129	83.633	334.000
62.946	100.965	335.000
61.843	100.480	335.000
61.802	100.149	335.000
60.454	99.107	335.000
405.106	227.294	336.000
406.158	226.814	336.000
505.905	92.948	337.000
506.859	93.418	337.000
61.730	103.472	338.000
62.409	104.262	338.000
61.467	104.354	338.000
333.707	103.126	339.000
331.367	103.760	339.000
62.165	102.531	340.000
61.939	100.724	340.000
61.143	101.374	340.000
140.264	21.610	341.000
139.536	21.516	341.000
108.609	31.334	342.000
110.011	30.515	342.000
109.728	29.845	342.000
62.840	103.266	343.000
62.605	102.749	343.000
61.903	103.610	343.000
159.710	93.147	344.000
160.713	95.086	344.000
162.205	98.525	344.000
162.807	99.287	344.000
162.293	98.029	344.000
160.769	97.559	344.000
159.956	99.110	344.000
411.906	226.099	345.000
412.374	228.132	345.000
412.983	228.078	345.000
61.622	102.403	346.000
62.302	102.821	346.000
62.340	103.184	346.000
407.339	221.513	347.000
405.517	222.626	347.000
160.818	100.438	348.000
161.250	99.497	348.000
162.367	99.778	348.000
161.575	99.562	348.000
162.450	98.833	348.000
162.443	98.021	348.000
215.464	102.702	349.000
215.638	102.635	349.000
216.570	101.364	349.000
406.236	123.598	350.000
406.719	121.621	350.000
406.140	119.603	350.000
406.672	223.716	351.000
406.994	224.419	351.000
406.660	224.349	351.000
126.435	86.011	352.000
126.115	86.442	352.000
125.434	87.671	352.000
126.169	88.184	352.000
124.303	90.820	352.000
218.058	100.073	353.000
218.946	99.542	353.000
217.675	99.681	353.000
217.702	99.000	353.000
286.216	191.449	354.000
285.420	191.265	354.000
404.710	119.155	355.000
405.193	118.524	355.000
403.825	118.264	355.000
404.662	116.426	355.000
405.177	115.716	355.000
404.593	116.889	355.000
401.446	116.435	355.000
125.338	87.773	356.000
125.601	87.092	356.000
216.848	97.966	357.000
216.339	97.554	357.000
215.456	98.065	357.000
214.646	98.591	357.000
215.257	98.488	357.000
285.354	194.912	358.000
285.907	196.698	358.000
337.956	181.190	359.000
338.145	181.299	359.000
93.862	115.320	360.000
93.405	116.199	360.000
337.976	181.270	361.000
337.984	181.293	361.000
337.984	181.293	361.000
337.868	181.166	361.000
337.728	181.082	361.000
408.199	220.372	362.000
408.199	220.372	362.000
60.317	-19.876	363.000
62.555	-17.867	363.000
68.380	57.684	364.000
68.129	57.615	364.000
68.108	57.614	364.000
68.245	57.633	364.000
68.410	57.656	364.000
67.877	57.669	364.000
95.610	184.513	365.000
96.378	183.789	365.000
96.953	182.507	365.000
96.052	183.950	365.000
97.284	182.403	365.000
98.263	181.768	365.000
140.103	82.342	366.000
140.276	82.586	366.000
139.903	81.836	366.000
182.888	105.905	367.000
185.697	106.189	367.000
186.604	104.651	367.000
185.578	103.103	367.000
186.605	149.195	368.000
185.912	149.406	368.000
315.178	224.120	369.000
316.423	224.505	369.000
316.758	223.326	369.000
316.227	224.593	369.000
409.241	107.496	370.000
409.088	107.955	370.000
408.586	107.652	370.000
37.026	261.771	371.000
36.851	261.446	371.000
37.226	261.463	371.000
37.396	260.923	371.000
35.748	260.816	371.000
36.363	260.214	371.000
37.359	260.548	371.000
35.560	258.941	371.000
35.627	258.694	371.000
35.658	258.775	371.000
78.807	131.293	372.000
78.368	132.456	372.000
80.048	133.424	372.000
79.508	132.020	372.000
81.297	131.919	372.000
83.103	317.006	373.000
82.892	316.801	373.000
82.987	317.288	373.000
83.262	317.052	373.000
82.921	317.319	373.000
83.861	318.021	373.000
84.428	319.242	373.000
85.338	319.985	373.000
84.694	320.312	373.000
269.579	50.401	374.000
269.668	50.233	374.000
271.170	49.645	374.000
272.503	49.412	374.000
273.150	48.351	374.000
273.829	47.662	374.000
273.942	48.142	374.000
272.501	49.583	374.000
274.941	46.777	374.000
273.998	46.979	374.000
275.239	45.506	374.000
352.945	286.434	375.000
352.292	286.506	375.000
77.109	5.900	376.000
76.020	7.011	376.000
75.163	8.553	376.000
75.459	7.896	376.000
25.016	287.506	377.000
25.213	287.695	377.000
24.697	287.377	377.000
24.442	287.024	377.000
24.384	286.324	377.000
24.483	286.221	377.000
23.714	286.219	377.000
23.162	285.865	377.000
23.949	286.017	377.000
24.075	286.553	377.000
23.092	287.814	377.000
161.453	194.834	378.000
161.589	194.859	378.000
267.166	265.315	379.000
268.382	266.041	379.000
266.725	266.887	379.000
267.260	266.831	379.000
268.364	268.008	379.000
269.247	268.374	379.000
89.951	77.943	380.000
89.188	77.086	380.000
295.103	200.995	381.000
297.010	203.540	381.000
298.734	203.317	381.000
431.598	250.248	382.000
431.692	249.403	382.000
431.514	250.284	382.000
431.046	249.826	382.000
430.485	248.703	382.000
430.055	248.965	382.000
0.161	287.279	383.000
0.530	286.793	383.000
36.507	236.367	384.000
36.218	237.670	384.000
36.309	238.129	384.000
36.897	238.446	384.000
38.064	240.707	384.000
38.059	240.995	384.000
37.630	240.921	384.000
152.500	10.058	385.000
152.235	10.313	385.000
140.262	82.560	386.000
140.554	81.895	386.000
305.297	264.201	387.000
305.941	264.508	387.000
306.758	264.213	387.000
352.838	287.494	388.000
351.833	286.955	388.000
184.892	103.427	389.000
184.131	103.847	389.000
184.926	103.915	389.000
186.168	149.693	390.000
186.446	148.977	390.000
436.851	178.527	391.000
436.559	178.458	391.000
387.650	216.686	392.000
387.290	216.501	392.000
387.605	216.605	392.000
387.743	215.948	392.000
387.671	216.379	392.000
387.342	216.867	392.000
314.652	224.829	393.000
315.467	223.601	393.000
314.529	222.153	393.000
407.007	109.463	394.000
406.433	109.425	394.000
406.463	108.958	394.000
406.917	109.531	394.000
98.952	356.904	395.000
99.951	356.592	395.000
100.661	356.867	395.000
100.064	357.337	395.000
97.715	356.270	395.000
98.016	355.917	395.000
97.572	357.255	395.000
96.162	355.797	395.000
94.985	355.978	395.000
95.375	356.771	395.000
95.206	356.423	395.000
48.124	43.420	396.000
47.714	43.772	396.000
46.901	43.384	396.000
47.086	43.223	396.000
45.879	43.837	396.000
46.257	43.234	396.000
45.360	43.261	396.000
94.523	183.846	397.000
95.103	184.408	397.000
92.991	183.376	397.000
184.567	103.953	398.000
183.119	103.274	398.000
182.600	102.748	398.000
183.157	104.427	398.000
181.755	104.617	398.000
181.992	104.664	398.000
183.365	105.743	398.000
184.424	104.855	398.000
184.869	103.865	398.000
269.266	271.582	399.000
268.639	272.485	399.000
268.561	271.433	399.000
268.665	269.206	399.000
269.050	268.271	399.000
81.662	131.971	400.000
81.023	132.541	400.000
223.852	107.958	401.000
223.051	108.288	401.000
222.965	108.422	401.000
79.775	153.697	402.000
79.639	153.637	402.000
439.410	178.409	403.000
438.844	178.102	403.000
437.477	177.268	403.000
437.669	178.394	403.000
437.980	179.593	403.000
432.038	246.226	404.000
433.792	245.785	404.000
433.716	246.222	404.000
433.867	246.458	404.000
436.072	246.166	404.000
434.286	247.132	404.000
52.261	177.931	405.000
52.837	177.953	405.000
92.099	185.686	406.000
92.617	186.001	406.000
93.109	184.883	406.000
93.028	183.851	406.000
274.784	45.982	407.000
273.103	46.650	407.000
272.568	46.665	407.000
272.330	46.455	407.000
271.746	45.860	407.000
271.771	47.626	407.000
272.385	47.487	407.000
271.580	45.801	407.000
271.885	45.206	407.000
271.950	43.590	407.000
271.160	43.073	407.000
270.784	42.841	407.000
271.071	42.248	407.000
270.523	41.848	407.000
216.219	310.177	408.000
215.407	309.980	408.000
215.436	310.173	408.000
405.498	107.827	409.000
406.812	110.241	409.000
408.721	111.001	409.000
408.715	112.924	409.000
140.796	82.159	410.000
140.046	82.599	410.000
127.891	-3.817	411.000
127.607	-4.955	411.000
269.938	268.995	412.000
269.996	269.239	412.000
270.494	268.967	412.000
269.936	268.514	412.000
269.493	267.796	412.000
270.439	267.006	412.000
33.882	257.641	413.000
33.380	258.085	413.000
33.438	258.713	413.000
33.542	258.328	413.000
86.036	82.113	414.000
86.768	82.319	414.000
139.813	82.143	415.000
140.476	82.314	415.000
140.133	82.566	415.000
-3.918	288.372	416.000
-4.029	288.228	416.000
269.459	102.948	417.000
268.236	102.182	417.000
270.898	101.606	417.000
272.797	101.677	417.000
40.906	242.532	418.000
40.703	242.643	418.000
40.582	242.085	418.000
41.115	242.667	418.000
40.581	242.823	418.000
84.123	124.223	419.000
84.835	122.859	419.000
85.714	122.922	419.000
206.769	35.438	420.000
207.502	35.149	420.000
207.281	35.491	420.000
206.319	36.965	420.000
187.720	36.913	421.000
189.637	35.133	421.000
310.572	301.046	422.000
310.994	300.125	422.000
309.440	299.920	422.000
310.229	298.977	422.000
311.139	297.896	422.000
311.406	298.756	422.000
310.404	299.502	422.000
309.590	299.560	422.000
90.461	355.000	423.000
89.699	355.980	423.000
89.204	356.427	423.000
88.625	356.380	423.000
87.686	356.573	423.000
88.419	356.815	423.000
88.802	357.009	423.000
417.965	224.657	424.000
417.321	224.001	424.000
417.557	222.892	424.000
417.077	222.961	424.000
417.048	223.048	424.000
138.601	21.642	425.000
140.796	21.840	425.000
220.045	310.792	426.000
220.310	310.124	426.000
32.045	259.062	427.000
33.335	259.234	427.000
33.073	260.034	427.000
217.919	31.899	428.000
218.447	31.514	428.000
256.251	177.897	429.000
256.154	178.012	429.000
331.032	251.239	430.000
330.948	252.658	430.000
331.302	251.995	430.000
85.477	320.842	431.000
85.780	321.174	431.000
85.035	320.555	431.000
96.360	181.988	432.000
97.962	180.885	432.000
99.091	179.903	432.000
206.908	36.419	433.000
206.383	36.205	433.000
269.782	40.875	434.000
270.173	41.714	434.000
417.338	220.046	435.000
419.097	219.792	435.000
418.009	218.921	435.000
418.399	219.583	435.000
417.809	220.004	435.000
418.746	221.516	435.000
420.041	223.171	435.000
420.110	225.549	435.000
420.978	224.259	435.000
423.405	222.537	435.000
423.729	221.745	435.000
422.162	222.299	435.000
420.932	222.656	435.000
40.976	243.135	436.000
41.019	242.708	436.000
40.503	242.293	436.000
35.465	260.097	437.000
34.386	260.132	437.000
34.777	259.910	437.000
34.943	260.992	437.000
34.654	261.862	437.000
35.061	262.891	437.000
35.355	264.372	437.000
37.238	263.865	437.000
36.856	263.790	437.000
81.141	149.046	438.000
82.008	151.000	438.000
85.221	321.797	439.000
86.378	321.222	439.000
203.927	35.815	440.000
205.500	36.381	440.000
205.247	34.200	440.000
450.449	130.975	441.000
447.136	133.539	441.000
141.294	19.234	442.000
140.235	19.143	442.000
142.597	21.163	442.000
89.879	321.605	443.000
89.890	321.685	443.000
80.416	120.776	444.000
78.758	121.657	444.000
19.912	282.128	445.000
20.442	280.718	445.000
102.609	-1.962	446.000
103.358	-2.376	446.000
104.773	-0.738	446.000
37.055	264.137	447.000
38.036	263.395	447.000
37.660	263.601	447.000
94.170	318.747	448.000
93.854	318.394	448.000
343.529	136.157	449.000
343.272	134.552	449.000
89.213	357.153	450.000
89.816	356.282	450.000
91.298	355.864	450.000
90.617	355.236	450.000
89.923	355.450	450.000
89.550	355.368	450.000
90.592	355.531	450.000
91.886	355.907	450.000
92.834	356.895	450.000
92.666	357.796	450.000
93.003	357.803	450.000
92.512	357.314	450.000
92.484	357.598	450.000
92.817	358.854	450.000
92.532	359.056	450.000
92.552	358.967	450.000
92.876	358.530	450.000
92.385	360.124	450.000
35.866	263.748	451.000
36.232	263.549	451.000
35.453	264.971	451.000
34.125	265.642	451.000
34.491	264.994	451.000
35.420	264.550	451.000
35.841	266.078	451.000
35.762	266.336	451.000
36.059	265.970	451.000
70.370	196.874	452.000
69.468	196.468	452.000
97.490	337.533	453.000
97.778	338.063	453.000
98.359	338.326	453.000
98.515	337.934	453.000
98.961	337.562	453.000
92.043	313.333	454.000
92.036	313.360	454.000
337.729	73.785	455.000
339.168	74.191	455.000
70.210	195.430	456.000
70.445	196.563	456.000
68.888	196.321	456.000
69.748	196.007	456.000
68.036	196.522	456.000
68.837	196.755	456.000
98.880	337.159	457.000
98.791	337.213	457.000
72.490	134.296	458.000
73.280	133.312	458.000
108.782	-3.487	459.000
107.134	-2.909	459.000
108.205	-3.669	459.000
108.882	-2.916	459.000
73.311	136.177	460.000
74.090	135.728	460.000
75.027	137.275	460.000
66.343	198.758	461.000
65.734	199.687	461.000
205.680	7.272	462.000
204.517	9.781	462.000
205.661	11.007	462.000
164.633	190.918	463.000
165.045	190.167	463.000
163.325	190.609	463.000
2.293	286.780	464.000
2.615	286.997	464.000
3.382	286.559	464.000
3.297	286.058	464.000
59.760	171.319	465.000
60.634	170.754	465.000
107.295	-3.237	466.000
106.489	-3.789	466.000
106.148	-3.989	466.000
106.952	-3.399	466.000
106.651	-4.342	466.000
105.491	-3.101	466.000
104.757	-1.664	466.000
361.559	258.374	467.000
362.370	256.756	467.000
100.754	323.722	468.000
99.014	325.321	468.000
99.168	324.619	468.000
99.857	324.815	468.000
99.200	324.495	468.000
99.490	325.222	468.000
101.119	324.843	468.000
101.851	324.711	468.000
100.292	325.482	468.000
98.965	327.838	468.000
99.253	327.728	468.000
98.596	327.429	468.000
98.936	327.015	468.000
98.314	327.299	468.000
96.770	328.362	468.000
157.136	74.775	469.000
156.936	74.817	469.000
156.670	75.504	469.000
156.682	74.694	469.000
156.740	74.650	469.000
157.370	74.312	469.000
156.900	74.698	469.000
157.011	74.746	469.000
267.573	307.512	470.000
268.244	310.846	470.000
269.221	309.867	470.000
267.789	308.621	470.000
267.207	308.946	470.000
156.830	74.978	471.000
156.808	75.358	471.000
156.948	75.361	471.000
322.246	77.198	472.000
323.103	77.068	472.000
15.030	284.351	473.000
14.534	284.636	473.000
13.801	285.300	473.000
13.738	285.876	473.000
13.886	285.144	473.000
13.924	285.623	473.000
14.057	286.702	473.000
14.211	286.663	473.000
14.714	286.615	473.000
14.716	286.548	473.000
14.377	286.438	473.000
102.399	-25.507	474.000
102.048	-25.422	474.000
143.863	20.122	475.000
143.393	21.564	475.000
96.159	327.382	476.000
96.359	328.674	476.000
96.499	327.759	476.000
96.678	327.604	476.000
220.727	113.174	477.000
220.582	112.616	477.000
48.723	102.086	478.000
48.973	102.228	478.000
49.055	102.568	478.000
49.773	102.124	478.000
221.921	111.251	479.000
221.662	110.284	479.000
221.460	109.100	479.000
221.724	110.397	479.000
365.610	158.652	480.000
365.289	159.322	480.000
363.131	156.206	480.000
14.405	287.017	481.000
15.292	286.926	481.000
14.871	287.297	481.000
15.256	287.191	481.000
14.889	287.296	481.000
51.075	101.607	482.000
49.515	101.117	482.000
435.874	130.866	483.000
434.937	132.117	483.000
436.445	131.825	483.000
222.394	111.972	484.000
223.764	113.316	484.000
224.635	113.074	484.000
14.865	286.471	485.000
15.030	287.134	485.000
14.841	286.928	485.000
14.956	286.906	485.000
14.544	286.895	485.000
15.044	286.714	485.000
15.014	287.235	485.000
15.198	287.043	485.000
15.066	287.099	485.000
434.048	130.560	486.000
434.030	131.257	486.000
477.158	235.970	487.000
477.785	236.173	487.000
249.520	77.399	488.000
249.636	76.852	488.000
478.033	236.188	489.000
477.328	236.591	489.000
477.772	237.306	489.000
15.159	287.452	490.000
15.071	287.501	490.000
14.833	287.151	490.000
14.708	287.192	490.000
14.731	286.844	490.000
15.101	286.694	490.000
434.156	134.094	491.000
433.476	135.046	491.000
433.856	134.409	491.000
433.482	135.315	491.000
435.104	132.686	491.000
292.802	138.071	492.000
292.399	137.835	492.000
292.570	137.533	492.000
290.174	136.708	492.000
404.362	112.707	493.000
403.169	111.619	493.000
435.215	134.317	494.000
435.380	135.097	494.000
15.583	287.310	495.000
15.583	287.310	495.000
15.097	286.965	495.000
14.885	287.228	495.000
14.736	287.085	495.000
14.879	286.965	495.000
15.194	287.058	495.000
293.351	137.771	496.000
294.320	137.251	496.000
435.351	133.852	497.000
434.825	135.520	497.000
365.829	158.216	498.000
365.115	157.372	498.000
364.844	157.025	498.000
365.856	156.844	498.000
364.403	155.458	498.000
303.532	43.805	499.000
301.924	44.812	499.000
245.733	73.889	500.000
245.336	73.995	500.000
245.367	73.536	500.000
243.357	74.146	500.000
243.614	73.166	500.000
243.692	73.663	500.000
243.633	73.717	500.000
243.535	74.308	500.000
243.537	74.172	500.000
244.227	74.591	500.000
244.216	74.635	500.000
242.662	75.562	500.000
242.208	75.323	500.000
241.751	75.405	500.000
241.432	75.706	500.000
241.423	75.910	500.000
241.644	77.295	500.000
241.915	76.769	500.000
240.923	75.704	500.000
241.888	75.233	500.000
242.598	74.375	500.000
242.042	74.239	500.000
241.362	75.166	500.000
241.960	76.169	500.000
240.708	76.154	500.000
241.133	77.156	500.000
240.494	76.471	500.000
302.711	45.044	501.000
302.528	44.469	501.000
434.213	133.796	502.000
434.566	133.086	502.000
434.603	133.679	502.000
434.035	134.207	502.000
434.147	133.362	502.000
63.126	108.327	503.000
62.675	106.673	503.000
302.252	45.190	504.000
302.137	45.202	504.000
300.807	43.661	504.000
220.198	106.647	505.000
221.574	104.857	505.000
87.203	114.010	506.000
87.147	112.575	506.000
87.067	113.292	506.000
85.952	113.372	506.000
112.770	19.058	507.000
113.482	19.097	507.000
299.196	45.047	508.000
299.487	43.525	508.000
496.671	165.727	509.000
496.950	165.980	509.000
-3.095	299.961	510.000
-2.488	300.083	510.000
113.534	20.651	511.000
111.828	21.519	511.000
155.933	198.309	512.000
156.369	197.519	512.000
156.233	199.124	512.000
297.126	46.743	513.000
297.627	46.794	513.000
298.102	46.155	513.000
297.189	46.042	513.000
299.047	46.386	513.000
298.025	47.290	513.000
153.050	99.270	514.000
155.552	101.354	514.000
155.591	99.896	514.000
63.555	98.893	515.000
62.537	98.127	515.000
115.805	25.080	516.000
114.423	23.266	516.000
113.732	24.858	517.000
114.871	25.445	517.000
113.307	24.359	517.000
114.990	26.266	518.000
115.458	26.641	518.000
239.172	76.213	519.000
238.189	76.714	519.000
237.457	75.813	519.000
237.075	76.553	519.000
236.756	76.939	519.000
289.902	212.120	520.000
290.270	212.656	520.000
290.491	212.445	520.000
112.702	24.514	521.000
114.125	24.273	521.000
111.501	22.068	521.000
61.134	98.421	522.000
[truncated: 33,411 more rows]
