# Supplementary material for: The transpeptidase PBP2 governs initial localization and activity of the major cell-wall synthesis machinery in E. coli
Source: eLife. 2020 Feb 20;9:e50629. doi: 10.7554/eLife.50629 (PMC7089770; doi:10.7554/eLife.50629)
Supplement: Source data 1. [file elife-50629-data1.zip › data/fast/PAmCherry/MreCD50_2.txt]

X Y ID
91.549	113.850	1.000
91.404	113.756	1.000
91.268	113.733	1.000
91.552	113.674	1.000
103.274	108.549	2.000
102.108	108.377	2.000
102.229	107.335	2.000
102.323	107.698	2.000
128.972	96.322	3.000
127.789	95.809	3.000
127.171	94.485	3.000
125.534	94.905	3.000
125.348	96.269	3.000
-30.865	307.347	4.000
-29.274	307.227	4.000
-29.370	307.007	4.000
96.733	268.884	5.000
95.758	267.926	5.000
196.710	226.622	6.000
197.103	226.094	6.000
196.641	226.243	6.000
399.732	161.489	7.000
398.483	161.740	7.000
398.478	162.088	7.000
398.216	163.143	7.000
398.482	162.080	7.000
397.022	162.197	7.000
397.653	162.218	7.000
351.332	288.405	8.000
352.069	289.024	8.000
279.587	341.599	9.000
279.457	341.077	9.000
278.000	341.956	9.000
364.816	323.225	10.000
366.176	323.153	10.000
337.554	447.705	11.000
337.434	447.979	11.000
336.901	447.764	11.000
337.091	446.696	11.000
155.096	89.501	12.000
154.476	86.514	12.000
151.563	85.669	12.000
47.944	167.361	13.000
48.026	167.588	13.000
48.346	167.403	13.000
47.869	167.499	13.000
48.171	166.945	13.000
48.311	166.733	13.000
-12.590	246.933	14.000
-12.793	246.802	14.000
-13.535	246.313	14.000
-13.838	245.472	14.000
-13.056	245.841	14.000
-12.449	245.729	14.000
-11.920	245.587	14.000
-12.373	245.743	14.000
-13.604	246.020	14.000
-12.976	245.281	14.000
-12.876	244.526	14.000
371.769	53.078	15.000
371.730	52.669	15.000
345.596	92.757	16.000
346.523	92.605	16.000
347.949	93.617	16.000
186.369	190.445	17.000
187.700	189.770	17.000
189.724	190.948	17.000
191.201	190.529	17.000
128.872	241.677	18.000
130.283	240.136	18.000
130.115	240.252	18.000
411.464	124.081	19.000
411.232	125.013	19.000
138.440	296.822	20.000
138.406	297.558	20.000
138.504	297.000	20.000
327.551	282.294	21.000
327.868	281.957	21.000
327.604	282.007	21.000
328.103	282.188	21.000
198.351	359.623	22.000
198.808	359.313	22.000
199.091	359.308	22.000
198.609	359.459	22.000
198.099	360.074	22.000
198.166	360.546	22.000
381.685	273.097	23.000
381.919	272.981	23.000
381.937	273.046	23.000
381.990	273.143	23.000
381.946	273.318	23.000
382.401	273.589	23.000
382.414	273.913	23.000
382.121	274.080	23.000
382.108	274.394	23.000
491.959	488.222	24.000
492.138	488.421	24.000
491.938	487.636	24.000
160.393	113.876	25.000
160.461	113.690	25.000
393.097	104.003	26.000
392.828	104.817	26.000
370.878	117.520	27.000
371.193	117.838	27.000
294.923	266.025	28.000
294.498	265.492	28.000
294.163	263.573	28.000
293.581	263.683	28.000
294.672	265.542	28.000
294.495	265.526	28.000
294.627	265.260	28.000
172.482	373.021	29.000
173.481	372.627	29.000
173.742	372.038	29.000
173.937	371.065	29.000
172.510	371.005	29.000
171.818	371.677	29.000
171.934	372.064	29.000
172.016	371.654	29.000
172.463	372.249	29.000
171.835	372.402	29.000
172.361	371.998	29.000
172.569	371.687	29.000
171.932	372.145	29.000
172.120	371.850	29.000
172.117	371.239	29.000
372.509	286.502	30.000
373.328	287.282	30.000
373.279	286.968	30.000
433.407	285.214	31.000
433.181	285.576	31.000
432.323	285.765	31.000
433.202	285.971	31.000
387.635	359.532	32.000
387.989	360.788	32.000
357.231	382.459	33.000
357.061	382.472	33.000
357.110	382.674	33.000
357.034	383.073	33.000
356.574	382.970	33.000
356.339	382.125	33.000
356.741	382.597	33.000
357.015	382.837	33.000
356.397	382.754	33.000
356.305	383.263	33.000
356.954	382.468	33.000
356.663	382.305	33.000
32.344	177.295	34.000
32.281	177.597	34.000
4.301	207.314	35.000
3.391	208.345	35.000
3.255	209.363	35.000
2.033	209.693	35.000
2.263	208.822	35.000
1.599	210.431	35.000
-28.970	257.203	36.000
-29.357	256.017	36.000
355.788	224.619	37.000
355.118	224.726	37.000
365.352	323.250	38.000
365.328	322.901	38.000
365.231	323.062	38.000
364.283	326.278	38.000
362.971	326.159	38.000
362.380	325.975	38.000
340.551	361.558	39.000
338.732	359.596	39.000
270.729	274.689	40.000
270.527	275.713	40.000
161.044	113.557	41.000
160.007	113.449	41.000
160.084	113.303	41.000
160.503	113.056	41.000
160.237	113.296	41.000
270.460	343.588	42.000
268.569	344.357	42.000
389.234	364.367	43.000
389.241	363.446	43.000
389.609	362.276	43.000
388.894	362.579	43.000
389.009	362.642	43.000
390.028	363.089	43.000
387.951	364.370	43.000
-6.391	217.619	44.000
-6.213	216.062	44.000
347.915	93.424	45.000
348.755	94.184	45.000
369.969	158.157	46.000
370.651	157.711	46.000
373.080	156.610	46.000
373.670	155.904	46.000
372.780	157.958	46.000
372.454	157.777	46.000
138.032	297.067	47.000
139.035	297.068	47.000
137.933	297.032	47.000
418.167	276.020	48.000
417.877	275.933	48.000
417.798	276.638	48.000
419.208	276.290	48.000
420.007	276.017	48.000
419.378	276.914	48.000
232.038	336.917	49.000
231.830	338.344	49.000
230.776	340.185	49.000
433.467	285.836	50.000
433.434	286.047	50.000
433.328	285.857	50.000
400.903	315.445	51.000
400.238	315.535	51.000
399.928	314.367	51.000
400.250	314.472	51.000
337.331	443.969	52.000
337.108	444.222	52.000
335.923	444.366	52.000
83.453	150.615	53.000
83.221	150.128	53.000
83.492	150.362	53.000
432.624	174.765	54.000
432.467	173.657	54.000
432.460	175.151	54.000
388.823	339.783	55.000
388.248	339.679	55.000
388.654	339.557	55.000
388.265	339.532	55.000
388.777	339.630	55.000
72.927	333.244	56.000
73.668	331.952	56.000
74.173	331.419	56.000
73.842	331.511	56.000
72.667	332.388	56.000
70.943	331.919	56.000
138.346	296.841	57.000
138.616	297.408	57.000
159.966	113.561	58.000
160.276	114.050	58.000
160.228	113.449	58.000
159.845	113.125	58.000
381.692	224.087	59.000
379.506	223.107	59.000
380.516	222.536	59.000
303.952	289.127	60.000
303.956	291.485	60.000
304.102	291.363	60.000
232.408	337.955	61.000
232.553	337.767	61.000
231.586	339.751	61.000
91.354	113.593	62.000
91.121	113.394	62.000
293.883	262.187	63.000
294.169	262.845	63.000
432.917	285.214	64.000
432.574	285.202	64.000
333.697	443.677	65.000
333.412	443.898	65.000
418.782	277.122	66.000
416.699	276.576	66.000
416.103	274.829	66.000
401.573	313.170	67.000
402.666	313.791	67.000
401.402	313.489	67.000
401.767	313.087	67.000
33.842	175.437	68.000
33.946	175.976	68.000
397.247	162.143	69.000
397.471	162.512	69.000
397.404	163.084	69.000
398.671	161.666	69.000
398.580	162.593	69.000
398.486	162.416	69.000
398.370	162.830	69.000
398.659	162.732	69.000
397.770	163.301	69.000
398.465	163.610	69.000
121.009	196.185	70.000
120.429	196.357	70.000
120.570	195.708	70.000
121.226	196.331	70.000
138.502	297.194	71.000
138.318	296.841	71.000
138.927	296.994	71.000
389.024	364.074	72.000
388.571	363.162	72.000
160.275	112.886	73.000
160.431	113.620	73.000
160.577	113.572	73.000
160.034	113.900	73.000
332.007	445.012	74.000
334.326	446.074	74.000
334.928	446.372	74.000
334.962	446.103	74.000
335.650	446.758	74.000
336.863	446.683	74.000
335.522	447.049	74.000
335.261	447.155	74.000
335.136	446.653	74.000
334.606	447.116	74.000
334.413	446.675	74.000
333.526	447.308	74.000
331.898	172.510	75.000
330.820	173.752	75.000
331.401	172.968	75.000
230.516	343.482	76.000
230.238	343.979	76.000
419.668	274.468	77.000
420.779	274.760	77.000
421.159	275.089	77.000
421.242	274.255	77.000
420.333	273.660	77.000
420.676	273.458	77.000
421.570	273.685	77.000
421.986	274.204	77.000
421.703	273.949	77.000
421.163	273.244	77.000
421.032	272.839	77.000
420.933	272.415	77.000
387.754	363.388	78.000
387.308	362.906	78.000
387.017	362.339	78.000
388.312	362.758	78.000
119.795	198.534	79.000
117.281	198.232	79.000
115.741	197.476	79.000
114.937	196.745	79.000
116.636	197.246	79.000
116.520	197.937	79.000
116.563	199.249	79.000
116.181	198.341	79.000
370.139	156.477	80.000
370.280	156.174	80.000
401.341	139.728	81.000
401.561	139.863	81.000
401.877	138.295	81.000
340.581	358.220	82.000
341.555	358.028	82.000
160.074	113.269	83.000
160.242	113.519	83.000
160.063	113.530	83.000
334.185	173.217	84.000
333.176	174.007	84.000
333.526	174.187	84.000
333.384	175.206	84.000
334.993	174.236	84.000
158.321	294.977	85.000
159.254	296.276	85.000
157.889	295.480	85.000
158.502	294.011	85.000
160.043	294.409	85.000
160.446	296.030	85.000
159.619	296.294	85.000
159.660	295.988	85.000
356.978	382.723	86.000
356.555	382.661	86.000
356.676	383.503	86.000
357.048	382.133	86.000
230.736	341.813	87.000
230.817	341.156	87.000
231.487	339.225	87.000
231.900	338.478	87.000
232.218	338.743	87.000
83.108	150.541	88.000
83.656	150.890	88.000
-31.859	303.206	89.000
-31.193	304.037	89.000
-30.770	303.943	89.000
-31.636	304.193	89.000
-30.958	304.542	89.000
-31.503	305.183	89.000
-32.124	304.855	89.000
335.413	175.669	90.000
334.293	174.776	90.000
334.064	173.767	90.000
333.547	173.168	90.000
4.149	303.598	91.000
4.879	302.904	91.000
5.038	302.450	91.000
4.385	302.577	91.000
33.798	175.312	92.000
33.592	175.930	92.000
117.237	198.241	93.000
116.521	198.554	93.000
388.969	362.858	94.000
389.546	362.166	94.000
389.761	362.324	94.000
356.986	383.375	95.000
356.709	382.348	95.000
390.588	363.527	96.000
390.278	364.207	96.000
390.657	364.448	96.000
33.846	175.815	97.000
34.335	176.539	97.000
291.215	262.262	98.000
291.280	261.903	98.000
292.026	262.045	98.000
233.142	336.918	99.000
232.505	337.862	99.000
419.039	273.371	100.000
418.679	274.537	100.000
418.460	274.743	100.000
418.470	274.215	100.000
419.887	273.683	100.000
419.022	273.089	100.000
419.095	273.291	100.000
420.712	273.782	100.000
349.421	362.282	101.000
349.287	361.955	101.000
348.595	361.592	101.000
348.794	360.996	101.000
289.615	263.579	102.000
290.248	263.367	102.000
290.063	264.091	102.000
143.871	195.916	103.000
143.517	196.267	103.000
143.409	196.516	103.000
143.273	196.122	103.000
144.568	196.143	103.000
147.339	87.848	104.000
146.684	89.026	104.000
145.519	89.408	104.000
143.420	89.539	104.000
171.827	257.992	105.000
171.893	257.394	105.000
290.606	263.392	106.000
291.341	263.771	106.000
394.225	362.462	107.000
395.560	363.792	107.000
351.794	286.975	108.000
350.767	286.523	108.000
351.062	285.519	108.000
352.932	285.361	108.000
352.975	284.665	108.000
351.896	284.494	108.000
350.470	286.075	108.000
350.959	285.706	108.000
352.463	285.522	108.000
352.483	285.870	108.000
352.428	286.398	108.000
352.567	287.116	108.000
354.447	287.021	108.000
352.873	288.131	108.000
351.895	288.069	108.000
352.363	288.514	108.000
353.132	289.020	108.000
354.597	288.683	108.000
353.836	288.669	108.000
353.110	288.469	108.000
352.609	288.549	108.000
352.384	288.461	108.000
351.904	288.517	108.000
352.311	288.687	108.000
352.807	289.677	108.000
353.250	289.012	108.000
352.596	288.230	108.000
351.893	289.062	108.000
353.501	288.960	108.000
353.278	288.667	108.000
353.847	287.981	108.000
352.529	288.489	108.000
351.834	288.704	108.000
352.621	288.086	108.000
351.950	289.176	108.000
351.601	290.279	108.000
351.321	289.443	108.000
351.549	290.398	108.000
352.081	290.419	108.000
351.985	289.931	108.000
351.579	288.917	108.000
351.429	288.775	108.000
350.296	287.866	108.000
350.179	287.796	108.000
349.328	287.897	108.000
348.267	288.545	108.000
348.348	289.398	108.000
348.309	289.775	108.000
348.595	290.074	108.000
348.159	289.781	108.000
348.649	289.733	108.000
348.450	289.955	108.000
348.729	290.291	108.000
348.739	291.370	108.000
348.165	290.567	108.000
348.702	290.181	108.000
349.783	289.493	108.000
350.727	361.053	109.000
351.830	361.858	109.000
352.058	359.734	109.000
351.793	360.058	109.000
351.964	360.195	109.000
352.055	359.878	109.000
351.910	360.173	109.000
351.944	360.292	109.000
351.978	358.899	109.000
290.313	262.334	110.000
290.595	262.661	110.000
291.256	262.655	110.000
133.209	123.101	111.000
132.450	123.286	111.000
132.325	123.419	111.000
133.729	123.220	111.000
133.817	121.982	111.000
134.658	123.242	111.000
292.327	264.453	112.000
292.065	264.598	112.000
291.917	264.640	112.000
293.290	265.725	112.000
292.928	265.138	112.000
293.040	264.663	112.000
293.893	263.929	112.000
293.947	264.220	112.000
293.751	263.755	112.000
293.219	262.774	112.000
292.736	261.793	112.000
293.445	262.017	112.000
446.138	237.610	113.000
446.013	237.777	113.000
446.056	238.115	113.000
445.982	238.442	114.000
446.242	238.536	114.000
446.909	238.047	114.000
446.777	238.083	114.000
446.427	238.509	114.000
351.275	288.367	115.000
351.996	289.384	115.000
352.129	288.681	115.000
352.538	287.738	115.000
351.551	287.554	115.000
350.319	286.381	115.000
350.781	287.308	115.000
350.419	285.592	115.000
349.600	285.332	115.000
351.016	286.146	115.000
351.494	285.816	115.000
351.918	285.880	115.000
352.050	285.990	115.000
353.426	287.232	115.000
291.512	260.870	116.000
290.955	260.526	116.000
377.246	191.272	117.000
377.589	191.565	117.000
47.936	167.729	118.000
47.989	166.910	118.000
-21.005	278.456	119.000
-21.293	278.710	119.000
-20.913	278.463	119.000
-20.948	278.457	119.000
378.187	192.197	120.000
377.969	192.620	120.000
279.314	271.460	121.000
279.656	272.856	121.000
279.688	274.796	121.000
279.066	277.113	121.000
206.035	340.515	122.000
206.696	340.262	122.000
389.035	364.614	123.000
390.153	362.921	123.000
434.763	184.273	124.000
435.237	183.735	124.000
-20.912	278.502	125.000
-20.925	278.311	125.000
387.840	362.988	126.000
386.948	362.192	126.000
387.479	362.960	126.000
386.684	364.433	126.000
480.224	369.474	127.000
481.035	368.686	127.000
480.646	369.658	127.000
48.243	167.199	128.000
47.256	166.537	128.000
279.591	274.176	129.000
279.651	275.425	129.000
384.061	362.179	130.000
384.792	363.521	130.000
385.232	365.195	130.000
47.645	167.224	131.000
47.064	167.484	131.000
157.547	216.815	132.000
157.617	216.512	132.000
156.876	216.217	132.000
157.174	216.913	132.000
157.660	218.279	132.000
155.743	217.515	132.000
155.636	217.031	132.000
156.149	218.364	132.000
155.270	218.607	132.000
156.339	217.513	132.000
157.135	217.099	132.000
157.308	216.783	132.000
158.129	217.711	132.000
156.864	216.821	132.000
156.103	216.183	132.000
156.005	217.083	132.000
278.504	272.464	133.000
278.125	273.407	133.000
277.247	274.598	133.000
277.583	274.051	133.000
278.341	275.697	133.000
278.069	276.478	133.000
435.294	184.437	134.000
435.744	184.059	134.000
437.158	185.051	134.000
386.685	363.156	135.000
387.593	362.704	135.000
389.203	362.455	135.000
389.522	362.033	135.000
388.455	359.652	135.000
435.363	184.421	136.000
435.091	185.011	136.000
436.261	185.433	136.000
326.751	322.932	137.000
326.375	323.275	137.000
326.692	324.406	137.000
291.352	371.081	138.000
291.497	371.807	138.000
434.635	185.459	139.000
434.765	185.968	139.000
434.419	186.773	139.000
200.617	224.660	140.000
200.662	224.204	140.000
292.761	372.596	141.000
290.936	371.939	141.000
290.128	372.449	141.000
291.084	371.544	141.000
271.188	349.267	142.000
271.060	347.407	142.000
269.357	348.360	142.000
200.511	223.425	143.000
201.139	222.807	143.000
76.195	317.488	144.000
76.858	318.112	144.000
77.572	318.769	144.000
76.144	319.496	144.000
77.688	318.148	144.000
78.728	319.629	144.000
79.307	319.730	144.000
80.442	320.714	144.000
103.412	334.314	145.000
104.680	334.606	145.000
104.454	333.739	145.000
105.192	333.748	145.000
104.341	334.357	145.000
292.701	374.197	146.000
296.159	373.251	146.000
369.649	247.155	147.000
370.138	247.586	147.000
279.311	306.863	148.000
279.905	306.509	148.000
279.741	306.737	148.000
279.763	306.200	148.000
279.638	306.479	148.000
279.555	306.752	148.000
279.876	306.458	148.000
279.840	306.738	148.000
279.643	306.489	148.000
279.823	306.650	148.000
280.152	306.521	148.000
279.658	306.267	148.000
279.752	306.499	148.000
279.879	306.506	148.000
279.896	306.503	148.000
279.855	306.329	148.000
279.762	306.237	148.000
279.426	306.354	148.000
279.317	306.064	148.000
279.842	306.216	148.000
279.496	306.426	148.000
279.539	306.380	148.000
78.431	320.067	149.000
78.068	317.275	149.000
76.876	318.074	149.000
75.982	319.156	149.000
74.556	318.578	149.000
74.816	318.361	149.000
365.664	240.498	150.000
365.971	240.637	150.000
365.403	240.570	150.000
365.167	240.511	150.000
86.122	139.951	151.000
86.741	140.039	151.000
86.876	140.283	151.000
103.400	335.341	152.000
103.170	335.982	152.000
102.861	335.609	152.000
103.492	336.030	152.000
102.976	334.976	152.000
364.358	240.926	153.000
363.573	240.600	153.000
278.437	320.004	154.000
280.004	322.000	154.000
151.154	397.814	155.000
151.324	397.905	155.000
151.111	397.896	155.000
151.306	397.786	155.000
151.048	397.696	155.000
150.764	397.835	155.000
150.976	398.002	155.000
150.885	397.829	155.000
150.769	397.827	155.000
150.990	397.778	155.000
150.975	397.904	155.000
151.069	397.744	155.000
150.683	397.572	155.000
150.597	397.547	155.000
151.012	398.021	155.000
150.731	397.383	155.000
102.049	333.466	156.000
101.423	334.634	156.000
102.441	334.318	156.000
365.125	239.759	157.000
365.649	239.641	157.000
366.185	239.813	157.000
366.057	240.728	157.000
365.716	240.233	157.000
365.575	240.355	157.000
365.998	240.175	157.000
366.137	240.798	158.000
366.043	240.447	158.000
365.829	239.310	158.000
363.816	349.597	159.000
364.037	349.883	159.000
363.647	349.900	159.000
364.034	350.398	159.000
363.761	350.108	159.000
364.003	349.780	159.000
363.641	350.100	159.000
363.759	350.096	159.000
364.013	350.377	159.000
270.491	349.945	160.000
269.782	349.283	160.000
271.387	348.250	160.000
272.142	348.545	161.000
272.331	348.553	161.000
328.633	97.868	162.000
328.128	97.144	162.000
327.943	98.135	162.000
327.542	100.576	163.000
327.542	100.576	163.000
326.130	100.505	163.000
324.722	101.890	163.000
280.310	322.186	164.000
280.310	322.186	164.000
280.371	323.205	164.000
280.439	323.496	164.000
364.433	350.514	165.000
364.433	350.514	165.000
364.073	349.753	165.000
364.215	349.727	165.000
364.014	349.984	165.000
363.869	349.946	165.000
363.449	350.046	165.000
363.563	350.253	165.000
363.861	350.423	165.000
363.931	350.276	165.000
363.622	350.191	165.000
363.659	349.845	165.000
280.468	324.470	166.000
280.502	322.717	166.000
279.810	319.268	166.000
279.628	318.919	166.000
281.136	320.656	166.000
136.827	308.184	167.000
136.333	309.919	167.000
134.501	311.805	167.000
135.135	311.663	167.000
135.384	312.305	167.000
134.675	313.180	167.000
134.189	311.128	167.000
134.229	310.280	167.000
133.366	310.982	167.000
131.808	311.084	167.000
364.004	349.900	168.000
363.871	350.007	168.000
363.729	350.247	168.000
363.554	349.989	168.000
363.334	349.717	168.000
364.084	349.903	168.000
363.710	350.134	168.000
156.213	233.184	169.000
155.759	232.567	169.000
24.683	284.379	170.000
24.576	284.435	170.000
24.359	284.507	170.000
43.588	322.737	171.000
42.978	322.591	171.000
43.843	322.910	171.000
43.250	323.522	171.000
134.881	319.462	172.000
133.301	319.314	172.000
132.653	318.244	172.000
132.974	316.990	172.000
133.918	316.149	172.000
133.261	313.958	172.000
132.566	313.533	172.000
364.157	350.048	173.000
363.926	350.521	173.000
363.667	350.082	173.000
363.826	350.297	173.000
363.866	350.034	173.000
364.228	349.800	173.000
364.084	349.727	173.000
363.449	350.111	173.000
184.225	163.137	174.000
184.378	164.708	174.000
184.629	164.679	174.000
185.645	165.910	174.000
186.952	167.993	174.000
188.616	168.017	174.000
90.283	162.015	175.000
89.588	163.811	175.000
90.499	165.721	175.000
90.935	164.443	175.000
59.570	218.901	176.000
61.283	220.194	176.000
62.724	220.036	176.000
64.269	219.827	176.000
17.060	243.771	177.000
16.788	243.826	177.000
16.571	243.369	177.000
15.917	243.749	177.000
15.154	243.291	177.000
205.941	135.190	178.000
206.669	135.223	178.000
207.540	135.288	178.000
207.828	133.652	178.000
208.670	133.568	178.000
209.019	132.840	178.000
210.073	132.242	178.000
210.428	132.461	178.000
142.572	195.391	179.000
142.131	195.578	179.000
78.904	232.420	180.000
78.583	232.458	180.000
79.476	231.445	180.000
76.195	254.300	181.000
76.671	253.832	181.000
76.793	252.891	181.000
26.782	283.263	182.000
28.512	285.222	182.000
28.834	285.470	182.000
29.772	285.429	182.000
30.977	285.542	182.000
368.717	143.104	183.000
369.650	143.304	183.000
369.873	144.329	183.000
369.962	144.442	183.000
369.132	144.305	183.000
80.754	320.903	184.000
80.654	320.974	184.000
36.861	346.070	185.000
36.213	345.722	185.000
36.315	345.655	185.000
37.680	346.505	185.000
36.106	346.084	185.000
35.981	347.111	185.000
37.072	346.902	185.000
37.178	346.281	185.000
136.068	310.930	186.000
136.539	311.208	186.000
137.488	311.319	186.000
137.845	311.806	186.000
399.372	187.464	187.000
399.441	188.201	187.000
338.851	224.500	188.000
340.517	223.351	188.000
383.066	211.317	189.000
381.791	209.082	189.000
382.092	208.233	189.000
307.274	274.496	190.000
307.741	275.357	190.000
293.145	299.010	191.000
292.745	297.618	191.000
425.835	235.944	192.000
425.984	235.918	192.000
427.171	235.639	192.000
428.193	235.550	192.000
427.250	233.739	192.000
427.830	235.259	192.000
427.922	235.314	192.000
428.440	236.768	192.000
428.297	237.769	192.000
428.786	236.908	192.000
427.415	236.952	192.000
348.175	283.927	193.000
348.206	283.230	193.000
349.028	284.563	193.000
348.000	284.630	193.000
348.276	285.477	193.000
347.605	285.337	193.000
347.504	285.367	193.000
347.757	285.694	193.000
347.075	285.718	193.000
347.853	286.189	193.000
347.739	286.633	193.000
347.962	287.152	193.000
347.275	287.129	193.000
347.879	287.119	193.000
346.912	287.027	193.000
347.288	286.195	193.000
347.583	285.982	193.000
346.137	287.206	193.000
346.162	287.125	193.000
345.386	287.270	193.000
406.498	342.708	194.000
406.870	342.361	194.000
489.507	367.417	195.000
488.326	368.332	195.000
95.477	128.897	196.000
95.213	130.532	196.000
95.279	130.899	196.000
95.336	131.016	196.000
96.436	130.442	196.000
108.124	148.893	197.000
108.510	149.306	197.000
339.003	124.806	198.000
337.512	123.104	198.000
78.681	302.756	199.000
79.592	303.581	199.000
43.683	335.609	200.000
43.514	335.714	200.000
366.537	294.464	201.000
366.691	294.966	201.000
367.098	295.160	201.000
366.309	295.640	201.000
364.798	295.398	201.000
364.798	294.946	201.000
365.208	296.060	201.000
365.654	297.691	201.000
365.903	297.701	201.000
365.514	298.483	201.000
366.647	299.139	201.000
44.348	263.100	202.000
44.890	264.243	202.000
188.160	194.988	203.000
188.069	194.584	203.000
188.294	194.253	203.000
188.108	194.812	203.000
188.764	194.740	203.000
297.746	232.795	204.000
297.306	232.968	204.000
297.465	232.688	204.000
297.361	233.450	204.000
359.095	226.852	205.000
360.035	228.790	205.000
359.861	229.877	205.000
360.344	229.677	205.000
269.944	328.389	206.000
267.231	329.202	206.000
267.691	329.627	206.000
268.215	329.337	206.000
269.608	329.111	206.000
269.313	331.593	206.000
269.604	330.480	206.000
268.465	331.635	206.000
267.920	331.076	206.000
265.797	331.165	206.000
377.875	276.752	207.000
378.704	277.340	207.000
379.922	276.471	207.000
74.385	242.865	208.000
73.908	242.030	208.000
74.546	241.979	208.000
116.270	315.514	209.000
116.098	315.023	209.000
116.743	313.957	209.000
118.120	312.305	209.000
118.715	311.349	209.000
405.421	341.462	210.000
403.967	342.690	210.000
84.343	135.781	211.000
83.756	135.988	211.000
84.297	135.975	211.000
84.122	135.990	211.000
84.429	135.884	211.000
84.248	135.858	211.000
84.102	136.095	211.000
84.001	135.796	211.000
84.230	135.755	211.000
84.061	135.679	211.000
84.082	135.817	211.000
84.139	135.428	211.000
84.043	135.949	211.000
83.949	135.840	211.000
111.694	154.282	212.000
108.528	155.377	212.000
42.320	336.713	213.000
42.770	337.595	213.000
42.890	337.288	213.000
42.285	337.117	213.000
274.432	443.209	214.000
275.742	446.167	214.000
135.331	89.637	215.000
134.350	88.309	215.000
90.471	162.904	216.000
90.865	163.766	216.000
91.286	163.750	216.000
91.526	164.684	216.000
104.150	219.554	217.000
105.598	219.580	217.000
105.472	219.482	217.000
53.924	290.338	218.000
53.871	290.641	218.000
345.161	180.365	219.000
345.414	180.161	219.000
345.008	178.775	219.000
345.007	179.432	219.000
345.660	178.718	219.000
70.583	342.979	220.000
71.095	341.716	220.000
70.954	341.768	220.000
427.224	191.008	221.000
425.647	190.005	221.000
322.730	285.942	222.000
323.130	285.311	222.000
322.555	284.534	222.000
322.613	284.648	222.000
323.119	283.949	222.000
324.052	283.152	222.000
323.938	283.798	222.000
323.643	282.577	222.000
323.431	283.342	222.000
323.606	283.341	222.000
324.032	284.297	222.000
325.379	284.678	222.000
159.696	396.974	223.000
161.936	396.555	223.000
160.807	396.415	223.000
160.810	397.152	223.000
161.154	397.076	223.000
160.202	396.484	223.000
160.271	396.518	223.000
423.356	255.357	224.000
422.882	254.780	224.000
423.473	254.687	224.000
423.423	254.437	224.000
425.036	253.704	224.000
425.804	254.675	224.000
427.405	253.898	224.000
425.429	253.549	224.000
426.378	252.661	224.000
426.939	252.070	224.000
426.649	251.173	224.000
426.645	250.318	224.000
424.660	250.333	224.000
425.124	250.236	224.000
425.956	250.616	224.000
424.983	250.072	224.000
423.815	250.678	224.000
422.939	250.119	224.000
424.018	251.052	224.000
423.635	250.780	224.000
422.857	250.970	224.000
422.200	250.639	224.000
420.887	250.163	224.000
363.866	350.050	225.000
363.172	349.940	225.000
363.791	350.171	225.000
363.661	349.858	225.000
382.467	341.622	226.000
382.313	342.374	226.000
488.951	367.378	227.000
488.683	365.516	227.000
488.806	364.825	227.000
146.117	187.904	228.000
145.629	188.188	228.000
146.660	190.028	228.000
147.931	190.379	228.000
145.893	190.625	228.000
145.884	189.135	228.000
78.986	233.479	229.000
79.024	233.724	229.000
30.228	286.969	230.000
30.240	286.900	230.000
29.376	285.709	230.000
29.720	284.612	230.000
29.988	284.173	230.000
30.570	282.727	230.000
18.077	336.112	231.000
17.468	336.508	231.000
16.819	337.225	231.000
367.723	145.577	232.000
366.428	144.726	232.000
24.625	207.238	233.000
24.331	205.922	233.000
65.353	221.311	234.000
65.552	221.269	234.000
73.338	241.850	235.000
72.891	242.118	235.000
72.091	241.198	235.000
361.062	229.440	236.000
360.348	228.759	236.000
360.098	227.411	236.000
360.661	228.636	236.000
337.139	122.596	237.000
337.145	122.534	237.000
52.363	291.594	238.000
51.331	290.928	238.000
51.178	290.775	238.000
51.104	290.006	238.000
49.974	291.252	238.000
51.613	290.550	238.000
50.280	290.636	238.000
50.182	290.382	238.000
49.881	291.140	238.000
49.989	290.726	238.000
137.512	313.921	239.000
137.991	313.889	239.000
138.403	314.053	239.000
378.215	216.665	240.000
378.711	216.825	240.000
379.220	216.494	240.000
149.561	115.371	241.000
148.889	115.864	241.000
146.506	116.198	241.000
79.675	234.087	242.000
78.769	233.118	242.000
79.758	232.380	242.000
79.999	232.772	242.000
79.045	232.470	242.000
78.504	232.416	242.000
79.270	232.848	242.000
79.718	233.744	242.000
130.990	89.773	243.000
130.692	91.781	243.000
128.990	92.255	243.000
129.422	91.293	243.000
129.693	90.549	243.000
128.377	90.364	243.000
129.709	89.575	243.000
129.004	89.757	243.000
25.144	205.349	244.000
25.814	204.733	244.000
25.264	205.185	244.000
23.623	203.461	244.000
22.228	203.930	244.000
68.171	312.992	245.000
68.315	312.662	245.000
67.532	311.905	245.000
42.185	337.487	246.000
42.874	340.413	246.000
338.984	223.414	247.000
339.424	222.663	247.000
338.855	222.174	247.000
337.983	222.671	247.000
338.735	222.429	247.000
339.201	222.648	247.000
381.930	341.609	248.000
382.446	341.956	248.000
382.619	342.170	248.000
383.263	341.860	248.000
383.988	341.359	248.000
73.263	242.057	249.000
73.622	241.977	249.000
74.467	242.264	249.000
74.762	242.505	249.000
74.632	243.290	249.000
117.173	309.219	250.000
119.499	308.975	250.000
41.468	299.433	251.000
40.974	298.893	251.000
363.911	350.323	252.000
364.063	350.346	252.000
363.726	349.645	252.000
17.133	338.057	253.000
17.278	338.206	253.000
17.144	339.558	253.000
137.944	315.380	254.000
137.888	313.964	254.000
378.574	215.091	255.000
378.241	215.726	255.000
383.772	249.958	256.000
383.284	249.323	256.000
383.116	249.408	256.000
382.537	250.989	256.000
383.344	251.645	256.000
424.819	190.256	257.000
424.902	189.833	257.000
425.460	190.398	257.000
425.964	190.531	257.000
425.934	190.620	257.000
425.877	190.508	257.000
425.836	190.910	257.000
427.035	191.144	257.000
425.978	189.687	257.000
189.793	376.882	258.000
189.140	376.202	258.000
39.836	298.303	259.000
38.634	298.812	259.000
37.153	298.179	259.000
35.123	297.903	259.000
35.518	297.865	259.000
34.731	298.355	259.000
34.519	299.250	259.000
35.230	299.847	259.000
34.310	300.095	259.000
34.428	299.461	259.000
34.948	298.891	259.000
35.282	299.040	259.000
35.778	299.125	259.000
35.599	298.805	259.000
35.901	298.375	259.000
35.369	299.451	259.000
34.632	299.926	259.000
34.230	300.134	259.000
35.438	300.760	259.000
35.984	300.754	259.000
35.598	299.065	259.000
35.530	299.121	259.000
35.739	298.347	259.000
36.091	298.456	259.000
35.426	298.925	259.000
35.633	297.966	259.000
35.817	297.133	259.000
35.849	297.555	259.000
36.029	297.573	259.000
34.501	299.526	259.000
33.988	299.880	259.000
345.788	155.754	260.000
345.646	155.271	260.000
347.071	155.459	260.000
346.948	155.988	260.000
346.661	154.413	260.000
347.926	156.173	260.000
359.983	224.462	261.000
360.650	224.387	261.000
361.247	224.640	261.000
141.187	165.924	262.000
141.534	166.772	262.000
142.852	165.311	262.000
137.669	314.866	263.000
138.030	314.601	263.000
137.792	314.372	263.000
137.639	314.862	263.000
137.023	314.369	263.000
134.929	314.407	263.000
133.561	314.220	263.000
134.217	312.652	263.000
134.174	313.124	263.000
133.608	314.413	263.000
133.927	314.874	263.000
133.491	316.339	263.000
378.887	216.199	264.000
379.395	216.432	264.000
329.300	307.027	265.000
329.399	308.085	265.000
329.027	308.778	265.000
329.285	308.100	265.000
328.928	308.479	265.000
328.585	308.382	265.000
326.542	308.886	265.000
325.627	309.700	265.000
327.277	310.298	265.000
363.597	350.142	266.000
363.759	350.182	266.000
363.533	350.289	266.000
363.733	349.558	266.000
363.750	350.112	266.000
363.840	350.168	266.000
96.620	163.496	267.000
96.606	161.937	267.000
95.108	163.589	267.000
15.808	338.021	268.000
15.153	338.410	268.000
16.453	339.010	268.000
15.771	339.885	268.000
16.264	338.211	268.000
16.042	337.608	268.000
16.747	338.713	268.000
165.409	149.915	269.000
164.858	150.464	269.000
79.640	233.510	270.000
79.344	233.970	270.000
325.344	283.891	271.000
327.427	284.532	271.000
327.784	286.265	271.000
332.717	124.303	272.000
333.852	124.380	272.000
364.991	297.209	273.000
364.672	296.770	273.000
365.846	297.760	273.000
365.572	297.741	273.000
365.181	296.978	273.000
365.325	296.875	273.000
365.157	297.398	273.000
129.914	90.904	274.000
129.433	94.749	274.000
130.007	95.392	274.000
130.790	94.561	274.000
130.553	93.313	274.000
130.733	93.593	274.000
130.235	94.270	274.000
129.576	94.879	274.000
129.640	94.396	274.000
131.261	94.161	274.000
297.241	232.414	275.000
297.421	232.977	275.000
364.349	403.871	276.000
365.856	403.154	276.000
366.009	403.074	276.000
366.321	403.608	276.000
365.301	403.178	276.000
365.478	402.903	276.000
367.816	403.586	276.000
368.180	406.100	276.000
369.475	406.062	276.000
369.910	407.042	276.000
448.996	481.774	277.000
448.143	479.820	277.000
449.092	478.301	277.000
449.621	477.303	277.000
450.323	479.332	277.000
346.927	156.205	278.000
347.597	156.008	278.000
348.190	155.924	278.000
347.636	156.458	278.000
347.599	156.347	278.000
36.162	345.809	279.000
35.776	347.167	279.000
35.600	347.699	279.000
35.167	347.367	279.000
35.814	347.595	279.000
36.874	346.891	279.000
37.698	346.608	279.000
38.034	347.262	279.000
38.062	347.726	279.000
40.391	348.226	279.000
40.957	347.405	279.000
40.595	346.898	279.000
40.497	346.371	279.000
40.715	346.733	279.000
41.374	347.607	279.000
42.240	347.529	279.000
42.503	347.462	279.000
40.955	347.446	279.000
40.838	346.517	279.000
40.607	346.141	279.000
158.800	380.643	280.000
158.836	379.816	280.000
382.685	250.699	281.000
383.428	249.384	281.000
382.276	250.601	281.000
382.064	250.874	281.000
381.354	251.893	281.000
381.978	251.019	281.000
381.439	252.700	281.000
-6.541	288.203	282.000
-7.399	289.097	282.000
-6.524	289.036	282.000
-6.980	288.300	282.000
-6.531	286.980	282.000
-6.602	285.789	282.000
-6.033	287.746	282.000
-4.793	287.534	282.000
-6.027	286.860	282.000
-7.697	285.824	282.000
-6.972	284.799	282.000
-6.860	284.821	282.000
-3.918	285.605	282.000
427.224	191.156	283.000
428.006	191.341	283.000
16.558	337.199	284.000
15.287	337.785	284.000
333.102	122.161	285.000
333.840	122.735	285.000
288.182	372.309	286.000
287.983	372.814	286.000
310.346	227.169	287.000
309.624	227.632	287.000
287.521	370.872	288.000
287.263	371.688	288.000
286.204	370.484	288.000
92.572	161.019	289.000
91.683	160.411	289.000
297.183	233.026	290.000
297.778	232.689	290.000
309.847	227.460	291.000
310.097	226.828	291.000
310.024	227.377	291.000
285.370	369.887	292.000
283.715	368.212	292.000
91.813	162.325	293.000
93.376	161.683	293.000
309.614	227.047	294.000
310.338	227.147	294.000
310.131	227.666	294.000
310.019	227.039	294.000
310.076	226.615	294.000
310.254	227.486	294.000
310.595	227.352	294.000
309.882	227.452	294.000
380.795	213.825	295.000
381.424	212.102	295.000
-4.907	324.025	296.000
-5.090	324.228	296.000
40.066	345.184	297.000
39.869	344.655	297.000
40.984	343.981	297.000
21.034	204.138	298.000
22.150	204.263	298.000
22.579	203.618	298.000
22.012	203.238	298.000
23.476	203.492	298.000
23.691	203.589	298.000
23.800	201.666	298.000
25.928	201.537	298.000
25.987	201.517	298.000
27.543	201.332	298.000
27.717	201.457	298.000
27.136	200.922	298.000
27.552	201.212	298.000
27.077	201.634	298.000
27.309	201.130	298.000
27.521	201.127	298.000
27.247	201.122	298.000
27.356	201.221	298.000
27.148	201.235	298.000
27.277	201.336	298.000
26.848	200.926	298.000
27.009	201.009	298.000
27.105	200.795	298.000
27.038	200.740	298.000
27.243	201.047	298.000
27.205	200.963	298.000
26.775	201.029	298.000
27.347	201.137	298.000
26.702	201.132	298.000
363.637	350.165	299.000
363.768	350.141	299.000
364.094	350.351	299.000
363.783	350.350	299.000
363.878	350.024	299.000
363.837	350.587	299.000
363.973	350.185	299.000
364.107	349.884	299.000
364.062	350.063	299.000
363.653	350.221	299.000
363.696	350.005	299.000
363.844	350.202	299.000
363.755	350.075	299.000
363.615	349.837	299.000
363.639	349.843	299.000
363.507	350.111	299.000
363.769	350.117	299.000
363.444	350.300	299.000
364.203	350.040	299.000
363.716	350.076	299.000
363.489	349.998	299.000
363.606	350.103	299.000
363.537	350.089	299.000
363.330	349.777	299.000
363.615	350.259	299.000
363.501	350.114	299.000
363.719	349.982	299.000
363.870	350.019	299.000
386.750	241.028	300.000
387.532	240.079	300.000
388.270	238.352	300.000
388.269	238.526	300.000
389.690	239.160	300.000
388.847	239.353	300.000
388.947	239.366	300.000
388.089	240.456	300.000
388.663	238.594	300.000
388.277	239.242	300.000
387.929	238.480	300.000
389.837	236.799	300.000
389.735	234.535	300.000
389.307	234.864	300.000
389.254	234.311	300.000
387.976	234.423	300.000
387.910	235.220	300.000
387.801	235.673	300.000
389.523	234.137	300.000
94.079	163.042	301.000
94.717	163.421	301.000
402.377	311.275	302.000
402.940	310.962	302.000
402.612	311.967	302.000
401.369	312.293	302.000
400.964	312.049	302.000
310.111	228.439	303.000
310.778	227.070	303.000
310.809	227.683	303.000
310.442	228.013	303.000
310.090	227.170	303.000
28.640	368.020	304.000
27.834	368.328	304.000
26.631	201.116	305.000
26.867	201.272	305.000
34.484	303.000	306.000
35.132	303.610	306.000
35.284	303.723	306.000
36.012	305.309	306.000
37.513	307.654	306.000
38.435	308.110	306.000
380.414	210.390	307.000
380.171	211.513	307.000
381.002	252.501	308.000
380.876	253.321	308.000
379.353	255.422	308.000
327.763	117.281	309.000
328.905	116.544	309.000
328.516	117.306	309.000
363.530	350.241	310.000
363.257	349.971	310.000
363.620	350.173	310.000
364.190	350.036	310.000
363.329	350.128	310.000
363.545	350.354	310.000
363.532	349.765	310.000
363.881	350.130	310.000
363.842	349.595	310.000
363.834	350.025	310.000
363.679	349.570	310.000
363.698	350.151	310.000
363.755	349.955	310.000
363.577	349.875	310.000
363.775	349.693	310.000
378.290	214.811	311.000
378.196	213.156	311.000
33.428	308.575	312.000
33.300	306.739	312.000
33.881	305.154	312.000
378.677	385.911	313.000
378.806	386.636	313.000
378.353	387.368	313.000
379.673	386.782	313.000
342.673	107.607	314.000
341.955	108.081	314.000
339.092	110.128	314.000
310.414	227.472	315.000
310.284	226.966	315.000
310.443	227.876	315.000
324.223	320.782	316.000
324.790	321.100	316.000
324.773	320.826	316.000
324.672	320.524	316.000
324.655	320.759	316.000
325.074	320.583	316.000
324.684	320.460	316.000
324.907	320.418	316.000
324.818	320.602	316.000
324.818	320.602	316.000
324.707	320.553	316.000
324.710	320.475	316.000
324.301	320.555	316.000
388.744	232.438	317.000
389.146	232.469	317.000
389.171	232.568	317.000
387.707	233.405	317.000
386.569	233.746	317.000
387.887	235.031	317.000
387.887	235.031	317.000
386.989	234.633	317.000
386.330	234.482	317.000
386.101	233.091	317.000
386.803	234.533	317.000
379.645	384.927	318.000
379.943	384.838	318.000
379.838	384.419	318.000
309.976	226.563	319.000
310.243	227.404	319.000
310.199	227.849	319.000
166.641	119.847	320.000
164.489	121.487	320.000
164.489	121.487	320.000
163.342	123.393	320.000
163.369	124.139	320.000
378.040	212.960	321.000
377.299	213.872	321.000
377.299	213.872	321.000
380.235	385.013	322.000
380.769	386.985	322.000
380.769	386.985	322.000
380.441	387.439	322.000
380.080	388.372	322.000
310.525	226.969	323.000
310.525	226.969	323.000
393.471	311.587	324.000
393.471	311.587	324.000
394.626	310.557	324.000
395.559	309.520	324.000
395.215	311.066	324.000
395.550	312.207	324.000
396.522	314.054	324.000
71.231	197.150	325.000
71.177	197.164	325.000
70.432	196.911	325.000
70.768	197.312	325.000
70.528	197.356	325.000
310.366	227.173	326.000
310.770	227.758	326.000
377.455	216.375	327.000
377.761	215.066	327.000
376.931	214.147	327.000
165.355	124.763	328.000
164.619	125.714	328.000
165.832	125.448	328.000
167.475	123.133	328.000
167.534	122.279	328.000
329.731	138.020	329.000
329.402	138.479	329.000
328.657	137.836	329.000
327.595	138.067	329.000
327.267	137.340	329.000
110.473	140.941	330.000
109.523	139.445	330.000
109.018	141.033	330.000
107.889	141.255	330.000
107.872	141.540	330.000
309.932	227.570	331.000
310.131	227.000	331.000
385.681	233.321	332.000
385.792	235.012	332.000
387.396	236.067	332.000
387.359	235.019	332.000
310.717	227.235	333.000
310.477	227.667	333.000
310.393	227.300	333.000
455.072	232.759	334.000
452.790	232.479	334.000
452.594	232.801	334.000
450.933	233.926	334.000
450.637	233.308	334.000
450.526	232.397	334.000
327.340	135.306	335.000
327.745	135.633	335.000
328.546	136.615	335.000
328.521	137.103	335.000
387.807	236.034	336.000
388.852	237.343	336.000
389.419	236.662	336.000
389.718	235.239	336.000
390.561	237.478	336.000
389.968	237.880	336.000
458.560	247.240	337.000
459.990	248.251	337.000
460.778	248.138	337.000
378.738	388.309	338.000
379.656	388.835	338.000
378.509	388.684	338.000
378.464	387.029	338.000
-71.677	220.748	339.000
-71.389	220.816	339.000
168.412	119.431	340.000
167.774	120.145	340.000
167.185	120.747	340.000
166.911	120.502	340.000
165.976	119.773	340.000
167.105	119.538	340.000
167.073	118.865	340.000
-71.490	221.078	341.000
-72.577	220.412	341.000
-71.567	220.722	341.000
-71.918	220.537	341.000
-71.892	220.675	341.000
-71.833	220.688	341.000
328.992	138.045	342.000
328.662	139.403	342.000
327.761	138.918	342.000
327.549	136.668	342.000
327.542	136.156	342.000
330.171	176.123	343.000
329.452	176.996	343.000
310.302	227.097	344.000
310.599	227.585	344.000
69.021	259.383	345.000
68.689	258.645	345.000
69.984	257.915	345.000
70.107	257.593	345.000
329.683	177.416	346.000
328.657	176.886	346.000
389.747	238.234	347.000
389.593	236.443	347.000
389.289	237.884	347.000
390.345	237.826	347.000
310.355	227.299	348.000
310.904	226.809	348.000
165.748	122.926	349.000
166.858	121.695	349.000
167.136	122.099	349.000
380.441	381.723	350.000
380.940	382.206	350.000
310.122	227.811	351.000
310.576	226.698	351.000
310.139	227.750	351.000
434.362	328.205	352.000
433.828	327.434	352.000
433.506	329.062	352.000
167.332	118.998	353.000
166.683	117.846	353.000
263.391	288.773	354.000
263.100	289.449	354.000
307.812	294.197	355.000
307.773	293.970	355.000
308.090	294.324	355.000
307.704	293.743	355.000
307.898	293.708	355.000
307.786	294.015	355.000
307.837	294.246	355.000
307.973	294.177	355.000
308.089	293.955	355.000
307.792	294.152	355.000
307.877	293.991	355.000
307.588	293.769	355.000
307.960	294.259	355.000
307.838	293.576	355.000
307.759	294.103	355.000
307.846	293.910	355.000
380.894	382.933	356.000
380.591	383.073	356.000
382.331	383.820	356.000
382.418	383.961	356.000
381.121	381.826	356.000
-72.093	220.392	357.000
-71.815	220.453	357.000
-70.778	220.322	357.000
-71.722	220.988	357.000
390.653	237.634	358.000
390.590	237.048	358.000
138.571	191.735	359.000
138.231	191.812	359.000
138.450	189.896	359.000
137.919	191.218	359.000
341.029	364.784	360.000
340.542	364.229	360.000
340.889	364.751	360.000
340.664	364.721	360.000
340.677	364.379	360.000
341.094	365.092	360.000
340.810	364.656	360.000
341.360	364.530	360.000
310.348	226.955	361.000
310.424	226.393	361.000
310.318	226.611	361.000
310.240	227.281	361.000
309.947	227.523	361.000
71.187	261.299	362.000
72.318	260.658	362.000
72.467	261.358	362.000
72.257	260.146	362.000
72.395	261.265	362.000
71.854	262.470	362.000
69.472	260.892	362.000
68.473	261.646	362.000
67.482	261.325	362.000
67.614	261.765	362.000
69.760	261.795	362.000
69.446	260.651	362.000
68.783	259.101	362.000
402.292	207.359	363.000
400.647	205.888	363.000
399.873	206.354	363.000
397.340	206.123	363.000
397.527	204.162	363.000
308.129	293.865	364.000
307.796	293.723	364.000
308.258	294.222	364.000
308.140	293.947	364.000
307.851	293.793	364.000
307.821	294.152	364.000
310.234	226.953	365.000
310.565	226.260	365.000
310.897	226.912	365.000
341.007	364.945	366.000
341.206	364.561	366.000
174.867	370.486	367.000
174.447	369.689	367.000
4.566	214.220	368.000
4.154	215.083	368.000
61.094	191.256	369.000
61.443	192.002	369.000
60.159	192.390	369.000
60.830	192.314	369.000
60.842	191.382	369.000
61.065	191.717	369.000
61.036	191.217	369.000
62.247	191.150	369.000
138.812	193.309	370.000
139.314	192.577	370.000
140.654	193.766	370.000
140.773	193.959	370.000
140.925	193.174	370.000
139.916	192.650	370.000
138.056	192.127	370.000
138.509	192.994	370.000
110.850	151.440	371.000
108.070	151.300	371.000
370.266	144.299	372.000
370.068	143.071	372.000
62.231	193.326	373.000
61.903	194.823	373.000
61.731	195.306	373.000
60.607	197.581	373.000
61.095	197.958	373.000
60.405	198.974	373.000
60.163	197.640	373.000
60.081	195.963	373.000
60.242	195.793	373.000
58.819	197.156	373.000
121.136	305.077	374.000
121.514	304.617	374.000
122.490	305.221	374.000
123.731	306.588	374.000
141.020	194.958	375.000
140.409	194.921	375.000
173.111	369.694	376.000
173.393	369.780	376.000
172.960	370.048	376.000
310.497	227.437	377.000
310.574	227.687	377.000
175.748	369.125	378.000
176.535	368.912	378.000
176.926	370.069	378.000
176.862	369.799	378.000
175.076	370.311	378.000
175.852	369.003	378.000
175.137	370.201	378.000
175.615	370.335	378.000
177.034	369.762	378.000
395.643	328.471	379.000
395.071	328.882	379.000
394.958	328.278	379.000
393.532	327.864	379.000
393.467	328.013	379.000
4.308	214.601	380.000
4.389	214.830	380.000
123.479	306.897	381.000
123.073	307.576	381.000
123.323	309.302	381.000
123.403	310.293	381.000
121.512	310.967	381.000
121.223	310.813	381.000
120.834	311.553	381.000
120.154	311.026	381.000
118.948	310.068	381.000
118.634	309.731	381.000
117.884	310.539	381.000
118.337	310.945	381.000
108.525	154.742	382.000
109.583	155.740	382.000
107.049	156.525	382.000
106.287	155.863	382.000
447.832	225.018	383.000
448.281	225.122	383.000
107.122	154.372	384.000
107.818	155.344	384.000
65.005	139.688	385.000
65.350	139.956	385.000
65.420	139.829	385.000
150.877	201.696	386.000
149.846	201.380	386.000
149.846	201.380	386.000
150.263	200.988	386.000
152.642	199.641	386.000
152.683	199.580	386.000
153.086	199.221	386.000
152.105	199.144	386.000
154.025	196.840	386.000
155.324	195.416	386.000
155.832	195.803	386.000
360.001	67.051	387.000
360.001	67.051	387.000
71.022	262.008	388.000
71.022	262.008	388.000
283.801	337.190	389.000
283.801	337.190	389.000
283.187	338.687	390.000
281.785	340.225	390.000
282.356	340.716	390.000
283.071	339.475	390.000
283.491	337.885	390.000
359.374	65.388	391.000
358.826	65.605	391.000
293.978	281.821	392.000
293.294	281.413	392.000
283.195	336.647	393.000
283.513	336.750	393.000
449.193	225.204	394.000
449.247	225.049	394.000
448.782	225.543	394.000
448.950	225.768	394.000
370.712	436.730	395.000
370.642	437.085	395.000
369.318	435.699	395.000
368.287	435.543	395.000
346.915	104.112	396.000
346.245	104.918	396.000
346.911	103.586	396.000
346.331	102.533	396.000
369.324	434.465	397.000
369.261	435.733	397.000
139.198	81.747	398.000
139.891	82.363	398.000
139.581	82.130	398.000
448.877	225.716	399.000
448.210	226.575	399.000
448.410	225.742	399.000
101.915	287.052	400.000
101.610	286.862	400.000
101.804	286.800	400.000
102.066	287.111	400.000
101.916	287.020	400.000
101.811	286.921	400.000
101.947	286.796	400.000
120.482	306.286	401.000
119.929	304.936	401.000
120.899	305.616	401.000
120.814	306.157	401.000
118.720	306.178	401.000
278.960	338.872	402.000
279.047	338.204	402.000
278.524	337.579	402.000
341.260	105.889	403.000
340.387	106.331	403.000
139.199	79.968	404.000
138.896	80.506	404.000
460.696	249.171	405.000
460.338	248.433	405.000
402.420	217.295	406.000
402.784	218.019	406.000
328.407	267.273	407.000
327.441	266.139	407.000
448.485	226.242	408.000
448.977	226.868	408.000
448.382	226.573	408.000
143.260	78.062	409.000
142.780	79.490	409.000
142.873	80.759	409.000
329.326	266.068	410.000
328.056	264.486	410.000
160.604	156.300	411.000
160.283	156.143	411.000
159.870	156.153	411.000
160.377	156.100	411.000
161.204	156.064	411.000
152.574	173.345	412.000
152.389	173.071	412.000
211.780	167.876	413.000
209.638	167.246	413.000
209.487	166.697	413.000
78.842	270.757	414.000
79.540	271.453	414.000
80.679	271.848	414.000
97.504	300.275	415.000
97.080	298.786	415.000
32.440	359.853	416.000
32.655	359.864	416.000
33.346	359.716	416.000
33.200	359.700	416.000
32.616	359.420	416.000
32.669	359.118	416.000
32.697	359.228	416.000
32.867	359.970	416.000
33.308	360.210	416.000
33.267	360.905	416.000
154.100	299.247	417.000
152.719	298.232	417.000
151.494	298.286	417.000
151.292	298.514	417.000
150.619	297.290	417.000
300.074	463.073	418.000
300.064	462.806	418.000
317.689	298.111	419.000
317.579	298.756	419.000
316.915	298.797	419.000
317.310	299.319	419.000
316.998	300.134	419.000
315.225	299.710	419.000
313.933	299.895	419.000
345.173	324.769	420.000
344.278	325.352	420.000
345.582	324.350	420.000
345.444	323.447	420.000
345.677	322.946	420.000
345.093	324.079	420.000
345.775	324.159	420.000
345.267	324.834	420.000
345.384	325.533	420.000
343.001	326.174	420.000
339.503	326.356	420.000
340.740	326.669	420.000
339.992	325.997	420.000
339.414	326.390	420.000
338.432	326.747	420.000
337.785	327.981	420.000
337.019	328.687	420.000
330.185	338.206	421.000
330.254	339.179	421.000
332.354	339.049	421.000
332.490	338.630	421.000
365.964	450.308	422.000
366.270	451.437	422.000
-10.205	203.197	423.000
-9.462	204.634	423.000
-9.839	205.608	423.000
-15.583	221.798	424.000
-15.448	220.896	424.000
-14.550	220.988	424.000
-14.510	220.505	424.000
-14.704	219.881	424.000
[truncated: 17,029 more rows]
