# Supplementary material for: The transpeptidase PBP2 governs initial localization and activity of the major cell-wall synthesis machinery in E. coli
Source: eLife. 2020 Feb 20;9:e50629. doi: 10.7554/eLife.50629 (PMC7089770; doi:10.7554/eLife.50629)
Supplement: Source data 1. [file elife-50629-data1.zip › data/fast/PAmCherry/MreCD50_3.txt]

X Y ID
223.198	473.388	1.000
224.234	473.967	1.000
223.344	473.942	1.000
223.376	474.187	1.000
223.570	472.981	1.000
163.777	17.884	2.000
162.726	18.990	2.000
163.693	18.427	2.000
165.508	19.574	2.000
166.300	20.819	2.000
166.863	20.480	2.000
168.582	21.740	2.000
171.012	22.090	2.000
171.468	21.869	2.000
172.093	22.189	2.000
172.489	21.006	2.000
77.739	255.369	3.000
78.166	255.489	3.000
78.040	255.623	3.000
77.803	255.361	3.000
78.190	255.228	3.000
78.012	255.099	3.000
78.067	255.578	3.000
77.850	255.619	3.000
122.240	34.234	4.000
120.602	35.039	4.000
120.471	34.645	4.000
120.651	34.497	4.000
117.926	35.611	4.000
115.718	34.641	4.000
115.449	35.384	4.000
146.303	440.574	5.000
146.274	441.036	5.000
145.311	440.568	5.000
342.673	244.650	6.000
342.905	244.868	6.000
59.670	226.009	7.000
59.347	226.187	7.000
59.323	225.684	7.000
59.497	225.908	7.000
414.646	77.274	8.000
415.034	78.326	8.000
415.674	78.030	8.000
415.178	78.656	8.000
414.368	79.138	8.000
414.991	78.595	8.000
147.267	439.532	9.000
147.543	438.935	9.000
148.639	440.096	9.000
147.487	440.200	9.000
148.298	440.225	9.000
147.144	440.273	9.000
145.836	440.697	9.000
146.075	441.812	9.000
145.549	442.769	9.000
145.555	445.606	9.000
222.531	474.184	10.000
222.208	475.109	10.000
222.071	474.103	10.000
219.983	473.153	10.000
219.768	473.801	10.000
218.341	473.478	10.000
217.064	473.916	10.000
373.337	185.050	11.000
373.622	184.572	11.000
372.832	183.374	11.000
372.294	182.673	11.000
371.775	182.204	11.000
372.619	183.294	11.000
371.124	181.832	11.000
370.685	181.705	11.000
370.438	182.162	11.000
59.321	225.790	12.000
59.252	226.367	12.000
59.430	226.190	12.000
59.108	226.375	12.000
58.878	226.092	12.000
59.197	226.246	12.000
58.757	226.135	12.000
59.033	226.298	12.000
59.134	226.032	12.000
59.318	226.115	12.000
62.348	456.418	13.000
61.223	455.657	13.000
61.149	457.289	13.000
217.069	408.762	14.000
217.924	409.666	14.000
216.670	409.398	14.000
217.739	409.458	14.000
218.467	410.124	14.000
218.391	410.636	14.000
218.333	410.076	14.000
217.704	409.865	14.000
218.360	409.720	14.000
218.366	409.769	14.000
218.319	410.451	14.000
219.291	410.721	14.000
218.475	409.347	14.000
217.914	409.288	14.000
218.161	409.507	14.000
218.044	409.438	14.000
415.412	80.570	15.000
415.461	80.627	15.000
414.333	83.884	15.000
414.220	82.358	15.000
41.544	266.294	16.000
40.501	265.856	16.000
40.902	265.964	16.000
144.315	444.728	17.000
144.966	445.785	17.000
321.132	211.722	18.000
320.967	212.226	18.000
370.199	181.167	19.000
371.405	181.500	19.000
40.848	267.098	20.000
39.711	265.992	20.000
40.735	265.193	20.000
59.079	225.839	21.000
58.895	225.949	21.000
59.107	226.139	21.000
59.264	225.995	21.000
58.861	225.991	21.000
58.978	226.431	21.000
59.182	225.780	21.000
58.773	226.300	21.000
59.605	226.080	21.000
59.242	226.042	21.000
35.679	250.459	22.000
35.824	250.505	22.000
35.596	250.656	22.000
126.038	19.225	23.000
125.332	19.532	23.000
187.396	12.069	24.000
186.758	11.734	24.000
187.763	11.593	24.000
187.727	11.276	24.000
188.276	9.597	24.000
371.700	182.271	25.000
371.277	182.916	25.000
371.114	183.162	25.000
370.852	183.120	25.000
372.169	183.095	25.000
372.925	183.689	25.000
372.664	185.404	25.000
36.990	250.630	26.000
37.641	250.885	26.000
412.786	84.540	27.000
414.415	82.260	27.000
415.811	81.543	27.000
415.265	82.308	27.000
372.378	185.059	28.000
371.800	184.862	28.000
38.725	249.331	29.000
38.459	248.614	29.000
99.901	194.579	30.000
98.029	195.785	30.000
38.973	247.904	31.000
38.368	248.280	31.000
37.969	247.835	31.000
37.800	247.405	31.000
212.263	466.845	32.000
213.737	466.124	32.000
214.229	468.022	32.000
213.225	467.304	32.000
213.758	465.871	32.000
213.892	464.733	32.000
213.657	463.568	32.000
213.452	464.634	32.000
214.081	465.240	32.000
213.278	465.811	32.000
213.291	466.317	32.000
38.744	248.377	33.000
39.221	248.607	33.000
38.950	248.889	33.000
303.006	262.174	34.000
301.910	262.142	34.000
301.041	263.034	34.000
300.804	262.939	34.000
301.332	262.699	34.000
299.156	262.404	34.000
299.285	262.543	34.000
298.953	262.771	34.000
299.697	262.884	34.000
300.142	262.380	34.000
299.874	262.144	34.000
300.302	262.062	34.000
299.086	262.158	34.000
297.489	264.204	34.000
297.551	263.522	34.000
297.521	263.501	34.000
99.098	201.103	35.000
98.479	201.630	35.000
40.257	250.655	36.000
39.748	250.782	36.000
40.460	249.869	36.000
40.922	251.031	36.000
41.009	250.299	36.000
41.902	249.581	36.000
42.524	250.066	36.000
42.269	249.751	36.000
41.235	250.323	36.000
40.250	250.456	36.000
39.918	250.567	36.000
39.609	251.563	36.000
40.203	252.020	36.000
39.787	253.349	36.000
39.108	251.699	36.000
39.358	251.582	36.000
39.590	250.337	36.000
96.804	200.014	37.000
98.907	199.505	37.000
99.970	198.843	37.000
101.129	197.257	37.000
100.226	197.890	37.000
100.584	196.579	37.000
101.950	197.071	37.000
412.480	90.117	38.000
409.763	88.680	38.000
412.280	88.932	38.000
164.898	407.344	39.000
161.238	409.798	39.000
160.504	410.408	39.000
160.514	409.160	39.000
216.233	466.465	40.000
216.490	467.804	40.000
217.183	467.605	40.000
163.624	407.493	41.000
161.653	407.840	41.000
220.314	466.707	42.000
219.559	467.570	42.000
219.428	468.580	42.000
218.887	470.040	42.000
158.663	407.418	43.000
158.514	408.049	43.000
210.901	97.927	44.000
209.911	95.460	44.000
159.490	410.238	45.000
159.687	410.383	45.000
158.350	408.915	45.000
158.976	410.764	45.000
39.110	249.862	46.000
38.226	250.406	46.000
28.684	94.632	47.000
28.115	94.203	47.000
27.997	95.240	47.000
209.885	96.478	48.000
209.555	98.309	48.000
209.412	99.671	48.000
275.967	439.524	49.000
275.748	439.705	49.000
185.570	446.234	50.000
185.372	447.996	50.000
186.682	448.271	50.000
186.192	449.379	50.000
185.983	450.893	50.000
185.035	450.998	50.000
39.843	250.058	51.000
40.051	251.509	51.000
351.252	247.374	52.000
351.989	246.669	52.000
352.155	246.426	52.000
352.319	246.696	52.000
208.817	98.251	53.000
208.183	95.325	53.000
40.185	252.240	54.000
40.497	251.310	54.000
40.439	251.295	54.000
39.094	251.842	54.000
40.826	252.037	54.000
305.060	263.120	55.000
305.157	263.267	55.000
353.948	242.345	56.000
355.536	242.111	56.000
357.211	241.347	56.000
275.741	439.297	57.000
275.882	439.736	57.000
217.908	464.259	58.000
217.905	464.221	58.000
217.817	464.183	58.000
220.126	468.862	59.000
220.397	469.456	59.000
220.297	470.587	59.000
218.561	471.218	59.000
217.712	470.475	59.000
215.123	469.976	59.000
88.428	192.782	60.000
87.776	193.009	60.000
217.895	468.111	61.000
218.757	468.138	61.000
218.109	465.319	62.000
218.529	465.602	62.000
218.177	465.516	62.000
218.136	466.743	62.000
275.937	439.916	63.000
275.845	439.362	63.000
275.945	439.670	63.000
275.514	439.890	64.000
276.009	439.576	64.000
136.847	430.161	65.000
136.619	430.420	65.000
275.744	439.473	66.000
275.839	439.665	66.000
328.500	443.303	67.000
328.612	443.425	67.000
328.943	443.214	67.000
329.182	443.447	67.000
233.405	398.916	68.000
234.986	398.142	68.000
275.887	439.856	69.000
275.710	439.604	69.000
328.643	443.140	70.000
328.888	443.368	70.000
275.935	439.606	71.000
276.245	439.712	71.000
275.641	440.045	71.000
235.023	399.509	72.000
234.557	397.970	72.000
234.408	398.617	72.000
234.228	398.295	72.000
99.357	61.642	73.000
99.834	60.845	73.000
99.805	60.853	73.000
99.547	60.651	74.000
99.301	61.208	74.000
99.544	60.685	74.000
99.677	60.694	74.000
99.572	60.987	74.000
99.448	60.791	75.000
99.496	60.820	75.000
99.910	60.704	75.000
100.147	60.829	75.000
99.309	61.139	75.000
99.823	61.171	76.000
99.606	60.422	76.000
99.484	60.403	76.000
99.699	60.737	76.000
192.185	461.260	77.000
191.904	461.166	77.000
192.091	460.852	77.000
325.423	455.684	78.000
325.697	455.951	78.000
325.620	455.876	78.000
21.825	458.318	79.000
23.149	457.556	79.000
23.768	457.470	79.000
21.080	457.521	79.000
20.412	458.003	79.000
18.280	458.750	79.000
65.876	213.931	80.000
65.434	214.160	80.000
65.482	214.471	80.000
65.485	214.607	80.000
65.290	214.149	80.000
65.450	214.264	80.000
65.686	214.448	80.000
65.427	214.443	80.000
65.563	214.355	80.000
65.347	214.457	80.000
65.407	214.726	80.000
65.556	214.659	80.000
65.578	214.755	80.000
65.452	214.061	80.000
65.410	214.583	80.000
65.505	214.659	80.000
65.448	214.486	80.000
65.268	214.350	80.000
65.679	214.608	80.000
65.450	214.360	80.000
64.215	244.653	81.000
63.671	245.032	81.000
69.604	45.335	82.000
68.922	45.219	82.000
68.256	44.610	82.000
67.013	45.535	82.000
67.589	44.189	82.000
69.469	44.136	82.000
69.387	43.963	82.000
99.382	60.725	83.000
99.501	60.765	83.000
99.492	60.203	83.000
99.416	60.604	83.000
99.441	60.646	83.000
100.017	60.775	83.000
99.359	60.742	83.000
99.580	60.865	83.000
99.748	61.092	83.000
99.220	60.382	83.000
192.801	462.409	84.000
192.159	464.295	84.000
192.150	463.732	84.000
192.959	463.466	84.000
192.554	464.223	84.000
252.238	44.891	85.000
252.217	44.886	85.000
252.410	43.802	85.000
252.263	43.455	85.000
251.733	43.196	85.000
252.726	43.325	85.000
325.708	455.726	86.000
325.588	455.911	86.000
325.594	455.790	86.000
325.636	455.782	86.000
420.028	251.971	87.000
420.137	252.362	87.000
420.102	252.385	87.000
419.850	252.118	87.000
419.864	252.971	87.000
419.999	252.206	87.000
419.712	252.685	87.000
419.527	252.778	87.000
419.888	252.567	87.000
419.699	252.607	87.000
4.613	415.006	88.000
4.644	415.297	88.000
101.078	231.924	89.000
101.127	231.854	89.000
99.613	231.629	89.000
98.754	231.506	89.000
64.936	244.808	90.000
65.431	244.213	90.000
66.039	242.750	90.000
65.776	241.954	90.000
166.595	50.317	91.000
166.390	49.225	91.000
165.654	51.151	91.000
226.891	15.915	92.000
226.236	14.368	92.000
225.571	14.441	92.000
224.402	15.320	92.000
224.206	15.118	92.000
224.111	13.721	92.000
223.828	14.813	92.000
223.922	14.347	92.000
365.785	248.447	93.000
366.296	249.077	93.000
366.530	249.756	93.000
366.128	249.282	93.000
367.521	248.201	93.000
367.651	248.226	93.000
444.485	235.521	94.000
444.040	234.580	94.000
443.344	234.876	94.000
105.450	207.840	95.000
105.094	207.469	95.000
104.870	209.170	95.000
105.261	208.791	95.000
262.180	426.506	96.000
261.971	425.542	96.000
261.308	425.552	96.000
261.309	423.289	96.000
112.401	453.385	97.000
113.512	451.483	97.000
194.292	465.579	98.000
194.364	466.261	98.000
193.675	465.708	98.000
193.143	464.732	98.000
193.673	465.020	98.000
193.144	463.573	98.000
193.164	463.004	98.000
192.295	463.746	98.000
-10.309	240.173	99.000
-10.591	240.895	99.000
-10.725	240.491	99.000
-11.318	240.107	99.000
99.716	231.324	100.000
98.983	230.970	100.000
97.508	231.278	100.000
165.312	48.625	101.000
164.316	48.361	101.000
165.925	49.965	101.000
232.546	10.019	102.000
232.722	10.217	102.000
233.505	9.821	102.000
233.372	9.698	102.000
233.082	9.611	102.000
233.090	9.526	102.000
233.101	9.701	102.000
232.706	9.928	102.000
233.386	9.681	102.000
233.189	9.615	102.000
233.294	9.559	102.000
233.409	9.844	102.000
233.793	9.649	102.000
233.369	9.486	102.000
233.278	9.563	102.000
233.120	9.681	102.000
232.939	9.644	102.000
233.466	9.500	102.000
233.149	9.450	102.000
233.047	9.473	102.000
233.296	9.281	102.000
233.185	9.586	102.000
233.025	9.475	102.000
233.110	9.532	102.000
232.940	9.885	102.000
233.202	9.317	102.000
253.497	43.367	103.000
253.203	43.859	103.000
298.944	247.996	104.000
298.917	247.372	104.000
299.335	246.765	104.000
297.027	245.322	104.000
295.777	243.598	104.000
295.848	244.394	104.000
295.838	243.871	104.000
295.798	244.048	104.000
295.544	244.092	104.000
9.867	217.321	105.000
10.967	217.576	105.000
12.400	217.640	105.000
99.520	60.515	106.000
99.551	60.484	106.000
100.035	60.657	106.000
99.506	60.193	106.000
139.114	79.003	107.000
140.051	79.007	107.000
139.539	79.819	107.000
139.358	79.158	107.000
167.735	75.848	108.000
167.227	76.483	108.000
166.258	75.519	108.000
164.506	75.345	108.000
163.420	77.870	108.000
223.851	14.964	109.000
223.796	15.938	109.000
223.348	15.521	109.000
223.679	16.881	109.000
166.092	51.808	110.000
165.817	51.652	110.000
164.503	51.766	110.000
163.848	52.367	110.000
163.386	50.872	110.000
163.320	51.247	110.000
162.217	51.877	110.000
163.546	51.126	110.000
164.404	51.654	110.000
162.512	50.593	110.000
162.030	52.804	110.000
164.048	54.391	110.000
164.103	54.678	110.000
163.801	55.098	110.000
252.937	44.808	111.000
251.446	44.819	111.000
250.572	45.948	111.000
250.331	45.501	111.000
250.783	45.691	111.000
419.389	252.638	112.000
419.846	252.671	112.000
419.828	252.393	112.000
419.370	252.093	112.000
419.489	252.395	112.000
139.773	78.576	113.000
140.121	78.850	113.000
139.504	78.559	113.000
140.230	79.244	113.000
139.717	78.022	113.000
140.117	78.404	113.000
141.087	80.035	113.000
141.180	80.266	113.000
141.188	80.520	113.000
141.502	80.512	113.000
141.692	78.925	113.000
140.369	78.118	113.000
140.551	77.523	113.000
224.768	16.984	114.000
224.746	16.878	114.000
224.624	17.178	114.000
224.432	17.838	114.000
9.584	203.960	115.000
8.727	204.389	115.000
250.835	45.655	116.000
251.121	44.569	116.000
252.377	44.135	116.000
303.455	235.906	117.000
301.584	236.953	117.000
302.166	237.916	117.000
301.009	238.258	117.000
300.863	237.112	117.000
300.732	237.803	117.000
303.720	237.864	117.000
303.222	236.396	117.000
303.916	237.484	117.000
304.750	239.596	117.000
306.273	238.647	117.000
306.378	238.906	117.000
308.632	239.494	117.000
309.653	239.613	117.000
308.394	240.989	117.000
308.937	241.869	117.000
308.737	243.259	117.000
309.887	241.461	117.000
310.385	240.643	117.000
309.873	240.120	117.000
309.295	240.443	117.000
309.129	241.038	117.000
310.316	240.833	117.000
309.794	239.943	117.000
419.329	252.606	118.000
419.381	252.161	118.000
419.255	252.543	118.000
420.027	252.059	118.000
419.897	252.568	118.000
64.820	214.817	119.000
65.405	215.153	119.000
65.105	214.242	119.000
65.678	214.084	119.000
65.796	214.753	119.000
65.245	214.956	119.000
65.246	214.941	119.000
201.505	72.293	120.000
200.876	74.207	120.000
203.210	74.773	121.000
202.723	74.262	121.000
203.426	73.857	121.000
203.556	71.845	121.000
203.159	72.260	121.000
224.080	14.957	122.000
223.635	14.365	122.000
360.880	235.863	123.000
362.004	236.225	123.000
251.212	43.771	124.000
251.609	44.436	124.000
224.425	12.787	125.000
223.957	12.882	125.000
361.260	236.393	126.000
361.025	235.710	126.000
359.625	236.255	126.000
358.542	235.818	126.000
420.022	252.189	127.000
419.910	252.786	127.000
419.740	252.574	127.000
420.154	252.474	127.000
418.904	252.491	127.000
419.456	252.255	127.000
419.700	252.380	127.000
419.074	252.537	127.000
419.744	252.818	127.000
65.740	215.046	128.000
65.167	214.449	128.000
65.685	214.732	128.000
203.252	71.523	129.000
203.721	72.236	129.000
203.623	74.166	129.000
203.181	73.924	129.000
203.159	73.710	129.000
202.178	74.682	129.000
202.684	74.707	129.000
203.306	75.287	129.000
202.104	75.895	129.000
199.985	78.507	129.000
199.692	78.818	129.000
200.244	78.431	129.000
223.070	13.380	130.000
224.933	14.545	130.000
139.264	78.143	131.000
138.267	79.459	131.000
359.674	236.768	132.000
361.017	236.082	132.000
359.814	235.767	132.000
359.748	235.989	132.000
137.639	80.429	133.000
138.235	80.420	133.000
137.896	79.616	133.000
138.105	79.605	133.000
139.184	78.890	133.000
232.493	9.822	134.000
232.586	9.716	134.000
233.050	9.541	134.000
232.900	9.511	134.000
359.836	236.095	135.000
360.456	237.198	135.000
233.061	9.345	136.000
232.840	9.528	136.000
232.566	9.489	136.000
306.414	443.043	137.000
306.363	442.735	137.000
306.294	443.093	137.000
138.373	77.846	138.000
138.997	78.962	138.000
421.024	266.673	139.000
420.276	267.632	139.000
424.737	266.173	139.000
221.733	26.008	140.000
222.150	28.603	140.000
222.312	29.559	140.000
58.282	227.695	141.000
58.209	228.985	141.000
202.534	79.520	142.000
203.746	78.810	142.000
204.152	79.552	142.000
419.450	252.532	143.000
419.567	252.408	143.000
419.520	252.542	143.000
419.486	252.352	143.000
419.761	252.629	143.000
420.096	252.367	143.000
419.949	252.405	143.000
419.460	252.546	143.000
419.600	252.505	143.000
419.803	252.712	143.000
419.050	252.320	143.000
419.973	252.485	143.000
419.744	252.382	143.000
418.894	252.142	143.000
419.581	252.829	143.000
419.606	252.507	143.000
419.716	252.367	143.000
419.478	252.422	143.000
223.351	27.204	144.000
222.757	29.235	144.000
221.872	29.574	144.000
222.418	29.320	144.000
223.280	29.385	144.000
222.344	29.636	144.000
221.855	29.466	144.000
205.671	78.913	145.000
206.126	78.866	145.000
103.867	231.242	146.000
102.745	231.159	146.000
102.227	231.951	146.000
102.407	233.503	146.000
101.813	235.149	146.000
248.924	45.342	147.000
248.534	45.103	147.000
249.353	45.938	147.000
247.887	46.001	147.000
359.468	236.499	148.000
359.158	235.491	148.000
361.119	236.242	148.000
363.222	236.463	148.000
220.810	30.555	149.000
220.846	31.123	149.000
222.457	31.433	149.000
221.225	31.520	149.000
221.073	33.030	149.000
63.649	64.161	150.000
63.452	64.277	150.000
63.275	63.740	150.000
64.062	63.334	150.000
63.524	63.536	150.000
63.219	62.996	150.000
63.591	62.974	150.000
248.379	45.838	151.000
247.514	45.364	151.000
246.765	46.239	151.000
248.143	45.860	151.000
247.593	45.828	151.000
246.540	45.262	151.000
246.318	44.929	151.000
246.103	44.232	151.000
245.230	45.354	151.000
330.556	247.149	152.000
333.405	243.421	152.000
334.502	239.695	152.000
419.565	252.366	153.000
419.041	252.301	153.000
419.951	251.956	153.000
63.682	61.789	154.000
64.442	62.315	154.000
335.120	236.902	155.000
333.814	241.565	155.000
101.997	237.663	156.000
101.734	236.077	156.000
102.048	232.961	156.000
103.201	232.757	156.000
102.892	233.399	156.000
332.013	249.639	157.000
336.079	251.632	157.000
339.193	253.577	157.000
337.645	254.458	157.000
337.339	254.724	157.000
436.152	212.393	158.000
436.286	215.867	158.000
159.092	74.457	159.000
159.725	74.437	159.000
160.124	74.482	159.000
227.852	43.748	160.000
228.197	43.956	160.000
228.227	44.180	160.000
228.667	43.552	160.000
335.661	249.007	161.000
337.213	251.627	161.000
330.708	257.263	162.000
330.328	256.534	162.000
228.769	43.477	163.000
228.918	42.680	163.000
228.084	42.683	163.000
232.975	17.760	164.000
233.027	16.741	164.000
419.565	251.952	165.000
419.671	252.434	165.000
419.677	252.571	165.000
420.020	252.326	165.000
226.591	41.386	166.000
226.688	42.286	166.000
420.046	252.527	167.000
420.228	252.122	167.000
419.777	251.908	167.000
364.597	233.695	168.000
365.120	232.522	168.000
365.224	232.321	168.000
226.056	41.595	169.000
225.752	41.526	169.000
225.438	42.334	169.000
225.201	42.113	169.000
225.615	42.682	169.000
284.730	443.422	170.000
285.539	442.604	170.000
186.466	424.109	171.000
186.565	423.662	171.000
195.501	52.029	172.000
195.463	52.633	172.000
225.026	41.582	173.000
224.416	42.256	173.000
362.196	236.466	174.000
362.445	236.761	174.000
124.774	43.540	175.000
125.732	44.267	175.000
126.681	40.238	176.000
126.706	42.332	176.000
11.870	213.314	177.000
12.704	214.031	177.000
86.338	235.143	178.000
84.830	235.348	178.000
83.944	236.014	178.000
83.309	236.525	178.000
83.906	235.360	178.000
84.019	235.104	178.000
74.550	250.536	179.000
75.378	250.075	179.000
74.846	250.283	179.000
173.302	28.092	180.000
173.956	28.248	180.000
173.737	28.501	180.000
174.012	27.943	180.000
173.311	27.624	180.000
173.577	27.930	180.000
225.985	67.546	181.000
226.058	68.716	181.000
226.148	68.492	181.000
226.546	67.220	181.000
226.071	66.428	181.000
375.786	220.415	182.000
375.871	220.398	182.000
16.560	215.886	183.000
17.430	215.720	183.000
171.733	449.607	184.000
172.847	450.574	184.000
171.024	451.565	184.000
171.359	451.898	184.000
171.470	452.026	184.000
171.144	451.943	184.000
226.253	5.041	185.000
226.422	5.367	185.000
27.587	210.333	186.000
27.475	208.767	186.000
26.343	208.221	186.000
74.843	249.735	187.000
75.281	250.734	187.000
82.334	237.472	188.000
82.032	236.469	188.000
82.584	235.315	188.000
83.845	234.471	188.000
83.452	234.670	188.000
83.377	235.062	188.000
82.525	235.557	188.000
83.556	236.035	188.000
173.234	28.146	189.000
172.958	28.816	189.000
172.527	28.157	189.000
390.939	230.780	190.000
391.750	230.852	190.000
392.466	230.607	190.000
393.186	230.610	190.000
241.044	418.571	191.000
240.730	420.203	191.000
239.939	419.737	191.000
271.928	396.487	192.000
272.034	397.145	192.000
174.304	28.286	193.000
174.506	29.091	193.000
174.165	28.992	193.000
209.962	71.666	194.000
208.432	71.130	194.000
229.724	7.755	195.000
229.962	7.560	195.000
229.991	7.737	195.000
230.297	7.465	195.000
231.309	7.993	195.000
32.186	447.387	196.000
30.932	448.839	196.000
30.800	448.084	196.000
56.766	257.285	197.000
57.932	257.049	197.000
58.077	256.975	197.000
58.942	255.503	197.000
59.547	256.196	197.000
173.868	28.522	198.000
174.498	28.309	198.000
81.892	236.990	199.000
82.148	235.770	199.000
81.557	235.384	199.000
81.860	235.966	199.000
82.029	235.816	199.000
82.996	236.239	199.000
83.740	236.251	199.000
83.777	234.847	199.000
83.713	235.008	199.000
83.773	234.312	199.000
231.616	7.473	200.000
229.392	7.642	200.000
230.194	8.530	200.000
230.605	9.822	200.000
232.409	10.139	200.000
74.532	246.394	201.000
74.814	247.147	201.000
75.198	246.669	201.000
237.292	21.079	202.000
237.142	20.100	202.000
237.100	20.167	202.000
237.263	20.130	202.000
237.188	20.168	202.000
236.979	20.102	202.000
237.547	19.995	202.000
237.291	19.613	202.000
237.419	20.254	202.000
237.130	20.325	202.000
237.035	19.930	202.000
237.318	20.180	202.000
237.250	20.152	202.000
237.002	19.823	202.000
237.346	20.396	202.000
237.275	20.231	202.000
237.293	20.230	202.000
237.007	20.003	202.000
237.091	20.005	202.000
237.237	20.058	202.000
237.290	19.993	202.000
237.359	20.396	202.000
237.147	19.959	202.000
236.926	20.082	202.000
236.983	20.445	202.000
237.230	20.285	202.000
58.636	257.347	203.000
58.789	257.820	203.000
393.790	228.373	204.000
393.532	228.737	204.000
84.620	235.112	205.000
83.833	234.671	205.000
84.388	235.108	205.000
84.511	235.062	205.000
84.687	234.135	205.000
82.766	234.784	205.000
82.358	237.627	205.000
82.156	237.413	205.000
82.260	238.154	205.000
82.296	237.967	205.000
81.739	238.244	205.000
79.970	236.784	205.000
57.241	257.875	206.000
57.418	258.201	206.000
57.129	258.197	206.000
56.948	258.751	206.000
55.699	259.385	206.000
75.697	245.782	207.000
75.478	246.118	207.000
74.282	246.816	207.000
74.510	248.366	207.000
36.149	264.784	208.000
36.229	264.272	208.000
74.762	247.662	209.000
75.170	248.157	209.000
36.188	264.933	210.000
36.406	265.335	210.000
35.660	264.622	210.000
408.977	72.157	211.000
410.105	72.726	211.000
409.156	72.460	211.000
390.399	227.809	212.000
389.857	227.832	212.000
388.829	228.831	212.000
409.779	72.541	213.000
409.340	72.581	213.000
408.916	71.074	213.000
407.893	70.631	213.000
34.281	264.300	214.000
33.367	263.481	214.000
34.168	262.922	214.000
80.355	236.316	215.000
79.511	236.846	215.000
79.318	237.574	215.000
79.425	237.415	215.000
79.042	236.732	215.000
79.218	237.368	215.000
78.982	237.036	215.000
33.202	263.768	216.000
33.586	264.064	216.000
34.117	264.147	217.000
33.766	264.132	217.000
78.942	238.110	218.000
79.049	238.294	218.000
78.545	237.136	218.000
82.363	248.819	219.000
82.517	248.260	219.000
81.884	248.611	219.000
81.609	248.370	219.000
82.012	248.072	219.000
79.713	237.732	220.000
79.786	237.620	220.000
407.639	74.446	221.000
407.848	75.267	221.000
407.801	75.487	221.000
408.451	76.111	221.000
407.735	75.550	221.000
408.873	74.623	221.000
408.257	73.782	221.000
407.714	75.232	221.000
406.951	75.875	222.000
406.599	76.101	222.000
81.900	248.769	223.000
82.152	248.381	223.000
81.976	247.969	223.000
82.085	248.612	223.000
82.276	248.463	223.000
82.329	248.392	223.000
82.577	248.637	224.000
82.154	248.536	224.000
82.188	248.463	224.000
82.351	248.191	224.000
82.845	248.447	224.000
82.477	248.422	224.000
82.382	248.242	224.000
82.799	248.421	224.000
82.556	248.356	224.000
82.114	248.327	224.000
82.625	248.643	224.000
81.896	248.842	224.000
82.275	248.923	224.000
82.688	248.064	224.000
82.492	248.565	224.000
532.630	312.231	225.000
533.918	312.807	225.000
533.409	312.276	225.000
532.835	312.231	225.000
406.197	74.497	226.000
405.919	73.661	226.000
404.265	72.258	227.000
404.703	72.509	227.000
82.036	248.682	228.000
82.532	248.492	228.000
82.441	248.726	228.000
82.223	248.484	229.000
82.224	248.772	229.000
82.233	248.468	229.000
81.826	249.172	229.000
223.274	433.905	230.000
223.555	434.024	230.000
82.201	248.717	231.000
81.774	248.270	231.000
275.499	439.036	232.000
275.384	440.026	232.000
274.591	439.853	232.000
222.610	436.230	233.000
221.973	436.682	233.000
223.329	436.507	233.000
223.522	437.215	233.000
221.885	438.715	234.000
222.421	436.837	234.000
187.339	450.755	235.000
188.186	452.018	235.000
222.143	438.243	236.000
222.229	437.301	236.000
222.228	437.908	236.000
224.353	439.183	236.000
225.405	439.441	236.000
227.825	436.435	237.000
227.020	434.210	237.000
228.000	436.056	237.000
187.781	449.387	238.000
185.581	449.950	238.000
229.687	437.474	239.000
226.755	436.044	239.000
225.549	435.005	239.000
225.214	436.376	240.000
223.209	435.184	240.000
-19.771	404.618	241.000
-19.265	404.977	241.000
-19.990	404.857	241.000
371.454	237.476	242.000
371.522	238.323	242.000
-20.292	404.551	243.000
-20.066	405.227	243.000
149.348	58.910	244.000
149.633	58.089	244.000
149.596	58.714	244.000
51.384	266.924	245.000
52.255	267.224	245.000
53.039	267.229	245.000
148.873	89.229	246.000
151.576	89.011	246.000
153.357	90.156	246.000
152.498	89.964	246.000
152.037	90.884	246.000
285.622	255.927	247.000
285.418	255.803	247.000
350.845	270.207	248.000
352.511	268.683	248.000
354.290	174.034	249.000
355.177	174.954	249.000
58.834	252.936	250.000
59.486	252.302	250.000
60.066	252.881	250.000
35.438	105.710	251.000
35.294	105.340	251.000
35.659	105.843	251.000
237.505	23.949	252.000
237.115	23.710	252.000
237.138	24.002	252.000
433.374	235.724	253.000
433.256	235.644	253.000
433.992	235.527	253.000
434.225	235.405	253.000
435.037	235.442	253.000
53.327	268.292	254.000
52.182	267.987	254.000
59.837	252.706	255.000
59.628	251.973	255.000
149.745	28.895	256.000
149.933	28.190	256.000
152.042	29.197	256.000
151.294	30.603	256.000
154.732	31.073	256.000
247.481	465.472	257.000
247.560	465.515	257.000
315.312	196.955	258.000
316.027	195.597	258.000
153.045	88.617	259.000
153.655	87.650	259.000
55.861	267.361	260.000
56.099	267.318	260.000
56.419	265.649	260.000
55.559	265.741	260.000
55.564	265.785	260.000
55.521	265.752	260.000
55.055	266.115	260.000
55.472	266.103	260.000
55.311	266.022	260.000
54.871	266.450	260.000
55.327	266.428	260.000
55.795	266.291	260.000
225.946	425.296	261.000
225.336	424.729	261.000
315.611	195.377	262.000
314.678	196.050	262.000
436.994	237.330	263.000
435.904	236.828	263.000
175.047	31.552	264.000
174.703	32.227	264.000
175.256	32.188	264.000
175.512	32.450	264.000
175.625	32.895	264.000
176.050	32.892	264.000
175.469	32.417	264.000
175.773	32.311	264.000
175.385	32.346	264.000
175.189	31.958	264.000
175.043	32.570	264.000
174.713	33.739	264.000
175.468	33.511	264.000
175.833	33.595	264.000
176.129	33.007	264.000
176.912	33.902	264.000
176.615	33.679	264.000
177.622	33.500	264.000
177.183	34.155	264.000
177.157	33.947	264.000
176.677	33.782	264.000
176.844	33.366	264.000
177.352	34.062	264.000
57.992	254.415	265.000
57.647	255.189	265.000
224.225	425.655	266.000
225.070	426.268	266.000
223.782	426.325	266.000
224.945	425.915	266.000
57.732	255.091	267.000
57.601	254.974	267.000
168.179	435.400	268.000
166.766	436.583	268.000
167.008	437.647	268.000
167.218	437.024	268.000
76.827	231.305	269.000
76.880	233.089	269.000
40.397	238.733	270.000
41.311	237.698	270.000
41.335	237.330	270.000
58.594	254.200	271.000
59.122	253.235	271.000
59.558	252.513	271.000
58.729	252.110	271.000
58.407	251.914	271.000
169.134	436.463	272.000
169.164	435.687	272.000
224.098	424.913	273.000
223.162	424.348	273.000
40.725	237.082	274.000
40.817	237.046	274.000
42.414	236.661	274.000
42.188	237.152	274.000
42.279	236.838	274.000
74.485	233.166	275.000
71.055	233.149	275.000
70.549	232.715	275.000
54.016	265.741	276.000
54.883	265.236	276.000
55.940	266.041	276.000
56.382	265.518	276.000
143.686	65.009	277.000
144.276	65.908	277.000
207.955	449.734	278.000
207.051	450.156	278.000
269.395	400.767	279.000
269.496	401.169	279.000
314.181	196.855	280.000
314.704	196.924	280.000
314.429	197.079	280.000
314.912	196.974	280.000
464.527	221.354	281.000
465.141	221.092	281.000
43.288	235.771	282.000
42.757	235.812	282.000
43.517	236.121	282.000
269.411	400.952	283.000
269.547	400.948	283.000
269.826	400.787	283.000
269.100	400.789	283.000
269.058	401.046	283.000
269.146	401.009	283.000
269.128	400.396	283.000
55.382	266.185	284.000
55.461	265.683	284.000
56.144	264.628	284.000
55.182	265.198	284.000
42.878	234.403	285.000
41.893	233.859	285.000
42.186	233.737	285.000
177.677	33.406	286.000
178.272	33.159	286.000
178.899	33.795	286.000
179.045	33.381	286.000
178.738	33.119	286.000
178.707	33.772	286.000
178.408	33.549	286.000
178.774	33.178	286.000
315.926	201.745	287.000
314.805	200.275	287.000
315.380	201.394	288.000
314.464	201.407	288.000
43.318	235.189	289.000
43.363	235.877	289.000
178.698	33.540	290.000
178.141	33.413	290.000
43.473	236.100	291.000
43.499	236.122	291.000
43.490	236.278	291.000
43.065	236.759	291.000
43.069	236.249	291.000
270.376	400.941	292.000
268.993	400.813	292.000
44.131	235.529	293.000
44.724	236.280	293.000
264.516	454.436	294.000
264.772	453.974	294.000
265.109	452.022	294.000
265.609	453.194	294.000
265.213	452.868	294.000
265.866	452.040	294.000
269.370	401.203	295.000
269.771	400.783	295.000
270.111	400.751	295.000
269.678	400.682	295.000
269.823	400.658	295.000
269.720	400.937	295.000
269.422	400.030	295.000
269.529	400.458	295.000
270.071	401.460	295.000
147.064	72.180	296.000
146.667	72.561	296.000
142.475	73.432	297.000
140.482	72.487	297.000
141.502	71.666	297.000
142.923	70.744	297.000
269.889	401.139	298.000
269.688	400.828	298.000
143.814	72.879	299.000
144.544	71.882	299.000
143.152	70.567	299.000
140.599	69.100	299.000
138.731	69.724	299.000
138.772	68.885	299.000
138.233	69.889	299.000
277.239	409.924	300.000
277.008	409.215	300.000
60.992	246.323	301.000
61.810	245.555	301.000
60.542	245.281	302.000
61.033	244.320	302.000
61.435	244.243	302.000
61.300	243.976	302.000
61.239	243.966	302.000
61.547	244.050	302.000
60.805	242.969	303.000
60.986	242.889	303.000
60.824	243.151	303.000
61.140	242.426	303.000
61.113	242.477	303.000
61.381	242.537	303.000
376.032	205.355	304.000
376.418	204.113	304.000
66.659	227.156	305.000
66.527	226.169	305.000
66.522	227.255	305.000
66.653	226.790	305.000
66.891	228.228	305.000
66.648	227.727	305.000
67.621	228.234	305.000
67.527	226.336	305.000
68.609	226.773	305.000
68.719	226.656	305.000
68.267	227.351	305.000
35.176	423.619	306.000
35.166	423.843	306.000
185.387	33.518	307.000
185.142	34.017	307.000
185.554	33.517	308.000
184.847	34.009	308.000
185.369	33.581	309.000
184.982	33.575	309.000
275.154	263.438	310.000
275.104	262.889	310.000
295.836	212.501	311.000
295.891	211.900	311.000
231.001	20.565	312.000
229.496	20.794	312.000
215.302	64.261	313.000
216.519	65.426	313.000
216.801	65.237	313.000
356.084	264.829	314.000
357.523	265.251	314.000
357.624	266.691	314.000
357.251	266.643	314.000
140.833	261.580	315.000
139.488	262.182	315.000
139.122	262.310	315.000
139.604	262.092	315.000
139.426	262.641	315.000
139.401	262.519	315.000
139.145	262.882	315.000
139.629	262.892	315.000
139.327	262.325	315.000
139.232	261.726	315.000
250.275	54.758	316.000
250.354	54.634	316.000
249.854	55.511	316.000
249.944	56.352	316.000
250.347	56.401	316.000
330.522	231.709	317.000
330.557	231.646	317.000
332.086	230.399	317.000
333.173	229.711	317.000
445.567	268.191	318.000
445.878	267.437	318.000
446.725	267.852	318.000
412.541	84.976	319.000
411.913	84.703	319.000
411.594	85.560	319.000
125.772	21.654	320.000
126.964	21.986	320.000
217.456	63.991	321.000
217.096	64.638	321.000
420.065	255.446	322.000
419.035	255.065	322.000
419.928	255.064	322.000
419.261	254.449	322.000
66.243	227.384	323.000
64.875	226.755	323.000
64.289	227.033	323.000
358.707	268.619	324.000
356.818	266.914	324.000
357.363	266.117	324.000
358.697	266.472	324.000
359.056	267.044	324.000
359.479	267.940	324.000
359.175	267.294	324.000
360.257	268.341	324.000
361.753	268.369	324.000
455.149	263.191	325.000
455.322	263.099	325.000
456.031	263.073	325.000
454.321	262.263	325.000
453.298	260.972	325.000
453.469	259.585	325.000
216.865	64.584	326.000
216.512	65.862	326.000
229.514	424.218	327.000
228.991	423.687	327.000
406.783	252.022	328.000
406.704	251.093	328.000
405.168	251.345	328.000
406.091	251.289	328.000
405.345	251.165	328.000
404.570	252.336	328.000
404.464	254.098	328.000
403.181	254.920	328.000
403.360	254.639	328.000
401.891	255.887	328.000
401.982	255.377	328.000
403.027	256.361	328.000
403.048	255.888	328.000
403.386	255.714	328.000
404.692	255.687	328.000
403.451	254.366	328.000
400.524	253.531	328.000
400.259	252.911	328.000
401.028	253.913	328.000
402.118	255.676	328.000
64.382	226.376	329.000
65.157	226.545	329.000
217.440	66.306	330.000
217.607	66.045	330.000
216.714	67.286	330.000
338.997	248.519	331.000
339.126	248.650	331.000
338.780	248.609	331.000
338.578	248.849	331.000
339.001	248.602	331.000
338.685	248.696	331.000
338.805	248.777	331.000
339.236	248.409	331.000
339.090	248.612	331.000
338.928	248.762	331.000
339.133	248.788	331.000
338.834	248.562	331.000
338.744	248.897	331.000
339.098	248.924	331.000
339.080	248.715	331.000
338.756	248.890	331.000
338.991	248.764	331.000
338.905	248.680	331.000
338.997	248.861	331.000
339.102	248.725	331.000
338.953	248.896	331.000
65.251	228.234	332.000
64.867	227.991	332.000
64.861	228.637	333.000
63.230	227.185	333.000
218.045	68.563	334.000
218.238	69.569	334.000
216.947	69.180	334.000
216.430	69.150	334.000
217.614	68.930	334.000
217.362	69.339	334.000
332.739	226.908	335.000
331.202	227.596	335.000
331.558	227.245	335.000
333.389	227.499	335.000
453.906	260.107	336.000
454.166	260.336	336.000
215.655	68.430	337.000
215.820	68.051	337.000
215.589	52.558	338.000
215.754	51.823	338.000
215.807	51.775	338.000
215.907	51.425	338.000
216.089	51.779	338.000
215.976	51.812	338.000
215.866	51.860	338.000
404.119	254.653	339.000
403.350	254.913	339.000
402.773	255.144	339.000
402.042	255.363	339.000
402.108	255.441	339.000
402.406	255.313	339.000
400.846	256.567	339.000
400.767	256.715	339.000
401.183	256.661	339.000
401.108	255.058	339.000
400.236	254.383	339.000
399.465	254.198	339.000
66.251	225.238	340.000
65.651	225.390	340.000
65.590	226.612	340.000
66.373	226.930	340.000
66.523	226.540	340.000
66.129	228.045	340.000
215.100	67.219	341.000
215.027	67.420	341.000
216.042	68.311	341.000
215.747	51.716	342.000
215.561	52.084	342.000
215.958	52.017	342.000
215.837	51.728	343.000
216.042	52.408	343.000
216.374	51.712	344.000
215.677	52.321	344.000
188.862	30.475	345.000
191.037	29.606	345.000
191.304	28.888	345.000
399.845	254.014	346.000
399.228	253.723	346.000
400.309	254.936	346.000
400.452	255.080	346.000
400.314	255.695	346.000
400.879	255.933	346.000
401.347	255.887	346.000
400.574	256.488	346.000
400.964	255.324	346.000
400.880	254.926	346.000
400.791	255.245	346.000
400.600	255.433	346.000
400.881	255.303	346.000
400.159	254.309	346.000
401.005	254.101	346.000
401.530	253.504	346.000
400.951	254.225	346.000
401.102	254.041	346.000
401.340	253.191	346.000
401.504	252.303	346.000
401.493	253.154	346.000
401.647	253.589	346.000
402.596	253.425	346.000
215.801	52.075	347.000
215.606	52.208	347.000
215.768	51.356	347.000
189.573	27.562	348.000
190.825	27.624	348.000
191.866	31.146	349.000
191.987	30.267	349.000
189.730	32.095	349.000
216.009	52.361	350.000
215.607	51.800	350.000
215.875	52.163	350.000
216.805	52.242	350.000
72.936	266.271	351.000
71.967	266.261	351.000
449.649	266.683	352.000
449.005	266.521	352.000
450.239	267.045	353.000
451.225	267.682	353.000
397.389	81.199	354.000
397.377	80.600	354.000
72.356	266.055	355.000
72.378	265.608	355.000
71.463	266.226	355.000
397.514	81.646	356.000
397.479	80.265	356.000
398.072	80.004	356.000
397.645	79.335	356.000
397.750	80.219	356.000
397.052	81.816	357.000
396.939	82.097	357.000
397.446	82.174	357.000
397.514	81.013	358.000
398.002	81.971	358.000
398.310	81.569	359.000
398.500	81.677	359.000
164.958	91.191	360.000
164.430	93.364	360.000
163.712	95.470	360.000
163.877	95.587	360.000
163.203	96.462	360.000
162.060	94.287	360.000
163.043	93.374	360.000
162.272	94.411	360.000
53.737	31.271	361.000
54.954	30.539	361.000
54.412	30.824	361.000
53.887	30.932	361.000
53.569	30.854	361.000
52.622	30.859	361.000
130.033	261.316	362.000
130.926	262.306	362.000
131.224	263.012	362.000
130.372	262.797	362.000
160.450	96.664	363.000
160.670	96.038	363.000
163.857	97.052	364.000
165.656	96.614	364.000
166.441	96.830	364.000
132.167	262.930	365.000
130.722	264.128	365.000
129.074	266.182	365.000
128.770	267.313	365.000
129.815	268.010	365.000
129.702	267.436	365.000
129.364	267.822	365.000
129.373	268.413	365.000
129.273	268.545	365.000
128.506	269.255	365.000
127.964	267.842	365.000
128.103	267.383	365.000
128.309	266.192	365.000
128.163	266.935	365.000
128.835	265.858	365.000
130.816	264.801	365.000
133.566	264.626	365.000
134.248	263.415	365.000
134.288	263.464	365.000
134.488	265.162	365.000
136.027	265.547	365.000
136.273	263.577	365.000
136.481	263.605	365.000
135.557	263.319	365.000
137.099	262.712	365.000
137.203	261.860	365.000
72.129	265.840	366.000
72.412	266.745	366.000
72.090	265.738	366.000
72.219	265.874	366.000
163.432	33.509	367.000
165.064	33.013	367.000
100.720	23.670	368.000
100.808	23.658	368.000
100.327	23.509	368.000
100.605	23.600	368.000
100.622	23.633	368.000
398.267	81.893	369.000
398.199	81.512	369.000
398.259	81.010	369.000
398.109	80.912	369.000
397.875	81.227	369.000
398.112	81.310	369.000
398.374	81.691	369.000
397.774	81.426	369.000
398.071	81.216	369.000
397.648	81.548	369.000
399.138	82.257	369.000
399.743	82.445	369.000
399.196	82.278	369.000
400.009	82.742	369.000
397.443	83.123	369.000
100.702	23.437	370.000
100.301	23.364	370.000
100.660	23.492	370.000
100.429	23.483	370.000
100.616	23.277	370.000
100.542	23.805	370.000
100.983	23.506	370.000
371.004	221.609	371.000
370.839	221.199	371.000
14.878	423.162	372.000
15.023	422.238	372.000
15.023	421.873	372.000
16.250	422.655	372.000
72.391	265.875	373.000
72.185	265.342	373.000
72.166	265.661	373.000
72.451	265.965	374.000
71.525	265.872	374.000
17.272	423.412	375.000
16.781	422.261	375.000
17.558	422.865	375.000
18.117	421.869	375.000
17.711	421.911	375.000
17.313	422.700	375.000
17.366	422.553	375.000
17.484	422.466	375.000
18.251	422.510	375.000
58.408	30.453	376.000
59.165	31.715	376.000
72.102	266.357	377.000
72.251	266.488	377.000
72.060	266.971	378.000
72.161	266.595	378.000
71.978	266.773	378.000
204.163	79.211	379.000
199.742	78.593	379.000
299.796	237.253	380.000
300.009	237.197	380.000
71.530	266.677	381.000
71.801	266.965	381.000
72.192	266.274	382.000
71.848	266.820	382.000
139.535	262.171	383.000
138.908	262.774	383.000
138.765	263.821	383.000
138.041	263.261	383.000
409.157	83.351	384.000
407.661	83.391	384.000
29.922	352.269	385.000
30.115	352.835	385.000
29.080	352.971	385.000
30.357	354.077	385.000
31.617	354.234	385.000
31.639	353.935	385.000
30.738	354.296	385.000
30.765	355.255	385.000
30.834	354.853	385.000
31.778	355.023	385.000
32.624	354.837	385.000
32.319	355.260	385.000
31.323	355.554	385.000
74.038	352.316	386.000
73.706	350.717	386.000
72.808	351.347	386.000
386.594	357.799	387.000
386.822	357.574	387.000
385.115	358.359	387.000
56.251	257.946	388.000
56.041	258.746	388.000
171.752	384.577	389.000
172.299	385.875	389.000
173.009	387.880	389.000
181.209	139.141	390.000
181.563	139.245	390.000
199.276	110.321	391.000
199.315	110.391	391.000
199.723	110.207	391.000
200.929	109.492	391.000
216.289	92.864	392.000
216.909	92.026	392.000
217.316	91.378	392.000
218.296	91.909	392.000
218.728	91.785	392.000
218.861	92.504	392.000
218.857	91.724	392.000
219.611	92.830	392.000
218.759	93.358	392.000
217.917	93.474	392.000
217.401	92.738	392.000
217.853	92.615	392.000
217.952	91.686	392.000
218.637	90.934	392.000
218.426	90.960	392.000
217.803	91.141	392.000
217.990	91.461	392.000
218.109	91.567	392.000
217.801	91.238	392.000
218.403	91.553	392.000
218.793	92.153	392.000
218.732	90.671	392.000
219.565	90.925	392.000
220.798	91.205	392.000
219.777	92.482	392.000
219.915	93.181	392.000
221.053	92.407	392.000
384.193	485.879	393.000
383.183	486.496	393.000
441.641	324.705	394.000
440.422	324.040	394.000
439.864	323.697	394.000
439.331	322.868	394.000
439.092	323.305	394.000
462.279	480.512	395.000
462.643	480.247	395.000
462.167	479.854	395.000
50.410	382.198	396.000
50.845	381.709	396.000
51.088	381.037	396.000
51.009	381.527	396.000
50.395	382.010	396.000
93.196	300.373	397.000
91.834	300.904	397.000
295.972	488.180	398.000
296.221	488.787	398.000
296.001	489.693	398.000
296.096	489.893	398.000
295.786	488.847	398.000
295.725	487.561	398.000
382.766	487.093	399.000
382.212	488.690	399.000
394.370	466.917	400.000
392.601	466.827	400.000
391.866	466.548	400.000
389.763	464.952	400.000
397.439	292.475	401.000
398.264	292.744	401.000
398.087	292.680	401.000
396.664	292.617	401.000
396.637	294.614	401.000
396.548	295.180	401.000
430.793	277.947	402.000
430.587	278.055	402.000
465.550	271.732	403.000
465.623	272.002	403.000
465.224	272.238	403.000
181.964	136.466	404.000
182.116	135.679	404.000
183.147	135.122	404.000
182.584	134.238	404.000
183.342	134.239	404.000
181.826	134.671	404.000
200.760	109.001	405.000
200.784	109.567	405.000
291.146	436.235	406.000
290.878	438.255	406.000
290.946	438.483	406.000
288.732	437.631	406.000
288.819	437.401	406.000
299.903	71.987	407.000
300.452	71.516	407.000
301.139	71.293	407.000
300.777	70.665	407.000
462.442	479.419	408.000
462.525	479.521	408.000
466.602	462.666	409.000
466.226	462.688	409.000
17.409	388.278	410.000
17.820	388.646	410.000
36.390	298.659	411.000
32.741	297.950	411.000
32.542	297.287	411.000
56.255	254.534	412.000
56.759	255.589	412.000
397.243	357.644	413.000
394.301	356.002	413.000
89.961	300.867	414.000
88.544	299.825	414.000
88.690	300.178	414.000
88.122	302.448	414.000
88.149	301.808	414.000
87.866	300.855	414.000
88.622	301.443	414.000
88.081	301.472	414.000
88.203	300.992	414.000
86.822	301.352	414.000
212.900	412.117	415.000
212.312	410.126	415.000
212.179	411.874	415.000
213.140	411.362	415.000
215.104	410.646	415.000
216.065	411.008	415.000
216.076	411.036	415.000
216.122	410.793	415.000
200.408	108.704	416.000
200.873	108.826	416.000
200.684	109.261	416.000
345.439	64.865	417.000
346.231	65.405	417.000
75.794	351.519	418.000
75.767	351.927	418.000
75.619	351.329	418.000
75.769	351.281	418.000
76.208	350.950	418.000
76.078	352.126	418.000
74.883	351.174	418.000
75.052	351.368	418.000
75.353	350.625	418.000
185.068	99.520	419.000
185.226	99.575	419.000
465.183	462.339	420.000
464.463	463.148	420.000
465.758	464.942	420.000
465.563	464.911	420.000
436.366	398.878	421.000
435.925	398.595	421.000
53.270	345.827	422.000
53.162	345.983	422.000
53.347	345.871	422.000
53.320	345.567	422.000
53.633	346.366	422.000
53.399	345.605	422.000
53.412	345.736	422.000
53.396	346.212	422.000
300.316	71.074	423.000
300.004	70.457	423.000
300.103	71.653	423.000
300.512	71.557	423.000
347.003	63.953	424.000
345.769	63.405	424.000
345.479	62.455	424.000
390.417	465.690	425.000
390.648	467.456	425.000
445.869	387.872	426.000
445.110	387.538	426.000
444.843	388.531	426.000
444.361	389.757	426.000
445.193	388.764	426.000
444.426	390.422	426.000
444.686	391.250	426.000
445.179	389.636	426.000
56.156	255.740	427.000
56.492	256.082	427.000
200.997	109.041	428.000
200.802	109.346	428.000
201.218	109.536	428.000
201.187	109.021	428.000
200.956	108.778	428.000
201.010	109.117	428.000
200.550	109.224	428.000
30.016	353.559	429.000
29.173	353.456	429.000
29.032	354.284	429.000
389.470	468.557	430.000
392.072	468.031	430.000
465.871	464.544	431.000
468.276	465.738	431.000
467.628	466.387	431.000
468.092	466.060	431.000
315.704	65.150	432.000
316.392	65.479	432.000
64.203	322.497	433.000
63.003	322.455	433.000
52.063	256.074	434.000
52.536	255.741	434.000
52.308	255.641	434.000
52.746	255.486	434.000
53.204	254.932	434.000
53.107	254.734	434.000
53.239	254.406	434.000
52.225	254.822	434.000
52.187	254.436	434.000
52.017	254.822	434.000
84.782	303.957	435.000
84.859	303.728	435.000
390.797	358.209	436.000
393.350	357.137	436.000
463.180	273.561	437.000
462.769	273.942	437.000
74.896	350.604	438.000
74.556	350.373	438.000
74.524	350.206	438.000
75.346	350.724	438.000
76.267	350.777	438.000
76.074	352.021	438.000
76.513	352.793	438.000
316.417	65.312	439.000
315.960	64.741	439.000
466.641	465.451	440.000
465.262	466.329	440.000
200.699	110.179	441.000
200.817	110.539	441.000
53.964	345.101	442.000
55.036	344.772	442.000
55.258	344.387	442.000
344.674	62.724	443.000
344.824	63.865	443.000
462.393	273.676	444.000
462.346	273.264	444.000
462.166	273.800	444.000
462.112	274.222	444.000
461.837	274.073	444.000
462.098	273.999	444.000
461.698	273.716	444.000
461.899	273.800	444.000
377.923	413.706	445.000
378.319	413.110	445.000
45.707	317.717	446.000
44.690	317.610	446.000
44.976	317.352	446.000
41.430	317.541	446.000
84.815	303.435	447.000
82.614	303.899	447.000
173.043	384.008	448.000
173.062	383.345	448.000
202.324	110.441	449.000
202.318	109.934	449.000
202.888	111.157	449.000
202.759	110.637	449.000
203.003	110.486	449.000
55.592	344.240	450.000
56.114	343.474	450.000
77.500	353.032	451.000
78.458	352.645	451.000
78.059	352.035	451.000
77.168	352.828	451.000
77.458	352.399	451.000
376.063	414.617	452.000
377.582	415.932	452.000
378.571	416.509	452.000
378.240	418.442	452.000
378.610	418.644	452.000
378.624	418.818	452.000
379.054	419.501	452.000
220.069	94.440	453.000
220.766	93.273	453.000
219.664	93.586	453.000
465.985	466.402	454.000
466.525	465.635	454.000
466.050	466.179	454.000
488.004	295.951	455.000
487.581	296.716	455.000
486.055	296.002	455.000
54.436	326.725	456.000
53.891	326.661	456.000
462.028	274.031	457.000
461.754	274.113	457.000
461.535	274.138	457.000
461.994	274.078	457.000
461.493	273.466	457.000
461.523	273.789	457.000
54.808	327.557	458.000
54.410	327.792	458.000
54.311	327.846	458.000
56.106	328.552	458.000
58.378	327.661	458.000
57.032	327.599	458.000
59.564	327.897	458.000
218.268	93.227	459.000
[truncated: 8,961 more rows]
