# Supplementary material for: The transpeptidase PBP2 governs initial localization and activity of the major cell-wall synthesis machinery in E. coli
Source: eLife. 2020 Feb 20;9:e50629. doi: 10.7554/eLife.50629 (PMC7089770; doi:10.7554/eLife.50629)
Supplement: Source data 1. [file elife-50629-data1.zip › data/fast/PAmCherry/MreCD50depl_1.txt]

X Y ID
-29.736	186.977	1.000
-28.825	186.863	1.000
-29.027	187.123	1.000
-30.875	186.989	1.000
-31.766	186.155	1.000
55.608	189.937	2.000
54.804	191.075	2.000
55.509	189.606	2.000
144.807	171.186	3.000
145.719	170.245	3.000
143.953	171.388	3.000
143.612	171.227	3.000
144.637	170.395	3.000
102.230	204.547	4.000
102.523	204.259	4.000
8.416	281.753	5.000
8.439	280.395	5.000
132.458	193.800	6.000
132.373	192.632	6.000
132.875	191.269	6.000
132.190	193.345	6.000
98.538	239.469	7.000
99.953	240.133	7.000
99.523	240.960	7.000
125.829	223.057	8.000
123.531	222.784	8.000
124.137	222.562	8.000
122.662	220.065	8.000
121.759	219.224	8.000
121.653	219.699	8.000
91.160	251.079	9.000
91.061	251.655	9.000
90.928	250.745	9.000
91.128	251.328	9.000
67.086	290.963	10.000
67.713	290.316	10.000
68.135	289.050	10.000
69.134	289.081	10.000
71.493	287.151	10.000
73.143	285.639	10.000
72.610	285.651	10.000
71.029	286.735	10.000
70.992	286.443	10.000
71.220	286.504	10.000
71.187	286.732	10.000
70.870	286.744	10.000
70.589	285.664	10.000
69.146	285.746	10.000
187.719	237.630	11.000
188.893	237.683	11.000
190.219	237.102	11.000
188.765	238.832	11.000
179.524	243.914	12.000
179.712	244.116	12.000
179.635	243.235	12.000
327.387	139.374	13.000
325.517	138.155	13.000
229.996	234.295	14.000
229.445	234.239	14.000
229.667	234.528	14.000
229.539	234.394	14.000
229.377	234.375	14.000
333.645	196.768	15.000
332.596	197.770	15.000
331.794	197.064	15.000
332.960	196.727	15.000
332.694	197.033	15.000
332.919	197.039	15.000
333.575	197.384	15.000
334.211	196.960	15.000
334.601	197.263	15.000
334.127	197.481	15.000
332.737	198.962	15.000
331.868	198.868	15.000
331.476	199.430	15.000
331.458	199.520	15.000
331.036	199.039	15.000
331.616	198.257	15.000
331.244	197.904	15.000
331.048	198.473	15.000
330.662	198.480	15.000
329.954	198.370	15.000
329.659	198.554	15.000
328.728	198.018	15.000
329.385	196.856	15.000
330.562	197.540	15.000
331.170	196.622	15.000
330.961	196.245	15.000
329.629	195.057	15.000
445.153	152.424	16.000
444.674	152.136	16.000
447.514	154.399	16.000
447.454	154.419	16.000
447.293	154.376	16.000
446.370	154.864	16.000
445.653	154.534	16.000
446.007	155.240	16.000
445.035	155.388	16.000
445.996	155.630	16.000
234.418	327.559	17.000
234.273	327.304	17.000
328.342	264.094	18.000
327.476	264.152	18.000
206.421	358.809	19.000
207.467	358.363	19.000
207.638	358.281	19.000
207.874	358.883	19.000
207.073	359.716	19.000
206.945	358.584	19.000
344.136	265.429	20.000
345.341	265.849	20.000
345.235	266.467	20.000
344.067	265.841	20.000
342.546	265.352	20.000
340.934	265.078	20.000
341.106	265.025	20.000
340.477	264.127	20.000
339.883	264.426	20.000
340.109	264.207	20.000
340.140	264.415	20.000
340.102	264.334	20.000
340.005	264.337	20.000
339.853	264.642	20.000
339.627	264.823	20.000
339.738	264.320	20.000
340.670	265.167	20.000
341.482	264.255	20.000
342.580	262.776	20.000
340.773	264.149	20.000
340.261	264.018	20.000
340.353	263.790	20.000
340.444	264.020	20.000
340.015	264.241	20.000
215.890	387.007	21.000
215.471	386.849	21.000
215.325	387.035	21.000
308.316	319.653	22.000
309.328	319.836	22.000
309.123	319.718	22.000
308.867	318.201	22.000
496.820	219.148	23.000
497.097	219.161	23.000
496.817	219.141	23.000
496.876	219.106	23.000
497.059	219.431	23.000
496.949	219.214	23.000
526.089	245.333	24.000
527.039	245.349	24.000
527.407	244.242	24.000
527.849	244.395	24.000
534.637	281.493	25.000
534.272	281.459	25.000
534.545	281.549	25.000
535.249	281.752	25.000
534.033	280.940	25.000
473.047	336.647	26.000
472.933	335.696	26.000
472.725	335.778	26.000
472.764	335.914	26.000
473.013	336.037	26.000
472.579	335.275	26.000
472.770	335.366	26.000
472.996	335.315	26.000
472.799	335.686	26.000
472.748	335.509	26.000
71.261	301.967	27.000
72.404	302.085	27.000
182.185	336.118	28.000
182.651	335.996	28.000
183.523	335.581	28.000
183.781	336.038	28.000
183.925	335.594	28.000
182.949	335.503	28.000
183.358	336.050	28.000
183.063	335.737	28.000
183.389	335.673	28.000
183.071	335.667	28.000
182.620	335.552	28.000
182.883	335.727	28.000
182.371	335.810	28.000
182.190	335.803	28.000
182.522	335.645	28.000
183.633	335.497	28.000
184.155	335.240	28.000
184.104	335.148	28.000
184.388	334.699	28.000
183.811	335.653	28.000
323.098	315.303	29.000
323.049	315.627	29.000
323.001	315.685	29.000
323.160	315.498	29.000
213.948	433.333	30.000
213.700	433.109	30.000
214.366	433.676	30.000
567.601	244.956	31.000
567.766	245.174	31.000
567.805	245.435	31.000
183.605	415.426	32.000
182.815	414.955	32.000
-16.214	228.779	33.000
-15.785	229.022	33.000
-15.784	229.840	33.000
-14.973	229.792	33.000
-15.327	230.412	33.000
103.676	202.807	34.000
105.020	201.692	34.000
296.178	139.622	35.000
295.169	139.287	35.000
86.519	309.905	36.000
87.626	309.574	36.000
87.519	311.208	36.000
327.879	263.478	37.000
328.355	263.362	37.000
328.388	264.300	37.000
328.336	264.391	37.000
326.532	263.928	37.000
326.299	263.493	37.000
327.296	264.157	37.000
327.782	264.583	37.000
488.490	241.124	38.000
488.052	241.004	38.000
422.934	360.299	39.000
422.839	359.454	39.000
422.070	359.494	39.000
421.697	359.141	39.000
422.383	359.185	39.000
421.964	359.364	39.000
422.874	358.256	39.000
556.307	289.176	40.000
556.445	288.811	40.000
556.245	290.270	40.000
556.178	290.136	40.000
556.120	290.209	40.000
587.996	265.529	41.000
588.329	265.668	41.000
279.216	255.260	42.000
279.119	254.411	42.000
279.692	255.450	42.000
279.381	255.799	42.000
280.155	256.473	42.000
280.532	257.812	42.000
280.609	257.997	42.000
280.138	258.148	42.000
279.573	257.969	42.000
279.269	258.701	42.000
274.022	239.223	43.000
272.407	239.249	43.000
272.128	238.782	43.000
271.666	238.242	43.000
271.423	238.849	43.000
272.477	239.306	43.000
272.496	238.820	43.000
271.341	241.724	43.000
271.117	241.505	43.000
312.880	238.665	44.000
313.226	238.751	44.000
313.122	238.780	44.000
312.861	325.161	45.000
313.108	325.088	45.000
312.449	325.022	45.000
312.337	325.257	45.000
312.352	325.193	45.000
312.811	325.075	45.000
312.528	325.031	45.000
312.644	325.163	45.000
312.734	325.034	45.000
312.515	324.892	45.000
312.801	325.151	45.000
312.491	325.387	45.000
312.616	324.886	45.000
523.286	344.001	46.000
523.413	343.092	46.000
29.048	237.701	47.000
29.641	238.752	47.000
106.139	202.285	48.000
104.945	200.763	48.000
295.291	139.498	49.000
295.029	139.059	49.000
235.959	200.922	50.000
235.981	201.020	50.000
234.934	201.398	50.000
244.408	229.626	51.000
245.458	228.934	51.000
245.392	228.678	51.000
402.522	183.534	52.000
403.257	184.006	52.000
404.187	183.293	52.000
402.796	182.984	52.000
403.741	182.594	52.000
404.633	182.781	52.000
405.300	181.832	52.000
405.816	182.256	52.000
405.505	181.614	52.000
404.871	181.626	52.000
405.464	182.081	52.000
436.361	233.356	53.000
437.106	232.457	53.000
436.013	232.983	53.000
436.326	231.858	53.000
436.573	231.193	53.000
436.760	231.749	53.000
436.965	231.811	53.000
436.919	231.201	53.000
437.119	231.146	53.000
436.673	230.904	53.000
436.750	229.884	53.000
436.539	229.760	53.000
302.920	340.299	54.000
302.677	339.510	54.000
300.693	337.326	54.000
300.587	338.161	54.000
425.601	302.199	55.000
425.675	302.850	55.000
425.156	303.423	55.000
424.840	302.884	55.000
87.692	311.468	56.000
87.799	310.922	56.000
497.210	219.152	57.000
496.972	219.323	57.000
497.204	219.202	57.000
497.648	219.535	57.000
497.177	219.474	57.000
496.785	219.775	57.000
496.967	219.267	57.000
496.891	219.227	57.000
497.147	219.498	57.000
497.025	219.209	57.000
496.999	219.105	57.000
497.220	219.227	57.000
158.560	251.413	58.000
158.279	250.406	58.000
157.248	251.391	58.000
157.740	250.039	58.000
157.821	250.381	58.000
157.216	251.404	58.000
156.156	252.937	58.000
157.713	254.071	58.000
157.008	253.404	58.000
156.295	253.024	58.000
157.137	254.171	58.000
156.916	254.294	58.000
156.459	255.056	58.000
157.002	256.611	58.000
157.368	257.137	58.000
158.477	257.098	58.000
159.213	256.468	58.000
159.840	256.396	58.000
159.052	255.953	58.000
160.029	256.697	58.000
160.535	256.552	58.000
160.198	255.885	58.000
159.984	255.187	58.000
159.269	253.675	58.000
159.279	252.842	58.000
159.184	250.565	58.000
159.319	250.108	58.000
158.364	248.765	58.000
158.004	248.413	58.000
158.027	248.146	58.000
312.949	238.574	59.000
312.933	238.922	59.000
312.791	238.912	59.000
312.621	238.935	59.000
126.601	414.402	60.000
128.375	413.445	60.000
128.376	412.937	60.000
556.333	291.336	61.000
556.410	291.831	61.000
557.051	291.599	61.000
555.974	291.196	61.000
62.867	251.700	62.000
63.480	252.069	62.000
63.767	252.058	62.000
64.542	251.028	62.000
64.438	251.163	62.000
64.056	251.063	62.000
63.427	251.343	62.000
63.853	251.778	62.000
64.033	250.792	62.000
65.061	252.172	62.000
64.984	253.370	62.000
64.814	253.867	62.000
65.207	254.214	62.000
65.177	252.625	62.000
64.850	252.964	62.000
65.228	253.317	62.000
65.328	252.256	62.000
65.119	251.676	62.000
64.460	252.049	62.000
65.105	253.400	62.000
66.126	253.067	62.000
66.272	253.536	62.000
569.604	241.786	63.000
568.453	241.655	63.000
567.534	243.530	63.000
567.639	243.091	63.000
567.073	244.238	63.000
567.108	244.215	63.000
235.269	255.821	64.000
235.413	256.049	64.000
235.414	255.908	64.000
234.957	255.718	64.000
235.774	256.014	64.000
235.166	255.675	64.000
235.517	255.915	64.000
158.279	395.700	65.000
157.832	395.459	65.000
85.783	311.840	66.000
86.361	312.891	66.000
144.612	440.107	67.000
143.305	437.584	67.000
143.640	438.321	67.000
143.896	438.792	67.000
143.765	438.515	67.000
143.442	437.868	67.000
143.118	437.856	67.000
143.302	439.249	67.000
143.131	438.497	67.000
143.947	438.707	67.000
144.156	438.527	67.000
142.916	439.168	67.000
142.606	438.850	67.000
301.503	338.841	68.000
301.547	338.595	68.000
300.491	338.273	68.000
299.095	337.580	68.000
297.241	336.385	68.000
296.423	336.459	68.000
295.319	335.881	68.000
295.134	335.931	68.000
295.167	335.726	68.000
294.078	335.022	68.000
181.757	243.964	69.000
180.826	244.132	69.000
179.679	243.452	69.000
179.008	243.375	69.000
472.485	335.653	70.000
472.793	334.686	70.000
414.267	161.131	71.000
415.221	160.240	71.000
414.142	159.305	71.000
415.272	159.255	71.000
415.568	159.855	71.000
414.867	159.644	71.000
415.416	158.027	71.000
587.426	265.784	72.000
589.647	265.973	72.000
563.662	303.515	73.000
563.704	303.401	73.000
447.056	155.713	74.000
448.188	155.271	74.000
178.652	244.528	75.000
176.897	245.248	75.000
457.337	253.954	76.000
457.810	254.252	76.000
457.074	254.304	76.000
457.333	253.880	76.000
457.318	253.967	76.000
457.641	254.017	76.000
458.035	253.876	76.000
457.550	253.995	76.000
457.176	253.608	76.000
557.603	292.483	77.000
557.231	292.053	77.000
557.002	291.861	77.000
555.942	292.070	77.000
556.470	292.216	77.000
554.680	292.127	77.000
198.301	153.993	78.000
197.621	153.955	78.000
196.061	152.016	78.000
195.977	151.931	78.000
448.053	155.057	79.000
451.751	154.961	79.000
452.776	155.453	79.000
453.508	154.397	79.000
453.636	153.468	79.000
455.572	151.015	79.000
455.715	150.178	79.000
455.714	149.947	79.000
456.414	150.748	79.000
459.972	150.103	79.000
462.151	149.050	79.000
460.982	148.620	79.000
460.029	147.169	79.000
458.112	145.880	79.000
457.693	145.490	79.000
457.344	145.257	79.000
456.879	145.501	79.000
456.773	144.491	79.000
457.168	143.421	79.000
457.618	141.664	79.000
460.675	144.600	79.000
463.786	143.784	79.000
464.017	143.434	79.000
464.798	142.652	79.000
303.321	302.925	80.000
303.243	302.742	80.000
436.375	229.856	81.000
437.129	229.416	81.000
494.709	265.493	82.000
494.749	265.906	82.000
494.266	266.121	82.000
494.878	267.144	82.000
494.614	267.264	82.000
564.943	304.895	83.000
566.558	304.139	83.000
569.431	303.167	83.000
569.083	301.176	83.000
569.180	301.730	83.000
571.478	302.031	83.000
574.183	302.406	83.000
576.263	302.316	83.000
574.901	302.614	83.000
293.509	139.393	84.000
293.761	139.153	84.000
293.341	139.971	84.000
292.947	139.725	84.000
187.101	237.304	85.000
189.114	236.281	85.000
496.905	219.082	86.000
497.230	219.371	86.000
497.104	219.306	86.000
497.033	219.074	86.000
496.927	219.485	86.000
497.057	219.500	86.000
497.262	219.070	86.000
497.045	219.855	86.000
568.932	247.082	87.000
569.774	247.000	87.000
472.762	335.344	88.000
472.614	335.297	88.000
259.935	174.160	89.000
259.452	174.487	89.000
228.122	331.329	90.000
229.046	331.745	90.000
175.622	244.236	91.000
176.569	244.397	91.000
176.892	244.103	91.000
133.847	323.516	92.000
133.822	324.477	92.000
133.001	322.445	92.000
133.507	322.013	92.000
312.788	239.125	93.000
312.768	239.003	93.000
313.257	239.006	93.000
313.322	238.780	93.000
312.900	239.262	93.000
-14.690	245.251	94.000
-15.198	246.293	94.000
293.843	333.891	95.000
291.533	334.210	95.000
291.872	333.983	95.000
291.551	334.801	95.000
472.601	335.603	96.000
472.358	334.768	96.000
405.705	182.479	97.000
405.339	181.818	97.000
310.702	317.325	98.000
310.019	317.853	98.000
308.650	317.173	98.000
309.041	316.880	98.000
185.956	233.791	99.000
185.194	234.687	99.000
184.762	235.320	99.000
185.264	235.776	99.000
184.708	235.354	99.000
184.685	235.381	99.000
184.842	235.034	99.000
185.001	234.748	99.000
186.078	234.672	99.000
185.851	234.364	99.000
185.761	235.188	99.000
186.224	235.348	99.000
186.848	235.743	99.000
384.230	212.709	100.000
383.322	211.302	100.000
383.748	210.369	100.000
384.626	210.531	100.000
384.202	209.633	100.000
384.024	207.786	100.000
383.965	206.012	100.000
495.943	265.315	101.000
496.148	265.679	101.000
497.342	265.550	101.000
497.587	265.482	101.000
499.038	265.665	101.000
500.655	265.481	101.000
500.611	265.081	101.000
499.363	265.227	101.000
498.203	265.814	101.000
498.169	265.614	101.000
293.751	138.698	102.000
293.846	138.387	102.000
294.229	138.895	102.000
294.700	138.481	102.000
294.729	139.324	102.000
294.293	139.144	102.000
294.646	138.979	102.000
294.696	139.472	102.000
294.324	138.882	102.000
294.454	138.465	102.000
294.364	139.111	102.000
294.543	139.198	102.000
294.374	138.681	102.000
294.166	138.748	102.000
294.152	138.846	102.000
259.803	173.856	103.000
259.512	174.762	103.000
176.800	245.570	104.000
177.049	244.144	104.000
553.054	290.793	105.000
553.616	291.600	105.000
553.861	292.225	105.000
553.910	291.811	105.000
555.228	291.639	105.000
556.923	291.607	105.000
556.613	291.555	105.000
556.609	291.469	105.000
556.778	292.646	105.000
556.858	293.030	105.000
262.057	210.628	106.000
262.234	211.763	106.000
173.270	316.801	107.000
173.073	316.833	107.000
173.593	315.017	107.000
391.841	184.925	108.000
390.706	185.370	108.000
389.868	184.351	108.000
390.051	184.276	108.000
390.861	184.481	108.000
390.979	184.654	108.000
390.161	185.250	108.000
389.652	185.246	108.000
261.718	248.861	109.000
262.408	248.657	109.000
262.132	248.647	109.000
263.008	249.397	109.000
262.562	248.448	109.000
458.115	252.860	110.000
458.533	253.506	110.000
458.380	253.179	110.000
458.408	254.504	110.000
458.179	253.882	110.000
458.155	254.095	110.000
458.193	254.491	110.000
457.720	253.850	110.000
458.447	253.353	110.000
458.590	253.397	110.000
458.381	253.327	110.000
418.397	357.624	111.000
418.374	357.932	111.000
418.501	357.842	111.000
418.666	357.870	111.000
418.686	357.671	111.000
418.600	357.837	111.000
172.792	315.255	112.000
174.392	317.430	112.000
174.754	316.322	112.000
175.710	315.246	112.000
499.016	219.416	113.000
498.790	219.932	113.000
175.809	245.819	114.000
178.089	245.460	114.000
178.447	243.180	114.000
178.915	241.906	114.000
498.247	221.242	115.000
497.380	221.512	115.000
497.284	222.189	115.000
387.428	207.392	116.000
385.638	208.646	116.000
384.507	208.691	116.000
384.271	209.790	116.000
389.964	187.060	117.000
389.438	186.535	117.000
387.788	186.171	117.000
385.981	186.697	117.000
385.899	188.906	117.000
386.310	188.580	117.000
528.566	245.578	118.000
528.679	245.485	118.000
528.871	245.591	118.000
423.979	362.738	119.000
425.208	361.929	119.000
574.971	302.936	120.000
573.990	302.425	120.000
149.333	270.020	121.000
149.671	270.285	121.000
149.256	270.205	121.000
149.732	270.474	121.000
123.532	326.522	122.000
121.655	326.576	122.000
123.775	322.376	122.000
383.212	209.946	123.000
383.178	210.915	123.000
546.813	310.735	124.000
546.185	310.887	124.000
547.045	311.135	124.000
95.358	214.762	125.000
95.783	215.200	125.000
149.771	269.559	126.000
148.690	270.309	126.000
465.908	332.951	127.000
465.617	332.862	127.000
133.711	322.418	128.000
133.938	322.125	128.000
134.815	323.815	128.000
134.786	325.410	128.000
136.583	326.337	128.000
137.285	326.240	128.000
138.008	325.274	128.000
136.436	324.890	128.000
136.328	323.593	128.000
135.805	323.340	128.000
136.301	323.186	128.000
136.076	322.032	128.000
137.157	320.830	128.000
137.925	321.242	128.000
137.745	321.316	128.000
138.009	321.088	128.000
137.959	321.478	128.000
137.502	321.165	128.000
137.556	320.848	128.000
136.952	319.632	128.000
136.631	318.944	128.000
137.463	320.214	128.000
136.932	319.880	128.000
137.112	320.454	128.000
137.447	320.013	128.000
137.380	319.246	128.000
136.868	319.845	128.000
135.213	319.507	128.000
136.168	321.648	128.000
136.350	321.871	128.000
555.564	293.132	129.000
554.174	292.921	129.000
555.339	291.293	129.000
556.456	291.137	129.000
556.397	291.188	129.000
555.989	291.306	129.000
556.381	291.095	129.000
556.436	290.623	129.000
556.467	291.084	129.000
556.880	290.467	129.000
498.124	223.063	130.000
498.237	223.617	130.000
498.058	222.888	130.000
498.450	222.154	130.000
499.358	221.674	130.000
498.947	221.484	130.000
500.316	221.366	130.000
499.899	220.263	130.000
499.852	219.935	130.000
499.270	219.375	130.000
499.167	219.646	130.000
498.796	219.945	130.000
294.506	139.397	131.000
294.532	139.266	131.000
294.372	139.629	131.000
293.975	139.175	131.000
295.338	138.596	131.000
295.464	139.029	131.000
294.673	138.771	131.000
294.654	138.462	131.000
294.417	139.119	131.000
295.050	139.391	131.000
294.340	139.124	131.000
156.938	247.596	132.000
157.784	248.847	132.000
158.723	248.853	132.000
160.198	249.195	132.000
159.738	248.084	132.000
159.646	247.857	132.000
160.071	248.429	132.000
159.888	247.547	132.000
159.745	248.196	132.000
158.903	247.663	132.000
160.286	246.742	132.000
56.727	226.268	133.000
56.883	226.885	133.000
57.149	227.112	133.000
57.697	226.205	133.000
57.825	226.164	133.000
56.304	227.586	133.000
56.312	228.186	133.000
56.368	227.373	133.000
56.409	226.298	133.000
56.449	226.035	133.000
57.162	227.684	133.000
56.156	227.545	133.000
55.253	227.290	133.000
63.206	250.508	134.000
63.173	249.674	134.000
64.113	250.473	134.000
186.486	237.164	135.000
186.340	236.857	135.000
365.126	183.593	136.000
366.228	184.124	136.000
365.931	183.610	136.000
365.250	183.841	136.000
245.818	393.910	137.000
247.171	392.958	137.000
247.194	392.659	137.000
247.024	392.302	137.000
465.563	333.799	138.000
466.071	333.027	138.000
465.196	333.339	138.000
411.609	159.489	139.000
411.759	160.027	139.000
411.597	160.222	139.000
411.157	161.200	139.000
297.519	445.291	140.000
297.385	445.270	140.000
297.248	444.944	140.000
296.404	445.414	140.000
295.499	444.266	140.000
64.015	249.791	141.000
64.016	250.021	141.000
63.729	250.396	141.000
63.870	250.432	141.000
64.039	250.361	141.000
64.690	251.066	141.000
64.914	251.035	141.000
64.879	250.753	141.000
64.955	250.842	141.000
64.435	250.949	141.000
64.199	250.629	141.000
64.131	250.523	141.000
64.378	249.747	141.000
63.527	250.329	141.000
62.965	249.647	141.000
62.631	248.635	141.000
62.946	248.926	141.000
63.066	249.572	141.000
62.922	249.633	141.000
63.346	250.031	141.000
62.598	251.075	141.000
61.524	251.694	141.000
62.375	252.002	141.000
61.595	251.418	141.000
60.180	251.245	141.000
497.531	219.441	142.000
497.036	219.791	142.000
497.573	219.791	142.000
465.908	333.248	143.000
465.140	333.197	143.000
148.442	267.703	144.000
149.264	266.559	144.000
160.038	248.364	145.000
160.083	249.646	145.000
159.817	249.357	145.000
159.228	248.170	145.000
159.321	248.046	145.000
159.535	248.165	145.000
160.204	249.110	145.000
159.904	250.492	145.000
158.916	249.709	145.000
158.466	248.709	145.000
158.709	248.276	145.000
158.327	248.565	145.000
158.076	248.795	145.000
158.382	248.738	145.000
158.332	249.002	145.000
158.563	249.404	145.000
158.861	249.842	145.000
159.441	249.661	145.000
159.830	249.159	145.000
159.992	250.551	145.000
159.755	250.905	145.000
159.055	250.657	145.000
159.742	251.353	145.000
160.871	252.833	145.000
159.826	252.919	145.000
159.841	252.758	145.000
159.624	252.604	145.000
159.221	253.011	145.000
158.352	251.927	145.000
117.635	235.802	146.000
117.830	235.531	146.000
196.371	257.505	147.000
196.336	257.624	147.000
196.143	257.501	147.000
196.442	257.660	147.000
196.270	257.640	147.000
196.266	257.724	147.000
196.125	257.842	147.000
196.184	257.915	147.000
196.382	258.058	147.000
196.156	258.156	147.000
196.327	257.959	147.000
196.091	257.944	147.000
196.228	258.091	147.000
196.383	258.149	147.000
196.534	258.180	147.000
196.406	258.229	147.000
196.403	258.123	147.000
196.580	257.748	147.000
196.448	257.808	147.000
196.880	257.298	147.000
196.827	258.015	147.000
196.268	257.506	147.000
196.352	257.933	147.000
196.418	258.027	147.000
196.111	257.921	147.000
196.565	258.036	147.000
195.928	257.919	147.000
196.273	258.182	147.000
295.014	139.218	148.000
294.772	139.226	148.000
294.918	138.832	148.000
294.670	139.275	148.000
294.741	139.190	148.000
294.067	138.983	148.000
294.580	139.157	148.000
294.893	139.223	148.000
294.985	139.170	148.000
294.889	138.978	148.000
294.917	139.174	148.000
294.603	139.284	148.000
295.212	139.650	148.000
294.431	139.495	148.000
294.349	139.234	148.000
294.901	139.391	148.000
465.278	332.965	149.000
465.965	332.883	149.000
342.905	163.893	150.000
343.532	163.662	150.000
366.269	184.858	151.000
366.908	185.244	151.000
146.290	268.433	152.000
145.874	268.941	152.000
225.071	409.343	153.000
225.462	410.374	153.000
147.097	268.168	154.000
147.197	267.895	154.000
147.253	268.120	154.000
146.759	267.107	154.000
183.465	235.919	155.000
183.626	235.790	155.000
183.404	235.590	155.000
182.926	236.301	155.000
366.647	187.395	156.000
367.345	188.091	156.000
367.274	188.078	156.000
133.195	278.267	157.000
134.858	279.130	157.000
132.991	280.164	157.000
133.211	279.664	157.000
146.677	267.155	158.000
146.437	266.978	158.000
183.488	235.506	159.000
183.740	235.640	159.000
183.125	235.485	159.000
368.865	187.426	160.000
369.962	187.015	160.000
576.400	306.692	161.000
576.452	306.041	161.000
342.873	164.936	162.000
344.214	164.766	162.000
373.772	260.316	163.000
371.524	260.226	163.000
373.412	259.737	163.000
373.667	261.480	163.000
70.595	211.406	164.000
70.525	211.470	164.000
70.446	211.401	164.000
70.368	211.688	164.000
70.520	211.384	164.000
70.487	211.319	164.000
70.511	211.576	164.000
70.703	211.236	164.000
294.628	138.727	165.000
295.144	138.813	165.000
295.298	139.154	165.000
294.866	138.655	165.000
294.952	139.153	165.000
294.500	139.248	165.000
294.922	138.998	165.000
294.411	139.749	165.000
294.433	139.167	165.000
293.896	139.325	165.000
294.671	139.099	165.000
295.121	138.944	165.000
183.332	234.876	166.000
183.217	235.293	166.000
182.838	236.381	166.000
183.187	236.217	166.000
183.483	236.520	166.000
183.532	236.847	166.000
183.590	235.889	166.000
182.905	236.068	166.000
183.049	235.972	166.000
182.654	235.165	166.000
182.789	235.195	166.000
182.878	235.485	166.000
182.394	235.249	166.000
182.692	235.739	166.000
410.433	221.037	167.000
409.457	221.530	167.000
408.538	221.555	167.000
408.470	220.895	167.000
407.666	221.356	167.000
408.342	220.890	167.000
407.481	220.657	167.000
407.042	219.943	167.000
407.682	220.000	167.000
407.997	221.250	167.000
407.874	220.757	167.000
407.155	219.572	167.000
406.771	219.599	167.000
407.603	219.438	167.000
407.320	220.668	167.000
408.549	221.567	167.000
409.084	221.946	167.000
575.450	303.753	168.000
575.654	303.783	168.000
343.182	166.017	169.000
341.955	165.388	169.000
488.125	270.893	170.000
489.106	271.358	170.000
375.789	259.682	171.000
376.855	260.317	171.000
573.103	305.351	172.000
571.505	304.756	172.000
72.236	244.750	173.000
72.617	245.049	173.000
74.156	244.418	173.000
133.634	281.117	174.000
133.863	282.792	174.000
132.573	282.889	174.000
406.045	163.070	175.000
406.688	163.275	175.000
406.056	164.029	175.000
406.299	165.804	175.000
489.130	272.131	176.000
489.111	272.108	176.000
294.156	139.187	177.000
294.630	139.885	177.000
294.362	139.365	177.000
294.409	139.299	177.000
294.262	139.335	177.000
294.915	139.112	177.000
142.926	266.172	178.000
142.830	265.861	178.000
71.308	211.709	179.000
70.327	211.136	179.000
236.452	286.114	180.000
236.427	286.285	180.000
236.500	285.918	180.000
236.483	285.958	180.000
488.120	271.625	181.000
487.378	271.109	181.000
486.516	270.919	181.000
183.113	235.910	182.000
182.602	235.709	182.000
181.989	235.936	182.000
182.979	235.262	182.000
183.006	236.251	182.000
182.605	236.170	182.000
183.447	235.784	182.000
183.228	236.004	182.000
182.883	236.375	182.000
182.625	236.344	182.000
182.591	236.006	182.000
182.183	235.503	182.000
182.485	236.074	182.000
182.607	236.646	182.000
182.360	236.869	182.000
182.619	237.139	182.000
182.898	237.731	182.000
183.365	236.965	182.000
183.024	237.247	182.000
182.752	236.776	182.000
182.710	237.038	182.000
182.537	237.067	182.000
182.676	236.359	182.000
182.168	236.756	182.000
142.435	267.815	183.000
143.434	265.724	183.000
143.865	264.573	183.000
236.877	153.423	184.000
237.526	154.032	184.000
324.466	136.800	185.000
323.722	138.639	185.000
408.852	220.290	186.000
408.627	220.173	186.000
409.228	220.932	186.000
409.048	220.894	186.000
408.191	221.013	186.000
407.736	220.861	186.000
407.776	220.053	186.000
408.235	219.768	186.000
406.209	220.479	186.000
70.274	211.268	187.000
70.464	211.819	187.000
70.746	211.796	187.000
70.135	211.734	187.000
485.983	269.435	188.000
486.300	269.872	188.000
484.936	270.525	188.000
484.537	270.615	188.000
483.499	270.212	188.000
322.832	136.768	189.000
322.846	137.687	189.000
345.673	166.599	190.000
346.794	167.690	190.000
369.647	188.851	191.000
368.955	187.609	191.000
369.990	187.451	191.000
369.745	188.152	191.000
370.440	188.502	191.000
141.947	264.369	192.000
143.892	264.987	192.000
465.404	332.983	193.000
466.081	333.615	193.000
466.323	333.411	193.000
466.738	333.560	193.000
466.456	333.577	193.000
484.946	273.659	194.000
484.516	273.467	194.000
483.377	273.715	194.000
483.552	274.231	194.000
70.134	211.674	195.000
70.137	211.259	195.000
406.554	220.475	196.000
406.912	220.613	196.000
407.189	220.000	196.000
406.779	220.006	196.000
406.712	221.143	196.000
407.053	221.015	196.000
407.283	221.301	196.000
408.203	221.336	196.000
407.946	221.350	196.000
408.727	221.117	196.000
408.634	221.389	196.000
407.899	221.115	196.000
407.870	220.905	196.000
408.018	220.349	196.000
-33.871	223.708	197.000
-33.390	223.528	197.000
-33.252	223.238	197.000
172.565	244.413	198.000
171.969	243.212	198.000
172.202	243.082	198.000
171.792	242.131	198.000
170.737	241.236	198.000
172.085	241.608	198.000
313.466	171.318	199.000
313.107	171.607	199.000
313.099	171.560	199.000
312.737	171.317	199.000
158.838	339.864	200.000
159.416	338.462	200.000
160.490	338.453	200.000
160.353	337.479	200.000
160.159	337.574	200.000
476.448	143.724	201.000
476.522	143.473	201.000
466.198	333.381	202.000
466.317	333.211	202.000
212.314	325.121	203.000
212.853	325.493	203.000
212.937	324.904	203.000
128.822	192.703	204.000
128.939	193.296	204.000
408.920	220.578	205.000
409.108	220.747	205.000
408.996	220.307	205.000
409.554	222.018	205.000
408.705	221.129	205.000
408.149	221.249	205.000
407.556	220.663	205.000
407.202	220.429	205.000
406.387	219.209	205.000
407.065	219.489	205.000
407.352	219.600	205.000
406.369	219.856	205.000
170.475	243.221	206.000
168.576	242.257	206.000
382.756	134.328	207.000
382.705	133.668	207.000
382.609	134.168	207.000
472.931	141.858	208.000
472.627	141.889	208.000
472.939	142.021	208.000
473.821	143.396	208.000
128.584	192.955	209.000
128.911	193.044	209.000
128.797	192.497	209.000
169.128	244.318	210.000
169.858	244.370	210.000
417.856	158.053	211.000
418.691	158.212	211.000
418.435	159.872	211.000
418.554	159.843	211.000
418.694	159.608	211.000
310.155	470.282	212.000
310.564	470.848	212.000
310.261	470.986	212.000
310.697	471.508	212.000
310.966	471.961	212.000
312.191	471.493	212.000
312.764	470.396	212.000
312.766	470.454	212.000
312.170	470.955	212.000
312.600	470.704	212.000
311.983	470.946	212.000
311.908	470.362	212.000
311.160	470.736	212.000
417.283	160.090	213.000
416.931	159.886	213.000
418.681	158.979	213.000
474.219	141.542	214.000
473.184	141.811	214.000
473.548	141.044	214.000
405.040	220.526	215.000
404.653	219.208	215.000
405.269	219.938	215.000
128.712	192.586	216.000
128.962	192.630	216.000
128.786	192.897	216.000
464.328	141.852	217.000
464.286	142.163	217.000
169.338	238.745	218.000
169.159	239.280	218.000
473.609	149.371	219.000
472.458	150.090	219.000
470.442	150.943	219.000
472.147	151.842	219.000
464.742	151.077	220.000
466.221	152.250	220.000
311.391	469.733	221.000
311.147	469.130	221.000
128.645	192.671	222.000
128.746	192.609	222.000
466.115	150.315	223.000
466.512	151.128	223.000
282.367	261.851	224.000
282.079	262.264	224.000
281.072	262.089	224.000
280.721	261.553	224.000
280.760	263.062	224.000
281.115	263.173	224.000
280.452	262.501	224.000
280.807	262.754	224.000
280.492	262.348	224.000
280.847	262.644	224.000
281.079	262.106	224.000
280.978	262.041	224.000
280.470	262.521	224.000
281.753	262.226	224.000
281.697	262.680	224.000
281.860	262.474	224.000
281.622	262.391	224.000
281.315	262.984	224.000
281.251	263.142	224.000
281.795	262.895	224.000
281.370	262.444	224.000
280.448	262.978	224.000
107.706	330.164	225.000
107.018	330.924	225.000
128.502	192.208	226.000
128.224	192.406	226.000
128.907	191.824	226.000
128.346	192.232	226.000
128.350	192.315	226.000
128.434	192.475	226.000
109.771	330.451	227.000
109.096	330.604	227.000
109.041	330.560	227.000
109.205	329.046	227.000
108.074	330.927	227.000
207.643	204.713	228.000
207.603	204.291	228.000
206.243	204.663	228.000
206.109	203.672	228.000
206.238	204.176	228.000
207.142	204.253	228.000
208.273	204.878	228.000
207.359	203.471	228.000
207.164	201.982	228.000
207.510	202.893	228.000
207.161	202.735	228.000
205.461	202.819	228.000
206.347	203.858	228.000
204.872	203.766	228.000
206.154	203.549	228.000
205.871	202.515	228.000
468.362	142.790	229.000
467.785	142.375	229.000
467.116	144.502	229.000
110.354	330.252	230.000
110.524	330.853	230.000
447.382	147.675	231.000
447.818	147.958	231.000
447.583	147.946	231.000
447.742	147.575	231.000
468.761	144.989	232.000
471.391	144.377	232.000
471.842	144.475	232.000
472.641	143.738	232.000
311.992	128.608	233.000
310.973	129.228	233.000
311.629	130.975	233.000
313.648	133.445	233.000
35.207	216.440	234.000
35.562	216.930	234.000
68.416	323.801	235.000
68.219	324.257	235.000
68.533	324.633	235.000
68.329	323.918	235.000
67.867	323.738	235.000
473.534	145.641	236.000
474.237	145.426	236.000
475.696	142.635	236.000
35.091	215.765	237.000
35.337	215.999	237.000
248.178	204.485	238.000
247.475	205.541	238.000
280.292	263.041	239.000
280.538	262.418	239.000
280.446	262.661	239.000
280.519	263.508	239.000
280.145	263.829	239.000
279.940	263.684	239.000
279.724	264.504	239.000
279.785	263.732	239.000
280.737	264.649	239.000
280.489	264.270	239.000
280.164	263.454	239.000
279.809	263.693	239.000
247.103	204.774	240.000
247.420	205.308	240.000
414.301	241.035	241.000
415.554	242.887	241.000
416.285	244.113	242.000
416.132	244.312	242.000
416.054	245.156	242.000
415.585	245.788	242.000
414.889	245.540	242.000
414.045	246.011	242.000
278.629	262.389	243.000
279.768	262.848	243.000
12.593	251.639	244.000
11.964	251.631	244.000
11.499	251.614	244.000
137.979	176.348	245.000
137.829	176.302	245.000
138.448	178.851	245.000
137.793	179.283	245.000
137.779	179.864	245.000
137.309	179.198	245.000
136.737	179.722	245.000
136.976	179.440	245.000
137.651	180.531	245.000
136.726	180.665	245.000
47.710	251.214	246.000
45.895	253.344	246.000
45.386	253.122	246.000
44.743	252.516	246.000
45.194	253.647	246.000
46.028	254.981	246.000
46.077	255.716	246.000
45.534	256.260	246.000
44.044	256.225	246.000
43.679	256.487	246.000
43.399	256.305	246.000
45.236	256.336	246.000
46.141	257.846	246.000
47.503	258.481	246.000
47.765	258.366	246.000
47.817	258.882	246.000
169.289	169.278	247.000
169.349	169.436	247.000
169.962	168.533	247.000
206.173	170.232	248.000
206.268	169.786	248.000
207.120	170.633	248.000
206.569	169.866	248.000
131.059	263.377	249.000
131.087	263.251	249.000
130.908	263.191	249.000
131.065	263.189	249.000
130.828	263.087	249.000
130.920	263.199	249.000
130.799	263.169	249.000
93.237	336.683	250.000
93.298	336.519	250.000
93.424	336.551	250.000
230.570	233.912	251.000
231.030	233.877	251.000
231.071	233.739	251.000
230.676	233.734	251.000
229.930	234.591	251.000
230.009	235.442	251.000
229.404	234.779	251.000
230.254	235.529	251.000
230.287	234.601	251.000
230.992	235.016	251.000
230.782	234.668	251.000
391.814	129.422	252.000
391.822	129.424	252.000
391.231	129.735	252.000
391.649	128.842	252.000
392.377	129.561	252.000
392.094	130.075	252.000
392.099	129.671	252.000
391.545	128.982	252.000
391.754	129.150	252.000
390.205	129.161	252.000
390.447	128.251	252.000
390.537	128.281	252.000
104.583	358.630	253.000
106.310	357.493	253.000
106.435	358.098	253.000
106.207	358.311	253.000
105.333	357.537	253.000
103.878	357.498	253.000
104.485	359.984	253.000
104.392	360.877	253.000
106.333	362.399	253.000
175.654	313.500	254.000
175.343	313.162	254.000
175.051	313.624	254.000
175.269	313.204	254.000
176.213	312.782	254.000
177.483	312.613	254.000
446.000	133.071	255.000
445.169	132.578	255.000
444.079	132.411	255.000
444.265	132.164	255.000
447.388	147.506	256.000
448.094	148.059	256.000
448.078	148.547	256.000
447.708	148.887	256.000
447.617	148.843	256.000
388.851	225.593	257.000
387.931	226.270	257.000
190.224	422.954	258.000
189.774	423.739	258.000
189.573	421.865	258.000
189.798	422.304	258.000
190.990	422.617	258.000
191.677	422.330	258.000
190.317	422.519	258.000
516.203	205.136	259.000
516.827	204.999	259.000
516.574	204.216	259.000
516.613	204.353	259.000
515.822	204.254	259.000
516.061	204.308	259.000
516.493	204.338	259.000
516.548	204.392	259.000
516.502	204.393	259.000
516.306	204.872	259.000
515.965	204.795	259.000
515.626	204.571	259.000
515.919	204.806	259.000
515.646	205.014	259.000
515.976	205.296	259.000
516.506	205.367	259.000
517.418	205.641	259.000
517.959	205.914	259.000
518.525	206.655	259.000
518.237	206.293	259.000
517.293	206.245	259.000
517.614	206.107	259.000
518.089	205.640	259.000
518.052	205.638	259.000
517.454	204.948	259.000
517.806	205.481	259.000
517.848	204.695	259.000
518.216	204.325	259.000
518.528	204.514	259.000
518.786	204.328	259.000
518.803	204.399	259.000
518.590	204.673	259.000
519.124	205.011	259.000
10.013	202.344	260.000
8.025	201.101	260.000
88.246	157.282	261.000
89.150	156.050	261.000
89.155	156.355	261.000
87.909	155.108	261.000
88.132	154.030	261.000
87.342	154.800	261.000
86.836	156.163	261.000
86.961	155.789	261.000
86.821	156.495	261.000
87.510	156.507	261.000
87.659	155.251	261.000
87.822	154.250	261.000
6.062	237.452	262.000
6.531	238.031	262.000
6.646	239.116	262.000
6.569	238.891	262.000
4.786	239.644	262.000
137.421	213.553	263.000
137.981	212.488	263.000
138.011	210.881	263.000
137.038	210.647	263.000
137.872	209.087	263.000
137.118	209.220	263.000
222.658	190.716	264.000
222.863	189.762	264.000
222.935	189.584	264.000
299.456	155.609	265.000
299.257	155.913	265.000
249.640	221.868	266.000
249.219	221.959	266.000
248.845	221.777	266.000
248.058	223.359	266.000
245.550	225.243	266.000
244.271	224.786	266.000
243.813	224.967	266.000
244.297	225.086	266.000
244.826	224.566	266.000
244.903	224.592	266.000
244.887	224.690	266.000
243.571	226.404	266.000
244.129	226.028	266.000
245.240	226.396	266.000
244.220	226.597	266.000
386.354	137.516	267.000
385.877	136.923	267.000
226.447	289.591	268.000
226.619	290.062	268.000
274.074	278.214	269.000
273.386	276.792	269.000
274.168	277.977	269.000
274.048	278.336	269.000
344.858	227.015	270.000
343.935	225.245	270.000
345.591	224.004	270.000
346.364	223.010	270.000
344.151	222.199	270.000
343.625	222.352	270.000
343.574	221.988	270.000
341.332	223.088	270.000
342.437	223.342	270.000
341.660	224.061	270.000
342.028	223.914	270.000
342.119	223.995	270.000
341.343	224.285	270.000
341.695	224.064	270.000
341.869	223.017	270.000
344.333	224.190	270.000
343.917	224.068	270.000
343.857	223.181	270.000
344.234	223.335	270.000
345.351	223.789	270.000
345.986	221.935	270.000
345.430	221.951	270.000
346.069	222.497	270.000
345.611	222.609	270.000
345.067	221.944	270.000
343.562	221.538	270.000
341.478	222.242	270.000
340.353	222.642	270.000
342.373	223.796	270.000
341.860	224.042	270.000
339.978	224.349	270.000
338.997	225.122	270.000
337.950	256.197	271.000
337.408	256.210	271.000
131.891	428.219	272.000
131.905	428.948	272.000
322.343	313.044	273.000
322.598	313.088	273.000
322.356	312.362	273.000
321.679	312.367	273.000
416.903	243.325	274.000
415.981	243.019	274.000
415.508	242.685	274.000
459.683	253.736	275.000
459.530	253.236	275.000
459.343	253.355	275.000
458.928	253.499	275.000
429.609	300.110	276.000
430.723	301.364	276.000
394.159	371.703	277.000
394.947	371.693	277.000
394.542	370.859	277.000
394.788	370.712	277.000
395.416	371.441	277.000
395.442	369.788	277.000
424.179	360.402	278.000
425.692	359.498	278.000
425.623	360.328	278.000
490.191	318.523	279.000
490.680	318.344	279.000
489.795	318.588	279.000
490.232	319.794	279.000
489.734	319.322	279.000
489.590	318.591	279.000
489.704	319.151	279.000
488.542	318.441	279.000
487.121	317.789	279.000
486.034	318.598	279.000
450.929	367.775	280.000
450.613	367.337	280.000
450.196	367.818	280.000
-47.207	214.983	281.000
-48.319	214.147	281.000
-48.562	212.913	281.000
-46.969	214.454	281.000
60.642	141.048	282.000
59.452	140.717	282.000
59.797	140.992	282.000
61.258	140.897	282.000
62.208	142.310	282.000
60.997	143.650	282.000
60.861	144.421	282.000
59.351	143.273	282.000
60.156	142.773	282.000
62.482	143.728	282.000
64.463	144.935	282.000
64.845	145.233	282.000
64.858	145.705	282.000
64.640	145.614	282.000
65.113	144.090	282.000
80.903	287.530	283.000
81.394	286.501	283.000
156.255	237.712	284.000
155.290	237.576	284.000
155.102	236.831	284.000
152.379	234.736	284.000
151.437	235.743	284.000
151.133	235.290	284.000
150.737	233.897	284.000
149.342	234.498	284.000
150.181	234.766	284.000
150.940	234.760	284.000
151.211	234.597	284.000
150.884	235.578	284.000
150.185	235.017	284.000
344.342	151.252	285.000
344.506	151.603	285.000
344.595	151.471	285.000
373.737	215.393	286.000
374.988	215.951	286.000
376.272	215.785	286.000
395.821	206.520	287.000
397.097	206.972	287.000
396.729	206.995	287.000
396.241	205.275	287.000
396.057	204.632	287.000
396.550	205.855	287.000
395.910	205.879	287.000
396.346	205.249	287.000
396.751	205.038	287.000
396.648	205.493	287.000
396.528	205.324	287.000
440.081	195.535	288.000
441.392	195.957	288.000
440.818	197.044	288.000
439.116	198.106	288.000
423.148	256.678	289.000
424.076	255.549	289.000
421.794	255.376	289.000
421.775	257.056	289.000
420.020	256.023	289.000
240.307	402.307	290.000
241.621	402.469	290.000
240.639	401.769	290.000
239.182	402.033	290.000
240.033	402.344	290.000
240.766	401.949	290.000
567.563	311.135	291.000
567.129	311.292	291.000
10.615	221.750	292.000
10.953	222.627	292.000
11.154	223.244	292.000
10.789	223.518	292.000
329.273	153.117	293.000
329.328	154.132	293.000
329.773	154.756	293.000
329.829	154.524	293.000
353.542	201.395	294.000
353.701	202.059	294.000
354.210	199.980	294.000
354.474	199.317	294.000
352.605	199.831	294.000
353.794	201.122	294.000
422.019	175.178	295.000
421.968	175.137	295.000
422.298	175.396	295.000
422.329	175.209	295.000
422.461	175.071	295.000
388.112	226.883	296.000
387.999	227.535	296.000
387.016	226.283	296.000
387.694	226.662	296.000
225.973	351.727	297.000
225.529	351.313	297.000
226.487	352.619	297.000
425.546	219.187	298.000
425.110	218.296	298.000
425.888	218.704	298.000
425.895	219.008	298.000
425.779	219.071	298.000
425.679	218.863	298.000
424.528	218.941	298.000
531.530	213.841	299.000
531.125	213.309	299.000
531.265	213.670	299.000
531.355	213.838	299.000
531.347	213.701	299.000
530.829	213.346	299.000
530.801	213.356	299.000
530.772	213.831	299.000
530.723	213.885	299.000
531.248	213.707	299.000
531.028	214.146	299.000
530.816	213.827	299.000
531.144	213.472	299.000
530.268	214.323	299.000
530.462	214.660	299.000
530.252	214.176	299.000
530.357	214.307	299.000
448.281	336.973	300.000
449.326	336.669	300.000
455.299	339.433	300.000
435.377	117.756	301.000
436.457	116.949	301.000
437.057	116.862	301.000
225.588	291.284	302.000
224.877	292.209	302.000
169.158	346.400	303.000
167.108	346.491	303.000
167.072	347.109	303.000
523.453	178.034	304.000
522.407	177.034	304.000
430.745	303.326	305.000
430.087	303.555	305.000
430.524	303.908	305.000
431.070	303.408	305.000
429.165	303.152	305.000
428.979	303.326	305.000
427.193	305.717	305.000
427.607	304.561	305.000
428.441	303.226	305.000
428.185	304.886	305.000
428.838	305.480	305.000
427.896	305.338	305.000
500.186	264.416	306.000
499.887	264.009	306.000
499.374	263.759	306.000
499.512	263.990	306.000
498.729	262.614	306.000
499.280	263.082	306.000
499.194	263.956	306.000
498.720	263.811	306.000
497.919	264.104	306.000
499.024	264.567	306.000
399.089	396.131	307.000
400.106	396.294	307.000
70.083	171.242	308.000
70.058	171.191	308.000
69.459	171.356	308.000
205.106	168.468	309.000
205.316	167.673	309.000
204.932	167.545	309.000
206.640	168.518	309.000
206.344	168.981	309.000
207.055	168.288	309.000
206.564	168.437	309.000
204.773	169.817	309.000
205.309	169.794	309.000
205.696	168.864	309.000
207.251	170.225	309.000
200.179	183.246	310.000
199.344	184.181	310.000
70.923	327.876	311.000
70.277	327.705	311.000
68.907	327.887	311.000
67.246	326.666	311.000
445.859	132.782	312.000
446.542	133.194	312.000
446.174	133.831	312.000
445.847	133.655	312.000
445.716	133.482	312.000
445.136	133.827	312.000
413.403	219.871	313.000
413.963	219.456	313.000
412.966	218.681	313.000
411.998	219.319	313.000
411.852	218.868	313.000
411.584	219.116	313.000
411.039	218.449	313.000
410.719	218.735	313.000
411.279	219.053	313.000
412.568	219.590	313.000
412.906	219.038	313.000
412.495	218.928	313.000
410.893	217.744	313.000
410.487	217.933	313.000
410.207	218.222	313.000
424.428	362.676	314.000
422.764	362.475	314.000
422.635	362.181	314.000
272.912	278.625	315.000
272.732	277.234	315.000
321.622	312.318	316.000
322.766	311.620	316.000
323.031	311.704	316.000
424.114	275.107	317.000
424.412	274.542	317.000
-47.186	214.663	318.000
-48.400	213.937	318.000
-48.572	212.040	318.000
-49.230	211.170	318.000
201.045	248.449	319.000
200.902	248.066	319.000
398.194	242.834	320.000
398.746	242.600	320.000
398.241	242.192	320.000
398.696	242.697	320.000
398.317	242.011	320.000
399.395	242.589	320.000
398.968	242.649	320.000
398.900	242.353	320.000
398.339	242.385	320.000
398.192	243.073	320.000
399.331	243.350	320.000
398.761	243.042	320.000
398.977	242.878	320.000
398.536	242.805	320.000
398.951	243.349	320.000
399.403	396.213	321.000
398.836	397.850	321.000
278.980	132.513	322.000
279.019	132.852	322.000
279.641	132.069	322.000
278.746	132.624	322.000
277.977	131.340	322.000
277.165	131.372	322.000
278.640	132.786	322.000
209.475	203.977	323.000
209.550	203.394	323.000
209.209	203.004	323.000
209.782	203.620	323.000
209.559	205.739	323.000
209.151	204.387	323.000
208.269	206.399	323.000
207.325	205.295	323.000
130.574	263.425	324.000
129.996	264.016	324.000
130.789	265.021	324.000
131.050	262.928	324.000
302.315	150.100	325.000
302.162	149.672	325.000
168.214	347.820	326.000
169.414	346.384	326.000
286.312	265.841	327.000
286.576	266.312	327.000
286.089	266.706	327.000
285.970	266.134	327.000
285.616	266.988	327.000
286.242	267.886	327.000
419.044	253.070	328.000
419.176	253.324	328.000
419.820	254.344	328.000
420.604	255.537	328.000
466.637	264.286	329.000
466.762	264.645	329.000
15.717	303.183	330.000
16.404	302.445	330.000
225.611	291.413	331.000
225.171	291.079	331.000
226.718	292.111	331.000
226.546	290.886	331.000
226.396	290.172	331.000
225.089	289.013	331.000
224.440	288.774	331.000
224.611	289.042	331.000
224.039	288.863	331.000
224.284	289.216	331.000
422.513	174.971	332.000
422.263	175.236	332.000
422.095	174.850	332.000
422.510	175.000	332.000
377.108	218.281	333.000
377.028	218.735	333.000
378.328	217.407	333.000
378.968	216.644	333.000
387.849	227.170	334.000
388.132	227.048	334.000
425.098	274.921	335.000
423.039	274.169	335.000
137.485	209.533	336.000
137.946	208.852	336.000
137.496	208.930	336.000
346.199	151.223	337.000
346.176	151.058	337.000
344.941	151.461	337.000
230.849	312.804	338.000
231.793	312.559	338.000
231.342	313.457	338.000
231.114	313.090	338.000
230.773	313.637	338.000
231.062	313.956	338.000
230.879	313.735	338.000
231.431	314.640	338.000
190.619	376.095	339.000
190.686	376.807	339.000
72.817	227.947	340.000
73.478	225.916	340.000
75.290	225.940	340.000
74.134	226.277	340.000
74.508	226.786	340.000
74.654	227.193	340.000
73.212	227.435	340.000
72.092	226.741	340.000
168.551	166.671	341.000
167.761	166.945	341.000
166.695	166.003	341.000
166.611	166.258	341.000
299.643	156.025	342.000
299.665	155.922	342.000
444.362	209.066	343.000
444.242	210.084	343.000
294.219	374.941	344.000
294.776	374.788	344.000
295.110	374.300	344.000
39.792	165.374	345.000
39.443	165.046	345.000
8.016	238.722	346.000
7.087	238.629	346.000
7.132	237.293	346.000
129.580	166.846	347.000
129.512	166.492	347.000
129.481	165.768	347.000
129.440	165.932	347.000
129.184	166.128	347.000
129.042	165.872	347.000
128.866	165.645	347.000
128.852	166.152	347.000
129.205	165.996	347.000
128.762	166.120	347.000
128.873	166.055	347.000
128.944	165.834	347.000
129.057	165.636	347.000
129.134	165.693	347.000
129.297	165.873	347.000
129.096	165.669	347.000
315.838	280.440	348.000
314.375	281.459	348.000
315.624	281.679	348.000
315.898	281.371	348.000
315.897	281.906	348.000
316.271	282.524	348.000
316.335	282.511	348.000
315.606	281.998	348.000
316.071	282.973	348.000
315.853	281.509	348.000
465.799	266.563	349.000
466.605	267.388	349.000
132.225	263.751	350.000
131.833	263.195	350.000
92.429	329.018	351.000
92.681	328.873	351.000
92.984	329.057	351.000
93.431	329.413	351.000
172.879	344.440	352.000
171.935	346.442	352.000
422.086	174.866	353.000
422.252	174.704	353.000
421.210	175.029	353.000
422.288	175.104	353.000
421.624	175.255	353.000
395.286	205.376	354.000
395.637	206.034	354.000
395.874	205.854	354.000
395.481	206.472	354.000
394.341	207.400	354.000
339.232	260.921	355.000
339.865	260.982	355.000
338.843	261.397	355.000
244.115	303.834	356.000
245.940	305.969	356.000
246.020	305.908	356.000
247.148	306.506	356.000
246.672	306.665	356.000
247.373	304.770	356.000
247.792	306.037	356.000
278.898	129.425	357.000
279.779	129.403	357.000
345.433	151.233	358.000
345.800	151.563	358.000
345.294	151.088	358.000
345.352	151.244	358.000
387.338	225.324	359.000
386.487	225.008	359.000
386.280	224.853	359.000
444.044	210.334	360.000
444.939	210.193	360.000
444.261	210.541	360.000
443.096	208.302	360.000
[truncated: 45,168 more rows]
