# Supplementary material for: The transpeptidase PBP2 governs initial localization and activity of the major cell-wall synthesis machinery in E. coli
Source: eLife. 2020 Feb 20;9:e50629. doi: 10.7554/eLife.50629 (PMC7089770; doi:10.7554/eLife.50629)
Supplement: Source data 1. [file elife-50629-data1.zip › data/fast/PAmCherry/MreCD50depl_2.txt]

X Y ID
90.891	129.457	1.000
90.537	130.154	1.000
90.292	130.443	1.000
90.963	129.568	1.000
91.620	129.854	1.000
91.828	129.899	1.000
92.160	130.256	1.000
91.735	129.623	1.000
92.446	130.166	1.000
93.379	131.069	1.000
93.564	130.517	1.000
93.564	130.173	1.000
93.480	129.458	1.000
369.126	270.273	2.000
367.707	269.630	2.000
369.123	268.429	2.000
369.425	269.369	2.000
369.064	270.080	2.000
579.782	187.528	3.000
580.189	187.317	3.000
574.741	258.159	4.000
576.106	258.464	4.000
576.173	257.957	4.000
350.666	254.226	5.000
351.082	253.984	5.000
313.102	303.344	6.000
313.244	303.686	6.000
382.512	208.208	7.000
382.620	208.745	7.000
382.579	207.204	7.000
412.291	288.960	8.000
412.436	288.956	8.000
330.069	206.223	9.000
329.525	205.776	9.000
329.990	205.413	9.000
351.618	253.726	10.000
350.958	254.401	10.000
351.098	254.174	10.000
498.514	200.373	11.000
498.475	200.836	11.000
515.110	262.719	12.000
515.308	262.993	12.000
326.728	262.394	13.000
326.421	262.740	13.000
498.226	199.606	14.000
497.868	200.604	14.000
498.830	200.305	14.000
497.628	201.017	14.000
498.241	201.296	14.000
497.565	201.659	14.000
412.725	288.506	15.000
412.189	289.435	15.000
412.023	288.988	15.000
412.748	289.087	15.000
412.226	289.135	15.000
412.130	288.955	15.000
411.899	289.046	15.000
412.375	289.195	15.000
412.982	289.008	15.000
412.360	288.314	15.000
351.398	254.442	16.000
350.956	253.644	16.000
579.633	187.143	17.000
579.685	187.026	17.000
579.888	187.328	17.000
579.622	187.059	17.000
553.350	287.417	18.000
553.070	286.966	18.000
519.676	265.930	19.000
513.752	262.882	19.000
513.084	262.702	19.000
512.922	262.221	19.000
513.244	261.620	19.000
513.391	262.216	19.000
513.220	261.269	19.000
513.001	260.199	19.000
512.504	260.244	19.000
512.783	260.506	19.000
512.660	261.067	19.000
512.655	260.770	19.000
513.012	260.885	19.000
513.086	261.125	19.000
513.650	261.190	19.000
513.598	261.424	19.000
514.097	261.322	19.000
92.742	129.378	20.000
92.896	129.730	20.000
93.048	129.106	20.000
351.229	254.083	21.000
351.035	254.264	21.000
350.873	254.467	21.000
351.160	254.435	21.000
484.272	221.389	22.000
483.691	220.625	22.000
482.931	220.159	22.000
482.150	221.892	22.000
359.234	219.913	23.000
359.027	220.402	23.000
358.856	221.219	23.000
573.397	191.697	24.000
572.097	190.688	24.000
572.398	189.754	24.000
573.828	191.256	24.000
412.221	289.340	25.000
411.950	288.915	25.000
92.993	129.467	26.000
92.832	129.400	26.000
91.520	129.378	26.000
92.715	129.498	26.000
92.455	129.564	26.000
92.509	129.490	26.000
92.537	130.191	26.000
497.110	200.941	27.000
495.631	200.412	27.000
496.088	200.231	27.000
483.527	221.206	28.000
482.844	221.494	28.000
482.401	221.396	28.000
483.379	221.583	28.000
484.609	220.520	28.000
361.642	302.585	29.000
362.393	303.953	29.000
92.177	129.960	30.000
91.425	129.879	30.000
90.583	130.429	30.000
90.546	130.242	30.000
90.363	130.784	30.000
90.017	130.446	30.000
89.658	130.869	30.000
89.479	130.749	30.000
90.052	130.781	30.000
89.519	131.656	30.000
89.242	131.378	30.000
89.693	130.922	30.000
89.430	130.796	30.000
89.464	131.167	30.000
89.351	130.972	30.000
90.288	129.888	30.000
359.817	220.483	31.000
359.456	219.236	31.000
358.570	219.133	31.000
350.666	253.947	32.000
351.527	253.808	32.000
357.523	217.539	33.000
357.629	217.518	33.000
523.252	161.040	34.000
523.051	157.955	34.000
72.377	125.254	35.000
71.647	124.524	35.000
514.959	262.225	36.000
515.320	261.743	36.000
515.236	261.979	36.000
515.020	261.287	36.000
515.140	262.274	36.000
516.430	261.949	36.000
585.099	221.918	37.000
585.340	222.442	37.000
585.328	221.975	37.000
585.950	223.484	38.000
585.591	223.626	38.000
585.425	222.736	38.000
341.815	270.674	39.000
342.706	270.342	39.000
343.057	269.882	39.000
516.545	261.510	40.000
516.780	261.084	40.000
516.683	261.540	40.000
572.445	260.002	41.000
572.598	260.027	41.000
517.198	262.684	42.000
516.731	261.191	42.000
516.027	261.155	42.000
393.837	343.112	43.000
392.535	343.997	43.000
91.075	97.879	44.000
91.493	97.749	44.000
91.213	98.288	44.000
91.013	99.845	44.000
90.191	98.663	44.000
90.898	98.732	44.000
91.965	99.402	44.000
583.902	219.906	45.000
582.536	219.423	45.000
581.423	220.056	46.000
581.287	220.959	46.000
582.948	221.273	46.000
582.258	221.550	46.000
583.903	221.358	47.000
583.686	221.050	47.000
221.875	191.629	48.000
222.815	191.560	48.000
353.861	221.185	49.000
354.070	220.915	49.000
354.446	221.318	49.000
355.029	221.961	49.000
354.965	221.926	49.000
355.310	222.088	49.000
579.666	187.086	50.000
580.329	187.243	50.000
504.687	314.808	51.000
504.160	314.861	51.000
353.615	222.243	52.000
353.641	223.221	52.000
505.915	316.260	53.000
504.817	316.222	53.000
504.286	315.291	54.000
503.679	316.101	54.000
522.829	169.331	55.000
524.272	168.553	55.000
521.938	164.995	56.000
522.689	164.002	56.000
323.500	213.092	57.000
323.874	212.937	57.000
426.537	267.221	58.000
426.933	267.512	58.000
576.945	184.392	59.000
576.687	184.259	59.000
576.186	184.223	59.000
576.659	186.067	59.000
576.315	185.136	59.000
379.065	225.038	60.000
379.406	224.958	60.000
379.463	224.560	60.000
550.582	171.247	61.000
550.449	171.133	61.000
550.782	171.299	61.000
511.563	302.339	62.000
511.570	302.447	62.000
511.812	301.723	62.000
512.212	301.824	62.000
512.896	301.643	62.000
512.596	302.185	62.000
512.610	302.576	62.000
512.345	302.240	62.000
512.331	301.744	62.000
513.085	301.102	62.000
513.267	301.789	62.000
514.006	302.158	62.000
513.933	301.674	62.000
506.016	337.746	63.000
505.673	337.882	63.000
506.223	337.952	63.000
506.340	337.693	63.000
77.785	130.338	64.000
77.892	130.938	64.000
77.234	131.060	64.000
346.901	254.784	65.000
347.264	254.529	65.000
511.099	140.946	66.000
510.945	143.210	66.000
508.502	143.614	66.000
380.083	229.137	67.000
379.368	229.516	67.000
379.244	227.874	67.000
377.443	226.970	67.000
376.936	225.638	67.000
376.925	226.595	67.000
376.920	227.957	67.000
376.477	227.288	67.000
376.980	226.435	67.000
376.120	225.958	67.000
375.552	225.983	67.000
375.031	225.594	67.000
375.767	225.590	67.000
376.456	225.964	67.000
368.043	304.126	68.000
368.322	303.967	68.000
551.084	170.211	69.000
550.612	170.228	69.000
550.642	170.493	69.000
550.453	170.368	69.000
550.124	171.115	69.000
550.410	171.381	69.000
325.297	212.482	70.000
324.756	212.832	70.000
325.353	211.244	70.000
497.431	179.713	71.000
497.652	180.044	71.000
77.064	130.510	72.000
76.763	130.685	72.000
77.547	130.504	72.000
77.403	129.872	72.000
77.886	129.980	72.000
608.593	240.776	73.000
608.855	240.681	73.000
610.096	240.464	73.000
507.190	141.076	74.000
508.438	140.454	74.000
508.626	140.480	74.000
508.077	138.716	74.000
307.541	230.291	75.000
307.134	229.191	75.000
376.806	207.998	76.000
376.747	208.478	76.000
375.492	207.562	76.000
375.472	208.130	76.000
375.113	206.503	76.000
473.898	296.309	77.000
473.762	296.509	77.000
518.079	152.750	78.000
518.921	150.935	78.000
519.362	152.613	78.000
368.347	303.547	79.000
368.374	303.157	79.000
473.128	295.756	80.000
473.096	295.638	80.000
473.045	295.690	80.000
472.891	295.932	80.000
473.308	295.204	80.000
473.396	295.730	80.000
472.969	296.336	80.000
528.530	309.003	81.000
528.974	308.785	81.000
78.940	130.977	82.000
79.072	130.717	82.000
78.884	130.614	82.000
78.974	130.389	82.000
78.954	131.232	82.000
78.736	131.567	82.000
79.025	131.426	82.000
550.317	170.943	83.000
550.407	171.023	83.000
549.507	172.178	83.000
550.584	172.137	83.000
305.841	226.744	84.000
305.365	226.155	84.000
346.473	254.724	85.000
346.613	255.058	85.000
368.517	299.708	86.000
368.181	300.017	86.000
506.917	338.549	87.000
507.348	339.758	87.000
304.800	226.009	88.000
305.169	226.154	88.000
306.288	227.295	88.000
513.116	302.139	89.000
513.430	301.721	89.000
377.826	227.236	90.000
379.387	227.575	90.000
379.300	229.373	90.000
380.175	229.031	90.000
347.114	254.419	91.000
346.777	254.621	91.000
515.978	150.431	92.000
514.099	150.028	92.000
472.198	296.489	93.000
472.438	296.750	93.000
472.234	296.827	93.000
528.399	308.640	94.000
528.532	308.433	94.000
527.972	308.386	94.000
501.192	134.506	95.000
501.183	133.714	95.000
501.870	134.119	95.000
609.373	239.786	96.000
609.109	240.286	96.000
488.135	217.741	97.000
489.002	218.373	97.000
488.907	218.392	97.000
489.404	218.899	97.000
490.441	217.728	97.000
490.705	218.063	97.000
491.388	218.174	97.000
491.140	218.964	97.000
409.421	263.439	98.000
409.764	262.938	98.000
409.078	263.263	98.000
408.690	262.873	98.000
491.645	218.147	99.000
490.730	217.064	99.000
490.936	217.232	99.000
551.658	171.679	100.000
551.357	171.271	100.000
550.953	171.812	100.000
550.524	171.902	100.000
550.393	172.388	100.000
550.346	171.915	100.000
550.967	172.146	100.000
551.968	171.657	100.000
552.156	170.694	100.000
552.067	171.869	100.000
551.890	171.695	100.000
551.748	172.206	100.000
551.022	172.467	100.000
550.593	172.536	100.000
550.720	173.241	100.000
551.528	172.976	100.000
551.537	173.004	100.000
551.383	173.166	100.000
551.804	173.511	100.000
550.904	174.449	100.000
550.566	174.780	100.000
549.638	175.008	100.000
549.072	175.526	100.000
548.724	176.264	100.000
549.670	174.550	100.000
550.000	173.637	100.000
549.785	173.299	100.000
548.634	173.502	100.000
549.011	173.257	100.000
548.302	173.158	100.000
547.031	171.999	100.000
546.996	171.933	100.000
547.080	172.480	100.000
547.168	172.201	100.000
443.540	237.844	101.000
442.706	239.244	101.000
442.927	239.799	101.000
442.579	239.725	101.000
443.260	239.068	101.000
443.882	239.381	101.000
443.747	239.367	101.000
444.268	239.629	101.000
443.139	240.148	101.000
442.528	239.865	101.000
442.693	238.960	101.000
409.527	263.207	102.000
409.428	262.781	102.000
409.193	263.346	102.000
298.667	220.287	103.000
298.360	219.930	103.000
297.625	218.657	103.000
547.215	172.753	104.000
546.630	172.022	104.000
547.571	172.902	104.000
547.079	173.564	104.000
548.634	173.759	104.000
549.601	175.015	104.000
549.557	175.524	104.000
549.890	177.183	104.000
551.280	177.145	104.000
551.053	177.072	104.000
552.199	176.605	104.000
554.214	176.881	104.000
555.601	178.125	104.000
556.608	178.422	104.000
556.520	177.427	104.000
556.760	178.039	104.000
556.015	177.555	104.000
555.984	177.722	104.000
555.773	177.926	104.000
556.590	178.247	104.000
555.711	179.076	104.000
554.937	178.728	104.000
554.821	179.366	104.000
554.807	178.183	104.000
554.231	178.443	104.000
554.137	179.119	104.000
555.210	180.046	104.000
555.603	179.323	104.000
555.128	180.528	104.000
555.839	181.489	104.000
554.809	180.435	104.000
553.404	180.372	104.000
552.798	180.145	104.000
553.935	180.315	104.000
449.779	214.823	105.000
448.964	214.322	105.000
425.529	273.496	106.000
424.988	273.048	106.000
538.801	295.860	107.000
539.926	296.374	107.000
425.105	272.267	108.000
426.011	271.586	108.000
255.494	194.172	109.000
255.041	194.269	109.000
440.964	236.473	110.000
439.689	235.715	110.000
374.392	206.633	111.000
374.239	207.183	111.000
556.581	181.752	112.000
557.396	181.902	112.000
557.122	181.752	112.000
374.302	206.558	113.000
375.157	206.617	113.000
556.978	180.020	114.000
556.450	179.724	114.000
556.905	180.445	114.000
555.426	180.605	114.000
557.131	181.577	115.000
556.576	181.510	115.000
556.003	181.732	115.000
557.590	182.382	115.000
562.158	196.265	116.000
560.327	196.428	116.000
587.214	228.373	117.000
586.549	228.584	117.000
587.047	227.883	118.000
586.368	228.426	118.000
554.029	184.637	119.000
554.138	184.247	119.000
553.492	183.823	119.000
553.522	183.633	119.000
552.099	184.733	119.000
470.727	295.006	120.000
471.201	294.929	120.000
553.512	182.885	121.000
552.650	181.768	121.000
552.460	182.223	121.000
389.650	222.240	122.000
389.657	222.285	122.000
389.805	222.444	122.000
390.065	222.154	123.000
389.840	222.040	123.000
389.487	221.687	123.000
388.692	221.665	123.000
388.738	222.182	123.000
389.111	222.164	123.000
552.525	184.224	124.000
553.153	183.931	124.000
553.237	183.466	124.000
491.814	273.049	125.000
491.636	273.674	125.000
491.349	274.132	125.000
551.428	181.249	126.000
550.886	181.282	126.000
549.831	181.549	126.000
549.794	181.554	126.000
491.628	275.204	127.000
491.282	274.870	127.000
380.083	293.907	128.000
379.629	294.255	128.000
343.817	222.229	129.000
344.612	222.136	129.000
376.329	211.806	130.000
376.769	211.044	130.000
376.626	211.472	130.000
376.875	212.246	130.000
376.421	211.655	130.000
376.475	212.044	130.000
375.335	212.041	130.000
375.213	212.212	130.000
374.372	212.718	130.000
534.374	256.477	131.000
534.020	256.790	131.000
534.220	256.702	131.000
354.931	279.624	132.000
355.357	279.467	132.000
505.790	202.749	133.000
507.128	202.490	133.000
506.180	202.028	133.000
506.878	202.234	133.000
436.922	286.057	134.000
437.070	285.867	134.000
437.653	286.867	134.000
80.666	116.332	135.000
81.562	116.342	135.000
81.148	116.516	135.000
398.484	280.229	136.000
398.468	280.362	136.000
531.850	257.256	137.000
532.244	257.985	137.000
532.387	256.788	137.000
532.101	255.891	137.000
531.059	257.122	137.000
531.093	256.935	137.000
531.470	257.755	137.000
530.765	257.119	137.000
530.903	256.752	137.000
529.896	255.432	137.000
529.931	255.728	137.000
531.741	255.774	137.000
531.803	255.685	137.000
531.444	255.629	137.000
530.692	255.441	137.000
529.894	257.211	137.000
530.597	257.331	137.000
530.189	257.736	137.000
530.757	258.169	137.000
530.887	258.821	137.000
531.137	260.108	137.000
504.963	236.965	138.000
505.806	237.422	138.000
505.644	237.250	138.000
504.839	237.028	138.000
504.245	235.758	138.000
503.990	235.731	138.000
504.406	235.714	138.000
504.496	236.548	138.000
504.531	236.486	138.000
374.073	212.797	139.000
373.735	212.949	139.000
374.271	213.159	139.000
374.176	212.496	139.000
581.978	182.713	140.000
579.651	181.394	140.000
374.077	211.414	141.000
373.290	210.550	141.000
364.937	267.780	142.000
364.466	268.537	142.000
506.597	200.867	143.000
505.259	202.225	143.000
533.623	194.872	144.000
534.195	194.228	144.000
506.463	201.778	145.000
506.492	202.397	145.000
531.105	259.064	146.000
531.041	258.508	146.000
531.313	257.284	146.000
420.791	282.679	147.000
420.014	283.177	147.000
503.083	132.848	148.000
503.161	132.281	148.000
416.782	245.278	149.000
417.489	245.706	149.000
417.045	246.191	149.000
416.726	246.182	149.000
416.477	245.962	149.000
611.479	218.983	150.000
610.411	220.010	150.000
466.197	335.879	151.000
465.782	337.254	151.000
415.895	245.755	152.000
416.035	245.867	152.000
416.146	245.256	152.000
415.341	245.098	152.000
609.575	222.400	153.000
608.959	221.361	153.000
414.990	245.184	154.000
414.800	244.616	154.000
370.125	265.571	155.000
370.317	265.566	155.000
461.853	334.706	156.000
461.299	334.309	156.000
462.380	333.056	156.000
460.469	333.741	156.000
371.794	265.685	157.000
371.245	266.089	157.000
506.769	199.202	158.000
505.110	199.958	158.000
504.773	200.312	158.000
608.435	223.768	159.000
609.135	224.548	159.000
610.043	223.799	160.000
609.454	224.056	160.000
609.004	224.040	160.000
530.281	244.242	161.000
529.598	244.390	161.000
530.881	244.330	162.000
531.225	242.967	162.000
554.128	202.130	163.000
555.424	201.406	163.000
572.479	184.596	164.000
574.646	183.408	164.000
560.535	199.406	165.000
560.763	198.066	165.000
562.652	198.019	166.000
563.715	197.504	166.000
565.379	196.064	166.000
566.210	198.284	166.000
565.156	197.046	167.000
565.245	195.743	167.000
564.755	193.034	167.000
104.945	106.981	168.000
105.323	106.988	168.000
105.112	107.018	168.000
105.830	107.627	168.000
105.847	108.556	168.000
105.158	108.384	168.000
503.157	171.889	169.000
504.041	172.048	169.000
504.840	171.371	169.000
505.177	171.488	169.000
505.652	171.366	169.000
504.878	170.843	169.000
505.285	171.090	169.000
505.417	171.332	169.000
504.744	171.335	169.000
504.851	171.327	169.000
472.860	243.132	170.000
472.257	243.524	170.000
476.474	287.211	171.000
476.184	287.425	171.000
476.451	287.643	171.000
528.441	249.037	172.000
528.279	248.601	172.000
528.048	248.517	172.000
472.478	263.176	173.000
473.182	263.258	173.000
473.503	264.986	173.000
391.992	284.606	174.000
391.642	284.667	174.000
392.284	284.656	174.000
565.654	192.852	175.000
566.675	192.438	175.000
564.438	193.050	175.000
407.323	229.712	176.000
407.415	229.074	176.000
408.092	228.463	176.000
407.104	228.602	176.000
407.161	227.921	176.000
406.881	227.927	176.000
406.786	228.123	176.000
407.314	227.783	176.000
407.473	226.936	176.000
407.332	227.658	176.000
407.977	228.038	176.000
407.890	228.058	176.000
408.151	227.820	176.000
407.969	228.136	176.000
407.493	229.124	176.000
436.203	233.893	177.000
436.146	233.947	177.000
473.474	243.610	178.000
472.941	243.749	178.000
473.206	243.162	178.000
473.582	243.098	178.000
472.987	242.900	178.000
473.160	243.012	178.000
476.790	288.036	179.000
475.462	288.069	179.000
394.210	284.618	180.000
394.334	284.575	180.000
393.663	285.173	180.000
505.381	171.236	181.000
505.308	171.372	181.000
505.565	171.583	181.000
505.026	171.278	181.000
475.526	289.582	182.000
474.880	289.562	182.000
473.973	290.518	182.000
473.729	290.226	182.000
438.122	238.059	183.000
438.798	238.065	183.000
438.030	237.170	183.000
437.358	236.589	183.000
437.501	236.154	183.000
391.219	284.640	184.000
392.312	285.568	184.000
104.654	117.745	185.000
105.297	117.772	185.000
106.472	116.199	185.000
107.364	116.231	185.000
108.020	116.462	185.000
108.154	116.057	185.000
107.375	115.589	185.000
437.464	237.092	186.000
436.931	236.500	186.000
437.132	237.254	186.000
436.760	236.137	186.000
437.370	236.116	186.000
437.070	235.912	186.000
436.992	236.210	186.000
392.770	285.016	187.000
392.520	284.830	187.000
116.524	106.744	188.000
115.146	105.658	188.000
438.961	236.158	189.000
438.311	236.157	189.000
515.087	213.598	190.000
514.670	213.453	190.000
514.487	213.473	190.000
514.441	214.243	190.000
514.466	215.187	190.000
514.498	216.259	190.000
109.935	116.966	191.000
108.265	115.321	191.000
108.511	115.441	191.000
108.533	115.802	191.000
105.908	112.602	192.000
103.349	112.958	192.000
103.402	111.847	192.000
103.220	111.638	192.000
515.477	216.789	193.000
514.722	216.561	193.000
514.357	217.271	193.000
514.213	217.271	193.000
515.465	216.831	193.000
515.004	217.220	193.000
513.463	217.476	193.000
514.681	217.265	193.000
513.846	218.772	193.000
513.603	217.557	193.000
512.294	216.329	193.000
512.689	215.943	194.000
512.607	214.912	194.000
517.207	262.756	195.000
516.095	263.081	195.000
581.000	186.447	196.000
579.851	186.691	196.000
578.346	184.110	197.000
577.348	186.599	197.000
577.636	185.458	197.000
435.060	239.573	198.000
435.824	239.522	198.000
436.032	239.186	198.000
435.863	238.821	198.000
437.519	239.425	198.000
576.907	185.491	199.000
576.267	184.375	199.000
577.107	185.139	199.000
573.936	188.282	199.000
573.636	189.774	199.000
356.406	279.735	200.000
357.510	279.427	200.000
545.632	167.864	201.000
546.755	166.267	201.000
576.326	190.300	202.000
576.935	189.826	202.000
569.177	196.607	203.000
567.346	195.560	203.000
569.582	191.336	203.000
569.131	189.152	203.000
533.296	177.888	204.000
531.610	176.398	204.000
559.227	200.232	205.000
559.512	198.071	205.000
548.261	165.353	206.000
547.504	164.909	206.000
547.277	164.909	206.000
544.975	165.025	206.000
545.153	165.303	206.000
545.550	164.578	206.000
545.374	164.086	206.000
545.457	163.655	206.000
546.909	165.064	206.000
546.547	165.575	206.000
546.110	165.523	206.000
545.784	165.427	206.000
546.679	166.460	206.000
546.528	167.667	206.000
546.698	168.195	206.000
545.815	168.701	206.000
545.630	167.751	206.000
511.602	216.821	207.000
512.288	217.500	207.000
512.582	218.379	207.000
511.949	217.877	207.000
532.950	176.664	208.000
533.723	177.280	208.000
545.517	168.192	209.000
546.784	167.177	209.000
546.144	168.002	209.000
512.999	218.039	210.000
512.518	217.900	210.000
544.791	167.571	211.000
544.756	166.686	211.000
513.550	217.702	212.000
512.821	217.160	212.000
544.850	165.355	213.000
544.848	165.771	213.000
542.720	166.254	214.000
542.668	165.245	214.000
542.470	164.665	214.000
544.514	164.275	214.000
544.527	164.398	214.000
543.533	165.366	214.000
590.627	272.129	215.000
590.206	271.163	215.000
110.422	123.878	216.000
110.681	123.714	216.000
110.820	124.279	216.000
515.602	216.691	217.000
515.030	215.792	217.000
515.142	216.057	217.000
515.251	216.059	217.000
514.222	216.966	217.000
530.418	305.925	218.000
530.812	305.048	218.000
530.832	305.303	218.000
514.676	217.843	219.000
514.321	217.766	219.000
514.506	217.643	219.000
514.314	217.385	219.000
515.009	217.650	219.000
514.549	218.207	219.000
516.125	217.366	220.000
516.418	217.511	220.000
515.156	215.175	221.000
514.973	215.758	221.000
515.428	215.546	221.000
514.482	214.897	221.000
514.444	214.836	221.000
408.640	232.228	222.000
409.517	231.981	222.000
407.981	233.234	222.000
514.003	214.396	223.000
514.828	214.380	223.000
514.997	213.809	223.000
514.183	213.232	223.000
512.477	216.170	224.000
512.691	216.538	224.000
511.502	216.092	224.000
511.739	214.914	224.000
512.497	214.849	224.000
513.735	215.311	224.000
407.695	230.140	225.000
408.047	230.715	225.000
514.950	217.400	226.000
515.121	217.147	226.000
515.421	215.743	226.000
515.244	214.544	226.000
514.387	213.462	226.000
514.634	213.707	226.000
514.446	213.558	226.000
514.475	213.882	226.000
514.532	213.879	226.000
514.708	214.051	226.000
514.201	213.681	226.000
489.719	164.401	227.000
489.293	164.765	227.000
402.171	210.551	228.000
402.971	210.495	228.000
402.673	210.640	228.000
403.026	211.614	228.000
402.638	212.781	228.000
403.320	212.621	228.000
489.739	164.966	229.000
489.632	164.960	229.000
489.987	164.774	229.000
489.435	164.971	229.000
513.740	212.897	230.000
514.274	213.954	230.000
514.574	213.414	230.000
514.780	213.749	230.000
516.283	214.308	230.000
515.269	212.974	230.000
515.986	212.424	230.000
515.338	213.640	230.000
514.835	213.471	230.000
515.618	213.125	230.000
575.354	187.076	231.000
575.623	186.299	231.000
576.126	186.670	231.000
575.762	188.155	231.000
578.238	188.516	231.000
578.429	186.583	231.000
578.546	186.577	231.000
578.603	187.027	231.000
578.681	188.618	231.000
580.122	188.717	231.000
582.862	188.122	231.000
247.030	224.441	232.000
247.125	223.884	232.000
405.186	333.552	233.000
404.007	333.334	233.000
471.003	313.992	234.000
471.518	313.442	234.000
471.578	313.186	234.000
471.159	312.702	234.000
501.622	291.521	235.000
501.155	290.745	235.000
257.900	204.489	236.000
257.892	203.774	236.000
258.505	205.498	236.000
259.039	205.095	236.000
259.431	203.525	236.000
471.045	311.394	237.000
470.084	311.954	237.000
500.730	291.536	238.000
500.402	291.606	238.000
519.285	271.631	239.000
519.852	271.046	239.000
467.420	332.325	240.000
466.081	333.111	240.000
464.688	332.559	240.000
463.616	333.024	240.000
470.032	314.032	241.000
470.438	313.573	241.000
469.248	313.462	241.000
515.837	214.505	242.000
516.269	214.297	242.000
515.387	214.733	242.000
564.057	223.942	243.000
565.373	223.536	243.000
415.945	249.407	244.000
415.071	250.394	244.000
415.918	249.494	244.000
499.474	291.261	245.000
499.446	291.387	245.000
445.193	358.619	246.000
446.295	359.499	246.000
608.301	255.551	247.000
609.206	257.226	247.000
609.259	257.796	247.000
516.704	215.199	248.000
517.406	214.750	248.000
559.899	198.201	249.000
559.705	197.262	249.000
559.873	198.101	249.000
518.085	268.926	250.000
518.244	268.955	250.000
518.180	269.188	250.000
518.134	269.982	250.000
518.689	269.653	250.000
463.109	335.125	251.000
463.687	334.802	251.000
502.763	132.681	252.000
502.473	134.163	252.000
502.734	133.188	252.000
502.606	133.270	252.000
502.902	133.091	252.000
503.206	135.267	252.000
505.691	138.205	252.000
504.943	141.427	252.000
519.244	269.441	253.000
518.901	269.635	253.000
519.201	269.185	253.000
499.365	290.595	254.000
499.725	290.412	254.000
499.152	290.942	254.000
519.127	268.691	255.000
519.218	269.372	255.000
519.331	269.607	255.000
518.399	269.764	255.000
518.591	269.420	255.000
518.045	268.830	255.000
455.374	263.604	256.000
455.513	264.073	256.000
517.440	213.804	257.000
515.733	212.566	257.000
516.305	212.496	257.000
517.261	214.504	258.000
517.065	214.471	258.000
517.133	214.231	258.000
516.937	214.975	258.000
516.795	214.103	258.000
517.389	214.037	258.000
516.171	213.870	258.000
517.289	214.782	258.000
516.289	213.954	258.000
470.254	312.974	259.000
470.412	312.592	259.000
470.221	313.769	259.000
516.067	214.865	260.000
516.770	213.938	260.000
515.978	214.120	260.000
515.403	213.340	260.000
514.369	212.911	260.000
513.872	212.709	260.000
513.004	213.221	260.000
513.024	211.967	260.000
562.845	195.803	261.000
562.415	198.562	261.000
562.341	196.134	261.000
561.125	196.490	261.000
563.788	195.848	261.000
564.267	196.674	261.000
265.165	206.886	262.000
265.314	207.826	262.000
488.359	304.073	263.000
487.891	303.039	263.000
487.167	302.232	263.000
487.094	302.052	264.000
487.071	303.002	264.000
514.692	211.922	265.000
513.181	211.553	265.000
513.936	154.633	266.000
515.108	153.530	266.000
509.195	232.649	267.000
508.556	232.942	267.000
81.558	110.216	268.000
82.164	111.194	268.000
81.769	110.577	268.000
82.759	110.925	268.000
334.478	227.368	269.000
334.577	227.376	269.000
508.991	233.347	270.000
508.508	234.476	270.000
509.381	233.294	270.000
509.234	234.137	270.000
521.726	165.873	271.000
522.861	165.281	271.000
509.087	234.174	272.000
508.894	233.738	272.000
509.012	233.415	272.000
509.301	233.339	272.000
509.005	233.259	272.000
562.335	223.514	273.000
562.342	223.454	273.000
508.048	236.465	274.000
508.169	236.317	274.000
562.922	225.127	275.000
563.648	226.189	275.000
563.551	226.254	275.000
451.915	262.465	276.000
453.530	262.398	276.000
564.157	225.009	277.000
564.689	225.401	277.000
563.858	226.606	277.000
534.919	187.651	278.000
534.830	189.072	278.000
508.422	235.038	279.000
508.730	235.759	279.000
508.695	235.757	279.000
563.637	226.664	280.000
562.075	225.644	280.000
562.968	227.033	280.000
563.833	226.296	280.000
564.729	225.744	280.000
565.760	225.550	280.000
566.333	225.413	280.000
566.737	226.181	280.000
566.258	226.013	280.000
566.650	225.655	280.000
566.696	225.664	280.000
566.994	225.453	280.000
568.354	225.106	280.000
568.647	225.715	280.000
567.401	225.725	280.000
83.128	110.369	281.000
83.180	110.463	281.000
83.592	109.551	282.000
84.036	109.839	282.000
82.429	110.836	283.000
82.015	110.059	283.000
566.588	225.370	284.000
566.931	226.537	284.000
566.735	225.837	284.000
566.340	225.446	284.000
566.502	226.086	284.000
566.408	226.456	284.000
566.622	225.468	284.000
83.388	109.726	285.000
83.453	110.344	285.000
83.312	109.511	285.000
566.892	225.960	286.000
566.826	225.420	286.000
43.292	58.972	287.000
43.202	59.607	287.000
42.733	58.999	287.000
43.170	58.576	287.000
43.974	58.973	287.000
42.706	58.173	287.000
64.264	206.729	288.000
64.948	206.851	288.000
64.237	207.919	288.000
92.395	219.990	289.000
94.069	219.647	289.000
95.226	219.536	289.000
96.648	219.435	289.000
121.110	82.091	290.000
120.886	82.547	290.000
121.271	82.488	290.000
121.289	82.411	290.000
121.008	82.755	290.000
121.104	82.973	290.000
135.248	232.037	291.000
135.112	231.859	291.000
135.813	231.922	291.000
135.928	233.341	291.000
135.860	234.942	291.000
136.196	234.875	291.000
253.270	248.917	292.000
253.075	248.276	292.000
319.731	243.985	293.000
320.801	243.893	293.000
321.671	242.567	293.000
240.990	330.585	294.000
240.783	330.308	294.000
240.374	331.170	294.000
299.860	286.877	295.000
299.556	285.927	295.000
298.177	286.781	295.000
296.479	288.247	295.000
297.425	288.134	295.000
297.292	288.196	295.000
296.332	288.406	295.000
355.026	236.359	296.000
356.622	236.439	296.000
356.866	236.314	296.000
357.304	237.349	296.000
357.901	237.177	296.000
334.885	268.993	297.000
335.627	269.356	297.000
338.197	270.610	297.000
413.344	217.546	298.000
413.000	218.122	298.000
412.399	217.854	298.000
412.132	217.593	298.000
411.657	217.004	298.000
411.780	216.938	298.000
411.586	215.690	298.000
503.138	147.265	299.000
503.362	147.292	299.000
432.359	216.541	300.000
431.412	215.394	300.000
431.067	215.190	300.000
430.631	216.332	300.000
430.728	216.296	300.000
431.652	215.298	300.000
431.834	214.587	300.000
431.973	215.083	300.000
432.412	214.600	300.000
431.060	212.858	300.000
430.981	213.239	300.000
430.132	212.437	300.000
429.642	209.738	300.000
430.963	209.166	300.000
430.619	210.010	300.000
430.105	209.528	300.000
439.012	299.354	301.000
440.426	299.456	301.000
439.627	301.107	301.000
439.911	299.904	301.000
440.621	300.622	301.000
425.295	334.032	302.000
424.820	334.204	302.000
438.060	366.060	303.000
438.229	365.791	303.000
438.223	365.942	303.000
437.612	366.762	303.000
425.430	403.249	304.000
424.926	403.213	304.000
504.805	328.599	305.000
505.757	329.402	305.000
506.402	328.410	305.000
508.284	327.921	305.000
508.794	327.285	305.000
509.383	327.351	305.000
508.900	327.186	305.000
508.557	325.996	305.000
508.097	326.203	305.000
508.634	326.551	305.000
508.958	326.178	305.000
509.366	326.355	305.000
522.772	332.809	306.000
522.290	332.143	306.000
38.474	213.450	307.000
39.074	213.628	307.000
39.599	214.083	307.000
39.634	214.182	307.000
40.012	214.183	307.000
40.483	213.762	307.000
39.799	214.399	307.000
221.437	260.568	308.000
221.656	260.370	308.000
221.023	260.301	308.000
221.250	260.535	308.000
202.994	283.995	309.000
203.406	282.954	309.000
443.644	129.138	310.000
444.030	129.123	310.000
444.327	129.228	310.000
444.411	129.341	310.000
444.447	129.936	310.000
444.491	129.897	310.000
444.443	130.140	310.000
443.434	129.452	310.000
458.610	129.412	311.000
458.021	129.234	311.000
458.115	129.182	311.000
424.205	261.303	312.000
423.566	261.406	312.000
424.464	261.076	312.000
423.565	261.145	312.000
424.271	261.137	312.000
423.701	261.279	312.000
423.837	261.534	312.000
423.361	261.504	312.000
374.861	337.535	313.000
373.994	337.492	313.000
373.625	337.334	313.000
373.432	337.647	313.000
372.539	337.583	313.000
373.330	338.441	313.000
373.444	337.783	313.000
374.105	337.980	313.000
373.833	337.542	313.000
373.282	337.982	313.000
373.989	337.882	313.000
374.197	338.132	313.000
373.923	338.343	313.000
374.027	338.070	313.000
373.712	338.936	313.000
372.770	338.711	313.000
372.507	339.256	313.000
373.911	339.195	313.000
373.178	337.649	313.000
372.194	339.181	313.000
373.288	339.473	313.000
373.105	340.471	313.000
373.794	340.315	313.000
373.548	341.213	313.000
372.576	341.230	313.000
372.192	341.477	313.000
371.889	342.397	313.000
371.796	342.301	313.000
373.019	342.891	313.000
372.891	342.220	313.000
371.531	342.127	313.000
372.112	341.810	313.000
372.129	341.873	313.000
372.588	341.576	313.000
371.637	342.194	313.000
370.851	342.059	313.000
372.793	340.687	313.000
373.904	341.288	313.000
373.367	340.807	313.000
374.082	340.317	313.000
374.319	340.168	313.000
373.849	340.811	313.000
374.141	340.304	313.000
373.913	340.594	313.000
84.847	268.449	314.000
84.627	268.203	314.000
83.950	268.000	314.000
182.639	269.293	315.000
182.211	269.568	315.000
182.146	268.880	315.000
181.410	268.871	315.000
182.195	269.785	315.000
182.690	269.363	315.000
181.904	269.537	315.000
182.159	269.031	315.000
182.101	269.740	315.000
181.838	268.794	315.000
296.663	253.196	316.000
296.665	253.809	316.000
296.435	253.965	316.000
476.296	294.320	317.000
476.117	294.442	317.000
476.045	294.085	317.000
476.272	294.404	317.000
476.228	294.307	317.000
476.289	294.507	317.000
476.225	294.490	317.000
476.164	294.267	317.000
476.235	294.308	317.000
476.332	294.296	317.000
476.486	294.240	317.000
476.362	294.256	317.000
476.221	294.536	317.000
476.257	294.346	317.000
475.748	294.273	317.000
476.114	294.124	317.000
475.814	294.733	317.000
476.367	293.992	317.000
460.823	342.110	318.000
459.618	343.160	318.000
210.026	247.367	319.000
209.750	246.363	319.000
210.790	246.692	319.000
210.487	247.461	319.000
209.985	247.089	319.000
209.883	246.969	319.000
335.943	227.214	320.000
335.694	227.825	320.000
335.767	227.408	320.000
336.016	227.382	320.000
336.361	228.348	320.000
336.218	228.050	320.000
459.963	168.361	321.000
459.228	169.526	321.000
457.149	170.836	321.000
456.504	171.808	321.000
457.054	171.586	321.000
456.395	172.897	321.000
455.577	172.273	321.000
354.656	320.504	322.000
354.427	319.817	322.000
354.591	320.134	322.000
354.683	319.642	322.000
355.054	318.164	322.000
298.712	219.681	323.000
299.083	219.424	323.000
298.848	219.766	323.000
299.675	219.623	323.000
321.165	241.921	324.000
321.289	241.892	324.000
321.407	242.365	324.000
321.509	242.554	324.000
321.589	242.320	324.000
321.299	242.541	324.000
319.573	241.230	324.000
319.336	240.636	324.000
239.521	331.661	325.000
240.019	330.356	325.000
495.054	359.218	326.000
494.858	359.091	326.000
494.403	358.837	326.000
495.063	359.784	326.000
97.489	219.849	327.000
95.492	219.720	327.000
97.549	218.195	327.000
98.245	218.963	327.000
130.648	263.525	328.000
130.838	263.815	328.000
130.223	263.687	328.000
130.520	264.520	328.000
154.669	261.216	329.000
155.874	261.956	329.000
155.305	262.238	329.000
291.148	191.715	330.000
290.721	191.569	330.000
202.934	283.181	331.000
202.123	283.318	331.000
201.811	283.428	331.000
436.160	171.426	332.000
435.764	172.201	332.000
435.489	172.167	332.000
435.582	172.571	332.000
435.685	172.183	332.000
435.454	172.118	332.000
435.123	172.298	332.000
435.536	172.143	332.000
435.629	171.971	332.000
398.101	228.613	333.000
397.834	229.366	333.000
398.496	229.394	333.000
397.866	229.596	333.000
368.362	317.036	334.000
368.174	316.825	334.000
367.498	316.476	334.000
368.096	316.941	334.000
367.458	317.184	334.000
367.202	316.857	334.000
367.113	316.237	334.000
367.016	316.714	334.000
365.316	316.054	334.000
-10.185	203.515	335.000
-10.576	204.337	335.000
67.846	231.988	336.000
68.391	233.245	336.000
188.962	280.715	337.000
187.982	280.124	337.000
488.864	155.758	338.000
489.486	155.283	338.000
489.413	155.342	338.000
488.786	155.189	338.000
488.733	154.829	338.000
487.809	155.348	338.000
489.085	154.974	338.000
489.310	155.609	338.000
489.012	155.567	338.000
488.516	155.197	338.000
487.906	154.767	338.000
488.591	156.409	338.000
489.288	156.346	338.000
442.053	300.410	339.000
442.795	299.895	339.000
410.806	216.222	340.000
411.049	216.076	340.000
410.876	215.046	340.000
410.537	214.960	340.000
438.295	316.658	341.000
437.962	316.972	341.000
523.011	332.940	342.000
523.329	332.408	342.000
121.369	83.102	343.000
121.126	82.575	343.000
93.766	101.295	344.000
93.111	101.300	344.000
93.462	101.264	344.000
93.434	101.629	344.000
92.966	101.745	344.000
93.259	102.529	344.000
93.036	102.834	344.000
93.487	102.227	344.000
92.419	102.415	344.000
93.090	102.563	344.000
93.390	102.494	344.000
93.269	102.165	344.000
92.971	102.600	344.000
93.113	102.479	344.000
92.894	102.465	344.000
93.849	102.527	344.000
180.907	233.968	345.000
181.229	234.927	345.000
155.439	262.838	346.000
155.834	263.332	346.000
202.051	283.440	347.000
201.480	283.537	347.000
201.673	283.402	347.000
201.772	283.477	347.000
200.960	284.114	347.000
200.862	284.321	347.000
200.728	283.655	347.000
200.608	284.042	347.000
200.625	283.701	347.000
200.586	283.675	347.000
200.519	283.624	347.000
200.892	282.861	347.000
199.692	283.993	347.000
200.024	284.423	347.000
199.256	284.391	347.000
198.896	284.872	347.000
198.857	284.515	347.000
197.963	284.567	347.000
197.936	285.141	347.000
197.756	286.396	347.000
197.525	286.160	347.000
479.114	221.910	348.000
477.898	221.952	348.000
477.924	222.290	348.000
439.991	259.670	349.000
440.167	259.932	349.000
440.085	259.951	349.000
440.098	260.001	349.000
440.018	259.888	349.000
440.241	260.263	349.000
439.877	260.015	349.000
439.933	260.305	349.000
440.298	260.275	349.000
440.311	260.437	349.000
440.289	260.098	349.000
440.516	260.291	349.000
440.744	260.494	349.000
440.995	260.295	349.000
441.410	260.313	349.000
441.381	260.408	349.000
441.152	260.840	349.000
440.499	260.865	349.000
441.075	260.746	349.000
440.736	261.045	349.000
440.131	260.956	349.000
440.820	260.930	349.000
440.678	260.800	349.000
441.196	261.069	349.000
441.342	261.068	349.000
441.519	261.033	349.000
441.281	261.365	349.000
441.963	261.532	349.000
441.558	260.689	349.000
441.925	260.563	349.000
493.949	359.014	350.000
493.049	358.780	350.000
494.431	359.077	350.000
495.281	358.698	350.000
495.166	358.150	350.000
496.159	357.853	350.000
496.211	357.479	350.000
496.403	357.175	350.000
68.659	231.684	351.000
68.958	232.493	351.000
68.836	232.323	351.000
68.927	232.379	351.000
130.913	264.410	352.000
129.672	264.518	352.000
129.983	264.880	352.000
222.528	259.528	353.000
223.120	259.493	353.000
223.714	258.864	353.000
223.655	256.839	353.000
223.786	256.957	353.000
223.534	256.257	353.000
223.190	256.615	353.000
296.434	288.479	354.000
297.429	288.079	354.000
310.158	323.042	355.000
310.520	323.734	355.000
310.325	323.711	355.000
309.834	323.067	355.000
309.367	323.231	355.000
309.575	323.194	355.000
309.931	322.897	355.000
309.156	322.774	355.000
309.294	322.403	355.000
309.013	323.031	355.000
309.335	322.800	355.000
310.120	322.807	355.000
310.959	321.971	355.000
310.902	322.519	355.000
311.070	322.415	355.000
310.133	322.813	355.000
310.354	322.588	355.000
309.948	322.543	355.000
309.725	322.284	355.000
423.602	261.559	356.000
423.274	260.475	356.000
424.314	260.240	356.000
424.041	260.425	356.000
423.878	260.704	356.000
423.965	260.688	356.000
422.897	261.121	356.000
423.357	261.320	356.000
424.101	261.111	356.000
423.950	261.303	356.000
422.920	261.040	356.000
422.853	260.805	356.000
423.094	260.906	356.000
422.704	260.153	356.000
422.684	260.244	356.000
422.419	260.139	356.000
422.528	260.283	356.000
422.413	260.540	356.000
422.476	260.722	356.000
422.223	260.111	356.000
422.361	260.256	356.000
421.839	260.018	356.000
422.493	260.292	356.000
422.096	260.864	356.000
422.659	260.625	356.000
422.299	260.387	356.000
422.475	260.226	356.000
295.160	198.591	357.000
296.578	199.069	357.000
296.803	198.853	357.000
454.723	153.131	358.000
455.537	153.711	358.000
454.960	153.866	358.000
454.186	153.893	358.000
453.637	154.170	358.000
453.658	155.050	358.000
453.936	155.055	358.000
453.747	154.361	358.000
454.035	154.514	358.000
417.407	233.547	359.000
418.227	234.291	359.000
417.469	236.698	359.000
155.634	263.232	360.000
155.711	263.416	360.000
155.989	263.669	360.000
155.036	261.620	360.000
155.369	261.598	360.000
320.206	241.977	361.000
319.866	242.304	361.000
319.262	242.167	361.000
319.174	244.511	361.000
319.798	244.264	361.000
455.408	171.863	362.000
455.554	172.692	362.000
455.005	172.633	362.000
455.084	171.703	362.000
455.895	172.545	362.000
455.511	171.974	362.000
455.189	172.126	362.000
455.698	172.490	362.000
455.603	172.400	362.000
456.087	172.878	362.000
456.147	173.175	362.000
128.155	264.851	363.000
128.243	264.770	363.000
129.300	264.410	363.000
129.074	264.469	363.000
412.140	290.498	364.000
411.127	290.909	364.000
410.177	290.789	364.000
411.214	291.790	364.000
410.080	291.593	364.000
543.211	325.183	365.000
543.279	324.672	365.000
68.185	231.383	366.000
68.303	232.100	366.000
116.331	242.638	367.000
115.880	242.038	367.000
268.241	203.111	368.000
268.261	203.862	368.000
365.377	317.356	369.000
365.468	316.784	369.000
365.817	316.390	369.000
366.229	316.872	369.000
366.696	317.400	369.000
366.488	317.226	369.000
367.447	315.851	369.000
367.325	316.219	369.000
367.605	315.503	369.000
150.802	243.288	370.000
151.843	242.229	370.000
151.942	242.343	370.000
151.606	242.319	370.000
67.924	232.905	371.000
68.010	232.360	371.000
115.704	242.192	372.000
114.978	242.000	372.000
114.968	242.615	372.000
496.502	358.716	373.000
496.584	358.228	373.000
496.980	358.451	373.000
496.648	357.904	373.000
496.126	358.137	373.000
495.391	356.795	373.000
495.105	357.262	373.000
494.670	355.998	373.000
493.993	357.465	373.000
494.443	357.525	373.000
284.946	199.525	374.000
284.967	198.339	374.000
413.645	238.127	375.000
412.584	238.177	375.000
110.246	329.443	376.000
111.222	328.651	376.000
476.232	294.398	377.000
476.003	294.030	377.000
476.449	294.883	377.000
130.156	267.578	378.000
130.409	267.719	378.000
130.353	268.171	378.000
129.947	267.721	378.000
130.308	267.907	378.000
435.205	171.945	379.000
434.252	172.381	379.000
434.720	172.694	379.000
434.977	173.022	379.000
435.477	172.348	379.000
434.474	172.074	379.000
434.999	172.253	379.000
435.117	172.275	379.000
435.149	171.977	379.000
435.180	172.346	379.000
434.915	172.448	379.000
435.264	172.665	379.000
435.287	172.421	379.000
435.325	172.955	379.000
434.789	172.185	379.000
435.299	172.199	379.000
434.891	172.002	379.000
489.359	155.411	380.000
489.201	156.044	380.000
489.886	155.640	380.000
265.962	202.191	381.000
266.274	202.136	381.000
176.608	311.565	382.000
176.526	311.854	382.000
367.060	315.610	383.000
366.701	315.233	383.000
92.972	102.197	384.000
92.981	102.175	384.000
93.187	102.207	384.000
176.466	311.819	385.000
177.119	312.422	385.000
176.585	312.035	385.000
340.308	272.240	386.000
340.263	271.040	386.000
339.633	272.524	386.000
495.515	356.822	387.000
496.561	357.035	387.000
93.435	102.583	388.000
92.748	102.080	388.000
129.495	267.420	389.000
129.400	268.885	389.000
129.715	267.690	389.000
128.579	267.940	389.000
174.497	88.387	390.000
174.113	88.952	390.000
155.277	265.334	391.000
155.957	265.038	391.000
367.348	316.148	392.000
366.218	316.451	392.000
366.420	316.984	392.000
366.632	317.514	392.000
366.787	317.569	392.000
496.248	355.806	393.000
495.281	355.620	393.000
495.217	355.328	393.000
496.063	355.756	393.000
496.357	355.816	393.000
248.234	336.332	394.000
248.073	336.569	394.000
337.259	274.377	395.000
337.902	275.890	395.000
424.980	333.738	396.000
425.188	332.476	396.000
426.005	332.258	396.000
426.157	331.851	396.000
425.737	331.103	396.000
368.755	399.108	397.000
368.810	399.405	397.000
367.923	399.701	397.000
368.343	400.399	397.000
367.983	400.542	397.000
129.197	267.686	398.000
129.675	267.576	398.000
434.539	171.636	399.000
434.998	172.247	399.000
435.322	172.109	399.000
435.084	172.113	399.000
435.273	172.656	399.000
435.296	172.257	399.000
426.816	330.493	400.000
426.594	329.695	400.000
180.307	314.369	401.000
180.631	314.360	401.000
603.553	265.658	402.000
601.730	265.070	402.000
602.817	265.850	402.000
468.297	203.257	403.000
468.565	203.285	403.000
468.298	203.517	403.000
468.438	203.746	403.000
468.657	203.933	403.000
468.942	203.579	403.000
469.798	204.078	403.000
426.056	329.599	404.000
426.292	329.778	404.000
426.317	329.961	404.000
426.862	329.682	404.000
427.318	330.737	404.000
427.114	330.683	404.000
427.832	329.867	404.000
429.201	329.160	404.000
429.114	328.973	404.000
430.280	330.032	404.000
430.078	330.265	404.000
430.608	331.503	404.000
430.155	330.727	404.000
129.160	265.690	405.000
129.644	265.237	405.000
128.841	265.713	405.000
435.027	172.333	406.000
435.476	172.686	406.000
435.205	172.540	406.000
435.575	172.715	406.000
483.356	213.466	407.000
484.483	213.927	407.000
129.343	265.210	408.000
129.047	265.434	408.000
129.214	265.475	408.000
129.282	264.118	408.000
323.004	390.296	409.000
322.791	390.022	409.000
322.512	390.299	409.000
494.056	168.528	410.000
494.504	168.893	410.000
484.337	214.122	411.000
485.123	214.353	411.000
484.372	214.082	411.000
484.761	214.084	411.000
484.285	214.187	411.000
322.047	389.973	412.000
322.377	390.136	412.000
115.922	242.771	413.000
116.276	243.092	413.000
116.414	242.908	413.000
116.549	242.768	413.000
116.576	242.762	413.000
435.474	173.051	414.000
435.045	172.797	414.000
434.982	171.944	414.000
435.262	172.772	414.000
435.648	173.053	414.000
366.148	331.776	415.000
366.787	331.347	415.000
366.554	330.624	415.000
484.581	213.699	416.000
484.282	212.774	416.000
484.548	213.142	416.000
484.206	213.595	416.000
98.714	59.804	417.000
98.647	60.272	417.000
98.406	60.356	417.000
98.147	60.372	417.000
98.167	60.360	417.000
98.163	59.861	417.000
97.592	60.409	417.000
97.369	60.939	417.000
97.660	60.610	417.000
384.905	251.243	418.000
385.520	250.593	418.000
365.586	331.675	419.000
366.093	330.849	419.000
318.901	229.451	420.000
318.818	227.390	420.000
318.166	227.555	420.000
319.072	225.736	420.000
320.230	225.125	420.000
319.818	224.761	420.000
319.566	222.061	420.000
435.535	172.841	421.000
435.526	172.901	421.000
15.232	235.028	422.000
14.373	233.063	422.000
14.448	234.409	422.000
331.095	272.696	423.000
333.040	273.382	423.000
332.866	273.201	423.000
331.448	271.824	423.000
331.672	271.735	423.000
332.031	272.688	423.000
435.459	173.400	424.000
435.315	173.633	424.000
435.409	173.202	424.000
435.438	173.431	424.000
435.798	173.464	424.000
435.602	173.403	424.000
435.776	173.821	424.000
435.512	173.199	424.000
246.630	305.504	425.000
245.911	306.316	425.000
245.764	305.523	425.000
500.638	144.858	426.000
501.339	144.963	426.000
320.316	196.565	427.000
320.221	196.089	427.000
336.696	347.977	428.000
339.753	350.072	428.000
341.227	350.014	428.000
341.305	349.115	428.000
339.200	347.934	428.000
340.808	348.820	428.000
342.656	347.170	428.000
245.868	305.601	429.000
245.686	305.727	429.000
245.187	306.293	429.000
601.136	267.189	430.000
600.879	266.257	430.000
313.069	435.655	431.000
313.122	435.580	431.000
312.996	435.707	431.000
313.189	435.798	431.000
313.456	435.477	431.000
313.463	435.708	431.000
313.441	435.194	431.000
243.560	305.978	432.000
245.149	306.261	432.000
243.923	307.173	432.000
323.442	249.874	433.000
322.260	248.988	433.000
323.748	250.210	433.000
172.745	352.448	434.000
172.640	353.456	434.000
172.547	354.380	434.000
172.447	354.168	434.000
347.205	343.578	435.000
347.738	345.316	435.000
347.053	345.816	435.000
346.713	346.945	435.000
449.169	112.590	436.000
449.677	111.701	436.000
386.687	352.768	437.000
387.005	351.741	437.000
388.524	352.495	437.000
388.671	354.031	437.000
348.203	344.949	438.000
347.434	345.360	438.000
346.611	345.410	438.000
346.278	347.481	438.000
346.524	347.238	438.000
345.856	346.649	438.000
345.838	346.450	438.000
345.233	346.357	438.000
278.317	216.107	439.000
278.678	215.271	439.000
268.955	288.694	440.000
268.887	288.739	440.000
268.816	288.273	440.000
387.940	353.361	441.000
388.043	354.839	441.000
387.828	355.520	441.000
274.363	217.626	442.000
275.475	219.402	442.000
268.907	287.556	443.000
269.500	286.863	443.000
337.968	274.230	444.000
336.983	273.911	444.000
335.925	273.330	444.000
345.542	344.690	445.000
347.572	345.148	445.000
347.984	345.510	445.000
442.343	162.597	446.000
442.562	162.449	446.000
442.706	161.628	446.000
336.552	274.425	447.000
335.649	274.307	447.000
335.434	274.358	447.000
334.764	273.996	447.000
334.706	273.811	447.000
348.143	347.513	448.000
349.185	347.478	448.000
349.345	349.868	448.000
347.278	350.442	449.000
348.207	349.473	449.000
353.891	245.471	450.000
354.014	244.926	450.000
427.201	266.444	451.000
426.830	266.712	451.000
293.800	349.660	452.000
294.113	350.617	452.000
100.400	70.482	453.000
100.046	71.619	453.000
336.342	272.862	454.000
336.524	273.054	454.000
336.093	272.290	454.000
334.621	273.366	454.000
335.433	272.089	454.000
336.698	269.783	454.000
335.491	271.034	454.000
335.087	270.292	454.000
334.973	270.126	454.000
335.032	269.157	454.000
333.962	268.806	454.000
333.611	268.988	454.000
335.633	268.553	454.000
335.788	269.255	454.000
337.665	269.348	454.000
337.664	270.153	454.000
337.510	269.313	454.000
337.929	269.404	454.000
337.976	270.546	454.000
337.512	269.576	454.000
336.857	269.246	454.000
338.554	268.714	454.000
338.658	268.672	454.000
336.654	268.682	454.000
336.946	268.918	454.000
336.022	269.270	454.000
334.585	270.301	454.000
333.588	272.688	454.000
333.716	274.668	454.000
101.322	69.049	455.000
101.578	69.534	455.000
100.276	69.681	455.000
100.615	70.018	455.000
100.441	71.631	455.000
100.799	70.660	455.000
370.050	374.969	456.000
369.052	376.724	456.000
438.397	165.981	457.000
438.193	162.751	457.000
[truncated: 25,021 more rows]
