# Supplementary material for: The transpeptidase PBP2 governs initial localization and activity of the major cell-wall synthesis machinery in E. coli
Source: eLife. 2020 Feb 20;9:e50629. doi: 10.7554/eLife.50629 (PMC7089770; doi:10.7554/eLife.50629)
Supplement: Source data 1. [file elife-50629-data1.zip › data/fast/PAmCherry/MreCD50depl_3.txt]

X Y ID
28.526	148.095	1.000
28.272	147.184	1.000
29.137	147.819	1.000
28.129	147.756	1.000
29.152	148.208	1.000
28.607	148.245	1.000
28.413	148.470	1.000
28.936	148.277	1.000
28.751	147.811	1.000
29.262	147.297	1.000
28.923	147.095	1.000
28.736	147.540	1.000
28.356	147.320	1.000
91.537	140.151	2.000
92.153	139.472	2.000
92.664	139.406	2.000
48.970	251.434	3.000
49.375	251.024	3.000
49.371	251.199	3.000
49.082	251.265	3.000
49.020	251.425	3.000
48.961	251.382	3.000
158.087	239.609	4.000
156.703	238.333	4.000
157.423	238.230	4.000
157.424	237.687	4.000
157.900	236.051	4.000
152.388	278.646	5.000
152.217	277.953	5.000
152.336	278.291	5.000
152.116	278.676	5.000
152.849	279.109	5.000
153.224	278.879	5.000
153.491	278.973	5.000
304.635	189.596	6.000
305.206	190.250	6.000
304.296	190.001	6.000
304.121	189.014	6.000
213.807	254.571	7.000
213.660	254.848	7.000
212.788	254.688	7.000
212.853	254.071	7.000
212.014	254.316	7.000
386.992	174.802	8.000
389.006	176.245	8.000
389.212	175.763	8.000
389.565	176.230	8.000
390.216	176.383	8.000
389.692	175.083	8.000
390.494	174.832	8.000
390.935	175.670	8.000
389.499	175.742	8.000
390.240	176.369	8.000
389.616	176.243	8.000
389.848	176.218	8.000
389.198	176.913	8.000
390.194	177.647	8.000
389.731	178.572	8.000
389.735	179.470	8.000
389.977	178.424	8.000
389.512	177.512	8.000
388.196	176.603	8.000
321.225	245.221	9.000
321.120	245.925	9.000
321.421	245.847	9.000
320.583	246.097	9.000
321.101	246.288	9.000
319.321	246.767	9.000
317.915	245.848	9.000
316.148	245.653	9.000
316.082	244.890	9.000
316.133	244.728	9.000
316.175	244.641	9.000
314.758	244.891	9.000
315.065	245.101	9.000
316.092	247.211	9.000
316.434	247.854	9.000
316.170	247.488	9.000
314.175	249.924	9.000
313.384	250.395	9.000
313.958	251.435	9.000
314.123	251.591	9.000
270.769	277.377	10.000
274.190	276.781	10.000
276.007	277.895	10.000
274.918	277.555	10.000
265.408	306.744	11.000
266.113	306.216	11.000
414.332	220.643	12.000
414.661	220.683	12.000
415.173	221.193	12.000
414.771	221.685	12.000
413.881	220.523	12.000
414.274	220.335	12.000
415.208	219.872	12.000
415.478	220.570	12.000
415.184	220.567	12.000
414.677	220.518	12.000
414.530	220.298	12.000
414.423	220.799	12.000
414.766	220.956	12.000
414.315	221.074	12.000
415.181	220.583	12.000
415.126	220.496	12.000
414.532	220.651	12.000
415.299	220.545	12.000
415.190	220.194	12.000
415.529	221.014	12.000
415.570	220.511	12.000
414.815	220.111	12.000
414.973	220.503	12.000
414.989	220.825	12.000
414.860	220.860	12.000
414.655	220.875	12.000
415.008	220.708	12.000
414.973	220.400	12.000
414.521	220.601	12.000
415.290	220.719	12.000
414.362	220.761	12.000
414.809	220.642	12.000
414.689	220.786	12.000
414.953	220.991	12.000
414.543	220.701	12.000
414.647	220.531	12.000
415.257	220.166	12.000
414.679	220.401	12.000
275.831	316.849	13.000
276.168	316.580	13.000
275.907	315.730	13.000
275.894	315.267	13.000
274.863	314.653	13.000
273.499	313.887	13.000
271.838	314.670	13.000
271.579	313.990	13.000
347.946	281.317	14.000
347.478	282.540	14.000
347.389	283.656	14.000
347.805	283.955	14.000
347.619	283.304	14.000
348.759	284.098	14.000
347.806	284.232	14.000
347.590	283.851	14.000
349.403	284.646	14.000
349.268	285.618	14.000
375.697	308.224	15.000
375.465	308.821	15.000
311.732	350.377	16.000
311.250	350.630	16.000
311.141	350.405	16.000
309.025	349.812	16.000
308.276	350.544	16.000
308.484	350.039	16.000
307.820	349.533	16.000
306.747	349.534	16.000
404.571	325.040	17.000
403.748	324.497	17.000
402.619	325.351	17.000
402.804	326.872	17.000
402.029	327.259	17.000
560.332	257.599	18.000
560.559	257.006	18.000
553.260	269.980	19.000
553.460	269.934	19.000
554.929	269.930	19.000
554.420	269.138	19.000
554.699	269.419	19.000
554.237	269.521	19.000
554.639	269.049	19.000
554.790	269.440	19.000
555.256	269.763	19.000
555.121	268.982	19.000
555.439	269.376	19.000
101.104	254.512	20.000
101.469	254.396	20.000
101.137	254.220	20.000
101.248	254.356	20.000
101.110	254.727	20.000
101.474	254.764	20.000
101.453	254.395	20.000
101.467	254.657	20.000
101.241	254.489	20.000
101.488	254.287	20.000
101.644	254.493	20.000
101.457	254.248	20.000
100.841	254.550	20.000
101.789	254.325	20.000
101.406	254.519	20.000
101.614	254.270	20.000
77.736	295.738	21.000
77.935	296.426	21.000
230.226	241.125	22.000
231.059	240.663	22.000
230.472	240.189	22.000
490.199	173.043	23.000
489.273	172.963	23.000
489.287	173.009	23.000
489.283	172.802	23.000
180.457	363.767	24.000
180.596	363.524	24.000
180.312	362.265	24.000
178.363	361.982	24.000
177.885	361.395	24.000
177.633	360.814	24.000
177.777	361.637	24.000
179.285	362.215	24.000
179.129	361.882	24.000
477.820	212.009	25.000
477.704	212.095	25.000
477.378	212.113	25.000
477.314	211.861	25.000
477.649	212.267	25.000
477.671	211.945	25.000
477.426	211.919	25.000
477.670	212.115	25.000
470.408	276.888	26.000
470.521	277.391	26.000
542.643	290.058	27.000
541.530	291.246	27.000
266.912	214.574	28.000
266.297	213.263	28.000
265.843	213.843	28.000
265.670	214.827	28.000
266.369	214.044	28.000
265.618	213.696	28.000
264.183	214.607	28.000
168.755	279.973	29.000
168.648	278.839	29.000
169.155	278.374	29.000
174.709	304.508	30.000
173.588	305.997	30.000
510.887	320.075	31.000
510.280	320.620	31.000
512.114	320.288	31.000
512.558	321.886	31.000
510.437	323.516	31.000
510.668	324.985	31.000
511.448	327.961	31.000
511.803	327.929	31.000
512.409	328.875	31.000
513.667	328.756	31.000
19.976	135.886	32.000
19.867	135.747	32.000
19.510	135.211	32.000
19.626	135.601	32.000
20.486	134.547	32.000
20.724	134.568	32.000
21.441	134.566	32.000
21.330	134.554	32.000
21.555	134.284	32.000
20.893	134.921	32.000
20.885	134.959	32.000
19.548	262.210	33.000
20.012	262.782	33.000
344.317	204.432	34.000
344.409	203.786	34.000
346.973	203.451	34.000
246.659	263.582	35.000
246.703	263.530	35.000
246.526	264.352	35.000
246.820	263.375	35.000
246.725	262.640	35.000
471.198	180.099	36.000
471.222	180.519	36.000
470.709	181.505	36.000
471.719	180.698	36.000
472.869	181.696	36.000
473.417	182.138	36.000
472.448	182.060	36.000
473.220	183.272	36.000
471.830	183.023	36.000
471.709	183.274	36.000
472.069	183.705	36.000
471.845	184.375	36.000
471.814	185.115	36.000
472.219	184.661	36.000
472.268	184.073	36.000
472.775	182.942	36.000
472.815	182.990	36.000
472.521	183.498	36.000
472.724	182.333	36.000
473.266	182.786	36.000
471.723	181.533	36.000
470.895	181.261	36.000
471.279	181.000	36.000
470.098	180.340	36.000
470.573	179.963	36.000
470.474	179.985	36.000
338.583	346.928	37.000
338.241	346.990	37.000
337.277	347.908	37.000
336.536	349.663	37.000
486.570	282.092	38.000
487.459	283.642	38.000
486.477	283.472	38.000
486.469	283.653	38.000
89.344	180.639	39.000
89.179	180.686	39.000
88.787	181.128	39.000
88.812	181.267	39.000
89.181	181.146	39.000
102.422	208.293	40.000
102.646	208.117	40.000
102.358	208.329	40.000
102.311	208.310	40.000
102.630	208.390	40.000
102.467	208.005	40.000
102.602	207.813	40.000
102.933	207.834	40.000
102.371	208.210	40.000
52.098	275.455	41.000
52.626	276.000	41.000
471.610	276.729	42.000
471.193	276.652	42.000
559.990	254.914	43.000
561.850	256.479	43.000
58.394	245.331	44.000
57.758	246.079	44.000
157.786	235.840	45.000
156.974	236.027	45.000
156.824	236.013	45.000
52.153	276.678	46.000
52.051	277.496	46.000
53.044	277.167	46.000
168.671	373.050	47.000
168.674	373.218	47.000
168.610	373.096	47.000
169.046	373.025	47.000
168.657	372.970	47.000
168.682	373.179	47.000
168.710	373.305	47.000
168.729	373.153	47.000
168.745	372.962	47.000
168.873	373.240	47.000
168.648	372.921	47.000
168.434	373.253	47.000
168.579	373.454	47.000
168.323	373.123	47.000
168.611	373.057	47.000
168.525	373.174	47.000
471.110	278.586	48.000
470.409	277.845	48.000
469.675	276.752	48.000
36.674	137.170	49.000
35.549	137.264	49.000
337.946	253.442	50.000
337.436	253.671	50.000
337.390	253.486	50.000
434.018	244.270	51.000
434.609	244.743	51.000
434.427	245.147	51.000
211.016	241.543	52.000
210.671	241.980	52.000
47.478	142.788	53.000
48.625	141.864	53.000
48.357	142.990	53.000
48.287	142.477	53.000
24.288	241.812	54.000
24.115	240.764	54.000
25.294	240.857	54.000
25.390	239.316	54.000
24.872	239.020	54.000
24.962	239.569	54.000
82.143	302.524	55.000
81.600	302.180	55.000
265.020	254.564	56.000
265.198	255.029	56.000
264.943	254.572	56.000
265.050	254.541	56.000
265.079	254.874	56.000
265.103	254.602	56.000
264.875	254.647	56.000
264.994	254.449	56.000
264.927	254.665	56.000
264.776	254.566	56.000
264.886	254.569	56.000
264.678	254.697	56.000
265.030	254.523	56.000
264.996	254.246	56.000
264.761	254.363	56.000
264.700	254.523	56.000
264.697	254.555	56.000
264.695	254.401	56.000
264.816	254.466	56.000
264.741	253.767	56.000
264.798	254.689	56.000
488.868	281.599	57.000
487.519	282.750	57.000
488.350	283.276	57.000
487.195	284.321	57.000
487.168	282.970	57.000
487.787	282.843	57.000
488.224	283.595	57.000
246.035	261.279	58.000
245.373	261.919	58.000
245.601	261.340	58.000
181.987	361.909	59.000
183.354	361.276	59.000
183.076	360.656	59.000
182.656	360.531	59.000
181.379	361.436	59.000
181.119	361.899	59.000
180.808	363.143	59.000
181.499	362.972	59.000
477.398	213.139	60.000
477.070	213.619	60.000
472.202	276.270	61.000
471.781	276.096	61.000
471.772	276.419	61.000
471.461	275.097	61.000
471.019	274.001	61.000
471.195	273.388	61.000
469.554	271.311	61.000
469.475	270.759	61.000
469.631	270.741	61.000
470.621	270.272	61.000
471.847	270.494	61.000
473.232	269.866	61.000
472.858	269.516	61.000
337.357	253.005	62.000
337.524	252.807	62.000
337.223	253.318	62.000
337.853	253.219	62.000
337.775	253.013	62.000
337.939	253.387	62.000
337.264	253.705	62.000
337.300	253.034	62.000
337.400	253.553	62.000
337.823	252.993	62.000
336.752	253.795	62.000
300.447	142.347	63.000
300.665	142.518	63.000
300.536	142.261	63.000
300.497	142.536	63.000
300.529	142.567	63.000
300.728	141.896	63.000
300.548	142.499	63.000
300.429	142.670	63.000
301.013	142.430	63.000
300.486	142.407	63.000
300.174	142.426	63.000
128.245	303.474	64.000
128.230	303.551	64.000
476.737	212.335	65.000
478.077	213.582	65.000
477.563	213.926	65.000
476.950	214.192	65.000
512.291	329.213	66.000
513.993	330.446	66.000
513.885	330.811	66.000
514.893	330.718	66.000
514.302	330.342	66.000
514.245	330.480	66.000
514.071	330.961	66.000
513.915	331.176	66.000
513.693	330.647	66.000
512.223	329.736	66.000
513.307	330.288	66.000
514.280	330.772	66.000
513.448	330.037	66.000
20.974	135.590	67.000
20.688	135.696	67.000
20.895	135.862	67.000
20.174	135.997	67.000
20.455	135.700	67.000
21.240	135.655	67.000
20.965	136.035	67.000
21.538	136.047	67.000
28.511	148.056	68.000
28.962	148.638	68.000
28.169	148.847	68.000
27.210	149.226	68.000
27.590	149.261	68.000
27.531	149.207	68.000
27.589	148.819	68.000
27.587	149.027	68.000
28.164	148.831	68.000
27.808	148.182	68.000
27.289	148.181	68.000
27.437	148.217	68.000
26.968	147.729	68.000
26.509	147.270	68.000
308.967	308.051	69.000
308.844	307.708	69.000
308.717	306.648	69.000
308.634	307.471	69.000
308.277	306.876	69.000
309.863	306.311	69.000
310.377	306.289	69.000
310.167	306.479	69.000
312.861	305.547	69.000
313.038	303.822	69.000
455.603	314.506	70.000
454.995	314.554	70.000
453.425	312.566	70.000
453.333	312.967	70.000
453.967	312.306	70.000
157.621	234.935	71.000
158.505	234.764	71.000
228.919	244.658	72.000
229.336	244.384	72.000
48.592	142.371	73.000
47.796	142.207	73.000
260.858	308.147	74.000
259.080	307.987	74.000
194.794	357.892	75.000
193.787	359.613	75.000
193.569	360.284	75.000
193.461	360.908	75.000
195.910	361.556	75.000
196.123	360.840	75.000
196.348	360.875	75.000
197.106	362.613	75.000
195.468	362.594	75.000
195.750	362.963	75.000
198.240	362.685	75.000
198.991	360.324	75.000
200.047	361.445	75.000
200.154	361.290	75.000
561.328	256.549	76.000
561.686	256.942	76.000
258.500	307.018	77.000
258.503	307.665	77.000
258.368	307.359	77.000
258.445	307.483	77.000
348.428	283.384	78.000
348.848	284.215	78.000
349.443	284.747	78.000
30.704	259.111	79.000
30.677	259.130	79.000
30.948	259.014	79.000
31.010	259.115	79.000
94.434	341.428	80.000
94.955	342.614	80.000
95.328	343.337	80.000
95.507	343.186	80.000
95.462	343.090	80.000
562.268	261.649	81.000
563.112	260.610	81.000
300.097	141.747	82.000
300.364	142.139	82.000
300.256	142.138	82.000
307.010	303.080	83.000
307.882	304.261	83.000
258.757	307.851	84.000
258.742	307.619	84.000
258.592	307.739	84.000
309.819	278.926	85.000
310.743	279.170	85.000
26.433	148.332	86.000
26.310	148.968	86.000
26.640	149.415	86.000
340.444	342.772	87.000
339.613	343.652	87.000
470.712	179.984	88.000
470.026	180.183	88.000
548.947	205.591	89.000
550.560	204.260	89.000
550.593	203.681	89.000
549.654	204.701	89.000
549.823	204.200	89.000
26.615	148.863	90.000
26.057	148.807	90.000
25.980	148.651	90.000
26.133	148.733	90.000
26.857	148.616	90.000
448.499	321.376	91.000
448.128	321.339	91.000
448.367	321.124	91.000
448.597	321.290	91.000
471.001	181.673	92.000
471.695	180.978	92.000
473.825	297.478	93.000
473.014	297.618	93.000
472.571	298.778	93.000
101.790	254.165	94.000
101.219	254.293	94.000
101.247	254.292	94.000
101.187	254.444	94.000
101.369	254.435	94.000
101.509	254.262	94.000
101.297	254.404	94.000
101.265	254.408	94.000
101.166	254.775	94.000
101.420	254.806	94.000
101.580	254.292	94.000
101.863	254.378	94.000
101.829	254.601	94.000
101.485	254.684	94.000
101.847	254.972	94.000
102.055	254.491	94.000
101.899	254.263	94.000
102.145	254.429	94.000
101.607	254.828	94.000
101.942	254.396	94.000
101.734	254.169	94.000
101.849	254.673	94.000
101.900	254.569	94.000
101.858	254.548	94.000
101.690	254.449	94.000
101.499	254.498	94.000
101.507	254.827	94.000
101.707	254.872	94.000
101.646	254.566	94.000
101.695	254.670	94.000
299.986	141.120	95.000
299.846	141.428	95.000
299.725	141.884	95.000
299.487	141.392	95.000
299.775	141.576	95.000
300.048	140.909	95.000
300.285	140.667	95.000
300.867	141.144	95.000
300.955	141.141	95.000
301.349	142.068	95.000
301.079	141.553	95.000
300.758	141.760	95.000
301.316	141.347	95.000
301.958	141.768	95.000
301.092	141.633	95.000
300.550	140.893	95.000
299.868	141.018	95.000
300.719	141.050	95.000
300.783	140.679	95.000
301.451	139.846	95.000
301.637	139.289	95.000
302.011	138.731	95.000
301.406	139.466	95.000
301.228	139.147	95.000
301.284	139.384	95.000
301.008	139.258	95.000
301.186	139.445	95.000
301.236	139.573	95.000
300.949	139.127	95.000
300.937	139.185	95.000
301.286	138.914	95.000
547.705	281.888	96.000
547.983	281.297	96.000
548.617	280.000	96.000
547.522	278.259	96.000
547.696	277.559	96.000
548.975	276.660	96.000
548.548	278.660	96.000
549.079	279.173	96.000
549.375	279.019	96.000
548.028	278.459	96.000
548.624	278.199	96.000
414.892	220.717	97.000
414.538	220.862	97.000
414.262	220.862	97.000
414.827	220.918	97.000
414.256	220.956	97.000
414.803	220.600	97.000
414.221	220.903	97.000
414.915	220.542	97.000
414.027	221.094	97.000
414.658	220.867	97.000
414.582	220.451	97.000
414.421	220.542	97.000
414.783	220.801	97.000
414.641	220.505	97.000
414.476	220.879	97.000
414.335	220.752	97.000
415.507	220.368	97.000
414.385	220.831	97.000
414.592	220.224	97.000
414.923	220.606	97.000
414.363	220.784	97.000
414.053	221.115	97.000
414.100	220.939	97.000
414.289	220.941	97.000
415.255	220.805	97.000
415.728	220.768	97.000
415.329	220.815	97.000
414.746	220.658	97.000
414.726	220.793	97.000
414.799	221.060	97.000
414.264	220.713	97.000
415.073	220.516	97.000
414.446	220.773	97.000
414.403	220.680	97.000
414.566	220.634	97.000
414.845	220.194	97.000
415.072	220.401	97.000
414.941	220.882	97.000
414.649	220.722	97.000
415.190	220.680	97.000
25.495	149.154	98.000
24.917	149.360	98.000
111.998	286.886	99.000
111.961	286.023	99.000
111.953	284.887	100.000
111.356	285.178	100.000
409.853	242.217	101.000
411.097	242.420	101.000
469.253	297.960	102.000
469.406	297.960	102.000
471.611	298.545	102.000
472.269	297.803	102.000
471.649	298.377	102.000
471.234	299.084	102.000
470.091	299.554	102.000
469.391	299.942	102.000
469.982	299.728	102.000
469.210	300.129	102.000
469.725	300.092	102.000
157.114	237.154	103.000
157.060	237.650	103.000
158.897	238.158	103.000
159.259	238.113	103.000
159.324	238.737	103.000
159.358	238.036	103.000
157.912	238.590	103.000
27.396	260.215	104.000
27.360	259.898	104.000
27.316	259.927	104.000
156.743	241.181	105.000
156.370	240.510	105.000
155.945	240.929	105.000
154.581	239.309	105.000
154.391	239.079	105.000
154.825	238.917	105.000
154.662	239.024	105.000
154.857	239.788	105.000
236.025	253.134	106.000
235.218	252.204	106.000
237.316	248.225	107.000
238.116	247.328	107.000
425.900	284.895	108.000
425.975	285.775	108.000
154.903	239.492	109.000
154.493	239.344	109.000
154.398	239.195	109.000
154.826	239.488	109.000
132.456	302.956	110.000
133.547	305.367	110.000
134.150	304.258	110.000
135.983	304.816	110.000
304.046	135.206	111.000
304.913	134.750	111.000
305.261	142.372	111.000
154.799	239.365	112.000
153.913	239.158	112.000
305.231	142.592	113.000
304.352	142.011	113.000
303.560	141.077	113.000
300.063	163.631	114.000
301.540	163.682	114.000
415.181	220.657	115.000
415.217	220.575	115.000
415.024	220.576	115.000
415.691	220.603	115.000
414.960	220.591	115.000
414.884	220.516	115.000
154.859	238.819	116.000
154.476	239.318	116.000
465.024	301.192	117.000
464.808	300.456	117.000
414.643	220.588	118.000
414.572	220.989	118.000
414.823	220.955	118.000
414.520	220.944	118.000
449.487	321.835	119.000
448.957	320.494	119.000
449.308	320.277	119.000
449.989	321.072	119.000
171.527	247.935	120.000
172.375	250.252	120.000
168.628	255.219	120.000
168.239	258.294	120.000
246.368	263.549	121.000
247.575	263.001	121.000
464.895	299.893	122.000
463.860	300.406	122.000
463.783	300.552	122.000
463.757	300.920	122.000
464.000	299.587	122.000
464.310	300.210	122.000
465.756	300.454	122.000
465.254	299.942	122.000
465.889	300.132	122.000
465.137	299.652	122.000
464.203	299.376	122.000
464.743	298.887	122.000
414.473	220.874	123.000
414.682	220.811	123.000
414.868	220.464	123.000
414.982	220.637	123.000
414.800	220.598	123.000
414.779	220.549	123.000
414.432	221.423	123.000
414.832	220.038	123.000
415.174	220.917	123.000
415.075	221.436	123.000
414.461	220.612	123.000
415.322	220.409	123.000
465.429	297.840	124.000
465.323	298.405	124.000
465.422	298.219	124.000
464.083	298.015	124.000
463.761	297.629	124.000
463.894	297.831	124.000
464.525	296.807	124.000
466.333	296.866	124.000
466.455	296.883	124.000
466.522	296.319	124.000
467.387	296.637	124.000
466.009	296.481	124.000
31.465	140.386	125.000
31.195	140.112	125.000
362.429	142.421	126.000
362.102	141.915	126.000
123.845	266.596	127.000
124.169	266.604	127.000
124.138	267.523	127.000
124.826	268.101	127.000
125.336	267.550	127.000
123.521	268.440	127.000
123.783	267.796	127.000
450.933	321.262	128.000
450.823	321.153	128.000
450.046	321.126	128.000
449.568	319.287	128.000
449.877	319.837	128.000
450.247	319.830	128.000
188.698	25.199	129.000
186.674	24.961	129.000
186.481	23.546	129.000
31.496	140.316	130.000
31.961	139.935	130.000
414.550	220.968	131.000
414.621	220.596	131.000
414.567	220.372	131.000
415.036	220.884	131.000
414.770	220.749	131.000
414.383	221.066	131.000
414.323	221.005	131.000
415.263	221.003	131.000
415.437	220.648	131.000
415.115	220.323	131.000
439.580	355.658	132.000
440.176	355.451	132.000
124.383	266.947	133.000
123.831	266.613	133.000
123.982	266.634	133.000
123.886	265.734	133.000
120.639	267.291	133.000
120.082	267.010	133.000
435.332	355.067	134.000
434.063	354.043	134.000
434.763	353.774	134.000
466.236	296.193	135.000
465.618	295.944	135.000
464.709	295.524	135.000
464.332	295.424	135.000
179.742	236.102	136.000
179.613	236.372	136.000
179.492	236.480	136.000
179.501	235.300	136.000
413.922	220.848	137.000
414.827	220.651	137.000
414.377	220.621	137.000
414.655	221.014	137.000
414.492	220.746	137.000
414.737	220.807	137.000
414.389	220.435	137.000
414.106	220.609	137.000
190.215	26.089	138.000
188.745	24.851	138.000
187.763	24.384	138.000
96.558	254.073	139.000
97.604	254.026	139.000
248.463	263.052	140.000
248.512	262.346	140.000
98.593	255.131	141.000
98.695	254.701	141.000
98.741	254.951	141.000
98.639	254.561	141.000
98.711	254.632	141.000
98.653	254.586	141.000
98.648	254.538	141.000
98.536	254.672	141.000
415.256	219.721	142.000
415.611	220.376	142.000
415.860	220.921	142.000
414.464	220.641	142.000
415.426	220.642	142.000
413.904	220.430	142.000
414.613	219.889	142.000
415.175	220.333	142.000
415.920	220.495	142.000
415.097	220.366	142.000
415.424	220.420	142.000
414.842	220.336	142.000
414.924	220.520	142.000
415.760	220.207	142.000
415.550	220.840	142.000
415.522	220.377	142.000
247.139	264.371	143.000
246.029	266.297	143.000
187.514	19.471	144.000
187.262	20.160	144.000
195.066	23.452	145.000
196.029	22.831	145.000
414.431	221.362	146.000
414.594	220.421	146.000
414.222	220.214	146.000
368.075	211.399	147.000
368.052	211.528	147.000
256.850	196.320	148.000
256.815	197.551	148.000
2.557	275.737	149.000
2.491	276.382	149.000
1.972	277.484	149.000
415.978	220.305	150.000
414.344	220.490	150.000
415.064	220.376	150.000
414.675	220.435	151.000
414.298	220.752	151.000
466.713	294.516	152.000
466.074	293.876	152.000
414.325	220.565	153.000
414.904	221.533	153.000
465.842	295.395	154.000
464.768	295.205	154.000
466.201	294.905	154.000
465.784	295.435	154.000
464.628	297.989	155.000
463.668	297.049	155.000
540.183	218.377	156.000
539.716	218.214	156.000
541.772	218.697	156.000
543.610	219.561	156.000
542.810	221.753	156.000
542.541	221.574	156.000
542.269	221.231	156.000
137.911	296.209	157.000
140.000	297.180	157.000
139.818	299.126	157.000
137.615	300.635	157.000
136.306	300.980	157.000
140.685	299.210	157.000
141.179	298.470	157.000
139.350	296.187	157.000
138.814	295.491	157.000
415.641	220.142	158.000
415.504	220.568	158.000
414.573	220.926	158.000
129.810	184.773	159.000
129.851	184.919	159.000
414.258	220.792	160.000
414.483	220.482	160.000
46.377	250.382	161.000
46.952	250.735	161.000
46.429	250.468	161.000
415.245	221.012	162.000
414.579	220.547	162.000
414.285	220.710	162.000
414.782	220.273	162.000
413.959	220.518	162.000
24.273	260.779	163.000
25.055	259.867	163.000
24.620	259.148	163.000
83.936	254.003	164.000
83.463	253.479	164.000
82.570	253.247	164.000
82.581	253.627	164.000
83.751	253.928	164.000
83.809	253.523	164.000
84.247	252.949	164.000
84.688	254.219	164.000
84.599	254.496	164.000
84.161	254.492	164.000
83.588	253.431	164.000
81.932	253.074	164.000
83.740	253.969	164.000
83.341	254.563	164.000
84.144	255.947	164.000
84.466	256.102	164.000
83.775	256.509	164.000
82.938	257.546	164.000
131.465	222.451	165.000
130.554	221.970	165.000
130.494	220.884	165.000
128.894	221.263	165.000
129.086	221.362	165.000
129.360	220.239	165.000
130.173	220.829	165.000
130.162	221.030	165.000
176.716	225.147	166.000
177.360	223.759	166.000
176.453	223.817	166.000
177.018	223.389	166.000
178.215	223.776	166.000
177.478	224.563	166.000
178.287	224.883	166.000
178.259	223.859	166.000
179.210	225.238	166.000
178.655	226.128	166.000
179.279	227.915	166.000
180.430	228.718	166.000
183.020	226.607	166.000
184.485	225.453	166.000
195.896	220.027	167.000
196.166	220.229	167.000
196.595	218.529	167.000
196.702	217.983	167.000
119.272	298.707	168.000
119.445	298.735	168.000
208.794	255.579	169.000
209.665	256.101	169.000
267.380	226.809	170.000
267.402	226.863	170.000
267.975	226.698	170.000
267.646	226.742	170.000
267.935	226.954	170.000
267.769	226.816	170.000
267.925	226.650	170.000
267.516	226.610	170.000
267.522	226.690	170.000
95.853	336.092	171.000
96.884	335.955	171.000
97.846	335.783	171.000
311.037	208.179	172.000
311.136	208.579	172.000
218.981	286.191	173.000
219.569	285.433	173.000
220.226	284.607	173.000
219.361	284.515	173.000
219.742	285.642	173.000
219.780	286.871	173.000
219.706	287.776	173.000
220.253	288.196	173.000
220.625	288.366	173.000
221.457	287.827	173.000
220.978	287.380	173.000
219.563	286.264	173.000
219.406	288.175	173.000
219.835	288.201	173.000
219.268	287.925	173.000
220.210	285.688	173.000
220.926	284.254	173.000
221.704	284.223	173.000
222.505	285.416	173.000
222.993	286.078	173.000
223.844	286.639	173.000
254.405	278.876	174.000
253.816	279.404	174.000
253.351	279.511	174.000
173.603	364.016	175.000
175.468	367.797	175.000
176.304	368.510	175.000
279.140	304.392	176.000
279.316	304.667	176.000
279.112	305.231	176.000
278.960	303.502	176.000
279.100	303.249	176.000
278.232	303.775	176.000
427.752	221.348	177.000
427.239	221.479	177.000
455.407	214.731	178.000
454.862	213.584	178.000
454.260	213.793	178.000
452.839	213.454	178.000
452.674	213.935	178.000
452.921	213.577	178.000
452.897	213.865	178.000
452.638	214.757	178.000
273.850	327.267	179.000
275.057	326.195	179.000
274.780	325.926	179.000
274.474	324.093	179.000
275.073	323.697	179.000
274.767	323.632	179.000
186.500	381.384	180.000
185.083	380.391	180.000
185.226	382.833	180.000
186.360	382.778	180.000
188.728	383.183	180.000
190.231	381.665	180.000
188.851	380.857	180.000
188.594	381.957	180.000
189.737	382.598	180.000
373.945	282.028	181.000
373.808	282.755	181.000
372.892	283.248	181.000
373.870	283.766	181.000
426.021	285.290	182.000
425.546	285.425	182.000
425.800	285.518	182.000
417.081	310.250	183.000
417.062	310.720	183.000
418.093	310.930	183.000
418.058	310.898	183.000
417.356	311.030	183.000
417.542	310.743	183.000
417.603	311.029	183.000
417.928	310.125	183.000
555.075	263.642	184.000
555.632	263.259	184.000
524.692	298.897	185.000
523.805	298.053	185.000
506.227	343.745	186.000
506.578	344.023	186.000
473.847	157.131	187.000
474.755	157.458	187.000
474.772	158.693	187.000
474.170	158.610	187.000
475.134	158.463	187.000
476.102	158.320	187.000
477.909	157.877	187.000
477.830	157.098	187.000
477.866	157.647	187.000
479.511	159.960	187.000
480.292	159.620	187.000
480.069	160.638	187.000
480.390	160.551	187.000
479.103	159.657	187.000
480.649	159.202	187.000
480.324	159.236	187.000
480.620	159.791	187.000
479.856	160.134	187.000
479.785	159.810	187.000
387.046	243.798	188.000
387.277	241.277	188.000
385.809	239.523	188.000
384.992	239.215	188.000
385.443	240.616	188.000
58.009	140.568	189.000
58.118	140.960	189.000
131.345	204.039	190.000
129.971	204.609	190.000
129.172	204.277	190.000
128.313	202.372	190.000
127.806	204.140	190.000
126.855	204.045	190.000
127.505	203.197	190.000
127.053	203.819	190.000
62.686	259.611	191.000
64.411	261.317	191.000
64.056	260.851	191.000
64.144	261.372	191.000
64.906	261.132	191.000
66.786	261.164	191.000
65.536	260.784	191.000
66.657	263.408	191.000
66.077	264.155	191.000
65.966	264.598	191.000
66.147	264.983	191.000
66.376	265.946	191.000
67.848	265.302	191.000
67.339	264.705	191.000
66.428	263.518	191.000
67.023	263.888	191.000
66.228	263.966	191.000
65.864	263.234	191.000
390.638	170.953	192.000
391.909	170.338	192.000
393.134	169.744	192.000
393.784	169.029	192.000
393.399	168.340	192.000
393.797	168.494	192.000
393.178	168.559	192.000
392.084	167.249	192.000
391.380	167.771	192.000
392.860	167.276	192.000
393.178	167.671	192.000
393.436	166.997	192.000
186.888	293.453	193.000
187.728	292.560	193.000
187.629	291.501	193.000
418.103	192.723	194.000
417.910	194.222	194.000
415.327	219.528	195.000
415.073	220.773	195.000
414.928	220.792	195.000
414.898	220.652	195.000
414.663	220.444	195.000
415.144	220.129	195.000
382.274	280.027	196.000
382.429	280.066	196.000
547.615	279.435	197.000
547.093	280.689	197.000
546.383	280.375	197.000
546.649	279.787	197.000
546.909	281.087	197.000
545.425	281.252	197.000
545.419	281.339	197.000
546.399	281.322	197.000
547.848	281.730	197.000
548.120	282.409	197.000
549.050	282.770	197.000
547.662	282.198	197.000
547.667	281.598	197.000
548.369	282.064	197.000
481.626	373.240	198.000
481.992	372.363	198.000
66.926	213.464	199.000
67.171	214.264	199.000
67.702	214.922	199.000
57.032	286.057	200.000
57.233	286.140	200.000
308.977	207.635	201.000
309.614	206.972	201.000
312.879	207.196	201.000
173.150	320.578	202.000
173.312	320.228	202.000
335.689	347.196	203.000
335.617	347.017	203.000
336.044	346.478	203.000
336.459	346.344	203.000
336.514	345.030	203.000
338.565	343.915	203.000
338.922	342.759	203.000
339.422	342.507	203.000
339.257	343.306	203.000
338.770	342.400	203.000
337.539	341.955	203.000
336.946	342.549	203.000
95.388	136.789	204.000
95.584	136.599	204.000
95.246	282.193	205.000
96.281	281.536	205.000
95.944	280.816	205.000
96.469	281.584	205.000
95.856	281.522	205.000
96.245	281.780	205.000
97.178	280.864	205.000
96.964	281.134	205.000
98.838	279.564	205.000
97.398	277.358	205.000
96.750	276.871	205.000
97.091	276.115	205.000
97.747	275.978	205.000
98.400	276.312	205.000
98.038	275.583	205.000
98.741	276.187	205.000
98.767	275.739	205.000
244.100	218.221	206.000
245.675	218.566	206.000
244.468	217.974	206.000
244.809	216.669	206.000
246.814	216.301	206.000
246.754	218.138	206.000
246.957	217.545	206.000
247.276	217.105	206.000
247.039	217.012	206.000
247.004	216.018	206.000
89.786	332.305	207.000
90.571	331.783	207.000
89.464	331.269	207.000
480.931	334.528	208.000
480.908	334.685	208.000
481.066	334.426	208.000
197.741	220.038	209.000
198.207	220.358	209.000
199.228	220.285	209.000
200.320	219.733	209.000
199.254	219.626	209.000
197.753	218.605	209.000
198.095	218.187	209.000
198.136	217.961	209.000
197.757	218.615	209.000
196.286	219.852	209.000
196.904	219.558	209.000
197.786	218.617	209.000
123.956	275.904	210.000
123.019	274.725	210.000
122.242	275.427	210.000
122.661	276.008	210.000
124.473	276.191	210.000
126.135	277.331	210.000
45.457	276.313	211.000
45.790	276.557	211.000
45.262	276.077	211.000
44.980	275.743	211.000
322.680	146.991	212.000
321.772	147.811	212.000
321.600	147.829	212.000
320.605	148.294	212.000
321.502	149.030	212.000
319.159	148.519	212.000
248.007	283.628	213.000
249.014	284.202	213.000
250.628	283.681	213.000
249.334	282.954	213.000
216.196	354.799	214.000
216.360	354.414	214.000
382.234	279.728	215.000
382.419	280.115	215.000
382.272	279.739	215.000
382.166	279.933	215.000
375.504	284.687	216.000
373.762	284.456	216.000
374.117	285.171	216.000
373.971	285.228	216.000
426.177	148.806	217.000
426.226	148.318	217.000
426.074	148.706	217.000
426.295	148.558	217.000
426.233	148.782	217.000
426.157	148.699	217.000
426.097	148.546	217.000
426.188	148.541	217.000
279.522	301.058	218.000
279.642	300.437	218.000
278.557	301.514	218.000
459.559	312.293	219.000
459.221	312.711	219.000
458.851	311.848	219.000
153.879	227.108	220.000
153.952	227.642	220.000
426.019	285.620	221.000
425.492	285.822	221.000
425.270	285.366	221.000
267.399	212.816	222.000
267.791	211.879	222.000
414.686	220.753	223.000
414.561	220.195	223.000
415.153	220.355	223.000
414.663	221.280	223.000
414.513	220.666	223.000
415.113	220.778	223.000
414.831	220.517	223.000
414.946	220.602	223.000
414.535	220.774	223.000
414.991	220.746	223.000
413.940	220.681	223.000
415.126	220.867	223.000
137.461	245.324	224.000
137.033	244.605	224.000
137.105	243.020	224.000
135.357	242.929	224.000
134.865	242.847	224.000
94.421	336.859	225.000
92.930	336.880	225.000
93.699	335.727	225.000
129.043	218.718	226.000
128.298	217.531	226.000
119.162	225.527	227.000
119.578	225.443	227.000
120.887	226.452	227.000
122.630	226.559	227.000
122.694	226.307	227.000
122.385	226.356	227.000
121.186	226.554	227.000
120.745	226.226	227.000
480.975	334.499	228.000
481.248	334.133	228.000
480.950	334.498	228.000
481.189	334.585	228.000
481.166	334.067	228.000
74.675	204.803	229.000
73.867	205.025	229.000
71.802	205.098	229.000
71.899	204.976	229.000
248.086	280.910	230.000
250.650	282.475	230.000
250.636	282.485	230.000
374.233	285.802	231.000
374.873	286.122	231.000
374.645	286.278	231.000
375.017	285.872	231.000
158.203	297.631	232.000
158.308	297.196	232.000
159.515	295.758	232.000
161.958	294.634	232.000
335.234	341.379	233.000
335.126	341.357	233.000
335.141	341.803	233.000
333.428	342.968	233.000
333.115	343.487	233.000
331.993	343.358	233.000
330.027	342.250	233.000
331.442	340.538	233.000
331.353	340.480	233.000
331.098	342.298	233.000
331.864	343.503	233.000
332.467	344.877	233.000
27.674	148.176	234.000
27.738	148.253	234.000
27.790	148.988	234.000
28.472	148.159	234.000
28.578	148.388	234.000
28.476	148.357	234.000
27.752	148.277	234.000
27.490	147.700	234.000
27.837	146.953	234.000
28.161	147.209	234.000
28.382	147.464	234.000
28.249	147.234	234.000
28.739	146.820	234.000
28.136	146.255	234.000
27.711	146.283	234.000
28.446	147.118	234.000
28.023	146.958	234.000
28.502	146.999	234.000
193.209	197.265	235.000
193.643	197.038	235.000
92.980	335.608	236.000
93.353	335.533	236.000
93.531	335.725	236.000
93.131	335.125	236.000
93.139	335.616	236.000
209.501	327.793	237.000
208.123	326.640	237.000
-3.201	195.554	238.000
-2.533	195.904	238.000
-2.435	196.099	238.000
-2.783	195.298	238.000
-3.438	194.066	238.000
-3.432	196.334	238.000
-2.679	197.155	238.000
-3.916	196.448	238.000
414.145	161.591	239.000
414.297	161.344	239.000
415.879	160.977	239.000
416.759	161.393	239.000
417.477	161.425	239.000
62.600	263.591	240.000
62.620	263.813	240.000
549.090	201.985	241.000
548.162	200.831	241.000
548.905	199.613	241.000
548.947	200.376	241.000
549.307	199.926	241.000
549.478	198.698	241.000
548.811	199.488	241.000
548.870	199.642	241.000
548.729	201.214	241.000
549.597	200.345	241.000
550.010	199.989	241.000
550.422	199.423	241.000
96.947	277.293	242.000
95.429	277.324	242.000
95.648	277.800	242.000
95.171	277.072	242.000
94.553	276.144	242.000
96.187	274.845	242.000
94.827	274.303	242.000
94.262	275.004	242.000
94.359	274.335	242.000
93.975	274.039	242.000
182.904	226.026	243.000
183.947	225.935	243.000
224.885	287.944	244.000
224.975	288.173	244.000
225.159	287.448	244.000
225.652	287.589	244.000
223.765	286.524	244.000
222.995	287.436	244.000
221.893	287.780	244.000
219.954	286.129	244.000
414.223	220.634	245.000
414.459	220.948	245.000
457.346	303.305	246.000
456.596	302.753	246.000
550.534	285.545	247.000
550.477	285.476	247.000
156.738	224.702	248.000
156.254	224.072	248.000
183.004	225.789	249.000
182.750	224.926	249.000
182.447	225.884	249.000
182.375	225.960	249.000
183.068	225.824	249.000
19.480	136.310	250.000
19.857	136.657	250.000
19.509	136.623	250.000
19.487	136.470	250.000
414.625	221.051	251.000
415.006	220.811	251.000
414.777	220.273	251.000
414.628	221.146	251.000
425.479	285.811	252.000
425.840	285.633	252.000
331.319	346.450	253.000
330.989	346.675	253.000
331.685	346.048	253.000
331.689	346.362	253.000
331.560	346.171	253.000
332.355	346.551	253.000
331.658	346.986	253.000
330.196	347.344	253.000
419.115	180.572	254.000
419.167	180.109	254.000
419.707	180.134	254.000
420.657	180.165	254.000
420.583	178.858	254.000
421.175	178.914	254.000
422.376	178.606	254.000
193.795	197.109	255.000
193.142	196.415	255.000
193.761	196.138	255.000
193.695	196.607	255.000
193.700	197.241	255.000
193.860	197.276	255.000
193.717	196.577	255.000
155.300	224.014	256.000
154.983	223.582	256.000
219.295	284.299	257.000
220.145	283.525	257.000
23.814	237.185	258.000
23.214	238.138	258.000
25.003	239.861	258.000
25.484	238.180	258.000
414.900	221.273	259.000
414.762	221.469	259.000
414.534	220.591	259.000
416.003	220.618	259.000
549.764	200.075	260.000
550.018	200.117	260.000
504.324	267.784	261.000
502.945	265.671	261.000
500.829	267.816	261.000
501.029	268.212	261.000
501.183	268.186	261.000
501.726	267.445	261.000
502.298	267.414	261.000
-10.528	263.875	262.000
-10.852	264.104	262.000
-10.980	264.013	262.000
-10.838	263.676	262.000
-10.690	263.833	262.000
61.179	230.911	263.000
60.288	230.561	263.000
322.733	163.031	264.000
322.537	162.603	264.000
321.714	162.603	264.000
206.190	343.879	265.000
206.279	346.488	265.000
330.374	229.884	266.000
329.990	228.752	266.000
330.535	228.261	266.000
331.032	228.343	266.000
331.226	228.864	266.000
90.271	334.157	267.000
90.085	332.011	267.000
193.864	196.745	268.000
193.796	197.157	268.000
414.450	221.057	269.000
414.375	220.365	269.000
328.104	345.836	270.000
328.810	344.519	270.000
329.054	343.822	270.000
329.401	344.026	270.000
329.485	344.338	270.000
501.698	267.903	271.000
502.364	268.833	271.000
500.626	268.922	271.000
501.728	269.350	271.000
502.043	268.737	271.000
223.540	283.773	272.000
223.327	284.274	272.000
222.479	284.354	272.000
222.591	284.507	272.000
223.712	285.241	272.000
223.502	285.192	272.000
223.833	286.058	272.000
223.142	285.111	272.000
222.574	285.321	272.000
223.017	285.542	272.000
222.788	285.843	272.000
222.635	285.739	272.000
222.446	285.766	272.000
222.417	285.327	272.000
222.807	285.960	272.000
223.813	287.628	272.000
223.506	289.157	272.000
414.592	220.349	273.000
414.616	220.787	273.000
415.198	220.771	273.000
544.264	201.643	274.000
545.155	201.568	274.000
545.176	201.651	274.000
544.565	201.674	274.000
544.350	202.298	274.000
542.801	202.825	274.000
541.966	203.618	274.000
541.472	201.950	274.000
540.920	200.047	274.000
540.534	200.206	274.000
157.036	224.632	275.000
157.442	224.314	275.000
157.158	224.215	275.000
430.510	228.406	276.000
430.379	229.074	276.000
87.653	180.551	277.000
88.204	180.643	277.000
88.296	180.015	277.000
87.344	180.021	277.000
87.705	179.658	277.000
413.812	219.969	278.000
414.126	220.917	278.000
414.842	221.392	278.000
263.250	295.347	279.000
261.365	295.495	279.000
260.067	294.300	279.000
261.237	293.793	279.000
426.093	285.154	280.000
425.400	284.647	280.000
500.706	267.093	281.000
500.179	267.439	281.000
499.896	267.053	281.000
499.965	267.258	281.000
500.114	268.707	281.000
499.581	268.189	281.000
500.440	268.811	281.000
157.071	224.879	282.000
157.096	224.729	282.000
156.902	225.166	282.000
157.033	224.712	282.000
156.848	224.417	282.000
156.932	224.549	282.000
87.588	179.629	283.000
87.489	179.005	283.000
87.233	179.290	283.000
488.092	206.501	284.000
487.695	205.333	284.000
488.275	205.411	284.000
500.724	268.045	285.000
499.832	268.464	285.000
500.792	268.776	285.000
334.728	146.925	286.000
334.343	147.164	286.000
263.222	294.087	287.000
262.644	294.014	287.000
262.596	293.447	287.000
255.544	326.440	288.000
257.131	327.885	288.000
256.868	327.607	288.000
255.649	327.539	288.000
254.952	327.272	288.000
255.813	326.754	288.000
255.471	327.209	288.000
254.503	327.584	288.000
253.622	326.372	288.000
254.097	327.211	288.000
22.563	255.036	289.000
22.554	256.598	289.000
23.416	255.741	289.000
327.172	338.644	290.000
330.195	338.903	290.000
333.354	339.572	290.000
130.164	185.591	291.000
129.589	186.039	291.000
242.233	186.786	292.000
242.393	187.748	292.000
241.502	187.880	292.000
242.518	187.349	292.000
242.918	186.924	292.000
243.219	187.476	292.000
414.570	220.445	293.000
414.757	220.093	293.000
415.182	221.080	294.000
415.031	220.402	294.000
414.708	221.010	294.000
415.628	220.235	294.000
415.042	220.562	294.000
258.973	325.184	295.000
259.787	325.081	295.000
259.385	325.149	295.000
258.896	324.702	295.000
258.968	325.399	295.000
259.253	325.090	295.000
258.515	325.031	295.000
257.918	325.138	295.000
259.306	324.424	295.000
258.644	324.475	295.000
259.713	323.788	295.000
260.277	323.425	295.000
414.667	220.983	296.000
415.104	220.935	296.000
193.325	24.152	297.000
192.994	24.370	297.000
193.209	23.823	297.000
414.967	220.921	298.000
414.309	220.765	298.000
360.618	144.965	299.000
361.672	143.659	299.000
361.473	144.103	299.000
47.913	194.105	300.000
49.552	195.143	300.000
406.280	288.592	301.000
405.700	288.521	301.000
404.310	288.458	301.000
404.867	289.201	301.000
403.936	290.177	301.000
149.833	346.731	302.000
150.890	346.372	302.000
415.269	220.891	303.000
414.839	220.850	303.000
414.546	221.497	303.000
414.295	221.055	303.000
414.312	220.592	303.000
414.975	220.316	303.000
414.784	220.553	303.000
414.555	220.769	303.000
414.690	220.414	303.000
415.395	220.231	303.000
415.474	219.867	303.000
414.512	220.263	303.000
414.731	220.835	303.000
414.761	220.491	303.000
415.231	220.405	303.000
415.964	220.378	303.000
415.389	220.509	303.000
415.557	220.170	303.000
415.412	219.967	303.000
414.789	220.479	303.000
414.426	220.985	303.000
414.483	220.791	303.000
414.468	220.513	303.000
414.470	220.681	303.000
414.307	220.640	303.000
414.859	220.341	303.000
414.543	220.430	303.000
414.391	220.444	303.000
414.405	220.657	303.000
414.773	220.509	303.000
414.368	220.542	303.000
414.685	220.530	303.000
414.767	220.265	303.000
414.634	220.497	303.000
415.041	221.011	303.000
414.820	220.436	303.000
415.088	220.481	303.000
414.737	220.225	303.000
83.696	252.618	304.000
83.234	251.922	304.000
82.277	250.296	304.000
84.667	250.723	304.000
84.194	250.252	304.000
83.308	249.894	304.000
83.862	249.374	304.000
84.634	249.845	304.000
84.338	250.173	304.000
85.058	251.224	304.000
83.086	250.011	304.000
81.924	250.360	304.000
81.102	250.182	304.000
80.785	250.033	304.000
80.829	250.551	304.000
178.453	267.535	305.000
180.815	267.505	305.000
181.525	269.497	305.000
180.179	268.350	305.000
179.712	268.900	305.000
180.195	270.656	305.000
179.766	270.937	305.000
181.064	272.382	305.000
181.701	273.239	305.000
180.536	273.877	305.000
177.972	273.871	305.000
177.743	274.665	305.000
177.511	273.894	305.000
176.822	274.356	305.000
176.104	275.962	305.000
176.691	274.348	305.000
150.094	346.404	306.000
150.301	346.584	306.000
150.486	346.568	306.000
150.101	346.301	306.000
150.027	346.078	306.000
150.067	346.131	306.000
149.661	345.977	306.000
149.714	345.634	306.000
489.232	242.145	307.000
489.175	242.025	307.000
489.679	242.346	307.000
182.478	355.622	308.000
182.096	355.548	308.000
183.229	356.865	308.000
182.877	357.228	308.000
182.454	357.435	308.000
182.698	357.203	308.000
149.600	345.971	309.000
149.795	345.802	309.000
543.608	261.226	310.000
543.601	261.490	310.000
543.572	262.219	310.000
150.023	345.191	311.000
150.221	346.351	311.000
543.163	261.383	312.000
543.288	261.130	312.000
542.772	261.511	312.000
543.488	261.626	312.000
531.395	208.243	313.000
532.094	208.796	313.000
272.789	145.805	314.000
272.863	145.456	314.000
129.733	185.712	315.000
128.952	184.746	315.000
50.059	255.208	316.000
50.395	255.669	316.000
96.784	340.360	317.000
95.281	340.914	317.000
95.838	339.515	317.000
414.865	220.962	318.000
414.442	220.519	318.000
95.294	338.616	319.000
94.862	339.329	319.000
47.632	247.121	320.000
46.309	246.394	320.000
45.564	246.043	320.000
43.998	244.734	320.000
44.870	245.956	320.000
46.042	244.718	320.000
45.471	244.719	320.000
44.739	243.611	320.000
44.105	242.814	320.000
44.170	243.224	320.000
43.705	243.561	320.000
44.383	245.710	320.000
43.699	246.107	320.000
42.553	243.821	320.000
42.694	244.165	320.000
41.236	243.558	320.000
41.535	243.991	320.000
42.138	243.650	320.000
42.268	244.420	320.000
42.157	243.374	320.000
42.536	242.618	320.000
246.200	295.619	321.000
246.534	296.052	321.000
246.795	296.529	321.000
245.558	297.192	321.000
244.596	296.234	321.000
242.830	295.347	321.000
242.468	294.310	321.000
242.272	293.447	321.000
241.464	295.410	321.000
240.539	295.493	321.000
241.139	295.629	321.000
241.683	295.435	321.000
414.853	220.008	322.000
414.827	220.714	322.000
415.163	221.637	323.000
415.260	221.427	323.000
240.414	291.530	324.000
239.579	291.661	324.000
239.384	291.785	324.000
106.967	260.699	325.000
105.274	259.790	325.000
105.283	260.512	325.000
103.892	260.879	325.000
103.689	260.583	325.000
103.557	260.702	325.000
104.344	261.189	325.000
104.579	260.827	325.000
414.735	220.959	326.000
414.896	220.235	326.000
415.512	220.655	327.000
415.087	220.355	327.000
415.429	220.220	327.000
143.129	354.057	328.000
140.999	354.527	328.000
138.858	354.567	328.000
137.831	357.131	328.000
138.149	357.353	328.000
138.128	356.976	328.000
137.641	355.568	328.000
136.570	355.030	328.000
136.614	353.953	328.000
18.504	273.080	329.000
17.700	273.815	329.000
18.941	273.194	329.000
19.250	272.890	329.000
18.765	273.866	329.000
18.261	273.486	329.000
19.000	272.798	329.000
19.696	273.113	329.000
20.289	272.009	329.000
19.881	272.106	329.000
20.412	270.752	329.000
20.573	270.663	329.000
21.291	270.031	329.000
20.727	269.072	329.000
414.847	219.722	330.000
414.661	219.438	330.000
414.565	220.271	330.000
414.057	219.779	330.000
414.096	220.714	331.000
415.118	220.577	331.000
111.078	320.481	332.000
111.818	320.243	332.000
401.302	285.460	333.000
401.075	285.051	333.000
401.149	285.077	333.000
401.316	285.103	333.000
400.713	284.882	333.000
414.748	219.819	334.000
414.785	218.910	334.000
414.849	220.482	334.000
473.176	192.433	335.000
473.164	191.344	335.000
548.502	264.601	336.000
548.771	262.441	336.000
182.698	267.222	337.000
181.146	268.708	337.000
182.529	266.265	337.000
183.212	265.191	337.000
183.311	263.488	337.000
183.819	263.460	337.000
183.574	263.425	337.000
184.052	263.684	337.000
182.980	263.624	337.000
299.735	281.370	338.000
299.575	282.663	338.000
415.166	220.547	339.000
414.307	219.861	339.000
414.909	220.192	339.000
414.733	220.877	339.000
415.257	220.892	339.000
414.358	220.042	339.000
414.108	220.457	339.000
414.989	220.441	339.000
470.383	192.956	340.000
470.622	192.472	340.000
470.297	192.377	340.000
469.986	191.783	340.000
470.346	192.390	340.000
471.273	192.270	340.000
470.281	193.183	340.000
469.030	193.716	340.000
35.676	272.054	341.000
35.570	272.121	341.000
36.008	272.171	341.000
35.389	272.310	341.000
35.505	273.135	341.000
35.835	273.489	341.000
35.913	273.279	341.000
36.586	273.957	341.000
36.709	273.390	341.000
37.158	273.485	341.000
38.037	272.503	341.000
37.815	272.692	341.000
37.894	272.825	341.000
38.395	272.524	341.000
38.399	273.552	341.000
38.413	272.685	341.000
38.583	271.720	341.000
106.896	268.268	342.000
106.060	267.755	342.000
105.966	268.649	342.000
105.525	267.002	342.000
104.977	265.208	342.000
105.789	266.299	342.000
106.684	266.561	342.000
104.612	267.461	342.000
103.665	268.383	342.000
102.357	268.963	342.000
101.398	269.996	342.000
101.899	269.948	342.000
102.241	270.451	342.000
100.857	269.502	342.000
100.842	269.222	342.000
148.098	191.025	343.000
147.674	191.281	343.000
147.784	191.573	343.000
147.610	190.907	343.000
96.506	226.109	344.000
97.032	226.671	344.000
97.050	226.616	344.000
97.900	226.697	344.000
97.352	225.825	344.000
97.053	225.514	344.000
96.387	225.569	344.000
97.533	224.941	344.000
96.729	225.506	344.000
97.398	226.394	344.000
96.884	226.329	344.000
96.204	226.324	344.000
97.074	226.481	344.000
211.248	173.283	345.000
212.708	173.341	345.000
213.940	172.123	345.000
213.709	170.137	345.000
213.011	167.348	345.000
212.331	165.223	345.000
212.408	165.131	345.000
212.270	164.811	345.000
214.260	163.478	345.000
220.453	192.628	346.000
219.889	192.960	346.000
220.002	192.684	346.000
220.072	192.075	346.000
220.288	192.556	346.000
220.384	192.774	346.000
220.210	192.540	346.000
220.332	192.732	346.000
338.434	179.177	347.000
338.511	179.122	347.000
338.541	179.458	347.000
338.780	179.861	347.000
338.559	179.682	347.000
338.839	179.773	347.000
338.898	179.540	347.000
338.791	179.367	347.000
338.808	179.434	347.000
[truncated: 27,164 more rows]
