# Supplementary material for: The transpeptidase PBP2 governs initial localization and activity of the major cell-wall synthesis machinery in E. coli
Source: eLife. 2020 Feb 20;9:e50629. doi: 10.7554/eLife.50629 (PMC7089770; doi:10.7554/eLife.50629)
Supplement: Source data 1. [file elife-50629-data1.zip › data/fast/PAmCherry/PBP2OverExp_1.txt]

X Y ID
102.844	294.770	1.000
103.044	295.291	1.000
195.756	385.610	2.000
196.074	385.346	2.000
195.512	385.190	2.000
154.986	275.644	3.000
154.461	275.421	3.000
154.846	275.561	3.000
120.408	217.866	4.000
120.766	217.765	4.000
161.525	264.476	5.000
161.818	263.393	5.000
161.155	264.442	5.000
142.501	201.293	6.000
142.182	200.300	6.000
141.793	201.618	6.000
144.417	203.163	6.000
143.596	203.898	6.000
144.290	203.894	6.000
145.604	204.051	6.000
145.398	204.048	6.000
145.290	205.947	6.000
145.417	205.966	6.000
154.141	208.210	7.000
152.940	209.020	7.000
152.107	207.871	7.000
230.647	295.602	8.000
231.094	294.933	8.000
254.854	288.414	9.000
253.609	288.740	9.000
252.579	287.475	9.000
252.657	287.211	9.000
252.852	286.501	9.000
252.334	287.206	9.000
251.853	287.358	9.000
252.023	287.823	9.000
231.054	216.492	10.000
232.198	216.978	10.000
267.092	254.736	11.000
266.771	253.979	11.000
211.955	184.148	12.000
211.167	183.771	12.000
210.650	183.773	12.000
210.576	183.704	12.000
209.839	183.574	12.000
210.132	183.630	12.000
208.874	182.216	12.000
209.392	181.862	12.000
209.626	181.486	12.000
210.297	181.842	12.000
232.660	205.248	13.000
232.086	203.739	13.000
348.155	335.734	14.000
347.179	334.688	14.000
348.245	335.358	14.000
348.435	336.123	14.000
301.012	234.093	15.000
301.125	233.386	15.000
385.867	320.063	16.000
388.211	326.963	16.000
388.717	327.500	16.000
272.285	173.358	17.000
271.407	173.826	17.000
270.236	174.014	17.000
270.718	173.456	17.000
305.356	210.667	18.000
305.799	211.171	18.000
385.308	259.091	19.000
384.213	258.130	19.000
384.433	258.588	19.000
384.434	258.507	19.000
384.330	258.527	19.000
384.748	259.176	19.000
337.231	195.445	20.000
336.608	195.674	20.000
126.836	309.920	21.000
126.760	310.377	21.000
126.620	311.887	21.000
127.938	312.899	21.000
307.628	369.061	22.000
307.434	369.288	22.000
306.677	368.895	22.000
306.580	369.145	22.000
307.170	369.220	22.000
306.701	371.433	22.000
306.443	372.425	22.000
306.625	372.256	22.000
306.352	372.669	22.000
306.328	372.495	22.000
307.106	371.676	22.000
307.860	371.717	22.000
307.666	371.492	22.000
308.232	371.660	22.000
196.475	229.655	23.000
196.547	230.130	23.000
196.457	229.834	23.000
196.783	229.359	23.000
196.396	230.107	23.000
196.256	230.050	23.000
196.798	229.507	23.000
196.780	230.240	23.000
196.308	231.581	23.000
196.412	230.784	23.000
172.457	185.324	24.000
171.939	185.076	24.000
169.292	185.471	24.000
241.965	230.353	25.000
244.669	236.611	25.000
241.264	229.546	25.000
178.491	148.657	26.000
177.779	148.317	26.000
178.270	148.633	26.000
178.561	149.275	26.000
178.275	149.438	26.000
178.847	149.294	26.000
179.270	150.169	26.000
180.040	150.378	26.000
179.883	150.670	26.000
179.684	150.464	26.000
178.895	150.056	26.000
279.548	232.706	27.000
279.276	232.754	27.000
315.173	274.770	28.000
314.628	274.707	28.000
314.612	273.788	28.000
314.746	273.649	28.000
367.882	331.455	29.000
367.370	331.113	29.000
367.243	330.272	29.000
359.918	228.138	30.000
359.701	228.347	30.000
99.144	346.144	31.000
100.243	345.527	31.000
98.249	344.298	31.000
208.705	369.604	32.000
209.211	369.955	32.000
209.242	369.210	32.000
208.264	369.669	32.000
209.573	265.953	33.000
210.014	265.874	33.000
211.094	203.232	34.000
212.931	202.890	34.000
328.680	287.187	35.000
328.463	286.527	35.000
284.052	161.158	36.000
284.700	161.552	36.000
138.995	308.661	37.000
138.582	309.955	37.000
266.079	289.919	38.000
268.085	291.338	38.000
266.695	289.615	38.000
288.675	306.641	39.000
289.302	307.887	39.000
289.038	308.045	39.000
289.223	307.935	39.000
289.090	307.976	39.000
290.015	308.222	39.000
190.106	173.227	40.000
189.908	173.631	40.000
189.749	173.865	40.000
294.421	298.079	41.000
294.494	298.033	41.000
294.620	298.350	41.000
294.994	297.935	41.000
232.815	216.697	42.000
232.895	216.840	42.000
232.339	203.247	43.000
231.772	202.165	43.000
230.851	202.488	43.000
230.533	202.539	43.000
231.997	203.899	43.000
316.760	217.694	44.000
316.481	217.630	44.000
316.406	218.332	44.000
316.055	217.279	44.000
315.819	216.817	44.000
315.826	217.171	44.000
314.625	216.884	44.000
314.889	217.089	44.000
359.202	267.714	45.000
359.063	267.885	45.000
360.618	267.086	45.000
362.076	265.100	45.000
347.210	227.684	46.000
347.532	227.648	46.000
347.321	227.172	46.000
348.455	228.344	46.000
96.763	257.141	47.000
97.891	257.262	47.000
177.576	351.148	48.000
177.232	350.954	48.000
176.895	351.145	48.000
176.797	351.042	48.000
144.363	180.154	49.000
142.680	180.179	49.000
142.597	180.170	49.000
142.698	179.677	49.000
389.151	325.517	50.000
387.874	326.839	50.000
388.771	328.373	50.000
387.853	326.920	50.000
387.091	327.780	50.000
387.216	328.051	50.000
298.254	185.358	51.000
298.720	184.811	51.000
298.877	184.882	51.000
298.582	184.728	51.000
199.831	320.631	52.000
200.030	321.005	52.000
211.366	265.976	53.000
211.104	266.539	53.000
214.518	271.750	53.000
209.133	249.807	54.000
208.901	249.979	54.000
287.693	330.376	55.000
287.445	330.412	55.000
367.106	330.292	56.000
367.316	330.049	56.000
383.234	270.280	57.000
383.295	270.265	57.000
383.246	270.363	57.000
383.090	270.424	57.000
106.499	301.413	58.000
104.365	301.910	58.000
104.965	299.388	58.000
106.198	299.437	58.000
106.613	299.132	58.000
107.969	298.768	58.000
110.737	297.626	58.000
111.982	296.896	58.000
111.752	297.269	58.000
111.483	298.509	58.000
112.004	297.670	58.000
139.442	311.938	59.000
138.683	311.958	59.000
138.431	312.031	59.000
138.731	311.877	59.000
139.053	312.238	59.000
138.968	312.382	59.000
138.417	312.011	59.000
138.916	311.304	59.000
139.338	311.070	59.000
139.461	311.040	59.000
189.032	314.700	60.000
189.254	315.205	60.000
190.154	316.551	60.000
190.208	316.117	60.000
243.645	363.144	61.000
245.650	361.028	61.000
244.146	358.894	61.000
246.431	359.781	61.000
248.010	358.091	61.000
219.614	259.946	62.000
219.684	259.569	62.000
220.419	258.921	62.000
219.704	258.705	62.000
219.603	259.058	62.000
219.773	258.448	62.000
220.240	258.272	62.000
220.284	258.240	62.000
219.837	258.529	62.000
219.845	258.247	62.000
220.004	259.088	62.000
313.583	318.050	63.000
314.580	318.016	63.000
315.364	317.895	63.000
314.454	317.987	63.000
315.276	317.974	63.000
315.966	316.871	63.000
315.508	315.482	63.000
355.519	320.491	64.000
353.938	318.527	64.000
180.933	359.601	65.000
180.694	359.401	65.000
98.687	258.731	66.000
98.685	258.775	66.000
99.035	258.808	66.000
148.020	301.281	67.000
147.622	301.482	67.000
202.451	291.853	68.000
203.371	291.741	68.000
266.973	318.977	69.000
265.874	319.882	69.000
266.094	296.552	70.000
266.868	296.673	70.000
266.701	296.830	70.000
267.029	296.983	70.000
265.831	296.554	70.000
348.738	337.809	71.000
348.702	337.181	71.000
293.872	250.935	72.000
294.174	250.588	72.000
305.416	206.196	73.000
305.965	206.275	73.000
306.148	207.253	73.000
314.116	198.215	74.000
313.941	197.880	74.000
314.790	198.167	74.000
210.721	368.746	75.000
209.625	368.670	75.000
200.028	320.368	76.000
199.740	320.840	76.000
121.018	217.745	77.000
121.274	217.837	77.000
120.744	218.223	77.000
120.903	217.974	77.000
121.108	217.505	77.000
229.153	294.063	78.000
228.655	294.325	78.000
227.797	293.616	78.000
227.238	294.242	78.000
278.457	305.939	79.000
278.643	305.883	79.000
362.767	266.212	80.000
361.105	266.491	80.000
350.842	227.613	81.000
351.038	228.264	81.000
137.664	328.228	82.000
136.333	328.287	82.000
136.622	328.196	82.000
137.514	326.674	82.000
137.804	326.181	82.000
138.678	325.891	82.000
139.216	327.283	82.000
142.547	177.404	83.000
144.589	177.903	83.000
189.724	218.191	84.000
188.538	216.837	84.000
231.949	203.874	85.000
231.864	203.230	85.000
338.031	327.896	86.000
338.155	328.704	86.000
336.780	329.592	86.000
249.726	171.528	87.000
249.920	171.955	87.000
249.754	171.774	87.000
249.577	171.840	87.000
387.019	257.113	88.000
387.301	258.354	88.000
180.041	359.931	89.000
179.457	359.596	89.000
203.767	172.418	90.000
204.669	171.987	90.000
204.777	172.513	90.000
355.013	316.583	91.000
353.998	316.486	91.000
354.013	315.510	91.000
353.858	315.800	91.000
353.665	315.617	91.000
354.056	317.060	91.000
354.844	317.851	91.000
354.760	317.182	91.000
354.825	317.645	91.000
353.331	317.974	91.000
353.576	317.890	91.000
354.816	319.127	91.000
353.780	318.714	91.000
354.442	318.315	91.000
354.190	317.331	91.000
354.653	318.283	91.000
346.254	244.394	92.000
347.141	244.805	92.000
348.398	244.637	92.000
284.363	161.312	93.000
284.762	160.950	93.000
284.368	161.151	93.000
152.397	355.729	94.000
152.126	355.906	94.000
152.273	356.085	94.000
152.292	356.044	94.000
152.135	355.962	94.000
210.579	368.480	95.000
210.911	368.483	95.000
211.580	368.591	95.000
211.012	368.690	95.000
211.331	368.430	95.000
212.100	368.101	95.000
211.357	367.600	95.000
146.248	205.718	96.000
146.576	205.085	96.000
146.122	205.428	96.000
238.488	225.581	97.000
237.939	226.772	97.000
294.256	250.245	98.000
294.602	249.599	98.000
294.571	249.069	98.000
293.829	249.698	98.000
293.627	250.175	98.000
292.438	249.657	98.000
292.009	250.032	98.000
389.096	326.706	99.000
388.877	326.332	99.000
389.380	326.191	99.000
389.294	326.547	99.000
388.696	327.974	99.000
362.249	266.218	100.000
361.424	266.921	100.000
348.360	203.668	101.000
348.087	203.639	101.000
348.481	203.302	101.000
348.106	202.392	101.000
197.364	230.542	102.000
197.254	229.681	102.000
197.217	229.825	102.000
314.332	217.492	103.000
314.640	216.931	103.000
313.882	217.243	103.000
314.402	218.152	103.000
315.258	218.645	103.000
314.584	219.082	103.000
314.613	218.879	103.000
313.277	218.890	103.000
312.890	218.841	103.000
313.207	219.136	103.000
312.466	219.130	103.000
312.226	219.347	103.000
311.951	220.400	103.000
312.133	220.064	103.000
231.174	282.192	104.000
230.707	282.479	104.000
231.367	281.714	104.000
231.889	282.160	104.000
232.396	280.959	104.000
232.983	280.045	104.000
233.146	280.222	104.000
234.047	280.263	104.000
234.681	278.999	104.000
235.181	278.466	104.000
234.854	278.980	104.000
235.617	279.301	104.000
347.023	338.398	105.000
346.983	338.162	105.000
346.267	337.787	105.000
233.791	201.760	106.000
233.075	201.618	106.000
324.002	241.956	107.000
324.236	241.580	107.000
325.059	241.240	107.000
325.914	240.682	107.000
326.304	240.879	107.000
326.116	240.660	107.000
326.318	240.595	107.000
326.082	240.440	107.000
326.126	240.469	107.000
326.687	240.659	107.000
386.503	257.076	108.000
384.469	257.817	108.000
384.660	257.828	108.000
382.748	258.696	108.000
383.091	258.092	108.000
382.741	257.373	108.000
121.196	218.030	109.000
121.305	217.770	109.000
121.046	218.103	109.000
121.081	217.769	109.000
120.950	217.773	109.000
121.281	217.524	109.000
248.301	358.312	110.000
247.454	358.842	110.000
247.587	359.531	110.000
248.035	359.549	110.000
247.388	359.422	110.000
249.052	361.442	110.000
250.274	362.005	110.000
251.739	360.189	110.000
250.877	359.354	110.000
238.848	247.062	111.000
240.416	247.801	111.000
242.134	247.261	111.000
242.794	247.551	111.000
210.908	209.871	112.000
211.041	210.047	112.000
211.211	209.871	112.000
210.884	210.033	112.000
211.324	209.914	112.000
211.186	209.810	112.000
211.126	209.755	112.000
211.131	209.720	112.000
211.211	209.657	112.000
211.386	209.936	112.000
211.373	209.929	112.000
211.579	209.891	112.000
211.049	209.910	112.000
210.971	209.732	112.000
210.828	210.109	112.000
210.895	209.761	112.000
210.880	209.966	112.000
211.076	209.866	112.000
211.299	210.314	112.000
237.352	224.937	113.000
236.491	224.319	113.000
237.542	224.041	113.000
239.024	224.351	113.000
239.591	224.011	113.000
239.716	224.751	113.000
240.921	225.600	113.000
240.467	226.273	113.000
239.581	225.925	113.000
239.414	224.397	113.000
239.444	224.766	113.000
239.188	225.581	113.000
239.383	225.756	113.000
238.899	226.154	113.000
238.857	226.370	113.000
205.710	175.336	114.000
206.178	173.336	114.000
207.428	172.911	114.000
208.574	173.087	114.000
209.636	172.808	114.000
250.465	170.719	115.000
250.452	170.876	115.000
328.727	251.555	116.000
329.097	251.796	116.000
289.097	199.098	117.000
288.399	197.362	117.000
288.688	197.221	117.000
289.337	197.737	117.000
362.067	264.940	118.000
362.531	263.994	118.000
362.843	264.601	118.000
98.906	343.512	119.000
100.683	344.595	119.000
100.769	343.754	119.000
100.184	344.610	119.000
100.209	345.340	119.000
99.250	344.946	119.000
99.677	344.527	119.000
100.786	343.968	119.000
100.881	343.899	119.000
101.508	343.513	119.000
180.003	359.648	120.000
181.594	357.498	120.000
352.264	351.778	121.000
352.221	352.227	121.000
352.841	352.374	121.000
337.847	331.106	122.000
337.488	331.161	122.000
156.305	375.465	123.000
156.391	376.120	123.000
195.659	384.859	124.000
196.133	385.624	124.000
196.278	385.592	124.000
197.230	229.758	125.000
197.295	229.382	125.000
196.979	230.078	125.000
195.638	230.246	125.000
195.507	230.609	125.000
195.271	230.464	125.000
322.143	200.962	126.000
322.036	201.190	126.000
322.119	200.718	126.000
321.278	201.005	126.000
321.980	201.310	126.000
322.229	201.623	126.000
321.148	201.610	126.000
321.268	201.434	126.000
320.572	202.078	126.000
319.716	202.260	126.000
320.120	202.581	126.000
319.962	202.220	126.000
319.386	202.649	126.000
319.358	203.179	126.000
319.990	203.227	126.000
320.617	203.292	126.000
321.030	203.762	126.000
321.664	203.074	126.000
321.621	202.845	126.000
322.136	202.547	126.000
322.739	203.265	126.000
322.812	202.696	126.000
322.450	203.654	126.000
321.198	203.207	126.000
321.775	203.128	126.000
320.701	202.308	126.000
139.314	327.204	127.000
139.187	328.187	127.000
139.772	327.824	127.000
138.563	328.985	127.000
154.345	171.743	128.000
154.549	171.679	128.000
211.211	228.912	129.000
210.931	228.608	129.000
210.651	229.349	129.000
250.361	171.723	130.000
250.367	171.630	130.000
250.184	171.829	130.000
249.971	171.690	130.000
250.254	171.706	130.000
249.778	170.726	130.000
282.458	207.733	131.000
282.846	207.170	131.000
282.161	208.141	131.000
282.731	207.326	131.000
282.411	205.201	131.000
256.272	164.695	132.000
256.407	164.734	132.000
256.375	164.797	132.000
256.636	164.712	132.000
256.485	164.777	132.000
256.415	164.776	132.000
256.619	164.560	132.000
256.480	164.614	132.000
256.361	164.413	132.000
256.500	164.548	132.000
256.486	164.472	132.000
256.664	164.441	132.000
256.618	164.329	132.000
256.393	164.309	132.000
256.596	164.234	132.000
256.158	164.338	132.000
256.822	164.511	132.000
112.117	297.004	133.000
111.366	297.517	133.000
111.863	297.865	133.000
168.333	365.019	134.000
168.607	364.856	134.000
167.525	365.119	134.000
167.774	365.611	134.000
138.072	311.349	135.000
137.299	312.081	135.000
136.871	311.861	135.000
137.081	311.986	135.000
179.193	357.176	136.000
179.272	356.438	136.000
179.564	356.897	136.000
179.862	358.009	136.000
126.452	235.798	137.000
125.150	234.761	137.000
124.795	235.530	137.000
123.565	236.021	137.000
122.452	236.995	137.000
120.870	237.662	137.000
120.237	237.869	137.000
119.757	237.672	137.000
120.878	236.909	137.000
338.566	330.694	138.000
337.841	330.887	138.000
303.969	184.741	139.000
302.350	184.440	139.000
301.017	184.716	139.000
301.634	184.514	139.000
302.629	184.233	139.000
304.099	184.635	139.000
143.653	175.230	140.000
144.879	173.921	140.000
145.107	173.766	140.000
187.434	174.381	141.000
187.495	173.203	141.000
352.343	352.708	142.000
352.439	351.964	142.000
353.229	352.537	142.000
352.071	352.501	142.000
234.260	200.656	143.000
235.342	201.271	143.000
291.526	250.077	144.000
291.835	249.778	144.000
291.417	250.033	144.000
292.090	249.691	144.000
292.518	249.297	144.000
291.866	250.087	144.000
292.141	250.636	144.000
291.992	249.501	144.000
291.896	249.608	144.000
384.882	328.008	145.000
384.898	328.109	145.000
384.561	328.175	145.000
383.778	327.525	145.000
383.646	327.676	145.000
383.589	328.544	145.000
349.487	238.888	146.000
348.322	240.306	146.000
348.041	240.891	146.000
347.445	240.514	146.000
348.004	240.687	146.000
348.515	240.097	146.000
152.110	355.869	147.000
152.444	356.255	147.000
306.965	371.251	148.000
305.855	370.495	148.000
306.226	370.657	148.000
306.317	371.847	148.000
201.665	317.580	149.000
201.216	317.728	149.000
200.498	319.150	149.000
130.656	223.952	150.000
130.842	223.648	150.000
130.300	224.549	150.000
130.065	224.738	150.000
129.909	224.642	150.000
262.678	254.913	151.000
261.190	252.865	151.000
261.743	251.724	151.000
396.227	287.632	152.000
396.235	287.933	152.000
396.462	288.187	152.000
102.867	374.369	153.000
103.911	375.132	153.000
168.044	365.694	154.000
168.186	365.743	154.000
169.457	366.781	154.000
169.046	366.669	154.000
180.518	357.614	155.000
181.280	357.068	155.000
182.599	355.707	155.000
183.388	354.417	155.000
184.491	354.085	155.000
184.357	355.177	155.000
185.569	355.144	155.000
283.174	202.567	156.000
282.979	202.731	156.000
283.241	202.303	156.000
282.726	202.936	156.000
283.107	202.672	156.000
282.918	202.670	156.000
283.026	202.635	156.000
282.791	202.522	156.000
326.272	240.851	157.000
326.564	240.491	157.000
326.032	240.494	157.000
325.968	240.456	157.000
86.992	311.125	158.000
87.060	310.680	158.000
86.834	310.541	158.000
175.999	222.985	159.000
176.637	222.575	159.000
177.164	221.624	159.000
178.458	222.684	159.000
179.635	222.311	159.000
181.115	222.732	159.000
179.811	222.520	159.000
180.506	222.642	159.000
308.294	371.673	160.000
309.036	371.285	160.000
310.352	370.678	160.000
311.322	370.055	160.000
146.082	173.984	161.000
145.395	174.826	161.000
263.937	314.144	162.000
265.151	314.270	162.000
265.633	314.212	162.000
267.811	247.283	163.000
267.512	246.254	163.000
266.622	245.705	163.000
266.630	246.226	163.000
267.120	245.209	163.000
267.485	244.807	163.000
266.695	245.552	163.000
265.832	246.866	163.000
265.235	247.274	163.000
265.286	246.530	163.000
234.585	199.709	164.000
235.232	198.550	164.000
236.686	198.221	164.000
236.232	196.655	164.000
234.989	196.244	164.000
235.651	196.101	164.000
293.757	201.325	165.000
292.848	200.544	165.000
294.008	201.957	165.000
201.380	368.559	166.000
201.486	369.264	166.000
250.855	359.622	167.000
250.130	360.759	167.000
247.541	362.031	167.000
246.360	361.414	167.000
248.976	360.933	167.000
248.714	360.840	167.000
248.340	360.965	167.000
247.267	363.119	167.000
245.696	364.020	167.000
256.845	251.493	168.000
257.058	251.270	168.000
257.378	251.101	168.000
353.869	316.915	169.000
354.962	316.728	169.000
252.082	174.864	170.000
251.104	174.921	170.000
251.821	174.680	170.000
250.494	175.623	170.000
250.538	175.925	170.000
251.230	175.732	170.000
252.035	174.880	170.000
251.306	174.593	170.000
251.625	174.145	170.000
251.726	174.576	170.000
251.790	174.581	170.000
252.036	173.678	170.000
252.447	173.151	170.000
137.799	329.736	171.000
138.130	329.195	171.000
139.425	327.923	171.000
195.205	386.288	172.000
196.493	385.194	172.000
196.232	385.825	172.000
122.083	237.801	173.000
122.617	237.916	173.000
123.387	237.422	173.000
123.764	238.035	173.000
124.331	237.634	173.000
145.004	174.303	174.000
145.070	173.551	174.000
87.169	309.948	175.000
87.283	310.306	175.000
88.024	310.501	175.000
88.083	310.249	175.000
169.228	366.526	176.000
168.865	366.845	176.000
315.892	312.308	177.000
315.625	312.356	177.000
346.139	286.423	178.000
346.641	287.181	178.000
346.073	286.185	178.000
346.436	286.662	178.000
346.384	286.712	178.000
346.194	286.315	178.000
346.987	286.216	178.000
346.759	286.777	178.000
346.643	287.020	178.000
346.084	287.060	178.000
345.876	286.821	178.000
346.002	286.396	178.000
345.879	286.415	178.000
346.487	286.124	178.000
386.158	319.483	179.000
385.368	319.016	179.000
294.394	202.763	180.000
294.236	202.834	180.000
294.506	202.788	180.000
308.931	190.704	181.000
308.559	190.806	181.000
395.446	289.452	182.000
395.171	288.960	182.000
395.481	288.696	182.000
395.723	289.028	182.000
397.111	289.309	182.000
280.394	253.101	183.000
279.434	252.768	183.000
278.105	253.466	183.000
279.981	252.777	183.000
326.575	240.410	184.000
326.324	240.362	184.000
120.894	217.907	185.000
120.883	218.192	185.000
121.356	218.088	185.000
121.101	218.433	185.000
121.216	217.939	185.000
291.144	249.251	186.000
291.714	249.077	186.000
291.500	249.012	186.000
135.786	364.625	187.000
134.708	364.330	187.000
132.992	363.155	187.000
137.621	329.287	188.000
137.311	329.855	188.000
196.894	384.360	189.000
195.697	384.592	189.000
184.813	356.035	190.000
184.738	356.421	190.000
184.263	356.752	190.000
182.586	356.360	190.000
181.667	356.159	190.000
180.453	355.694	190.000
316.488	311.902	191.000
316.153	312.105	191.000
315.655	312.162	191.000
315.896	311.660	191.000
316.047	311.872	191.000
315.783	311.729	191.000
315.885	311.580	191.000
357.522	294.075	192.000
357.394	295.373	192.000
309.037	190.728	193.000
309.081	191.711	193.000
309.278	189.904	193.000
309.802	190.208	193.000
309.883	188.279	193.000
310.499	187.515	193.000
311.015	368.261	194.000
311.719	367.019	194.000
312.311	366.720	194.000
312.465	366.600	194.000
184.924	168.795	195.000
185.211	168.383	195.000
184.260	169.645	195.000
89.464	310.497	196.000
90.479	310.464	196.000
91.124	310.210	196.000
91.689	310.233	196.000
91.947	309.122	196.000
177.986	221.668	197.000
177.668	220.785	197.000
177.499	220.862	197.000
282.339	310.520	198.000
280.923	309.672	198.000
278.427	309.368	198.000
279.409	308.242	198.000
279.946	308.316	198.000
279.469	307.734	198.000
278.134	308.021	198.000
276.676	308.584	198.000
279.004	309.050	198.000
211.164	209.990	199.000
211.171	209.755	199.000
313.997	246.688	200.000
313.482	246.746	200.000
313.775	246.499	200.000
313.705	246.525	200.000
313.785	245.874	200.000
313.606	246.024	200.000
312.812	245.864	200.000
313.278	247.454	200.000
383.680	319.124	201.000
383.407	319.477	201.000
384.227	320.554	201.000
386.106	320.752	201.000
385.581	321.337	201.000
310.079	220.994	202.000
308.967	222.113	202.000
283.327	160.673	203.000
283.894	161.586	203.000
284.078	161.311	203.000
169.749	370.220	204.000
168.875	371.795	204.000
168.710	370.865	204.000
265.531	245.852	205.000
267.136	245.413	205.000
281.051	252.926	206.000
281.114	252.546	206.000
280.854	252.573	206.000
280.406	253.571	206.000
280.187	252.634	206.000
280.482	253.711	206.000
280.296	253.855	206.000
279.334	252.579	206.000
279.017	253.308	206.000
288.440	240.866	207.000
289.311	240.224	207.000
289.073	240.587	207.000
287.571	240.514	207.000
286.905	239.936	207.000
132.791	363.693	208.000
133.876	364.579	208.000
136.576	365.454	208.000
137.130	366.448	208.000
151.772	356.634	209.000
151.284	357.475	209.000
183.778	168.871	210.000
185.419	167.694	210.000
184.569	168.595	210.000
354.689	315.972	211.000
354.712	315.994	211.000
355.153	316.650	211.000
155.658	171.325	212.000
154.586	170.888	212.000
247.170	261.552	213.000
246.943	261.317	213.000
211.420	209.530	214.000
211.037	209.971	214.000
211.211	209.779	214.000
211.234	210.064	214.000
211.183	209.590	214.000
357.392	296.343	215.000
357.022	295.102	215.000
357.560	292.733	215.000
309.295	186.273	216.000
308.327	185.444	216.000
90.704	308.407	217.000
89.429	308.795	217.000
89.555	308.325	217.000
89.034	307.958	217.000
88.184	308.693	217.000
88.839	308.538	217.000
203.207	370.229	218.000
203.936	369.136	218.000
203.503	368.743	218.000
203.240	369.590	218.000
202.539	370.998	218.000
203.125	370.831	218.000
202.571	371.099	218.000
230.072	149.129	219.000
229.430	148.741	219.000
228.777	148.353	219.000
228.600	148.631	219.000
228.063	148.570	219.000
284.342	323.369	220.000
283.318	322.661	220.000
284.279	322.907	220.000
284.243	323.112	220.000
189.977	236.234	221.000
190.518	235.633	221.000
190.337	235.748	221.000
190.180	236.287	221.000
352.886	316.499	222.000
352.386	317.161	222.000
350.182	318.779	222.000
351.175	319.987	222.000
321.068	241.125	223.000
320.328	240.675	223.000
321.853	241.541	223.000
321.745	241.348	223.000
321.947	294.121	224.000
321.816	293.985	224.000
322.156	294.381	224.000
321.324	293.876	224.000
289.585	210.681	225.000
289.837	211.127	225.000
289.948	211.117	225.000
384.864	320.365	226.000
383.962	320.677	226.000
383.817	319.404	226.000
383.686	319.316	226.000
308.913	221.418	227.000
309.077	220.913	227.000
321.125	202.347	228.000
321.661	201.310	228.000
321.966	201.117	228.000
320.251	201.179	228.000
283.359	160.846	229.000
283.090	162.433	229.000
283.524	162.370	229.000
296.617	249.474	230.000
297.320	248.968	230.000
382.563	258.568	231.000
383.163	258.153	231.000
383.533	257.166	231.000
383.800	257.463	231.000
382.384	258.021	231.000
381.297	258.345	231.000
381.745	257.210	231.000
381.583	257.698	231.000
382.122	257.901	231.000
383.370	257.755	231.000
383.273	258.415	231.000
384.689	257.341	231.000
386.006	257.615	231.000
385.313	257.750	231.000
384.408	258.148	231.000
383.921	259.359	231.000
384.505	259.503	231.000
384.543	259.417	231.000
384.065	260.270	231.000
383.900	259.601	231.000
383.116	259.626	231.000
383.325	260.005	231.000
383.748	259.392	231.000
384.087	260.376	231.000
384.399	261.211	231.000
384.895	260.884	231.000
385.279	260.428	231.000
386.481	260.088	231.000
386.925	259.952	231.000
274.244	215.575	232.000
274.134	215.790	232.000
274.817	215.734	232.000
274.987	215.796	232.000
273.286	215.677	232.000
273.322	215.544	232.000
273.829	217.037	232.000
274.551	216.174	232.000
274.612	215.502	232.000
275.052	214.603	232.000
286.955	240.301	233.000
286.946	240.575	233.000
288.164	240.683	233.000
288.171	239.970	233.000
288.712	240.175	233.000
288.112	240.509	233.000
287.314	240.559	233.000
288.111	240.240	233.000
288.777	240.114	233.000
289.097	239.906	233.000
359.180	293.068	234.000
358.709	292.747	234.000
357.946	292.242	234.000
355.992	292.217	234.000
356.394	290.649	234.000
346.276	285.975	235.000
345.328	285.200	235.000
345.211	285.255	235.000
345.477	285.488	235.000
345.046	284.730	235.000
343.855	284.339	235.000
256.814	319.261	236.000
257.151	319.243	236.000
257.046	319.337	236.000
257.490	319.475	236.000
257.304	319.698	236.000
277.620	307.179	237.000
277.462	307.147	237.000
276.031	306.835	237.000
275.509	306.435	237.000
275.655	306.628	237.000
275.046	305.900	237.000
274.548	307.759	237.000
274.350	308.136	237.000
273.351	310.057	237.000
274.827	309.983	237.000
274.651	308.121	237.000
196.519	386.034	238.000
195.920	384.880	238.000
120.913	218.443	239.000
120.934	218.802	239.000
120.943	218.708	239.000
121.081	218.303	239.000
120.965	218.721	239.000
310.074	222.401	240.000
310.197	221.799	240.000
312.094	223.432	240.000
200.663	186.177	241.000
200.101	186.695	241.000
199.946	187.193	241.000
199.948	187.586	241.000
199.971	187.773	241.000
201.012	186.903	241.000
201.330	186.775	241.000
202.521	185.881	241.000
323.069	241.638	242.000
321.214	241.110	242.000
181.568	364.651	243.000
181.162	363.933	243.000
204.536	372.216	244.000
204.667	373.223	244.000
205.904	371.859	244.000
297.132	249.787	245.000
297.268	249.030	245.000
297.646	249.260	245.000
297.361	249.098	245.000
357.423	292.117	246.000
356.314	292.195	246.000
355.031	291.426	246.000
352.962	291.228	246.000
384.222	319.949	247.000
384.737	319.755	247.000
385.213	319.399	247.000
384.547	319.045	247.000
385.277	319.118	247.000
384.934	319.171	247.000
311.308	369.063	248.000
310.751	368.809	248.000
310.832	369.002	248.000
283.098	324.512	249.000
282.920	324.978	249.000
282.433	324.337	249.000
282.760	324.217	249.000
281.240	323.829	249.000
282.784	324.817	249.000
293.206	206.412	250.000
294.615	205.200	250.000
195.408	385.348	251.000
196.713	384.999	251.000
196.374	385.369	251.000
136.210	196.402	252.000
136.013	196.258	252.000
155.061	171.534	253.000
155.435	171.699	253.000
236.508	257.824	254.000
236.951	257.213	254.000
236.152	256.866	254.000
236.942	257.177	254.000
230.151	149.104	255.000
230.812	149.711	255.000
311.474	371.108	256.000
309.455	370.947	256.000
113.418	294.355	257.000
113.973	293.737	257.000
114.391	293.913	257.000
114.267	293.345	257.000
195.345	385.037	258.000
195.750	385.283	258.000
196.577	385.553	258.000
196.196	385.731	258.000
153.854	171.107	259.000
153.323	170.824	259.000
152.300	171.130	259.000
231.117	214.841	260.000
230.293	214.524	260.000
229.001	215.047	260.000
230.360	215.509	260.000
229.440	215.814	260.000
228.286	216.101	260.000
227.413	215.824	260.000
227.422	215.751	260.000
223.503	175.137	261.000
223.427	174.810	261.000
292.848	240.090	262.000
298.839	244.284	262.000
297.751	243.229	262.000
297.642	242.726	262.000
297.999	242.863	262.000
384.858	261.139	263.000
384.184	261.831	263.000
385.984	261.821	263.000
383.821	262.144	263.000
383.333	262.535	263.000
384.013	262.810	263.000
246.120	261.475	264.000
246.741	261.483	264.000
247.132	261.245	264.000
247.875	260.173	264.000
386.037	319.473	265.000
385.760	319.653	265.000
385.247	320.246	265.000
383.503	320.457	265.000
383.804	320.208	265.000
383.627	319.469	265.000
383.628	319.678	265.000
383.682	319.362	265.000
383.272	319.605	265.000
382.430	320.172	265.000
382.447	320.945	265.000
381.852	321.744	265.000
381.680	322.547	265.000
382.917	322.320	265.000
308.103	367.746	266.000
307.785	367.347	266.000
272.315	307.212	267.000
272.031	307.579	267.000
271.857	307.272	267.000
271.626	307.336	267.000
272.293	306.861	267.000
272.006	307.125	267.000
273.088	307.669	267.000
274.111	308.845	267.000
274.404	308.424	267.000
273.826	308.133	267.000
274.256	307.208	267.000
273.895	306.538	267.000
273.746	307.519	267.000
274.124	307.709	267.000
274.775	306.137	267.000
275.857	306.977	267.000
276.160	306.678	267.000
275.363	307.476	267.000
275.406	307.721	267.000
274.886	308.439	267.000
274.861	308.709	267.000
274.200	307.806	267.000
283.175	161.099	268.000
283.134	161.891	268.000
236.908	257.171	269.000
237.015	256.958	269.000
236.676	257.445	269.000
236.859	257.076	269.000
236.778	257.297	269.000
236.226	257.150	269.000
236.617	257.012	269.000
236.943	257.293	269.000
236.942	257.332	269.000
195.670	384.865	270.000
196.077	384.946	270.000
196.089	384.823	270.000
195.744	385.218	270.000
132.902	198.074	271.000
132.874	198.177	271.000
133.217	197.975	271.000
133.567	197.630	271.000
134.260	198.083	271.000
134.121	198.596	271.000
133.369	199.730	271.000
133.227	199.905	271.000
133.560	199.437	271.000
133.504	199.512	271.000
133.939	199.820	271.000
134.073	199.587	271.000
133.863	200.119	271.000
134.321	199.549	271.000
134.290	199.186	271.000
134.362	199.425	271.000
134.634	198.917	271.000
134.563	198.284	271.000
134.729	198.198	271.000
134.670	198.749	271.000
135.077	199.290	271.000
135.781	198.905	271.000
136.613	198.775	271.000
155.761	171.128	272.000
156.088	171.740	272.000
156.312	172.093	272.000
156.092	170.978	272.000
156.253	171.553	272.000
156.415	171.125	272.000
156.323	171.128	272.000
156.315	171.189	272.000
156.396	171.581	272.000
156.618	171.117	272.000
156.384	171.555	272.000
155.686	172.151	272.000
154.982	171.363	272.000
154.489	170.699	272.000
383.314	262.208	273.000
383.681	262.336	273.000
383.060	263.315	273.000
225.758	243.823	274.000
225.451	243.534	274.000
225.429	244.240	274.000
226.050	245.096	274.000
225.759	243.772	274.000
239.669	222.512	275.000
240.923	221.679	275.000
241.048	222.410	275.000
192.646	238.367	276.000
194.058	241.752	276.000
366.081	356.991	277.000
366.111	356.994	277.000
365.755	357.203	277.000
365.948	357.098	277.000
366.698	356.730	277.000
365.040	356.767	277.000
366.518	357.410	277.000
165.237	257.445	278.000
165.790	257.630	278.000
114.090	293.389	279.000
113.994	294.326	279.000
113.802	294.035	279.000
195.856	385.392	280.000
195.916	385.322	280.000
196.022	384.662	280.000
195.776	385.687	280.000
196.420	385.862	280.000
195.987	385.465	280.000
195.772	385.630	280.000
337.637	203.849	281.000
337.351	203.341	281.000
366.678	357.480	282.000
366.055	357.611	282.000
366.413	357.560	282.000
365.940	358.348	282.000
236.554	257.302	283.000
236.565	257.500	283.000
237.111	257.352	283.000
236.657	256.729	283.000
237.117	257.572	283.000
250.559	244.366	284.000
249.670	244.865	284.000
249.242	244.924	284.000
249.310	246.281	284.000
195.675	384.785	285.000
196.125	385.327	285.000
195.459	384.862	285.000
195.303	384.836	285.000
195.324	385.354	285.000
196.920	385.641	285.000
196.811	385.241	285.000
195.428	384.962	285.000
195.816	386.126	285.000
382.349	322.929	286.000
382.400	322.872	286.000
167.231	256.046	287.000
167.301	256.888	287.000
165.953	256.858	287.000
166.068	256.651	287.000
257.112	235.596	288.000
256.516	235.895	288.000
380.645	264.554	289.000
380.442	263.389	289.000
379.820	262.216	289.000
378.464	260.803	289.000
378.761	261.378	289.000
379.533	261.980	289.000
380.356	262.011	289.000
380.242	261.981	289.000
379.749	262.850	289.000
155.782	171.315	290.000
155.124	171.162	290.000
155.053	171.437	290.000
155.482	171.202	290.000
365.326	359.139	291.000
365.927	359.541	291.000
365.726	358.699	291.000
366.957	359.093	291.000
257.417	233.454	292.000
257.700	233.258	292.000
283.606	161.758	293.000
283.709	161.499	293.000
275.086	305.740	294.000
275.072	305.332	294.000
274.393	305.981	294.000
274.586	306.642	294.000
273.809	306.714	294.000
273.939	306.604	294.000
349.278	356.887	295.000
349.391	356.866	295.000
234.576	342.305	296.000
235.375	342.160	296.000
235.516	342.059	296.000
235.717	342.009	296.000
235.808	341.402	296.000
236.161	341.432	296.000
221.348	175.727	297.000
220.421	176.271	297.000
333.934	333.112	298.000
333.465	333.582	298.000
196.058	385.496	299.000
196.615	386.064	299.000
196.175	385.618	299.000
196.016	385.141	299.000
196.213	385.726	299.000
195.778	385.201	299.000
196.007	385.487	299.000
336.865	252.065	300.000
336.941	252.286	300.000
377.343	265.576	301.000
377.806	262.131	301.000
377.972	262.087	301.000
334.072	333.519	302.000
333.335	333.405	302.000
334.058	333.287	302.000
329.938	212.358	303.000
332.086	213.216	303.000
334.784	212.490	303.000
336.000	212.098	303.000
335.307	212.837	303.000
335.438	211.621	303.000
336.290	213.283	303.000
202.522	369.274	304.000
202.661	369.327	304.000
203.710	369.338	304.000
202.573	369.393	304.000
203.736	368.714	304.000
239.831	255.149	305.000
240.253	254.897	305.000
240.019	254.927	305.000
176.154	192.217	306.000
176.908	192.439	306.000
176.574	192.087	306.000
177.004	192.150	306.000
177.112	191.890	306.000
354.224	356.087	307.000
353.143	357.031	307.000
224.542	167.342	308.000
223.930	167.498	308.000
164.757	257.451	309.000
164.774	257.992	309.000
164.117	259.100	309.000
164.352	260.584	309.000
163.992	260.237	309.000
165.602	259.319	309.000
165.583	258.004	309.000
165.950	257.722	309.000
166.761	258.094	309.000
166.970	259.511	309.000
165.474	260.164	309.000
164.827	260.156	309.000
165.143	259.586	309.000
164.795	259.854	309.000
165.330	259.669	309.000
165.125	259.885	309.000
165.031	258.698	309.000
156.128	171.696	310.000
156.519	171.722	310.000
157.022	171.985	310.000
157.602	172.547	310.000
158.083	172.341	310.000
158.730	171.888	310.000
159.530	172.434	310.000
160.672	172.463	310.000
161.652	172.154	310.000
161.496	172.380	310.000
161.007	172.695	310.000
161.045	171.852	310.000
160.932	172.753	310.000
160.390	172.083	310.000
159.729	171.880	310.000
159.993	171.819	310.000
160.079	172.697	310.000
159.487	173.122	310.000
158.902	174.375	310.000
159.049	174.957	310.000
159.090	175.051	310.000
158.659	175.789	310.000
159.107	174.995	310.000
158.958	173.362	310.000
161.155	172.850	310.000
159.136	172.301	310.000
159.297	172.814	310.000
161.700	173.384	310.000
161.394	172.313	310.000
161.212	172.248	310.000
162.766	171.985	310.000
195.207	384.766	311.000
196.925	385.758	311.000
196.663	385.295	311.000
196.263	385.541	311.000
195.606	385.481	311.000
195.381	384.927	311.000
196.444	384.262	311.000
196.572	385.583	311.000
196.573	385.400	311.000
195.878	384.429	311.000
196.189	385.662	311.000
207.803	234.133	312.000
207.534	234.185	312.000
207.412	234.810	312.000
207.165	234.183	312.000
207.230	234.462	312.000
331.972	333.590	313.000
332.984	333.566	313.000
332.988	333.608	313.000
332.774	334.172	313.000
332.938	334.242	313.000
333.215	333.728	313.000
339.022	250.719	314.000
339.250	250.384	314.000
338.965	250.159	314.000
121.990	306.215	315.000
122.115	305.986	315.000
121.648	306.908	315.000
121.733	306.694	315.000
121.876	306.854	315.000
120.698	306.318	315.000
120.500	305.245	315.000
120.475	305.319	315.000
120.054	306.179	315.000
120.381	306.294	315.000
182.117	365.897	316.000
183.119	367.271	316.000
281.154	343.492	317.000
282.066	343.889	317.000
333.841	333.606	318.000
332.842	333.617	318.000
333.239	333.431	318.000
334.381	333.501	318.000
282.598	162.299	319.000
282.864	162.868	319.000
283.346	161.672	319.000
299.812	239.643	320.000
299.608	240.001	320.000
299.855	239.450	320.000
162.873	259.061	321.000
163.195	258.613	321.000
165.115	258.541	321.000
164.985	258.479	321.000
165.747	258.509	321.000
165.993	257.671	321.000
165.760	258.303	321.000
165.772	257.452	321.000
165.021	258.179	321.000
164.898	258.411	321.000
165.177	257.749	321.000
165.025	258.590	321.000
164.284	258.270	321.000
164.012	259.263	321.000
163.469	259.873	321.000
163.608	260.488	321.000
163.801	260.419	321.000
195.279	385.530	322.000
195.692	385.417	322.000
195.660	385.703	322.000
196.507	385.536	322.000
120.243	307.017	323.000
120.581	307.497	323.000
121.016	307.955	323.000
97.468	231.182	324.000
97.135	231.382	324.000
96.687	232.358	324.000
96.538	232.156	324.000
96.325	232.539	324.000
96.474	233.044	324.000
97.131	232.948	324.000
97.146	234.947	324.000
96.915	234.443	324.000
196.354	385.906	325.000
195.908	386.081	325.000
120.424	308.852	326.000
120.430	308.624	326.000
196.637	385.617	327.000
196.667	385.085	327.000
308.330	304.991	328.000
309.193	304.833	328.000
309.354	305.739	328.000
308.354	306.102	328.000
308.567	306.923	328.000
309.966	306.506	328.000
309.479	306.757	328.000
162.427	171.976	329.000
162.509	171.973	329.000
161.717	172.176	329.000
162.034	172.049	329.000
97.650	234.769	330.000
98.574	235.557	330.000
98.371	235.642	330.000
99.440	236.002	330.000
99.693	235.980	330.000
345.045	338.808	331.000
346.254	338.862	331.000
345.010	339.418	331.000
344.705	339.006	331.000
345.631	337.420	331.000
344.891	336.122	331.000
164.118	260.608	332.000
163.186	260.143	332.000
163.725	259.334	332.000
195.600	385.408	333.000
196.921	384.595	333.000
196.316	385.336	333.000
195.836	385.466	333.000
195.071	385.783	333.000
195.953	385.662	333.000
195.903	384.529	333.000
195.944	384.846	333.000
195.395	385.472	333.000
197.042	385.557	333.000
196.231	385.634	333.000
196.887	385.517	333.000
238.647	238.336	334.000
238.678	238.226	334.000
238.568	238.037	334.000
150.150	367.681	335.000
149.847	368.221	335.000
150.153	368.113	335.000
149.844	368.008	335.000
124.162	269.034	336.000
122.471	268.727	336.000
194.741	243.476	337.000
194.460	244.467	337.000
195.371	244.533	337.000
308.693	306.846	338.000
309.069	307.427	338.000
287.663	196.880	339.000
288.113	196.194	339.000
288.485	195.610	339.000
93.065	273.414	340.000
93.442	273.172	340.000
94.379	273.574	340.000
93.837	273.474	340.000
94.233	273.198	340.000
94.152	273.767	340.000
94.012	273.888	340.000
130.226	252.929	341.000
130.599	253.178	341.000
345.861	332.488	342.000
346.959	330.755	342.000
345.910	330.599	342.000
346.302	331.429	342.000
346.360	331.314	342.000
346.281	331.509	342.000
347.336	332.456	342.000
347.058	332.547	342.000
346.585	332.100	342.000
345.514	333.951	342.000
345.424	335.346	342.000
344.514	336.330	342.000
344.968	337.668	342.000
345.004	337.897	342.000
345.844	338.198	342.000
345.404	338.764	342.000
345.691	339.417	342.000
195.388	299.796	343.000
195.996	299.345	343.000
196.964	297.985	343.000
197.493	297.376	343.000
196.951	297.485	343.000
197.043	298.153	343.000
196.870	299.306	343.000
196.893	298.512	343.000
196.725	298.993	343.000
124.921	268.236	344.000
125.080	268.896	344.000
124.449	268.219	344.000
286.015	196.609	345.000
285.514	197.469	345.000
195.805	385.649	346.000
196.531	385.482	346.000
98.548	233.607	347.000
98.968	233.595	347.000
98.707	233.275	347.000
99.472	234.956	347.000
164.201	305.679	348.000
164.558	305.852	348.000
157.866	288.350	349.000
157.925	286.943	349.000
158.929	285.055	349.000
159.827	284.565	349.000
307.224	184.853	350.000
305.322	185.196	350.000
305.032	185.082	350.000
304.730	184.931	350.000
303.912	184.588	350.000
304.391	184.758	350.000
303.393	183.842	350.000
196.650	384.986	351.000
196.102	385.679	351.000
197.188	385.688	351.000
197.176	385.968	351.000
197.271	385.288	351.000
196.063	384.923	351.000
197.055	385.096	351.000
164.346	307.211	352.000
164.116	307.162	352.000
115.649	212.060	353.000
115.045	211.572	353.000
114.442	210.558	353.000
113.378	209.991	353.000
363.016	293.918	354.000
363.710	293.839	354.000
364.251	291.953	354.000
363.850	291.015	354.000
134.111	318.855	355.000
135.455	318.825	355.000
135.664	318.233	355.000
269.118	232.385	356.000
269.366	232.081	356.000
269.132	231.448	356.000
269.629	231.978	356.000
269.170	232.802	356.000
268.810	233.640	356.000
268.129	232.944	356.000
195.152	300.775	357.000
195.899	298.972	357.000
394.552	329.417	358.000
394.901	328.715	358.000
392.506	329.086	358.000
391.123	329.169	358.000
391.349	328.909	358.000
391.438	328.490	358.000
392.252	328.707	358.000
391.719	329.392	358.000
390.892	328.684	358.000
136.146	318.786	359.000
135.921	318.349	359.000
135.339	318.660	359.000
135.274	318.717	359.000
134.781	318.901	359.000
135.021	318.803	359.000
134.784	318.122	359.000
157.221	305.851	360.000
156.971	304.835	360.000
156.301	302.239	360.000
157.687	304.215	360.000
159.890	305.068	360.000
178.097	265.537	361.000
177.708	265.284	361.000
343.584	338.168	362.000
344.230	339.572	362.000
196.379	385.066	363.000
196.448	385.226	363.000
196.282	385.325	363.000
196.766	385.811	363.000
197.046	386.691	363.000
196.623	385.425	363.000
196.422	385.314	363.000
195.765	384.550	363.000
286.582	365.162	364.000
285.959	365.262	364.000
342.776	339.455	365.000
342.299	338.948	365.000
342.576	338.922	365.000
342.844	338.924	365.000
344.052	338.712	365.000
343.985	339.523	365.000
195.942	299.851	366.000
196.298	300.037	366.000
195.633	300.521	366.000
195.361	300.624	366.000
195.757	300.009	366.000
195.153	300.615	366.000
195.566	301.027	366.000
195.999	301.331	366.000
195.697	301.649	366.000
195.698	302.008	366.000
196.031	301.203	366.000
195.563	301.356	366.000
196.088	301.505	366.000
267.970	268.810	367.000
269.842	269.938	367.000
75.690	315.220	368.000
75.426	315.315	368.000
186.733	347.376	369.000
184.795	346.938	369.000
182.706	347.233	369.000
183.200	347.780	369.000
184.437	347.900	369.000
184.597	348.687	369.000
184.767	348.105	369.000
183.862	347.527	369.000
283.404	162.505	370.000
283.312	162.490	370.000
255.578	174.123	371.000
255.789	173.767	371.000
254.853	172.765	371.000
255.948	173.105	371.000
256.421	173.580	371.000
122.354	338.969	372.000
122.124	339.182	372.000
308.955	305.851	373.000
308.912	306.264	373.000
359.092	273.277	374.000
358.427	274.152	374.000
178.798	372.125	375.000
178.957	371.222	375.000
308.727	305.684	376.000
308.575	306.161	376.000
308.439	306.737	376.000
284.814	161.807	377.000
283.880	162.415	377.000
285.079	161.901	377.000
183.703	347.320	378.000
183.750	347.777	378.000
182.171	347.812	378.000
163.139	280.349	379.000
162.525	280.301	379.000
196.563	383.713	380.000
196.133	385.151	380.000
195.273	385.057	380.000
184.662	263.797	381.000
185.742	263.906	381.000
133.012	224.291	382.000
133.241	222.948	382.000
134.235	223.060	382.000
135.536	223.491	382.000
136.960	224.498	382.000
137.159	223.295	382.000
136.825	224.974	382.000
236.136	272.161	383.000
237.563	271.669	383.000
237.431	271.334	383.000
237.698	272.381	383.000
236.299	273.084	383.000
236.915	272.610	383.000
183.878	347.624	384.000
184.420	347.209	384.000
162.579	281.377	385.000
162.248	281.343	385.000
162.795	281.154	385.000
162.829	281.635	385.000
284.026	161.770	386.000
283.225	163.074	386.000
283.488	162.197	386.000
197.138	385.270	387.000
197.984	384.691	387.000
196.375	384.103	387.000
195.989	384.705	387.000
195.513	384.578	387.000
237.609	272.369	388.000
237.557	271.355	388.000
236.289	271.238	388.000
235.502	272.123	388.000
234.786	270.990	388.000
196.380	385.085	389.000
196.591	384.782	389.000
197.557	385.441	389.000
196.883	385.055	389.000
196.038	385.551	389.000
196.201	386.129	389.000
195.924	385.459	389.000
196.574	384.856	389.000
195.799	385.170	389.000
196.607	385.566	389.000
196.455	385.155	389.000
194.052	143.498	390.000
193.421	143.550	390.000
91.754	267.895	391.000
93.745	266.806	391.000
259.939	229.590	392.000
260.528	229.086	392.000
261.143	229.641	392.000
261.492	230.184	392.000
260.979	230.250	392.000
261.256	229.782	392.000
261.349	229.993	392.000
208.078	235.617	393.000
209.099	234.363	393.000
209.462	233.534	393.000
207.097	217.769	394.000
207.743	217.562	394.000
207.409	217.407	395.000
208.114	217.163	395.000
207.979	217.002	395.000
242.205	306.630	396.000
242.312	306.567	396.000
242.337	305.455	396.000
242.802	306.515	396.000
243.113	306.320	396.000
242.670	306.625	396.000
241.747	307.982	396.000
241.854	307.377	396.000
241.716	307.533	396.000
240.785	306.910	396.000
239.085	305.758	396.000
195.758	384.714	397.000
196.619	385.361	397.000
196.251	386.091	397.000
196.027	385.417	397.000
196.184	385.644	397.000
127.718	216.867	398.000
127.374	216.356	398.000
127.572	215.705	398.000
204.923	219.325	399.000
205.548	219.626	399.000
99.169	304.816	400.000
98.949	305.298	400.000
130.160	309.053	401.000
130.584	308.854	401.000
196.337	384.462	402.000
195.987	384.345	402.000
94.849	237.779	403.000
93.592	238.168	403.000
94.773	237.681	403.000
95.153	238.148	403.000
219.587	349.822	404.000
220.569	350.688	404.000
220.861	350.992	404.000
220.975	350.252	404.000
221.086	350.758	404.000
220.988	350.765	404.000
221.708	351.112	404.000
246.506	367.348	405.000
245.384	367.085	405.000
181.078	274.841	406.000
181.183	274.752	406.000
127.812	200.182	407.000
128.094	199.030	407.000
127.501	198.802	407.000
128.115	199.264	407.000
223.893	298.687	408.000
223.670	299.281	408.000
223.733	299.275	408.000
223.557	299.416	408.000
222.555	300.002	408.000
221.860	300.652	408.000
277.393	357.682	409.000
276.796	358.011	409.000
277.071	357.870	409.000
277.021	357.573	409.000
276.869	357.467	409.000
276.483	358.117	409.000
236.508	304.790	410.000
236.072	304.732	410.000
235.673	304.636	410.000
236.124	304.335	410.000
143.120	191.959	411.000
144.001	190.823	411.000
244.117	312.051	412.000
243.126	312.203	412.000
244.002	313.300	412.000
245.146	315.124	412.000
245.102	314.837	412.000
245.201	315.015	412.000
244.776	315.151	412.000
245.298	314.886	412.000
245.278	315.441	412.000
244.976	315.335	412.000
322.098	363.889	413.000
322.377	363.830	413.000
322.220	363.539	413.000
323.436	363.778	413.000
323.529	363.856	413.000
324.234	363.442	413.000
324.920	363.376	413.000
325.637	363.050	413.000
326.179	362.986	413.000
326.440	362.720	413.000
325.456	361.410	413.000
206.491	217.075	414.000
206.913	216.441	414.000
207.498	216.605	414.000
251.621	264.062	415.000
252.224	263.961	415.000
251.734	264.854	415.000
251.569	265.101	415.000
250.845	264.756	415.000
251.262	265.208	415.000
250.894	266.459	415.000
251.195	268.352	415.000
251.422	269.493	415.000
251.999	268.589	415.000
252.873	269.177	415.000
184.278	168.195	416.000
183.642	167.955	416.000
183.774	168.018	416.000
184.081	167.606	416.000
183.441	168.023	416.000
273.939	262.039	417.000
272.969	262.451	417.000
272.711	261.889	417.000
272.947	262.028	417.000
272.421	262.087	417.000
273.663	262.214	417.000
273.143	262.176	417.000
273.517	262.754	417.000
153.269	364.813	418.000
152.472	365.102	418.000
167.547	368.061	419.000
168.379	367.153	419.000
170.282	247.964	420.000
171.577	248.919	420.000
197.679	189.376	421.000
197.266	189.907	421.000
277.798	270.834	422.000
277.073	271.273	422.000
276.650	272.098	422.000
275.824	272.514	422.000
274.684	272.372	422.000
274.415	272.901	422.000
274.759	272.495	422.000
275.448	271.985	422.000
224.454	152.444	423.000
223.042	151.338	423.000
223.974	150.113	423.000
[truncated: 42,552 more rows]
