# Supplementary material for: The transpeptidase PBP2 governs initial localization and activity of the major cell-wall synthesis machinery in E. coli
Source: eLife. 2020 Feb 20;9:e50629. doi: 10.7554/eLife.50629 (PMC7089770; doi:10.7554/eLife.50629)
Supplement: Source data 1. [file elife-50629-data1.zip › data/fast/PAmCherry/PBP2OverExp_2.txt]

X Y ID
8.626	283.339	1.000
8.532	283.178	1.000
-65.345	231.150	2.000
-66.101	230.845	2.000
88.603	313.157	3.000
88.214	313.498	3.000
11.825	259.679	4.000
11.185	259.859	4.000
11.407	259.385	4.000
60.901	285.586	5.000
60.767	285.728	5.000
60.245	285.945	5.000
60.432	287.171	5.000
94.235	257.648	6.000
94.723	258.599	6.000
201.369	284.040	7.000
200.886	283.328	7.000
201.178	284.120	7.000
202.562	284.256	7.000
205.074	285.003	7.000
204.929	284.713	7.000
347.764	340.694	8.000
347.783	339.812	8.000
347.677	340.870	8.000
347.628	340.921	8.000
349.036	341.096	8.000
350.263	344.771	8.000
350.268	344.895	8.000
350.158	346.345	8.000
350.087	345.848	8.000
348.916	344.350	8.000
336.321	330.872	9.000
336.155	330.884	9.000
335.362	330.708	9.000
401.793	324.420	10.000
402.824	323.690	10.000
355.171	267.916	11.000
354.698	267.959	11.000
354.699	267.574	11.000
354.817	268.046	11.000
354.593	267.645	11.000
354.805	267.845	11.000
355.143	267.770	11.000
355.089	268.094	11.000
354.931	267.941	11.000
354.834	267.761	11.000
354.790	267.931	11.000
355.134	268.075	11.000
354.739	268.166	11.000
354.776	268.054	11.000
354.867	268.095	11.000
354.541	267.909	11.000
354.955	268.061	11.000
354.407	268.244	11.000
354.520	268.203	11.000
354.656	268.149	11.000
354.691	267.917	11.000
354.590	268.016	11.000
354.816	267.788	11.000
355.031	267.839	11.000
355.045	267.998	11.000
354.910	268.503	11.000
354.149	268.125	11.000
354.754	268.144	11.000
374.412	279.126	12.000
372.933	279.190	12.000
372.893	277.634	12.000
414.104	300.461	13.000
413.573	300.109	13.000
414.100	299.224	13.000
415.030	298.709	13.000
413.073	298.734	13.000
389.072	275.658	14.000
388.414	276.520	14.000
387.606	276.549	14.000
387.742	276.222	14.000
387.542	276.504	14.000
-51.048	296.694	15.000
-51.178	296.265	15.000
-49.883	296.507	15.000
60.909	304.903	16.000
61.701	303.513	16.000
61.288	304.650	16.000
60.297	305.646	16.000
59.917	304.727	16.000
60.154	305.176	16.000
60.248	306.292	16.000
60.614	305.660	16.000
61.672	305.214	16.000
62.221	306.636	16.000
-21.477	241.149	17.000
-21.793	240.802	17.000
-22.532	239.469	17.000
112.002	308.253	18.000
112.737	309.043	18.000
113.740	310.712	18.000
113.426	310.455	18.000
113.681	310.437	18.000
113.929	310.667	18.000
113.227	310.252	18.000
113.216	310.561	18.000
132.015	267.457	19.000
133.007	266.646	19.000
321.408	327.746	20.000
321.398	327.497	20.000
321.889	327.619	20.000
321.791	327.543	20.000
321.685	327.345	20.000
321.345	327.636	20.000
321.689	327.595	20.000
321.260	327.433	20.000
255.626	285.952	21.000
256.401	286.377	21.000
314.917	176.052	22.000
315.184	175.695	22.000
314.279	175.208	22.000
314.062	175.464	22.000
313.523	174.741	22.000
312.848	175.269	22.000
312.925	175.104	22.000
312.657	174.461	22.000
303.947	158.522	23.000
303.994	158.265	23.000
302.800	158.413	23.000
303.924	156.982	23.000
303.821	158.920	23.000
47.919	284.346	24.000
48.432	288.198	24.000
212.605	256.485	25.000
212.919	256.413	25.000
213.455	257.894	25.000
249.383	249.150	26.000
248.896	250.452	26.000
248.280	252.089	26.000
248.861	252.611	26.000
249.278	251.411	26.000
248.690	251.480	26.000
247.649	249.617	26.000
247.246	250.001	26.000
247.882	250.154	26.000
247.119	249.278	26.000
246.299	248.629	26.000
246.539	248.234	26.000
246.395	247.852	26.000
244.994	248.582	26.000
352.493	221.444	27.000
352.241	222.378	27.000
-42.687	268.124	28.000
-43.212	268.085	28.000
-44.624	268.438	28.000
-44.955	267.775	28.000
-45.722	266.875	28.000
79.577	335.623	29.000
79.535	335.463	29.000
80.666	334.400	29.000
228.452	312.377	30.000
228.315	312.390	30.000
228.487	312.137	30.000
228.219	311.977	30.000
228.494	312.202	30.000
375.145	352.125	31.000
375.601	352.416	31.000
374.579	352.626	31.000
374.717	352.454	31.000
374.357	352.073	31.000
373.194	351.579	31.000
284.059	297.889	32.000
284.483	296.709	32.000
284.372	296.093	32.000
377.636	319.542	33.000
378.005	319.522	33.000
377.970	319.326	33.000
378.013	319.302	33.000
-99.913	288.085	34.000
-98.551	288.413	34.000
-99.468	288.563	34.000
-98.852	287.939	34.000
-98.876	288.135	34.000
-99.140	287.743	34.000
-98.556	287.502	34.000
-97.961	287.035	34.000
-13.226	245.466	35.000
-13.076	244.515	35.000
77.025	275.514	36.000
75.575	276.146	36.000
75.488	276.200	36.000
75.048	275.877	36.000
73.700	275.307	36.000
73.327	274.932	36.000
72.912	274.765	36.000
72.784	275.211	36.000
71.810	275.551	36.000
71.359	274.475	36.000
71.136	274.710	36.000
257.195	285.301	37.000
257.106	285.456	37.000
373.741	277.269	38.000
373.524	277.951	38.000
301.571	170.263	39.000
301.370	169.895	39.000
301.755	169.939	39.000
301.832	170.335	39.000
301.304	169.475	39.000
301.585	167.800	39.000
301.266	167.952	39.000
300.140	169.255	39.000
300.017	170.394	39.000
299.416	170.986	39.000
300.394	171.211	39.000
300.438	171.988	39.000
300.711	171.172	39.000
300.825	171.790	39.000
289.324	147.255	40.000
289.981	148.380	40.000
-23.133	239.962	41.000
-22.756	239.927	41.000
-20.985	240.703	41.000
-21.208	239.381	41.000
-21.707	239.854	41.000
-21.545	239.598	41.000
-21.504	240.220	41.000
-21.177	239.627	41.000
-14.011	241.184	41.000
60.310	286.956	42.000
61.618	285.986	42.000
62.785	285.390	42.000
62.757	284.422	42.000
67.547	260.679	43.000
70.002	260.906	43.000
227.593	143.963	44.000
227.797	144.273	44.000
226.604	143.738	44.000
226.517	143.443	44.000
421.690	280.013	45.000
421.781	280.074	45.000
352.921	221.639	46.000
353.342	222.757	46.000
352.854	222.679	46.000
434.341	268.289	47.000
433.931	268.076	47.000
85.793	341.773	48.000
87.605	341.775	48.000
90.086	340.978	48.000
-62.361	231.213	49.000
-58.622	232.408	49.000
-57.006	234.554	49.000
260.405	313.020	50.000
259.731	312.192	50.000
46.809	286.955	51.000
48.064	287.136	51.000
53.848	276.453	52.000
54.902	277.177	52.000
-26.289	220.345	53.000
-26.021	220.223	53.000
-26.073	219.706	53.000
-28.015	220.060	53.000
-27.552	219.328	53.000
-28.050	219.666	53.000
-28.038	219.637	53.000
-28.588	218.638	53.000
-26.955	218.137	53.000
-26.078	218.116	53.000
359.190	281.272	54.000
359.377	279.315	54.000
303.954	159.764	55.000
305.098	160.203	55.000
304.952	159.737	55.000
304.973	159.750	55.000
305.914	160.324	55.000
-45.131	266.391	56.000
-45.209	266.999	56.000
-11.110	262.575	57.000
-11.801	263.219	57.000
259.595	311.316	58.000
260.815	310.524	58.000
196.780	258.249	59.000
195.665	257.821	59.000
209.385	255.920	60.000
208.885	255.726	60.000
209.479	255.625	60.000
209.546	257.021	60.000
275.595	140.184	61.000
274.599	140.513	61.000
77.186	323.761	62.000
77.150	322.795	62.000
77.162	322.225	62.000
76.354	322.869	62.000
371.226	351.433	63.000
370.960	351.686	63.000
369.219	353.289	63.000
369.786	353.776	63.000
369.669	353.036	63.000
313.152	177.291	64.000
313.575	177.922	64.000
313.239	177.935	64.000
313.729	177.521	64.000
313.370	177.720	64.000
313.862	177.653	64.000
274.742	139.625	65.000
276.554	139.853	65.000
-62.402	250.144	66.000
-62.833	250.081	66.000
-63.374	249.043	66.000
-63.549	249.308	66.000
-62.011	249.780	66.000
-61.299	248.433	66.000
-60.683	250.072	66.000
48.629	287.396	67.000
48.703	287.850	67.000
363.097	206.137	68.000
363.137	206.841	68.000
363.465	206.763	68.000
361.606	206.750	68.000
361.568	206.218	68.000
362.396	206.306	68.000
284.626	133.894	69.000
284.297	133.916	69.000
-11.602	263.343	70.000
-12.007	263.414	70.000
-11.961	263.082	70.000
-13.057	264.072	70.000
-12.526	264.220	70.000
-11.915	264.410	70.000
54.981	276.933	71.000
56.593	277.327	71.000
57.613	276.721	71.000
57.450	275.077	71.000
90.798	262.103	72.000
91.446	262.186	72.000
90.899	261.874	72.000
90.765	261.759	72.000
91.567	262.504	72.000
421.350	279.357	73.000
420.873	279.816	73.000
421.117	280.215	73.000
420.903	279.335	73.000
355.906	194.478	74.000
356.090	195.229	74.000
355.660	194.432	74.000
-96.733	287.043	75.000
-96.285	286.743	75.000
-97.234	286.215	75.000
-96.331	285.601	75.000
377.075	264.309	76.000
379.010	264.534	76.000
380.879	264.963	76.000
381.501	265.144	76.000
382.363	265.870	76.000
382.022	266.975	76.000
305.114	159.944	77.000
304.622	160.709	77.000
304.412	160.540	77.000
305.344	159.915	77.000
304.051	160.150	77.000
302.901	158.980	77.000
96.966	331.819	78.000
97.163	331.584	78.000
97.222	331.286	78.000
-22.829	239.459	79.000
-22.988	239.719	79.000
-22.217	239.869	79.000
-22.882	240.908	79.000
135.928	263.948	80.000
136.046	263.395	80.000
260.365	311.460	81.000
260.710	309.533	81.000
209.055	256.476	82.000
209.616	255.522	82.000
77.282	322.395	83.000
77.295	323.499	83.000
77.753	323.783	83.000
230.337	277.008	84.000
229.867	276.022	84.000
375.997	307.094	85.000
375.808	306.669	85.000
96.361	276.705	86.000
95.843	277.454	86.000
280.587	162.573	87.000
280.770	162.691	87.000
280.717	162.714	87.000
280.591	162.570	87.000
280.663	162.425	87.000
280.469	162.385	87.000
280.552	162.467	87.000
280.547	162.583	87.000
280.696	162.623	87.000
280.959	162.227	87.000
281.194	161.918	87.000
280.955	162.251	87.000
280.840	161.808	87.000
280.699	162.125	87.000
280.725	161.858	87.000
281.034	161.736	87.000
279.511	158.676	87.000
48.374	288.427	88.000
49.343	288.722	88.000
226.787	140.954	89.000
225.577	141.272	89.000
225.600	141.830	89.000
225.201	142.188	89.000
-97.326	286.598	90.000
-97.637	286.508	90.000
-97.740	286.419	90.000
-99.311	286.209	90.000
-100.236	285.612	90.000
-101.255	285.529	90.000
-101.875	284.012	90.000
-101.328	283.809	90.000
-100.638	283.088	90.000
-100.566	283.352	90.000
-101.366	283.127	90.000
-100.308	282.273	90.000
-99.440	282.163	90.000
-99.192	282.704	90.000
-98.039	282.316	90.000
-98.329	281.990	90.000
-97.874	283.023	90.000
-99.084	282.373	90.000
-99.059	283.067	90.000
97.738	331.557	91.000
97.188	330.999	91.000
97.379	329.991	91.000
97.931	330.908	91.000
98.443	330.094	91.000
57.479	275.458	92.000
56.420	275.121	92.000
55.964	274.560	92.000
56.643	275.200	92.000
273.748	148.900	93.000
273.481	149.014	93.000
-11.678	264.074	94.000
-11.199	262.471	94.000
-10.567	261.655	94.000
96.891	279.526	95.000
97.374	279.353	95.000
99.005	280.183	95.000
100.125	280.743	95.000
245.553	247.088	96.000
245.879	247.636	96.000
-46.489	221.454	97.000
-46.871	221.552	97.000
-47.411	221.135	97.000
-47.358	222.059	97.000
-47.023	221.855	97.000
-46.864	222.749	97.000
-47.498	222.929	97.000
310.195	65.489	98.000
308.882	65.168	98.000
308.831	64.436	98.000
-45.795	266.033	99.000
-45.819	266.445	99.000
-45.910	266.748	99.000
-45.139	266.588	99.000
-60.147	249.824	100.000
-60.697	249.146	100.000
-60.907	249.318	100.000
-59.828	249.691	100.000
377.873	307.692	101.000
373.284	311.418	101.000
73.716	250.197	102.000
74.834	250.808	102.000
74.647	251.082	102.000
-12.063	261.592	103.000
-12.602	262.257	103.000
83.984	342.599	104.000
82.858	342.360	104.000
276.436	153.007	105.000
278.369	153.833	105.000
55.429	277.382	106.000
55.550	277.598	106.000
-15.023	263.114	107.000
-13.564	262.894	107.000
-13.263	262.848	107.000
-13.689	263.353	107.000
-14.574	263.383	107.000
-13.935	263.276	107.000
-14.093	263.302	107.000
-14.479	263.518	107.000
-28.187	213.588	108.000
-28.441	213.399	108.000
-27.478	214.057	108.000
-26.683	213.596	108.000
-25.963	214.269	108.000
136.017	247.412	109.000
137.091	247.761	109.000
368.530	353.278	110.000
367.695	353.251	110.000
368.905	353.685	110.000
368.732	352.795	110.000
-46.708	266.251	111.000
-45.908	266.314	111.000
100.116	280.346	112.000
99.971	281.085	112.000
100.326	281.559	112.000
55.944	278.057	113.000
54.362	277.678	113.000
53.231	276.287	113.000
53.639	274.220	113.000
55.745	274.701	113.000
56.387	273.865	113.000
57.124	273.221	113.000
57.406	273.608	113.000
56.828	274.014	113.000
67.350	275.672	114.000
66.618	275.025	114.000
354.672	268.015	115.000
354.393	268.419	115.000
-58.177	250.825	116.000
-58.010	249.839	116.000
-58.421	248.709	116.000
-58.699	248.717	116.000
-60.074	249.931	116.000
-60.134	249.051	116.000
47.911	289.539	117.000
49.793	287.857	117.000
415.056	333.276	118.000
415.710	333.759	118.000
414.235	331.879	118.000
413.362	331.231	118.000
182.404	271.748	119.000
182.862	271.467	119.000
183.106	271.360	119.000
183.946	271.244	119.000
185.094	272.469	119.000
184.090	272.338	119.000
291.253	183.192	120.000
290.998	183.482	120.000
299.111	143.199	121.000
299.245	143.627	121.000
299.802	143.939	121.000
300.235	143.169	121.000
300.305	142.232	121.000
300.234	141.560	121.000
85.401	341.805	122.000
85.724	342.548	122.000
66.739	275.636	123.000
68.046	273.797	123.000
354.261	268.687	124.000
354.468	268.397	124.000
-46.348	266.136	125.000
-46.967	264.496	125.000
142.541	248.030	126.000
142.941	246.974	126.000
255.774	302.055	127.000
256.614	301.559	127.000
86.480	341.069	128.000
86.325	340.984	128.000
86.491	341.029	128.000
86.491	341.029	128.000
86.303	341.080	128.000
84.857	340.858	128.000
-12.574	263.356	129.000
-13.359	262.615	129.000
-12.082	263.326	129.000
-12.082	263.326	129.000
-10.847	263.698	129.000
-11.343	264.295	129.000
-32.079	223.319	130.000
-32.334	222.999	130.000
-31.977	222.859	130.000
-31.977	222.859	130.000
100.086	280.493	131.000
99.889	279.434	131.000
100.441	280.355	131.000
100.441	280.355	131.000
101.209	280.813	131.000
354.056	267.399	132.000
354.554	267.792	132.000
354.643	268.268	132.000
354.643	268.268	132.000
354.782	268.071	132.000
293.763	187.927	133.000
294.928	187.756	133.000
294.928	187.756	133.000
-24.780	215.424	134.000
-24.780	215.424	134.000
-23.918	215.634	134.000
-24.655	215.889	134.000
32.684	238.109	135.000
32.684	238.109	135.000
33.510	239.303	135.000
34.535	239.518	135.000
158.876	275.672	136.000
158.876	275.672	136.000
159.367	275.522	136.000
158.929	275.366	136.000
158.963	276.219	136.000
369.803	353.622	137.000
369.803	353.622	137.000
413.510	332.915	138.000
413.510	332.915	138.000
-102.328	283.260	139.000
-101.727	283.368	139.000
300.629	142.202	140.000
300.068	141.529	140.000
57.224	276.535	141.000
58.057	275.744	141.000
295.315	187.284	142.000
294.821	187.422	142.000
295.071	187.733	142.000
279.008	160.751	143.000
279.372	162.596	143.000
370.893	350.723	144.000
370.303	350.974	144.000
354.960	267.919	145.000
354.636	268.063	145.000
-63.016	251.118	146.000
-63.117	250.534	146.000
-62.567	249.403	146.000
-62.509	248.795	146.000
279.241	162.405	147.000
277.864	162.564	147.000
33.910	321.705	148.000
33.767	322.332	148.000
255.184	300.964	149.000
255.184	300.964	149.000
255.092	301.771	149.000
255.367	300.124	149.000
255.647	299.836	149.000
255.768	300.087	149.000
255.902	298.686	149.000
255.931	298.448	149.000
255.044	297.209	149.000
254.308	297.149	149.000
253.683	295.703	149.000
253.621	296.175	149.000
253.448	296.549	149.000
253.621	296.698	149.000
253.388	297.428	149.000
254.062	297.917	149.000
254.154	297.291	149.000
254.312	296.101	149.000
255.083	295.060	149.000
255.433	295.194	149.000
256.686	294.910	149.000
256.267	293.480	149.000
255.169	293.277	149.000
98.002	280.683	150.000
98.766	280.471	150.000
99.172	280.171	150.000
99.077	280.146	150.000
99.306	279.934	150.000
98.934	280.177	150.000
98.905	280.450	150.000
99.289	279.081	150.000
99.818	280.073	150.000
159.462	275.740	151.000
158.812	276.193	151.000
158.145	276.363	151.000
158.943	275.041	151.000
160.361	276.069	151.000
-13.717	264.601	152.000
-13.734	264.794	152.000
-13.326	264.570	152.000
-12.059	264.184	152.000
-12.114	264.283	152.000
-10.692	265.017	152.000
-10.307	263.943	152.000
-12.197	264.755	152.000
182.618	272.240	153.000
182.440	271.978	153.000
183.181	271.123	153.000
183.984	270.471	153.000
183.616	270.530	153.000
295.337	187.902	154.000
295.174	187.679	154.000
294.737	188.284	154.000
294.824	187.613	154.000
-23.913	241.369	155.000
-24.540	240.886	155.000
-31.031	225.350	156.000
-31.311	225.058	156.000
60.721	271.357	157.000
59.814	270.225	157.000
60.695	269.543	157.000
62.366	269.342	157.000
63.394	269.432	157.000
33.489	319.809	158.000
32.806	320.368	158.000
32.174	319.323	158.000
294.969	186.458	159.000
295.660	186.897	159.000
295.302	186.519	159.000
294.458	185.843	159.000
295.028	185.682	159.000
295.202	185.517	159.000
100.199	281.819	160.000
99.710	280.472	160.000
274.652	134.882	161.000
274.118	134.577	161.000
-46.591	243.134	162.000
-45.619	242.160	162.000
-45.824	241.382	162.000
-46.340	240.197	162.000
-46.268	240.217	162.000
-45.330	239.832	162.000
-12.133	246.527	163.000
-11.930	246.262	163.000
-11.633	244.816	163.000
-11.656	244.526	163.000
-11.812	243.931	163.000
-27.841	225.863	164.000
-28.498	226.741	164.000
-28.131	225.836	164.000
-29.658	224.805	164.000
-29.845	225.124	164.000
-24.289	216.351	165.000
-22.677	217.136	165.000
354.632	268.057	166.000
354.490	268.706	166.000
194.613	261.272	167.000
194.816	262.990	167.000
287.483	299.483	168.000
288.226	299.364	168.000
100.135	280.441	169.000
100.442	281.047	169.000
274.928	134.938	170.000
274.648	134.793	170.000
274.548	134.971	170.000
274.288	134.721	170.000
-12.122	265.358	171.000
-10.965	264.880	171.000
-10.627	265.504	171.000
-11.501	265.488	171.000
354.547	268.589	172.000
353.977	269.207	172.000
354.277	268.164	172.000
195.314	265.421	173.000
195.311	265.043	173.000
-25.039	240.990	174.000
-24.563	241.423	174.000
-11.924	244.665	175.000
-12.389	244.026	175.000
-13.164	243.726	175.000
84.493	263.762	176.000
85.123	263.102	176.000
-44.952	239.984	177.000
-44.291	241.159	177.000
-44.717	241.657	177.000
-44.193	241.674	177.000
99.320	280.341	178.000
99.150	280.676	178.000
275.050	134.796	179.000
273.911	135.137	179.000
274.614	134.306	179.000
274.056	135.114	179.000
274.446	134.633	179.000
274.663	135.035	179.000
194.750	264.688	180.000
195.880	265.514	180.000
196.709	267.716	180.000
254.131	294.862	181.000
253.039	295.352	181.000
252.126	295.677	181.000
314.469	175.636	182.000
313.856	174.850	182.000
313.642	175.272	182.000
313.361	175.502	182.000
313.006	174.939	182.000
312.722	173.993	182.000
313.105	173.900	182.000
312.799	173.999	182.000
312.924	174.185	182.000
31.771	319.113	183.000
31.537	318.945	183.000
31.697	319.505	183.000
-30.363	225.416	184.000
-30.402	225.283	184.000
-30.293	225.133	184.000
354.468	268.103	185.000
353.649	268.563	185.000
-9.493	263.006	186.000
-9.850	262.266	186.000
-9.513	261.204	186.000
85.690	264.219	187.000
85.407	262.240	187.000
86.176	263.667	187.000
86.679	264.680	187.000
87.544	264.374	187.000
-44.133	240.561	188.000
-44.153	241.195	188.000
-42.967	241.520	188.000
-42.254	242.253	188.000
115.397	245.492	189.000
115.628	245.349	189.000
115.684	244.916	189.000
115.589	244.422	189.000
115.735	244.327	189.000
114.348	244.910	189.000
114.970	244.996	189.000
115.452	244.667	189.000
115.408	244.953	189.000
115.548	244.301	189.000
115.389	245.626	189.000
115.383	244.901	189.000
115.548	243.992	189.000
250.971	294.756	190.000
252.516	295.273	190.000
252.569	294.869	190.000
252.501	294.337	190.000
252.141	295.613	190.000
-10.340	261.119	191.000
-9.662	261.485	191.000
-9.544	261.749	191.000
-10.342	261.495	191.000
-10.096	262.022	191.000
-9.543	263.190	191.000
-9.200	262.562	191.000
-9.562	262.211	191.000
-9.881	261.687	191.000
-9.961	261.409	191.000
-10.104	261.724	191.000
-10.716	261.765	191.000
-10.324	262.347	191.000
-10.460	262.114	191.000
-9.726	262.417	191.000
-10.069	262.797	191.000
-10.416	262.167	191.000
-9.963	262.386	191.000
-10.282	262.596	191.000
-10.097	262.301	191.000
-10.262	262.516	191.000
-9.908	262.407	191.000
-9.925	262.117	191.000
-9.452	261.816	191.000
-9.148	261.982	191.000
-9.194	262.690	191.000
-9.583	262.705	191.000
-30.228	225.116	192.000
-29.849	225.402	192.000
-29.114	225.554	192.000
-29.899	225.884	192.000
-30.394	225.530	192.000
-30.287	225.041	192.000
354.471	268.211	193.000
354.339	268.742	193.000
354.891	268.062	193.000
98.279	277.255	194.000
98.255	277.620	194.000
97.228	276.486	194.000
87.656	264.007	195.000
87.205	262.966	195.000
300.686	184.300	196.000
301.290	185.756	196.000
65.274	264.856	197.000
65.886	264.172	197.000
65.829	262.667	197.000
65.508	262.855	197.000
66.509	262.777	197.000
63.523	275.907	198.000
62.229	275.655	198.000
62.415	275.508	198.000
354.726	268.556	199.000
354.348	268.669	199.000
-14.505	242.567	200.000
-16.067	242.859	200.000
-25.851	214.047	201.000
-25.895	214.291	201.000
96.515	277.952	202.000
96.425	277.380	202.000
96.441	278.285	202.000
96.379	277.357	202.000
254.046	295.356	203.000
253.551	295.696	203.000
253.372	295.851	203.000
253.529	295.644	203.000
72.929	280.174	204.000
73.015	280.522	204.000
72.980	280.209	204.000
72.911	280.188	204.000
73.406	280.806	204.000
61.510	274.616	205.000
60.799	274.720	205.000
60.520	274.703	205.000
60.605	274.607	205.000
97.849	276.748	206.000
96.927	276.108	206.000
95.665	277.047	206.000
354.826	268.468	207.000
354.048	268.241	207.000
354.804	268.454	207.000
-52.988	265.699	208.000
-52.730	264.928	208.000
-51.912	264.821	208.000
-51.640	265.806	208.000
-52.254	265.488	208.000
-53.238	265.417	208.000
-52.534	265.282	208.000
-15.584	243.398	209.000
-15.326	242.767	209.000
-14.458	242.305	209.000
344.056	195.703	210.000
343.941	196.525	210.000
181.345	269.750	211.000
181.067	269.262	211.000
179.759	269.548	211.000
180.235	268.729	211.000
179.657	268.646	211.000
181.269	267.278	211.000
59.997	274.105	212.000
59.120	276.000	212.000
58.839	276.861	212.000
57.078	276.902	212.000
56.818	276.736	212.000
56.166	275.947	212.000
56.616	275.774	212.000
56.534	276.251	212.000
56.050	276.067	212.000
56.568	276.748	212.000
57.199	276.884	212.000
73.736	277.963	213.000
73.270	278.760	213.000
-15.428	241.029	214.000
-16.905	242.338	214.000
84.368	307.334	215.000
84.224	307.363	215.000
211.887	247.958	216.000
212.708	246.894	216.000
213.475	247.246	216.000
317.979	188.987	217.000
317.663	188.195	217.000
317.362	187.952	217.000
177.517	266.214	218.000
177.561	266.200	218.000
178.076	266.922	218.000
343.844	316.141	219.000
344.079	317.192	219.000
345.076	317.630	219.000
294.087	150.766	220.000
294.344	151.301	220.000
361.286	338.502	221.000
362.828	337.009	221.000
361.371	337.492	221.000
361.777	338.531	221.000
360.726	339.485	221.000
361.410	337.777	221.000
361.809	337.219	221.000
360.572	337.455	221.000
360.998	336.768	221.000
362.639	337.306	221.000
362.906	337.405	221.000
364.609	338.527	221.000
365.497	337.492	221.000
365.437	336.463	221.000
366.023	335.632	221.000
365.803	334.319	221.000
364.721	334.856	221.000
365.232	334.913	221.000
365.557	333.539	221.000
86.130	316.782	222.000
84.558	316.821	222.000
84.365	316.710	222.000
83.794	317.735	222.000
84.469	318.620	222.000
85.464	319.449	222.000
85.159	306.651	223.000
83.365	304.318	223.000
83.597	304.183	223.000
84.045	304.682	223.000
85.325	304.571	223.000
86.188	304.320	223.000
86.272	305.525	223.000
68.305	259.033	224.000
68.845	261.744	224.000
178.321	267.658	225.000
179.208	267.215	225.000
179.668	266.445	225.000
179.501	266.685	225.000
180.214	266.244	225.000
178.642	267.618	225.000
178.597	266.769	225.000
177.858	267.733	225.000
177.308	267.741	225.000
-10.927	262.037	226.000
-11.504	262.476	226.000
-11.428	262.425	226.000
-11.129	242.634	227.000
-11.126	241.085	227.000
-10.673	262.746	228.000
-11.304	261.940	228.000
-10.905	262.085	228.000
-12.561	264.140	228.000
257.317	300.824	229.000
256.977	300.744	229.000
257.009	301.589	229.000
35.116	320.368	230.000
34.165	319.666	230.000
34.557	320.355	230.000
67.972	265.126	231.000
68.301	265.111	231.000
-11.162	241.364	232.000
-9.959	242.300	232.000
-43.275	212.482	233.000
-44.077	213.919	233.000
-43.259	245.451	234.000
-43.455	244.925	234.000
-43.262	242.696	234.000
208.399	251.320	235.000
209.478	251.064	235.000
-44.273	215.557	236.000
-43.723	216.431	236.000
198.056	282.373	237.000
201.117	279.700	237.000
199.978	282.168	237.000
198.283	280.647	237.000
198.163	279.381	237.000
199.199	281.539	237.000
201.198	282.707	237.000
201.985	283.989	237.000
204.587	286.448	237.000
204.958	286.090	237.000
204.681	285.255	237.000
205.655	285.796	237.000
64.371	274.525	238.000
63.667	273.171	238.000
62.114	275.774	239.000
60.944	275.790	239.000
62.866	275.393	239.000
62.915	275.469	239.000
64.521	274.403	239.000
62.431	276.047	239.000
254.691	300.822	240.000
254.660	300.745	240.000
335.182	212.518	241.000
334.702	212.625	241.000
333.952	211.285	241.000
334.697	211.434	241.000
334.296	211.435	241.000
333.472	211.145	241.000
334.697	210.774	241.000
255.268	300.931	242.000
254.662	301.130	242.000
63.396	274.119	243.000
62.591	274.301	243.000
-42.807	213.362	244.000
-42.808	212.794	244.000
63.492	241.684	245.000
63.457	242.345	245.000
62.938	241.719	245.000
62.776	241.198	245.000
62.631	240.873	245.000
62.735	241.477	245.000
62.175	241.278	245.000
63.055	241.388	245.000
63.459	242.290	245.000
63.443	243.468	245.000
63.197	242.911	245.000
63.013	243.457	245.000
62.485	244.028	245.000
61.468	244.796	245.000
62.181	245.108	245.000
61.375	244.257	245.000
60.632	245.198	245.000
60.681	245.349	245.000
60.651	245.946	245.000
60.378	245.641	245.000
-42.566	241.375	246.000
-42.611	242.377	246.000
-43.895	243.761	246.000
-43.009	244.293	246.000
-44.419	245.645	246.000
-43.359	246.165	246.000
-43.551	245.127	246.000
-42.948	244.534	246.000
-43.327	244.278	246.000
-42.056	244.904	246.000
-42.176	244.494	246.000
-41.573	244.544	246.000
-42.066	243.888	246.000
-41.607	243.903	246.000
-40.872	244.064	246.000
-40.472	242.873	246.000
-41.744	242.990	246.000
-43.304	244.052	246.000
-43.767	244.362	246.000
-42.242	243.840	246.000
-41.370	243.909	246.000
-41.443	244.117	246.000
-41.466	244.746	246.000
-41.935	244.356	246.000
-42.679	244.451	246.000
-42.277	245.679	246.000
-43.171	245.234	246.000
-43.787	243.378	246.000
-43.368	242.866	246.000
-42.872	243.593	246.000
259.892	291.477	247.000
259.481	292.296	247.000
259.393	291.718	247.000
260.114	291.899	247.000
259.813	292.377	247.000
253.995	300.077	248.000
253.581	300.304	248.000
253.746	299.920	248.000
253.319	300.876	248.000
253.633	300.896	248.000
334.401	209.263	249.000
333.638	208.614	249.000
334.397	207.218	250.000
334.998	208.747	250.000
335.195	208.719	250.000
337.051	208.764	250.000
336.532	208.909	250.000
335.692	208.838	250.000
335.587	208.754	250.000
335.186	208.575	250.000
334.947	209.307	250.000
334.321	210.369	250.000
334.398	210.308	250.000
332.733	212.526	250.000
332.674	213.180	250.000
332.433	212.789	250.000
332.853	211.823	250.000
333.320	210.712	250.000
332.098	210.346	250.000
332.262	209.073	250.000
415.697	260.560	251.000
415.744	260.218	251.000
415.318	260.648	251.000
-10.835	242.907	252.000
-10.738	244.090	252.000
124.810	280.088	253.000
125.267	280.527	253.000
124.664	280.651	253.000
124.122	279.704	253.000
125.438	277.832	253.000
124.799	277.229	253.000
125.144	278.598	253.000
124.724	277.800	253.000
124.698	277.707	253.000
125.355	278.768	253.000
125.098	278.517	253.000
126.455	279.628	253.000
127.460	279.738	253.000
126.827	280.052	253.000
124.408	278.660	253.000
125.305	280.999	253.000
-10.965	244.909	254.000
-10.348	244.253	254.000
-46.462	218.105	255.000
-46.787	216.814	255.000
-57.164	275.668	256.000
-57.104	276.727	256.000
-58.773	276.563	256.000
75.557	302.065	257.000
75.402	301.104	257.000
273.812	145.262	258.000
274.356	144.768	258.000
274.882	145.883	258.000
272.255	146.099	258.000
270.335	145.190	258.000
-45.746	269.854	259.000
-45.688	269.821	259.000
-44.769	269.630	259.000
-43.799	269.724	259.000
-49.896	216.394	260.000
-49.535	217.183	260.000
331.889	208.144	261.000
331.660	209.281	261.000
332.574	210.798	261.000
199.620	280.152	262.000
200.840	280.487	262.000
199.179	281.621	262.000
200.638	281.604	262.000
202.712	280.509	262.000
200.009	280.586	262.000
198.384	281.848	262.000
200.762	284.061	262.000
201.081	284.976	262.000
199.751	284.348	262.000
199.426	283.381	262.000
200.131	283.022	262.000
319.816	331.211	263.000
319.126	332.699	263.000
320.005	333.786	263.000
300.190	196.300	264.000
300.089	195.999	264.000
-101.434	288.706	265.000
-100.349	286.961	265.000
-99.978	286.771	265.000
-99.051	286.621	265.000
-99.394	286.661	265.000
-99.964	287.017	265.000
-100.242	287.126	265.000
-101.494	286.236	265.000
-101.614	286.460	265.000
-101.759	286.672	265.000
-101.351	286.637	265.000
-100.761	285.998	265.000
-101.573	284.805	265.000
-100.922	284.873	265.000
-100.660	285.824	265.000
-101.121	285.090	265.000
-100.777	285.375	265.000
-100.472	285.415	265.000
-99.801	284.732	265.000
-99.453	285.844	265.000
-99.219	285.347	265.000
-98.376	284.931	265.000
-97.045	285.315	265.000
-59.237	274.719	266.000
-58.876	274.638	266.000
-50.532	266.463	267.000
-50.800	267.623	267.000
-50.336	267.386	267.000
-50.430	266.586	267.000
-50.657	266.701	267.000
-50.061	267.888	267.000
-49.860	267.096	267.000
-49.295	266.249	267.000
-49.483	266.924	267.000
-49.863	268.200	267.000
-49.596	267.899	267.000
-49.719	267.957	267.000
-50.375	268.219	267.000
-50.618	267.881	267.000
-51.211	267.241	267.000
-51.533	268.362	267.000
-51.573	268.749	267.000
-51.600	269.437	267.000
-52.866	269.001	267.000
27.995	301.978	268.000
28.133	302.139	268.000
27.953	303.393	268.000
-33.686	236.539	269.000
-33.805	236.626	269.000
99.318	274.645	270.000
99.437	276.023	270.000
99.929	276.780	270.000
102.667	244.046	271.000
103.530	243.635	271.000
105.004	243.245	271.000
105.292	242.643	271.000
106.861	242.739	271.000
106.922	242.441	271.000
133.527	247.951	272.000
131.751	247.470	272.000
131.026	247.585	272.000
225.271	292.205	273.000
225.208	292.253	273.000
225.167	292.384	273.000
225.688	292.836	273.000
225.160	292.809	273.000
225.528	292.424	273.000
225.428	292.745	273.000
225.587	292.049	273.000
225.499	291.920	273.000
225.457	292.226	273.000
225.445	291.610	273.000
225.428	291.703	273.000
224.977	292.087	273.000
198.069	263.756	274.000
197.793	262.801	274.000
197.686	263.720	274.000
201.403	264.826	274.000
201.576	265.644	274.000
201.910	263.920	274.000
203.742	263.419	274.000
273.132	305.879	275.000
272.457	305.404	275.000
271.795	305.497	275.000
270.678	305.081	275.000
269.755	305.365	275.000
399.575	284.294	276.000
399.328	284.122	276.000
398.826	284.150	276.000
398.901	283.781	276.000
399.224	283.680	276.000
315.255	176.001	277.000
315.970	174.652	277.000
350.769	188.129	278.000
352.646	187.422	278.000
352.209	188.110	278.000
352.314	188.102	278.000
352.460	188.768	278.000
351.863	188.940	278.000
351.280	190.022	278.000
272.717	139.161	279.000
272.477	139.915	279.000
272.162	140.343	279.000
-86.632	298.065	280.000
-85.113	297.509	280.000
66.606	281.992	281.000
66.701	281.562	281.000
61.354	237.714	282.000
62.098	237.228	282.000
60.790	237.355	282.000
60.463	237.658	282.000
61.887	237.491	282.000
62.550	237.250	282.000
62.526	237.537	282.000
62.247	238.112	282.000
82.011	233.733	283.000
81.151	232.390	283.000
80.471	232.775	283.000
81.169	233.655	283.000
81.743	233.757	283.000
81.366	233.666	283.000
80.278	232.897	283.000
80.683	232.840	283.000
81.534	233.386	283.000
82.706	234.416	283.000
81.342	233.416	283.000
80.184	233.220	283.000
80.825	232.543	283.000
80.837	231.630	283.000
80.644	232.068	283.000
80.448	232.242	283.000
80.263	233.352	283.000
79.361	234.078	283.000
78.308	235.382	283.000
78.771	234.872	283.000
79.291	234.821	283.000
79.700	234.745	283.000
80.084	234.124	283.000
80.151	234.370	283.000
80.182	234.673	283.000
81.298	235.900	283.000
233.796	311.163	284.000
233.392	310.570	284.000
233.738	310.743	284.000
233.470	310.979	284.000
233.936	310.554	284.000
233.332	310.640	284.000
233.605	311.048	284.000
233.500	310.968	284.000
233.693	310.899	284.000
233.569	310.800	284.000
233.589	311.225	284.000
233.443	311.134	284.000
320.121	354.244	285.000
320.228	354.126	285.000
320.330	354.129	285.000
319.996	354.255	285.000
320.208	353.892	285.000
320.365	354.363	285.000
318.665	354.200	285.000
352.786	269.792	286.000
352.139	269.475	286.000
351.211	269.417	286.000
-96.210	269.670	287.000
-98.980	268.358	287.000
-99.482	269.473	287.000
-100.163	270.182	287.000
-99.988	270.282	287.000
34.668	320.395	288.000
35.440	321.187	288.000
19.744	299.261	289.000
19.775	298.214	289.000
108.589	328.615	290.000
107.130	329.379	290.000
106.849	329.889	290.000
108.076	329.442	290.000
108.756	328.286	290.000
1.287	265.416	291.000
0.453	265.727	291.000
-0.903	265.990	291.000
-1.465	264.934	291.000
-2.489	265.400	291.000
-1.352	265.726	291.000
157.322	274.183	292.000
157.842	274.798	292.000
156.932	274.535	292.000
157.068	273.640	292.000
367.363	332.901	293.000
367.801	333.461	293.000
368.626	333.890	293.000
239.658	255.942	294.000
239.728	255.527	294.000
239.705	256.025	294.000
239.825	256.006	294.000
239.782	255.778	294.000
239.888	255.979	294.000
240.026	254.911	294.000
239.904	253.722	294.000
240.532	253.428	294.000
240.625	253.879	294.000
240.715	253.576	294.000
240.541	254.020	294.000
240.700	253.431	294.000
385.523	298.039	295.000
385.682	299.043	295.000
386.162	300.040	295.000
385.864	301.017	295.000
385.442	304.165	295.000
385.665	303.107	295.000
386.012	302.269	295.000
385.645	302.469	295.000
385.224	302.757	295.000
56.101	309.170	296.000
55.788	309.031	296.000
77.256	268.372	297.000
77.007	268.918	297.000
77.110	268.382	297.000
77.840	268.815	297.000
77.376	268.948	297.000
77.555	268.237	297.000
77.767	268.275	297.000
76.299	268.697	297.000
287.764	300.507	298.000
285.417	299.777	298.000
281.033	159.209	299.000
280.922	160.448	299.000
284.047	159.936	299.000
129.600	247.368	300.000
128.800	247.888	300.000
129.008	248.305	300.000
128.866	248.070	300.000
128.690	247.617	300.000
343.845	335.238	301.000
343.941	335.035	301.000
417.317	323.402	302.000
417.537	324.005	302.000
417.297	325.207	302.000
293.879	175.925	303.000
293.221	177.440	303.000
36.302	323.101	304.000
35.487	322.969	304.000
35.449	322.028	304.000
35.501	321.257	304.000
35.174	320.374	304.000
34.723	320.121	304.000
33.435	319.340	304.000
63.232	282.389	305.000
62.693	283.375	305.000
63.692	284.338	305.000
64.461	285.840	305.000
64.578	286.129	305.000
64.602	284.466	305.000
64.028	281.999	305.000
64.276	280.931	305.000
-43.792	220.115	306.000
-44.500	220.862	306.000
-43.748	220.507	306.000
314.104	73.429	307.000
314.348	73.667	307.000
313.920	73.754	307.000
312.417	72.888	307.000
311.536	73.010	307.000
301.298	62.781	308.000
304.422	63.497	308.000
304.786	63.611	308.000
-69.294	235.980	309.000
-70.346	233.850	309.000
-69.389	233.738	309.000
-68.034	233.286	309.000
271.132	305.630	310.000
270.976	304.703	310.000
300.888	196.628	311.000
301.049	197.557	311.000
323.431	203.303	312.000
323.375	203.211	312.000
323.342	203.573	312.000
323.423	203.654	312.000
323.121	203.655	312.000
323.239	203.701	312.000
323.678	203.266	312.000
323.300	203.195	312.000
323.929	203.046	312.000
323.809	203.433	312.000
323.566	203.315	312.000
-88.399	300.700	313.000
-89.411	301.240	313.000
-89.697	300.724	313.000
-91.389	302.047	313.000
-32.464	238.251	314.000
-32.448	238.201	314.000
-32.370	237.948	314.000
-32.488	238.390	314.000
-33.723	237.707	314.000
106.130	240.281	315.000
106.340	240.362	315.000
105.930	240.196	315.000
105.264	240.158	315.000
106.489	240.222	315.000
106.296	239.241	315.000
391.248	359.900	316.000
390.604	359.166	316.000
389.813	360.612	316.000
390.603	361.069	316.000
391.032	361.013	316.000
-21.565	289.038	317.000
-23.349	290.529	317.000
-86.204	251.943	318.000
-88.453	252.659	318.000
-88.888	254.604	318.000
-88.651	255.974	318.000
-87.572	256.677	318.000
-86.657	257.120	318.000
-86.092	256.863	318.000
-8.443	291.055	319.000
-8.433	290.940	319.000
-10.384	292.865	319.000
-11.218	293.468	319.000
56.034	308.941	320.000
56.341	308.892	320.000
345.347	247.698	321.000
346.282	248.174	321.000
346.995	247.165	321.000
310.542	173.616	322.000
310.791	173.592	322.000
16.178	297.185	323.000
16.443	297.519	323.000
16.505	297.023	323.000
-43.278	222.640	324.000
-42.281	223.595	324.000
-42.264	223.640	324.000
-41.819	224.511	324.000
-41.506	224.034	324.000
280.248	289.204	325.000
281.765	289.597	325.000
282.894	290.153	325.000
227.918	146.833	326.000
227.969	147.080	326.000
229.003	147.129	326.000
392.787	271.659	327.000
392.926	272.052	327.000
156.660	275.549	328.000
156.697	276.031	328.000
157.507	276.510	328.000
157.261	276.779	328.000
157.389	275.602	328.000
157.728	275.265	328.000
158.481	276.007	328.000
158.872	276.208	328.000
173.142	261.614	329.000
174.028	261.249	329.000
173.849	261.596	329.000
176.342	260.728	329.000
176.723	261.416	329.000
239.921	289.357	330.000
237.998	288.330	330.000
236.044	288.106	330.000
235.754	289.242	330.000
-52.890	300.828	331.000
-52.800	300.809	331.000
-52.865	300.679	331.000
345.076	334.465	332.000
344.969	334.312	332.000
81.542	288.840	333.000
81.073	288.785	333.000
80.565	288.692	333.000
81.239	289.550	333.000
80.182	288.975	333.000
81.108	288.866	333.000
81.223	289.394	333.000
81.247	289.130	333.000
80.807	288.893	333.000
81.243	288.884	333.000
80.896	288.734	333.000
80.998	289.038	333.000
80.807	288.731	333.000
80.994	289.113	333.000
80.755	288.323	333.000
81.324	288.767	333.000
81.378	289.015	333.000
81.722	288.387	333.000
81.305	289.125	333.000
81.547	288.864	333.000
81.757	288.828	333.000
82.197	288.806	333.000
212.557	247.924	334.000
211.931	248.189	334.000
211.988	248.696	334.000
302.475	179.165	335.000
302.824	180.001	335.000
55.698	309.136	336.000
56.414	309.392	336.000
-23.626	233.797	337.000
-23.495	233.775	337.000
-21.944	233.394	337.000
-21.649	233.086	337.000
-20.250	232.768	337.000
-19.875	232.989	337.000
368.260	334.535	338.000
369.491	336.183	338.000
368.835	336.028	338.000
367.916	335.312	338.000
310.054	73.937	339.000
310.179	73.254	339.000
310.514	72.384	339.000
310.947	72.607	339.000
310.938	71.928	339.000
310.420	72.845	339.000
311.064	72.498	339.000
310.854	72.003	339.000
310.793	72.666	339.000
331.566	173.140	340.000
331.012	174.389	340.000
233.571	310.479	341.000
233.434	310.720	341.000
233.296	310.973	341.000
233.571	310.701	341.000
233.801	310.637	341.000
234.069	310.816	341.000
233.921	310.997	341.000
164.636	261.823	342.000
164.506	261.938	342.000
151.374	252.242	343.000
151.444	251.887	343.000
217.641	284.553	344.000
216.884	285.020	344.000
216.244	285.161	344.000
216.473	284.510	344.000
216.516	283.853	344.000
378.314	275.545	345.000
379.446	275.375	345.000
378.557	275.441	345.000
378.903	276.896	345.000
379.049	277.219	345.000
300.623	66.732	346.000
299.793	66.030	346.000
429.163	173.246	347.000
429.414	172.508	347.000
428.130	171.949	347.000
121.389	264.079	348.000
122.297	264.229	348.000
122.083	264.860	348.000
122.264	265.030	348.000
122.418	264.782	348.000
-66.766	235.123	349.000
-66.334	234.898	349.000
-66.247	234.457	349.000
97.124	269.261	350.000
97.750	270.121	350.000
241.096	251.659	351.000
239.796	251.633	351.000
241.299	253.474	351.000
-33.490	237.698	352.000
-33.637	238.686	352.000
-32.485	239.126	352.000
-32.414	240.566	352.000
150.450	252.177	353.000
150.618	251.620	353.000
150.028	252.376	353.000
150.464	251.666	353.000
224.957	291.277	354.000
225.875	291.188	354.000
226.168	290.785	354.000
227.053	290.023	354.000
227.392	290.095	354.000
227.164	290.362	354.000
226.747	290.305	354.000
228.328	290.372	354.000
228.441	290.029	354.000
228.516	290.248	354.000
228.613	290.190	354.000
417.274	327.384	355.000
418.137	327.078	355.000
416.698	326.973	355.000
416.460	328.454	355.000
416.183	327.356	355.000
415.915	327.224	355.000
307.639	191.622	356.000
308.093	193.472	356.000
308.087	193.155	356.000
307.587	192.244	356.000
309.552	193.699	356.000
25.859	341.409	357.000
27.459	342.237	357.000
322.416	356.149	358.000
324.362	355.826	358.000
104.253	239.808	359.000
103.699	239.927	359.000
104.062	239.987	359.000
104.138	240.334	359.000
106.070	238.478	359.000
184.022	280.391	360.000
183.977	279.875	360.000
184.652	280.885	360.000
185.504	280.951	360.000
185.003	281.236	360.000
185.760	281.931	360.000
244.977	254.030	361.000
243.644	254.109	361.000
244.451	254.329	361.000
323.648	203.321	362.000
323.249	203.388	362.000
323.661	203.804	362.000
163.380	260.967	363.000
163.602	262.240	363.000
164.231	262.348	363.000
204.042	262.148	364.000
203.222	262.697	364.000
200.312	262.930	364.000
199.845	263.969	364.000
200.645	264.149	364.000
201.479	264.403	364.000
202.547	263.244	364.000
202.655	261.529	364.000
390.543	360.897	365.000
390.517	360.253	365.000
392.223	360.025	365.000
391.403	359.379	365.000
390.808	358.993	365.000
391.011	359.400	365.000
390.812	358.969	365.000
390.992	359.389	365.000
390.065	360.337	365.000
298.792	65.152	366.000
298.585	64.983	366.000
300.368	66.019	366.000
299.225	67.619	366.000
-17.899	235.785	367.000
-18.930	236.332	367.000
-18.679	235.874	367.000
233.502	310.732	368.000
233.197	311.275	368.000
27.396	342.278	369.000
27.305	342.068	369.000
-73.942	237.918	370.000
-74.804	239.478	370.000
-74.229	238.863	370.000
65.835	279.009	371.000
64.931	281.162	371.000
64.653	282.416	371.000
-52.853	300.885	372.000
-53.449	300.760	372.000
-53.362	300.495	372.000
-53.284	301.016	372.000
-53.169	301.026	372.000
-52.534	300.685	372.000
-51.107	265.645	373.000
-50.960	265.685	373.000
-64.557	233.143	374.000
-62.958	232.306	374.000
384.371	318.046	375.000
384.505	318.474	375.000
389.116	259.348	376.000
388.631	259.141	376.000
389.070	259.049	376.000
388.590	259.189	376.000
388.189	259.054	376.000
388.535	259.137	376.000
388.601	259.335	376.000
388.494	259.430	376.000
388.945	260.073	376.000
388.667	259.412	376.000
388.932	259.447	376.000
389.157	259.348	376.000
388.579	258.849	376.000
324.424	203.182	377.000
323.812	203.102	377.000
233.576	310.812	378.000
233.321	311.101	378.000
320.087	355.649	379.000
320.230	354.441	379.000
322.004	352.684	379.000
-93.362	285.740	380.000
-91.926	286.546	380.000
185.063	281.422	381.000
185.100	281.644	381.000
185.176	280.238	381.000
185.163	279.554	381.000
-53.421	264.795	382.000
-53.224	266.750	382.000
-52.932	266.927	382.000
-51.682	267.314	382.000
-50.837	266.592	382.000
-75.129	240.752	383.000
-74.408	241.141	383.000
-35.678	237.756	384.000
-34.944	237.026	384.000
-36.203	237.231	384.000
62.686	283.273	385.000
61.990	284.248	385.000
62.670	284.577	385.000
62.344	284.845	385.000
62.049	284.114	385.000
63.322	282.038	385.000
63.983	281.633	385.000
63.821	280.188	385.000
384.061	318.025	386.000
383.952	321.028	386.000
-1.819	288.415	387.000
-1.465	288.584	387.000
108.591	260.602	388.000
108.174	260.562	388.000
230.215	141.722	389.000
231.008	141.969	389.000
230.687	141.752	389.000
231.295	142.359	389.000
231.024	141.432	389.000
-16.313	237.786	390.000
-16.504	237.369	390.000
244.154	255.270	391.000
245.383	254.733	391.000
245.775	255.708	391.000
244.409	255.728	391.000
244.821	255.862	391.000
297.708	79.085	392.000
298.471	78.863	392.000
298.739	79.500	392.000
299.951	79.308	392.000
301.071	78.958	392.000
301.566	79.317	392.000
302.609	78.947	392.000
303.620	78.460	392.000
303.179	78.809	392.000
323.821	203.435	393.000
323.421	203.282	393.000
323.740	203.260	393.000
324.063	203.234	393.000
184.901	280.645	394.000
183.562	280.080	394.000
183.584	279.439	394.000
182.551	279.540	394.000
202.874	261.502	395.000
204.100	262.493	395.000
203.345	262.885	395.000
202.348	262.515	395.000
201.526	261.931	395.000
201.180	261.841	395.000
354.043	307.332	396.000
354.224	306.146	396.000
356.127	307.563	396.000
357.161	309.013	396.000
-2.418	289.081	397.000
-2.054	289.554	397.000
-1.986	289.262	397.000
-1.701	289.467	397.000
-2.184	289.504	397.000
-2.529	288.534	397.000
-53.066	300.843	398.000
-53.051	300.167	398.000
-53.588	300.224	398.000
-53.360	300.384	398.000
-52.737	300.109	398.000
-52.995	300.221	398.000
-53.726	300.594	398.000
-52.722	300.668	398.000
-52.988	300.373	398.000
-53.080	300.178	398.000
-53.122	300.313	398.000
-52.582	300.655	398.000
-52.780	300.700	398.000
-18.409	310.818	399.000
-18.119	310.546	399.000
251.361	245.831	400.000
251.225	245.349	400.000
251.116	246.201	400.000
80.706	303.142	401.000
80.218	303.908	401.000
80.545	303.967	401.000
80.871	302.773	401.000
80.508	302.975	401.000
80.542	303.283	401.000
-17.838	236.712	402.000
-20.008	236.749	402.000
82.719	288.597	403.000
82.516	289.092	403.000
82.774	289.462	403.000
81.446	290.554	403.000
308.415	191.749	404.000
308.706	191.437	404.000
28.804	337.398	405.000
28.578	337.191	405.000
312.061	335.625	406.000
310.532	335.445	406.000
309.460	335.625	406.000
309.562	335.860	406.000
310.080	335.753	406.000
309.829	336.541	406.000
309.246	337.280	406.000
309.479	337.081	406.000
309.821	337.036	406.000
307.370	314.844	407.000
307.324	312.948	407.000
306.536	311.221	407.000
305.133	309.738	407.000
-20.350	237.240	408.000
-21.135	238.074	408.000
-21.207	237.308	408.000
-21.596	236.434	408.000
281.080	148.936	409.000
281.349	148.856	409.000
281.374	148.828	409.000
389.439	259.623	410.000
390.160	259.583	410.000
388.871	259.110	410.000
389.270	259.847	410.000
-52.391	266.161	411.000
-52.238	266.539	411.000
-52.267	266.403	411.000
29.372	337.806	412.000
29.531	337.484	412.000
123.061	278.355	413.000
122.327	278.584	413.000
348.210	312.560	414.000
348.979	313.179	414.000
348.712	313.251	414.000
301.960	78.551	415.000
302.469	78.834	415.000
302.809	78.987	415.000
302.504	78.227	415.000
302.683	77.507	415.000
302.894	77.231	415.000
4.920	261.062	416.000
5.376	260.656	416.000
5.630	261.098	416.000
5.423	260.392	416.000
29.349	337.789	417.000
30.140	336.571	417.000
123.194	279.323	418.000
121.641	277.197	418.000
281.418	148.262	419.000
281.277	148.400	419.000
281.437	146.185	419.000
282.036	146.855	419.000
282.273	146.682	419.000
282.094	147.175	419.000
64.097	322.243	420.000
63.447	322.403	420.000
62.807	322.703	420.000
62.945	323.108	420.000
63.780	322.786	420.000
65.153	323.139	420.000
200.283	263.023	421.000
200.710	264.642	421.000
201.046	263.697	421.000
271.425	303.695	422.000
270.652	303.667	422.000
389.528	259.993	423.000
388.906	260.113	423.000
389.611	260.049	423.000
389.338	260.039	423.000
-53.300	301.108	424.000
-53.232	300.456	424.000
5.467	260.351	425.000
5.018	260.171	425.000
4.728	261.092	425.000
4.851	260.648	425.000
4.633	260.916	425.000
347.063	362.225	426.000
347.842	361.401	426.000
346.562	359.999	426.000
303.675	77.392	427.000
303.420	77.624	427.000
61.948	281.682	428.000
63.454	281.054	428.000
63.759	280.480	428.000
63.137	280.332	428.000
87.484	236.900	429.000
87.506	236.859	429.000
86.993	237.850	429.000
87.239	236.822	429.000
86.781	235.406	429.000
87.113	235.544	429.000
87.306	234.986	429.000
215.454	249.829	430.000
213.314	247.889	430.000
282.179	147.059	431.000
281.832	146.739	431.000
-53.325	300.999	432.000
-52.858	300.684	432.000
346.560	358.543	433.000
346.643	357.769	433.000
347.281	358.394	433.000
347.030	360.047	433.000
98.770	261.635	434.000
98.097	261.444	434.000
98.757	260.990	434.000
99.734	260.249	434.000
101.307	260.467	434.000
100.259	259.611	434.000
100.048	259.378	434.000
99.200	259.565	434.000
100.336	259.975	434.000
99.118	260.317	434.000
98.840	260.954	434.000
99.214	260.129	434.000
98.709	258.927	434.000
98.634	259.494	434.000
98.397	259.052	434.000
97.713	259.268	434.000
98.801	259.730	434.000
98.112	258.101	434.000
5.050	260.958	435.000
4.945	261.146	435.000
4.864	261.124	435.000
5.271	261.200	435.000
5.141	260.889	435.000
5.034	260.757	435.000
4.771	261.257	435.000
389.205	259.914	436.000
389.479	259.456	436.000
389.135	259.806	436.000
388.930	259.993	436.000
389.010	259.657	436.000
388.942	259.799	436.000
388.521	259.901	436.000
388.996	260.162	436.000
389.323	260.356	436.000
389.052	259.384	436.000
389.178	259.886	436.000
388.958	259.330	436.000
389.549	259.346	436.000
388.575	259.392	436.000
389.325	259.271	436.000
[truncated: 42,885 more rows]
