# Supplementary material for: The transpeptidase PBP2 governs initial localization and activity of the major cell-wall synthesis machinery in E. coli
Source: eLife. 2020 Feb 20;9:e50629. doi: 10.7554/eLife.50629 (PMC7089770; doi:10.7554/eLife.50629)
Supplement: Source data 1. [file elife-50629-data1.zip › data/fast/PAmCherry/PBP2OverExp_3.txt]

X Y ID
31.539	345.787	1.000
31.629	345.983	1.000
31.189	345.982	1.000
60.741	328.087	2.000
59.035	326.953	2.000
59.288	326.721	2.000
-100.717	298.397	3.000
-100.028	298.013	3.000
-99.981	298.457	3.000
-86.650	291.162	4.000
-86.894	290.774	4.000
-86.195	290.675	4.000
-87.057	290.251	4.000
-86.798	290.589	4.000
228.752	225.030	5.000
229.934	225.226	5.000
258.818	254.217	6.000
257.946	254.105	6.000
258.177	253.921	6.000
258.455	254.369	6.000
273.510	286.428	7.000
273.655	286.090	7.000
418.987	262.454	8.000
419.308	262.411	8.000
490.779	276.572	9.000
491.091	276.991	9.000
4.750	325.379	10.000
5.526	323.659	10.000
241.570	200.079	11.000
241.394	199.242	11.000
244.304	225.764	12.000
245.671	223.921	12.000
338.447	280.607	13.000
338.185	280.103	13.000
338.252	278.172	13.000
339.145	279.562	13.000
339.513	277.525	13.000
339.903	278.925	13.000
340.274	278.969	13.000
338.986	278.065	13.000
337.075	277.502	13.000
336.173	277.563	13.000
336.513	277.432	13.000
337.114	277.681	13.000
337.217	276.588	13.000
336.437	276.866	13.000
397.463	280.119	14.000
397.021	280.170	14.000
445.696	300.670	15.000
444.308	301.584	15.000
445.069	300.411	15.000
445.742	301.060	15.000
445.948	299.767	15.000
13.639	340.621	16.000
13.489	341.133	16.000
174.657	162.428	17.000
174.980	163.061	17.000
185.266	174.064	18.000
185.521	175.479	18.000
184.618	175.285	18.000
184.813	177.239	18.000
183.773	178.280	18.000
163.919	32.282	19.000
163.340	32.103	19.000
160.914	8.990	20.000
158.539	7.674	20.000
320.926	312.962	21.000
321.815	313.308	21.000
339.569	353.818	22.000
340.039	353.678	22.000
404.497	343.035	23.000
404.349	342.005	23.000
403.201	341.673	23.000
246.523	268.941	24.000
246.919	268.177	24.000
303.254	274.592	25.000
304.506	275.787	25.000
304.973	275.943	25.000
306.485	276.741	25.000
307.920	276.533	25.000
353.954	311.694	26.000
354.822	311.644	26.000
354.966	312.688	26.000
375.915	323.000	27.000
375.518	324.555	27.000
376.268	325.420	27.000
404.643	303.489	28.000
404.084	305.263	28.000
402.854	305.918	28.000
402.530	306.106	28.000
402.890	307.309	28.000
491.280	276.517	29.000
491.055	277.387	29.000
490.807	277.218	29.000
491.137	276.910	29.000
490.963	276.892	29.000
-11.704	343.836	30.000
-11.309	343.247	30.000
-11.263	343.086	30.000
-11.500	342.970	30.000
-11.210	343.209	30.000
-11.144	343.570	30.000
-11.071	343.235	30.000
-11.326	343.212	30.000
-10.968	343.220	30.000
-10.834	343.028	30.000
-11.062	343.297	30.000
-11.169	343.604	30.000
-11.050	343.631	30.000
-11.136	343.712	30.000
-11.595	343.496	30.000
-11.443	343.612	30.000
-11.031	343.575	30.000
-11.497	343.447	30.000
-11.708	343.267	30.000
-11.726	343.427	30.000
-11.425	343.435	30.000
-12.033	343.658	30.000
-12.005	343.221	30.000
-11.865	343.676	30.000
-11.919	343.325	30.000
-12.053	343.648	30.000
-11.956	343.537	30.000
-11.660	343.575	30.000
-11.357	343.915	30.000
-11.750	343.760	30.000
-11.455	343.880	30.000
-11.411	343.581	30.000
-100.906	296.057	31.000
-100.939	295.362	31.000
240.029	174.860	32.000
238.937	175.427	32.000
237.336	176.337	32.000
238.391	176.175	32.000
238.163	175.603	32.000
238.215	175.623	32.000
316.083	326.273	33.000
315.239	327.453	33.000
313.367	328.990	33.000
314.608	328.503	33.000
316.187	327.515	33.000
164.928	30.615	34.000
165.495	29.729	34.000
164.946	29.912	34.000
165.205	29.071	34.000
163.589	30.393	34.000
164.383	31.363	34.000
164.683	30.665	34.000
218.458	334.750	35.000
216.837	334.997	35.000
296.200	287.080	36.000
296.723	287.114	36.000
322.550	313.671	37.000
322.892	315.274	37.000
339.590	353.418	38.000
339.754	355.010	38.000
394.590	332.935	39.000
395.108	332.987	39.000
406.229	321.585	40.000
406.598	322.034	40.000
406.621	321.330	40.000
406.576	321.925	40.000
407.106	321.243	40.000
406.666	321.235	40.000
425.701	307.180	41.000
426.211	307.145	41.000
458.700	303.732	42.000
459.800	304.590	42.000
459.939	304.952	42.000
459.272	304.278	42.000
459.530	304.074	42.000
459.755	303.979	42.000
-53.798	348.185	43.000
-53.601	347.865	43.000
-54.585	347.311	43.000
-54.500	347.533	43.000
31.811	345.892	44.000
31.720	345.988	44.000
-47.712	335.540	45.000
-47.862	334.942	45.000
-47.691	334.730	45.000
-47.539	334.305	45.000
324.697	295.463	46.000
324.454	295.836	46.000
324.679	295.943	46.000
324.927	296.769	46.000
325.362	296.676	46.000
138.293	338.989	47.000
137.507	338.580	47.000
316.026	283.089	48.000
316.524	283.119	48.000
217.581	334.292	49.000
218.313	332.839	49.000
324.349	317.359	50.000
323.987	315.320	50.000
221.963	281.936	51.000
221.471	282.044	51.000
249.983	243.887	52.000
249.808	244.222	52.000
250.175	243.786	52.000
249.476	244.414	52.000
425.761	308.480	53.000
430.929	310.988	53.000
439.847	286.245	54.000
440.581	286.380	54.000
446.087	298.916	55.000
445.648	298.691	55.000
494.708	356.596	56.000
495.297	356.066	56.000
494.720	355.581	56.000
-70.288	292.265	57.000
-70.376	292.163	57.000
273.095	286.899	58.000
272.372	287.705	58.000
285.180	321.189	59.000
286.821	321.770	59.000
-48.285	332.880	60.000
-48.210	333.413	60.000
-47.832	332.808	60.000
-47.888	331.745	60.000
-48.194	331.511	60.000
184.317	176.360	61.000
184.425	177.425	61.000
206.336	187.651	62.000
206.648	187.443	62.000
235.977	175.079	63.000
237.342	173.274	63.000
237.652	173.967	63.000
237.520	174.231	63.000
297.128	287.025	64.000
296.771	286.456	64.000
295.348	333.758	65.000
295.826	333.234	65.000
294.378	334.377	65.000
294.119	333.893	65.000
362.506	355.302	66.000
362.815	355.750	66.000
395.635	332.850	67.000
395.332	332.687	67.000
395.327	332.649	67.000
394.292	333.395	67.000
393.544	333.188	67.000
403.372	310.882	68.000
403.661	309.616	68.000
403.199	308.377	68.000
31.367	346.167	69.000
31.664	346.204	69.000
31.338	346.193	69.000
31.357	345.944	69.000
31.337	346.163	69.000
326.201	295.210	70.000
326.624	294.983	70.000
326.013	295.728	70.000
441.119	286.828	71.000
440.966	287.006	71.000
440.250	286.305	71.000
441.865	285.911	71.000
440.974	284.853	71.000
440.876	285.905	71.000
441.223	285.404	71.000
441.435	285.683	71.000
441.497	285.871	71.000
441.858	286.015	71.000
-53.848	347.533	72.000
-54.057	347.959	72.000
429.727	309.008	73.000
428.834	307.554	73.000
185.516	178.812	74.000
186.158	179.891	74.000
184.986	179.235	74.000
366.395	305.423	75.000
366.390	305.604	75.000
366.502	305.479	75.000
274.694	289.401	76.000
273.941	289.830	76.000
272.764	288.819	76.000
271.732	289.024	76.000
271.613	288.360	76.000
288.789	444.142	77.000
288.697	444.439	77.000
432.742	397.739	78.000
434.191	398.203	78.000
434.404	399.288	78.000
165.387	30.580	79.000
165.526	30.850	79.000
165.093	30.563	79.000
165.284	30.697	79.000
165.234	30.490	79.000
165.270	30.398	79.000
165.591	30.481	79.000
236.417	175.885	80.000
236.585	176.270	80.000
311.445	356.474	81.000
311.843	357.109	81.000
335.558	276.667	82.000
336.032	275.389	82.000
336.344	276.346	82.000
463.786	280.630	83.000
463.151	282.699	83.000
461.406	283.089	83.000
460.891	281.664	83.000
-93.346	286.815	84.000
-93.289	286.240	84.000
-92.945	286.005	84.000
-93.201	286.308	84.000
-93.320	286.216	84.000
-92.495	285.980	84.000
-93.568	284.848	84.000
-94.203	284.130	84.000
150.757	290.157	85.000
149.547	290.075	85.000
247.959	242.831	86.000
248.611	243.000	86.000
325.695	295.451	87.000
325.459	294.977	87.000
469.416	356.012	88.000
468.964	357.524	88.000
170.371	167.764	89.000
169.137	168.932	89.000
168.380	168.623	89.000
324.242	318.859	90.000
324.224	319.231	90.000
324.060	319.962	90.000
324.487	319.548	90.000
446.366	299.637	91.000
446.033	299.281	91.000
445.828	299.142	91.000
207.733	189.106	92.000
208.169	188.320	92.000
236.547	180.053	93.000
236.824	181.564	93.000
237.301	182.229	93.000
222.044	283.053	94.000
221.373	281.976	94.000
222.130	281.298	94.000
222.663	280.592	94.000
222.974	280.098	94.000
222.699	280.479	94.000
291.658	336.382	95.000
293.176	335.829	95.000
-56.233	320.478	96.000
-56.952	320.849	96.000
-56.068	321.508	96.000
-69.634	294.183	97.000
-69.896	293.890	97.000
151.873	34.181	98.000
153.054	34.556	98.000
465.236	386.048	99.000
466.022	386.976	99.000
245.967	242.357	100.000
245.367	242.742	100.000
244.065	242.238	100.000
270.679	287.758	101.000
271.393	287.763	101.000
460.986	281.208	102.000
460.636	282.191	102.000
460.563	282.587	102.000
459.751	280.740	102.000
394.312	384.629	103.000
394.498	385.376	103.000
394.067	385.391	103.000
232.695	225.061	104.000
231.620	224.855	104.000
296.990	284.339	105.000
297.703	285.640	105.000
297.239	285.854	105.000
450.214	334.962	106.000
451.138	334.910	106.000
452.045	334.845	106.000
-69.560	294.839	107.000
-70.414	295.474	107.000
-70.457	295.624	107.000
142.653	16.254	108.000
142.284	16.594	108.000
323.754	318.931	109.000
324.476	318.886	109.000
323.278	319.338	109.000
217.551	173.707	110.000
217.671	173.946	110.000
217.126	172.693	110.000
217.102	173.083	110.000
217.335	173.102	110.000
217.198	173.207	110.000
216.961	173.004	110.000
244.176	241.267	111.000
245.734	241.624	111.000
-55.314	321.640	112.000
-55.353	320.178	112.000
-54.053	319.198	112.000
-54.726	320.356	112.000
-54.775	319.972	112.000
297.127	284.772	113.000
296.796	285.636	113.000
454.315	336.389	114.000
455.591	335.072	114.000
166.644	168.150	115.000
165.799	168.910	115.000
165.482	169.250	115.000
247.634	243.043	116.000
248.015	243.447	116.000
247.870	242.998	116.000
457.964	304.035	117.000
458.339	304.318	117.000
468.069	356.331	118.000
467.491	355.900	118.000
465.381	354.235	118.000
465.038	353.461	118.000
465.172	354.460	118.000
142.320	18.033	119.000
143.204	18.455	119.000
143.246	19.502	119.000
257.718	307.685	120.000
257.181	308.825	120.000
256.984	308.279	120.000
425.202	276.246	121.000
426.202	276.263	121.000
493.134	287.869	122.000
493.728	289.268	122.000
493.857	290.104	122.000
494.620	290.519	122.000
493.793	289.527	122.000
493.395	290.065	122.000
493.316	288.649	122.000
479.504	359.771	123.000
479.559	360.326	123.000
479.833	360.072	123.000
479.721	360.527	123.000
232.232	226.283	124.000
232.783	225.382	124.000
232.526	226.638	124.000
230.844	225.684	124.000
230.541	224.232	124.000
230.012	225.947	124.000
230.260	226.187	124.000
231.287	226.334	124.000
231.595	226.279	124.000
231.922	226.171	124.000
232.633	226.421	124.000
232.464	226.244	124.000
-41.749	322.164	125.000
-41.726	322.406	125.000
-42.122	323.174	125.000
-41.473	322.893	125.000
461.546	279.680	126.000
461.006	279.918	126.000
462.253	279.760	126.000
462.291	280.382	126.000
463.354	281.789	126.000
138.198	45.810	127.000
138.264	45.654	127.000
138.299	45.197	127.000
138.930	44.027	127.000
139.713	43.635	127.000
139.703	43.776	127.000
139.596	43.118	127.000
139.682	43.258	127.000
150.524	30.188	128.000
149.981	30.909	128.000
150.207	31.875	128.000
149.596	32.237	128.000
150.205	30.786	128.000
-39.960	322.684	129.000
-40.421	323.138	129.000
-42.261	325.324	129.000
479.958	360.310	130.000
479.076	359.107	130.000
166.051	168.339	131.000
166.478	170.022	131.000
165.541	171.261	131.000
165.917	172.227	131.000
256.519	340.304	132.000
255.589	339.679	132.000
457.586	304.297	133.000
458.176	304.144	133.000
-41.880	325.319	134.000
-41.596	324.722	134.000
-41.373	324.884	134.000
336.611	274.568	135.000
336.548	274.857	135.000
335.974	273.922	135.000
441.924	285.487	136.000
441.659	284.916	136.000
279.284	351.745	137.000
279.197	352.517	137.000
478.437	357.331	138.000
476.938	358.007	138.000
235.870	183.110	139.000
236.384	183.658	139.000
236.575	183.337	139.000
237.082	184.139	139.000
237.164	183.428	139.000
238.621	182.790	139.000
238.031	181.524	139.000
239.577	180.703	139.000
241.247	180.941	139.000
241.418	181.187	139.000
464.995	279.155	140.000
463.593	278.421	140.000
464.094	280.019	140.000
463.887	281.515	140.000
462.197	281.350	140.000
460.585	283.669	140.000
459.334	283.741	140.000
458.895	285.037	140.000
461.661	284.760	140.000
462.626	283.573	140.000
462.801	283.302	140.000
462.103	282.356	140.000
463.230	282.843	140.000
462.355	284.263	140.000
462.853	285.630	140.000
462.769	285.546	140.000
460.849	284.039	140.000
196.116	255.168	141.000
196.629	253.272	141.000
195.802	253.164	141.000
196.713	254.210	141.000
196.562	254.291	141.000
197.432	252.777	141.000
198.595	254.750	141.000
197.332	253.691	141.000
196.078	251.501	141.000
196.673	249.165	141.000
195.305	248.552	141.000
194.987	250.364	141.000
196.698	251.440	141.000
195.635	252.217	141.000
-41.694	324.196	142.000
-41.935	323.436	142.000
-41.910	323.153	142.000
-42.482	322.797	142.000
-42.414	322.448	142.000
-42.600	323.072	142.000
-42.204	322.357	142.000
139.486	44.184	143.000
139.377	44.155	143.000
139.528	43.959	143.000
138.659	44.175	143.000
139.413	43.842	143.000
140.284	44.393	143.000
140.099	45.101	143.000
139.437	46.947	143.000
165.879	172.114	144.000
165.159	171.281	144.000
468.426	356.448	145.000
468.845	357.632	145.000
350.431	295.610	146.000
351.360	296.780	146.000
350.781	297.600	146.000
350.609	297.034	146.000
351.537	296.388	146.000
351.741	295.546	146.000
350.108	294.723	146.000
350.193	294.546	146.000
350.003	293.986	146.000
222.762	264.558	147.000
224.173	265.040	147.000
238.249	256.087	148.000
239.986	255.857	148.000
239.563	255.628	148.000
440.416	284.668	149.000
439.790	285.084	149.000
439.024	285.548	149.000
154.551	33.300	150.000
153.970	33.418	150.000
84.440	324.862	151.000
84.483	325.178	151.000
238.594	256.430	152.000
239.115	255.964	152.000
458.152	303.382	153.000
457.790	304.117	153.000
137.894	44.950	154.000
138.342	44.812	154.000
138.362	45.232	154.000
137.977	46.579	154.000
197.392	250.290	155.000
197.692	248.519	155.000
195.921	248.331	155.000
196.445	248.438	155.000
339.803	274.500	156.000
339.518	276.063	156.000
459.055	285.026	157.000
458.605	285.007	157.000
458.085	284.894	157.000
-74.769	292.865	158.000
-74.323	291.958	158.000
-74.341	291.940	158.000
148.883	32.297	159.000
148.372	33.992	159.000
148.665	34.675	159.000
138.428	46.298	160.000
139.011	45.547	160.000
138.034	45.034	160.000
215.254	189.902	161.000
214.607	188.991	161.000
215.839	188.887	161.000
215.875	188.805	161.000
215.869	189.038	161.000
216.514	189.504	161.000
215.632	189.402	161.000
215.297	190.821	161.000
216.028	191.262	161.000
217.190	190.840	161.000
216.030	191.329	161.000
214.342	190.667	161.000
213.871	190.380	161.000
212.987	190.013	161.000
195.298	247.565	162.000
195.027	247.883	162.000
194.524	247.908	162.000
457.392	303.562	163.000
458.590	303.654	163.000
301.765	276.513	164.000
301.189	277.005	164.000
300.033	277.097	164.000
455.610	286.350	165.000
454.854	286.342	165.000
455.131	285.759	165.000
454.914	285.945	165.000
311.359	242.051	166.000
311.520	240.950	166.000
311.680	240.226	166.000
312.894	238.084	166.000
196.243	246.248	167.000
196.418	246.277	167.000
457.842	303.730	168.000
458.177	303.492	168.000
491.028	289.960	169.000
490.658	288.725	169.000
137.776	46.606	170.000
138.448	45.939	170.000
140.190	46.315	170.000
139.739	46.973	170.000
313.447	235.499	171.000
314.687	235.956	171.000
458.204	303.765	172.000
457.844	303.255	172.000
300.173	279.042	173.000
300.126	277.966	173.000
284.345	320.847	174.000
285.087	319.732	174.000
284.743	320.800	174.000
281.751	359.870	175.000
282.010	358.802	175.000
281.847	358.522	175.000
370.394	337.636	176.000
370.322	337.757	176.000
369.259	337.596	176.000
369.782	335.783	176.000
370.591	336.735	176.000
192.907	247.411	177.000
192.263	247.585	177.000
315.348	236.792	178.000
314.871	237.053	178.000
315.260	237.218	178.000
-70.921	326.476	179.000
-71.152	326.293	179.000
-70.624	326.522	179.000
-70.955	327.043	179.000
-72.441	327.170	179.000
-71.950	327.199	179.000
-72.979	328.233	179.000
-73.236	328.482	179.000
-73.777	329.276	179.000
-72.828	328.584	179.000
-72.468	329.307	179.000
-72.254	328.589	179.000
-72.397	327.900	179.000
-73.336	327.902	179.000
-73.111	328.108	179.000
-73.233	328.320	179.000
-73.282	327.990	179.000
-73.348	327.734	179.000
-73.164	327.583	179.000
-73.061	327.727	179.000
-72.981	328.115	179.000
-72.882	327.658	179.000
-73.462	328.930	179.000
-74.290	329.692	179.000
-73.800	329.827	179.000
-75.060	330.854	179.000
396.667	308.483	180.000
396.179	308.864	180.000
396.469	309.015	180.000
396.280	309.071	180.000
396.844	308.675	180.000
398.098	309.562	180.000
398.922	309.866	180.000
398.863	310.576	180.000
400.472	311.609	180.000
400.229	312.606	180.000
400.071	312.032	180.000
397.327	312.536	180.000
397.459	313.126	180.000
398.024	313.497	180.000
314.763	236.616	181.000
315.115	236.939	181.000
315.274	236.906	181.000
313.598	236.818	181.000
314.819	237.210	181.000
314.398	238.228	181.000
313.642	238.853	181.000
314.243	239.258	181.000
313.939	238.902	181.000
314.040	238.742	181.000
314.415	238.220	181.000
314.925	237.577	181.000
6.799	347.081	182.000
5.403	347.688	182.000
3.110	347.354	182.000
3.419	347.245	182.000
191.919	243.109	183.000
192.646	242.849	183.000
190.779	243.553	183.000
191.577	245.430	183.000
212.891	173.471	184.000
213.092	174.443	184.000
339.081	275.540	185.000
337.665	276.137	185.000
337.409	274.980	185.000
338.723	274.453	185.000
282.333	320.054	186.000
283.441	320.408	186.000
193.249	245.756	187.000
193.718	246.495	187.000
193.734	246.761	187.000
194.082	246.609	187.000
4.248	348.698	188.000
5.191	348.420	188.000
301.876	314.771	189.000
303.691	315.114	189.000
304.460	314.006	189.000
315.353	236.288	190.000
314.759	235.088	190.000
313.508	235.677	190.000
313.193	235.327	190.000
312.475	236.042	190.000
279.888	356.085	191.000
279.964	356.138	191.000
336.904	275.053	192.000
335.694	276.273	192.000
178.886	166.556	193.000
179.190	166.037	193.000
178.594	166.502	193.000
177.779	166.879	193.000
177.853	166.860	193.000
178.664	167.343	193.000
178.320	167.062	193.000
194.148	248.003	194.000
195.056	249.212	194.000
195.367	250.002	194.000
261.412	439.866	195.000
261.305	439.535	195.000
261.480	440.195	195.000
312.232	236.287	196.000
313.141	236.390	196.000
313.621	236.220	196.000
313.386	236.174	196.000
336.227	275.797	197.000
337.975	274.610	197.000
336.004	276.787	197.000
336.412	276.606	197.000
337.202	277.428	197.000
337.457	278.212	197.000
337.701	278.117	197.000
462.942	283.595	198.000
463.300	283.446	198.000
464.784	283.389	198.000
465.242	283.129	198.000
465.854	283.598	198.000
465.197	283.887	198.000
465.015	283.798	198.000
230.468	177.617	199.000
230.172	177.798	199.000
229.365	177.459	199.000
229.170	177.343	199.000
431.329	318.764	200.000
431.526	318.538	200.000
431.545	318.426	200.000
432.557	318.801	200.000
177.934	166.482	201.000
177.845	166.856	201.000
177.380	165.745	201.000
177.390	165.582	201.000
193.702	245.495	202.000
194.145	245.464	202.000
226.774	220.082	203.000
226.666	220.408	203.000
464.547	284.280	204.000
464.730	284.777	204.000
465.116	284.187	204.000
401.102	308.011	205.000
401.565	307.868	205.000
401.275	307.737	205.000
401.059	307.757	205.000
400.806	307.707	205.000
-76.748	329.283	206.000
-74.866	329.227	206.000
-74.166	329.870	206.000
-75.159	330.459	206.000
467.735	281.644	207.000
468.280	282.269	207.000
60.469	328.911	208.000
60.650	329.306	208.000
61.657	330.814	208.000
61.797	329.197	208.000
62.275	328.883	208.000
310.263	237.288	209.000
310.820	237.184	209.000
223.873	218.011	210.000
224.299	217.572	210.000
223.892	218.490	210.000
309.950	238.365	211.000
310.217	239.162	211.000
-77.384	329.764	212.000
-75.952	328.145	212.000
256.719	302.510	213.000
256.101	303.390	213.000
257.192	303.510	213.000
257.808	304.915	213.000
-75.315	326.891	214.000
-74.660	325.382	214.000
-74.479	325.270	214.000
308.985	238.709	215.000
308.790	239.380	215.000
430.508	319.098	216.000
431.136	318.318	216.000
309.519	238.563	217.000
309.370	239.585	217.000
340.191	394.133	218.000
338.681	394.645	218.000
138.423	45.299	219.000
138.566	45.208	219.000
138.329	44.430	219.000
137.670	45.275	219.000
139.335	45.443	219.000
414.146	78.293	220.000
413.287	78.653	220.000
309.197	238.555	221.000
308.889	238.810	221.000
-74.814	328.365	222.000
-74.127	326.799	222.000
254.937	306.273	223.000
253.974	303.907	223.000
253.417	303.489	223.000
253.412	304.137	223.000
254.696	304.433	223.000
308.866	237.774	224.000
309.535	238.101	224.000
-73.955	327.332	225.000
-74.040	327.303	225.000
-73.156	328.162	225.000
309.881	238.660	226.000
308.858	238.391	226.000
309.410	239.218	227.000
311.430	238.929	227.000
255.207	302.660	228.000
253.878	301.990	228.000
253.451	302.009	228.000
253.173	302.402	228.000
188.230	174.903	229.000
187.081	174.220	229.000
187.256	174.639	229.000
187.377	175.200	229.000
188.433	176.262	229.000
187.783	176.037	230.000
187.756	175.748	230.000
187.280	176.121	230.000
186.734	177.467	230.000
308.540	235.596	231.000
309.634	236.035	231.000
309.601	237.603	232.000
310.451	237.321	232.000
309.599	237.089	232.000
310.002	236.769	232.000
218.862	272.590	233.000
219.076	273.063	233.000
218.140	274.573	233.000
217.633	276.632	234.000
217.672	275.764	234.000
217.127	276.302	234.000
217.998	276.669	235.000
218.510	277.274	235.000
219.367	276.994	235.000
219.533	275.848	235.000
219.616	275.386	235.000
220.000	276.525	235.000
219.697	276.636	235.000
219.153	276.333	235.000
219.646	275.319	235.000
328.961	347.488	236.000
329.589	346.485	236.000
219.058	276.831	237.000
220.442	275.475	237.000
-45.699	346.828	238.000
-46.446	348.097	238.000
-14.476	342.933	239.000
-14.548	341.748	239.000
-14.876	342.002	239.000
-14.662	342.718	239.000
-14.592	341.833	239.000
-13.841	341.762	239.000
-5.082	330.254	240.000
-5.302	330.270	240.000
-5.110	328.866	240.000
56.448	327.047	241.000
57.077	326.452	241.000
55.731	327.590	241.000
-53.748	318.509	242.000
-51.679	316.993	242.000
158.216	17.100	243.000
158.159	17.611	243.000
157.203	17.364	243.000
157.982	17.678	243.000
158.625	18.499	243.000
159.381	21.871	243.000
161.140	22.713	243.000
161.938	22.760	243.000
162.320	22.306	243.000
162.218	22.856	243.000
223.643	221.363	244.000
223.570	220.837	244.000
242.111	175.803	245.000
242.179	174.882	245.000
242.106	175.135	245.000
219.530	276.470	246.000
219.501	276.520	246.000
219.883	275.481	246.000
219.953	275.727	246.000
220.594	274.947	246.000
220.026	275.761	246.000
241.430	244.059	247.000
241.298	244.151	247.000
240.719	244.319	247.000
269.884	262.813	248.000
269.838	262.652	248.000
269.934	262.672	248.000
269.996	262.752	248.000
270.050	263.188	248.000
269.872	262.795	248.000
269.990	263.131	248.000
269.716	262.822	248.000
269.957	262.739	248.000
269.861	262.781	248.000
337.337	292.158	249.000
337.156	291.786	249.000
337.042	292.333	249.000
336.417	292.171	249.000
340.493	315.957	250.000
340.938	315.846	250.000
341.455	316.229	250.000
342.585	316.535	250.000
342.376	315.549	250.000
395.520	308.257	251.000
395.780	308.442	251.000
395.361	308.256	251.000
395.338	307.855	251.000
395.444	308.227	251.000
395.708	308.062	251.000
395.534	308.148	251.000
395.337	308.384	251.000
394.804	308.756	251.000
395.121	308.664	251.000
395.510	308.770	251.000
395.244	308.465	251.000
395.584	308.461	251.000
395.607	308.307	251.000
395.381	308.620	251.000
395.525	308.271	251.000
395.543	308.728	251.000
395.887	308.611	251.000
468.130	247.845	252.000
468.056	248.194	252.000
299.228	301.514	253.000
298.568	302.154	253.000
298.971	301.105	253.000
-30.194	322.813	254.000
-30.389	322.118	254.000
-29.073	321.711	254.000
-28.212	322.149	254.000
170.771	173.649	255.000
170.861	173.468	255.000
443.112	262.804	256.000
447.129	263.404	256.000
447.214	263.778	256.000
447.650	263.563	256.000
449.808	262.979	256.000
479.783	228.510	257.000
479.969	228.907	257.000
480.362	229.135	257.000
479.760	228.643	257.000
486.521	239.094	258.000
487.200	239.181	258.000
487.678	238.470	258.000
487.967	238.873	258.000
487.867	238.824	258.000
487.500	239.771	258.000
486.752	239.868	258.000
-53.819	348.091	259.000
-54.822	347.580	259.000
-55.971	347.172	259.000
-56.466	346.378	259.000
-57.188	346.080	259.000
-57.881	346.591	259.000
215.682	171.244	260.000
216.306	168.995	260.000
256.535	302.039	261.000
257.299	302.666	261.000
390.617	295.119	262.000
391.606	295.091	262.000
392.662	295.684	262.000
462.171	280.361	263.000
463.020	280.084	263.000
464.314	279.638	263.000
-45.735	347.078	264.000
-45.842	347.481	264.000
-46.232	345.164	264.000
-45.055	345.274	264.000
54.700	327.241	265.000
55.068	327.011	265.000
54.481	327.078	265.000
54.187	324.313	265.000
235.784	195.460	266.000
236.674	195.763	266.000
237.884	196.496	266.000
238.052	197.258	266.000
237.073	197.479	266.000
238.352	194.635	266.000
238.506	193.960	266.000
170.891	173.582	267.000
170.626	173.540	267.000
170.958	173.655	267.000
170.649	173.902	267.000
170.550	173.531	267.000
170.617	173.601	267.000
170.589	173.450	267.000
170.683	173.479	267.000
170.509	173.540	267.000
171.121	173.279	267.000
170.708	173.416	267.000
170.357	173.444	267.000
170.195	173.443	267.000
170.706	173.344	267.000
170.622	173.247	267.000
170.698	173.506	267.000
170.517	173.126	267.000
170.646	172.967	267.000
170.994	172.938	267.000
170.670	173.524	267.000
170.593	173.237	267.000
170.682	173.355	267.000
170.951	173.357	267.000
170.617	173.565	267.000
336.423	292.698	268.000
336.168	292.695	268.000
336.483	291.871	268.000
336.577	291.630	268.000
337.389	292.323	268.000
337.537	291.920	268.000
337.166	292.492	268.000
336.312	291.967	268.000
420.655	316.004	269.000
419.550	315.103	269.000
418.776	315.856	269.000
421.640	325.900	270.000
422.608	325.800	270.000
422.498	327.522	270.000
422.945	328.038	270.000
416.844	368.409	271.000
416.286	369.992	271.000
33.233	333.902	272.000
31.466	332.925	272.000
31.167	333.352	272.000
-51.126	318.020	273.000
-51.495	318.476	273.000
-51.625	317.417	273.000
404.826	349.764	274.000
405.491	349.103	274.000
406.450	348.841	274.000
416.584	341.429	275.000
417.470	341.742	275.000
-13.618	340.308	276.000
-12.861	340.398	276.000
235.305	242.758	277.000
234.339	242.044	277.000
233.814	240.994	277.000
233.660	241.729	277.000
461.672	263.646	278.000
462.705	264.193	278.000
462.945	263.988	278.000
464.102	264.501	278.000
463.102	263.281	278.000
462.712	262.466	278.000
462.103	262.667	278.000
461.769	261.269	278.000
480.651	229.321	279.000
480.367	229.585	279.000
480.974	228.961	279.000
480.200	229.305	279.000
210.678	284.167	280.000
210.878	283.989	280.000
210.795	283.554	280.000
210.242	284.046	280.000
210.407	283.754	280.000
210.425	282.608	280.000
210.089	282.814	280.000
231.013	310.192	281.000
231.298	309.891	281.000
444.315	289.409	282.000
445.814	289.943	282.000
54.551	323.559	283.000
54.960	322.996	283.000
-112.342	301.454	284.000
-112.483	301.849	284.000
-112.462	302.412	284.000
-111.315	301.697	284.000
-111.055	300.619	284.000
299.165	306.294	285.000
298.061	305.529	285.000
297.215	304.590	285.000
298.202	303.957	285.000
296.751	303.147	285.000
297.861	303.924	285.000
297.770	302.982	285.000
297.373	303.323	285.000
297.223	303.954	285.000
297.404	305.042	285.000
297.169	305.375	285.000
392.653	296.917	286.000
392.293	295.810	286.000
392.691	295.749	286.000
393.648	297.464	286.000
419.185	315.457	287.000
419.546	315.272	287.000
419.992	314.514	287.000
421.110	317.454	287.000
420.394	318.099	287.000
464.711	300.265	288.000
464.389	300.315	288.000
463.666	300.732	288.000
462.795	300.958	288.000
-52.026	318.342	289.000
-51.827	317.914	289.000
-53.252	318.156	289.000
-52.673	318.470	289.000
-54.088	316.926	289.000
-54.419	317.559	289.000
255.289	337.850	290.000
254.639	337.654	290.000
304.569	267.053	291.000
304.325	267.867	291.000
366.812	402.924	292.000
366.537	403.107	292.000
422.713	327.838	293.000
423.797	328.168	293.000
425.469	327.746	293.000
449.873	260.083	294.000
450.265	260.861	294.000
449.960	260.811	294.000
450.290	261.222	294.000
449.304	260.654	294.000
449.368	259.904	294.000
450.162	258.813	294.000
451.153	258.634	294.000
486.582	239.840	295.000
488.004	240.979	295.000
487.120	240.753	295.000
487.214	240.326	295.000
487.932	240.635	295.000
488.296	239.912	295.000
487.478	240.576	295.000
121.272	33.181	296.000
121.604	32.829	296.000
162.608	22.589	297.000
162.253	22.091	297.000
161.917	22.182	297.000
162.321	22.695	297.000
162.786	23.171	297.000
162.883	23.476	297.000
163.591	22.922	297.000
163.193	23.159	297.000
163.316	23.115	297.000
163.895	22.746	297.000
163.897	23.375	297.000
495.772	355.754	298.000
495.864	355.843	298.000
496.381	355.820	298.000
24.206	331.602	299.000
24.115	330.892	299.000
23.874	332.101	299.000
415.806	368.956	300.000
416.635	368.137	300.000
437.703	311.041	301.000
437.532	310.346	301.000
437.848	310.889	301.000
-76.393	329.666	302.000
-76.272	330.135	302.000
132.948	409.773	303.000
132.680	409.739	303.000
158.279	11.605	304.000
159.045	11.410	304.000
159.211	10.372	304.000
158.092	10.343	304.000
157.872	10.478	304.000
159.785	11.489	304.000
160.879	11.894	304.000
441.902	247.976	305.000
441.370	246.598	305.000
441.974	247.112	305.000
442.354	247.632	305.000
462.842	301.332	306.000
462.803	301.382	306.000
462.879	301.522	306.000
462.539	301.232	306.000
463.132	300.832	306.000
464.498	301.350	306.000
464.485	301.441	306.000
464.001	301.219	306.000
463.339	300.947	306.000
463.497	300.255	306.000
463.772	300.045	306.000
463.402	300.160	306.000
463.805	300.027	306.000
463.868	299.647	306.000
463.735	300.078	306.000
464.031	300.278	306.000
496.225	355.922	307.000
495.465	355.936	307.000
496.162	355.643	307.000
496.254	355.772	307.000
114.079	341.145	308.000
114.165	340.046	308.000
140.966	326.023	309.000
140.954	326.085	309.000
244.873	271.528	310.000
244.938	271.485	310.000
315.941	286.974	311.000
316.352	284.596	311.000
315.427	283.526	311.000
315.784	283.497	311.000
289.136	445.439	312.000
289.916	445.251	312.000
290.247	361.159	313.000
289.812	362.486	313.000
334.258	292.246	314.000
334.528	291.756	314.000
374.644	374.781	315.000
374.899	373.809	315.000
419.844	318.501	316.000
418.342	319.510	316.000
210.620	282.580	317.000
208.982	282.849	317.000
486.814	239.206	318.000
486.798	240.197	318.000
486.499	240.431	318.000
487.294	240.685	318.000
488.153	240.647	318.000
488.367	240.591	318.000
488.832	240.805	318.000
415.752	369.497	319.000
416.121	369.059	319.000
496.471	355.696	320.000
496.528	355.498	320.000
496.164	355.766	320.000
496.396	355.219	320.000
496.368	356.039	320.000
496.730	355.989	320.000
496.363	355.673	320.000
496.524	355.655	320.000
496.086	355.477	320.000
496.515	355.347	320.000
496.461	354.192	320.000
496.594	354.915	320.000
496.672	353.765	320.000
-7.793	326.896	321.000
-8.176	327.053	321.000
296.881	304.195	322.000
297.839	305.058	322.000
332.590	295.068	323.000
333.704	294.679	323.000
480.336	230.702	324.000
480.931	231.283	324.000
480.780	231.252	324.000
480.483	231.656	324.000
479.095	231.606	324.000
480.296	229.928	324.000
479.790	229.799	324.000
478.950	229.207	324.000
479.851	230.408	324.000
479.396	230.510	324.000
479.141	229.514	324.000
281.085	314.619	325.000
281.348	316.274	325.000
274.212	377.831	326.000
273.629	377.606	326.000
120.933	31.169	327.000
120.318	30.688	327.000
119.908	29.988	327.000
121.397	29.186	327.000
122.081	30.146	327.000
123.521	29.755	327.000
121.768	29.958	327.000
416.245	368.207	328.000
415.871	368.439	328.000
415.840	369.357	328.000
154.610	41.531	329.000
156.240	41.748	329.000
164.327	19.275	330.000
163.946	20.542	330.000
163.564	20.781	330.000
163.307	21.007	330.000
162.611	22.680	330.000
162.715	22.375	330.000
163.497	22.364	330.000
163.116	22.708	330.000
161.853	22.833	330.000
206.899	282.890	331.000
206.827	282.157	331.000
290.854	444.309	332.000
290.251	444.368	332.000
290.495	444.448	332.000
-56.218	315.314	333.000
-56.706	315.628	333.000
-56.626	315.439	333.000
-56.361	315.218	333.000
272.281	379.016	334.000
273.394	379.091	334.000
421.218	396.746	335.000
421.620	396.238	335.000
422.500	395.666	335.000
422.385	395.610	335.000
404.422	349.510	336.000
404.017	348.849	336.000
405.076	348.769	336.000
405.280	348.611	336.000
463.876	300.151	337.000
464.250	299.787	337.000
464.323	299.881	337.000
464.192	299.932	337.000
464.209	299.830	337.000
464.047	300.887	337.000
463.808	301.303	337.000
464.582	301.748	337.000
464.636	302.141	337.000
464.751	302.363	337.000
464.347	302.731	337.000
463.808	302.108	337.000
463.791	301.824	337.000
463.786	301.047	337.000
123.116	31.062	338.000
124.073	30.530	338.000
123.240	30.201	338.000
121.672	29.801	338.000
120.080	29.334	338.000
120.723	28.602	338.000
120.853	28.960	338.000
121.042	29.144	338.000
121.492	28.401	338.000
121.536	27.184	338.000
207.769	280.796	339.000
206.682	281.169	339.000
319.415	406.503	340.000
321.460	405.891	340.000
460.857	265.626	341.000
460.756	266.434	341.000
461.625	266.961	341.000
480.724	227.157	342.000
480.733	227.545	342.000
479.999	227.912	343.000
480.154	227.804	343.000
481.164	226.998	343.000
482.008	227.460	343.000
482.566	227.610	343.000
484.176	227.104	343.000
462.241	264.639	344.000
462.268	267.341	344.000
362.724	339.468	345.000
362.922	339.632	345.000
-53.649	314.963	346.000
-54.330	316.453	346.000
-54.304	317.041	346.000
-53.474	316.436	346.000
121.540	29.400	347.000
122.198	29.505	347.000
121.203	30.713	347.000
-73.954	331.215	348.000
-74.982	331.268	348.000
462.516	300.134	349.000
462.966	300.148	349.000
463.067	298.833	349.000
30.020	330.715	350.000
29.867	331.757	350.000
28.909	332.231	350.000
27.684	332.804	350.000
28.991	332.542	350.000
28.375	331.368	350.000
28.372	332.402	350.000
28.207	331.782	350.000
29.853	331.401	350.000
30.302	330.996	350.000
30.907	330.815	350.000
31.151	330.149	350.000
31.160	329.481	350.000
31.128	329.631	350.000
30.854	329.496	350.000
30.886	328.660	350.000
31.244	328.973	350.000
30.701	329.517	350.000
-54.458	316.662	351.000
-55.292	316.605	351.000
-55.009	315.607	351.000
245.937	309.547	352.000
246.282	309.312	352.000
247.472	308.363	352.000
273.803	383.935	353.000
274.049	384.205	353.000
266.345	274.981	354.000
265.272	274.745	354.000
265.614	273.724	354.000
348.505	364.324	355.000
348.487	364.989	355.000
-21.454	337.220	356.000
-20.642	336.763	356.000
-19.339	337.406	356.000
-17.960	338.505	356.000
-17.550	339.308	356.000
-18.302	339.143	356.000
-17.608	336.949	356.000
-18.570	334.667	356.000
-18.788	333.898	356.000
462.050	297.651	357.000
462.212	297.939	357.000
255.061	355.458	358.000
255.382	355.761	358.000
363.092	338.793	359.000
362.976	337.489	359.000
363.647	336.879	359.000
290.876	443.055	360.000
290.883	443.246	360.000
413.505	366.240	361.000
414.743	366.684	361.000
413.774	366.276	361.000
255.619	356.136	362.000
254.757	354.590	362.000
254.624	355.709	362.000
422.933	325.259	363.000
422.912	325.328	363.000
423.119	326.846	363.000
423.649	328.406	363.000
424.269	327.129	363.000
424.006	326.877	363.000
424.665	326.751	363.000
446.080	349.054	364.000
444.907	349.495	364.000
487.152	231.725	365.000
487.414	232.802	365.000
-59.956	317.388	366.000
-60.475	319.679	366.000
-59.401	320.961	366.000
414.745	365.886	367.000
414.788	366.166	367.000
-58.929	320.463	368.000
-58.797	320.370	368.000
150.147	293.207	369.000
149.157	293.448	369.000
150.129	291.525	369.000
414.895	365.613	370.000
415.058	365.658	370.000
460.609	296.870	371.000
460.485	297.049	371.000
-26.352	322.965	372.000
-26.817	322.491	372.000
450.423	324.858	373.000
450.583	325.364	373.000
450.608	325.438	373.000
451.164	324.648	373.000
-58.410	321.238	374.000
-57.943	320.955	374.000
-58.882	320.415	374.000
132.884	38.801	375.000
133.495	40.142	375.000
204.404	221.084	376.000
204.604	220.728	376.000
406.433	92.319	377.000
406.793	92.996	377.000
-46.589	347.916	378.000
-47.250	347.617	378.000
-47.474	347.528	378.000
-46.134	348.179	378.000
413.971	363.364	379.000
413.811	364.326	379.000
451.278	324.788	380.000
451.332	325.295	380.000
451.308	323.989	380.000
452.344	323.887	380.000
449.605	256.210	381.000
449.714	257.508	381.000
448.294	257.984	381.000
448.220	256.799	381.000
448.485	256.403	381.000
448.044	254.955	381.000
449.232	254.434	381.000
-75.667	331.002	382.000
-75.098	332.069	382.000
205.675	221.079	383.000
206.036	220.693	383.000
293.912	303.111	384.000
293.049	303.350	384.000
413.684	278.166	385.000
413.266	278.008	385.000
413.317	278.405	385.000
413.430	278.242	385.000
414.792	278.215	385.000
416.619	278.430	385.000
416.652	277.887	385.000
416.647	277.238	385.000
417.477	277.215	385.000
417.580	277.647	385.000
417.338	277.719	385.000
416.824	277.772	385.000
416.922	278.093	385.000
209.375	249.510	386.000
210.668	249.427	386.000
210.051	250.069	386.000
207.850	251.950	386.000
234.577	311.293	387.000
233.084	310.089	387.000
230.805	311.899	387.000
232.237	312.090	387.000
480.742	288.833	388.000
481.447	288.293	388.000
482.026	288.466	388.000
-57.662	317.724	389.000
-58.171	319.648	389.000
-57.953	319.108	389.000
-57.260	319.308	389.000
-57.119	318.498	389.000
-56.631	319.629	389.000
238.827	165.780	390.000
239.271	166.103	390.000
240.915	165.746	390.000
481.055	323.460	391.000
480.771	323.271	391.000
447.156	255.285	392.000
447.736	255.518	392.000
294.742	303.425	393.000
294.634	304.186	393.000
258.391	448.828	394.000
260.633	449.072	394.000
-73.573	329.127	395.000
-74.403	328.020	395.000
-74.024	327.944	395.000
205.041	220.500	396.000
204.207	219.812	396.000
481.230	289.216	397.000
481.408	288.597	397.000
481.352	288.537	397.000
481.047	288.743	397.000
481.809	288.321	397.000
481.286	288.352	397.000
481.748	288.463	397.000
148.701	289.053	398.000
147.940	287.604	398.000
147.715	287.823	398.000
147.443	287.567	398.000
149.127	287.412	398.000
296.824	307.217	399.000
297.922	306.103	399.000
481.605	288.199	400.000
482.340	289.168	400.000
122.484	31.364	401.000
122.587	31.724	401.000
290.503	442.006	402.000
289.569	442.690	402.000
107.995	331.149	403.000
106.996	331.490	403.000
-58.568	319.062	404.000
-58.896	315.855	404.000
269.963	352.539	405.000
270.282	353.401	405.000
271.165	351.986	406.000
270.238	351.748	406.000
480.450	322.909	407.000
480.932	323.189	407.000
367.530	437.851	408.000
369.062	435.575	408.000
479.897	323.039	409.000
480.470	323.603	409.000
480.635	323.918	409.000
480.446	323.333	409.000
480.829	323.097	410.000
480.674	323.535	410.000
213.694	171.053	411.000
213.493	170.260	411.000
480.684	323.755	412.000
480.890	323.049	412.000
268.621	274.074	413.000
268.376	275.063	413.000
461.253	415.071	414.000
462.945	415.927	414.000
464.391	416.363	414.000
465.537	416.788	414.000
466.217	418.475	414.000
480.672	323.781	415.000
480.852	323.438	415.000
465.536	421.909	416.000
465.638	421.937	416.000
236.115	168.727	417.000
236.016	167.926	417.000
236.108	167.669	417.000
236.709	168.470	417.000
234.790	168.316	417.000
480.538	323.756	418.000
480.356	323.158	418.000
317.492	238.081	419.000
315.830	236.870	419.000
261.571	378.833	420.000
263.162	379.251	420.000
263.954	379.719	420.000
319.903	239.169	421.000
319.577	239.739	421.000
318.622	238.877	421.000
318.388	240.025	421.000
449.059	437.748	422.000
448.888	436.273	422.000
479.009	267.914	423.000
478.061	269.056	423.000
479.759	266.346	423.000
480.092	267.138	423.000
479.588	267.962	423.000
478.968	266.058	423.000
68.955	341.770	424.000
69.151	341.857	424.000
69.296	341.257	425.000
68.698	342.081	425.000
68.215	344.355	425.000
68.449	342.963	425.000
69.574	342.702	425.000
479.862	264.808	426.000
478.395	266.347	426.000
478.334	267.167	427.000
477.622	267.893	427.000
477.580	268.366	427.000
477.619	267.585	427.000
478.660	266.771	427.000
479.814	265.359	427.000
479.412	266.150	427.000
338.916	276.815	428.000
338.473	275.741	428.000
337.605	274.489	428.000
337.269	274.372	428.000
336.467	274.758	428.000
241.542	248.622	429.000
241.023	247.949	429.000
-55.901	333.850	430.000
-55.404	333.743	430.000
-55.991	333.323	430.000
-56.625	332.924	430.000
-57.378	331.718	430.000
-57.276	331.552	430.000
178.568	162.826	431.000
178.168	162.891	431.000
178.089	161.771	431.000
178.136	160.937	431.000
178.424	161.568	431.000
179.241	160.550	431.000
179.514	160.175	431.000
180.154	160.254	431.000
178.860	159.684	431.000
226.414	196.821	432.000
226.286	196.459	432.000
266.108	267.133	433.000
265.656	267.234	433.000
408.542	84.354	434.000
408.573	84.472	434.000
501.142	307.133	435.000
502.051	307.131	435.000
218.022	192.741	436.000
218.442	192.180	436.000
218.797	193.048	436.000
369.116	325.868	437.000
369.976	327.009	437.000
435.111	343.250	438.000
435.903	343.458	438.000
434.685	344.476	438.000
435.411	342.936	438.000
437.194	342.770	438.000
-88.893	313.702	439.000
-90.050	313.960	439.000
207.222	183.005	440.000
207.003	183.555	440.000
282.179	296.866	441.000
280.808	297.992	441.000
281.607	297.417	441.000
283.081	297.022	441.000
516.078	258.462	442.000
516.711	257.930	442.000
518.321	257.773	442.000
7.548	344.718	443.000
7.294	344.285	443.000
7.389	344.692	443.000
7.326	344.567	443.000
7.115	344.850	443.000
7.229	344.959	443.000
7.187	344.862	443.000
7.481	344.692	443.000
7.252	344.926	443.000
7.142	344.968	443.000
7.308	344.802	443.000
7.063	344.807	443.000
7.687	345.116	443.000
7.316	345.261	443.000
7.281	345.245	443.000
7.517	345.136	443.000
7.533	344.977	443.000
362.454	302.584	444.000
362.760	302.240	444.000
362.800	301.681	444.000
361.787	301.652	444.000
361.949	302.472	444.000
362.497	302.135	444.000
362.793	301.689	444.000
363.088	302.737	444.000
363.466	301.790	444.000
364.028	301.448	444.000
364.035	302.152	444.000
406.281	85.009	445.000
407.760	84.641	445.000
421.099	316.190	446.000
421.324	316.462	446.000
433.543	321.330	447.000
433.855	321.692	447.000
434.099	322.170	447.000
495.901	355.019	448.000
495.926	355.268	448.000
-26.419	326.036	449.000
-26.518	327.238	449.000
245.987	248.692	450.000
245.144	248.725	450.000
244.260	248.771	450.000
264.178	377.392	451.000
263.861	377.722	451.000
393.972	330.776	452.000
395.363	331.543	452.000
394.968	332.311	452.000
394.298	332.446	452.000
393.032	333.021	452.000
441.094	246.335	453.000
439.748	248.722	453.000
434.589	283.655	454.000
433.622	283.508	454.000
432.938	283.746	454.000
432.590	283.125	454.000
432.283	282.676	454.000
471.313	279.805	455.000
470.248	277.852	455.000
207.291	183.336	456.000
207.308	183.469	456.000
206.151	183.593	456.000
207.390	183.310	456.000
206.557	183.259	456.000
205.512	181.904	456.000
417.215	436.515	457.000
416.853	437.178	457.000
225.679	224.827	458.000
227.574	224.860	458.000
226.926	225.164	458.000
227.645	224.404	458.000
228.535	224.699	458.000
227.716	224.016	458.000
228.598	225.329	458.000
227.530	224.008	458.000
228.302	222.388	458.000
-73.802	321.381	459.000
-73.890	321.043	459.000
-74.885	321.948	459.000
-75.511	320.747	459.000
362.530	356.898	460.000
362.577	356.964	460.000
439.544	247.917	461.000
439.669	246.912	461.000
438.122	246.741	461.000
437.415	246.621	461.000
478.193	307.630	462.000
478.790	307.783	462.000
-87.468	313.607	463.000
-87.988	312.694	463.000
241.800	206.823	464.000
241.180	207.243	464.000
242.593	208.349	464.000
243.889	208.083	464.000
262.858	378.748	465.000
262.887	377.913	465.000
376.938	324.037	466.000
377.049	324.614	466.000
375.756	323.461	466.000
375.556	324.261	466.000
376.040	323.210	466.000
-58.769	331.842	467.000
-58.566	332.320	467.000
-58.509	332.189	467.000
-58.182	331.644	467.000
-56.560	331.801	467.000
-57.063	330.528	467.000
-57.668	329.276	467.000
-57.667	329.638	467.000
-58.679	330.498	467.000
155.554	46.805	468.000
155.000	46.009	468.000
154.924	45.692	468.000
154.863	46.235	468.000
155.206	45.631	468.000
230.441	183.293	469.000
230.741	182.478	469.000
230.290	182.629	469.000
229.435	196.336	470.000
230.196	196.686	470.000
230.965	196.352	470.000
408.326	82.985	471.000
408.038	83.414	471.000
408.029	82.560	471.000
420.986	316.200	472.000
421.060	315.747	472.000
496.196	355.515	473.000
495.871	354.780	473.000
496.341	355.252	473.000
411.883	325.976	474.000
411.556	325.426	474.000
411.672	324.793	474.000
411.234	324.699	474.000
411.009	325.539	474.000
410.953	325.410	474.000
-51.036	320.235	475.000
-51.937	321.249	475.000
238.791	288.706	476.000
238.814	288.843	476.000
-88.861	315.269	477.000
-88.919	315.393	477.000
229.134	181.805	478.000
227.657	181.385	478.000
228.649	180.905	478.000
227.925	181.424	478.000
227.502	182.147	478.000
227.141	181.983	478.000
227.575	181.956	478.000
228.115	181.512	478.000
227.792	182.024	478.000
227.282	181.405	478.000
227.688	181.627	478.000
228.292	181.383	478.000
227.719	181.872	478.000
227.850	181.790	478.000
227.804	181.709	478.000
226.936	181.854	478.000
262.459	376.984	479.000
261.218	377.667	479.000
409.002	81.885	480.000
408.567	80.967	480.000
408.963	81.061	480.000
491.577	253.240	481.000
491.138	253.256	481.000
491.278	253.344	481.000
491.065	253.422	481.000
491.062	252.947	481.000
491.057	252.718	481.000
469.552	455.631	482.000
469.709	455.985	482.000
178.823	158.633	483.000
179.085	159.675	483.000
181.082	160.680	483.000
181.721	160.460	483.000
256.152	304.213	484.000
256.585	302.222	484.000
257.837	304.533	484.000
257.170	307.576	484.000
282.223	354.470	485.000
281.853	353.174	485.000
480.135	307.316	486.000
479.584	307.063	486.000
480.610	306.510	486.000
480.956	306.467	486.000
481.769	307.919	486.000
216.923	194.204	487.000
218.007	194.003	487.000
376.726	337.528	488.000
376.991	338.396	488.000
376.094	338.640	488.000
363.144	298.849	489.000
362.950	299.061	489.000
323.955	293.451	490.000
324.052	294.049	490.000
96.268	293.904	491.000
97.175	294.523	491.000
156.368	46.089	492.000
156.968	46.452	492.000
156.944	47.156	492.000
157.203	47.123	492.000
157.286	46.960	492.000
157.591	46.444	492.000
157.837	47.110	492.000
408.795	81.144	493.000
408.615	82.008	493.000
462.531	287.073	494.000
462.503	287.819	494.000
259.317	308.863	495.000
257.531	309.727	495.000
376.700	339.377	496.000
376.753	339.306	496.000
-60.088	330.818	497.000
-60.294	330.243	497.000
-61.183	329.526	497.000
-74.440	319.616	498.000
-73.995	321.836	498.000
367.464	288.929	499.000
367.866	287.915	499.000
366.790	286.678	499.000
483.600	402.076	500.000
484.261	401.183	500.000
96.760	295.001	501.000
98.118	295.508	501.000
97.625	296.413	501.000
97.869	296.820	501.000
97.940	296.366	501.000
408.126	81.999	502.000
406.885	82.964	502.000
481.864	308.078	503.000
481.682	308.667	503.000
483.015	309.103	503.000
483.679	308.923	503.000
483.271	309.746	503.000
481.876	310.631	503.000
482.120	311.023	503.000
257.781	267.375	504.000
256.631	268.111	504.000
256.447	267.043	504.000
256.027	267.045	504.000
447.572	347.964	505.000
445.838	348.815	505.000
444.915	346.648	505.000
444.742	346.265	505.000
446.077	345.693	505.000
447.245	346.587	505.000
448.392	347.535	505.000
448.902	348.005	505.000
157.277	46.759	506.000
156.742	47.430	506.000
157.512	48.031	506.000
158.744	46.760	506.000
157.726	46.668	506.000
317.578	319.588	507.000
318.129	319.796	507.000
318.274	318.972	507.000
96.833	294.747	508.000
97.582	295.306	508.000
98.044	295.711	508.000
97.730	296.474	508.000
98.821	296.926	508.000
98.961	295.998	508.000
98.614	296.741	508.000
257.045	310.022	509.000
258.204	310.912	509.000
317.604	241.081	510.000
317.562	240.355	510.000
407.858	82.468	511.000
407.223	83.468	511.000
407.714	84.444	511.000
407.220	84.539	511.000
407.405	84.447	511.000
467.613	299.787	512.000
467.716	300.520	512.000
464.027	259.290	513.000
462.209	259.307	513.000
463.138	287.564	514.000
462.506	287.449	514.000
462.923	287.277	514.000
157.090	47.298	515.000
157.521	46.845	515.000
214.760	251.889	516.000
213.460	253.325	516.000
229.395	264.135	517.000
227.916	262.678	517.000
480.486	308.979	518.000
480.236	309.362	518.000
479.660	309.978	518.000
224.523	260.424	519.000
225.481	260.171	519.000
183.531	179.888	520.000
183.961	178.486	520.000
185.047	177.199	520.000
184.538	178.400	520.000
242.282	174.573	521.000
241.724	175.736	521.000
519.396	248.758	522.000
520.500	248.022	522.000
520.240	247.818	522.000
519.489	248.187	522.000
519.990	247.501	522.000
154.367	46.605	523.000
155.585	47.654	523.000
[truncated: 43,064 more rows]
