# Supplementary material for: The transpeptidase PBP2 governs initial localization and activity of the major cell-wall synthesis machinery in E. coli
Source: eLife. 2020 Feb 20;9:e50629. doi: 10.7554/eLife.50629 (PMC7089770; doi:10.7554/eLife.50629)
Supplement: Source data 1. [file elife-50629-data1.zip › data/fast/PAmCherry/RodA_1.txt]

X Y ID
19.455	413.477	1.000
19.066	413.300	1.000
19.846	414.710	1.000
19.579	415.196	1.000
19.145	414.298	1.000
18.534	415.026	1.000
260.253	-26.607	2.000
260.628	-27.319	2.000
262.139	-27.828	2.000
260.767	-29.542	2.000
259.731	-31.108	2.000
259.336	-32.740	2.000
259.877	-34.493	2.000
110.147	399.694	3.000
110.352	398.494	3.000
228.691	78.478	4.000
227.020	79.502	4.000
226.549	79.317	4.000
378.724	113.271	5.000
378.002	113.077	5.000
377.776	112.720	5.000
334.816	143.300	6.000
334.948	143.839	6.000
423.141	125.759	7.000
423.655	125.490	7.000
326.628	164.308	8.000
327.611	165.431	8.000
328.465	165.516	8.000
327.897	164.993	8.000
327.891	165.707	8.000
327.433	165.170	8.000
327.625	164.557	8.000
327.896	165.320	8.000
328.205	163.380	8.000
329.258	163.508	8.000
329.400	164.257	8.000
328.264	164.612	8.000
327.962	164.714	8.000
329.978	164.032	8.000
329.306	163.490	8.000
331.021	162.758	8.000
330.756	162.108	8.000
330.927	163.668	8.000
383.277	147.924	9.000
382.947	148.406	9.000
381.273	149.452	9.000
428.942	139.894	10.000
429.057	139.811	10.000
429.158	139.315	10.000
105.263	258.319	11.000
105.026	258.877	11.000
105.047	258.450	11.000
105.168	258.505	11.000
105.278	258.576	11.000
104.932	257.572	11.000
256.526	228.163	12.000
257.133	227.927	12.000
141.190	268.099	13.000
142.081	268.164	13.000
142.840	268.117	13.000
344.862	204.951	14.000
344.272	204.784	14.000
344.231	204.897	14.000
344.337	203.802	14.000
344.912	205.162	14.000
343.948	205.354	14.000
247.077	260.309	15.000
246.568	260.465	15.000
246.351	260.911	15.000
391.110	222.673	16.000
390.779	222.183	16.000
169.916	297.831	17.000
169.692	297.534	17.000
168.093	297.349	17.000
168.901	295.765	17.000
169.407	296.559	17.000
169.032	297.692	17.000
169.352	296.578	17.000
169.119	295.400	17.000
170.416	292.838	17.000
170.563	290.469	17.000
169.616	289.711	17.000
168.702	291.096	17.000
169.027	291.257	17.000
167.676	291.938	17.000
167.799	292.271	17.000
169.099	292.437	17.000
168.445	290.456	17.000
170.253	290.217	17.000
326.804	260.861	18.000
326.585	261.303	18.000
327.146	261.706	18.000
327.078	260.876	18.000
131.734	336.144	19.000
131.665	336.562	19.000
440.213	233.659	20.000
440.709	233.514	20.000
439.912	231.624	20.000
438.676	232.967	20.000
484.860	223.633	21.000
483.664	223.170	21.000
483.525	224.366	21.000
483.711	225.096	21.000
482.875	223.252	21.000
484.012	224.555	21.000
482.177	224.737	21.000
482.295	224.294	21.000
482.295	224.531	21.000
483.149	224.803	21.000
484.039	224.679	21.000
484.750	225.176	21.000
483.942	226.007	21.000
485.209	227.532	21.000
485.295	227.687	21.000
255.451	330.920	22.000
253.950	331.122	22.000
253.470	331.242	22.000
253.188	330.613	22.000
404.621	301.186	23.000
405.408	301.828	23.000
462.689	287.865	24.000
464.095	287.414	24.000
518.085	284.996	25.000
517.062	283.097	25.000
307.502	360.105	26.000
307.080	361.067	26.000
306.788	361.153	26.000
307.211	360.077	26.000
306.276	359.357	26.000
305.145	358.996	26.000
304.222	358.173	26.000
223.540	390.204	27.000
225.454	390.112	27.000
224.973	389.852	27.000
226.619	389.531	27.000
225.604	389.525	27.000
225.909	388.998	27.000
224.096	389.359	27.000
224.279	388.942	27.000
224.398	389.158	27.000
268.179	376.220	28.000
265.877	376.741	28.000
264.408	376.218	28.000
264.562	378.272	28.000
263.698	375.809	28.000
434.341	329.747	29.000
433.728	329.338	29.000
433.617	329.545	29.000
433.114	330.753	29.000
433.591	330.142	29.000
433.120	329.377	29.000
432.680	328.054	29.000
432.203	329.290	29.000
432.026	328.328	29.000
431.441	327.437	29.000
431.853	327.743	29.000
431.779	327.894	29.000
285.381	448.135	30.000
284.669	448.488	30.000
283.606	448.492	30.000
259.449	-6.494	31.000
259.457	-6.347	31.000
261.121	-7.886	31.000
261.311	-8.771	31.000
262.116	-8.133	31.000
262.399	-8.144	31.000
299.562	60.329	32.000
300.060	60.682	32.000
300.991	59.506	32.000
287.599	70.351	33.000
288.026	71.249	33.000
289.086	70.569	33.000
288.709	70.100	33.000
289.228	69.824	33.000
259.209	100.943	34.000
259.334	101.090	34.000
259.483	101.012	34.000
259.220	100.710	34.000
258.436	100.245	34.000
258.884	100.339	34.000
259.070	101.147	34.000
258.909	101.179	34.000
258.172	100.642	34.000
257.520	102.117	34.000
258.340	102.546	34.000
257.966	101.758	34.000
337.684	117.725	35.000
337.157	117.064	35.000
337.548	117.419	35.000
319.953	142.495	36.000
319.901	142.953	36.000
71.053	237.191	37.000
71.109	237.335	37.000
71.257	237.497	37.000
249.281	187.239	38.000
249.990	187.717	38.000
230.305	207.158	39.000
229.152	207.223	39.000
227.776	207.254	39.000
228.311	208.620	39.000
228.603	207.693	39.000
229.427	204.148	39.000
83.648	261.932	40.000
83.559	261.305	40.000
432.035	154.641	41.000
425.288	157.299	41.000
425.323	157.469	41.000
425.716	157.326	41.000
327.572	205.236	42.000
329.617	204.074	42.000
329.655	204.364	42.000
335.354	217.269	43.000
334.599	217.406	43.000
407.177	198.998	44.000
407.545	199.452	44.000
409.211	200.951	44.000
409.794	201.173	44.000
110.587	304.557	45.000
110.922	304.437	45.000
110.769	304.025	45.000
237.528	282.601	46.000
238.034	281.105	46.000
237.620	280.899	46.000
236.523	281.234	46.000
236.580	281.093	46.000
238.169	280.162	46.000
353.195	249.389	47.000
353.124	247.539	47.000
352.362	248.449	47.000
351.194	248.374	47.000
508.740	205.281	48.000
507.361	205.274	48.000
507.381	204.845	48.000
509.082	204.534	48.000
494.606	222.584	49.000
494.289	223.268	49.000
494.434	223.515	49.000
494.570	224.093	49.000
494.540	223.995	49.000
423.485	247.621	50.000
423.954	247.458	50.000
424.558	247.701	50.000
537.373	232.409	51.000
537.530	233.084	51.000
537.968	232.138	51.000
537.719	231.826	51.000
538.131	232.104	51.000
538.344	232.394	51.000
459.942	317.164	52.000
459.907	317.017	52.000
203.390	419.961	53.000
203.944	419.950	53.000
202.950	420.604	53.000
203.364	420.680	53.000
203.077	421.675	53.000
516.105	327.489	54.000
517.031	326.968	54.000
484.731	341.632	55.000
485.515	340.784	55.000
484.912	341.559	55.000
484.892	343.095	55.000
484.694	343.090	55.000
483.586	341.345	55.000
482.401	339.675	55.000
483.177	339.395	55.000
482.854	339.588	55.000
482.080	340.836	55.000
480.774	340.831	55.000
263.523	420.113	56.000
264.073	419.965	56.000
264.005	419.940	56.000
264.276	419.681	56.000
264.296	419.669	56.000
263.974	419.862	56.000
315.268	411.568	57.000
313.298	410.127	57.000
187.516	466.150	58.000
187.886	466.380	58.000
187.787	466.823	58.000
187.988	466.866	58.000
187.688	466.219	58.000
187.771	466.899	58.000
187.820	466.752	58.000
187.532	466.722	58.000
187.600	466.409	58.000
187.563	466.307	58.000
187.459	466.514	58.000
187.315	466.090	58.000
187.345	465.754	58.000
187.684	466.153	58.000
187.560	465.849	58.000
187.920	465.948	58.000
187.688	465.844	58.000
187.669	465.641	58.000
187.761	465.953	58.000
187.462	465.907	58.000
441.362	389.045	59.000
441.823	388.738	59.000
441.635	388.801	59.000
441.838	388.798	59.000
40.794	385.143	60.000
39.197	386.333	60.000
37.967	387.604	60.000
38.704	388.109	60.000
38.616	387.344	60.000
38.261	387.516	60.000
38.805	386.451	60.000
39.178	386.035	60.000
39.288	386.212	60.000
38.907	386.074	60.000
199.403	55.983	61.000
198.561	56.485	61.000
198.817	56.197	61.000
198.904	55.725	61.000
198.635	56.527	61.000
198.528	56.631	61.000
197.757	56.492	61.000
198.815	56.395	61.000
274.618	48.081	62.000
274.280	47.605	62.000
274.284	47.439	62.000
152.441	30.832	63.000
152.709	31.040	63.000
152.452	31.200	63.000
151.965	30.979	63.000
152.396	31.177	63.000
152.088	30.670	63.000
152.441	30.270	63.000
236.882	122.785	64.000
237.499	123.045	64.000
238.194	123.507	64.000
254.300	125.708	65.000
253.069	126.701	65.000
253.566	126.780	65.000
253.014	127.888	65.000
252.391	127.491	65.000
252.370	126.730	65.000
252.581	125.212	65.000
252.355	123.876	65.000
252.429	124.585	65.000
169.735	71.368	66.000
169.745	71.438	66.000
168.831	72.498	66.000
168.342	71.652	66.000
169.276	72.839	66.000
310.324	118.114	67.000
311.683	117.819	67.000
310.579	117.475	67.000
310.722	117.262	67.000
338.999	156.725	68.000
338.868	156.754	68.000
339.271	156.275	68.000
315.115	168.422	69.000
315.084	168.664	69.000
315.122	168.836	69.000
315.517	169.681	69.000
315.649	169.960	69.000
316.445	169.870	69.000
316.587	169.772	69.000
316.269	170.088	69.000
316.721	169.419	69.000
316.895	168.918	69.000
127.179	276.136	70.000
127.255	276.210	70.000
456.906	229.140	71.000
457.220	228.553	71.000
456.788	227.618	71.000
456.915	228.326	71.000
510.611	270.485	72.000
511.021	270.717	72.000
511.223	270.276	72.000
511.327	269.825	72.000
512.068	271.157	72.000
182.895	388.867	73.000
183.417	388.019	73.000
183.260	387.402	73.000
182.583	389.116	73.000
182.443	388.458	73.000
182.723	388.566	73.000
214.765	384.672	74.000
214.463	383.447	74.000
213.991	384.288	74.000
214.453	384.047	74.000
212.429	384.618	74.000
211.837	384.125	74.000
212.372	383.745	74.000
212.346	383.109	74.000
213.105	383.068	74.000
523.549	296.309	75.000
523.000	295.423	75.000
523.295	295.076	75.000
524.064	295.341	75.000
523.997	295.422	75.000
524.947	295.883	75.000
207.906	404.329	76.000
207.970	404.557	76.000
208.544	404.356	76.000
207.424	404.246	76.000
206.353	403.112	76.000
206.320	403.273	76.000
206.251	401.852	76.000
205.840	402.536	76.000
206.648	403.188	76.000
206.912	403.502	76.000
207.304	404.633	76.000
250.624	401.434	77.000
250.771	401.658	77.000
250.655	401.614	77.000
250.709	402.388	77.000
250.352	403.264	77.000
249.843	403.864	77.000
249.657	403.088	77.000
250.973	403.614	77.000
250.448	403.692	77.000
251.260	403.642	77.000
249.912	402.744	77.000
249.513	402.365	77.000
248.819	402.502	77.000
248.588	402.799	77.000
248.854	402.031	77.000
250.371	401.809	77.000
249.622	400.622	77.000
249.836	400.643	77.000
249.463	400.091	77.000
248.811	399.979	77.000
248.492	400.069	77.000
248.424	400.485	77.000
248.899	400.254	77.000
248.159	401.220	77.000
248.164	400.788	77.000
248.936	401.647	77.000
248.903	402.648	77.000
248.872	403.328	77.000
248.831	403.940	77.000
477.219	329.851	78.000
476.461	328.228	78.000
476.119	329.370	78.000
476.648	328.590	78.000
478.381	329.642	78.000
365.056	395.053	79.000
364.471	395.404	79.000
364.263	396.853	79.000
218.534	-17.501	80.000
218.816	-16.974	80.000
215.286	-17.089	80.000
213.132	-15.839	80.000
212.880	-15.741	80.000
211.735	-15.219	80.000
211.220	-15.744	80.000
270.449	125.869	81.000
269.956	125.766	81.000
269.493	126.072	81.000
270.386	126.126	81.000
288.690	134.816	82.000
288.739	134.746	82.000
288.749	134.853	82.000
288.621	134.809	82.000
288.763	135.175	82.000
288.496	134.831	82.000
288.327	134.864	82.000
288.724	135.095	82.000
288.754	135.243	82.000
355.491	118.376	83.000
355.590	120.525	83.000
356.107	120.877	83.000
258.191	228.423	84.000
257.781	227.738	84.000
257.936	226.946	84.000
257.651	226.409	84.000
257.746	226.168	84.000
257.164	226.341	84.000
255.999	225.281	84.000
458.706	170.963	85.000
457.855	171.522	85.000
457.862	171.295	85.000
457.819	171.067	85.000
457.713	171.289	85.000
458.030	171.392	85.000
457.474	171.512	85.000
457.522	171.852	85.000
457.375	171.938	85.000
374.277	205.437	86.000
373.869	206.065	86.000
341.552	284.179	87.000
341.980	284.184	87.000
341.682	284.360	87.000
341.286	284.349	87.000
340.553	284.763	87.000
340.436	285.091	87.000
340.283	284.109	87.000
240.456	329.203	88.000
240.713	329.781	88.000
240.761	329.650	88.000
240.588	329.614	88.000
240.650	329.702	88.000
240.516	329.120	88.000
240.553	329.278	88.000
241.018	329.142	88.000
240.595	329.175	88.000
240.520	328.965	88.000
240.540	329.064	88.000
240.945	329.061	88.000
240.370	329.140	88.000
240.325	328.522	88.000
240.138	329.484	88.000
240.393	329.624	88.000
240.769	329.433	88.000
240.707	329.437	88.000
240.661	328.939	88.000
542.238	244.037	89.000
541.674	243.962	89.000
541.614	244.571	89.000
541.180	245.698	89.000
280.198	341.964	90.000
280.461	340.789	90.000
154.884	385.300	91.000
154.428	384.932	91.000
531.597	326.018	92.000
531.744	325.672	92.000
532.131	326.011	92.000
464.395	383.475	93.000
464.034	382.325	93.000
463.803	382.258	93.000
462.211	381.273	93.000
207.209	29.969	94.000
206.951	29.351	94.000
226.222	79.040	95.000
226.837	79.527	95.000
230.101	126.317	96.000
230.070	126.173	96.000
237.853	124.450	96.000
365.005	111.771	97.000
365.656	113.271	97.000
249.320	188.015	98.000
248.750	187.477	98.000
249.342	187.139	98.000
250.068	186.796	98.000
250.788	186.018	98.000
251.360	186.234	98.000
129.096	253.682	99.000
128.525	253.760	99.000
284.175	233.770	100.000
284.920	233.845	100.000
95.465	298.796	101.000
95.213	299.301	101.000
95.361	299.130	101.000
95.276	299.167	101.000
95.373	299.266	101.000
95.511	298.743	101.000
95.052	298.917	101.000
95.209	298.969	101.000
102.566	329.800	102.000
102.566	329.941	102.000
102.787	329.606	102.000
102.711	330.112	102.000
103.117	329.807	102.000
103.034	329.456	102.000
103.331	329.044	102.000
103.216	329.095	102.000
103.496	329.839	102.000
102.990	331.712	102.000
377.993	268.214	103.000
384.785	272.188	103.000
297.546	365.532	104.000
297.667	365.231	104.000
297.557	365.452	104.000
297.708	364.940	104.000
300.029	400.887	105.000
299.517	400.602	105.000
299.684	400.852	105.000
300.086	400.885	105.000
283.763	448.566	106.000
283.971	448.507	106.000
283.727	448.396	106.000
283.801	448.368	106.000
35.494	55.854	107.000
34.968	55.750	107.000
34.668	55.938	107.000
34.823	55.790	107.000
224.794	147.576	108.000
224.119	147.601	108.000
224.163	147.180	108.000
225.018	146.835	108.000
110.906	285.354	109.000
110.537	285.303	109.000
110.486	304.613	110.000
110.673	304.738	110.000
405.212	214.061	111.000
404.934	214.381	111.000
353.665	274.479	112.000
353.804	274.671	112.000
403.412	302.631	113.000
404.139	302.592	113.000
404.215	301.230	113.000
403.824	302.480	113.000
346.787	355.967	114.000
346.379	354.978	114.000
348.081	355.754	114.000
349.638	355.542	114.000
350.962	357.495	114.000
351.388	357.514	114.000
351.008	357.693	114.000
351.510	357.211	114.000
351.759	357.021	114.000
351.136	356.932	114.000
350.926	357.614	114.000
350.771	357.699	114.000
218.565	419.250	115.000
218.446	419.822	115.000
219.114	420.407	115.000
219.130	419.972	115.000
219.228	419.030	115.000
35.107	68.602	116.000
34.927	68.513	116.000
35.226	68.582	116.000
333.033	93.928	117.000
331.787	94.482	117.000
332.349	94.657	117.000
118.903	273.722	118.000
119.525	273.374	118.000
422.395	187.667	119.000
422.602	188.570	119.000
410.402	201.364	120.000
410.457	202.439	120.000
269.545	253.403	121.000
269.951	253.511	121.000
269.500	252.932	121.000
269.155	253.008	121.000
267.371	254.572	121.000
267.960	254.598	121.000
267.396	254.913	121.000
268.256	254.395	121.000
351.083	246.041	122.000
353.150	244.737	122.000
353.637	243.889	122.000
415.855	224.657	123.000
415.975	224.513	123.000
327.222	261.491	124.000
327.183	261.433	124.000
327.482	261.522	124.000
253.821	329.977	125.000
253.788	330.068	125.000
254.528	329.769	125.000
253.957	329.283	125.000
253.560	328.945	125.000
321.070	392.063	126.000
320.557	392.183	126.000
439.490	371.533	127.000
438.944	371.354	127.000
439.403	371.722	127.000
247.379	56.353	128.000
248.079	56.525	128.000
248.177	55.623	128.000
105.395	398.780	129.000
104.685	398.963	129.000
110.341	38.467	130.000
110.402	39.802	130.000
110.151	38.909	130.000
109.733	37.975	130.000
109.104	37.899	130.000
109.362	37.687	130.000
226.072	79.580	131.000
225.966	79.267	131.000
227.507	78.152	131.000
287.988	71.394	132.000
289.214	71.399	132.000
229.729	126.279	133.000
229.530	126.133	133.000
229.267	126.122	133.000
365.238	110.671	134.000
365.500	110.082	134.000
365.757	110.470	134.000
366.019	111.425	134.000
365.864	112.038	134.000
70.388	232.057	135.000
70.149	231.412	135.000
411.870	149.528	136.000
412.792	149.610	136.000
412.672	149.628	136.000
100.672	257.109	137.000
100.846	257.420	137.000
100.924	257.197	137.000
101.250	257.632	137.000
496.834	200.614	138.000
496.994	200.956	138.000
496.547	201.735	138.000
521.577	200.697	139.000
522.614	200.169	139.000
523.225	200.131	139.000
525.108	200.076	139.000
526.645	199.465	139.000
526.674	200.521	139.000
527.660	201.090	139.000
527.733	201.391	139.000
528.575	200.419	139.000
457.832	228.301	140.000
457.578	227.771	140.000
457.909	228.379	140.000
458.619	228.448	140.000
458.565	229.368	140.000
458.679	228.976	140.000
458.332	228.752	140.000
494.346	224.180	141.000
494.786	224.544	141.000
140.831	369.232	142.000
140.027	368.842	142.000
139.849	369.138	142.000
141.200	368.925	142.000
141.085	368.381	142.000
140.869	367.521	142.000
140.467	366.456	142.000
202.064	420.558	143.000
202.389	418.747	143.000
202.436	419.545	143.000
203.492	420.898	143.000
260.975	-34.496	144.000
259.677	-34.022	144.000
259.063	-34.770	144.000
21.833	66.110	145.000
21.136	66.556	145.000
262.919	-9.981	146.000
263.108	-10.123	146.000
262.785	-9.858	146.000
262.356	-9.699	146.000
428.728	140.736	147.000
428.508	141.428	147.000
428.713	140.338	147.000
427.486	139.440	147.000
426.927	139.818	147.000
426.485	140.442	147.000
425.697	140.869	147.000
426.500	141.001	147.000
426.779	140.110	147.000
426.778	141.451	147.000
427.386	141.327	147.000
112.966	285.355	148.000
113.177	286.553	148.000
112.948	287.090	148.000
114.615	288.098	148.000
115.269	286.637	148.000
495.699	273.390	149.000
494.668	274.814	149.000
477.512	330.051	150.000
478.014	329.108	150.000
437.843	355.736	151.000
437.640	355.032	151.000
438.558	355.656	151.000
167.853	71.615	152.000
168.125	69.715	152.000
251.562	143.243	153.000
252.239	145.186	153.000
253.492	144.571	153.000
253.963	142.472	153.000
253.527	143.260	153.000
229.116	206.559	154.000
228.238	208.915	154.000
228.171	207.961	154.000
227.249	206.142	154.000
228.389	206.408	154.000
227.982	206.492	154.000
119.673	272.835	155.000
120.081	272.589	155.000
226.731	247.275	156.000
227.927	245.471	156.000
226.612	246.269	156.000
227.709	245.535	156.000
227.671	246.161	156.000
227.240	245.746	156.000
389.624	222.364	157.000
389.960	222.613	157.000
184.299	341.866	158.000
183.820	341.803	158.000
239.845	340.763	159.000
240.619	341.390	159.000
540.036	243.734	160.000
540.200	243.859	160.000
539.869	244.910	160.000
185.737	388.240	161.000
186.787	388.355	161.000
183.415	388.226	161.000
183.007	389.643	161.000
182.992	390.010	161.000
274.701	363.230	162.000
274.365	362.862	162.000
276.699	361.095	162.000
275.715	362.219	162.000
275.555	360.572	162.000
275.439	361.946	162.000
274.924	363.039	162.000
524.761	294.318	163.000
524.570	294.167	163.000
524.846	293.919	163.000
524.067	293.058	163.000
522.956	294.556	163.000
523.632	294.477	163.000
523.725	293.807	163.000
523.292	294.529	163.000
522.867	294.295	163.000
523.573	294.430	163.000
523.887	293.365	163.000
35.475	69.763	164.000
34.565	68.793	164.000
35.501	68.375	164.000
206.032	30.361	165.000
206.244	29.070	165.000
206.207	29.079	165.000
106.399	400.413	166.000
106.284	399.618	166.000
106.256	399.675	166.000
106.194	400.162	166.000
106.518	398.781	166.000
106.781	399.023	166.000
106.503	398.624	166.000
106.515	398.001	166.000
106.566	398.339	166.000
106.842	398.838	166.000
106.694	399.172	166.000
123.260	255.818	167.000
124.715	255.466	167.000
124.303	256.019	167.000
122.856	254.976	167.000
122.803	254.879	167.000
123.699	255.099	167.000
123.540	255.183	167.000
124.657	255.518	167.000
124.845	255.424	167.000
289.853	207.719	168.000
290.406	207.317	168.000
289.871	207.126	168.000
289.570	207.383	168.000
245.882	262.120	169.000
245.168	261.792	169.000
244.552	261.785	169.000
326.590	261.445	170.000
326.956	260.966	170.000
494.681	223.697	171.000
493.641	223.201	171.000
494.842	222.642	171.000
493.112	222.206	171.000
494.199	222.367	171.000
166.667	402.946	172.000
166.353	404.125	172.000
165.975	404.689	172.000
165.614	403.607	172.000
165.823	402.687	172.000
165.588	402.816	172.000
409.136	357.247	173.000
407.830	357.449	173.000
461.270	379.500	174.000
462.151	380.206	174.000
462.799	379.629	174.000
210.507	-15.068	175.000
211.206	-15.576	175.000
211.128	-16.115	175.000
211.599	-16.530	175.000
211.051	-17.824	175.000
20.685	76.798	176.000
20.862	77.448	176.000
19.745	79.548	176.000
21.021	80.023	176.000
20.805	80.647	176.000
196.973	56.164	177.000
199.096	57.244	177.000
200.211	57.449	177.000
224.925	93.707	178.000
224.916	93.888	178.000
230.486	99.205	178.000
152.672	30.473	179.000
152.745	31.087	179.000
179.395	209.737	180.000
180.827	210.333	180.000
412.835	149.608	181.000
412.429	149.212	181.000
412.872	149.827	181.000
549.257	206.132	182.000
549.046	206.060	182.000
389.385	306.730	183.000
389.668	306.988	183.000
267.695	375.125	184.000
268.196	375.800	184.000
218.382	418.482	185.000
217.316	418.640	185.000
216.187	418.601	185.000
215.843	418.707	185.000
215.644	417.632	185.000
215.247	417.657	185.000
438.290	373.520	186.000
437.918	372.282	186.000
438.391	372.734	186.000
437.960	374.203	186.000
259.981	-32.669	187.000
258.653	-34.380	187.000
259.029	-35.462	187.000
248.560	54.594	188.000
249.178	52.484	188.000
251.262	125.411	189.000
251.918	125.417	189.000
251.116	124.825	189.000
251.321	124.147	189.000
251.354	124.088	189.000
250.614	124.580	189.000
308.564	107.583	190.000
306.716	108.924	190.000
307.077	109.065	190.000
308.053	108.243	190.000
308.087	110.327	190.000
307.541	110.889	190.000
307.416	110.913	190.000
306.720	110.429	190.000
306.015	111.060	190.000
305.795	111.189	190.000
306.104	112.149	190.000
305.221	112.109	190.000
304.694	112.927	190.000
168.499	68.817	191.000
167.824	70.444	191.000
269.541	128.130	192.000
269.929	128.439	192.000
359.437	126.044	193.000
360.264	125.248	193.000
360.165	124.973	193.000
360.380	125.649	193.000
359.743	126.451	193.000
360.829	125.795	193.000
361.538	126.101	193.000
101.276	257.550	194.000
101.149	257.297	194.000
101.409	256.747	194.000
496.103	202.130	195.000
495.890	201.672	195.000
304.583	360.018	196.000
303.664	360.877	196.000
303.654	361.825	196.000
304.035	361.214	196.000
304.284	361.392	196.000
182.365	411.756	197.000
181.226	412.340	197.000
181.748	411.593	197.000
181.651	412.910	197.000
182.388	412.461	197.000
181.403	412.550	197.000
181.594	412.586	197.000
274.334	392.073	198.000
273.505	393.107	198.000
274.024	393.054	198.000
202.862	418.516	199.000
201.846	418.864	199.000
200.435	419.256	199.000
439.914	353.542	200.000
440.077	353.541	200.000
438.988	356.538	200.000
439.692	356.383	200.000
439.901	356.593	200.000
439.304	356.648	200.000
439.830	356.675	200.000
439.699	356.558	200.000
439.673	356.618	200.000
439.543	356.678	200.000
439.374	356.677	200.000
439.136	356.381	200.000
439.474	356.009	200.000
439.549	356.248	200.000
439.407	356.505	200.000
439.252	356.320	200.000
533.070	324.492	201.000
533.044	324.648	201.000
531.995	325.199	201.000
534.898	325.362	201.000
572.840	347.001	202.000
572.873	346.999	202.000
572.728	347.466	202.000
41.556	24.245	203.000
40.978	24.168	203.000
27.145	94.650	204.000
26.221	94.894	204.000
26.878	94.638	204.000
27.011	94.511	204.000
26.635	94.433	204.000
26.922	94.808	204.000
26.873	94.801	204.000
262.737	-8.957	205.000
262.362	-8.197	205.000
261.811	-8.066	205.000
262.057	-9.624	205.000
262.034	-9.204	205.000
39.143	386.203	206.000
39.039	385.650	206.000
288.522	135.132	207.000
288.564	135.286	207.000
288.774	135.098	207.000
288.759	134.651	207.000
288.566	134.828	207.000
288.588	134.796	207.000
288.346	134.571	207.000
288.406	135.057	207.000
288.676	134.786	207.000
288.399	134.644	207.000
288.716	134.702	207.000
288.847	134.821	207.000
288.624	134.820	207.000
288.515	134.884	207.000
293.895	164.659	208.000
293.262	164.903	208.000
457.495	171.445	209.000
457.319	171.451	209.000
457.400	171.136	209.000
457.464	170.898	209.000
457.466	171.216	209.000
356.188	249.386	210.000
355.248	249.930	210.000
355.080	249.863	210.000
355.135	248.572	210.000
355.911	248.694	210.000
356.120	248.392	210.000
355.934	248.589	210.000
355.940	249.372	210.000
326.835	260.979	211.000
327.242	261.275	211.000
326.871	261.279	211.000
304.764	349.604	212.000
304.915	349.716	212.000
305.005	349.269	212.000
432.910	326.793	213.000
433.453	326.940	213.000
433.673	326.313	213.000
434.881	326.908	213.000
434.863	327.802	213.000
332.999	364.057	214.000
333.613	364.286	214.000
333.673	363.998	214.000
475.993	329.245	215.000
476.878	328.031	215.000
477.773	328.980	215.000
260.222	101.058	216.000
260.478	101.479	216.000
261.085	101.317	216.000
261.949	101.333	216.000
332.795	97.350	217.000
332.064	98.323	217.000
332.274	97.594	217.000
179.854	210.354	218.000
178.806	209.617	218.000
374.081	184.124	219.000
374.694	183.912	219.000
374.594	182.915	219.000
375.499	182.600	219.000
174.340	342.654	220.000
173.417	342.678	220.000
174.703	342.769	220.000
208.213	404.572	221.000
208.773	404.373	221.000
209.888	404.557	221.000
209.800	404.203	221.000
209.067	405.713	221.000
207.202	406.724	221.000
205.589	404.342	221.000
230.753	-23.615	222.000
231.128	-23.464	222.000
34.872	69.022	223.000
35.074	69.482	223.000
248.771	52.720	224.000
247.414	53.201	224.000
248.762	53.764	224.000
247.324	53.807	224.000
248.549	54.655	224.000
365.332	112.843	225.000
364.928	112.738	225.000
290.383	207.414	226.000
290.484	207.599	226.000
290.371	207.494	226.000
290.316	207.427	226.000
267.272	254.425	227.000
266.918	253.817	227.000
103.607	330.119	228.000
103.590	330.473	228.000
104.026	330.640	228.000
104.121	330.360	228.000
104.420	330.368	228.000
103.819	331.215	228.000
104.028	331.436	228.000
104.481	331.475	228.000
104.585	331.662	228.000
104.847	333.027	228.000
104.721	332.325	228.000
106.245	331.115	228.000
105.725	331.445	228.000
106.284	330.488	228.000
106.747	330.441	228.000
106.355	330.199	228.000
107.308	330.053	228.000
107.297	329.881	228.000
107.648	329.680	228.000
107.534	329.040	228.000
107.324	329.662	228.000
106.957	330.288	228.000
107.203	331.074	228.000
106.750	330.432	228.000
107.255	330.163	228.000
107.702	329.685	228.000
107.822	329.246	228.000
496.103	201.601	229.000
496.656	202.012	229.000
457.322	228.904	230.000
455.795	228.007	230.000
38.543	385.123	231.000
37.773	385.080	231.000
359.878	143.298	232.000
359.008	142.496	232.000
252.720	182.966	233.000
253.360	183.747	233.000
253.388	183.994	233.000
252.762	182.840	233.000
326.156	201.559	234.000
325.258	201.305	234.000
325.170	201.706	234.000
121.226	304.597	235.000
121.795	305.032	235.000
121.588	304.936	235.000
121.351	304.895	235.000
121.327	304.867	235.000
121.241	304.861	235.000
121.294	304.951	235.000
121.559	305.913	235.000
121.316	305.789	235.000
122.529	305.376	235.000
181.021	319.167	236.000
180.944	317.108	236.000
180.913	316.865	236.000
180.018	316.430	236.000
179.659	317.622	236.000
315.653	408.758	237.000
316.312	408.665	237.000
317.901	407.728	237.000
317.405	408.350	237.000
209.700	-18.193	238.000
209.914	-17.754	238.000
209.380	-18.190	238.000
209.737	-17.464	238.000
210.337	-17.438	238.000
209.901	-17.660	238.000
210.390	-17.161	238.000
211.200	-17.301	238.000
167.844	69.508	239.000
168.455	69.500	239.000
431.595	155.154	240.000
431.471	155.042	240.000
431.069	154.036	240.000
431.904	154.222	240.000
170.084	316.988	241.000
169.675	316.496	241.000
552.328	205.376	242.000
551.972	205.954	242.000
551.231	205.696	242.000
551.525	204.607	242.000
552.321	205.585	242.000
551.926	205.118	242.000
157.284	340.482	243.000
157.511	341.421	243.000
202.662	420.584	244.000
202.011	418.780	244.000
230.608	-23.771	245.000
231.250	-23.799	245.000
230.225	-24.349	245.000
230.936	-23.997	245.000
230.301	-23.606	245.000
272.811	129.118	246.000
272.728	129.404	246.000
273.903	130.154	246.000
273.578	130.621	246.000
273.906	130.359	246.000
273.715	129.419	246.000
274.123	129.309	246.000
273.903	130.167	246.000
274.529	130.572	246.000
275.273	130.986	246.000
274.606	131.855	246.000
272.591	133.113	246.000
273.841	133.564	246.000
274.639	133.146	246.000
273.894	131.731	246.000
275.225	132.176	246.000
275.940	131.861	246.000
276.167	130.826	246.000
276.356	128.726	246.000
277.623	127.657	246.000
277.818	125.644	246.000
277.996	126.576	246.000
277.980	127.815	246.000
323.336	117.601	247.000
322.358	117.985	247.000
178.730	209.368	248.000
178.623	209.171	248.000
267.726	253.374	249.000
267.569	253.610	249.000
266.712	254.153	249.000
265.613	253.934	249.000
264.985	253.989	249.000
326.826	260.705	250.000
326.549	260.658	250.000
177.069	343.103	251.000
177.066	343.036	251.000
177.090	343.485	251.000
177.286	343.429	251.000
177.348	343.809	251.000
177.211	343.303	251.000
178.176	343.554	251.000
177.799	342.730	251.000
177.601	343.373	251.000
304.274	360.820	252.000
304.444	360.933	252.000
41.262	24.674	253.000
40.668	24.134	253.000
40.956	23.988	253.000
40.996	24.112	253.000
111.500	18.274	254.000
111.588	19.132	254.000
111.342	18.371	254.000
261.413	102.271	255.000
260.990	102.007	255.000
260.890	101.458	255.000
260.488	101.313	255.000
192.676	37.271	256.000
193.091	37.653	256.000
193.196	37.951	256.000
193.059	38.350	256.000
359.026	142.553	257.000
359.063	143.628	257.000
439.454	164.723	258.000
439.186	164.564	258.000
297.742	263.483	259.000
297.010	265.919	259.000
296.539	266.385	259.000
296.544	266.226	259.000
295.471	266.024	259.000
296.969	266.944	259.000
294.960	266.692	259.000
455.654	270.064	260.000
455.252	269.652	260.000
435.156	326.538	261.000
435.155	326.820	261.000
435.941	326.329	261.000
435.614	324.910	261.000
435.152	324.046	261.000
434.597	324.700	261.000
433.632	324.424	261.000
434.617	326.290	261.000
403.401	240.068	262.000
403.264	240.479	262.000
566.443	261.726	263.000
566.126	261.446	263.000
566.513	261.484	263.000
435.343	372.162	264.000
433.108	372.271	264.000
431.839	374.239	264.000
430.055	375.429	264.000
429.476	374.539	264.000
433.027	374.626	264.000
433.869	375.169	264.000
253.019	-33.892	265.000
252.598	-33.462	265.000
252.697	-33.835	265.000
26.664	94.785	266.000
26.874	94.926	266.000
70.259	231.041	267.000
70.786	232.093	267.000
254.046	184.011	268.000
253.972	184.554	268.000
253.305	184.381	268.000
117.211	287.449	269.000
116.021	288.961	269.000
496.073	201.853	270.000
496.062	201.732	270.000
495.782	201.722	270.000
495.861	201.822	270.000
495.774	201.835	270.000
495.982	202.079	270.000
496.012	201.552	270.000
495.866	201.837	270.000
32.876	54.055	271.000
33.274	53.680	271.000
106.933	398.611	272.000
107.030	398.213	272.000
106.220	398.234	272.000
107.291	397.812	272.000
106.869	397.415	272.000
107.749	397.670	272.000
106.284	397.641	272.000
301.961	70.376	273.000
302.504	70.372	273.000
303.914	71.679	273.000
433.172	153.938	274.000
433.661	153.336	274.000
485.221	227.073	275.000
485.589	227.351	275.000
484.283	225.038	275.000
483.206	224.453	275.000
484.415	224.161	275.000
483.176	225.384	275.000
484.017	225.549	275.000
483.302	225.957	275.000
204.946	403.198	276.000
205.445	403.055	276.000
203.773	401.296	276.000
204.119	399.858	276.000
205.855	399.734	276.000
204.816	399.994	276.000
572.660	347.526	277.000
572.805	346.345	277.000
572.287	346.459	277.000
320.969	113.389	278.000
320.235	114.868	278.000
319.880	113.482	278.000
319.248	113.757	278.000
319.553	114.900	278.000
176.879	210.395	279.000
177.192	210.045	279.000
389.347	150.583	280.000
387.499	150.865	280.000
387.326	152.619	280.000
335.336	215.667	281.000
335.623	215.454	281.000
248.487	264.699	282.000
248.068	264.128	282.000
248.567	264.752	282.000
139.837	369.787	283.000
139.443	370.160	283.000
139.442	371.364	283.000
576.580	243.884	284.000
576.940	244.880	284.000
576.522	244.118	284.000
260.481	101.762	285.000
260.243	101.522	285.000
260.601	101.388	285.000
260.845	102.107	285.000
261.323	101.757	285.000
260.499	101.577	285.000
261.839	100.795	285.000
261.503	101.477	285.000
168.000	69.095	286.000
168.584	69.264	286.000
360.886	111.209	287.000
360.418	111.795	287.000
360.721	111.486	287.000
360.260	110.657	287.000
360.605	110.073	287.000
361.128	110.511	287.000
361.010	110.191	287.000
360.820	109.818	287.000
360.584	110.065	287.000
360.659	110.679	287.000
360.453	109.783	287.000
360.265	109.679	287.000
359.933	110.256	287.000
360.587	110.663	287.000
360.330	110.028	287.000
360.226	110.927	287.000
100.281	257.524	288.000
99.988	256.706	288.000
265.986	253.803	289.000
265.837	253.056	289.000
300.610	456.724	290.000
301.104	456.150	290.000
301.144	456.377	290.000
265.275	35.018	291.000
265.602	34.523	291.000
265.482	32.657	291.000
264.755	30.392	291.000
264.175	28.894	291.000
264.087	28.555	291.000
264.400	28.838	291.000
262.899	28.392	291.000
261.486	28.627	291.000
261.076	27.664	291.000
260.594	28.604	291.000
344.887	206.876	292.000
343.824	206.961	292.000
240.533	329.827	293.000
240.722	328.843	293.000
241.108	329.074	293.000
240.653	329.420	293.000
314.298	425.331	294.000
315.153	425.271	294.000
315.755	425.365	294.000
40.757	24.860	295.000
40.724	24.107	295.000
302.270	71.394	296.000
301.385	70.291	296.000
289.760	76.990	297.000
289.997	76.794	297.000
289.598	76.610	297.000
289.933	77.861	297.000
289.442	79.179	297.000
288.812	79.809	297.000
289.058	79.684	297.000
176.963	211.008	298.000
177.027	210.175	298.000
226.462	246.816	299.000
226.722	247.167	299.000
554.078	204.194	300.000
554.788	206.433	300.000
17.932	78.071	301.000
17.909	79.250	301.000
15.984	79.106	301.000
15.536	79.221	301.000
14.837	77.176	301.000
15.042	76.070	301.000
14.595	76.106	301.000
231.088	98.971	302.000
231.534	99.118	302.000
231.101	98.647	302.000
230.840	99.199	302.000
231.339	98.811	302.000
231.339	98.601	302.000
283.400	236.254	303.000
283.275	235.653	303.000
537.500	234.076	304.000
536.799	233.877	304.000
536.486	234.410	304.000
536.257	234.463	304.000
420.416	391.602	305.000
420.249	390.648	305.000
420.511	390.237	305.000
421.670	390.793	305.000
421.263	390.814	305.000
421.403	391.398	305.000
420.457	391.260	305.000
288.353	135.132	306.000
288.506	134.741	306.000
438.837	164.076	307.000
439.325	164.199	307.000
439.377	164.706	307.000
446.560	262.741	308.000
445.397	262.302	308.000
445.429	264.534	308.000
446.170	263.436	308.000
446.642	264.473	308.000
445.768	265.038	308.000
435.869	326.325	309.000
435.307	326.666	309.000
435.914	325.876	309.000
436.911	326.696	309.000
439.111	327.105	309.000
439.805	327.061	309.000
441.392	328.109	309.000
441.375	326.990	309.000
440.840	326.262	309.000
440.511	327.047	309.000
450.414	355.696	310.000
450.013	353.467	310.000
449.712	354.296	310.000
448.808	352.678	310.000
447.372	349.912	310.000
446.550	349.913	310.000
446.579	349.728	310.000
446.991	349.873	310.000
446.881	349.570	310.000
302.858	71.342	311.000
302.401	70.765	311.000
301.539	70.683	311.000
301.323	69.613	311.000
169.981	204.376	312.000
170.423	204.856	312.000
170.799	205.351	312.000
178.143	211.617	313.000
178.305	211.908	313.000
435.628	154.696	314.000
434.471	154.737	314.000
555.853	221.240	315.000
555.939	219.492	315.000
140.724	371.733	316.000
140.305	372.087	316.000
140.371	371.791	316.000
205.822	401.259	317.000
205.649	399.539	317.000
206.310	398.701	317.000
205.610	399.852	317.000
206.247	400.485	317.000
206.644	400.613	317.000
205.631	400.366	317.000
205.863	400.795	317.000
205.992	400.860	317.000
206.138	400.948	317.000
206.294	401.154	317.000
205.698	401.244	317.000
182.728	412.435	318.000
184.087	412.863	318.000
33.393	52.922	319.000
33.568	52.803	319.000
227.148	246.635	320.000
226.247	248.173	320.000
241.014	328.858	321.000
240.650	329.068	321.000
240.649	329.554	321.000
576.478	244.498	322.000
577.553	244.948	322.000
435.963	385.670	323.000
435.525	385.390	323.000
107.859	35.129	324.000
107.551	34.968	324.000
371.985	113.999	325.000
372.791	112.768	325.000
373.048	113.630	325.000
373.408	113.648	325.000
373.115	113.924	325.000
373.672	115.846	325.000
443.284	375.121	326.000
444.215	374.698	326.000
443.526	374.296	326.000
442.601	373.612	326.000
443.345	373.205	326.000
443.059	373.197	326.000
442.859	372.567	326.000
442.529	373.825	326.000
442.003	371.951	326.000
442.528	371.647	326.000
442.471	371.252	326.000
443.272	369.726	326.000
41.026	24.023	327.000
40.640	24.213	327.000
29.709	386.278	328.000
28.911	386.851	328.000
106.228	397.194	329.000
106.335	397.417	329.000
106.094	396.776	329.000
106.058	396.389	329.000
304.937	112.277	330.000
305.229	112.508	330.000
305.107	113.611	330.000
305.724	112.524	330.000
360.826	126.426	331.000
363.228	126.323	331.000
361.829	124.970	331.000
174.898	313.755	332.000
174.071	314.079	332.000
180.856	318.308	332.000
555.484	219.076	333.000
554.737	220.094	333.000
436.855	383.685	334.000
436.888	385.086	334.000
437.422	386.076	334.000
438.044	387.575	334.000
437.203	386.235	334.000
437.398	387.929	334.000
289.233	79.848	335.000
289.143	80.007	335.000
173.203	207.127	336.000
173.190	208.275	336.000
549.719	286.238	337.000
550.668	286.653	337.000
530.656	307.130	338.000
531.026	307.408	338.000
301.661	70.808	339.000
304.831	70.256	339.000
306.971	71.188	339.000
401.812	217.068	340.000
401.704	218.347	340.000
401.064	239.670	341.000
402.084	238.867	341.000
401.421	239.093	341.000
535.706	233.594	342.000
535.941	232.835	342.000
536.874	232.732	342.000
537.218	232.548	342.000
536.103	232.694	342.000
535.922	233.876	342.000
535.897	233.839	342.000
230.661	-23.363	343.000
230.849	-23.531	343.000
230.579	-23.652	343.000
16.530	405.141	344.000
15.044	406.981	344.000
14.765	408.197	344.000
445.487	265.930	345.000
445.501	265.745	345.000
526.042	297.397	346.000
524.791	297.268	346.000
524.614	297.843	346.000
106.027	396.822	347.000
106.495	396.168	347.000
289.728	77.705	348.000
290.110	77.636	348.000
530.974	306.974	349.000
530.913	307.365	349.000
373.319	116.859	350.000
372.860	117.096	350.000
326.142	361.001	351.000
326.080	361.338	351.000
325.404	362.093	351.000
325.001	361.136	351.000
324.806	361.253	351.000
325.720	360.780	351.000
326.353	360.421	351.000
325.927	360.997	351.000
325.665	360.688	351.000
100.401	290.401	352.000
99.855	289.689	352.000
137.366	307.150	353.000
138.379	306.973	353.000
138.026	307.131	353.000
138.259	307.446	353.000
240.585	328.951	354.000
240.588	329.447	354.000
446.704	262.958	355.000
447.321	262.471	355.000
278.926	328.279	356.000
278.921	328.624	356.000
278.889	328.153	356.000
306.697	352.575	357.000
307.165	352.853	357.000
315.069	405.763	358.000
314.479	404.909	358.000
409.419	196.202	359.000
409.027	195.816	359.000
264.344	32.635	360.000
264.743	32.508	360.000
361.047	112.351	361.000
360.253	111.747	361.000
177.869	211.554	362.000
178.330	211.361	362.000
177.500	211.033	362.000
177.904	210.179	362.000
177.753	210.113	362.000
177.389	210.061	362.000
183.954	412.362	363.000
183.696	412.539	363.000
444.863	351.339	364.000
445.424	350.981	364.000
145.804	36.607	365.000
146.229	37.299	365.000
154.488	28.288	366.000
153.904	27.881	366.000
528.968	200.418	367.000
528.556	201.441	367.000
205.532	400.862	368.000
205.522	401.191	368.000
232.688	277.694	369.000
232.848	277.090	369.000
527.120	298.065	370.000
526.047	297.630	370.000
526.547	297.098	370.000
525.346	297.598	370.000
154.796	28.751	371.000
154.740	27.811	371.000
70.817	231.482	372.000
70.507	231.537	372.000
70.772	231.367	372.000
70.493	231.507	372.000
70.492	231.087	372.000
70.413	231.435	372.000
70.249	231.351	372.000
70.270	231.247	372.000
70.196	231.447	372.000
70.643	231.612	372.000
70.331	231.460	372.000
70.280	231.440	372.000
70.333	231.238	372.000
69.687	231.494	372.000
70.189	231.153	372.000
70.257	231.525	372.000
70.159	231.065	372.000
70.951	231.031	372.000
70.565	231.680	372.000
70.380	231.535	372.000
70.583	231.189	372.000
70.901	230.760	372.000
70.690	231.139	372.000
70.620	231.065	372.000
70.619	230.550	372.000
70.646	231.492	372.000
70.191	230.658	372.000
510.252	232.338	373.000
509.023	232.625	373.000
508.343	231.808	373.000
507.979	231.749	373.000
508.990	231.621	373.000
508.976	231.301	373.000
509.274	231.234	373.000
509.366	230.886	373.000
509.654	231.404	373.000
509.719	231.415	373.000
511.067	231.028	373.000
510.676	229.990	373.000
510.021	231.741	373.000
509.934	231.701	373.000
510.299	232.500	373.000
511.028	233.415	373.000
510.278	234.455	373.000
509.275	234.552	373.000
508.703	234.116	373.000
508.397	234.001	373.000
509.227	232.682	373.000
203.315	489.980	374.000
203.590	489.845	374.000
203.247	489.699	374.000
202.399	489.221	374.000
202.701	489.417	374.000
201.263	488.547	374.000
201.615	488.477	374.000
201.951	488.902	374.000
201.996	489.485	374.000
201.705	490.295	374.000
202.036	490.904	374.000
202.080	490.827	374.000
201.947	490.438	374.000
202.497	490.281	374.000
202.269	490.290	374.000
201.887	489.613	374.000
203.174	489.141	374.000
202.871	488.659	374.000
202.614	488.487	374.000
202.962	489.151	374.000
202.201	489.706	374.000
202.397	489.493	374.000
203.109	488.549	374.000
202.886	489.116	374.000
202.940	488.611	374.000
167.189	193.134	375.000
168.012	192.260	375.000
167.227	194.267	375.000
167.559	194.992	375.000
169.442	193.677	375.000
168.861	194.098	375.000
167.916	194.871	375.000
168.294	194.368	375.000
167.207	193.684	375.000
166.632	193.149	375.000
166.542	192.512	375.000
400.486	237.147	376.000
399.676	236.478	376.000
399.452	236.384	376.000
400.560	236.641	376.000
400.405	235.819	376.000
400.448	237.064	376.000
292.159	73.349	377.000
291.625	74.252	377.000
291.277	72.795	377.000
411.848	202.870	378.000
410.797	202.566	378.000
409.463	202.222	378.000
409.535	203.634	378.000
409.756	203.846	378.000
409.423	205.041	378.000
108.255	328.599	379.000
108.381	328.934	379.000
109.366	328.956	379.000
109.926	328.629	379.000
109.697	328.561	379.000
109.919	328.526	379.000
109.358	328.540	379.000
109.934	328.679	379.000
109.744	329.484	379.000
109.704	329.935	379.000
109.601	329.965	379.000
109.873	329.749	379.000
109.760	329.984	379.000
109.799	330.022	379.000
109.802	330.145	379.000
109.622	329.756	379.000
110.199	329.644	379.000
109.267	329.709	379.000
109.622	330.297	379.000
310.086	229.775	380.000
309.385	230.434	380.000
195.172	326.432	381.000
194.164	326.345	381.000
194.153	326.579	381.000
195.671	326.500	381.000
195.705	328.036	381.000
195.536	327.617	381.000
195.745	326.595	381.000
195.040	326.742	381.000
196.107	327.005	381.000
196.800	326.738	381.000
195.884	326.771	381.000
195.700	326.700	381.000
195.597	327.518	381.000
194.858	325.905	381.000
194.499	325.217	381.000
194.710	325.396	381.000
194.669	325.427	381.000
194.930	325.183	381.000
193.978	325.978	381.000
278.818	329.130	382.000
278.921	328.626	382.000
279.128	328.071	382.000
278.878	328.415	382.000
278.936	328.694	382.000
278.653	328.939	382.000
208.278	399.954	383.000
209.752	399.045	383.000
231.130	-24.011	384.000
230.711	-23.363	384.000
426.247	122.452	385.000
426.179	121.729	385.000
426.141	122.640	385.000
427.188	122.784	385.000
428.651	123.709	385.000
429.417	124.791	385.000
138.101	307.488	386.000
138.072	306.581	386.000
138.478	307.378	386.000
549.965	286.186	387.000
549.266	286.094	387.000
272.964	240.791	388.000
274.427	240.246	388.000
438.535	326.419	389.000
438.545	325.567	389.000
359.447	183.241	390.000
359.096	183.425	390.000
358.837	182.947	390.000
358.197	183.462	390.000
533.946	306.519	391.000
534.248	305.855	391.000
204.132	182.735	392.000
203.875	182.704	392.000
457.467	171.594	393.000
457.471	170.998	393.000
457.516	171.569	393.000
416.427	398.424	394.000
416.479	398.495	394.000
29.019	387.235	395.000
28.778	388.254	395.000
321.292	105.677	396.000
321.144	106.206	396.000
240.434	329.533	397.000
240.642	329.819	397.000
240.066	329.377	397.000
425.791	378.749	398.000
425.876	378.316	398.000
426.187	378.052	398.000
425.462	376.118	398.000
425.382	376.458	398.000
425.290	375.641	398.000
424.574	375.752	398.000
204.033	183.098	399.000
203.736	182.787	399.000
274.834	241.141	400.000
275.218	241.194	400.000
314.154	426.117	401.000
314.743	427.180	401.000
31.661	63.106	402.000
31.678	62.627	402.000
31.449	63.043	402.000
514.436	346.372	403.000
512.745	347.799	403.000
513.297	346.532	403.000
315.216	398.994	404.000
315.346	398.818	404.000
443.367	387.048	405.000
443.451	386.381	405.000
356.591	184.661	406.000
356.652	183.910	406.000
356.409	185.560	406.000
355.789	185.411	406.000
275.544	240.190	407.000
276.285	239.221	407.000
48.922	60.697	408.000
49.567	60.302	408.000
50.610	60.387	408.000
427.830	125.529	409.000
426.311	126.986	409.000
110.115	19.438	410.000
109.865	19.292	410.000
577.866	244.684	411.000
577.226	244.083	411.000
314.360	397.159	412.000
313.902	398.051	412.000
315.127	396.213	412.000
41.308	33.928	413.000
40.631	33.115	413.000
40.637	32.885	413.000
40.897	34.045	413.000
451.929	271.693	414.000
452.092	270.945	414.000
306.669	352.784	415.000
306.680	353.271	415.000
306.668	353.203	415.000
306.542	353.148	415.000
306.312	353.074	415.000
306.718	353.520	415.000
189.415	437.122	416.000
187.624	437.087	416.000
188.478	439.218	416.000
31.588	62.926	417.000
31.726	62.782	417.000
31.509	63.039	417.000
240.894	328.968	418.000
240.468	329.685	418.000
512.604	345.751	419.000
511.908	345.507	419.000
509.874	345.120	419.000
509.495	343.967	419.000
509.958	343.956	419.000
510.137	342.705	419.000
311.906	445.694	420.000
309.777	446.391	420.000
311.099	445.572	420.000
341.318	113.163	421.000
341.882	113.605	421.000
341.260	112.413	421.000
340.759	113.839	421.000
347.784	159.800	422.000
346.607	160.359	422.000
346.199	160.260	422.000
345.498	160.148	422.000
345.085	160.200	422.000
166.699	191.718	423.000
166.518	192.140	423.000
166.738	192.766	423.000
166.354	192.694	423.000
166.748	193.647	423.000
167.580	193.804	423.000
356.533	186.129	424.000
357.236	186.839	424.000
356.003	188.560	424.000
107.933	301.247	425.000
108.075	301.174	425.000
138.949	307.032	426.000
138.491	306.804	426.000
138.503	306.462	426.000
363.529	246.846	427.000
363.587	247.396	427.000
362.281	247.511	427.000
361.802	245.553	427.000
361.815	244.688	427.000
187.252	309.413	428.000
187.634	309.516	428.000
185.565	309.788	428.000
185.061	310.656	428.000
184.371	310.961	428.000
531.649	244.610	429.000
530.443	246.111	429.000
451.679	272.673	430.000
451.856	272.832	430.000
450.136	274.180	430.000
314.748	397.541	431.000
314.970	396.893	431.000
314.051	397.743	431.000
460.058	382.045	432.000
458.691	383.149	432.000
311.209	426.562	433.000
311.187	426.660	433.000
310.367	425.139	433.000
108.685	18.283	434.000
109.055	17.923	434.000
204.259	183.244	435.000
203.870	182.715	435.000
483.466	343.802	436.000
483.512	344.602	436.000
483.923	344.456	436.000
28.541	102.635	437.000
27.963	102.788	437.000
28.487	102.338	437.000
27.967	102.149	437.000
28.307	101.878	437.000
28.235	101.752	437.000
27.837	101.742	437.000
27.602	101.881	437.000
27.870	102.174	437.000
27.780	102.468	437.000
26.835	101.753	437.000
27.518	101.928	437.000
27.758	102.105	437.000
28.174	102.501	437.000
28.163	102.493	437.000
28.067	102.219	437.000
28.300	102.296	437.000
27.714	102.324	437.000
27.600	102.132	437.000
28.031	102.462	437.000
27.739	102.351	437.000
28.172	102.302	437.000
27.157	102.175	437.000
532.928	323.691	438.000
533.466	325.047	438.000
533.332	325.276	438.000
531.175	323.388	438.000
531.594	323.606	438.000
532.176	323.865	438.000
532.903	323.157	438.000
535.721	322.885	438.000
537.258	325.881	438.000
536.679	327.202	438.000
536.527	328.743	438.000
536.835	329.283	438.000
536.360	329.969	438.000
535.707	327.802	438.000
459.313	382.495	439.000
460.532	382.981	439.000
462.353	382.399	439.000
462.080	382.725	439.000
462.209	381.434	439.000
460.682	380.583	439.000
459.664	380.864	439.000
460.882	381.451	439.000
461.119	381.758	439.000
459.942	381.379	439.000
230.964	-23.546	440.000
230.502	-23.603	440.000
[truncated: 109,789 more rows]
