# Supplementary material for: The transpeptidase PBP2 governs initial localization and activity of the major cell-wall synthesis machinery in E. coli
Source: eLife. 2020 Feb 20;9:e50629. doi: 10.7554/eLife.50629 (PMC7089770; doi:10.7554/eLife.50629)
Supplement: Source data 1. [file elife-50629-data1.zip › data/fast/PAmCherry/RodA_2.txt]

X Y ID
31.138	214.058	1.000
30.150	214.003	1.000
33.430	255.135	2.000
33.017	255.475	2.000
33.816	255.946	2.000
33.492	256.094	2.000
33.491	256.012	2.000
32.702	255.402	2.000
34.024	255.406	2.000
35.852	255.607	2.000
36.745	255.583	2.000
35.068	253.828	2.000
33.999	253.258	2.000
34.953	253.554	2.000
34.439	253.168	2.000
33.975	252.352	2.000
60.846	228.192	3.000
61.245	228.782	3.000
61.330	228.459	3.000
60.927	228.429	3.000
61.380	228.534	3.000
60.997	228.416	3.000
60.844	228.636	3.000
61.507	227.923	3.000
61.474	228.306	3.000
61.495	228.176	3.000
61.180	227.997	3.000
61.170	228.212	3.000
62.140	228.771	3.000
61.431	228.194	3.000
61.581	228.112	3.000
61.446	228.752	3.000
75.440	211.382	4.000
75.140	212.918	4.000
60.501	309.166	5.000
61.451	310.458	5.000
93.757	269.520	6.000
94.105	269.893	6.000
101.353	299.802	7.000
101.187	299.631	7.000
102.496	299.813	7.000
102.151	300.311	7.000
103.119	299.891	7.000
104.044	299.660	7.000
104.638	299.231	7.000
104.619	298.808	7.000
104.739	298.893	7.000
104.984	299.114	7.000
105.088	298.790	7.000
105.172	298.957	7.000
104.997	298.822	7.000
105.294	298.257	7.000
141.734	237.162	8.000
143.391	236.260	8.000
145.120	235.332	8.000
95.465	340.752	9.000
94.286	339.096	9.000
281.423	105.767	10.000
281.761	105.565	10.000
282.080	104.008	10.000
283.564	103.361	10.000
206.495	244.125	11.000
204.714	242.859	11.000
205.699	243.051	11.000
203.609	242.765	11.000
216.587	227.391	12.000
216.602	227.455	12.000
216.554	227.600	12.000
216.628	227.786	12.000
216.648	227.444	12.000
216.888	227.728	12.000
217.001	227.726	12.000
216.774	227.951	12.000
216.697	227.570	12.000
253.287	194.672	13.000
253.956	195.494	13.000
252.490	195.671	13.000
252.440	195.201	13.000
198.290	292.781	14.000
198.455	293.044	14.000
198.878	292.334	14.000
198.321	293.497	14.000
198.101	293.065	14.000
198.136	291.891	14.000
199.690	290.589	14.000
200.788	291.382	14.000
200.522	291.361	14.000
200.052	291.804	14.000
198.183	292.331	14.000
198.815	292.412	14.000
199.289	293.073	14.000
199.314	292.981	14.000
197.725	293.387	14.000
197.925	294.805	14.000
230.554	245.813	15.000
230.198	246.760	15.000
231.302	247.467	15.000
232.747	247.029	15.000
232.405	247.311	15.000
232.535	247.202	15.000
232.359	246.910	15.000
232.875	247.347	15.000
233.153	247.740	15.000
233.384	249.963	15.000
233.820	250.152	15.000
232.980	250.079	15.000
232.859	249.480	15.000
232.470	249.201	15.000
232.804	249.464	15.000
233.721	248.622	15.000
232.746	248.805	15.000
232.705	247.847	15.000
199.038	314.546	16.000
198.554	314.393	16.000
263.319	225.951	17.000
264.058	226.508	17.000
263.860	226.406	17.000
270.283	265.801	18.000
269.670	265.638	18.000
240.498	320.045	19.000
240.167	319.439	19.000
239.880	318.938	19.000
239.465	319.930	19.000
238.199	321.619	19.000
237.886	322.504	19.000
239.142	321.291	19.000
233.474	339.499	20.000
234.698	337.648	20.000
333.473	243.874	21.000
335.105	243.548	21.000
336.382	244.506	21.000
336.469	244.637	21.000
338.294	245.572	21.000
338.666	243.865	21.000
339.823	242.195	21.000
296.873	315.192	22.000
296.680	316.189	22.000
297.715	317.641	22.000
297.415	316.753	22.000
296.651	316.813	22.000
297.479	316.596	22.000
297.416	316.809	22.000
297.422	316.725	22.000
297.255	314.645	22.000
386.094	216.818	23.000
385.953	217.152	23.000
355.625	300.529	24.000
355.409	299.259	24.000
457.342	391.122	25.000
456.516	391.645	25.000
496.250	326.988	26.000
496.965	326.184	26.000
496.464	325.720	26.000
-13.546	324.392	27.000
-13.505	323.785	27.000
-13.170	324.126	27.000
-12.452	323.395	27.000
-12.474	323.061	27.000
-12.468	323.874	27.000
-12.976	323.709	27.000
-13.140	324.409	27.000
31.363	269.914	28.000
33.110	270.877	28.000
33.039	271.250	28.000
30.997	270.470	28.000
29.396	268.009	28.000
27.016	267.540	28.000
27.706	268.619	28.000
109.342	227.943	29.000
110.155	227.766	29.000
110.155	228.267	29.000
110.135	229.041	29.000
81.096	289.014	30.000
81.084	289.581	30.000
80.974	290.146	30.000
81.168	292.518	30.000
213.793	291.472	31.000
214.551	290.439	31.000
213.317	290.320	31.000
214.352	290.096	31.000
213.614	289.459	31.000
213.122	289.639	31.000
213.577	290.583	31.000
214.137	291.050	31.000
214.426	290.781	31.000
213.866	290.651	31.000
214.953	290.689	31.000
213.390	291.310	31.000
213.140	291.654	31.000
213.801	291.601	31.000
212.631	291.734	31.000
212.248	292.105	31.000
211.833	291.899	31.000
212.769	291.590	31.000
215.122	290.221	31.000
216.431	290.393	31.000
179.415	367.269	32.000
180.834	367.965	32.000
181.389	369.897	32.000
180.773	370.059	32.000
337.630	181.327	33.000
337.700	181.392	33.000
337.646	181.271	33.000
337.573	181.284	33.000
337.474	181.441	33.000
337.446	181.240	33.000
337.239	181.475	33.000
337.325	181.100	33.000
337.595	181.472	33.000
337.696	181.153	33.000
337.458	181.200	33.000
337.450	181.111	33.000
337.203	181.045	33.000
337.468	181.452	33.000
337.599	181.703	33.000
337.731	181.204	33.000
337.334	181.478	33.000
337.440	181.639	33.000
337.144	181.525	33.000
366.915	178.592	34.000
366.445	178.038	34.000
366.631	177.774	34.000
375.128	195.526	35.000
375.233	195.379	35.000
375.264	195.512	35.000
375.370	195.697	35.000
375.149	195.519	35.000
375.224	195.402	35.000
375.463	195.187	35.000
375.204	195.134	35.000
375.286	195.185	35.000
375.019	195.501	35.000
375.253	195.128	35.000
268.601	413.370	36.000
269.988	413.903	36.000
268.961	413.758	36.000
270.309	413.389	36.000
372.581	324.985	37.000
370.482	327.081	37.000
371.163	326.429	37.000
372.023	326.750	37.000
373.648	326.938	37.000
421.324	338.584	38.000
421.453	338.480	38.000
421.702	336.747	38.000
451.580	56.781	39.000
451.242	55.125	39.000
450.814	54.959	39.000
450.576	55.715	39.000
450.213	55.873	39.000
496.452	308.698	40.000
499.274	309.488	40.000
501.224	309.632	40.000
501.248	311.627	40.000
494.960	340.026	41.000
495.238	340.561	41.000
494.379	341.326	41.000
51.675	226.919	42.000
51.492	226.926	42.000
52.625	227.347	42.000
52.059	227.235	42.000
51.957	227.007	42.000
52.375	227.438	42.000
52.078	227.396	42.000
51.314	227.602	42.000
51.901	229.261	42.000
52.121	229.793	42.000
52.020	230.035	42.000
51.986	229.781	42.000
52.283	228.952	42.000
52.211	229.260	42.000
52.205	229.706	42.000
51.216	229.719	42.000
50.495	229.826	42.000
19.775	364.546	43.000
19.704	365.287	43.000
20.172	365.848	43.000
20.592	365.115	43.000
20.664	364.841	43.000
121.328	271.948	44.000
119.557	271.729	44.000
316.257	83.954	45.000
316.388	84.226	45.000
268.062	212.250	46.000
268.730	212.849	46.000
268.754	215.178	46.000
268.627	216.192	46.000
291.419	175.543	47.000
291.167	175.247	47.000
257.108	278.273	48.000
256.099	278.373	48.000
255.600	278.442	48.000
255.493	278.638	48.000
255.098	279.218	48.000
248.309	304.965	49.000
247.779	304.626	49.000
246.994	304.632	49.000
246.752	305.714	49.000
248.013	306.000	49.000
247.617	306.244	49.000
247.311	305.421	49.000
247.903	305.640	49.000
247.965	305.099	49.000
247.814	305.410	49.000
248.207	304.925	49.000
248.763	305.203	49.000
210.365	386.798	50.000
210.782	386.850	50.000
449.117	295.857	51.000
449.201	296.648	51.000
449.092	296.446	51.000
449.973	296.963	51.000
450.975	298.152	51.000
444.843	294.491	51.000
442.722	292.540	51.000
-5.179	333.042	52.000
-4.763	331.851	52.000
-2.018	333.507	52.000
-2.062	331.987	52.000
-4.773	331.795	52.000
49.576	344.478	53.000
50.358	344.469	53.000
50.693	344.316	53.000
50.797	344.435	53.000
50.215	344.959	53.000
50.294	344.096	53.000
50.238	344.494	53.000
50.159	344.797	53.000
49.828	344.909	53.000
49.356	344.381	53.000
48.446	344.005	53.000
47.934	343.727	53.000
47.784	344.375	53.000
301.937	79.132	54.000
301.952	78.619	54.000
278.542	206.781	55.000
279.780	207.288	55.000
280.702	208.339	55.000
280.960	217.699	56.000
280.741	217.733	56.000
284.840	305.819	57.000
285.416	306.317	57.000
286.416	306.303	57.000
287.025	306.810	57.000
403.263	348.458	58.000
403.081	348.715	58.000
403.361	347.527	58.000
404.214	347.640	58.000
405.444	347.880	58.000
406.038	348.165	58.000
405.975	349.646	58.000
405.891	347.204	58.000
405.864	345.700	58.000
405.730	344.176	58.000
405.996	344.471	58.000
405.876	345.280	58.000
405.866	345.888	58.000
405.135	345.894	58.000
30.092	212.780	59.000
30.136	213.016	59.000
31.059	213.230	59.000
31.357	213.285	59.000
31.128	212.974	59.000
86.000	251.316	60.000
86.499	252.258	60.000
87.216	251.808	60.000
87.126	252.862	60.000
88.671	252.026	60.000
89.413	251.086	60.000
88.849	250.738	60.000
89.030	250.760	60.000
89.667	254.493	60.000
109.360	269.629	61.000
109.351	269.064	61.000
110.576	269.357	61.000
110.329	268.687	61.000
108.987	269.142	61.000
109.317	269.414	61.000
108.667	269.258	61.000
108.462	269.687	61.000
108.370	269.269	61.000
109.213	268.604	61.000
107.939	270.119	61.000
171.703	257.329	62.000
171.168	258.744	62.000
171.381	258.619	62.000
171.916	258.707	62.000
170.957	258.644	62.000
170.105	258.752	62.000
168.831	258.622	62.000
168.869	258.861	62.000
168.600	258.610	62.000
169.757	259.380	62.000
168.147	258.701	62.000
168.775	257.574	62.000
168.951	257.118	62.000
167.722	256.714	62.000
194.504	278.753	63.000
194.496	279.336	63.000
291.322	246.924	64.000
289.891	245.577	64.000
252.978	345.496	65.000
252.772	345.782	65.000
382.638	225.846	66.000
382.380	225.901	66.000
382.155	225.229	66.000
380.991	225.618	66.000
381.527	226.566	66.000
382.087	225.610	66.000
381.830	224.819	66.000
382.168	225.611	66.000
382.861	226.044	66.000
382.692	226.077	66.000
382.569	226.845	66.000
381.973	228.085	66.000
381.592	227.602	66.000
382.376	228.292	66.000
381.795	228.409	66.000
382.376	229.210	66.000
379.071	338.949	67.000
379.146	338.263	67.000
379.135	337.946	67.000
379.424	338.152	67.000
379.155	338.677	67.000
378.966	339.272	67.000
290.792	175.561	68.000
291.484	175.534	68.000
291.328	175.911	68.000
290.647	175.467	68.000
290.877	175.947	68.000
292.429	175.211	68.000
292.364	175.496	68.000
292.911	175.302	68.000
291.506	175.182	68.000
292.242	173.922	68.000
263.892	226.744	69.000
264.723	227.036	69.000
264.695	226.762	69.000
264.461	226.770	69.000
264.724	226.722	69.000
210.928	386.600	70.000
210.250	387.249	70.000
209.513	386.455	70.000
385.975	217.338	71.000
386.197	217.344	71.000
385.970	217.773	71.000
386.126	217.116	71.000
385.850	217.201	71.000
386.426	217.435	71.000
386.231	217.374	71.000
386.164	217.360	71.000
385.991	217.123	71.000
386.090	216.758	71.000
385.900	216.934	71.000
386.165	216.807	71.000
385.972	217.125	71.000
386.352	216.862	71.000
386.566	216.988	71.000
386.358	217.123	71.000
386.948	216.959	71.000
386.899	217.089	71.000
387.062	217.199	71.000
387.006	217.068	71.000
386.620	217.237	71.000
387.001	217.241	71.000
387.192	217.192	71.000
387.123	217.415	71.000
386.877	217.183	71.000
386.725	217.366	71.000
387.263	216.935	71.000
386.662	217.349	71.000
421.999	336.129	72.000
422.822	336.383	72.000
422.649	337.332	72.000
493.932	341.013	73.000
493.584	341.138	73.000
37.252	285.442	74.000
35.127	284.879	74.000
34.347	285.496	74.000
33.204	285.079	74.000
32.908	285.745	74.000
32.185	285.578	74.000
53.531	325.332	75.000
53.885	326.689	75.000
110.742	227.975	76.000
110.799	228.481	76.000
109.700	228.575	76.000
110.319	228.608	76.000
95.478	270.115	77.000
94.400	271.166	77.000
93.753	270.946	77.000
93.581	270.527	77.000
93.590	270.747	77.000
93.885	270.096	77.000
94.094	270.285	77.000
95.352	269.242	77.000
95.677	268.992	77.000
95.214	267.647	77.000
95.454	266.824	77.000
94.966	266.899	77.000
95.487	267.676	77.000
96.092	266.988	77.000
97.027	266.431	77.000
98.087	267.012	77.000
98.034	267.602	77.000
97.722	266.906	77.000
96.658	266.652	77.000
96.619	266.757	77.000
114.424	342.325	78.000
113.215	342.367	78.000
113.033	343.112	78.000
148.784	299.888	79.000
148.215	300.720	79.000
302.309	78.967	80.000
301.704	79.523	80.000
320.127	216.889	81.000
321.447	216.842	81.000
349.265	259.599	82.000
349.423	260.223	82.000
271.205	415.934	83.000
270.011	416.925	83.000
268.132	415.268	83.000
502.314	313.239	84.000
502.698	312.127	84.000
19.135	243.311	85.000
17.627	243.420	85.000
-8.811	348.746	86.000
-9.039	348.308	86.000
-8.869	348.251	86.000
-8.736	348.746	86.000
-8.486	348.929	86.000
-8.459	348.863	86.000
-8.316	348.941	86.000
-8.024	348.138	86.000
54.647	315.880	87.000
54.837	316.174	87.000
55.130	316.333	87.000
129.678	237.740	88.000
129.842	238.457	88.000
129.741	237.251	88.000
130.344	236.768	88.000
339.530	402.026	89.000
340.557	403.004	89.000
61.565	306.560	90.000
59.960	306.262	90.000
60.182	305.493	90.000
60.182	305.478	90.000
61.240	307.089	90.000
61.516	307.656	90.000
58.684	305.231	90.000
58.487	305.418	90.000
126.871	333.802	91.000
127.270	333.630	91.000
126.957	333.877	91.000
128.181	334.544	91.000
128.746	336.116	91.000
147.822	318.390	92.000
146.778	318.541	92.000
146.951	319.028	92.000
147.559	319.209	92.000
147.090	319.106	92.000
148.007	319.996	92.000
300.025	222.932	93.000
300.006	221.756	93.000
68.432	296.459	94.000
68.616	295.531	94.000
69.161	294.858	94.000
69.283	293.428	94.000
180.832	373.035	95.000
181.524	370.634	95.000
182.582	370.575	95.000
181.796	370.470	95.000
290.441	267.529	96.000
288.912	267.256	96.000
254.629	344.921	97.000
254.034	345.215	97.000
30.144	212.760	98.000
30.043	213.029	98.000
29.712	212.932	98.000
28.242	213.607	98.000
28.812	213.230	98.000
29.180	212.955	98.000
29.051	212.785	98.000
29.062	212.797	98.000
28.795	212.916	98.000
28.573	212.919	98.000
-13.003	324.446	99.000
-14.144	325.190	99.000
185.441	273.196	100.000
185.740	273.561	100.000
185.716	272.503	100.000
186.652	272.277	100.000
187.475	271.825	100.000
188.072	272.389	100.000
188.313	272.453	100.000
188.122	273.231	100.000
302.747	78.718	101.000
301.434	79.062	101.000
191.348	280.633	102.000
191.227	280.824	102.000
193.338	280.402	102.000
250.713	189.695	103.000
250.289	189.880	103.000
285.532	133.735	104.000
283.681	134.536	104.000
175.171	323.189	105.000
174.310	323.997	105.000
174.308	323.910	105.000
173.477	323.678	105.000
264.551	196.766	106.000
266.614	196.298	106.000
264.848	195.659	106.000
348.525	261.903	107.000
347.378	261.130	107.000
348.367	259.887	107.000
349.438	260.620	107.000
349.855	260.129	107.000
268.343	416.875	108.000
269.539	417.227	108.000
441.394	293.639	109.000
441.817	292.910	109.000
-4.906	334.082	110.000
-4.374	334.495	110.000
-3.618	333.460	110.000
-4.007	333.769	110.000
266.910	224.331	111.000
268.519	218.673	111.000
204.988	330.268	112.000
205.521	329.654	112.000
205.939	329.449	112.000
319.942	218.528	113.000
318.296	219.362	113.000
503.562	312.359	114.000
503.413	312.329	114.000
147.457	238.061	115.000
147.498	238.684	115.000
113.908	344.079	116.000
114.519	344.612	116.000
281.044	219.316	117.000
280.143	220.193	117.000
350.811	318.232	118.000
349.121	319.243	118.000
348.515	320.970	118.000
351.425	318.495	118.000
48.155	201.294	119.000
47.511	202.144	119.000
46.429	201.680	119.000
46.405	203.142	119.000
46.380	203.241	119.000
31.138	285.473	120.000
31.042	285.297	120.000
32.138	286.194	120.000
285.804	133.748	121.000
286.348	133.518	121.000
308.565	200.561	122.000
311.369	202.788	122.000
311.080	203.719	122.000
308.948	204.144	122.000
253.083	345.622	123.000
253.441	346.006	123.000
441.607	293.663	124.000
441.696	293.222	124.000
441.685	292.579	124.000
441.309	293.297	124.000
440.740	293.918	124.000
441.142	293.243	124.000
414.232	358.674	125.000
414.418	358.028	125.000
414.468	358.385	125.000
88.152	254.189	126.000
87.423	254.731	126.000
87.928	254.622	126.000
88.661	254.183	126.000
88.987	254.553	126.000
89.738	254.129	126.000
89.609	254.219	126.000
88.905	253.766	126.000
89.027	253.659	126.000
128.828	238.787	127.000
129.337	238.416	127.000
130.118	237.659	127.000
130.287	238.940	127.000
129.980	238.760	127.000
129.857	238.905	127.000
131.333	335.555	128.000
130.935	334.100	128.000
132.329	334.273	128.000
131.220	332.687	128.000
130.859	333.485	128.000
131.200	335.385	128.000
132.312	333.813	128.000
314.221	147.322	129.000
312.087	147.440	129.000
279.252	209.814	130.000
278.436	209.543	130.000
278.846	209.566	130.000
278.068	208.419	130.000
278.154	206.570	130.000
278.292	205.567	130.000
277.931	205.897	130.000
276.429	205.254	130.000
246.525	373.887	131.000
245.579	373.542	131.000
244.518	371.944	131.000
245.125	371.593	131.000
244.622	373.146	131.000
281.777	334.416	132.000
281.549	332.529	132.000
280.906	333.805	132.000
280.412	334.416	132.000
507.019	334.527	133.000
507.064	334.877	133.000
507.178	335.095	133.000
505.478	335.964	133.000
506.466	335.688	133.000
146.761	239.521	134.000
147.731	239.366	134.000
265.776	219.231	135.000
265.555	218.015	135.000
263.687	216.688	135.000
265.440	216.840	135.000
266.746	219.325	135.000
264.953	218.326	135.000
266.012	215.071	135.000
266.076	214.638	135.000
266.789	213.303	135.000
267.590	212.584	135.000
266.712	213.080	135.000
267.890	213.410	135.000
266.124	214.647	135.000
265.545	212.780	135.000
265.506	214.570	135.000
265.145	215.154	135.000
264.139	215.443	135.000
263.355	216.597	135.000
261.486	216.280	135.000
290.034	265.471	136.000
288.978	264.849	136.000
287.991	265.468	136.000
286.652	264.991	136.000
286.756	265.869	136.000
287.464	266.406	136.000
286.378	266.475	136.000
285.877	266.256	136.000
286.413	266.474	136.000
286.948	267.091	136.000
286.686	266.386	136.000
13.069	373.439	137.000
13.580	374.221	137.000
13.101	374.754	137.000
14.100	375.755	137.000
14.364	375.539	137.000
12.027	375.187	137.000
285.023	90.992	138.000
284.387	90.382	138.000
283.013	90.534	138.000
284.499	91.187	138.000
286.214	91.727	138.000
286.024	92.064	138.000
286.050	93.646	138.000
348.136	259.617	139.000
348.353	257.633	139.000
348.343	257.482	139.000
355.983	306.947	140.000
356.285	302.959	140.000
356.172	303.276	140.000
355.620	303.261	140.000
356.188	303.407	140.000
354.588	303.571	140.000
354.841	303.778	140.000
420.501	294.427	141.000
421.832	293.157	141.000
47.453	342.814	142.000
48.119	343.815	142.000
47.564	343.640	142.000
47.414	343.833	142.000
88.024	282.672	143.000
88.192	282.500	143.000
88.166	283.279	143.000
89.018	283.901	143.000
88.061	285.191	143.000
88.123	284.320	143.000
88.460	283.984	143.000
89.821	284.176	143.000
88.695	283.840	143.000
88.638	283.401	143.000
88.015	282.789	143.000
87.584	281.078	143.000
87.757	282.241	143.000
87.978	283.675	143.000
88.556	283.259	143.000
89.018	283.147	143.000
89.727	283.297	143.000
89.669	283.966	143.000
88.551	282.525	143.000
87.840	284.306	143.000
86.830	284.514	143.000
85.959	284.594	143.000
84.689	286.286	143.000
85.627	284.831	143.000
85.238	284.116	143.000
287.051	138.655	144.000
288.482	139.814	144.000
289.099	139.459	144.000
300.063	222.625	145.000
299.683	223.123	145.000
262.221	226.538	146.000
262.673	226.461	146.000
416.514	354.769	147.000
416.311	354.342	147.000
416.734	352.633	147.000
35.798	190.564	148.000
34.226	189.068	148.000
34.121	190.092	148.000
-0.796	339.002	149.000
0.269	339.427	149.000
-0.010	337.753	149.000
90.792	223.719	150.000
90.822	224.770	150.000
90.715	224.906	150.000
91.034	224.459	150.000
50.386	229.261	151.000
48.874	228.118	151.000
187.653	272.056	152.000
187.577	271.900	152.000
193.853	280.288	153.000
193.826	280.864	153.000
193.681	280.559	153.000
193.395	280.597	153.000
193.331	280.388	153.000
193.202	280.439	153.000
193.483	280.968	153.000
193.229	280.916	153.000
193.443	279.526	153.000
506.285	337.059	154.000
505.721	336.993	154.000
505.393	337.661	154.000
280.600	102.150	155.000
281.719	101.237	155.000
232.686	231.565	156.000
231.788	230.371	156.000
232.600	230.552	156.000
232.941	230.629	156.000
233.154	230.990	156.000
231.545	231.519	156.000
-53.865	346.577	157.000
-54.760	347.556	157.000
130.604	237.755	158.000
129.612	237.147	158.000
113.912	341.675	159.000
114.317	338.740	159.000
114.813	339.248	159.000
169.152	257.218	160.000
170.791	256.049	160.000
171.249	256.342	160.000
171.708	257.035	160.000
171.754	257.872	160.000
171.202	258.022	160.000
172.064	258.368	160.000
171.529	257.697	160.000
172.008	257.431	160.000
172.439	258.350	160.000
173.373	258.048	160.000
173.576	256.705	160.000
173.889	323.391	161.000
172.434	321.232	161.000
173.782	320.665	161.000
174.708	320.445	161.000
174.060	320.299	161.000
322.097	224.205	162.000
321.735	224.473	162.000
52.983	214.107	163.000
53.640	213.239	163.000
52.176	213.495	163.000
48.554	227.288	164.000
49.934	227.206	164.000
50.422	225.253	164.000
51.064	225.450	164.000
0.296	339.561	165.000
0.017	339.705	165.000
-0.111	338.917	165.000
-0.343	338.888	165.000
373.786	191.486	166.000
374.182	192.046	166.000
454.966	392.843	167.000
456.055	392.119	167.000
455.997	391.835	167.000
131.556	333.101	168.000
131.716	333.467	168.000
129.964	332.721	168.000
129.808	332.663	168.000
129.101	331.324	168.000
129.115	331.681	168.000
129.114	332.352	168.000
129.009	331.972	168.000
130.086	332.100	168.000
131.660	330.892	168.000
132.966	332.157	168.000
132.759	331.490	168.000
265.382	172.009	169.000
265.595	172.669	169.000
265.184	172.118	169.000
264.880	171.476	169.000
52.090	323.871	170.000
52.386	325.296	170.000
130.278	238.243	171.000
130.539	237.145	171.000
129.928	238.000	171.000
288.592	138.367	172.000
288.957	137.819	172.000
243.618	375.686	173.000
245.199	376.212	173.000
245.655	374.341	173.000
243.374	374.306	173.000
146.090	243.056	174.000
146.484	242.247	174.000
515.320	307.740	175.000
514.927	308.262	175.000
513.942	306.986	175.000
513.997	306.375	175.000
96.958	267.884	176.000
97.586	267.692	176.000
97.034	267.259	176.000
96.826	267.812	176.000
111.195	343.604	177.000
110.170	344.708	177.000
109.807	344.511	177.000
109.907	342.060	177.000
109.775	343.794	177.000
111.752	345.127	177.000
231.295	230.556	178.000
231.197	230.993	178.000
232.571	232.207	178.000
0.426	337.466	179.000
2.023	338.676	179.000
3.398	340.295	179.000
265.835	171.632	180.000
265.734	171.721	180.000
48.770	225.493	181.000
49.500	225.453	181.000
50.010	225.779	181.000
50.486	226.095	181.000
50.488	225.971	181.000
50.552	225.701	181.000
96.623	223.396	182.000
96.347	223.886	182.000
96.759	223.740	182.000
142.104	242.999	183.000
143.195	242.041	183.000
174.588	320.457	184.000
173.234	321.069	184.000
171.988	321.609	184.000
278.184	209.538	185.000
278.080	210.372	185.000
242.070	374.737	186.000
242.755	374.118	186.000
242.621	372.449	186.000
243.440	371.475	186.000
348.844	258.542	187.000
348.379	256.745	187.000
307.409	111.661	188.000
307.893	110.505	188.000
307.909	110.949	188.000
231.635	357.218	189.000
232.958	356.373	189.000
488.437	63.840	190.000
488.039	64.061	190.000
494.065	336.621	191.000
493.834	337.005	191.000
514.529	307.418	192.000
514.252	308.307	192.000
514.190	307.792	192.000
514.882	307.658	192.000
514.995	306.827	192.000
514.989	306.538	192.000
21.651	322.773	193.000
20.146	321.376	193.000
19.128	322.942	193.000
371.391	217.685	194.000
372.247	217.409	194.000
371.785	216.259	194.000
144.974	238.118	195.000
147.010	239.734	195.000
146.578	239.099	195.000
147.288	238.506	195.000
148.041	237.376	195.000
315.479	216.991	196.000
318.553	216.174	196.000
317.108	215.606	196.000
387.941	200.705	197.000
389.407	201.391	197.000
390.923	201.079	197.000
110.907	342.733	198.000
111.103	342.657	198.000
112.691	342.735	198.000
172.812	320.856	199.000
173.981	323.133	199.000
233.313	232.115	200.000
232.621	231.413	200.000
232.619	231.974	200.000
303.982	228.733	201.000
303.063	228.896	201.000
311.961	141.916	202.000
311.937	141.434	202.000
313.124	142.144	202.000
501.543	312.320	203.000
501.033	312.233	203.000
29.145	214.241	204.000
28.151	214.829	204.000
49.257	330.607	205.000
49.377	331.375	205.000
50.282	330.520	205.000
50.042	328.794	205.000
284.192	133.130	206.000
283.568	132.889	206.000
284.478	135.049	206.000
262.002	225.886	207.000
261.572	225.764	207.000
261.333	225.152	207.000
261.858	224.829	207.000
277.137	205.938	208.000
277.804	205.693	208.000
276.891	205.964	208.000
239.085	284.822	209.000
239.075	286.125	209.000
239.767	285.653	209.000
239.052	285.478	209.000
238.283	285.878	209.000
298.190	186.528	210.000
297.958	186.482	210.000
372.113	217.749	211.000
372.273	217.998	211.000
372.841	217.603	211.000
492.056	337.475	212.000
492.521	337.571	212.000
-4.008	329.977	213.000
-5.252	330.580	213.000
-5.922	330.723	213.000
377.755	357.768	214.000
377.598	357.963	214.000
377.129	357.086	214.000
375.934	356.678	214.000
375.933	356.265	214.000
488.361	63.747	215.000
488.334	63.615	215.000
512.987	307.692	216.000
513.627	307.781	216.000
511.325	308.550	216.000
510.990	310.016	216.000
297.829	96.882	217.000
298.279	97.121	217.000
298.743	98.726	217.000
23.912	269.599	218.000
23.835	270.418	218.000
23.966	270.308	218.000
24.908	271.602	218.000
494.282	338.596	219.000
493.531	338.915	219.000
493.842	338.666	219.000
115.991	340.750	220.000
115.718	340.722	220.000
262.431	224.089	221.000
262.374	224.724	221.000
150.046	302.784	222.000
150.210	304.454	222.000
151.127	303.122	222.000
211.030	330.627	223.000
210.269	331.385	223.000
312.439	140.960	224.000
311.886	141.304	224.000
297.798	97.567	225.000
297.488	95.409	225.000
493.182	338.658	226.000
493.762	338.268	226.000
498.279	311.767	227.000
498.786	310.940	227.000
284.698	370.558	228.000
284.577	369.688	228.000
286.934	369.008	228.000
287.528	366.600	228.000
286.025	365.985	228.000
284.217	366.865	228.000
283.717	367.575	228.000
285.093	365.907	228.000
284.422	366.244	228.000
283.965	367.685	228.000
284.436	368.034	228.000
284.125	367.869	228.000
284.798	366.314	228.000
285.126	366.381	228.000
285.443	367.274	228.000
284.546	367.710	228.000
285.342	366.917	228.000
286.088	366.197	228.000
285.635	368.201	228.000
284.997	369.004	228.000
284.453	369.135	228.000
284.278	369.727	228.000
283.356	369.967	228.000
281.957	369.255	228.000
281.627	369.592	228.000
281.460	369.919	228.000
281.943	368.993	228.000
281.848	369.161	228.000
281.522	368.741	228.000
280.372	368.401	228.000
279.344	368.796	228.000
280.074	368.773	228.000
281.057	368.303	228.000
281.471	368.434	228.000
282.337	369.079	228.000
281.436	369.017	228.000
281.152	369.159	228.000
281.470	368.718	228.000
281.566	367.983	228.000
281.885	367.469	228.000
281.284	366.403	228.000
280.766	367.079	228.000
282.044	367.843	228.000
374.928	195.441	229.000
374.490	195.460	229.000
375.145	195.346	229.000
375.235	195.594	229.000
374.936	195.709	229.000
375.104	195.522	229.000
375.308	195.455	229.000
375.146	195.426	229.000
374.761	195.235	229.000
374.893	195.290	229.000
374.989	195.307	229.000
374.764	195.397	229.000
374.889	194.899	229.000
374.887	195.549	229.000
375.100	194.979	229.000
375.007	195.482	229.000
374.980	195.347	229.000
374.992	195.241	229.000
375.352	195.670	229.000
375.483	195.573	229.000
375.207	195.856	229.000
375.449	195.703	229.000
375.562	195.935	229.000
375.399	195.432	229.000
375.614	195.319	229.000
375.635	195.780	229.000
151.815	242.320	230.000
150.611	242.708	230.000
150.475	242.916	230.000
150.822	243.613	230.000
150.584	244.923	230.000
149.968	245.576	230.000
150.494	245.959	230.000
263.411	223.942	231.000
263.084	224.198	231.000
264.575	224.496	231.000
263.812	223.828	231.000
263.155	224.014	231.000
470.227	419.574	232.000
469.865	419.795	232.000
470.594	419.357	232.000
152.371	301.028	233.000
152.416	302.612	233.000
152.712	303.058	233.000
307.846	113.690	234.000
307.922	113.885	234.000
308.648	114.423	234.000
309.614	114.734	234.000
262.561	211.829	235.000
263.099	211.831	235.000
263.889	212.590	235.000
263.491	212.971	235.000
264.622	212.004	235.000
263.983	212.788	235.000
262.838	212.040	235.000
262.463	210.339	235.000
262.399	208.872	235.000
263.487	208.800	235.000
262.271	208.950	235.000
261.835	208.790	235.000
301.069	228.377	236.000
303.667	228.363	236.000
305.376	228.390	236.000
257.078	247.475	237.000
256.486	246.993	237.000
255.810	247.434	237.000
307.219	288.534	238.000
306.911	287.614	238.000
306.983	287.724	238.000
307.441	288.151	238.000
307.377	288.207	238.000
307.060	288.445	238.000
371.602	330.972	239.000
370.069	331.055	239.000
369.089	331.814	239.000
369.285	331.361	239.000
500.493	309.254	240.000
500.116	309.036	240.000
303.616	159.487	241.000
303.279	158.936	241.000
302.513	156.907	241.000
235.004	332.230	242.000
236.231	332.737	242.000
236.551	332.134	242.000
237.171	332.788	242.000
237.061	332.999	242.000
238.158	333.132	242.000
238.291	334.411	242.000
238.055	334.129	242.000
238.852	334.671	242.000
238.585	334.534	242.000
238.930	334.221	242.000
390.715	205.041	243.000
390.321	204.759	243.000
143.245	258.273	244.000
143.194	258.117	244.000
316.856	219.279	245.000
317.572	220.652	245.000
268.472	197.189	246.000
268.666	197.167	246.000
268.585	198.763	246.000
269.356	197.591	246.000
270.765	199.320	246.000
345.392	255.962	247.000
345.729	256.556	247.000
339.310	414.257	248.000
338.547	414.733	248.000
273.438	163.949	249.000
272.585	163.674	249.000
318.167	272.992	250.000
317.566	272.968	250.000
470.851	419.376	251.000
470.414	419.136	251.000
487.744	343.088	252.000
487.762	341.131	252.000
487.119	340.612	252.000
375.674	196.145	253.000
376.130	195.574	253.000
375.532	195.804	253.000
376.048	195.942	253.000
375.859	196.006	253.000
375.840	195.574	253.000
376.223	195.708	253.000
375.522	195.835	253.000
375.704	195.601	253.000
375.658	195.599	253.000
375.890	195.776	253.000
375.821	195.669	253.000
375.762	196.029	253.000
375.430	195.791	253.000
375.908	195.357	253.000
375.658	195.483	253.000
375.934	195.600	253.000
375.691	196.098	253.000
375.908	196.005	253.000
375.717	196.029	253.000
376.483	195.762	253.000
376.227	195.627	253.000
375.976	195.889	253.000
375.835	195.421	253.000
375.844	195.824	253.000
375.912	196.101	253.000
376.090	195.418	253.000
376.099	195.925	253.000
281.483	365.837	254.000
282.160	368.223	254.000
282.113	367.574	254.000
281.759	367.932	254.000
279.748	367.062	254.000
279.395	366.107	254.000
220.209	203.097	255.000
219.924	203.397	255.000
220.004	203.429	255.000
470.680	419.787	256.000
470.955	418.324	256.000
142.509	258.563	257.000
144.585	258.475	257.000
144.273	259.334	257.000
255.329	246.838	258.000
256.288	245.707	258.000
257.326	245.578	258.000
257.179	245.204	258.000
256.554	245.769	258.000
256.376	245.857	258.000
256.526	246.240	258.000
255.831	245.973	258.000
255.619	244.586	258.000
339.145	414.440	259.000
339.894	414.603	259.000
314.006	86.150	260.000
315.407	83.776	260.000
314.529	83.045	260.000
371.536	218.311	261.000
371.074	218.910	261.000
282.010	135.178	262.000
280.250	133.521	262.000
280.571	135.891	262.000
148.809	319.036	263.000
148.971	319.732	263.000
106.974	225.748	264.000
107.550	224.978	264.000
108.715	225.193	264.000
142.851	259.397	265.000
143.476	259.665	265.000
142.353	261.008	265.000
143.424	261.465	265.000
143.049	262.221	265.000
142.778	260.993	265.000
272.507	169.860	266.000
273.483	169.354	266.000
273.235	166.767	266.000
330.255	240.574	267.000
329.566	240.471	267.000
328.727	237.914	267.000
325.864	236.894	267.000
320.831	273.364	268.000
320.647	273.483	268.000
197.282	188.465	269.000
199.147	190.456	269.000
198.657	189.560	269.000
197.061	190.592	269.000
197.314	191.056	269.000
470.416	418.016	270.000
471.108	418.487	270.000
471.624	417.752	270.000
471.624	417.226	270.000
471.841	417.086	270.000
470.658	417.628	270.000
108.723	342.362	271.000
108.704	341.761	271.000
109.970	341.065	271.000
109.968	341.999	271.000
109.538	341.146	271.000
147.873	318.077	272.000
147.345	321.065	272.000
148.714	317.939	272.000
302.195	196.883	273.000
301.579	197.053	273.000
318.948	272.560	274.000
319.945	272.836	274.000
106.764	225.365	275.000
105.810	226.968	275.000
105.301	228.567	275.000
105.507	229.949	275.000
106.004	229.103	275.000
105.887	228.457	275.000
107.269	229.539	275.000
282.888	366.005	276.000
282.881	367.787	276.000
282.929	368.976	276.000
283.179	369.075	276.000
283.137	370.094	276.000
282.509	370.175	276.000
281.548	368.323	276.000
281.144	368.684	276.000
280.766	368.023	276.000
347.659	257.085	277.000
346.662	258.010	277.000
10.556	230.658	278.000
9.427	231.517	278.000
272.683	166.782	279.000
271.824	167.737	279.000
272.524	169.447	279.000
421.610	338.665	280.000
422.828	337.627	280.000
421.608	337.435	280.000
423.853	336.602	280.000
53.469	241.057	281.000
53.790	240.926	281.000
123.715	231.607	282.000
123.832	231.287	282.000
123.832	231.402	282.000
123.478	231.368	282.000
217.020	282.220	283.000
216.924	282.648	283.000
319.819	273.233	284.000
319.057	272.966	284.000
133.813	330.921	285.000
133.854	328.976	285.000
133.468	329.260	285.000
131.761	330.489	285.000
300.468	104.777	286.000
299.812	105.375	286.000
299.638	105.075	286.000
299.365	104.417	286.000
300.169	104.341	286.000
300.111	104.658	286.000
299.673	106.091	286.000
142.585	259.397	287.000
142.262	259.436	287.000
141.847	259.200	287.000
271.840	345.189	288.000
272.537	344.575	288.000
273.752	343.111	288.000
339.049	415.176	289.000
340.065	415.181	289.000
339.871	415.202	289.000
339.507	414.922	289.000
339.183	414.822	289.000
305.132	267.112	290.000
305.290	266.323	290.000
304.805	265.794	290.000
302.730	266.686	290.000
303.119	265.490	290.000
303.776	265.291	290.000
304.888	265.162	290.000
305.441	264.641	290.000
306.076	264.891	290.000
304.793	263.176	290.000
304.979	261.681	290.000
305.206	261.298	290.000
304.808	261.590	290.000
304.938	260.664	290.000
422.111	335.674	291.000
423.655	334.147	291.000
493.965	360.922	292.000
495.035	359.882	292.000
494.450	359.806	292.000
493.733	360.305	292.000
495.128	362.086	292.000
307.852	114.254	293.000
307.597	114.670	293.000
306.986	112.458	293.000
306.405	113.048	293.000
306.033	112.801	293.000
133.952	327.481	294.000
132.979	327.144	294.000
132.569	326.823	294.000
197.589	192.637	295.000
197.369	193.319	295.000
495.749	360.796	296.000
494.989	361.165	296.000
283.093	364.350	297.000
283.292	366.216	297.000
302.814	162.168	298.000
303.824	162.232	298.000
23.515	210.183	299.000
23.742	210.881	299.000
342.266	267.564	300.000
341.451	268.045	300.000
341.262	267.920	300.000
376.585	195.945	301.000
377.393	194.632	301.000
375.568	192.846	301.000
373.865	190.060	301.000
323.697	197.725	302.000
322.572	196.654	302.000
322.897	195.543	302.000
323.025	195.473	302.000
323.817	195.462	302.000
324.569	194.420	302.000
324.521	194.584	302.000
324.528	194.584	302.000
324.194	194.321	302.000
426.038	329.246	303.000
425.860	329.658	303.000
143.732	259.331	304.000
144.024	260.243	304.000
144.957	259.718	304.000
296.849	104.517	305.000
296.739	105.257	305.000
340.985	268.444	306.000
340.355	268.696	306.000
406.084	340.454	307.000
405.487	340.179	307.000
298.302	106.890	308.000
299.142	106.291	308.000
297.794	106.147	308.000
26.036	209.730	309.000
25.727	209.910	309.000
25.375	209.322	309.000
25.778	207.159	309.000
26.958	206.352	309.000
26.049	206.389	309.000
26.142	206.249	309.000
25.659	206.988	309.000
25.562	206.630	309.000
25.521	206.280	309.000
26.081	205.252	309.000
24.739	205.406	309.000
23.939	204.878	309.000
23.704	203.849	309.000
22.534	202.535	309.000
21.928	202.934	309.000
23.268	202.537	309.000
23.839	202.720	309.000
23.914	202.769	309.000
23.146	203.342	309.000
22.400	203.144	309.000
22.450	203.464	309.000
22.651	203.408	309.000
23.679	202.608	309.000
23.376	201.681	309.000
22.540	201.107	309.000
22.774	201.240	309.000
132.181	326.139	310.000
132.074	326.547	310.000
133.315	327.178	310.000
133.471	327.048	310.000
133.032	326.967	310.000
131.897	326.688	310.000
132.486	326.575	310.000
133.482	327.196	310.000
133.357	327.443	310.000
130.932	326.632	310.000
134.754	328.803	310.000
136.455	327.724	310.000
137.284	328.919	310.000
136.741	327.199	310.000
137.688	327.474	310.000
138.194	328.781	310.000
137.512	327.064	310.000
136.367	326.165	310.000
136.259	326.284	310.000
136.202	325.979	310.000
136.216	326.279	310.000
137.664	327.025	310.000
137.604	327.284	310.000
338.682	267.868	311.000
337.805	267.749	311.000
337.627	267.728	311.000
336.884	266.396	311.000
335.624	263.868	311.000
335.942	266.325	311.000
336.110	267.090	311.000
383.202	321.086	312.000
382.924	320.364	312.000
382.903	320.224	312.000
382.243	321.475	312.000
382.029	321.787	312.000
383.225	322.152	312.000
383.296	321.633	312.000
382.791	321.456	312.000
340.042	415.272	313.000
339.953	414.556	313.000
339.791	414.720	313.000
339.995	414.011	313.000
339.609	414.964	313.000
339.572	414.602	313.000
144.113	259.505	314.000
144.120	259.486	314.000
142.915	259.073	314.000
143.563	257.866	314.000
280.209	101.812	315.000
280.154	101.897	315.000
-33.661	351.349	316.000
-34.411	351.038	316.000
-34.185	350.012	316.000
-34.977	350.429	316.000
-34.989	350.024	316.000
-34.445	349.396	316.000
297.801	106.197	317.000
296.878	104.556	317.000
295.987	104.398	317.000
296.101	105.335	317.000
325.205	194.623	318.000
325.405	195.110	318.000
324.728	194.541	318.000
324.813	194.816	318.000
518.682	306.550	319.000
519.482	306.853	319.000
315.772	84.491	320.000
316.921	83.576	320.000
317.843	81.890	320.000
317.754	81.160	320.000
318.141	80.826	320.000
439.476	65.742	321.000
440.086	65.316	321.000
440.251	67.024	321.000
442.949	67.800	321.000
444.083	66.919	321.000
443.867	68.966	321.000
258.678	244.261	322.000
256.530	243.592	322.000
256.181	243.722	322.000
496.398	362.177	323.000
497.522	362.513	323.000
-34.325	346.714	324.000
-35.187	346.134	324.000
-35.363	347.601	324.000
-34.969	347.395	324.000
-34.569	347.778	324.000
-35.082	348.841	324.000
-33.959	349.020	324.000
-33.425	348.888	324.000
-33.796	349.504	324.000
-33.749	349.152	324.000
325.332	194.752	325.000
324.178	194.678	325.000
324.701	194.385	325.000
325.625	194.455	325.000
314.319	215.786	326.000
314.559	216.677	326.000
316.261	216.886	326.000
315.037	217.574	326.000
354.963	300.155	327.000
355.698	300.911	327.000
354.877	300.331	327.000
354.165	299.643	327.000
354.069	299.880	327.000
354.277	299.576	327.000
353.024	300.228	327.000
353.444	301.660	327.000
353.947	300.844	327.000
354.073	300.500	327.000
445.961	71.694	328.000
447.224	70.228	328.000
71.167	278.883	329.000
71.555	278.349	329.000
71.764	278.811	329.000
339.953	414.550	330.000
340.194	414.327	330.000
340.018	414.149	330.000
339.517	414.613	330.000
339.464	414.383	330.000
339.808	414.412	330.000
339.475	414.540	330.000
481.975	348.019	331.000
481.329	347.244	331.000
291.139	231.641	332.000
291.095	233.205	332.000
121.228	323.254	333.000
121.177	323.144	333.000
325.560	195.505	334.000
325.411	195.993	334.000
326.012	196.429	334.000
325.441	195.522	334.000
324.860	194.979	335.000
325.329	196.002	335.000
305.663	385.906	336.000
306.019	385.071	336.000
305.146	386.780	336.000
404.730	341.216	337.000
406.076	341.130	337.000
405.922	340.938	337.000
407.557	341.257	337.000
408.391	340.556	337.000
408.701	341.906	337.000
408.368	339.822	337.000
407.803	340.519	337.000
409.190	342.640	337.000
409.634	343.094	337.000
408.955	341.965	337.000
409.557	340.918	337.000
408.946	341.120	337.000
339.659	414.230	338.000
340.092	414.000	338.000
323.613	196.827	339.000
324.082	197.120	339.000
319.293	218.289	340.000
319.160	217.351	340.000
290.823	119.770	341.000
291.072	119.721	341.000
291.280	118.272	341.000
291.746	117.826	341.000
289.704	117.762	341.000
289.533	117.584	341.000
339.454	414.449	342.000
339.495	414.257	342.000
339.451	414.612	342.000
340.131	413.631	342.000
53.713	328.636	343.000
52.006	329.970	343.000
118.310	335.785	344.000
117.812	336.695	344.000
66.344	296.768	345.000
66.079	298.525	345.000
67.980	299.741	345.000
67.714	299.718	345.000
116.579	336.480	346.000
115.112	337.867	346.000
229.701	344.519	347.000
232.164	344.353	347.000
230.583	230.959	348.000
230.689	231.122	348.000
230.372	230.791	348.000
230.668	231.135	348.000
230.492	230.835	348.000
229.861	230.290	348.000
230.683	229.754	348.000
52.159	331.885	349.000
51.991	333.116	349.000
294.693	98.205	350.000
294.652	97.980	350.000
294.892	98.018	350.000
53.131	330.874	351.000
55.112	332.774	351.000
53.662	334.513	351.000
244.120	356.001	352.000
244.657	355.971	352.000
382.211	320.496	353.000
383.209	320.864	353.000
383.507	320.890	353.000
383.415	320.793	353.000
383.500	320.601	353.000
385.757	318.872	353.000
302.509	199.856	354.000
301.883	198.628	354.000
301.607	196.767	354.000
303.121	196.537	354.000
304.943	198.310	354.000
322.686	100.534	355.000
319.627	103.304	355.000
357.652	202.483	356.000
358.684	202.323	356.000
359.464	202.217	356.000
359.150	203.342	356.000
357.539	203.788	356.000
357.645	203.483	356.000
356.781	202.774	356.000
357.950	203.541	356.000
357.437	202.942	356.000
356.735	203.493	356.000
357.493	203.936	356.000
357.565	203.905	356.000
358.270	204.323	356.000
358.578	205.352	356.000
357.555	205.757	356.000
357.872	204.056	356.000
357.133	203.773	356.000
357.157	203.382	356.000
109.473	343.183	357.000
109.969	344.016	357.000
108.231	344.353	357.000
108.207	344.885	357.000
107.028	345.067	357.000
106.631	345.477	357.000
106.708	344.324	357.000
106.544	344.663	357.000
105.862	343.264	357.000
106.342	343.305	357.000
106.344	344.064	357.000
106.326	344.259	357.000
106.763	343.829	357.000
107.942	344.719	357.000
107.621	344.268	357.000
408.712	340.976	358.000
407.963	341.187	358.000
408.079	343.604	358.000
407.809	345.404	358.000
408.214	346.029	358.000
408.658	346.498	358.000
408.278	346.568	358.000
408.290	348.126	358.000
407.029	346.551	358.000
406.868	345.714	358.000
244.088	358.111	359.000
244.824	357.948	359.000
245.692	358.770	359.000
321.088	415.775	360.000
321.257	416.098	360.000
317.638	183.984	361.000
317.379	183.513	361.000
317.335	183.663	361.000
316.626	183.722	361.000
317.275	183.747	361.000
317.254	184.295	361.000
316.292	184.189	361.000
316.359	184.271	361.000
316.169	184.133	361.000
315.890	184.354	361.000
144.794	233.936	362.000
144.985	233.477	362.000
145.174	234.135	362.000
145.275	234.034	362.000
144.726	234.017	362.000
143.735	235.074	362.000
142.255	235.289	362.000
142.633	236.366	362.000
142.607	235.041	362.000
139.612	236.664	362.000
139.719	236.290	362.000
140.231	237.400	362.000
141.066	235.309	362.000
140.733	233.887	362.000
141.176	234.302	362.000
141.028	232.657	362.000
139.952	232.700	362.000
138.971	230.915	362.000
140.395	232.576	362.000
139.104	231.913	362.000
141.133	231.005	362.000
140.459	231.459	362.000
141.122	230.559	362.000
141.291	233.114	362.000
140.771	233.383	362.000
138.934	233.212	362.000
141.931	231.707	362.000
139.701	231.988	362.000
139.873	231.131	362.000
139.474	233.604	362.000
138.666	235.226	362.000
138.966	234.412	362.000
357.169	201.014	363.000
356.224	200.961	363.000
110.018	345.345	364.000
110.204	345.685	364.000
109.660	344.691	364.000
110.572	345.087	364.000
109.408	344.514	364.000
108.883	344.110	364.000
107.936	343.088	364.000
107.741	344.213	364.000
107.566	345.463	364.000
107.574	345.312	364.000
107.211	345.560	364.000
107.093	345.170	364.000
107.082	345.452	364.000
107.442	345.114	364.000
107.318	345.256	364.000
107.248	345.381	364.000
107.040	345.056	364.000
106.777	345.570	364.000
107.474	345.260	364.000
107.231	345.853	364.000
107.284	345.905	364.000
107.102	345.739	364.000
106.960	345.903	364.000
107.283	345.898	364.000
107.375	345.709	364.000
107.137	345.780	364.000
106.906	345.699	364.000
107.343	346.005	364.000
106.649	345.862	364.000
107.519	345.613	364.000
107.176	345.551	364.000
106.854	345.686	364.000
107.064	345.351	364.000
106.975	345.990	364.000
107.090	345.780	364.000
106.620	346.026	364.000
107.248	345.791	364.000
107.364	345.857	364.000
106.913	345.753	364.000
106.614	345.765	364.000
85.378	283.058	365.000
86.050	283.364	365.000
85.484	283.098	365.000
315.442	184.084	366.000
316.003	184.038	366.000
316.738	183.588	366.000
316.891	183.528	366.000
317.326	183.530	366.000
317.150	183.768	366.000
317.238	183.244	366.000
316.865	183.522	366.000
317.052	183.713	366.000
513.897	322.444	367.000
513.671	321.795	367.000
-31.136	348.219	368.000
-31.176	347.850	368.000
-31.209	347.865	368.000
316.382	97.415	369.000
316.651	97.214	369.000
403.990	345.817	370.000
404.240	345.214	370.000
317.739	98.116	371.000
317.208	97.930	371.000
316.145	97.944	371.000
315.454	98.811	371.000
485.695	309.940	372.000
485.804	309.411	372.000
514.187	321.822	373.000
513.239	320.987	373.000
512.516	319.921	373.000
-31.511	348.012	374.000
-31.088	348.521	374.000
-31.309	348.007	374.000
-31.162	348.429	374.000
-31.432	348.615	374.000
-31.386	348.657	374.000
-31.483	348.392	374.000
-31.166	348.785	374.000
-31.101	348.457	374.000
-31.345	348.796	374.000
-31.190	348.404	374.000
-30.890	348.215	374.000
-31.389	348.043	374.000
-30.755	348.237	374.000
-31.348	348.752	374.000
-31.137	348.463	374.000
-31.149	348.812	374.000
-31.549	348.419	374.000
-31.834	348.496	374.000
302.350	78.919	375.000
303.023	78.087	375.000
488.346	345.783	376.000
487.922	345.083	376.000
487.655	345.021	376.000
488.085	344.692	376.000
487.695	344.164	376.000
488.789	342.527	376.000
489.149	342.467	376.000
489.002	341.965	376.000
488.752	343.181	376.000
511.882	322.038	377.000
511.374	322.636	377.000
240.256	284.932	378.000
239.464	286.534	378.000
240.534	286.178	378.000
462.020	299.286	379.000
460.439	298.096	379.000
511.963	323.722	380.000
511.785	323.582	380.000
292.755	209.250	381.000
293.122	209.191	381.000
292.388	208.999	381.000
373.482	204.094	382.000
373.751	204.427	382.000
372.073	204.475	382.000
371.412	207.670	382.000
372.724	208.292	382.000
123.286	228.819	383.000
122.749	228.903	383.000
122.865	228.151	383.000
123.102	227.615	383.000
372.144	205.312	384.000
373.211	204.916	384.000
373.670	204.752	384.000
374.470	204.850	384.000
373.418	204.568	384.000
26.881	230.386	385.000
27.516	230.461	385.000
27.446	229.994	385.000
26.980	229.060	385.000
122.711	227.952	386.000
122.601	228.922	386.000
123.026	229.273	386.000
123.577	229.198	386.000
123.615	228.638	386.000
123.404	227.936	386.000
122.436	227.342	386.000
121.861	228.766	386.000
357.177	298.529	387.000
357.000	298.723	387.000
201.708	320.902	388.000
202.122	320.758	388.000
202.379	320.726	388.000
202.157	320.727	388.000
202.229	320.688	388.000
202.101	321.077	388.000
201.998	320.513	388.000
356.712	298.748	389.000
356.338	298.858	389.000
357.264	297.902	389.000
454.466	294.758	390.000
454.151	296.119	390.000
453.065	296.562	390.000
451.229	298.128	390.000
450.695	296.880	390.000
451.858	296.195	390.000
197.996	203.263	391.000
199.226	203.784	391.000
131.369	326.891	392.000
130.832	328.205	392.000
316.314	78.424	393.000
315.320	78.806	393.000
314.295	79.107	393.000
314.762	80.909	393.000
314.656	82.092	393.000
315.375	82.113	393.000
316.662	81.892	393.000
316.148	80.368	393.000
316.128	79.731	393.000
318.230	80.466	393.000
317.998	80.270	393.000
237.807	336.378	394.000
239.270	337.139	394.000
238.218	336.685	394.000
238.416	336.052	394.000
236.318	335.435	394.000
236.545	336.472	394.000
235.003	337.734	394.000
235.192	338.089	394.000
54.019	317.659	395.000
55.622	317.241	395.000
55.304	316.331	395.000
36.546	202.420	396.000
36.659	202.403	396.000
36.728	202.193	396.000
36.725	201.999	396.000
-21.711	317.434	397.000
-21.718	319.072	397.000
-21.601	319.812	397.000
2.635	234.200	398.000
3.365	234.273	398.000
3.828	234.207	398.000
3.304	233.596	398.000
3.195	233.394	398.000
2.919	233.469	398.000
3.500	233.785	398.000
3.459	234.068	398.000
3.525	234.265	398.000
3.425	233.884	398.000
3.022	233.439	398.000
3.283	233.556	398.000
3.259	233.585	398.000
34.222	237.033	399.000
31.910	239.407	399.000
30.916	240.342	399.000
[truncated: 73,515 more rows]
