# Supplementary material for: The transpeptidase PBP2 governs initial localization and activity of the major cell-wall synthesis machinery in E. coli
Source: eLife. 2020 Feb 20;9:e50629. doi: 10.7554/eLife.50629 (PMC7089770; doi:10.7554/eLife.50629)
Supplement: Source data 1. [file elife-50629-data1.zip › data/fast/PAmCherry/RodA_3.txt]

X Y ID
244.108	263.465	1.000
242.835	262.253	1.000
242.273	263.888	1.000
376.055	243.752	2.000
375.865	242.195	2.000
385.322	314.049	3.000
386.961	314.601	3.000
419.125	308.005	4.000
419.814	307.150	4.000
420.951	309.362	4.000
40.151	248.354	5.000
42.151	244.925	5.000
45.018	280.222	6.000
44.660	280.216	6.000
43.967	280.101	6.000
44.396	279.786	6.000
44.454	279.997	6.000
43.875	278.885	6.000
43.786	278.913	6.000
43.313	279.121	6.000
109.515	265.683	7.000
108.637	266.697	7.000
108.837	266.514	7.000
109.064	267.338	7.000
110.947	269.538	7.000
121.791	261.889	8.000
121.010	261.144	8.000
118.350	261.293	8.000
219.431	274.587	9.000
221.246	276.467	9.000
220.951	277.222	9.000
221.148	277.201	9.000
222.070	277.941	9.000
222.252	279.077	9.000
222.345	278.068	9.000
222.007	277.790	9.000
220.723	276.567	9.000
221.058	276.862	9.000
218.447	277.098	9.000
219.368	274.388	9.000
219.653	274.916	9.000
218.659	275.702	9.000
218.739	275.157	9.000
218.052	275.074	9.000
219.047	275.466	9.000
217.345	289.694	10.000
217.125	289.613	10.000
217.479	289.782	10.000
217.567	289.695	10.000
217.533	289.875	10.000
216.518	289.681	10.000
246.257	238.587	11.000
245.600	239.447	11.000
246.002	239.132	11.000
245.963	238.285	11.000
247.160	238.504	11.000
289.767	211.954	12.000
289.392	211.062	12.000
289.636	214.310	12.000
281.767	340.316	13.000
281.194	339.072	13.000
279.902	339.976	13.000
280.191	340.414	13.000
279.880	340.541	13.000
281.027	339.497	13.000
281.316	339.233	13.000
281.281	340.135	13.000
281.788	340.622	13.000
281.682	339.595	13.000
281.426	339.761	13.000
344.734	334.948	14.000
344.850	336.906	14.000
344.709	336.368	14.000
344.458	336.544	14.000
340.363	397.256	15.000
340.899	397.340	15.000
340.732	396.872	15.000
340.845	398.381	15.000
431.332	282.569	16.000
430.628	281.852	16.000
431.022	282.230	16.000
431.201	282.109	16.000
431.850	282.422	16.000
17.494	279.829	17.000
17.465	279.726	17.000
17.229	279.772	17.000
16.094	280.114	17.000
47.787	306.032	18.000
49.238	306.592	18.000
49.900	307.836	18.000
70.519	302.237	19.000
70.933	302.318	19.000
71.078	303.985	19.000
71.744	304.952	19.000
70.733	304.627	19.000
71.393	304.939	19.000
106.552	319.307	20.000
107.275	318.005	20.000
107.322	316.506	20.000
99.689	368.797	21.000
99.214	368.835	21.000
100.354	368.505	21.000
133.690	333.469	22.000
133.676	332.204	22.000
133.074	332.123	22.000
187.262	276.125	23.000
187.899	276.408	23.000
187.553	277.397	23.000
189.350	278.024	23.000
188.476	279.051	23.000
188.100	279.081	23.000
186.815	281.157	23.000
186.857	297.524	24.000
186.398	297.531	24.000
186.527	297.759	24.000
186.321	297.066	24.000
187.446	296.923	24.000
188.521	297.352	24.000
200.653	339.071	25.000
200.530	338.681	25.000
200.661	338.945	25.000
199.761	338.854	25.000
199.961	338.728	25.000
199.658	339.027	25.000
199.800	338.964	25.000
200.001	338.872	25.000
199.716	338.980	25.000
199.824	339.626	25.000
200.011	339.342	25.000
200.133	338.855	25.000
199.827	340.424	25.000
268.395	365.975	26.000
267.633	366.824	26.000
306.825	289.412	27.000
307.162	289.750	27.000
350.466	258.986	28.000
350.249	260.385	28.000
351.498	259.871	28.000
352.012	259.838	28.000
351.311	262.171	28.000
351.954	262.277	28.000
352.444	262.664	28.000
351.851	262.514	28.000
352.038	261.962	28.000
351.302	263.338	28.000
349.964	263.531	28.000
351.003	263.872	28.000
352.284	264.817	28.000
335.886	500.845	29.000
336.106	500.380	29.000
335.685	500.832	29.000
336.066	500.376	29.000
403.815	244.498	30.000
404.061	245.517	30.000
405.679	245.996	30.000
406.040	244.824	30.000
405.665	244.824	30.000
405.718	245.162	30.000
465.258	325.347	31.000
466.401	324.558	31.000
467.035	324.312	31.000
467.602	324.369	31.000
467.628	323.531	31.000
482.538	266.622	32.000
482.278	265.311	32.000
78.907	286.973	33.000
79.809	288.379	33.000
79.927	287.752	33.000
79.446	287.596	33.000
118.067	346.712	34.000
118.658	346.568	34.000
118.365	346.617	34.000
118.621	347.895	34.000
117.701	374.696	35.000
117.675	374.094	35.000
117.745	373.104	35.000
120.037	373.302	35.000
247.352	320.489	36.000
246.626	320.167	36.000
266.840	268.589	37.000
266.977	268.446	37.000
266.647	268.590	37.000
376.072	241.517	38.000
376.476	242.035	38.000
402.592	349.687	39.000
402.304	349.331	39.000
402.212	348.800	39.000
401.694	349.485	39.000
402.179	349.042	39.000
401.290	349.300	39.000
402.388	348.885	39.000
403.769	348.670	39.000
403.094	348.629	39.000
514.547	232.030	40.000
515.026	231.717	40.000
85.128	277.668	41.000
85.081	277.435	41.000
85.070	277.404	41.000
84.875	277.337	41.000
84.836	277.550	41.000
85.109	277.381	41.000
84.672	277.225	41.000
76.343	315.024	42.000
75.039	316.685	42.000
96.131	292.277	43.000
96.908	291.037	43.000
97.140	291.183	43.000
98.201	291.197	43.000
98.502	291.349	43.000
98.316	291.180	43.000
97.977	291.552	43.000
98.317	291.222	43.000
99.084	290.694	43.000
98.793	290.750	43.000
98.705	290.679	43.000
98.512	290.615	43.000
98.653	290.344	43.000
99.311	289.965	43.000
99.842	289.597	43.000
99.792	290.023	43.000
100.319	290.445	43.000
100.233	289.891	43.000
123.466	319.528	44.000
121.294	321.105	44.000
121.237	322.103	44.000
238.012	321.403	45.000
237.896	321.882	45.000
236.448	322.690	45.000
387.792	243.747	46.000
387.820	243.410	46.000
388.007	243.800	46.000
373.504	473.380	47.000
373.360	473.501	47.000
373.391	473.584	47.000
373.075	473.394	47.000
372.952	473.829	47.000
439.518	239.190	48.000
440.575	239.828	48.000
441.817	239.519	48.000
495.169	322.237	49.000
494.818	322.049	49.000
495.021	321.962	49.000
495.223	321.388	49.000
98.739	217.949	50.000
98.648	217.595	50.000
98.685	218.001	50.000
98.842	217.977	50.000
99.196	217.014	50.000
101.264	216.737	50.000
102.236	216.889	50.000
102.379	217.834	50.000
101.904	218.138	50.000
102.665	217.580	50.000
102.573	218.650	50.000
101.195	218.204	50.000
101.974	219.724	50.000
102.027	219.292	50.000
101.966	219.465	50.000
102.823	219.340	50.000
101.744	216.751	50.000
118.018	278.263	51.000
119.160	278.271	51.000
119.453	279.248	51.000
248.790	297.451	52.000
248.738	297.413	52.000
248.706	297.502	52.000
248.768	297.052	52.000
247.729	297.666	52.000
246.714	298.779	52.000
246.927	299.490	52.000
246.773	299.701	52.000
246.932	300.070	52.000
247.060	300.050	52.000
247.298	300.055	52.000
246.015	300.575	52.000
246.327	301.506	52.000
245.032	300.766	52.000
246.386	301.175	52.000
245.771	300.750	52.000
245.198	299.243	52.000
244.781	299.183	52.000
270.040	220.550	53.000
270.623	220.923	53.000
270.687	220.802	53.000
270.479	221.081	53.000
270.245	220.939	53.000
270.432	221.087	53.000
288.902	214.158	54.000
289.410	214.145	54.000
314.822	268.196	55.000
315.131	267.680	55.000
315.772	268.337	55.000
315.021	267.924	55.000
315.007	268.274	55.000
104.283	334.827	56.000
105.670	333.622	56.000
105.795	333.515	56.000
99.571	368.974	57.000
99.459	368.705	57.000
98.965	368.881	57.000
99.171	368.791	57.000
98.987	368.871	57.000
99.847	368.869	57.000
99.806	368.581	57.000
99.651	368.760	57.000
226.007	355.412	58.000
226.912	355.993	58.000
226.695	355.638	58.000
226.551	355.868	58.000
226.699	355.610	58.000
246.800	320.861	59.000
244.773	318.152	59.000
244.389	317.136	59.000
246.160	317.911	59.000
244.811	318.456	59.000
341.740	216.059	60.000
341.386	215.381	60.000
341.459	215.063	60.000
341.353	215.435	60.000
341.309	215.165	60.000
340.594	214.802	60.000
340.167	213.987	60.000
338.569	213.468	60.000
338.937	214.465	60.000
339.147	213.992	60.000
339.364	213.929	60.000
339.566	213.991	60.000
337.902	213.812	60.000
338.413	213.948	60.000
338.388	213.904	60.000
346.310	334.021	61.000
345.063	332.977	61.000
345.088	333.770	61.000
345.401	334.612	61.000
345.364	336.516	61.000
376.014	243.733	62.000
375.864	243.844	62.000
376.092	243.086	62.000
375.897	243.112	62.000
375.751	243.278	62.000
375.211	243.342	62.000
374.809	242.285	62.000
375.577	241.980	62.000
374.218	241.978	62.000
374.308	241.710	62.000
374.849	241.286	62.000
376.201	242.283	62.000
375.897	242.995	62.000
42.250	258.557	63.000
42.199	258.656	63.000
43.231	257.815	63.000
43.058	257.136	63.000
42.727	257.531	63.000
43.115	257.910	63.000
43.229	257.892	63.000
43.153	258.093	63.000
110.628	269.371	64.000
110.106	269.274	64.000
109.784	269.663	64.000
109.686	269.082	64.000
109.416	267.208	64.000
110.352	267.873	64.000
111.477	268.686	64.000
240.349	218.463	65.000
240.174	218.891	65.000
240.153	218.070	65.000
237.133	296.061	66.000
236.925	295.938	66.000
236.738	296.245	66.000
236.778	295.701	66.000
245.593	264.475	67.000
245.558	265.172	67.000
245.154	265.722	67.000
335.820	500.667	68.000
336.011	500.879	68.000
335.977	500.838	68.000
335.948	501.013	68.000
335.629	500.827	68.000
336.137	500.694	68.000
466.489	351.417	69.000
466.412	353.317	69.000
466.535	353.137	69.000
466.054	353.287	69.000
465.678	352.745	69.000
465.924	352.934	69.000
2.587	368.367	70.000
3.355	367.998	70.000
49.535	220.030	71.000
50.091	221.464	71.000
51.129	221.091	71.000
121.128	321.921	72.000
120.695	319.791	72.000
121.379	320.706	72.000
121.326	320.628	72.000
121.322	320.875	72.000
121.046	321.144	72.000
121.206	322.759	72.000
134.306	319.205	73.000
133.217	318.069	73.000
134.718	316.087	73.000
135.374	316.627	73.000
127.333	389.662	74.000
127.490	389.291	74.000
200.280	276.956	75.000
199.097	276.683	75.000
197.266	276.131	75.000
195.034	322.136	76.000
194.909	321.761	76.000
193.704	322.857	76.000
289.197	213.271	77.000
289.272	213.016	77.000
290.059	213.108	77.000
294.197	365.822	78.000
294.463	365.294	78.000
294.135	365.952	78.000
294.208	364.714	78.000
341.350	399.281	79.000
341.899	399.538	79.000
388.472	243.869	80.000
388.021	243.749	80.000
388.116	244.248	80.000
473.552	283.687	81.000
473.481	283.842	81.000
473.331	283.663	81.000
474.003	283.727	81.000
473.641	283.722	81.000
149.921	256.467	82.000
149.653	254.728	82.000
411.097	251.735	83.000
411.491	250.415	83.000
444.227	406.213	84.000
443.346	406.236	84.000
443.435	407.568	84.000
444.113	406.875	84.000
444.062	407.357	84.000
495.057	322.207	85.000
495.077	322.121	85.000
495.415	321.977	85.000
494.872	322.758	85.000
494.831	322.112	85.000
494.927	322.108	85.000
494.712	322.354	85.000
21.984	349.687	86.000
23.387	349.008	86.000
70.463	305.451	87.000
68.025	304.411	87.000
122.198	254.007	88.000
122.485	253.465	88.000
121.090	254.715	88.000
120.556	253.104	88.000
159.136	294.265	89.000
158.437	294.564	89.000
234.896	324.273	90.000
235.470	324.815	90.000
237.199	324.729	90.000
386.470	266.380	91.000
386.437	266.700	91.000
515.985	233.426	92.000
516.288	233.384	92.000
516.940	233.709	92.000
286.150	271.436	93.000
286.109	270.810	93.000
286.728	271.118	93.000
287.289	271.023	93.000
288.030	273.221	93.000
286.935	271.867	93.000
287.739	272.604	93.000
336.665	353.604	94.000
338.303	352.357	94.000
338.568	351.645	94.000
338.070	352.939	94.000
338.434	353.418	94.000
339.060	353.898	94.000
339.653	353.009	94.000
339.047	354.916	94.000
400.340	198.222	95.000
399.389	198.447	95.000
404.592	244.391	96.000
403.980	245.964	96.000
403.794	246.384	96.000
404.052	246.571	96.000
404.606	245.686	96.000
468.050	327.619	97.000
467.626	327.023	97.000
467.370	325.540	97.000
466.938	325.345	97.000
467.222	326.003	97.000
467.151	324.691	97.000
467.689	325.081	97.000
465.869	325.412	97.000
466.240	325.840	97.000
466.130	324.853	97.000
464.498	324.436	97.000
464.552	325.007	97.000
466.662	324.814	97.000
467.586	324.205	97.000
467.596	324.955	97.000
465.682	325.412	97.000
151.740	254.063	98.000
150.610	254.262	98.000
148.808	255.020	98.000
147.433	255.932	98.000
146.866	254.142	98.000
147.412	254.006	98.000
146.822	253.488	98.000
240.702	265.503	99.000
241.441	265.301	99.000
241.493	263.584	99.000
241.311	263.241	99.000
240.602	263.714	99.000
251.454	236.998	100.000
251.877	236.670	100.000
226.502	355.746	101.000
226.347	355.662	101.000
226.432	355.459	101.000
226.922	356.073	101.000
226.659	355.811	101.000
226.112	355.554	101.000
399.045	232.335	102.000
398.647	232.393	102.000
21.540	348.176	103.000
20.798	348.816	103.000
21.181	348.611	103.000
23.463	348.386	103.000
68.896	303.812	104.000
68.675	302.064	104.000
69.151	300.635	104.000
197.898	323.447	105.000
197.827	322.779	105.000
279.804	341.924	106.000
278.889	341.305	106.000
279.793	341.370	106.000
280.931	342.261	106.000
281.397	342.673	106.000
280.247	340.667	106.000
279.066	340.766	106.000
278.530	341.522	106.000
278.335	342.818	106.000
276.449	342.466	106.000
275.683	341.351	106.000
294.327	366.204	107.000
295.486	366.170	107.000
295.853	364.649	107.000
387.829	267.202	108.000
387.152	268.191	108.000
386.354	269.512	108.000
386.093	268.597	108.000
385.595	268.503	108.000
-1.307	377.742	109.000
-0.710	376.934	109.000
-0.962	377.413	109.000
335.501	500.561	110.000
336.347	500.847	110.000
468.688	240.082	111.000
468.478	240.858	111.000
473.537	283.592	112.000
474.102	283.803	112.000
474.230	283.835	112.000
518.244	233.293	113.000
518.006	232.572	113.000
52.886	275.308	114.000
51.959	274.715	114.000
51.797	274.789	114.000
114.075	269.007	115.000
115.456	269.150	115.000
99.530	368.764	116.000
99.714	368.631	116.000
198.796	276.884	117.000
198.941	277.641	117.000
198.065	278.099	117.000
197.920	277.099	117.000
319.297	286.450	118.000
318.059	284.920	118.000
318.887	284.408	118.000
421.677	308.656	119.000
423.106	307.132	119.000
423.263	306.302	119.000
424.082	305.705	119.000
423.725	305.997	119.000
444.426	406.270	120.000
445.019	407.161	120.000
444.900	407.355	120.000
444.817	407.373	120.000
120.072	321.676	121.000
119.109	322.768	121.000
119.231	322.342	121.000
119.092	321.671	121.000
119.002	322.249	121.000
118.451	321.701	121.000
197.934	323.052	122.000
197.202	321.577	122.000
197.815	322.407	122.000
196.438	321.092	122.000
194.508	319.979	122.000
196.434	318.836	122.000
197.334	320.559	122.000
295.724	324.779	123.000
296.130	324.995	123.000
296.263	325.174	123.000
296.214	325.060	123.000
296.397	324.635	123.000
296.280	324.954	123.000
296.005	325.053	123.000
295.869	325.131	123.000
296.012	324.951	123.000
295.691	325.167	123.000
296.337	325.403	123.000
296.228	325.007	123.000
295.970	324.967	123.000
296.174	325.094	123.000
295.977	325.090	123.000
295.953	324.848	123.000
412.515	251.155	124.000
412.755	250.840	124.000
401.501	350.439	125.000
401.234	351.555	125.000
400.364	350.689	125.000
400.399	350.900	125.000
401.375	350.644	125.000
401.208	351.516	125.000
430.956	274.888	126.000
429.460	275.048	126.000
14.967	368.912	127.000
15.052	368.230	127.000
15.495	368.283	127.000
100.859	304.856	128.000
102.039	304.594	128.000
101.699	304.306	128.000
98.847	322.519	129.000
97.802	321.917	129.000
107.447	328.872	130.000
108.013	329.742	130.000
336.286	501.352	131.000
336.775	500.581	131.000
335.721	500.697	131.000
336.251	501.206	131.000
336.566	500.928	131.000
23.571	348.520	132.000
23.626	346.742	132.000
99.787	369.741	133.000
99.937	369.569	133.000
266.808	305.364	134.000
267.454	305.402	134.000
265.226	306.732	134.000
265.950	309.449	134.000
264.897	310.528	134.000
384.869	317.514	135.000
385.884	316.794	135.000
404.350	243.688	136.000
404.932	243.339	136.000
405.080	243.625	136.000
404.814	243.460	136.000
463.708	290.860	137.000
464.034	291.483	137.000
157.863	337.194	138.000
157.943	338.402	138.000
226.404	355.299	139.000
226.369	355.685	139.000
226.711	356.153	139.000
292.945	365.307	140.000
293.563	364.333	140.000
294.381	364.433	140.000
294.604	363.553	140.000
386.004	269.271	141.000
385.343	269.100	141.000
385.859	270.912	141.000
385.180	271.680	141.000
385.238	272.260	141.000
385.072	272.053	141.000
385.308	272.102	141.000
385.419	271.761	141.000
385.529	271.029	141.000
386.439	271.842	141.000
387.599	271.597	141.000
387.869	271.341	141.000
388.934	271.441	141.000
389.513	272.731	141.000
388.649	273.449	141.000
389.489	274.127	141.000
199.583	342.296	142.000
200.229	342.848	142.000
199.961	342.571	142.000
199.115	342.622	142.000
198.883	342.325	142.000
199.077	342.483	142.000
198.860	342.103	142.000
199.582	342.385	142.000
199.041	341.837	142.000
200.059	341.392	142.000
200.026	341.719	142.000
200.132	342.543	142.000
198.947	341.010	142.000
276.566	285.329	143.000
276.656	284.641	143.000
444.084	407.133	144.000
444.713	406.417	144.000
445.016	407.126	144.000
444.197	406.512	144.000
444.099	406.363	144.000
443.701	406.668	144.000
441.581	406.469	144.000
442.595	408.217	144.000
443.471	408.695	144.000
442.143	407.453	144.000
440.226	405.839	144.000
440.533	404.984	144.000
439.624	403.216	144.000
438.819	402.688	144.000
440.414	403.224	144.000
24.046	346.868	145.000
23.828	347.021	145.000
23.937	346.562	145.000
363.255	473.008	146.000
362.575	472.004	146.000
423.111	244.188	147.000
423.027	244.240	147.000
423.696	242.158	147.000
425.642	240.870	147.000
425.679	242.106	147.000
426.843	242.742	147.000
427.314	241.963	147.000
428.387	243.703	147.000
428.953	242.672	147.000
427.675	241.847	147.000
428.057	242.539	147.000
108.156	330.972	148.000
108.591	331.450	148.000
108.751	331.286	148.000
108.738	332.488	148.000
199.239	277.410	149.000
199.772	277.812	149.000
199.915	279.257	149.000
518.679	230.339	150.000
518.828	230.529	150.000
20.198	287.337	151.000
19.642	286.117	151.000
19.553	286.551	151.000
18.577	286.184	151.000
17.964	286.222	151.000
17.455	287.436	151.000
18.318	286.432	151.000
19.016	285.839	151.000
19.562	286.764	151.000
97.777	238.345	152.000
97.380	237.946	152.000
97.487	238.655	152.000
250.807	245.138	153.000
250.603	243.622	153.000
249.796	243.666	153.000
248.826	243.901	153.000
249.798	244.562	153.000
248.674	243.152	153.000
246.702	243.715	153.000
12.146	366.736	154.000
12.680	367.050	154.000
24.704	346.757	155.000
24.281	345.461	155.000
24.182	345.529	155.000
23.542	345.163	155.000
23.424	345.464	155.000
24.063	345.609	155.000
24.514	344.825	155.000
24.815	345.445	155.000
25.551	345.455	155.000
26.214	345.098	155.000
27.071	345.058	155.000
26.775	345.508	155.000
27.179	346.256	155.000
412.446	250.328	156.000
411.665	248.730	156.000
83.400	340.367	157.000
83.634	340.460	157.000
84.100	340.181	157.000
118.713	328.469	158.000
118.574	331.474	158.000
118.807	331.262	158.000
118.570	331.579	158.000
199.060	279.168	159.000
199.374	279.482	159.000
200.744	280.254	159.000
200.184	279.497	159.000
226.339	355.591	160.000
226.990	355.955	160.000
339.797	336.903	161.000
341.769	336.522	161.000
343.363	335.825	161.000
341.866	334.384	161.000
341.533	333.513	161.000
472.162	241.486	162.000
472.908	241.426	162.000
473.381	242.021	162.000
472.881	243.576	162.000
471.522	356.119	163.000
471.262	356.044	163.000
471.294	356.670	163.000
470.542	356.185	163.000
107.638	335.220	164.000
107.638	334.907	164.000
108.228	335.133	164.000
106.635	335.865	164.000
106.882	335.851	164.000
319.875	285.324	165.000
320.181	286.982	165.000
320.369	286.804	165.000
336.283	500.968	166.000
336.340	501.182	166.000
385.487	319.112	167.000
385.855	317.733	167.000
404.079	241.930	168.000
403.855	241.642	168.000
410.575	300.426	169.000
410.958	301.097	169.000
424.282	307.390	170.000
423.655	307.653	170.000
422.440	306.033	170.000
315.803	269.950	171.000
316.849	270.622	171.000
412.070	265.519	172.000
411.119	265.696	172.000
466.155	325.650	173.000
466.019	324.935	173.000
465.132	322.906	173.000
465.775	323.785	173.000
465.635	323.353	173.000
466.279	323.212	173.000
466.824	322.740	173.000
466.316	323.177	173.000
351.972	263.480	174.000
353.952	264.301	174.000
397.860	351.040	175.000
398.383	351.830	175.000
399.301	351.863	175.000
396.470	352.560	175.000
395.768	351.723	175.000
396.653	352.183	175.000
396.509	354.574	175.000
396.280	355.077	175.000
11.365	365.611	176.000
11.282	365.747	176.000
84.386	339.942	177.000
84.028	340.398	177.000
81.880	340.864	177.000
98.977	368.893	178.000
99.260	368.719	178.000
264.099	348.984	179.000
263.791	348.748	179.000
263.590	348.931	179.000
263.807	348.453	179.000
263.778	348.923	179.000
263.731	348.663	179.000
263.210	349.028	179.000
263.214	348.852	179.000
263.355	348.949	179.000
264.011	348.424	179.000
263.529	348.938	179.000
263.582	348.731	179.000
263.923	348.636	179.000
263.412	349.271	179.000
263.981	349.101	179.000
263.682	348.731	179.000
239.430	260.967	180.000
240.370	260.069	180.000
239.686	261.644	180.000
336.037	501.027	181.000
336.641	500.647	181.000
335.846	500.640	181.000
335.658	501.188	181.000
335.607	500.808	181.000
336.343	500.744	181.000
336.348	501.230	181.000
335.593	500.760	181.000
335.622	500.485	181.000
411.441	266.250	182.000
411.685	267.231	182.000
435.707	299.563	183.000
435.415	299.682	183.000
435.420	299.685	183.000
494.765	322.119	184.000
494.816	321.852	184.000
97.442	321.966	185.000
96.308	319.869	185.000
95.569	319.818	185.000
95.203	320.008	185.000
96.191	320.100	185.000
96.429	319.596	185.000
97.496	319.919	185.000
97.411	320.842	185.000
98.183	320.370	185.000
99.067	320.836	185.000
99.895	319.806	185.000
247.030	244.317	186.000
247.587	244.441	186.000
246.574	244.723	186.000
245.577	243.612	186.000
246.425	243.131	186.000
247.389	243.338	186.000
387.430	312.746	187.000
387.284	312.522	187.000
18.134	288.511	188.000
17.853	289.248	188.000
10.319	366.810	189.000
10.813	367.057	189.000
122.185	262.050	190.000
122.479	261.645	190.000
122.919	261.646	190.000
122.349	260.875	190.000
124.123	260.634	190.000
404.422	242.326	191.000
404.339	241.779	191.000
404.142	241.663	191.000
404.861	241.956	191.000
405.219	302.411	192.000
405.970	302.177	192.000
519.262	229.144	193.000
518.803	229.533	193.000
426.798	367.073	194.000
426.365	366.025	194.000
426.460	366.068	194.000
426.352	365.745	194.000
426.264	367.164	194.000
426.296	367.396	194.000
426.310	366.434	194.000
426.091	366.914	194.000
426.141	366.677	194.000
468.789	359.480	195.000
467.382	358.550	195.000
467.511	358.107	195.000
467.290	357.598	195.000
199.322	339.220	196.000
198.226	338.945	196.000
198.865	338.062	196.000
213.636	315.249	197.000
214.725	316.538	197.000
214.951	315.428	197.000
214.493	315.305	197.000
214.450	315.702	197.000
214.062	315.617	197.000
212.753	315.054	197.000
262.040	253.183	198.000
262.550	252.744	198.000
17.992	288.965	199.000
17.667	287.831	199.000
320.757	286.525	200.000
321.846	286.793	200.000
321.403	285.717	200.000
320.867	284.882	200.000
322.224	286.168	200.000
322.358	286.513	200.000
323.988	286.835	200.000
324.343	286.823	200.000
472.122	244.572	201.000
473.615	244.797	201.000
276.678	284.648	202.000
277.898	284.872	202.000
277.676	283.276	202.000
390.864	273.316	203.000
391.021	274.395	203.000
385.725	326.984	204.000
385.411	325.585	204.000
465.707	321.326	205.000
465.687	320.868	205.000
465.490	320.290	205.000
495.298	322.436	206.000
494.449	322.390	206.000
261.366	254.460	207.000
261.579	254.109	207.000
262.447	253.414	207.000
262.105	255.129	207.000
15.118	290.580	208.000
14.929	289.063	208.000
14.048	290.066	208.000
14.567	289.083	208.000
15.702	288.320	208.000
15.308	288.342	208.000
15.206	288.675	208.000
14.540	288.150	208.000
60.377	268.119	209.000
60.586	267.971	209.000
355.577	236.323	210.000
355.117	237.079	210.000
363.418	476.724	211.000
363.551	476.903	211.000
426.858	243.150	212.000
427.259	243.269	212.000
472.764	243.474	213.000
473.652	243.647	213.000
198.578	339.394	214.000
199.346	339.075	214.000
495.273	321.670	215.000
494.646	322.617	215.000
494.963	322.370	215.000
365.751	208.224	216.000
366.041	207.573	216.000
336.425	500.391	217.000
335.958	500.910	217.000
60.261	268.002	218.000
60.618	268.196	218.000
60.371	268.096	218.000
475.905	243.640	219.000
475.417	243.702	219.000
111.494	349.738	220.000
112.476	349.619	220.000
155.266	274.942	221.000
154.316	274.839	221.000
153.591	274.885	221.000
436.865	296.842	222.000
435.686	297.964	222.000
390.970	273.089	223.000
391.381	271.517	223.000
391.399	269.323	223.000
391.098	270.807	223.000
392.588	271.788	223.000
392.197	271.893	223.000
391.432	271.880	223.000
391.270	272.171	223.000
390.693	272.202	223.000
391.759	272.513	223.000
391.373	272.208	223.000
391.068	272.557	223.000
389.434	274.134	223.000
388.547	274.828	223.000
386.660	274.997	223.000
387.850	274.780	223.000
388.062	275.257	223.000
388.077	274.811	223.000
77.155	342.328	224.000
75.993	341.066	224.000
76.941	341.034	224.000
76.096	340.907	224.000
76.823	340.608	224.000
76.982	340.710	224.000
77.365	340.626	224.000
77.415	341.077	224.000
77.268	341.746	224.000
76.510	341.778	224.000
75.725	342.749	224.000
122.375	256.617	225.000
122.837	257.143	225.000
123.201	257.531	225.000
123.943	259.884	225.000
122.787	259.587	225.000
121.192	258.480	225.000
363.333	476.548	226.000
361.611	476.522	226.000
361.021	476.960	226.000
361.237	476.773	226.000
361.362	476.828	226.000
360.907	477.264	226.000
361.273	477.026	226.000
361.656	476.887	226.000
361.059	477.056	226.000
360.814	476.911	226.000
211.746	313.978	227.000
211.618	315.910	227.000
213.820	316.083	227.000
213.616	319.028	227.000
214.101	320.343	227.000
214.195	319.827	227.000
214.730	319.520	227.000
214.226	318.646	227.000
212.518	317.395	227.000
212.495	318.045	227.000
213.054	317.532	227.000
212.895	315.713	227.000
266.407	253.781	228.000
268.478	248.629	228.000
270.760	248.484	228.000
270.014	250.569	228.000
271.246	251.365	228.000
271.101	250.159	228.000
270.970	250.356	228.000
271.028	253.097	228.000
271.168	254.672	228.000
336.094	500.889	229.000
336.503	501.136	229.000
336.160	501.412	229.000
336.699	501.170	229.000
336.018	500.907	229.000
336.056	500.585	229.000
336.532	500.781	229.000
336.360	500.870	229.000
336.361	500.953	229.000
335.812	500.774	229.000
336.404	501.232	229.000
336.450	500.909	229.000
97.848	320.571	230.000
98.621	321.108	230.000
99.042	320.966	230.000
324.327	285.899	231.000
323.248	286.012	231.000
321.708	285.391	231.000
321.945	285.617	231.000
321.088	284.085	231.000
320.637	282.536	231.000
318.577	282.614	231.000
318.250	281.999	231.000
494.517	322.426	232.000
494.886	322.249	232.000
494.266	322.293	232.000
494.481	321.757	232.000
44.229	309.866	233.000
44.172	308.203	233.000
46.809	336.661	234.000
46.524	336.770	234.000
188.456	278.223	235.000
188.692	278.491	235.000
188.439	278.070	235.000
265.382	349.341	236.000
264.590	349.498	236.000
265.053	349.913	236.000
264.949	350.658	236.000
47.490	220.876	237.000
47.504	220.746	237.000
47.308	220.507	237.000
47.694	220.575	237.000
47.518	220.333	237.000
99.153	368.793	238.000
100.065	369.418	238.000
99.521	368.797	238.000
123.962	255.328	239.000
125.946	252.581	239.000
114.854	347.389	240.000
115.240	346.660	240.000
115.237	347.763	240.000
115.206	347.088	240.000
475.623	242.325	241.000
474.863	242.737	241.000
98.423	319.197	242.000
97.610	316.775	242.000
97.719	315.855	242.000
154.235	274.708	243.000
154.113	274.108	243.000
153.562	274.702	243.000
153.994	275.090	243.000
153.072	274.421	243.000
188.985	277.255	244.000
188.603	277.250	244.000
188.082	277.722	244.000
187.872	276.942	244.000
188.393	277.409	244.000
188.134	277.268	244.000
187.892	277.054	244.000
187.737	277.447	244.000
188.473	276.237	244.000
186.623	276.736	244.000
186.373	277.424	244.000
186.388	276.977	244.000
338.260	336.450	245.000
339.308	335.914	245.000
338.332	334.524	245.000
463.204	298.760	246.000
463.058	298.908	246.000
229.555	205.467	247.000
229.029	204.709	247.000
229.304	204.302	247.000
228.650	203.856	247.000
228.572	203.867	247.000
229.442	203.408	247.000
229.956	203.222	247.000
231.465	202.500	247.000
232.386	201.155	247.000
231.048	201.404	247.000
230.725	201.552	247.000
229.600	201.754	247.000
229.525	201.990	247.000
229.685	203.094	247.000
228.302	203.379	247.000
228.399	203.879	247.000
228.152	204.141	247.000
228.858	203.328	247.000
230.451	204.233	247.000
230.256	205.369	247.000
231.295	205.112	247.000
231.781	204.643	247.000
232.056	205.406	247.000
231.546	205.470	247.000
225.582	327.426	248.000
225.738	327.462	248.000
225.385	327.428	248.000
225.484	327.559	248.000
225.378	327.657	248.000
263.405	349.300	249.000
263.204	349.286	249.000
360.865	476.696	250.000
361.043	476.714	250.000
120.941	328.896	251.000
120.805	328.449	251.000
120.014	328.681	251.000
120.732	329.768	251.000
121.206	330.447	251.000
426.460	242.789	252.000
425.945	242.010	252.000
466.118	318.910	253.000
465.484	318.057	253.000
99.826	369.373	254.000
99.940	369.415	254.000
100.612	369.253	254.000
339.226	332.677	255.000
338.662	331.675	255.000
478.034	237.434	256.000
476.778	239.593	256.000
275.505	251.804	257.000
275.166	252.689	257.000
272.250	253.362	257.000
272.252	252.365	257.000
272.969	252.813	257.000
336.301	501.042	258.000
336.793	500.968	258.000
494.438	321.897	259.000
494.470	322.258	259.000
494.198	322.390	259.000
99.691	369.073	260.000
99.131	369.300	260.000
231.961	245.365	261.000
230.302	245.203	261.000
262.945	351.255	262.000
261.943	351.217	262.000
339.455	327.807	263.000
339.704	327.670	263.000
340.218	325.914	263.000
383.471	272.625	264.000
382.998	272.079	264.000
384.797	272.928	264.000
385.588	275.514	264.000
336.620	500.787	265.000
335.970	501.174	265.000
336.371	500.811	265.000
335.859	501.013	265.000
336.037	500.832	265.000
336.014	500.966	265.000
336.483	500.964	265.000
335.635	501.151	265.000
270.273	251.362	266.000
271.544	250.139	266.000
271.179	250.625	266.000
230.414	246.619	267.000
229.118	246.604	267.000
229.431	246.318	267.000
229.447	247.384	267.000
228.132	248.327	267.000
227.525	248.728	267.000
470.882	242.361	268.000
470.815	240.375	268.000
470.574	241.185	268.000
386.823	272.625	269.000
385.019	271.756	269.000
386.530	272.958	269.000
448.813	361.046	270.000
449.206	360.951	270.000
448.288	361.375	270.000
447.503	361.435	270.000
448.503	361.352	270.000
449.655	360.599	270.000
449.827	360.522	270.000
494.818	322.541	271.000
494.968	322.097	271.000
494.560	322.156	271.000
16.759	371.717	272.000
16.206	371.519	272.000
227.759	372.806	273.000
227.500	371.009	273.000
226.240	370.653	273.000
226.355	370.340	273.000
226.063	369.864	273.000
225.730	369.373	273.000
225.730	369.690	273.000
226.105	369.328	273.000
239.423	270.044	274.000
239.843	270.656	274.000
385.717	275.176	275.000
386.787	274.731	275.000
387.433	274.895	275.000
387.793	274.756	275.000
336.756	501.120	276.000
336.283	500.965	276.000
336.343	500.984	276.000
336.693	501.061	276.000
336.225	501.047	276.000
336.312	500.727	276.000
302.681	409.548	277.000
301.151	410.393	277.000
301.149	409.524	277.000
436.512	242.617	278.000
435.110	241.474	278.000
434.512	241.278	278.000
433.945	241.050	278.000
434.564	242.125	278.000
435.200	240.770	278.000
436.715	240.259	278.000
436.957	240.188	278.000
437.242	240.820	278.000
436.293	239.900	278.000
435.585	239.332	278.000
435.013	238.643	278.000
434.985	238.139	278.000
436.089	237.434	278.000
436.802	237.780	278.000
265.582	348.751	279.000
265.455	349.847	279.000
265.155	351.133	279.000
226.659	253.347	280.000
225.786	254.028	280.000
226.023	254.891	280.000
225.642	255.707	280.000
225.662	255.682	280.000
387.800	276.615	281.000
388.554	276.328	281.000
387.635	275.562	281.000
495.157	321.993	282.000
494.874	321.932	282.000
226.581	370.108	283.000
226.519	370.574	283.000
227.842	371.767	283.000
227.131	372.600	283.000
227.037	372.766	283.000
336.420	500.983	284.000
336.516	501.149	284.000
336.482	501.271	284.000
336.372	501.176	284.000
336.396	501.219	284.000
387.492	275.049	285.000
388.003	275.057	285.000
405.979	303.469	286.000
406.047	303.136	286.000
406.287	303.363	286.000
406.331	303.505	286.000
407.155	304.078	286.000
410.005	305.166	286.000
412.072	307.588	286.000
410.929	307.923	286.000
494.788	322.417	287.000
494.742	322.083	287.000
494.654	322.568	287.000
495.522	322.247	287.000
106.492	357.702	288.000
106.904	358.349	288.000
46.631	337.077	289.000
47.153	336.491	289.000
120.717	320.726	290.000
121.752	321.771	290.000
419.685	359.878	291.000
420.172	359.865	291.000
419.562	360.330	291.000
419.695	360.894	291.000
421.337	360.271	291.000
46.551	336.645	292.000
46.860	337.219	292.000
239.384	266.549	293.000
240.429	268.361	293.000
240.847	269.503	293.000
240.477	269.809	293.000
240.929	271.446	293.000
336.452	500.901	294.000
336.468	500.911	294.000
336.466	501.005	294.000
336.299	500.936	294.000
336.089	501.004	294.000
494.849	322.279	295.000
494.503	322.012	295.000
99.732	369.333	296.000
99.648	369.399	296.000
329.647	258.760	297.000
329.262	259.245	297.000
329.297	259.557	297.000
329.574	257.486	297.000
329.128	257.311	297.000
461.234	388.215	298.000
461.286	387.316	298.000
240.760	269.677	299.000
241.348	269.529	299.000
336.370	501.174	300.000
336.542	501.302	300.000
337.104	501.422	300.000
335.960	500.964	300.000
100.311	369.723	301.000
100.064	369.303	301.000
99.833	368.967	301.000
99.995	369.074	301.000
240.948	269.351	302.000
240.517	268.140	302.000
471.029	235.019	303.000
470.380	235.211	303.000
101.785	343.534	304.000
100.455	344.921	304.000
181.894	301.791	305.000
180.777	301.582	305.000
181.294	301.581	305.000
181.551	301.173	305.000
181.218	301.541	305.000
180.620	301.378	305.000
180.583	300.603	305.000
180.905	300.300	305.000
180.916	297.652	305.000
336.691	500.921	306.000
336.010	500.773	306.000
336.126	501.111	306.000
335.732	501.249	306.000
336.257	500.526	306.000
336.236	501.070	306.000
335.881	501.123	306.000
100.163	368.920	307.000
100.148	368.880	307.000
99.305	369.099	307.000
99.636	369.320	307.000
240.932	265.758	308.000
241.187	264.758	308.000
240.929	262.856	308.000
241.316	263.414	308.000
241.596	263.791	308.000
240.958	263.078	308.000
241.033	265.543	308.000
240.766	266.690	308.000
240.106	266.072	308.000
469.235	234.451	309.000
470.010	234.571	309.000
494.727	322.301	310.000
494.843	322.086	310.000
494.624	322.076	310.000
181.909	297.681	311.000
181.191	297.776	311.000
180.786	297.751	311.000
180.561	297.443	311.000
179.478	298.279	311.000
179.720	299.457	311.000
180.042	298.899	311.000
180.009	299.214	311.000
179.373	298.397	311.000
179.558	298.811	311.000
111.812	344.049	312.000
104.114	346.225	312.000
104.146	346.351	312.000
99.574	369.223	313.000
99.981	369.154	313.000
100.012	369.067	313.000
99.724	369.342	313.000
99.635	369.181	313.000
46.624	336.872	314.000
46.473	336.942	314.000
46.650	336.016	314.000
47.243	337.134	314.000
46.379	336.504	314.000
30.917	306.563	315.000
31.009	306.565	315.000
468.461	234.654	316.000
468.168	234.568	316.000
466.894	235.185	316.000
466.557	237.653	316.000
465.782	237.949	316.000
465.378	237.850	316.000
464.777	237.398	316.000
464.397	237.467	316.000
464.642	237.432	316.000
241.087	266.635	317.000
241.793	267.368	317.000
241.144	266.190	317.000
240.141	264.901	317.000
31.369	306.585	318.000
31.337	306.770	318.000
336.383	501.260	319.000
335.901	501.092	319.000
336.168	501.164	319.000
336.364	500.723	319.000
336.940	500.936	319.000
335.496	500.772	319.000
336.154	501.147	319.000
335.884	501.185	319.000
336.169	500.760	319.000
336.350	501.090	319.000
336.595	501.122	319.000
336.886	501.367	319.000
107.112	343.964	320.000
107.083	344.947	320.000
106.303	346.351	320.000
107.240	345.678	320.000
288.151	273.121	321.000
287.625	274.663	321.000
411.610	307.309	322.000
412.112	306.671	322.000
411.861	306.612	322.000
410.998	306.218	322.000
409.900	306.121	322.000
413.026	306.377	322.000
413.911	305.939	322.000
414.073	304.539	322.000
412.622	304.515	322.000
413.123	303.583	322.000
414.084	303.945	322.000
414.265	305.673	322.000
415.020	306.287	322.000
415.388	307.047	322.000
416.471	307.066	322.000
416.585	307.199	322.000
416.538	305.920	322.000
415.639	306.409	322.000
414.701	305.992	322.000
415.034	303.833	322.000
413.675	303.428	322.000
412.757	301.955	322.000
411.597	304.840	322.000
410.792	306.023	322.000
411.269	306.332	322.000
411.544	306.250	322.000
31.271	306.744	323.000
30.935	305.920	323.000
367.083	389.427	324.000
366.125	387.302	324.000
366.251	387.161	324.000
367.088	385.948	324.000
367.454	387.067	324.000
367.238	386.843	324.000
178.713	298.996	325.000
178.866	299.254	325.000
285.614	274.992	326.000
286.040	276.491	326.000
31.502	306.604	327.000
31.360	306.589	327.000
30.170	306.503	327.000
357.832	312.524	328.000
357.032	313.376	328.000
460.248	392.254	329.000
460.677	392.043	329.000
461.951	391.713	329.000
460.953	391.645	329.000
99.955	369.858	330.000
99.801	368.894	330.000
99.635	369.428	330.000
99.682	369.631	330.000
465.843	236.844	331.000
465.569	237.253	331.000
105.980	347.570	332.000
105.717	346.969	332.000
103.205	346.527	332.000
102.491	345.522	332.000
103.084	345.900	332.000
103.645	345.935	332.000
104.396	345.746	332.000
105.022	347.190	332.000
354.596	312.578	333.000
355.294	312.070	333.000
233.142	339.834	334.000
233.137	339.970	334.000
465.281	237.316	335.000
465.541	237.395	335.000
178.110	300.496	336.000
177.792	301.266	336.000
31.229	306.608	337.000
31.055	306.672	337.000
46.196	336.432	338.000
46.953	336.392	338.000
117.519	211.892	339.000
118.910	210.326	339.000
207.597	278.241	340.000
208.103	278.605	340.000
208.770	276.646	340.000
336.061	500.604	341.000
335.973	501.363	341.000
464.301	238.246	342.000
463.870	238.235	342.000
464.561	237.985	342.000
464.063	237.471	342.000
465.165	237.592	342.000
177.791	300.287	343.000
179.291	298.987	343.000
180.340	299.258	343.000
181.704	297.752	343.000
181.096	297.439	343.000
233.635	339.665	344.000
233.321	339.654	344.000
505.304	215.002	345.000
504.466	213.737	345.000
336.241	500.997	346.000
336.027	501.144	346.000
336.354	501.154	346.000
336.489	500.921	346.000
335.814	500.659	346.000
336.112	500.850	346.000
336.252	501.393	346.000
336.258	501.693	346.000
335.959	501.328	346.000
336.304	501.093	346.000
336.230	501.220	346.000
336.448	500.741	346.000
336.092	500.918	346.000
106.787	358.223	347.000
106.592	358.525	347.000
282.421	276.526	348.000
281.684	276.901	348.000
281.823	276.765	348.000
346.773	308.831	349.000
345.354	309.619	349.000
31.387	306.621	350.000
30.918	306.640	350.000
31.540	306.403	350.000
30.912	306.553	350.000
31.323	306.120	350.000
31.617	306.134	350.000
31.004	306.437	350.000
31.267	306.784	350.000
30.742	307.035	350.000
99.430	369.183	351.000
99.858	368.970	351.000
99.935	369.342	351.000
99.392	369.335	351.000
100.101	368.900	351.000
98.780	368.825	351.000
463.670	237.348	352.000
463.620	236.580	352.000
451.588	257.042	353.000
451.726	256.425	353.000
8.344	367.256	354.000
7.712	366.749	354.000
462.323	251.801	355.000
462.232	251.243	355.000
106.496	358.629	356.000
106.918	358.257	356.000
106.728	358.307	356.000
107.242	359.112	356.000
106.084	358.262	356.000
106.530	359.040	356.000
107.218	358.140	356.000
463.875	237.566	357.000
464.493	239.474	357.000
465.399	240.856	357.000
465.111	240.228	357.000
464.374	240.837	357.000
464.342	241.816	357.000
464.792	240.931	357.000
284.266	274.060	358.000
284.489	273.443	358.000
284.424	273.215	358.000
285.378	273.980	358.000
285.773	274.374	358.000
285.582	275.440	358.000
284.694	274.611	358.000
285.157	274.178	358.000
357.263	308.219	359.000
357.557	308.161	359.000
357.694	307.671	359.000
357.380	308.900	359.000
444.901	332.657	360.000
446.901	332.918	360.000
446.208	331.022	360.000
8.105	366.969	361.000
8.033	366.981	361.000
7.150	367.052	361.000
8.211	367.131	361.000
116.002	318.835	362.000
115.640	319.782	362.000
117.672	320.107	362.000
451.740	256.736	363.000
452.061	256.586	363.000
451.339	256.684	363.000
451.827	256.382	363.000
452.730	255.722	363.000
452.127	256.201	363.000
452.395	255.729	363.000
453.230	254.925	363.000
350.756	227.386	364.000
350.874	228.076	364.000
351.322	227.259	364.000
482.577	318.000	365.000
481.546	317.286	365.000
479.146	354.663	366.000
479.195	353.512	366.000
479.393	352.123	366.000
479.455	352.344	366.000
479.940	366.839	367.000
480.186	366.443	367.000
481.689	366.610	367.000
482.528	366.326	367.000
481.914	367.407	367.000
481.028	369.135	367.000
482.229	368.776	367.000
483.609	370.269	367.000
305.927	334.362	368.000
307.681	334.435	368.000
444.467	330.396	369.000
445.044	331.382	369.000
445.340	331.032	369.000
46.427	336.424	370.000
47.001	337.412	370.000
46.560	336.750	370.000
47.107	337.309	370.000
336.584	500.513	371.000
336.112	501.058	371.000
336.400	500.984	371.000
336.176	501.018	371.000
335.978	501.378	371.000
336.918	501.032	371.000
336.521	501.364	371.000
336.505	500.862	371.000
353.608	229.336	372.000
354.818	229.349	372.000
446.213	329.045	373.000
446.035	329.905	373.000
98.792	368.933	374.000
99.549	369.164	374.000
99.993	368.574	374.000
99.271	368.697	374.000
46.775	336.760	375.000
46.879	337.014	375.000
46.960	336.604	375.000
46.936	336.994	375.000
306.796	365.486	376.000
307.076	365.459	376.000
306.376	365.112	376.000
388.162	238.758	377.000
386.326	238.539	377.000
385.684	239.180	377.000
285.871	273.508	378.000
285.162	273.571	378.000
446.965	328.261	379.000
445.659	328.124	379.000
39.690	216.819	380.000
38.593	217.616	380.000
41.229	219.248	380.000
39.293	219.527	380.000
40.095	220.936	380.000
39.734	221.503	380.000
38.866	221.094	380.000
37.943	220.246	380.000
38.495	220.094	380.000
39.252	220.691	380.000
38.655	220.468	380.000
39.630	220.489	380.000
41.973	219.182	380.000
42.202	219.450	380.000
40.959	217.734	380.000
42.544	216.050	380.000
42.822	216.378	380.000
462.588	239.001	381.000
462.592	238.567	381.000
461.024	237.922	381.000
461.237	237.314	381.000
460.986	239.023	381.000
460.907	238.875	381.000
460.930	238.623	381.000
461.027	239.930	381.000
460.307	240.110	381.000
461.324	239.691	381.000
461.119	240.546	381.000
462.167	240.091	381.000
461.625	241.038	381.000
461.839	240.769	381.000
462.897	240.301	381.000
464.445	239.929	381.000
465.726	241.117	381.000
348.132	312.098	382.000
344.791	312.434	382.000
345.107	312.938	382.000
345.118	314.728	382.000
345.785	314.531	382.000
346.215	313.680	382.000
87.768	321.690	383.000
87.979	320.756	383.000
87.264	321.132	383.000
89.025	322.269	383.000
88.863	322.471	383.000
481.263	355.197	384.000
480.921	354.663	384.000
32.422	305.994	385.000
31.975	306.073	385.000
285.772	271.527	386.000
287.311	272.710	386.000
287.784	272.415	386.000
288.475	272.492	386.000
290.116	273.186	386.000
288.505	272.271	386.000
285.960	273.166	386.000
286.787	271.951	386.000
342.476	263.951	387.000
340.123	263.871	387.000
340.910	262.595	387.000
78.869	274.229	388.000
77.996	273.275	388.000
76.066	272.795	388.000
355.031	228.679	389.000
355.364	229.052	389.000
344.406	318.588	390.000
344.373	317.732	390.000
386.325	240.088	391.000
386.282	240.307	391.000
308.528	334.229	392.000
308.325	334.272	392.000
306.373	334.335	392.000
305.052	334.404	392.000
305.022	333.855	392.000
307.397	365.009	393.000
307.063	364.966	393.000
306.834	365.055	393.000
307.562	364.546	393.000
306.651	365.501	393.000
307.141	364.852	393.000
306.967	364.717	393.000
307.038	365.110	393.000
307.390	365.124	393.000
307.089	364.744	393.000
306.842	365.034	393.000
306.875	364.849	393.000
306.815	364.958	393.000
306.789	364.980	393.000
480.955	354.878	394.000
480.529	354.119	394.000
480.637	354.236	394.000
388.163	239.649	395.000
387.201	239.710	395.000
387.714	239.482	395.000
388.582	240.092	395.000
389.190	240.345	395.000
99.978	368.813	396.000
99.937	369.322	396.000
100.256	368.743	396.000
52.679	220.654	397.000
52.241	221.405	397.000
49.527	221.153	397.000
46.757	221.820	397.000
335.939	501.401	398.000
336.639	500.928	398.000
495.000	322.331	399.000
495.001	322.373	399.000
494.264	322.757	399.000
285.639	271.524	400.000
285.550	272.307	400.000
481.330	353.749	401.000
481.362	353.004	401.000
473.889	270.108	402.000
473.294	270.781	402.000
78.284	268.644	403.000
78.111	268.551	403.000
78.069	268.877	403.000
76.710	269.726	403.000
77.600	268.943	403.000
77.167	269.453	403.000
77.085	269.299	403.000
77.378	269.608	403.000
76.481	269.514	403.000
75.966	268.942	403.000
76.399	268.979	403.000
336.176	501.667	404.000
336.644	500.818	404.000
99.924	368.463	405.000
100.328	369.723	405.000
100.350	369.076	405.000
117.275	316.102	406.000
121.123	321.430	406.000
30.579	306.220	407.000
31.971	306.793	407.000
285.277	272.466	408.000
284.098	272.014	408.000
283.214	271.006	408.000
480.911	354.106	409.000
479.948	353.904	409.000
336.795	500.757	410.000
336.440	501.253	410.000
335.854	500.913	410.000
335.699	501.056	410.000
336.188	500.744	410.000
335.914	500.652	410.000
336.292	500.880	410.000
449.899	218.900	411.000
451.411	218.846	411.000
480.332	353.019	412.000
481.571	354.201	412.000
480.552	353.740	412.000
481.848	354.609	412.000
207.343	335.252	413.000
206.883	335.724	413.000
207.746	334.876	413.000
207.668	335.654	413.000
287.848	224.494	414.000
288.445	224.096	414.000
99.205	369.142	415.000
99.371	369.248	415.000
99.419	369.327	415.000
219.966	313.071	416.000
219.438	313.182	416.000
483.179	352.761	417.000
483.520	352.593	417.000
107.026	358.982	418.000
106.837	358.652	418.000
307.560	365.221	419.000
307.472	365.119	419.000
307.145	365.110	419.000
336.442	500.953	420.000
336.897	500.424	420.000
336.058	501.259	420.000
335.867	501.044	420.000
335.975	501.427	420.000
328.105	288.306	421.000
326.619	287.805	421.000
31.275	306.897	422.000
31.693	307.021	422.000
287.959	224.351	423.000
287.599	224.192	423.000
288.112	224.576	423.000
288.216	224.790	423.000
288.217	224.924	423.000
365.429	340.034	424.000
367.466	340.433	424.000
311.929	242.971	425.000
312.388	242.390	425.000
311.951	242.253	425.000
482.902	352.608	426.000
482.760	352.166	426.000
482.738	352.431	426.000
287.798	224.511	427.000
287.932	224.084	427.000
287.864	224.626	427.000
287.037	224.336	427.000
99.287	368.913	428.000
99.376	368.897	428.000
99.256	368.937	428.000
482.376	350.695	429.000
483.228	350.886	429.000
388.204	245.073	430.000
387.925	245.288	430.000
387.408	245.310	430.000
387.859	245.293	430.000
336.035	501.332	431.000
336.227	501.239	431.000
336.029	500.897	431.000
335.952	500.822	431.000
199.367	324.208	432.000
198.545	323.990	432.000
198.372	323.620	432.000
197.737	323.702	432.000
481.750	350.789	433.000
481.421	351.990	433.000
481.544	350.786	433.000
99.645	368.802	434.000
99.360	369.233	434.000
128.907	390.255	435.000
128.901	390.104	435.000
128.818	389.979	435.000
129.040	390.121	435.000
128.991	390.131	435.000
128.838	390.090	435.000
128.844	390.142	435.000
387.070	246.220	436.000
386.696	245.532	436.000
224.804	266.220	437.000
224.949	265.246	437.000
337.117	501.557	438.000
335.999	501.342	438.000
336.635	500.634	438.000
336.575	501.007	438.000
336.378	501.051	438.000
336.131	501.512	438.000
336.189	501.302	438.000
336.574	501.188	438.000
336.721	501.015	438.000
481.252	350.486	439.000
481.160	350.370	439.000
30.701	359.633	440.000
31.033	358.668	440.000
32.032	358.978	440.000
99.532	368.822	441.000
99.264	368.397	441.000
99.235	368.888	441.000
158.376	293.671	442.000
158.195	292.875	442.000
481.447	351.025	443.000
480.637	351.989	443.000
481.212	352.038	443.000
481.240	351.893	443.000
479.474	352.782	443.000
31.035	360.557	444.000
31.227	360.497	444.000
54.232	256.308	445.000
53.938	256.197	445.000
99.337	369.017	446.000
98.568	369.002	446.000
30.680	360.443	447.000
30.922	359.462	447.000
70.905	283.620	448.000
70.925	283.772	448.000
70.751	283.242	448.000
70.841	283.166	448.000
70.373	284.154	448.000
70.904	284.453	448.000
70.060	285.590	448.000
102.144	333.096	449.000
101.583	332.914	449.000
101.799	333.328	449.000
100.973	333.789	449.000
101.060	334.219	449.000
101.201	334.642	449.000
101.559	334.654	449.000
103.143	335.446	449.000
149.547	298.062	450.000
151.459	298.191	450.000
150.724	298.708	450.000
129.121	390.035	451.000
129.169	389.789	451.000
219.888	218.836	452.000
219.577	218.914	452.000
219.328	218.774	452.000
219.483	218.457	452.000
201.517	317.337	453.000
[truncated: 46,021 more rows]
