# Supplementary material for: The transpeptidase PBP2 governs initial localization and activity of the major cell-wall synthesis machinery in E. coli
Source: eLife. 2020 Feb 20;9:e50629. doi: 10.7554/eLife.50629 (PMC7089770; doi:10.7554/eLife.50629)
Supplement: Source data 1. [file elife-50629-data1.zip › data/fast/PAmCherry/RodAdepl_1.txt]

X Y ID
130.820	55.082	1.000
131.873	57.357	1.000
131.374	58.692	1.000
130.559	57.750	1.000
131.236	55.154	1.000
132.298	55.537	1.000
189.950	257.057	2.000
191.005	257.547	2.000
183.983	269.589	3.000
184.068	270.632	3.000
185.605	270.039	3.000
185.055	269.818	3.000
183.539	269.792	3.000
271.279	156.950	4.000
271.737	157.813	4.000
271.797	158.218	4.000
272.225	158.848	4.000
271.908	159.944	4.000
271.642	160.315	4.000
271.889	160.924	4.000
322.744	164.031	5.000
323.801	164.481	5.000
325.303	164.037	5.000
325.534	164.109	5.000
326.004	163.358	5.000
327.455	162.222	5.000
326.809	163.255	5.000
324.652	164.151	5.000
323.339	162.320	5.000
323.334	161.382	5.000
322.233	161.259	5.000
282.810	133.849	6.000
282.098	133.353	6.000
281.590	134.311	6.000
282.730	135.156	6.000
282.766	135.513	6.000
282.046	134.759	6.000
282.806	135.472	6.000
282.732	136.074	6.000
282.459	136.429	6.000
436.519	343.149	7.000
436.789	343.391	7.000
437.152	343.102	7.000
291.440	134.774	8.000
291.813	134.311	8.000
419.290	148.106	9.000
420.109	148.601	9.000
419.314	148.309	9.000
335.835	109.262	10.000
336.593	109.331	10.000
457.284	340.725	11.000
456.922	339.170	11.000
457.717	338.263	11.000
340.974	176.321	12.000
341.829	177.422	12.000
342.835	177.865	12.000
343.665	178.162	12.000
344.221	178.188	12.000
343.781	176.934	12.000
405.034	148.493	13.000
407.625	149.053	13.000
407.679	149.124	13.000
406.566	148.700	13.000
407.758	148.955	13.000
408.521	149.529	13.000
415.128	343.108	14.000
413.993	342.161	14.000
415.003	339.707	14.000
415.712	340.291	14.000
416.010	340.682	14.000
415.967	340.499	14.000
512.629	337.388	15.000
513.417	337.266	15.000
464.476	165.608	16.000
464.700	165.433	16.000
464.646	165.215	16.000
463.936	165.083	16.000
159.103	259.293	17.000
159.457	259.300	17.000
159.656	259.279	17.000
392.276	335.555	18.000
392.016	335.224	18.000
391.858	335.258	18.000
389.587	333.354	18.000
388.479	331.780	18.000
388.055	331.390	18.000
389.231	332.811	18.000
389.520	333.126	18.000
389.917	333.127	18.000
391.143	333.225	18.000
391.322	331.027	18.000
391.214	330.163	18.000
390.640	330.550	18.000
390.439	330.703	18.000
390.463	331.436	18.000
172.787	260.801	19.000
172.516	261.446	19.000
256.370	159.063	20.000
256.024	159.267	20.000
291.674	135.191	21.000
292.503	136.354	21.000
292.475	135.838	21.000
339.042	149.738	22.000
338.976	150.145	22.000
338.728	150.097	22.000
339.095	150.057	22.000
338.707	150.775	22.000
120.934	366.726	23.000
121.203	367.250	23.000
120.911	368.724	23.000
121.121	369.174	23.000
362.863	184.806	24.000
362.797	185.109	24.000
485.681	334.003	25.000
486.209	333.775	25.000
81.640	27.628	26.000
80.559	27.087	26.000
82.201	27.400	26.000
82.759	26.471	26.000
112.116	55.500	27.000
112.951	55.081	27.000
113.525	54.748	27.000
172.342	40.840	28.000
172.912	39.974	28.000
187.210	257.344	29.000
187.918	256.279	29.000
188.745	256.461	29.000
188.790	256.871	29.000
191.497	254.606	29.000
256.663	159.583	30.000
256.586	160.078	30.000
256.904	159.419	30.000
257.138	160.296	30.000
257.024	161.052	30.000
256.931	160.725	30.000
257.656	160.266	30.000
257.235	160.320	30.000
271.190	160.698	31.000
270.623	160.808	31.000
269.633	160.838	31.000
270.742	160.928	31.000
270.652	160.965	31.000
173.508	57.508	32.000
173.340	57.139	32.000
173.422	57.038	32.000
172.847	57.368	32.000
172.987	57.180	32.000
173.305	56.776	32.000
173.058	57.293	32.000
403.709	144.402	33.000
403.607	144.735	33.000
403.880	144.396	33.000
404.053	144.754	33.000
487.144	332.885	34.000
487.344	333.370	34.000
487.803	333.599	34.000
482.209	169.226	35.000
481.861	169.397	35.000
263.231	138.317	36.000
263.659	137.952	36.000
355.656	153.791	37.000
355.778	153.245	37.000
371.808	149.753	38.000
371.992	148.965	38.000
511.695	337.968	39.000
511.216	338.051	39.000
416.811	340.876	40.000
416.852	341.213	40.000
236.791	162.905	41.000
236.785	163.672	41.000
237.271	164.019	41.000
344.054	164.151	42.000
344.561	163.719	42.000
371.434	149.388	43.000
371.935	149.093	43.000
371.640	149.297	43.000
482.123	169.118	44.000
481.310	169.360	44.000
481.353	169.312	44.000
481.342	169.786	44.000
482.059	169.691	44.000
357.400	212.607	45.000
357.758	213.909	45.000
355.541	153.446	46.000
355.309	153.705	46.000
355.701	154.143	46.000
355.311	153.911	46.000
354.449	154.618	46.000
344.409	164.388	47.000
345.128	166.993	47.000
344.906	165.629	47.000
150.064	263.596	48.000
150.917	264.042	48.000
153.175	265.177	48.000
267.200	138.889	49.000
268.148	138.694	49.000
268.851	138.883	49.000
268.010	138.282	49.000
267.218	139.973	49.000
266.459	138.941	49.000
266.225	139.297	49.000
266.997	139.661	49.000
266.634	140.504	49.000
267.116	142.085	49.000
267.214	141.691	49.000
337.191	154.776	50.000
337.079	155.705	50.000
336.831	155.328	50.000
336.465	156.927	50.000
336.555	156.275	50.000
336.105	155.480	50.000
336.478	156.376	50.000
337.178	156.464	50.000
334.636	156.071	50.000
336.442	109.624	51.000
336.774	109.612	51.000
336.908	109.030	51.000
337.013	109.174	51.000
388.992	329.948	52.000
389.784	329.732	52.000
269.725	162.004	53.000
269.582	161.719	53.000
268.836	160.968	53.000
268.886	161.594	53.000
269.297	161.922	53.000
269.085	161.511	53.000
268.945	160.643	53.000
268.878	160.911	53.000
269.416	161.019	53.000
181.877	33.604	54.000
181.600	33.185	54.000
181.937	33.185	54.000
278.576	141.877	55.000
278.633	141.270	55.000
279.899	142.103	55.000
279.564	142.554	55.000
279.800	141.035	55.000
344.323	162.935	56.000
344.316	163.394	56.000
344.050	164.233	56.000
343.917	163.935	56.000
341.754	164.933	56.000
340.324	166.507	56.000
339.099	166.154	56.000
257.025	160.788	57.000
256.751	162.023	57.000
398.099	331.442	58.000
397.577	332.576	58.000
396.937	332.839	58.000
396.632	332.797	58.000
396.960	332.796	58.000
397.613	332.840	58.000
509.496	335.396	59.000
509.316	334.798	59.000
159.484	261.149	60.000
158.781	260.209	60.000
158.365	257.231	60.000
158.560	259.413	60.000
159.714	262.483	60.000
158.887	261.562	60.000
159.783	260.582	60.000
337.018	109.531	61.000
337.358	108.823	61.000
280.533	139.642	62.000
279.098	141.399	62.000
162.844	57.546	63.000
163.116	56.938	63.000
162.897	56.987	63.000
162.971	57.625	63.000
162.653	57.167	63.000
163.097	57.283	63.000
163.211	57.127	63.000
162.806	57.470	63.000
162.690	57.386	63.000
162.787	57.310	63.000
163.731	57.304	63.000
163.156	57.212	63.000
336.654	110.098	64.000
337.415	109.306	64.000
337.454	109.943	64.000
336.483	109.340	64.000
336.773	109.955	64.000
293.340	139.443	65.000
292.446	137.999	65.000
293.503	137.874	65.000
105.991	74.498	66.000
106.825	74.789	66.000
107.869	73.700	66.000
107.694	73.289	66.000
105.889	73.075	66.000
105.262	72.082	66.000
103.200	72.444	66.000
102.327	72.558	66.000
482.072	169.468	67.000
481.803	169.181	67.000
482.197	169.863	67.000
481.955	169.331	67.000
481.427	169.619	67.000
79.509	24.298	68.000
78.845	25.090	68.000
79.304	25.333	68.000
334.898	155.189	69.000
334.253	153.890	69.000
336.089	153.602	69.000
335.932	153.401	69.000
336.665	153.716	69.000
159.499	259.561	70.000
159.307	259.975	70.000
341.574	170.233	71.000
341.283	170.101	71.000
459.196	339.913	72.000
459.801	339.860	72.000
460.531	340.433	72.000
457.928	341.160	72.000
457.160	341.903	72.000
457.731	341.307	72.000
458.170	341.238	72.000
457.986	341.340	72.000
457.056	341.478	72.000
457.694	341.576	72.000
458.003	341.497	72.000
458.251	342.282	72.000
459.289	342.080	72.000
114.538	57.015	73.000
114.333	56.728	73.000
113.960	57.155	73.000
340.750	169.588	74.000
339.993	169.669	74.000
339.692	169.513	74.000
339.041	154.042	75.000
339.199	155.259	75.000
338.345	155.968	75.000
160.150	258.980	76.000
159.438	259.987	76.000
159.611	259.729	76.000
159.207	259.906	76.000
257.982	137.023	77.000
257.153	136.749	77.000
434.645	344.122	78.000
434.092	343.795	78.000
434.094	343.929	78.000
434.275	343.995	78.000
434.186	343.779	78.000
434.761	343.804	78.000
434.417	343.555	78.000
338.596	155.743	79.000
338.949	153.885	79.000
338.702	153.840	79.000
337.313	154.144	79.000
287.993	143.610	80.000
289.136	142.275	80.000
288.553	140.714	80.000
289.198	139.933	80.000
290.589	139.487	80.000
291.134	140.337	80.000
290.194	142.364	80.000
434.463	343.974	81.000
434.310	344.057	81.000
434.532	343.600	81.000
434.167	344.652	81.000
434.491	344.419	81.000
434.701	344.381	81.000
434.996	344.290	81.000
435.115	344.061	81.000
237.194	162.173	82.000
237.451	162.563	82.000
237.915	161.976	82.000
358.811	202.873	83.000
358.687	202.978	83.000
358.681	202.992	83.000
359.042	202.691	83.000
359.395	202.476	83.000
359.107	203.137	83.000
358.634	202.563	83.000
359.306	202.098	83.000
359.878	202.152	83.000
359.051	202.571	83.000
358.458	202.586	83.000
358.619	202.937	83.000
358.518	203.089	83.000
358.247	202.796	83.000
239.722	159.886	84.000
240.161	161.075	84.000
242.084	161.030	84.000
241.924	160.484	84.000
390.818	328.070	85.000
390.589	328.627	85.000
390.431	328.515	85.000
373.435	142.383	86.000
373.215	141.813	86.000
371.939	142.034	86.000
434.629	344.434	87.000
434.748	344.379	87.000
435.262	343.858	87.000
434.538	344.264	87.000
435.147	344.595	87.000
435.717	344.519	87.000
103.360	72.838	88.000
104.023	73.079	88.000
242.875	160.512	89.000
243.020	159.587	89.000
241.301	161.890	89.000
241.832	161.196	89.000
241.395	162.048	89.000
241.829	162.972	89.000
241.906	163.945	89.000
392.695	330.358	90.000
392.026	331.269	90.000
390.742	332.570	90.000
390.833	330.970	90.000
390.176	330.454	90.000
390.830	331.113	90.000
389.900	333.197	90.000
388.494	333.629	90.000
389.094	332.014	90.000
389.501	330.061	90.000
389.856	329.652	90.000
388.938	329.764	90.000
436.217	343.919	91.000
436.708	343.274	91.000
436.659	342.628	91.000
261.973	137.249	92.000
260.287	136.155	92.000
481.964	164.478	93.000
482.610	164.434	93.000
482.257	164.943	93.000
482.270	164.374	93.000
482.168	164.992	93.000
481.956	164.530	93.000
482.448	164.638	93.000
481.898	165.220	93.000
433.207	343.007	94.000
432.297	343.460	94.000
431.737	343.785	94.000
431.243	344.613	94.000
432.206	343.276	95.000
432.585	342.495	95.000
432.211	343.529	95.000
433.384	342.975	95.000
433.558	343.236	95.000
432.651	343.571	95.000
432.883	342.461	95.000
433.690	343.249	95.000
482.058	165.116	96.000
482.136	164.803	96.000
482.112	164.434	96.000
482.326	164.608	96.000
329.358	77.785	97.000
329.742	77.309	97.000
329.609	77.168	97.000
239.701	164.954	98.000
240.112	165.430	98.000
461.410	210.478	99.000
462.128	210.748	99.000
462.179	210.364	99.000
461.402	210.083	99.000
461.209	210.134	99.000
460.419	208.625	99.000
460.905	208.984	99.000
461.077	209.450	99.000
460.911	208.543	99.000
460.673	208.273	99.000
460.990	208.227	99.000
461.811	208.028	99.000
460.429	206.091	99.000
460.102	204.572	99.000
459.540	204.949	99.000
460.045	204.768	99.000
460.280	204.390	99.000
460.891	204.091	99.000
461.066	204.126	99.000
461.626	204.835	99.000
460.865	204.719	99.000
459.993	205.337	99.000
452.122	196.986	100.000
452.537	197.544	100.000
451.131	196.992	100.000
451.844	197.886	100.000
450.716	197.318	100.000
450.157	197.824	100.000
450.367	197.427	100.000
450.526	196.940	100.000
449.938	197.208	100.000
451.346	197.502	100.000
450.976	197.325	100.000
450.786	196.915	100.000
450.291	197.048	100.000
451.101	197.144	100.000
451.276	197.254	100.000
452.801	197.782	100.000
453.342	198.372	100.000
453.144	198.535	100.000
453.469	198.604	100.000
329.428	77.967	101.000
330.182	79.182	101.000
331.588	79.778	101.000
333.812	79.718	101.000
333.489	81.202	101.000
332.296	81.956	101.000
332.539	82.127	101.000
331.921	81.999	101.000
331.025	80.555	101.000
331.723	81.479	101.000
330.801	82.257	101.000
330.205	82.650	101.000
330.021	82.494	101.000
330.357	82.447	101.000
434.482	345.485	102.000
433.828	344.446	102.000
434.071	345.430	102.000
433.878	345.265	102.000
434.585	345.591	102.000
330.168	80.620	103.000
331.735	79.950	103.000
453.815	198.292	104.000
454.801	198.356	104.000
455.329	198.549	104.000
455.362	198.594	104.000
126.963	61.058	105.000
128.805	61.169	105.000
268.213	133.273	106.000
268.317	134.523	106.000
267.499	135.310	106.000
267.401	135.450	106.000
267.618	135.201	106.000
435.963	344.221	107.000
436.658	343.980	107.000
437.071	343.130	107.000
270.161	134.249	108.000
270.722	135.800	108.000
271.182	135.744	108.000
271.835	135.798	108.000
272.981	135.242	108.000
436.043	342.116	109.000
435.749	340.884	109.000
434.921	340.538	109.000
482.140	164.647	110.000
481.868	164.621	110.000
482.055	164.671	110.000
482.040	165.070	110.000
124.456	369.466	111.000
122.893	368.822	111.000
434.869	341.172	112.000
435.146	341.626	112.000
115.225	69.315	113.000
115.441	68.038	113.000
122.463	368.659	114.000
122.466	367.391	114.000
122.500	367.237	114.000
481.833	164.813	115.000
481.706	164.673	115.000
481.782	164.989	115.000
481.538	164.827	115.000
434.635	342.422	116.000
433.567	341.552	116.000
435.179	341.408	116.000
435.602	342.002	116.000
436.232	342.196	116.000
462.776	327.976	117.000
461.559	328.687	117.000
481.810	165.395	118.000
481.499	164.595	118.000
482.307	164.804	118.000
481.896	164.648	118.000
482.316	164.902	118.000
462.808	330.525	119.000
463.527	330.443	119.000
463.006	331.570	119.000
463.826	331.814	119.000
482.089	165.061	120.000
481.900	164.509	120.000
482.024	164.565	120.000
481.896	164.790	120.000
482.130	164.782	121.000
482.091	164.537	121.000
396.425	147.096	122.000
396.038	148.344	122.000
396.394	148.182	122.000
395.410	148.617	122.000
395.687	149.404	122.000
395.816	149.064	122.000
397.142	149.183	122.000
396.796	147.886	122.000
397.532	147.431	122.000
397.361	146.833	122.000
396.636	148.255	122.000
396.075	148.267	122.000
397.762	147.681	122.000
397.997	148.057	122.000
398.369	148.847	122.000
398.953	148.365	122.000
399.834	148.056	122.000
400.311	148.451	122.000
401.119	148.327	122.000
401.188	146.612	122.000
400.510	147.042	122.000
399.415	147.691	122.000
397.845	147.986	122.000
396.686	147.607	122.000
396.380	146.281	122.000
396.317	145.301	122.000
395.061	145.932	122.000
462.210	178.485	123.000
462.465	178.962	123.000
461.554	178.851	123.000
121.047	69.356	124.000
121.913	69.007	124.000
462.146	178.532	125.000
462.252	179.097	125.000
461.666	179.133	125.000
462.266	178.846	125.000
475.024	329.875	126.000
475.221	329.890	126.000
473.863	329.490	126.000
474.024	329.179	126.000
474.176	329.791	126.000
473.730	329.235	126.000
395.949	144.719	127.000
396.305	144.624	127.000
74.703	20.286	128.000
75.219	20.300	128.000
75.992	19.713	128.000
87.569	17.218	129.000
85.893	17.230	129.000
85.772	16.450	129.000
117.783	370.419	130.000
116.356	371.971	130.000
126.619	60.528	131.000
126.385	59.491	131.000
127.610	59.969	131.000
129.810	59.492	131.000
131.502	57.436	131.000
171.562	38.462	132.000
170.637	39.532	132.000
170.537	40.835	132.000
237.492	161.951	133.000
236.787	160.959	133.000
246.910	147.524	134.000
247.382	147.145	134.000
247.989	147.457	134.000
246.081	146.358	134.000
245.741	146.533	134.000
246.297	147.427	134.000
246.725	147.234	134.000
246.429	146.954	134.000
246.367	147.701	134.000
246.313	149.197	134.000
247.318	149.071	134.000
247.121	148.016	134.000
246.689	146.785	134.000
245.823	145.581	134.000
245.621	146.914	134.000
245.094	147.002	134.000
245.383	147.477	134.000
247.267	149.873	134.000
247.580	150.639	134.000
248.077	149.668	134.000
247.622	150.120	134.000
249.365	149.528	134.000
249.190	150.028	134.000
248.718	150.736	134.000
248.585	150.160	134.000
249.726	149.295	134.000
250.177	149.209	134.000
251.172	148.291	134.000
344.198	181.208	135.000
344.358	179.734	135.000
322.469	161.912	136.000
322.510	163.544	136.000
321.905	163.270	136.000
321.050	164.125	136.000
319.883	164.304	136.000
320.855	165.202	136.000
321.260	165.685	136.000
320.448	165.401	136.000
319.841	166.506	136.000
319.803	165.558	136.000
280.299	135.369	137.000
279.754	135.690	137.000
279.270	135.623	137.000
279.212	137.307	137.000
350.490	145.990	138.000
350.210	146.329	138.000
349.899	146.125	138.000
349.990	146.328	138.000
395.051	142.259	139.000
394.389	140.969	139.000
394.589	143.087	139.000
393.350	144.159	139.000
393.712	143.488	139.000
392.883	143.628	139.000
393.526	142.790	139.000
427.606	151.485	140.000
426.007	153.363	140.000
425.957	151.552	140.000
427.034	151.339	140.000
463.909	119.573	141.000
465.244	118.663	141.000
464.459	116.730	141.000
159.977	31.584	142.000
159.220	33.499	142.000
269.766	151.938	143.000
269.478	151.846	143.000
270.312	151.626	143.000
269.577	152.704	143.000
268.504	151.624	143.000
339.022	168.417	144.000
338.769	167.561	144.000
339.625	168.069	144.000
333.429	146.884	145.000
334.071	146.649	145.000
334.065	145.942	145.000
332.868	145.237	145.000
372.276	151.777	146.000
372.441	151.477	146.000
481.767	167.843	147.000
480.928	167.681	147.000
481.098	168.033	147.000
174.688	253.841	148.000
176.236	253.382	148.000
361.647	186.616	149.000
361.304	186.700	149.000
360.208	186.802	149.000
360.641	187.619	149.000
337.644	87.932	150.000
339.023	88.218	150.000
338.147	88.242	150.000
336.497	87.921	150.000
334.682	89.530	150.000
332.872	88.492	150.000
333.248	88.317	150.000
332.539	87.917	150.000
333.302	88.346	150.000
233.586	181.050	151.000
232.402	181.540	151.000
231.957	180.856	151.000
339.860	184.185	152.000
339.978	181.671	152.000
341.066	181.432	152.000
342.421	180.637	152.000
339.202	116.838	153.000
338.844	117.037	153.000
339.055	117.363	153.000
339.252	116.960	153.000
471.187	145.831	154.000
471.466	146.422	154.000
472.673	146.720	154.000
472.992	145.727	154.000
472.523	144.566	154.000
473.264	145.060	154.000
473.603	145.517	154.000
472.889	143.991	154.000
430.266	341.087	155.000
431.626	340.098	155.000
431.220	341.261	155.000
430.593	340.706	155.000
429.409	338.781	155.000
428.743	338.666	155.000
427.531	339.130	155.000
386.895	331.916	156.000
385.912	331.613	156.000
385.442	331.419	156.000
387.378	330.738	156.000
385.831	331.473	156.000
465.831	171.348	157.000
465.822	171.553	157.000
465.430	171.526	157.000
465.635	170.790	157.000
465.030	169.708	157.000
86.208	15.849	158.000
86.078	15.726	158.000
86.827	14.455	158.000
87.671	15.331	158.000
87.853	15.769	158.000
87.687	15.432	158.000
87.825	14.754	158.000
87.174	14.380	158.000
86.646	14.931	158.000
85.066	14.882	158.000
181.980	275.753	159.000
180.726	276.004	159.000
339.134	169.240	160.000
339.371	167.999	160.000
338.406	168.610	160.000
338.720	169.454	160.000
481.341	168.579	161.000
481.072	168.318	161.000
104.949	45.770	162.000
104.935	45.462	162.000
330.066	146.688	163.000
331.458	149.325	163.000
331.860	150.881	163.000
332.077	150.343	163.000
163.883	34.172	164.000
163.036	34.330	164.000
358.864	187.946	165.000
358.986	187.571	165.000
358.878	187.386	165.000
359.047	187.785	165.000
359.125	187.753	165.000
419.998	344.746	166.000
419.178	344.354	166.000
491.051	335.569	167.000
491.110	335.432	167.000
105.374	371.789	168.000
103.549	370.485	168.000
103.497	370.883	168.000
102.757	370.120	168.000
103.128	370.289	168.000
102.790	369.612	168.000
103.202	370.682	168.000
103.145	371.854	168.000
341.915	179.723	169.000
342.233	179.507	169.000
342.361	179.451	169.000
342.606	179.176	169.000
343.518	179.053	169.000
339.444	116.690	170.000
339.280	116.970	170.000
515.554	336.440	171.000
514.617	337.613	171.000
514.463	337.733	171.000
481.808	168.957	172.000
481.507	168.366	172.000
86.626	36.064	173.000
87.550	37.610	173.000
87.758	38.576	173.000
87.600	38.114	173.000
176.795	46.052	174.000
177.107	46.913	174.000
177.606	47.096	174.000
166.402	34.319	175.000
166.513	34.568	175.000
163.511	35.751	175.000
163.139	34.022	175.000
163.687	34.185	175.000
163.968	34.217	175.000
163.502	32.910	175.000
163.479	33.386	175.000
163.158	33.564	175.000
163.384	32.440	175.000
163.085	30.841	175.000
163.278	30.825	175.000
269.639	152.242	176.000
269.570	152.789	176.000
427.456	151.688	177.000
429.541	152.115	177.000
130.383	62.192	178.000
128.545	61.829	178.000
129.642	62.743	178.000
176.495	254.262	179.000
176.786	255.717	179.000
176.331	254.201	179.000
176.405	253.904	179.000
175.351	254.433	179.000
178.077	275.255	180.000
178.986	275.217	180.000
392.744	333.252	181.000
393.274	333.733	181.000
392.640	336.829	181.000
465.439	170.700	182.000
464.676	168.987	182.000
464.231	167.717	182.000
464.327	167.427	182.000
463.759	167.307	182.000
372.382	151.409	183.000
372.551	151.475	183.000
372.412	151.411	183.000
339.138	117.297	184.000
339.067	116.717	184.000
339.530	116.764	184.000
339.240	116.661	184.000
339.342	116.814	184.000
359.272	187.638	185.000
358.711	187.505	185.000
320.254	165.445	186.000
319.978	165.765	186.000
331.686	150.306	187.000
331.663	150.158	187.000
332.541	152.372	187.000
332.283	152.233	187.000
332.096	152.508	187.000
332.612	151.365	187.000
452.848	341.336	188.000
453.635	341.006	188.000
452.573	341.670	188.000
452.791	341.825	188.000
452.679	341.532	188.000
454.456	342.243	188.000
454.647	342.045	188.000
454.927	342.097	188.000
452.049	340.151	188.000
282.180	161.166	189.000
281.777	160.658	189.000
281.794	160.833	189.000
281.816	160.826	189.000
282.202	161.038	189.000
281.970	160.896	189.000
342.190	177.137	190.000
341.900	176.481	190.000
341.049	177.584	190.000
341.474	177.479	190.000
474.164	143.842	191.000
473.565	145.049	191.000
391.236	331.577	192.000
391.855	332.716	192.000
390.389	332.141	192.000
390.403	332.102	192.000
390.669	331.598	192.000
192.058	271.816	193.000
190.510	272.016	193.000
190.369	272.398	193.000
465.986	167.894	194.000
466.253	169.209	194.000
104.220	48.292	195.000
103.133	47.638	195.000
115.602	370.053	196.000
114.488	368.999	196.000
115.063	369.204	196.000
360.930	187.831	197.000
360.139	187.287	197.000
361.106	187.081	197.000
360.183	187.271	197.000
360.239	187.365	197.000
359.366	187.687	197.000
474.056	142.646	198.000
473.466	142.445	198.000
473.368	142.390	198.000
473.884	142.864	198.000
429.685	151.710	199.000
430.033	151.875	199.000
465.688	169.303	200.000
465.739	170.802	200.000
466.471	171.008	200.000
467.538	171.505	200.000
171.330	275.140	201.000
173.438	276.158	201.000
172.787	275.740	201.000
172.704	274.210	201.000
173.709	273.181	201.000
173.445	273.020	201.000
173.436	272.069	201.000
171.759	271.732	201.000
172.305	272.246	201.000
163.839	31.371	202.000
163.974	31.919	202.000
416.483	345.685	203.000
416.002	345.025	203.000
416.562	345.607	203.000
416.637	346.076	203.000
417.634	343.487	203.000
416.488	344.032	203.000
416.190	345.118	203.000
415.801	346.212	203.000
450.652	338.992	204.000
451.789	339.248	204.000
451.071	339.658	204.000
389.714	332.293	205.000
389.573	332.614	205.000
389.107	333.790	205.000
388.118	332.747	205.000
387.251	333.326	205.000
387.240	333.779	205.000
387.225	334.248	205.000
89.282	37.354	206.000
92.309	38.483	206.000
92.583	35.559	206.000
181.846	255.379	207.000
181.129	256.222	207.000
358.999	188.232	208.000
360.194	187.887	208.000
450.456	340.738	209.000
450.448	339.606	209.000
450.023	340.025	209.000
232.590	182.242	210.000
231.471	181.249	210.000
468.718	175.987	211.000
468.077	175.574	211.000
161.382	28.169	212.000
159.053	27.623	212.000
158.912	26.506	212.000
329.112	144.287	213.000
329.814	141.791	213.000
330.676	142.120	213.000
331.671	140.710	213.000
331.092	141.297	213.000
358.805	188.384	214.000
360.445	187.904	214.000
359.270	187.772	214.000
358.856	187.958	214.000
359.175	188.069	214.000
414.424	344.416	215.000
414.635	344.474	215.000
390.577	334.872	216.000
391.184	334.558	216.000
83.186	13.199	217.000
83.977	13.143	217.000
83.848	12.877	217.000
84.787	12.474	217.000
86.772	11.863	217.000
331.958	139.787	218.000
333.418	139.234	218.000
482.317	165.796	219.000
482.851	165.419	219.000
337.086	141.454	220.000
337.297	140.657	220.000
391.659	330.805	221.000
392.538	329.067	221.000
467.872	175.917	222.000
468.279	175.617	222.000
468.317	174.920	222.000
468.145	175.909	222.000
469.637	175.799	222.000
469.509	175.938	222.000
372.710	151.691	223.000
372.122	151.764	223.000
345.680	129.793	224.000
345.554	129.750	224.000
345.364	130.081	224.000
345.767	129.707	224.000
345.735	130.204	224.000
345.432	129.670	224.000
345.098	130.161	224.000
344.989	129.570	224.000
345.749	129.748	224.000
345.417	129.894	224.000
345.571	129.941	224.000
345.560	129.989	224.000
345.434	129.959	224.000
345.670	129.874	224.000
345.723	129.864	224.000
345.536	130.081	224.000
345.264	129.974	224.000
345.492	129.907	224.000
345.440	129.903	224.000
345.724	129.796	224.000
345.430	129.760	224.000
345.708	129.688	224.000
345.464	129.531	224.000
345.468	129.816	224.000
345.753	130.194	224.000
345.762	130.089	224.000
345.571	129.897	224.000
345.665	130.001	224.000
345.452	130.150	224.000
345.459	130.406	224.000
345.466	129.839	224.000
86.118	12.403	225.000
84.400	12.245	225.000
82.824	12.607	225.000
115.707	66.919	226.000
118.989	69.421	226.000
116.859	70.102	226.000
126.692	57.495	227.000
129.416	57.678	227.000
131.310	56.257	227.000
131.478	57.300	227.000
469.105	175.251	228.000
467.918	174.916	228.000
467.205	174.108	228.000
392.810	331.410	229.000
392.220	332.937	229.000
391.525	332.500	229.000
391.763	334.327	229.000
391.034	335.061	229.000
392.522	335.194	229.000
392.606	335.891	229.000
395.671	334.852	229.000
397.057	334.298	229.000
406.882	149.135	230.000
406.489	148.881	230.000
406.312	148.901	230.000
406.195	149.152	230.000
406.168	149.193	230.000
406.041	148.876	230.000
406.564	148.982	230.000
406.356	149.324	230.000
406.538	148.957	230.000
406.718	149.099	230.000
406.333	149.024	230.000
406.697	149.136	230.000
406.532	149.230	230.000
406.316	149.248	230.000
406.289	149.106	230.000
406.484	148.907	230.000
481.705	165.762	231.000
481.672	164.784	231.000
177.257	268.777	232.000
176.783	270.192	232.000
130.438	63.148	233.000
129.229	63.228	233.000
128.192	63.981	233.000
482.159	165.323	234.000
481.857	165.519	234.000
482.186	165.427	234.000
481.923	165.725	235.000
482.201	165.561	235.000
394.227	329.247	236.000
394.242	329.677	236.000
333.569	140.031	237.000
332.733	139.492	237.000
332.988	138.451	237.000
346.050	129.941	238.000
345.951	129.498	238.000
345.653	129.720	238.000
345.696	129.943	238.000
345.650	129.935	238.000
289.513	142.238	239.000
287.934	142.387	239.000
289.340	141.031	239.000
290.056	139.563	239.000
480.501	164.734	240.000
481.779	165.453	240.000
406.301	149.329	241.000
406.711	148.999	241.000
406.658	148.841	241.000
369.537	225.906	242.000
367.785	225.223	242.000
368.533	225.318	242.000
368.920	225.131	242.000
345.619	130.148	243.000
346.137	130.020	243.000
345.433	130.074	243.000
345.906	130.298	243.000
334.629	138.864	244.000
334.682	138.586	244.000
333.245	140.212	244.000
334.666	141.576	244.000
335.242	141.925	244.000
333.942	142.541	244.000
334.546	142.274	244.000
333.791	143.403	244.000
332.908	144.226	244.000
333.101	143.434	244.000
331.671	144.252	244.000
330.807	144.064	244.000
331.266	143.630	244.000
331.261	144.332	244.000
330.847	145.053	244.000
330.601	144.369	244.000
329.916	145.297	244.000
372.509	151.587	245.000
371.552	151.956	245.000
118.731	69.099	246.000
117.423	70.800	246.000
344.206	164.163	247.000
343.754	164.413	247.000
118.360	71.485	248.000
115.481	68.614	248.000
114.842	67.770	248.000
116.220	66.284	248.000
264.079	156.915	249.000
263.735	159.155	249.000
263.247	158.901	249.000
262.769	159.436	249.000
263.377	160.389	249.000
264.262	161.020	249.000
263.580	161.534	249.000
265.853	161.215	249.000
265.735	161.869	249.000
345.181	129.781	250.000
345.366	129.948	250.000
345.477	129.791	250.000
345.719	129.085	250.000
244.546	156.928	251.000
244.554	157.236	251.000
244.501	157.338	251.000
244.499	157.949	251.000
244.174	158.461	251.000
108.434	76.961	252.000
109.727	77.970	252.000
115.531	65.189	253.000
117.594	65.640	253.000
97.581	20.460	254.000
98.499	20.069	254.000
108.597	74.105	255.000
107.847	73.789	255.000
108.833	73.518	255.000
341.809	164.620	256.000
341.042	163.437	256.000
340.392	163.240	256.000
340.156	163.863	256.000
339.618	164.168	256.000
339.777	164.838	256.000
340.293	164.808	256.000
340.618	165.261	256.000
340.834	164.269	256.000
340.451	163.708	256.000
340.285	163.649	256.000
283.173	159.884	257.000
281.985	159.448	257.000
282.063	157.799	257.000
281.477	156.979	257.000
281.859	157.158	257.000
281.107	156.810	257.000
280.637	157.261	257.000
280.049	156.818	257.000
279.464	156.521	257.000
279.651	156.209	257.000
280.936	154.708	257.000
281.326	152.897	257.000
279.873	151.314	257.000
278.889	152.237	257.000
279.886	151.640	257.000
279.892	152.034	257.000
279.064	151.492	257.000
277.539	152.273	257.000
277.961	150.519	257.000
278.134	151.149	257.000
278.804	153.250	257.000
277.805	151.590	257.000
345.696	129.819	258.000
345.648	129.941	258.000
345.569	129.969	258.000
345.822	129.727	258.000
345.749	129.890	258.000
345.846	129.694	258.000
345.312	130.005	258.000
345.403	129.748	258.000
161.780	35.703	259.000
161.128	36.033	259.000
160.810	34.629	259.000
243.728	157.140	260.000
245.480	157.438	260.000
246.537	157.795	260.000
331.223	148.155	261.000
331.284	147.009	261.000
331.307	146.019	261.000
482.204	166.145	262.000
482.148	166.314	262.000
482.275	166.026	262.000
482.015	166.167	262.000
482.331	165.947	262.000
482.481	166.211	262.000
482.088	166.001	262.000
482.213	166.638	262.000
481.977	166.664	262.000
482.014	166.481	262.000
482.285	166.163	262.000
482.027	166.176	262.000
482.412	166.304	262.000
482.332	166.004	262.000
482.312	166.518	262.000
482.523	166.054	262.000
482.497	166.555	262.000
481.847	166.407	262.000
482.196	166.207	262.000
481.910	166.134	262.000
482.635	166.214	262.000
482.108	166.503	262.000
245.101	156.538	263.000
244.441	157.361	263.000
245.380	157.674	263.000
112.329	50.928	264.000
112.349	50.964	264.000
112.243	50.851	264.000
400.530	147.854	265.000
401.021	150.229	265.000
401.600	149.049	265.000
401.274	148.524	265.000
400.822	148.148	265.000
400.623	146.663	265.000
400.794	146.152	265.000
112.321	51.126	266.000
111.447	51.540	266.000
112.913	74.960	267.000
111.527	74.650	267.000
109.464	73.792	267.000
111.126	74.311	267.000
243.057	152.754	268.000
243.413	153.434	268.000
243.337	153.628	268.000
244.633	153.719	268.000
401.582	146.549	269.000
402.248	146.461	269.000
403.561	145.101	269.000
402.595	145.373	269.000
401.170	145.341	269.000
401.179	144.671	269.000
400.327	143.845	269.000
400.719	145.590	269.000
339.837	190.575	270.000
339.624	188.674	270.000
339.408	189.509	270.000
270.938	151.214	271.000
271.059	153.000	271.000
270.691	154.497	271.000
271.616	156.003	271.000
272.855	155.656	271.000
273.426	156.211	271.000
273.167	157.641	271.000
274.177	159.511	271.000
273.138	160.474	271.000
274.685	161.013	271.000
400.999	150.323	272.000
401.473	149.539	272.000
239.350	173.243	273.000
239.042	172.834	273.000
238.577	173.259	273.000
239.072	172.516	274.000
239.460	172.715	274.000
339.429	186.067	275.000
339.151	184.571	275.000
339.285	184.285	275.000
340.023	184.233	275.000
338.378	184.819	275.000
338.307	184.613	275.000
338.727	184.633	275.000
339.800	184.257	275.000
340.495	184.631	275.000
340.455	185.073	275.000
103.994	74.216	276.000
105.274	72.881	276.000
104.406	72.097	276.000
103.047	72.777	276.000
237.251	174.708	277.000
237.954	175.949	277.000
236.708	176.586	277.000
271.466	160.242	278.000
271.265	159.447	278.000
269.741	160.636	278.000
269.850	160.574	278.000
270.338	160.730	278.000
267.294	161.231	278.000
464.575	119.231	279.000
463.691	119.841	279.000
462.370	121.046	279.000
113.770	72.507	280.000
112.316	70.314	280.000
113.984	69.991	280.000
463.473	121.789	281.000
462.922	123.317	281.000
266.006	162.442	282.000
264.323	161.866	282.000
264.726	162.149	282.000
354.353	153.494	283.000
353.910	153.187	283.000
189.797	273.440	284.000
189.521	273.025	284.000
189.893	273.552	284.000
189.753	273.083	284.000
189.608	273.530	284.000
345.378	129.907	285.000
345.547	129.749	285.000
345.810	129.612	285.000
468.399	175.958	286.000
467.982	175.709	286.000
468.761	176.076	286.000
468.562	176.557	286.000
469.708	175.235	286.000
471.282	174.817	286.000
471.653	173.274	286.000
471.351	173.122	286.000
471.735	172.198	286.000
471.919	172.558	286.000
471.515	172.537	286.000
472.190	173.015	286.000
472.154	173.446	286.000
471.273	173.792	286.000
117.190	73.063	287.000
118.635	71.174	287.000
338.441	183.016	288.000
338.531	183.260	288.000
339.037	182.562	288.000
338.531	183.218	288.000
339.174	183.431	288.000
458.947	126.719	289.000
459.151	127.044	289.000
461.964	126.666	289.000
462.319	126.729	289.000
461.853	127.161	289.000
461.495	126.663	289.000
460.988	125.559	289.000
337.105	182.122	290.000
337.206	181.876	290.000
122.989	62.383	291.000
122.396	64.316	291.000
461.067	125.708	292.000
460.179	126.065	292.000
149.248	259.422	293.000
148.699	259.741	293.000
170.147	59.689	294.000
172.243	58.811	294.000
338.083	182.445	295.000
337.721	182.055	295.000
147.670	262.991	296.000
146.919	263.014	296.000
147.721	262.592	296.000
461.203	123.968	297.000
462.288	124.294	297.000
148.773	264.414	298.000
149.384	266.263	298.000
188.578	39.588	299.000
187.019	38.250	299.000
186.169	38.642	299.000
250.758	147.957	300.000
249.988	146.815	300.000
108.383	366.537	301.000
109.115	368.186	301.000
109.794	369.310	301.000
110.358	369.330	301.000
110.264	369.113	301.000
250.232	148.941	302.000
249.543	148.739	302.000
249.257	148.469	302.000
141.574	367.636	303.000
140.547	367.543	303.000
139.228	367.003	303.000
139.307	368.637	303.000
139.999	368.672	303.000
139.412	368.492	303.000
185.536	274.556	304.000
185.053	274.912	304.000
185.264	274.797	304.000
185.290	274.560	304.000
185.026	274.427	304.000
185.417	274.306	304.000
185.071	274.832	304.000
185.270	274.402	304.000
185.307	274.493	304.000
185.540	274.756	304.000
363.195	223.471	305.000
363.741	224.946	305.000
364.337	225.166	305.000
363.823	225.075	305.000
241.474	153.989	306.000
242.615	154.043	306.000
241.996	154.126	306.000
240.498	154.321	306.000
240.661	153.798	306.000
240.567	153.202	306.000
241.244	152.384	306.000
259.058	159.225	307.000
258.562	159.610	307.000
363.236	200.559	308.000
363.170	200.608	308.000
362.947	200.565	308.000
362.808	200.479	308.000
362.320	200.832	308.000
361.960	201.462	308.000
360.746	202.153	308.000
360.858	201.470	308.000
361.294	201.937	308.000
362.540	202.046	308.000
362.718	201.805	308.000
363.216	201.596	308.000
362.496	201.231	308.000
361.807	200.982	308.000
361.833	201.214	308.000
361.359	201.481	308.000
360.684	201.656	308.000
360.461	202.060	308.000
361.021	201.329	308.000
339.409	177.269	309.000
339.546	177.921	309.000
340.456	180.076	309.000
340.879	179.931	309.000
261.728	141.089	310.000
261.962	142.114	310.000
261.320	143.603	310.000
261.203	144.747	310.000
261.306	145.449	310.000
458.625	199.947	311.000
458.341	200.792	311.000
458.290	200.443	311.000
348.409	139.030	312.000
348.549	137.721	312.000
348.648	138.027	312.000
349.340	136.871	312.000
349.874	137.116	312.000
173.407	24.465	313.000
172.966	24.060	313.000
173.723	24.950	313.000
172.761	25.615	313.000
172.201	26.164	313.000
171.960	25.503	313.000
120.862	68.991	314.000
120.575	68.807	314.000
233.751	181.069	315.000
234.639	180.722	315.000
234.527	180.540	315.000
234.010	180.657	315.000
234.571	181.508	315.000
233.295	181.355	315.000
231.794	180.842	315.000
460.437	127.085	316.000
461.686	125.964	316.000
462.328	126.718	316.000
463.926	125.904	316.000
464.372	125.057	316.000
463.523	125.764	316.000
463.602	125.724	316.000
464.280	124.941	316.000
464.594	124.793	316.000
464.243	125.770	316.000
463.994	125.710	316.000
464.336	125.673	316.000
464.224	125.490	316.000
463.232	125.781	316.000
463.782	126.404	316.000
463.795	126.592	316.000
463.758	125.868	316.000
462.596	125.914	316.000
461.673	126.734	316.000
463.185	126.789	316.000
463.370	126.818	316.000
463.472	126.832	316.000
469.826	327.801	317.000
469.687	327.825	317.000
467.799	327.738	317.000
468.153	326.975	317.000
468.514	327.889	317.000
363.055	218.018	318.000
363.544	217.946	318.000
363.642	217.788	318.000
363.734	217.868	318.000
364.940	217.675	318.000
365.708	217.871	318.000
345.191	194.445	319.000
344.027	194.890	319.000
342.788	195.461	319.000
341.929	194.852	319.000
342.263	195.329	319.000
343.532	194.399	319.000
343.430	194.194	319.000
342.256	195.277	319.000
494.940	172.831	320.000
494.894	173.174	320.000
494.920	173.313	320.000
496.033	173.174	320.000
495.140	172.712	320.000
171.909	26.595	321.000
171.594	25.309	321.000
345.285	129.920	322.000
345.816	129.770	322.000
345.574	129.856	322.000
345.323	130.371	322.000
345.305	130.279	322.000
345.579	130.429	322.000
345.187	130.006	322.000
173.302	26.594	323.000
172.194	26.494	323.000
171.755	26.045	323.000
171.319	25.956	323.000
346.078	184.304	324.000
346.127	183.873	324.000
345.051	183.588	324.000
343.997	183.716	324.000
343.908	183.288	324.000
343.704	183.241	324.000
230.689	181.929	325.000
231.188	181.166	325.000
232.480	180.324	325.000
231.635	181.826	325.000
230.409	181.197	325.000
230.274	183.053	325.000
229.048	182.906	325.000
228.848	181.705	325.000
230.144	181.219	325.000
230.455	180.282	325.000
230.254	181.960	325.000
229.401	183.143	325.000
228.741	182.671	325.000
228.846	182.258	325.000
227.974	181.623	325.000
496.078	172.775	326.000
495.470	172.409	326.000
495.328	172.916	326.000
495.325	172.914	326.000
495.722	172.805	326.000
495.525	172.807	326.000
495.887	172.443	326.000
172.254	26.312	327.000
172.278	26.275	327.000
104.943	365.860	328.000
105.951	366.609	328.000
323.189	155.548	329.000
325.060	156.230	329.000
324.787	158.524	329.000
326.146	156.566	329.000
326.355	155.866	329.000
345.420	130.307	330.000
346.008	130.502	330.000
171.430	274.775	331.000
171.018	275.744	331.000
170.909	275.471	331.000
171.271	274.928	331.000
170.849	275.551	331.000
170.198	274.824	331.000
356.963	193.990	332.000
356.856	194.367	332.000
332.108	145.904	333.000
330.587	144.496	333.000
494.928	172.555	334.000
495.301	173.289	334.000
495.557	173.498	334.000
495.181	173.388	334.000
495.563	173.288	334.000
495.336	173.525	334.000
495.436	173.508	334.000
494.920	173.965	334.000
495.542	172.915	334.000
495.400	173.245	334.000
107.336	365.562	335.000
106.788	365.362	335.000
357.026	194.315	336.000
357.154	194.619	336.000
357.304	193.939	336.000
357.994	194.326	336.000
357.088	194.235	336.000
357.382	193.781	336.000
357.621	193.790	336.000
357.577	193.814	336.000
160.409	259.341	337.000
160.197	259.034	337.000
160.963	258.222	337.000
160.656	259.896	337.000
331.692	108.002	338.000
331.996	108.362	338.000
331.031	108.847	338.000
330.726	109.047	338.000
163.078	260.903	339.000
160.956	261.444	339.000
331.583	108.487	340.000
331.240	108.765	340.000
332.076	108.824	340.000
331.914	109.456	340.000
331.995	109.247	340.000
108.472	364.987	341.000
108.407	365.422	341.000
331.069	110.284	342.000
330.477	110.145	342.000
331.625	109.761	342.000
108.500	365.072	343.000
108.575	364.891	343.000
227.367	183.588	344.000
227.302	183.468	344.000
362.666	191.157	345.000
361.327	191.789	345.000
111.824	76.031	346.000
112.997	76.048	346.000
112.837	76.171	346.000
112.073	75.965	346.000
111.809	75.769	346.000
111.943	76.307	346.000
345.726	129.952	347.000
345.707	130.312	347.000
345.458	129.674	347.000
345.433	129.760	347.000
345.389	129.676	347.000
332.488	109.062	348.000
332.736	108.378	348.000
331.566	108.902	348.000
331.409	109.499	348.000
331.233	109.202	348.000
330.959	108.954	348.000
330.569	109.422	348.000
329.979	109.728	348.000
330.724	109.907	348.000
330.066	109.745	348.000
330.062	109.474	348.000
329.528	110.289	348.000
330.635	110.268	348.000
329.600	110.230	348.000
225.898	182.705	349.000
226.069	183.710	349.000
226.748	184.289	349.000
177.213	277.036	350.000
176.990	277.166	350.000
179.308	277.919	351.000
178.462	276.887	351.000
228.214	185.194	352.000
228.193	184.975	352.000
228.027	185.479	352.000
329.455	110.585	353.000
329.645	110.838	353.000
329.534	110.277	353.000
330.291	110.659	353.000
357.016	193.999	354.000
357.096	193.515	354.000
357.117	194.627	354.000
357.218	194.193	354.000
357.536	194.417	354.000
341.247	190.372	355.000
341.679	191.132	355.000
341.857	192.938	355.000
341.515	192.595	355.000
357.161	194.761	356.000
357.628	194.061	356.000
356.745	194.150	356.000
356.732	194.609	356.000
356.939	193.803	356.000
168.799	271.427	357.000
168.855	270.817	357.000
227.579	183.776	358.000
227.980	185.604	358.000
356.776	194.000	359.000
357.165	194.260	359.000
357.235	194.339	359.000
356.994	194.121	359.000
357.154	194.480	359.000
357.204	193.846	359.000
115.374	67.232	360.000
114.773	66.882	360.000
170.299	270.606	361.000
169.937	269.783	361.000
170.866	271.109	361.000
171.849	271.662	361.000
170.332	271.375	361.000
170.596	271.505	361.000
171.866	271.317	361.000
172.368	269.798	361.000
348.335	127.777	362.000
348.073	127.493	362.000
171.821	270.452	363.000
173.171	270.068	363.000
345.097	190.180	364.000
345.068	189.390	364.000
345.087	189.447	364.000
345.286	189.753	364.000
345.067	189.977	364.000
345.091	189.738	364.000
345.312	189.980	364.000
344.869	189.760	364.000
345.346	189.452	364.000
345.144	189.645	364.000
345.329	189.721	364.000
345.292	189.472	364.000
345.301	189.582	364.000
345.308	189.619	364.000
344.848	189.674	364.000
344.233	190.862	364.000
344.193	192.693	364.000
345.491	192.885	364.000
345.934	193.177	364.000
346.012	193.053	364.000
346.731	193.689	364.000
346.762	193.986	364.000
347.270	194.325	364.000
346.406	193.731	364.000
345.815	194.066	364.000
345.252	192.378	364.000
334.369	150.436	365.000
333.932	151.503	365.000
334.018	151.477	365.000
451.245	199.796	366.000
450.704	199.519	366.000
451.213	199.096	366.000
451.083	199.606	366.000
451.367	199.293	366.000
238.937	172.605	367.000
238.957	171.892	367.000
238.398	172.406	367.000
238.698	172.255	367.000
451.155	199.213	368.000
451.203	198.977	368.000
239.072	171.947	369.000
239.043	172.345	369.000
239.246	172.713	369.000
240.200	171.832	370.000
239.614	172.344	370.000
239.662	172.768	370.000
239.230	172.778	370.000
237.880	171.956	370.000
238.037	171.926	370.000
237.556	173.648	370.000
236.394	174.315	370.000
236.261	174.196	370.000
234.981	173.642	370.000
450.472	199.219	371.000
450.286	198.977	371.000
461.092	337.612	372.000
461.341	338.335	372.000
461.230	338.115	372.000
274.403	151.442	373.000
273.984	150.735	373.000
275.114	150.904	373.000
275.177	151.675	373.000
275.108	152.010	373.000
276.239	151.371	373.000
276.106	152.212	373.000
275.283	153.477	373.000
274.418	153.338	373.000
272.499	153.174	373.000
272.438	152.190	373.000
272.383	153.067	373.000
272.127	152.959	373.000
270.898	152.490	373.000
271.624	153.662	373.000
273.540	155.069	373.000
271.426	153.640	373.000
271.076	153.451	373.000
339.434	157.724	374.000
338.909	157.945	374.000
339.279	158.186	374.000
338.969	158.092	374.000
339.059	157.833	374.000
339.381	157.978	374.000
339.213	157.743	374.000
175.762	21.388	375.000
175.782	22.590	375.000
339.059	158.058	376.000
338.839	157.863	376.000
339.049	157.736	376.000
339.550	157.925	376.000
338.487	157.473	376.000
159.691	30.532	377.000
158.011	30.764	377.000
335.737	109.891	378.000
336.447	109.498	378.000
98.866	22.410	379.000
98.423	22.006	379.000
98.220	21.999	379.000
98.754	22.034	379.000
158.050	30.035	380.000
157.895	31.024	380.000
336.591	109.359	381.000
336.045	109.789	381.000
336.346	109.884	381.000
336.959	109.468	381.000
336.561	110.254	381.000
336.236	109.839	381.000
157.868	33.779	382.000
158.495	33.925	382.000
159.143	33.904	382.000
160.310	31.787	382.000
158.602	31.748	382.000
158.145	31.104	382.000
134.846	52.628	383.000
135.741	56.162	383.000
356.410	155.494	384.000
355.175	154.926	384.000
355.380	155.420	384.000
355.772	155.154	384.000
355.559	155.399	384.000
356.009	154.978	384.000
355.528	155.390	384.000
355.533	155.062	384.000
355.529	155.397	384.000
355.459	155.280	384.000
355.463	155.284	384.000
355.157	155.328	384.000
355.892	155.770	384.000
355.363	154.962	384.000
355.227	155.999	384.000
355.563	155.667	384.000
355.642	155.278	384.000
355.585	155.009	384.000
355.446	155.312	384.000
355.334	155.185	384.000
355.559	155.606	384.000
159.496	31.550	385.000
159.632	30.838	385.000
159.309	30.937	385.000
158.481	32.168	385.000
156.976	32.159	385.000
157.244	32.872	385.000
156.869	32.421	385.000
156.202	32.094	385.000
131.407	59.582	386.000
131.776	60.867	386.000
269.652	145.384	387.000
271.907	143.631	387.000
271.746	143.515	387.000
271.556	143.668	387.000
271.466	143.787	387.000
389.083	145.387	388.000
389.807	144.445	388.000
390.453	143.308	388.000
391.118	142.301	388.000
389.009	143.416	388.000
337.002	143.447	389.000
336.346	144.432	389.000
335.978	144.406	389.000
154.313	33.124	390.000
156.565	32.809	390.000
157.097	34.098	390.000
270.751	142.872	391.000
270.382	141.294	391.000
270.194	142.195	391.000
390.078	144.349	392.000
390.501	143.796	392.000
390.064	143.670	392.000
390.100	144.208	392.000
390.824	143.504	392.000
391.867	143.830	392.000
392.836	143.643	392.000
337.922	109.499	393.000
337.327	109.378	393.000
232.965	168.943	394.000
233.155	170.258	394.000
172.255	276.198	395.000
172.034	275.757	395.000
342.804	159.715	396.000
342.246	160.122	396.000
157.270	30.365	397.000
157.311	29.652	397.000
270.920	145.072	398.000
271.054	144.963	398.000
355.190	154.718	399.000
355.547	155.415	399.000
355.489	155.145	399.000
355.088	155.440	399.000
355.355	154.819	399.000
355.628	155.065	399.000
355.378	155.477	399.000
355.629	155.233	399.000
355.314	155.054	399.000
355.266	155.164	399.000
354.962	155.086	399.000
355.858	155.212	399.000
355.656	155.114	399.000
355.766	154.913	399.000
355.212	155.363	399.000
355.991	154.898	399.000
355.793	154.974	399.000
355.576	155.557	399.000
355.519	155.204	399.000
156.908	31.352	400.000
155.222	31.095	400.000
156.695	29.694	400.000
157.330	29.270	400.000
176.181	275.626	401.000
177.742	275.581	401.000
336.219	109.907	402.000
336.385	109.746	402.000
336.056	109.994	402.000
100.040	78.738	403.000
99.699	76.327	403.000
98.610	75.989	403.000
98.025	76.558	403.000
108.986	73.915	404.000
108.774	73.728	404.000
108.312	73.613	404.000
107.948	73.741	404.000
107.595	72.908	404.000
178.468	277.019	405.000
178.471	277.277	405.000
178.236	277.595	405.000
158.405	28.433	406.000
157.670	28.010	406.000
342.248	159.739	407.000
342.536	160.227	407.000
342.150	159.850	407.000
342.699	160.614	407.000
233.182	169.635	408.000
234.056	169.940	408.000
99.727	74.937	409.000
99.215	76.146	409.000
100.891	75.037	409.000
101.044	73.349	409.000
101.385	74.897	409.000
342.232	161.033	410.000
342.007	160.584	410.000
342.716	160.716	410.000
342.241	160.986	410.000
342.149	160.394	410.000
342.170	160.679	410.000
341.783	161.030	410.000
130.645	57.783	411.000
132.337	59.345	411.000
102.111	75.451	412.000
102.204	74.579	412.000
174.611	277.526	413.000
174.712	277.342	413.000
175.119	276.876	413.000
173.051	276.747	413.000
171.196	276.004	413.000
101.204	73.843	414.000
101.445	72.832	414.000
100.839	73.022	414.000
100.819	72.870	414.000
134.627	57.492	415.000
134.340	57.628	415.000
356.324	154.764	416.000
355.412	155.330	416.000
342.147	160.683	417.000
342.239	160.663	417.000
342.061	160.913	417.000
341.940	160.478	417.000
355.492	155.369	418.000
355.054	155.794	418.000
104.557	75.035	419.000
105.938	74.829	419.000
107.045	74.683	419.000
108.026	75.475	419.000
108.666	75.019	419.000
107.563	74.729	419.000
106.189	72.676	419.000
107.383	70.867	419.000
177.823	255.244	420.000
177.613	254.633	420.000
176.951	254.103	420.000
286.175	134.903	421.000
285.465	135.411	421.000
286.953	133.606	421.000
287.519	133.066	421.000
286.662	133.214	421.000
369.934	146.660	422.000
[truncated: 21,238 more rows]
