# Supplementary material for: The transpeptidase PBP2 governs initial localization and activity of the major cell-wall synthesis machinery in E. coli
Source: eLife. 2020 Feb 20;9:e50629. doi: 10.7554/eLife.50629 (PMC7089770; doi:10.7554/eLife.50629)
Supplement: Source data 1. [file elife-50629-data1.zip › data/fast/PAmCherry/RodAdepl_2.txt]

X Y ID
-22.228	87.924	1.000
-15.040	91.280	1.000
35.271	244.560	2.000
34.861	244.541	2.000
124.828	74.659	3.000
124.789	75.017	3.000
9.473	93.582	4.000
9.580	93.422	4.000
8.176	93.874	4.000
8.498	93.520	4.000
126.043	412.178	5.000
125.725	412.304	5.000
126.246	411.858	5.000
125.862	412.253	5.000
125.767	411.811	5.000
125.464	411.860	5.000
126.016	410.908	5.000
126.383	410.422	5.000
126.222	410.984	5.000
126.718	410.627	5.000
126.705	410.017	5.000
126.819	410.413	5.000
126.984	409.981	5.000
126.596	410.656	5.000
126.742	409.725	5.000
126.665	410.398	5.000
126.661	410.457	5.000
126.443	410.815	5.000
126.654	410.448	5.000
126.436	410.928	5.000
126.730	411.083	5.000
126.472	410.745	5.000
126.283	410.736	5.000
174.976	235.532	6.000
175.856	234.434	6.000
175.121	234.448	6.000
276.484	274.368	7.000
276.358	275.144	7.000
275.900	275.169	7.000
276.181	275.444	7.000
297.129	267.809	8.000
297.017	268.523	8.000
296.967	268.780	8.000
273.654	341.363	9.000
273.840	341.225	9.000
364.426	73.806	10.000
363.827	73.404	10.000
363.582	72.613	10.000
363.827	72.403	10.000
362.278	72.123	10.000
359.916	301.324	11.000
359.306	301.772	11.000
359.227	302.406	11.000
359.236	302.547	11.000
358.953	302.431	11.000
358.918	302.152	11.000
359.048	302.153	11.000
358.967	301.559	11.000
359.423	302.332	11.000
359.857	302.766	11.000
438.659	306.888	12.000
438.806	306.800	12.000
439.061	306.870	12.000
16.810	252.184	13.000
17.262	251.816	13.000
18.386	251.530	13.000
18.416	250.564	13.000
19.012	250.298	13.000
18.241	249.887	13.000
19.216	249.488	13.000
36.461	292.379	14.000
36.718	293.079	14.000
36.504	291.517	14.000
36.727	289.073	14.000
47.335	84.210	15.000
47.154	84.350	15.000
46.901	84.836	15.000
47.300	85.107	15.000
45.483	84.530	15.000
45.209	84.270	15.000
77.495	88.250	16.000
77.029	87.541	16.000
75.843	87.175	16.000
119.748	244.257	17.000
119.353	244.238	17.000
118.847	244.110	17.000
119.077	244.348	17.000
119.708	244.492	17.000
120.263	244.945	17.000
120.051	245.177	17.000
119.878	247.329	17.000
119.426	247.190	17.000
180.152	342.855	18.000
179.752	343.003	18.000
179.808	342.691	18.000
178.779	342.246	18.000
178.758	342.093	18.000
178.783	341.964	18.000
178.802	341.852	18.000
178.423	341.831	18.000
178.379	342.182	18.000
178.620	342.208	18.000
178.747	341.650	18.000
178.057	341.036	18.000
178.356	341.454	18.000
177.859	340.964	18.000
177.395	340.614	18.000
177.971	341.091	18.000
177.535	340.685	18.000
177.595	340.613	18.000
178.035	340.965	18.000
178.573	341.236	18.000
177.768	340.164	18.000
177.750	338.558	18.000
178.765	339.434	18.000
178.693	338.824	18.000
177.136	339.427	18.000
178.480	339.767	18.000
177.736	339.919	18.000
177.422	339.677	18.000
178.322	340.747	18.000
177.392	341.422	18.000
176.814	342.367	18.000
312.035	211.490	19.000
311.653	211.604	19.000
311.600	211.468	19.000
247.898	72.414	20.000
249.523	70.326	20.000
254.186	352.453	21.000
253.716	352.229	21.000
254.378	352.025	21.000
254.377	350.859	21.000
253.779	350.410	21.000
254.690	349.619	21.000
254.581	350.605	21.000
290.563	340.624	22.000
290.173	340.679	22.000
290.558	340.617	22.000
290.716	340.640	22.000
372.089	419.948	23.000
372.325	420.534	23.000
372.480	420.068	23.000
372.304	419.980	23.000
372.471	420.197	23.000
372.859	419.708	23.000
372.616	420.094	23.000
372.859	419.452	23.000
373.010	419.935	23.000
372.884	420.047	23.000
372.292	420.028	23.000
372.015	419.562	23.000
372.616	419.704	23.000
371.590	419.768	23.000
379.462	345.668	24.000
379.371	346.452	24.000
388.349	417.929	25.000
388.156	417.154	25.000
387.837	417.462	25.000
421.964	137.342	26.000
421.750	137.460	26.000
421.735	137.195	26.000
421.623	136.968	26.000
423.642	126.659	27.000
423.131	125.434	27.000
422.173	126.006	27.000
105.882	73.411	28.000
105.861	74.032	28.000
98.496	71.955	28.000
99.057	71.939	28.000
123.726	109.887	29.000
123.748	109.280	29.000
124.049	107.902	29.000
124.554	107.827	29.000
192.500	42.771	30.000
191.989	43.825	30.000
209.901	29.082	31.000
210.317	28.341	31.000
260.324	297.192	32.000
260.790	296.668	32.000
259.906	297.561	32.000
261.721	298.521	32.000
262.530	298.041	32.000
267.406	335.246	33.000
267.030	334.935	33.000
267.554	335.491	33.000
268.392	335.735	33.000
402.908	415.520	34.000
402.232	415.777	34.000
53.530	231.275	35.000
53.698	230.855	35.000
51.084	300.541	36.000
51.863	300.613	36.000
51.413	300.828	36.000
51.297	301.368	36.000
52.423	302.474	36.000
53.485	303.965	36.000
58.467	249.137	37.000
57.880	249.237	37.000
57.863	248.939	37.000
58.149	249.451	37.000
58.426	249.038	37.000
58.436	249.265	37.000
58.081	248.968	37.000
57.759	248.702	37.000
57.488	247.986	37.000
57.101	248.989	37.000
57.249	248.727	37.000
56.549	247.889	37.000
56.437	247.650	37.000
56.955	246.970	37.000
56.761	247.306	37.000
56.566	247.832	37.000
56.284	247.953	37.000
56.279	247.674	37.000
56.525	248.092	37.000
55.994	248.906	37.000
72.901	392.237	38.000
72.520	390.230	38.000
72.471	391.003	38.000
72.108	390.629	38.000
71.193	390.936	38.000
70.987	390.163	38.000
71.471	390.478	38.000
73.037	392.043	38.000
73.410	391.059	38.000
73.998	391.230	38.000
456.437	353.044	39.000
456.697	353.034	39.000
457.215	353.741	39.000
457.241	353.631	39.000
456.405	353.112	39.000
457.553	352.606	39.000
457.495	352.837	39.000
456.456	353.171	39.000
455.889	353.544	39.000
456.314	353.115	39.000
456.014	353.567	39.000
456.374	353.690	39.000
456.345	352.891	39.000
175.027	234.654	40.000
175.496	232.747	40.000
176.496	233.268	40.000
250.167	67.065	41.000
248.413	66.598	41.000
248.932	66.738	41.000
297.464	270.301	42.000
297.933	270.486	42.000
297.952	270.847	42.000
298.045	270.915	42.000
297.960	271.063	42.000
438.599	307.183	43.000
439.506	308.031	43.000
439.009	307.618	43.000
439.231	307.159	43.000
439.883	306.406	43.000
440.298	307.446	43.000
440.003	307.234	43.000
439.937	306.569	43.000
478.470	294.541	44.000
478.682	295.303	44.000
478.256	295.979	44.000
103.393	264.436	45.000
102.479	263.871	45.000
102.148	264.350	45.000
101.844	264.316	45.000
101.366	264.857	45.000
101.073	264.493	45.000
101.291	265.503	45.000
101.289	265.031	45.000
167.919	295.648	46.000
168.709	296.426	46.000
168.353	296.378	46.000
168.375	296.149	46.000
210.915	27.594	47.000
211.221	28.367	47.000
276.129	275.007	48.000
275.500	274.740	48.000
275.446	274.501	48.000
379.467	346.896	49.000
379.417	346.305	49.000
379.151	346.090	49.000
379.206	346.500	49.000
378.910	346.003	49.000
379.292	346.161	49.000
378.983	346.222	49.000
379.248	346.166	49.000
379.567	345.976	49.000
379.073	345.839	49.000
378.865	345.986	49.000
378.930	345.433	49.000
379.173	345.902	49.000
379.010	346.229	49.000
379.355	346.261	49.000
379.412	346.129	49.000
379.288	346.270	49.000
379.366	345.591	49.000
378.968	346.111	49.000
379.596	346.549	49.000
443.735	371.249	50.000
442.965	370.851	50.000
444.176	371.819	50.000
444.818	370.521	50.000
37.884	290.733	51.000
38.840	289.490	51.000
38.815	290.844	51.000
38.711	290.070	51.000
235.777	27.011	52.000
235.541	26.720	52.000
267.700	334.625	53.000
268.091	334.268	53.000
267.564	334.809	53.000
267.518	334.352	53.000
289.934	340.761	54.000
290.211	340.590	54.000
290.125	340.014	54.000
124.307	106.940	55.000
124.742	106.264	55.000
124.460	107.217	55.000
124.419	106.932	55.000
124.106	106.791	55.000
124.285	107.345	55.000
130.473	319.226	56.000
130.738	319.335	56.000
130.582	319.240	56.000
314.532	213.793	57.000
313.302	213.868	57.000
313.593	213.901	57.000
314.008	214.179	57.000
314.873	213.582	57.000
315.174	212.452	57.000
313.548	211.661	57.000
315.311	264.979	58.000
315.060	265.311	58.000
314.749	265.693	58.000
315.374	265.192	58.000
315.356	265.512	58.000
315.480	265.416	58.000
438.891	383.612	59.000
438.945	383.084	59.000
161.060	15.847	60.000
161.640	16.158	60.000
203.674	82.618	61.000
203.247	81.744	61.000
263.181	297.338	62.000
263.069	297.705	62.000
262.813	296.338	62.000
245.119	360.965	63.000
244.684	361.466	63.000
245.512	361.569	63.000
245.010	361.095	63.000
244.972	361.072	63.000
244.553	360.972	63.000
244.902	361.161	63.000
244.437	361.216	63.000
244.761	361.360	63.000
244.922	360.846	63.000
244.765	361.826	63.000
245.020	361.080	63.000
428.178	343.329	64.000
428.154	342.634	64.000
429.769	343.303	64.000
45.637	85.741	65.000
45.195	86.330	65.000
45.200	86.751	65.000
46.101	87.280	65.000
44.957	87.465	65.000
44.875	87.101	65.000
44.841	87.602	65.000
46.134	87.805	65.000
45.952	87.353	65.000
46.324	87.165	65.000
47.095	86.250	65.000
46.907	85.005	65.000
46.434	83.774	65.000
46.982	84.049	65.000
148.973	44.919	66.000
149.709	44.927	66.000
257.281	351.129	67.000
256.725	350.382	67.000
255.779	349.589	67.000
356.512	413.257	68.000
356.935	413.111	68.000
388.882	419.033	69.000
388.718	417.307	69.000
155.837	433.605	70.000
155.140	434.351	70.000
155.300	434.604	70.000
155.145	434.790	70.000
154.267	434.397	70.000
153.924	434.040	70.000
153.911	433.350	70.000
154.253	433.368	70.000
153.772	433.275	70.000
154.227	433.152	70.000
154.178	433.380	70.000
153.846	433.405	70.000
154.181	433.487	70.000
153.767	432.942	70.000
153.907	433.270	70.000
153.404	433.405	70.000
153.742	433.051	70.000
154.025	433.479	70.000
153.874	433.201	70.000
153.415	433.442	70.000
153.672	433.271	70.000
153.849	433.552	70.000
153.876	433.602	70.000
153.721	433.257	70.000
153.578	433.753	70.000
154.150	433.392	70.000
153.224	433.510	70.000
153.981	433.458	70.000
153.583	433.520	70.000
153.536	433.357	70.000
153.681	433.439	70.000
153.954	433.440	70.000
153.474	433.119	70.000
153.710	432.791	70.000
153.373	433.336	70.000
153.316	433.150	70.000
152.987	433.317	70.000
167.846	296.864	71.000
167.767	296.194	71.000
168.005	295.683	71.000
167.922	296.371	71.000
167.887	296.419	71.000
167.722	296.892	71.000
167.996	296.926	71.000
168.445	296.476	71.000
168.362	296.280	71.000
169.013	295.139	71.000
168.410	295.969	71.000
169.017	295.449	71.000
173.799	241.607	72.000
173.639	241.614	72.000
172.813	241.912	72.000
174.019	242.185	72.000
173.295	241.708	72.000
174.272	243.203	72.000
174.696	243.655	72.000
290.628	340.503	73.000
290.730	340.422	73.000
290.292	340.253	73.000
290.068	340.354	73.000
290.226	340.467	73.000
290.364	340.496	73.000
290.592	340.360	73.000
439.383	384.427	74.000
439.892	384.117	74.000
439.390	384.191	74.000
440.025	385.510	74.000
439.789	385.320	74.000
439.751	385.668	74.000
438.549	384.820	74.000
202.416	80.846	75.000
202.353	79.937	75.000
274.862	275.568	76.000
280.847	271.479	76.000
267.147	334.070	77.000
266.861	334.541	77.000
344.275	65.364	78.000
345.421	65.367	78.000
94.314	71.884	79.000
93.949	72.004	79.000
157.574	360.042	80.000
158.151	359.732	80.000
157.811	359.177	80.000
157.682	359.026	80.000
158.480	359.979	80.000
158.553	361.189	80.000
159.207	362.362	80.000
157.036	363.071	80.000
156.755	362.893	80.000
157.027	362.438	80.000
156.882	362.801	80.000
157.095	362.849	80.000
157.136	362.948	80.000
156.890	362.570	80.000
157.108	363.243	80.000
157.122	362.993	80.000
157.498	362.988	80.000
157.018	363.013	80.000
156.836	363.034	80.000
157.218	363.011	80.000
157.351	362.496	80.000
157.012	362.808	80.000
157.013	361.668	80.000
156.673	362.363	80.000
156.381	362.381	80.000
241.530	335.997	81.000
240.765	336.200	81.000
240.604	335.688	81.000
240.772	336.122	81.000
241.314	335.785	81.000
241.542	335.893	81.000
242.163	335.736	81.000
242.409	335.628	81.000
242.689	335.572	81.000
242.521	336.069	81.000
242.465	335.621	81.000
242.167	335.920	81.000
242.086	336.030	81.000
241.991	336.334	81.000
242.002	336.459	81.000
242.208	336.299	81.000
242.170	335.997	81.000
241.947	336.068	81.000
241.685	336.334	81.000
241.802	336.119	81.000
241.477	336.098	81.000
242.039	335.896	81.000
428.618	342.315	82.000
429.229	343.028	82.000
429.548	342.901	82.000
428.953	342.843	82.000
428.217	342.439	82.000
26.366	266.501	83.000
26.459	266.050	83.000
25.905	267.210	83.000
25.839	268.889	83.000
25.917	266.183	83.000
239.427	70.271	84.000
242.349	71.458	84.000
242.361	71.127	84.000
243.746	69.716	84.000
243.548	69.107	84.000
310.114	89.737	85.000
310.182	91.106	85.000
440.159	305.928	86.000
441.063	306.630	86.000
439.999	307.031	86.000
440.862	305.138	86.000
84.239	71.745	87.000
84.160	72.279	87.000
84.362	72.217	87.000
84.370	72.369	87.000
84.395	72.413	87.000
84.728	72.472	87.000
84.376	72.598	87.000
84.578	72.679	87.000
84.296	72.352	87.000
161.115	17.430	88.000
161.453	16.312	88.000
162.403	16.494	88.000
161.868	15.740	88.000
347.053	66.273	89.000
347.071	65.743	89.000
347.149	65.857	89.000
376.884	321.875	90.000
376.282	321.920	90.000
35.836	288.692	91.000
35.571	288.308	91.000
34.836	288.815	91.000
35.503	290.632	91.000
33.609	292.011	91.000
33.461	291.648	91.000
33.245	289.974	91.000
34.136	290.247	91.000
32.254	291.760	91.000
312.622	212.264	92.000
313.247	211.928	92.000
285.895	300.143	93.000
286.972	300.422	93.000
309.676	92.696	94.000
310.456	92.800	94.000
310.846	92.362	94.000
310.861	91.303	94.000
310.691	89.505	94.000
123.621	261.001	95.000
123.825	261.398	95.000
123.714	261.750	95.000
124.573	261.853	95.000
124.029	264.156	95.000
147.459	275.455	96.000
148.194	275.562	96.000
376.629	322.950	97.000
375.983	323.380	97.000
376.344	419.895	98.000
375.999	420.096	98.000
375.601	420.476	98.000
375.490	420.675	98.000
377.001	420.158	98.000
376.900	419.947	98.000
375.441	420.447	98.000
375.727	419.797	98.000
376.019	419.813	98.000
375.962	420.311	98.000
375.772	420.312	98.000
102.540	72.025	99.000
103.035	71.889	99.000
314.369	211.000	100.000
314.549	210.894	100.000
483.675	113.165	101.000
483.539	112.858	101.000
483.133	112.521	101.000
126.101	312.467	102.000
126.076	312.226	102.000
137.071	330.634	103.000
136.492	331.038	103.000
137.451	330.625	103.000
139.064	331.537	103.000
139.086	332.223	103.000
139.870	331.000	103.000
141.578	331.136	103.000
243.124	67.086	104.000
243.460	69.715	104.000
286.373	300.777	105.000
286.358	300.537	105.000
347.727	65.887	106.000
345.715	65.720	106.000
280.699	114.485	107.000
280.511	114.211	107.000
280.519	113.372	107.000
280.236	113.808	107.000
375.988	323.010	108.000
377.137	322.236	108.000
376.718	321.651	108.000
376.727	320.871	108.000
377.089	320.259	108.000
377.286	319.129	108.000
440.810	386.162	109.000
440.685	385.682	109.000
148.042	274.537	110.000
147.944	274.991	110.000
147.886	275.332	110.000
244.994	361.296	111.000
244.818	361.072	111.000
245.292	361.341	111.000
245.406	361.762	111.000
245.696	361.718	111.000
77.873	319.899	112.000
79.566	321.104	112.000
242.508	71.766	113.000
241.288	71.098	113.000
290.163	340.469	114.000
290.277	340.496	114.000
290.159	340.863	114.000
483.326	113.094	115.000
483.805	112.916	115.000
125.428	263.274	116.000
124.873	262.923	116.000
125.313	263.414	116.000
126.441	263.326	116.000
126.593	263.757	116.000
126.923	264.018	116.000
279.946	273.110	117.000
280.661	273.725	117.000
345.416	63.482	118.000
345.607	63.938	118.000
388.170	418.419	119.000
388.179	418.072	119.000
388.227	418.130	119.000
388.277	416.938	119.000
388.685	416.923	119.000
388.107	417.220	119.000
47.006	83.964	120.000
46.343	83.622	120.000
46.153	84.423	120.000
45.891	84.264	120.000
45.553	83.592	120.000
44.562	84.277	120.000
43.692	84.382	120.000
44.602	84.102	120.000
81.536	262.750	121.000
82.524	262.854	121.000
146.912	274.947	122.000
147.744	274.364	122.000
209.004	25.866	123.000
209.285	27.393	123.000
208.647	28.380	123.000
208.567	30.311	123.000
208.202	30.632	123.000
207.913	30.452	123.000
206.532	30.751	123.000
207.152	30.293	123.000
207.840	29.278	123.000
208.460	31.181	123.000
208.395	30.965	123.000
207.482	30.976	123.000
242.127	69.580	124.000
241.218	68.218	124.000
443.241	376.867	125.000
443.154	376.996	125.000
443.179	376.545	125.000
442.984	376.845	125.000
55.566	249.286	126.000
56.230	249.658	126.000
55.683	249.393	126.000
376.670	319.496	127.000
377.030	319.529	127.000
377.458	319.958	127.000
376.492	320.341	127.000
375.487	320.236	127.000
374.370	319.325	127.000
55.288	249.174	128.000
54.730	249.331	128.000
55.689	248.412	128.000
55.421	247.862	128.000
54.388	247.985	128.000
121.626	220.025	129.000
121.177	220.189	129.000
121.120	220.338	129.000
121.335	220.342	129.000
120.986	219.937	129.000
121.269	220.141	129.000
121.260	219.970	129.000
121.142	219.994	129.000
120.561	220.240	129.000
121.108	220.513	129.000
120.910	220.202	129.000
121.353	220.212	129.000
121.214	220.215	129.000
121.192	220.291	129.000
127.235	263.014	130.000
127.358	263.685	130.000
127.552	263.771	130.000
128.456	263.381	130.000
483.372	112.905	131.000
483.825	113.142	131.000
483.284	112.921	131.000
38.546	288.626	132.000
37.822	288.593	132.000
37.970	288.961	132.000
38.670	288.655	132.000
37.664	288.796	132.000
113.778	88.195	133.000
113.914	88.221	133.000
150.533	240.169	134.000
151.004	241.159	134.000
388.507	418.735	135.000
388.632	417.698	135.000
98.931	74.581	136.000
98.775	75.240	136.000
448.851	366.379	137.000
449.572	366.778	137.000
449.212	366.895	137.000
449.405	366.775	137.000
448.988	366.694	137.000
449.313	366.742	137.000
449.267	367.332	137.000
449.112	367.254	137.000
449.221	367.125	137.000
449.290	367.256	137.000
157.952	229.657	138.000
158.735	229.969	138.000
157.883	229.706	138.000
157.793	229.325	138.000
158.074	229.773	138.000
293.131	300.799	139.000
293.258	301.633	139.000
424.572	127.408	140.000
425.698	127.231	140.000
439.859	385.263	141.000
440.110	384.303	141.000
439.276	383.894	141.000
170.158	298.348	142.000
169.633	298.976	142.000
169.575	298.964	142.000
169.219	298.971	142.000
157.093	362.484	143.000
157.252	362.780	143.000
156.407	362.239	143.000
157.179	362.394	143.000
293.251	302.893	144.000
292.948	301.591	144.000
292.277	304.984	144.000
373.575	318.443	145.000
373.029	318.732	145.000
373.404	318.633	145.000
148.279	44.523	146.000
148.380	44.452	146.000
159.657	230.443	147.000
159.924	230.306	147.000
37.917	288.931	148.000
37.505	289.468	148.000
36.993	289.459	148.000
38.729	289.242	148.000
242.037	67.235	149.000
241.164	68.378	149.000
240.867	70.268	149.000
297.333	306.704	150.000
296.166	305.921	150.000
483.461	112.892	151.000
483.468	113.034	151.000
483.457	112.698	151.000
483.817	112.634	151.000
24.769	264.142	152.000
25.086	263.264	152.000
449.233	366.834	153.000
449.616	367.171	153.000
128.576	334.221	154.000
128.887	333.478	154.000
129.063	333.958	154.000
128.022	333.890	154.000
127.388	333.273	154.000
127.429	333.349	154.000
127.953	332.576	154.000
127.537	333.234	154.000
128.090	333.794	154.000
128.421	333.258	154.000
128.765	332.826	154.000
130.611	332.223	154.000
130.608	331.986	154.000
131.074	332.138	154.000
130.714	331.824	154.000
130.479	331.874	154.000
130.712	332.390	154.000
130.686	332.137	154.000
130.156	332.031	154.000
130.596	332.888	154.000
129.604	331.793	154.000
128.948	331.410	154.000
128.833	331.004	154.000
129.055	330.720	154.000
130.301	330.625	154.000
129.493	329.276	154.000
127.942	330.332	154.000
126.743	331.145	154.000
126.314	331.408	154.000
126.672	331.838	154.000
438.905	383.903	155.000
438.780	384.590	155.000
438.871	384.231	155.000
438.820	383.594	155.000
437.708	382.734	155.000
438.750	383.593	155.000
438.279	382.719	155.000
438.452	383.027	155.000
438.619	384.063	155.000
29.908	438.480	156.000
29.768	437.860	156.000
29.513	437.377	156.000
28.805	437.633	156.000
28.676	437.163	156.000
27.959	436.489	156.000
27.889	437.491	156.000
28.788	436.763	156.000
29.262	436.772	156.000
28.013	436.886	156.000
27.092	437.029	156.000
148.711	45.062	157.000
148.004	45.123	157.000
148.135	44.886	157.000
151.410	240.372	158.000
151.392	240.479	158.000
211.585	34.291	159.000
211.475	34.419	159.000
211.595	34.467	159.000
211.484	34.452	159.000
211.432	34.406	159.000
211.816	34.796	159.000
211.523	34.190	159.000
211.495	34.427	159.000
269.367	347.072	160.000
269.130	348.220	160.000
268.926	347.706	160.000
269.326	347.519	160.000
268.916	346.977	160.000
268.076	347.017	160.000
121.190	219.392	161.000
120.912	219.803	161.000
120.916	219.881	161.000
121.224	219.825	161.000
121.030	219.905	161.000
120.828	219.894	161.000
120.803	219.984	161.000
103.021	267.258	162.000
104.406	266.284	162.000
104.591	267.303	162.000
104.205	266.217	162.000
104.014	266.229	162.000
103.832	266.750	162.000
103.542	266.000	162.000
286.308	274.049	163.000
286.206	274.342	163.000
285.911	274.026	163.000
286.212	273.606	163.000
285.571	274.252	163.000
297.912	310.348	164.000
299.225	310.868	164.000
153.931	433.379	165.000
153.177	432.754	165.000
152.993	432.659	165.000
153.229	433.124	165.000
153.737	433.191	165.000
153.067	433.105	165.000
151.691	432.983	165.000
150.652	432.924	165.000
154.255	240.306	166.000
154.528	239.710	166.000
168.499	299.537	167.000
169.210	299.510	167.000
390.807	416.591	168.000
389.967	417.045	168.000
390.130	416.946	168.000
390.207	417.212	168.000
389.643	417.232	168.000
390.170	416.869	168.000
390.034	416.919	168.000
438.946	383.706	169.000
439.881	383.624	169.000
440.701	383.633	169.000
439.706	383.205	169.000
439.313	383.398	169.000
438.718	383.516	169.000
438.737	383.968	169.000
148.819	44.465	170.000
150.173	45.398	170.000
154.507	239.884	171.000
153.783	240.832	171.000
43.597	239.086	172.000
43.273	238.849	172.000
43.340	238.092	172.000
43.331	238.214	172.000
43.140	237.770	172.000
43.387	238.048	172.000
267.430	348.008	173.000
267.738	347.248	173.000
267.617	347.593	173.000
267.162	346.864	173.000
24.934	263.860	174.000
24.477	263.645	174.000
483.225	112.892	175.000
483.587	112.931	175.000
28.546	438.594	176.000
28.641	438.312	176.000
168.675	298.827	177.000
169.067	299.005	177.000
169.261	299.011	177.000
169.012	298.886	177.000
168.730	299.510	177.000
154.104	240.326	178.000
153.918	240.137	178.000
268.070	348.308	179.000
267.898	348.138	179.000
438.816	383.781	180.000
438.868	383.790	180.000
439.368	383.973	180.000
439.130	383.542	180.000
28.414	439.050	181.000
29.402	439.545	181.000
79.717	217.507	182.000
79.378	217.304	182.000
79.150	217.482	182.000
79.540	217.414	182.000
139.976	333.358	183.000
138.758	331.253	183.000
146.944	317.426	184.000
145.263	317.652	184.000
143.915	317.041	184.000
150.534	44.633	185.000
148.499	44.762	185.000
154.032	240.365	186.000
154.001	240.063	186.000
154.446	241.234	186.000
168.981	300.368	187.000
168.998	300.355	187.000
373.601	318.402	188.000
372.073	319.236	188.000
371.008	319.796	188.000
371.508	319.486	188.000
371.107	320.129	188.000
370.743	319.318	188.000
370.636	319.304	188.000
438.962	385.361	189.000
439.480	385.410	189.000
438.488	384.660	189.000
89.676	72.025	190.000
88.514	74.014	190.000
87.305	75.900	190.000
74.147	317.108	191.000
74.232	317.597	191.000
74.129	317.376	191.000
139.194	332.232	192.000
138.692	330.950	192.000
239.599	331.524	193.000
240.863	332.523	193.000
240.841	333.345	193.000
438.738	385.936	194.000
438.835	386.042	194.000
162.974	289.443	195.000
162.765	289.585	195.000
87.279	75.576	196.000
86.881	75.814	196.000
37.702	288.496	197.000
39.293	289.946	197.000
74.164	316.912	198.000
74.271	317.181	198.000
74.482	317.068	198.000
74.413	317.138	198.000
74.058	317.313	198.000
73.655	317.312	198.000
73.816	317.315	198.000
73.967	317.066	198.000
74.023	317.162	198.000
74.138	317.192	198.000
73.921	317.250	198.000
273.110	259.636	199.000
273.410	259.707	199.000
273.671	259.917	199.000
273.389	259.525	199.000
273.320	259.467	199.000
273.454	259.108	199.000
273.104	258.986	199.000
273.604	259.225	199.000
272.765	258.996	199.000
239.059	333.642	200.000
240.061	335.115	200.000
24.250	409.452	201.000
23.458	410.196	201.000
23.479	409.859	201.000
87.893	75.090	202.000
88.433	75.109	202.000
88.932	76.203	202.000
38.938	288.898	203.000
37.918	290.281	203.000
36.941	291.057	203.000
280.314	113.980	204.000
279.697	114.020	204.000
241.451	335.305	205.000
242.664	335.707	205.000
244.261	336.093	205.000
242.441	337.879	205.000
243.040	338.019	205.000
242.237	336.741	205.000
242.374	335.861	205.000
242.469	335.301	205.000
241.571	335.103	205.000
242.525	335.777	205.000
28.412	440.117	206.000
29.496	439.751	206.000
29.922	439.942	206.000
153.858	240.997	207.000
153.977	240.308	207.000
23.043	410.879	208.000
23.095	411.243	208.000
25.782	95.525	209.000
25.656	94.488	209.000
24.680	94.230	209.000
25.011	94.143	209.000
24.806	93.498	209.000
24.839	92.191	209.000
318.884	103.912	210.000
319.849	106.314	210.000
23.038	410.122	211.000
24.014	409.946	211.000
23.767	410.582	211.000
23.775	410.256	211.000
39.010	289.549	212.000
38.689	289.021	212.000
38.230	289.354	212.000
273.107	259.010	213.000
272.825	258.949	213.000
271.908	258.973	213.000
272.912	258.910	213.000
271.598	258.695	213.000
270.884	258.344	213.000
270.267	258.586	213.000
270.288	258.374	213.000
270.446	257.819	213.000
269.569	257.646	213.000
270.155	257.827	213.000
270.574	258.252	213.000
270.765	257.756	213.000
30.839	385.506	214.000
30.994	385.344	214.000
31.133	385.377	214.000
30.942	385.314	214.000
30.888	385.350	214.000
31.195	385.684	214.000
438.985	385.684	215.000
439.616	385.556	215.000
74.141	317.273	216.000
73.968	317.649	216.000
74.266	317.129	216.000
74.381	317.334	216.000
74.142	316.973	216.000
74.170	317.141	216.000
74.085	317.318	216.000
73.955	317.277	216.000
73.863	317.104	216.000
74.197	317.057	216.000
74.185	316.641	216.000
90.612	75.541	217.000
91.549	74.300	217.000
90.250	74.943	217.000
89.249	75.006	217.000
88.577	75.127	217.000
391.899	326.993	218.000
391.385	327.262	218.000
159.193	311.732	219.000
158.658	311.580	219.000
159.066	309.959	219.000
158.705	311.158	219.000
319.155	295.228	220.000
318.744	295.238	220.000
319.065	295.177	220.000
439.973	385.807	221.000
439.252	385.225	221.000
440.082	386.023	221.000
24.771	410.875	222.000
24.369	408.881	222.000
22.871	407.422	222.000
158.366	313.737	223.000
157.858	318.409	223.000
161.044	290.347	224.000
161.096	289.697	224.000
160.115	289.808	224.000
161.199	288.793	224.000
161.957	288.785	224.000
161.158	288.774	224.000
161.498	288.851	224.000
161.446	288.721	224.000
161.840	288.862	224.000
161.750	288.733	224.000
161.706	288.960	224.000
161.694	288.926	224.000
161.942	288.663	224.000
161.121	288.791	224.000
161.460	288.879	224.000
161.469	288.762	224.000
161.452	289.133	224.000
161.724	288.743	224.000
161.629	289.067	224.000
161.716	288.687	224.000
162.168	288.614	224.000
161.815	288.682	224.000
161.775	288.791	224.000
161.920	289.087	224.000
160.806	288.672	224.000
161.961	288.988	224.000
161.919	288.865	224.000
161.634	289.081	224.000
161.564	289.080	224.000
162.369	288.922	224.000
161.800	288.825	224.000
250.514	366.322	225.000
250.147	367.590	225.000
249.896	367.870	225.000
250.308	367.535	225.000
248.577	367.918	225.000
248.365	369.012	225.000
91.634	280.292	226.000
92.316	280.495	226.000
91.931	280.599	226.000
157.798	318.883	227.000
157.576	317.664	227.000
157.095	317.069	227.000
159.195	317.393	227.000
270.882	257.588	228.000
270.965	257.861	228.000
270.606	258.046	228.000
271.248	258.069	228.000
271.139	258.279	228.000
273.810	259.206	228.000
439.438	385.684	229.000
440.341	385.955	229.000
91.898	280.270	230.000
91.776	279.982	230.000
91.831	280.393	230.000
92.108	280.259	230.000
46.768	259.348	231.000
46.947	259.014	231.000
46.473	261.381	231.000
92.299	280.211	232.000
92.490	280.119	232.000
45.437	261.516	233.000
47.043	261.760	233.000
45.996	261.285	233.000
92.098	280.444	234.000
91.643	280.097	234.000
91.973	280.347	234.000
91.936	280.060	234.000
91.192	280.118	234.000
46.416	261.700	235.000
47.532	261.625	235.000
47.080	260.726	235.000
47.576	260.210	235.000
47.155	260.252	235.000
45.620	261.421	235.000
287.134	74.666	236.000
287.134	75.503	236.000
397.426	417.147	237.000
397.756	417.744	237.000
397.569	417.956	237.000
397.576	418.312	237.000
396.774	417.265	237.000
397.033	417.133	237.000
396.388	416.295	237.000
396.697	416.889	237.000
397.100	417.336	237.000
286.231	73.691	238.000
286.586	74.759	238.000
43.217	264.240	239.000
43.771	263.806	239.000
44.253	264.470	239.000
45.074	264.126	239.000
44.382	261.886	239.000
255.168	346.870	240.000
256.816	348.645	240.000
257.481	349.014	240.000
21.297	105.303	241.000
21.491	104.350	241.000
368.466	74.689	242.000
369.928	75.423	242.000
264.737	278.751	243.000
265.852	278.774	243.000
439.443	385.551	244.000
438.848	384.429	244.000
439.337	384.813	244.000
438.646	384.729	244.000
235.667	27.197	245.000
235.115	27.138	245.000
21.663	107.204	246.000
22.080	105.249	246.000
369.767	75.237	247.000
368.948	75.587	247.000
368.346	75.899	247.000
367.660	76.099	247.000
86.824	225.129	248.000
86.774	224.721	248.000
235.402	27.176	249.000
235.507	27.035	249.000
235.523	27.137	249.000
235.744	27.500	249.000
44.406	262.856	250.000
44.682	263.539	250.000
44.635	262.447	250.000
86.572	224.966	251.000
87.712	225.556	251.000
235.213	27.480	252.000
235.288	27.012	252.000
235.407	27.037	252.000
235.473	27.167	252.000
235.349	27.433	252.000
235.606	27.146	252.000
368.861	79.028	253.000
367.536	78.239	253.000
86.592	225.480	254.000
87.400	225.262	254.000
21.981	104.257	255.000
22.046	104.886	255.000
22.996	104.959	255.000
23.421	105.728	255.000
24.856	105.889	255.000
25.885	106.022	255.000
25.762	105.538	255.000
26.168	105.912	255.000
26.290	105.444	255.000
25.156	105.844	255.000
24.952	104.741	255.000
453.006	352.299	256.000
453.035	352.201	256.000
454.679	352.657	256.000
454.238	352.610	256.000
454.372	351.462	256.000
453.932	351.575	256.000
452.198	352.989	256.000
451.593	353.398	256.000
451.168	353.432	256.000
451.443	354.120	256.000
452.389	353.510	256.000
269.925	143.022	257.000
269.481	142.686	257.000
270.363	141.532	257.000
235.540	27.163	258.000
235.385	27.329	258.000
235.523	27.082	258.000
235.574	26.983	258.000
235.847	27.021	258.000
235.375	27.178	258.000
235.907	26.954	258.000
235.595	27.097	258.000
235.332	27.127	258.000
279.569	113.893	259.000
280.471	113.888	259.000
279.836	113.797	259.000
208.030	34.934	260.000
207.585	35.413	260.000
209.181	36.239	260.000
209.195	35.858	260.000
208.965	35.889	260.000
208.002	36.109	260.000
208.881	35.302	260.000
207.903	35.731	260.000
206.882	36.215	260.000
205.933	37.328	260.000
205.307	38.221	260.000
361.600	75.489	261.000
362.929	75.285	261.000
270.697	261.273	262.000
270.864	261.629	262.000
270.902	261.590	262.000
270.790	261.319	262.000
270.767	261.854	262.000
271.199	261.958	262.000
270.890	261.965	262.000
271.044	261.748	262.000
270.693	261.419	262.000
270.868	261.564	262.000
450.100	351.447	263.000
450.640	351.977	263.000
451.053	351.648	263.000
345.533	419.013	264.000
345.180	418.115	264.000
345.322	418.464	264.000
279.880	113.894	265.000
280.063	113.874	265.000
344.806	418.480	266.000
345.465	417.816	266.000
345.744	418.100	266.000
345.872	418.261	266.000
346.253	417.766	266.000
346.260	418.025	266.000
110.331	279.446	267.000
111.191	279.324	267.000
110.595	278.726	267.000
110.589	278.786	267.000
111.072	278.396	267.000
110.680	277.829	267.000
111.375	278.234	267.000
111.261	277.512	267.000
110.522	278.664	267.000
110.441	278.466	267.000
111.375	278.382	267.000
110.767	277.297	267.000
110.101	277.451	267.000
110.056	277.111	267.000
110.842	277.325	267.000
111.040	276.777	267.000
110.750	276.588	267.000
112.008	276.784	267.000
162.798	312.181	268.000
162.245	310.314	268.000
161.947	310.444	268.000
161.842	310.400	268.000
161.085	310.170	268.000
161.294	310.147	268.000
162.556	310.015	268.000
163.152	310.660	268.000
162.379	310.139	268.000
162.303	308.282	268.000
161.535	308.489	268.000
161.062	310.946	268.000
161.184	312.457	268.000
375.328	421.978	269.000
374.835	422.255	269.000
374.595	422.389	269.000
375.153	422.504	269.000
375.070	422.067	269.000
375.352	422.538	269.000
376.061	422.600	269.000
376.429	422.471	269.000
375.865	422.161	269.000
375.966	422.818	269.000
375.588	422.257	269.000
375.677	422.685	269.000
376.020	422.065	269.000
375.769	422.165	269.000
375.902	421.850	269.000
375.288	421.716	269.000
375.898	422.152	269.000
376.224	421.740	269.000
376.309	421.979	269.000
375.979	421.972	269.000
450.704	84.599	270.000
450.585	84.765	270.000
450.465	84.533	270.000
450.552	84.575	270.000
450.673	84.514	270.000
450.533	84.809	270.000
450.403	84.765	270.000
450.550	84.653	270.000
144.279	426.130	271.000
143.413	426.058	271.000
143.421	426.494	271.000
143.182	425.730	271.000
143.168	425.767	271.000
142.093	425.942	271.000
141.751	425.590	271.000
142.019	426.027	271.000
141.656	426.226	271.000
141.626	426.144	271.000
439.335	355.488	272.000
437.806	354.709	272.000
438.272	354.791	272.000
437.741	354.682	272.000
439.507	354.255	272.000
110.889	276.570	273.000
109.404	276.219	273.000
108.276	276.325	273.000
109.074	276.979	273.000
122.793	407.980	274.000
123.091	408.013	274.000
123.184	408.272	274.000
123.197	408.146	274.000
269.627	337.194	275.000
269.829	337.597	275.000
269.806	337.402	275.000
269.457	337.392	275.000
54.648	267.639	276.000
56.136	268.938	276.000
56.768	268.866	276.000
55.494	267.707	276.000
104.077	73.490	277.000
103.903	73.442	277.000
2.678	77.889	278.000
2.865	77.485	278.000
116.187	93.075	279.000
114.153	94.007	279.000
84.638	224.335	280.000
84.312	224.789	280.000
83.494	224.672	280.000
107.186	219.045	281.000
107.952	217.998	281.000
106.749	217.742	281.000
123.467	407.114	282.000
123.426	407.033	282.000
123.350	406.763	282.000
123.513	406.716	282.000
123.522	406.798	282.000
123.470	406.051	282.000
123.587	405.872	282.000
149.486	284.386	283.000
149.586	284.775	283.000
149.049	284.851	283.000
149.524	284.628	283.000
148.824	284.639	283.000
156.353	32.687	284.000
156.703	32.888	284.000
156.401	32.423	284.000
156.188	32.851	284.000
161.391	438.814	285.000
161.348	439.690	285.000
161.115	439.297	285.000
161.681	439.087	285.000
161.423	438.858	285.000
161.608	439.097	285.000
161.666	438.841	285.000
161.468	438.977	285.000
161.459	438.978	285.000
161.229	439.107	285.000
161.479	439.216	285.000
161.347	439.010	285.000
161.085	438.896	285.000
161.544	439.099	285.000
161.757	439.214	285.000
161.357	439.062	285.000
161.337	439.096	285.000
161.366	439.077	285.000
161.587	438.944	285.000
161.416	439.187	285.000
161.397	439.045	285.000
161.598	439.102	285.000
173.580	234.121	286.000
173.540	234.816	286.000
173.413	234.930	286.000
172.489	236.042	286.000
172.791	236.223	286.000
172.870	236.044	286.000
173.354	236.013	286.000
173.907	235.740	286.000
173.696	236.372	286.000
173.105	236.899	286.000
170.532	296.479	287.000
170.565	296.635	287.000
170.382	296.432	287.000
170.774	296.299	287.000
170.585	296.562	287.000
170.791	296.242	287.000
170.399	296.349	287.000
170.711	296.511	287.000
170.736	296.528	287.000
170.803	296.269	287.000
170.540	296.479	287.000
170.483	296.574	287.000
170.488	296.289	287.000
170.664	296.497	287.000
170.524	296.213	287.000
170.753	296.366	287.000
158.043	320.369	288.000
158.587	320.154	288.000
159.975	320.616	288.000
159.607	321.017	288.000
159.411	320.744	288.000
159.245	320.858	288.000
160.382	321.259	288.000
159.991	321.520	288.000
160.282	321.275	288.000
159.284	321.079	288.000
158.835	321.901	288.000
244.061	52.670	289.000
244.895	52.487	289.000
245.131	51.070	289.000
245.154	51.958	289.000
244.197	53.362	289.000
268.531	283.935	290.000
267.799	283.073	290.000
266.940	282.967	290.000
267.373	283.028	290.000
268.134	283.002	290.000
268.059	282.920	290.000
268.113	283.186	290.000
268.339	282.639	290.000
268.357	282.716	290.000
267.849	282.705	290.000
267.784	282.033	290.000
267.569	282.160	290.000
267.553	281.941	290.000
267.676	281.879	290.000
267.733	281.860	290.000
267.425	282.184	290.000
267.669	282.868	290.000
267.070	283.411	290.000
267.285	282.995	290.000
266.620	282.108	290.000
266.565	281.944	290.000
266.496	281.595	290.000
266.365	281.828	290.000
266.104	281.894	290.000
266.608	281.798	290.000
266.729	281.347	290.000
265.191	281.284	290.000
265.490	281.406	290.000
265.961	280.603	290.000
264.991	280.425	290.000
265.304	281.272	290.000
258.816	313.302	291.000
258.648	312.930	291.000
258.937	312.472	291.000
259.199	312.311	291.000
269.572	336.887	292.000
269.688	336.957	292.000
269.876	336.776	292.000
269.384	336.737	292.000
269.788	336.980	292.000
269.075	335.757	292.000
268.339	335.652	292.000
267.848	335.997	292.000
268.956	335.714	292.000
269.010	335.719	292.000
269.284	335.681	292.000
268.450	336.144	292.000
259.313	123.392	293.000
259.071	123.035	293.000
259.016	123.681	293.000
259.272	123.821	293.000
259.421	123.751	293.000
259.611	123.076	293.000
259.876	123.904	293.000
296.986	119.610	294.000
296.963	120.867	294.000
392.658	113.886	295.000
392.710	113.843	295.000
392.883	113.606	295.000
392.719	113.261	295.000
392.727	112.766	295.000
392.439	112.986	295.000
391.370	113.434	295.000
390.694	112.895	295.000
391.904	114.534	295.000
391.760	113.784	295.000
392.230	114.185	295.000
393.084	114.247	295.000
392.310	113.891	295.000
393.137	113.577	295.000
428.444	127.147	296.000
428.446	126.465	296.000
428.221	126.094	296.000
454.043	351.978	297.000
453.919	352.079	297.000
453.830	351.769	297.000
453.878	351.321	297.000
482.100	90.424	298.000
481.440	89.866	298.000
144.031	328.005	299.000
144.100	328.314	299.000
144.662	328.073	299.000
144.110	328.019	299.000
144.319	328.171	299.000
144.129	327.957	299.000
144.308	328.020	299.000
145.137	327.340	299.000
144.289	327.651	299.000
143.911	328.358	299.000
143.323	328.617	299.000
142.785	328.658	299.000
143.465	328.856	299.000
249.146	301.104	300.000
249.369	301.974	300.000
249.190	301.480	300.000
249.289	302.622	300.000
248.823	302.729	300.000
279.254	99.710	301.000
280.577	99.888	301.000
280.629	99.971	301.000
357.128	68.683	302.000
356.863	68.393	302.000
356.492	68.161	302.000
356.563	68.224	302.000
356.385	68.183	302.000
357.048	68.845	302.000
356.933	68.376	302.000
356.602	68.554	302.000
357.076	68.067	302.000
281.099	356.823	303.000
278.559	357.024	303.000
265.986	140.393	304.000
266.143	140.486	304.000
267.319	140.255	304.000
266.964	140.979	304.000
428.171	341.026	305.000
426.776	340.210	305.000
24.055	444.505	306.000
23.736	443.723	306.000
107.721	278.192	307.000
107.039	277.594	307.000
178.725	346.847	308.000
177.096	347.777	308.000
281.742	264.098	309.000
281.853	263.595	309.000
351.899	59.219	310.000
350.923	59.385	310.000
351.750	59.287	310.000
352.504	58.911	310.000
308.178	91.164	311.000
308.345	90.482	311.000
308.495	90.867	311.000
307.399	89.649	311.000
325.827	108.172	312.000
325.211	108.736	312.000
359.581	414.764	313.000
359.011	414.722	313.000
384.532	366.753	314.000
383.920	367.026	314.000
399.193	417.163	315.000
399.409	417.593	315.000
399.375	417.252	315.000
399.187	416.722	315.000
399.273	416.587	315.000
399.413	416.917	315.000
398.863	416.874	315.000
398.801	416.683	315.000
399.332	416.768	315.000
399.155	416.300	315.000
399.179	416.261	315.000
409.659	120.195	316.000
408.858	119.721	316.000
411.508	120.890	316.000
411.140	120.912	316.000
411.861	120.157	316.000
412.087	119.683	316.000
412.865	120.374	316.000
412.232	120.640	316.000
413.318	121.773	316.000
413.277	122.176	316.000
413.609	122.684	316.000
49.577	390.149	317.000
49.883	392.204	317.000
50.236	391.997	317.000
50.225	391.520	317.000
50.088	391.917	317.000
50.651	391.852	317.000
103.848	74.560	318.000
103.800	74.491	318.000
103.178	74.940	318.000
101.891	73.986	318.000
102.448	74.105	318.000
102.285	75.123	318.000
102.145	75.604	318.000
132.320	313.097	319.000
132.015	313.054	319.000
131.909	312.847	319.000
235.259	341.153	320.000
234.623	340.185	320.000
234.713	339.235	320.000
367.148	305.452	321.000
366.899	305.844	321.000
365.867	305.925	321.000
366.789	305.524	321.000
366.602	306.504	321.000
365.858	306.144	321.000
366.006	306.856	321.000
365.692	306.125	321.000
365.422	306.512	321.000
365.406	306.010	321.000
365.590	306.108	321.000
365.671	306.568	321.000
365.413	307.169	321.000
365.361	306.912	321.000
410.657	319.231	322.000
410.727	319.607	322.000
411.390	319.507	322.000
29.884	455.373	323.000
30.094	455.584	323.000
30.174	455.650	323.000
29.244	455.835	323.000
61.119	390.855	324.000
62.136	391.995	324.000
207.971	80.524	325.000
208.285	81.377	325.000
226.325	77.243	326.000
223.591	76.277	326.000
250.191	24.277	327.000
250.190	24.214	327.000
262.249	102.178	328.000
262.669	101.537	328.000
289.565	346.046	329.000
290.657	344.303	329.000
291.027	345.566	329.000
91.061	74.962	330.000
91.724	73.731	330.000
91.412	72.715	330.000
108.413	279.773	331.000
106.799	279.307	331.000
106.726	278.970	331.000
125.370	268.879	332.000
124.358	268.913	332.000
123.491	268.018	332.000
123.861	268.113	332.000
125.254	267.984	332.000
124.894	268.620	332.000
124.698	269.365	332.000
125.767	270.254	332.000
128.302	270.045	332.000
127.175	270.091	332.000
157.002	31.321	333.000
157.562	31.365	333.000
158.755	29.443	333.000
157.758	28.563	333.000
158.606	28.289	333.000
157.869	30.029	333.000
157.760	29.755	333.000
158.737	29.189	333.000
158.339	27.854	333.000
158.118	28.222	333.000
158.868	28.139	333.000
160.133	28.527	333.000
281.605	263.965	334.000
282.109	263.757	334.000
282.313	263.588	334.000
259.385	312.746	335.000
259.385	312.344	335.000
258.869	312.676	335.000
259.634	312.599	335.000
260.979	311.632	335.000
261.002	310.515	335.000
260.329	311.490	335.000
260.174	311.397	335.000
260.544	312.008	335.000
261.586	312.694	335.000
260.994	311.925	335.000
261.347	312.611	335.000
261.390	313.059	335.000
261.856	313.807	335.000
262.422	314.631	335.000
371.864	343.237	336.000
372.843	343.528	336.000
375.177	420.004	337.000
375.650	420.979	337.000
375.348	421.289	337.000
148.659	285.284	338.000
148.615	285.488	338.000
149.248	285.649	338.000
149.078	286.362	338.000
148.949	286.113	338.000
148.753	285.425	338.000
148.070	286.265	338.000
147.885	286.892	338.000
148.011	286.793	338.000
203.504	25.810	339.000
203.215	25.923	339.000
203.609	25.913	339.000
203.335	25.968	339.000
203.380	27.365	339.000
202.605	28.493	339.000
280.174	99.859	340.000
280.623	100.013	340.000
280.587	99.782	340.000
280.533	99.995	340.000
280.604	100.198	340.000
280.697	99.873	340.000
280.738	99.700	340.000
280.926	99.804	340.000
280.876	99.268	340.000
359.568	415.142	341.000
359.670	414.888	341.000
359.227	415.226	341.000
427.358	128.369	342.000
427.817	128.231	342.000
451.539	351.363	343.000
452.285	351.723	343.000
452.360	351.374	343.000
451.875	351.338	343.000
451.768	351.254	343.000
451.767	352.392	343.000
452.341	352.500	343.000
451.302	352.683	343.000
451.138	352.342	343.000
450.795	352.599	343.000
450.565	351.400	343.000
41.312	239.263	344.000
41.849	239.819	344.000
291.232	309.547	345.000
291.397	308.135	345.000
290.262	309.206	345.000
267.147	139.591	346.000
266.862	137.631	346.000
268.504	137.985	346.000
82.018	288.476	347.000
83.009	287.035	347.000
97.796	248.499	348.000
97.571	248.273	348.000
97.834	247.832	348.000
97.972	248.240	348.000
98.762	248.129	348.000
124.264	405.434	349.000
124.214	406.099	349.000
251.265	305.245	350.000
250.729	305.927	350.000
258.698	123.053	351.000
259.123	123.164	351.000
259.544	123.696	351.000
259.697	123.479	351.000
259.364	123.836	351.000
259.786	123.128	351.000
259.156	123.362	351.000
344.303	331.495	352.000
343.648	332.122	352.000
86.814	69.764	353.000
86.805	69.575	353.000
86.580	69.970	353.000
86.397	69.458	353.000
86.709	69.471	353.000
222.565	76.416	354.000
221.681	76.660	354.000
82.124	317.222	355.000
81.072	315.158	355.000
80.812	316.589	355.000
80.608	317.921	355.000
79.481	319.144	355.000
147.547	43.865	356.000
147.878	44.194	356.000
147.793	44.010	356.000
147.374	42.893	356.000
147.261	43.011	356.000
173.410	238.769	357.000
172.723	238.424	357.000
173.685	238.336	357.000
173.874	238.598	357.000
173.285	237.927	357.000
172.950	237.650	357.000
172.283	237.230	357.000
360.421	420.330	358.000
360.978	420.107	358.000
360.607	420.285	358.000
168.505	267.288	359.000
168.461	266.964	359.000
168.155	267.006	359.000
167.611	267.763	359.000
167.142	267.738	359.000
167.337	267.890	359.000
167.018	266.820	359.000
166.613	266.852	359.000
166.828	266.249	359.000
167.095	266.559	359.000
276.239	260.959	360.000
276.306	260.930	360.000
275.848	260.844	360.000
276.569	261.262	360.000
277.116	261.883	360.000
276.889	261.826	360.000
237.495	355.030	361.000
237.318	355.021	361.000
236.955	354.667	361.000
237.027	355.123	361.000
237.282	354.509	361.000
237.157	354.036	361.000
238.107	354.523	361.000
238.512	354.649	361.000
238.854	354.869	361.000
291.107	344.762	362.000
288.738	342.710	362.000
286.688	342.149	362.000
425.604	131.511	363.000
425.220	130.264	363.000
424.811	128.676	363.000
424.810	127.766	363.000
40.650	293.958	364.000
41.293	294.206	364.000
41.490	294.061	364.000
203.011	27.652	365.000
202.384	27.849	365.000
202.879	28.262	365.000
243.199	52.797	366.000
243.700	52.134	366.000
243.038	51.610	366.000
235.481	340.371	367.000
234.711	338.768	367.000
234.303	336.497	367.000
233.846	336.217	367.000
233.901	336.366	367.000
234.587	337.273	367.000
235.815	338.760	367.000
234.580	338.594	367.000
234.756	339.590	367.000
236.354	338.034	367.000
236.327	338.029	367.000
238.281	337.621	367.000
239.329	336.615	367.000
287.032	308.127	368.000
288.267	308.361	368.000
268.153	336.082	369.000
267.247	336.239	369.000
266.345	336.417	369.000
266.027	337.032	369.000
265.664	337.110	369.000
69.850	301.172	370.000
69.728	300.454	370.000
69.739	300.730	370.000
69.133	300.273	370.000
247.405	26.721	371.000
246.948	28.426	371.000
374.989	419.519	372.000
375.149	419.501	372.000
78.239	227.952	373.000
77.966	229.523	373.000
78.343	228.409	373.000
98.493	247.826	374.000
97.496	246.885	374.000
390.115	301.456	375.000
390.641	301.945	375.000
390.535	301.478	375.000
148.236	286.315	376.000
149.319	285.779	376.000
149.630	286.032	376.000
149.818	285.930	376.000
150.286	286.124	376.000
150.506	285.637	376.000
150.023	285.748	376.000
150.341	285.509	376.000
150.050	284.908	376.000
150.148	285.455	376.000
150.325	285.313	376.000
151.047	286.168	376.000
150.199	286.435	376.000
150.564	287.124	376.000
150.788	287.233	376.000
150.874	287.211	376.000
150.742	286.934	376.000
150.796	287.062	376.000
151.660	287.250	376.000
150.695	286.826	376.000
151.789	287.336	376.000
151.952	287.477	376.000
286.103	305.682	377.000
285.965	305.560	377.000
286.678	306.328	377.000
394.027	114.520	378.000
394.007	114.832	378.000
393.266	116.254	378.000
393.566	116.005	378.000
394.228	116.921	378.000
392.024	116.038	378.000
392.142	115.897	378.000
392.575	115.616	378.000
50.093	297.200	379.000
49.467	298.497	379.000
49.178	298.121	379.000
122.905	310.621	380.000
122.953	310.785	380.000
132.500	308.287	381.000
132.397	309.516	381.000
132.351	309.496	381.000
138.402	332.500	382.000
137.383	332.617	382.000
170.377	296.316	383.000
170.443	296.345	383.000
170.032	296.564	383.000
170.368	296.272	383.000
170.820	296.663	383.000
170.205	296.120	383.000
170.775	296.482	383.000
96.751	247.267	384.000
95.806	247.028	384.000
94.917	246.662	384.000
159.840	29.689	385.000
159.832	30.251	385.000
160.442	30.180	385.000
346.870	331.734	386.000
347.503	331.056	386.000
426.721	129.584	387.000
426.528	129.498	387.000
173.295	349.846	388.000
172.907	348.806	388.000
276.837	262.186	389.000
277.208	262.661	389.000
265.623	336.784	390.000
265.435	336.994	390.000
[truncated: 43,343 more rows]
