# Supplementary material for: The transpeptidase PBP2 governs initial localization and activity of the major cell-wall synthesis machinery in E. coli
Source: eLife. 2020 Feb 20;9:e50629. doi: 10.7554/eLife.50629 (PMC7089770; doi:10.7554/eLife.50629)
Supplement: Source data 1. [file elife-50629-data1.zip › data/fast/PAmCherry/RodAdepl_3.txt]

X Y ID
122.821	136.166	1.000
122.766	136.206	1.000
122.451	136.264	1.000
122.415	135.828	1.000
122.460	136.091	1.000
122.447	136.546	1.000
122.625	135.812	1.000
122.566	136.021	1.000
122.526	136.284	1.000
122.288	136.387	1.000
122.380	135.998	1.000
122.330	135.521	1.000
122.675	134.115	1.000
122.282	134.052	1.000
122.037	133.698	1.000
122.574	133.699	1.000
122.702	133.526	1.000
123.155	133.007	1.000
122.936	132.887	1.000
122.526	132.297	1.000
122.466	132.141	1.000
122.292	132.476	1.000
121.351	132.936	1.000
119.933	133.481	1.000
119.745	134.222	1.000
120.146	133.629	1.000
120.101	134.855	1.000
120.955	134.635	1.000
119.505	128.008	1.000
30.503	119.070	2.000
30.157	118.789	2.000
207.938	307.006	3.000
207.975	306.422	3.000
207.760	306.538	3.000
207.906	306.972	3.000
207.830	306.781	3.000
207.982	306.746	3.000
207.612	306.782	3.000
207.753	306.779	3.000
207.575	306.962	3.000
207.554	306.884	3.000
207.930	306.699	3.000
207.611	306.595	3.000
207.717	306.484	3.000
207.481	306.813	3.000
207.780	306.400	3.000
207.343	307.074	3.000
207.577	306.608	3.000
207.491	306.546	3.000
207.935	306.775	3.000
207.440	306.369	3.000
207.671	306.850	3.000
207.170	307.181	3.000
207.438	306.313	3.000
207.265	306.450	3.000
218.994	252.162	4.000
218.987	253.329	4.000
219.150	253.520	4.000
219.618	253.684	4.000
219.523	253.958	4.000
218.632	252.862	4.000
218.235	253.212	4.000
219.329	253.329	4.000
219.086	253.726	4.000
219.146	253.932	4.000
219.159	254.447	4.000
218.642	254.821	4.000
218.366	254.910	4.000
218.324	255.192	4.000
219.185	255.264	4.000
368.463	66.390	5.000
368.586	66.147	5.000
369.880	67.022	5.000
370.369	66.737	5.000
370.156	66.742	5.000
492.251	340.431	6.000
490.314	341.431	6.000
490.240	341.274	6.000
490.495	341.268	6.000
214.023	74.841	7.000
215.228	74.572	7.000
215.867	75.370	7.000
215.829	75.314	7.000
216.046	75.407	7.000
216.016	75.488	7.000
215.781	75.553	7.000
216.033	75.309	7.000
215.771	75.393	7.000
214.548	75.856	7.000
215.053	76.691	7.000
517.062	356.828	8.000
515.984	356.969	8.000
517.016	357.650	8.000
496.751	140.543	9.000
497.421	139.857	9.000
22.345	122.206	10.000
22.427	122.814	10.000
379.534	357.026	11.000
379.790	357.812	11.000
381.307	356.856	11.000
385.495	390.927	12.000
385.997	390.422	12.000
101.561	126.320	13.000
101.783	126.025	13.000
189.414	72.807	14.000
189.414	72.596	14.000
189.287	72.454	14.000
189.632	72.308	14.000
189.441	72.361	14.000
189.477	72.569	14.000
189.103	72.689	14.000
189.365	72.585	14.000
189.150	72.741	14.000
189.368	72.626	14.000
189.440	72.533	14.000
189.376	72.365	14.000
189.618	72.811	14.000
189.452	72.814	14.000
189.779	72.626	14.000
189.653	72.860	14.000
189.290	72.728	14.000
189.342	72.868	14.000
189.260	72.631	14.000
385.562	66.703	15.000
386.788	65.951	15.000
385.743	65.434	15.000
385.712	65.450	15.000
409.575	134.677	16.000
410.248	134.600	16.000
411.509	135.794	16.000
391.171	326.939	17.000
391.476	326.966	17.000
390.839	327.158	17.000
392.383	327.625	17.000
393.454	328.948	17.000
497.802	141.931	18.000
497.463	141.629	18.000
-83.019	117.289	19.000
-82.717	117.819	19.000
87.556	118.025	20.000
88.979	118.406	20.000
121.410	444.428	21.000
120.911	444.634	21.000
198.603	154.620	22.000
198.603	154.671	22.000
198.750	154.415	22.000
199.163	154.065	22.000
198.914	153.929	22.000
198.010	154.994	22.000
197.332	154.640	22.000
197.518	154.949	22.000
197.571	154.901	22.000
197.596	154.746	22.000
197.982	155.003	22.000
198.829	155.076	22.000
199.171	156.056	22.000
199.263	156.263	22.000
199.613	155.798	22.000
199.315	155.513	22.000
199.173	154.161	22.000
198.781	152.994	22.000
200.518	153.107	22.000
201.339	153.682	22.000
201.567	153.676	22.000
201.209	153.431	22.000
201.158	153.476	22.000
201.799	153.415	22.000
201.225	153.351	22.000
201.262	153.116	22.000
201.419	153.136	22.000
202.146	152.633	22.000
101.273	126.697	23.000
101.705	126.190	23.000
381.287	354.034	24.000
381.512	353.615	24.000
204.843	65.001	25.000
205.278	64.757	25.000
205.260	65.085	25.000
205.534	64.940	25.000
205.310	64.011	25.000
157.031	450.098	26.000
156.131	449.978	26.000
169.331	455.957	27.000
169.780	455.607	27.000
169.968	455.265	27.000
167.752	455.391	27.000
167.226	455.351	27.000
198.754	55.596	28.000
199.870	56.114	28.000
370.367	68.813	29.000
370.654	69.569	29.000
371.031	70.703	29.000
372.167	70.022	29.000
372.579	68.882	29.000
372.986	68.204	29.000
372.283	68.406	29.000
372.391	68.337	29.000
372.722	68.026	29.000
372.913	68.684	29.000
372.505	68.484	29.000
372.346	68.356	29.000
372.910	68.436	29.000
372.796	68.420	29.000
372.532	68.513	29.000
101.561	126.636	30.000
101.325	125.665	30.000
101.394	126.515	30.000
101.102	126.482	30.000
101.308	126.057	30.000
101.450	126.262	30.000
101.715	126.209	30.000
101.034	126.640	30.000
101.778	126.770	30.000
292.564	97.618	31.000
291.089	98.376	31.000
289.617	99.838	31.000
289.681	99.613	31.000
289.255	100.708	31.000
289.747	100.978	31.000
289.949	100.526	31.000
380.016	354.291	32.000
380.301	353.723	32.000
380.774	353.500	32.000
380.426	353.256	32.000
380.218	352.815	32.000
501.430	365.190	33.000
502.450	364.330	33.000
503.325	364.858	33.000
503.340	365.411	33.000
502.910	366.917	33.000
501.886	367.534	33.000
501.413	367.911	33.000
502.012	367.366	33.000
158.270	451.188	34.000
157.451	451.945	34.000
157.816	452.214	34.000
-62.447	128.900	35.000
-62.360	129.517	35.000
195.945	450.710	36.000
196.463	449.478	36.000
196.446	448.624	36.000
195.681	448.855	36.000
195.398	448.734	36.000
195.006	450.002	36.000
187.008	303.263	37.000
185.734	304.506	37.000
185.920	304.198	37.000
184.614	302.802	37.000
185.265	302.999	37.000
184.757	302.189	37.000
184.408	301.312	37.000
379.097	353.412	38.000
378.281	352.960	38.000
377.043	352.640	38.000
388.360	391.211	39.000
388.916	391.156	39.000
-60.682	130.614	40.000
-62.168	129.944	40.000
-62.652	130.008	40.000
378.479	352.381	41.000
379.392	352.085	41.000
380.285	352.185	41.000
503.308	366.883	42.000
502.805	366.674	42.000
389.047	391.156	43.000
389.245	391.602	43.000
389.170	391.330	43.000
189.601	72.656	44.000
189.735	72.449	44.000
189.463	72.773	44.000
189.894	72.689	44.000
189.189	72.665	44.000
434.751	386.266	45.000
434.632	386.347	45.000
202.967	64.386	46.000
203.365	64.199	46.000
203.436	64.147	46.000
203.159	64.123	46.000
203.152	64.475	46.000
202.952	64.669	46.000
203.092	64.472	46.000
203.611	64.693	46.000
203.311	64.598	46.000
203.319	64.747	46.000
203.203	65.026	46.000
203.677	65.768	46.000
204.257	66.263	46.000
203.818	66.444	46.000
501.911	369.321	47.000
502.023	368.043	47.000
503.562	367.837	47.000
503.455	367.621	47.000
502.987	367.093	47.000
503.113	367.290	47.000
207.411	306.883	48.000
207.675	306.609	48.000
207.373	306.533	48.000
207.381	306.395	48.000
207.071	306.695	48.000
434.760	385.252	49.000
434.140	385.447	49.000
90.025	109.688	50.000
88.806	110.382	50.000
-76.199	131.540	51.000
-76.970	132.644	51.000
-76.918	132.875	51.000
504.608	367.754	52.000
505.195	367.960	52.000
505.039	368.625	52.000
503.941	368.306	52.000
503.709	369.167	52.000
118.433	129.007	53.000
119.039	129.227	53.000
117.230	129.414	53.000
116.754	129.395	53.000
196.545	448.346	54.000
196.064	449.085	54.000
32.602	117.654	55.000
32.692	117.009	55.000
373.169	67.538	56.000
372.725	67.446	56.000
-76.642	132.849	57.000
-77.300	133.133	57.000
17.079	117.256	58.000
16.464	117.542	58.000
16.647	118.156	58.000
16.445	117.280	58.000
16.015	117.116	58.000
503.416	369.973	59.000
503.510	368.079	59.000
502.222	367.618	59.000
452.617	354.086	60.000
453.112	353.512	60.000
453.043	353.384	60.000
453.302	353.146	60.000
453.381	352.672	60.000
453.904	352.417	60.000
27.594	132.533	61.000
26.949	132.493	61.000
27.994	132.779	61.000
386.148	388.848	62.000
386.493	389.135	62.000
207.262	306.862	63.000
207.366	306.846	63.000
207.461	307.014	63.000
207.236	307.118	63.000
207.159	307.353	63.000
207.548	307.213	63.000
207.719	307.308	63.000
207.349	307.085	63.000
206.798	307.168	63.000
206.958	307.600	63.000
206.740	307.572	63.000
206.590	307.197	63.000
206.474	308.186	63.000
206.751	307.554	63.000
206.833	307.303	63.000
206.548	307.717	63.000
206.731	307.646	63.000
206.690	307.544	63.000
207.108	307.942	63.000
206.926	307.923	63.000
206.410	307.666	63.000
206.825	307.809	63.000
206.982	307.698	63.000
206.649	308.375	63.000
206.857	308.009	63.000
206.476	308.232	63.000
206.896	307.871	63.000
206.733	307.417	63.000
206.692	307.765	63.000
206.738	307.561	63.000
206.748	307.963	63.000
206.171	307.856	63.000
206.837	307.763	63.000
206.825	307.666	63.000
206.669	307.922	63.000
206.499	307.554	63.000
206.684	307.688	63.000
206.729	307.707	63.000
117.572	113.754	64.000
116.685	113.650	64.000
116.995	113.584	64.000
116.682	113.828	64.000
117.196	114.393	64.000
116.723	113.750	64.000
116.361	113.576	64.000
117.206	113.841	64.000
116.713	113.520	64.000
116.553	113.850	64.000
117.186	113.922	64.000
117.267	113.577	64.000
116.671	113.537	64.000
116.859	113.618	64.000
117.188	113.666	64.000
117.074	113.865	64.000
117.057	113.415	64.000
116.876	113.521	64.000
117.167	113.814	64.000
117.081	113.684	64.000
117.812	113.714	64.000
117.044	113.690	64.000
116.954	113.985	64.000
117.344	113.605	64.000
117.089	113.622	64.000
117.458	114.077	64.000
116.633	113.707	64.000
117.409	113.928	64.000
116.900	113.380	64.000
117.034	113.900	64.000
117.008	113.804	64.000
116.628	113.180	64.000
116.627	113.995	64.000
117.001	113.773	64.000
116.934	113.384	64.000
116.743	113.688	64.000
116.879	113.790	64.000
116.620	114.396	64.000
116.604	114.076	64.000
117.221	114.313	64.000
117.355	114.231	64.000
116.842	113.350	64.000
16.233	117.204	65.000
15.946	117.012	65.000
15.682	116.848	65.000
15.843	116.849	65.000
15.894	116.987	65.000
16.121	116.722	65.000
15.962	116.660	65.000
16.371	116.130	65.000
117.267	439.046	66.000
117.405	439.228	66.000
117.362	439.273	66.000
117.449	439.297	66.000
117.336	439.230	66.000
117.846	439.378	66.000
117.312	439.085	66.000
117.491	439.370	66.000
502.038	366.581	67.000
502.626	367.626	67.000
502.600	367.275	67.000
503.336	367.154	67.000
27.739	132.529	68.000
27.831	132.298	68.000
27.393	132.730	68.000
27.918	132.409	68.000
27.506	132.797	68.000
27.730	131.898	68.000
386.644	388.505	69.000
386.290	388.898	69.000
384.785	389.271	69.000
83.303	111.631	70.000
83.482	111.508	70.000
83.630	110.730	70.000
83.803	111.036	70.000
84.201	111.078	70.000
82.822	112.605	70.000
82.957	112.157	70.000
82.874	111.958	70.000
83.368	111.867	70.000
83.445	111.436	70.000
83.973	111.379	70.000
83.012	111.602	70.000
83.223	112.358	70.000
83.290	112.178	70.000
81.086	113.491	70.000
452.006	353.794	71.000
451.335	354.984	71.000
450.709	355.753	71.000
450.569	355.615	71.000
451.539	354.931	71.000
452.342	354.599	71.000
452.054	353.884	71.000
452.192	353.506	71.000
449.233	353.120	71.000
449.036	353.495	71.000
449.384	353.920	71.000
448.094	354.263	71.000
447.222	353.869	71.000
447.022	355.564	71.000
447.102	355.829	71.000
447.188	355.695	71.000
446.828	355.598	71.000
447.138	356.044	71.000
15.785	116.769	72.000
15.987	116.729	72.000
15.717	116.354	72.000
16.064	117.156	72.000
15.844	116.995	72.000
16.253	116.874	72.000
15.739	116.926	72.000
16.269	116.594	72.000
15.845	117.036	72.000
16.039	116.495	72.000
385.149	389.108	73.000
385.410	389.275	73.000
370.583	64.330	74.000
370.540	64.715	74.000
370.856	64.258	74.000
371.548	64.201	74.000
117.879	441.986	75.000
117.049	441.969	75.000
117.096	442.534	75.000
116.602	442.769	75.000
15.788	116.608	76.000
16.320	116.965	76.000
16.451	116.517	76.000
127.301	122.743	77.000
127.549	122.892	77.000
127.640	123.052	77.000
81.033	116.641	78.000
81.103	116.562	78.000
490.279	143.759	79.000
490.427	144.673	79.000
16.043	116.751	80.000
16.283	117.160	80.000
16.985	116.697	80.000
16.415	117.314	80.000
370.152	66.770	81.000
369.932	66.751	81.000
370.053	67.040	81.000
189.299	321.712	82.000
188.371	321.088	82.000
206.823	307.664	83.000
206.510	307.634	83.000
206.508	307.978	83.000
207.089	307.575	83.000
206.902	307.950	83.000
207.052	308.223	83.000
207.159	307.958	83.000
206.922	307.464	83.000
207.222	308.137	83.000
206.673	307.976	83.000
207.401	307.929	83.000
207.163	308.114	83.000
206.983	307.616	83.000
206.532	307.780	83.000
205.560	309.367	83.000
205.221	309.491	83.000
204.786	309.493	83.000
205.276	308.239	83.000
204.921	309.485	83.000
204.494	307.747	83.000
204.536	306.909	83.000
204.513	306.020	83.000
204.500	306.191	83.000
204.491	305.404	83.000
15.318	116.833	84.000
15.806	116.912	84.000
16.039	116.823	84.000
16.236	117.117	84.000
15.692	117.035	84.000
16.225	117.193	84.000
16.692	116.982	84.000
16.397	116.865	84.000
16.045	116.757	84.000
15.848	116.629	84.000
16.122	116.772	84.000
31.346	118.164	85.000
31.679	117.741	85.000
111.573	452.133	86.000
111.441	451.908	86.000
189.172	321.481	87.000
188.096	321.259	87.000
188.684	321.643	87.000
389.454	393.935	88.000
389.584	394.640	88.000
122.089	138.961	89.000
121.936	139.453	89.000
121.295	139.303	89.000
121.861	140.709	89.000
122.207	139.332	89.000
122.824	139.322	89.000
122.158	139.679	89.000
121.672	140.083	89.000
122.405	139.209	89.000
122.188	138.724	89.000
122.713	138.407	89.000
122.230	138.730	89.000
378.982	331.697	90.000
379.284	331.895	90.000
379.245	331.552	90.000
389.303	394.245	91.000
389.294	393.864	91.000
78.137	117.321	92.000
78.187	114.920	92.000
78.896	114.880	92.000
117.095	114.136	93.000
116.461	113.926	93.000
116.794	114.046	93.000
117.035	114.229	93.000
117.030	113.719	93.000
117.274	113.539	93.000
117.012	114.321	93.000
117.121	114.092	93.000
117.048	113.844	93.000
117.129	114.230	93.000
116.660	114.110	93.000
429.934	142.675	94.000
430.010	143.182	94.000
384.791	386.978	95.000
384.354	386.903	95.000
384.933	387.420	95.000
385.080	387.643	95.000
384.724	387.702	95.000
384.687	387.291	95.000
79.737	112.998	96.000
80.495	112.215	96.000
82.369	111.505	96.000
83.873	110.659	96.000
83.921	111.558	96.000
122.623	139.592	97.000
121.549	138.669	97.000
122.146	138.514	97.000
429.784	142.443	98.000
429.001	141.799	98.000
428.684	140.863	98.000
428.034	139.916	98.000
427.334	139.918	98.000
427.404	139.785	98.000
427.392	139.911	98.000
426.899	140.348	98.000
426.403	139.931	98.000
456.277	363.773	99.000
455.885	364.202	99.000
455.658	362.948	99.000
456.286	364.276	99.000
456.215	363.535	99.000
116.740	114.275	100.000
116.867	114.027	100.000
16.065	116.897	101.000
16.620	117.042	101.000
428.686	139.539	102.000
430.249	139.688	102.000
431.013	140.248	102.000
84.039	108.333	103.000
82.592	112.461	103.000
188.912	320.984	104.000
187.869	321.160	104.000
437.875	380.654	105.000
437.652	381.022	105.000
438.877	381.936	105.000
437.492	382.815	105.000
436.988	384.147	105.000
438.172	384.584	105.000
438.958	383.316	105.000
438.226	383.108	105.000
438.216	383.248	105.000
438.380	383.474	105.000
438.193	382.873	105.000
82.684	108.415	106.000
82.888	108.697	106.000
83.560	110.962	106.000
83.803	111.700	106.000
83.261	111.718	106.000
82.629	112.250	106.000
82.861	112.270	106.000
81.859	111.895	106.000
82.262	112.523	106.000
82.313	112.178	106.000
215.230	307.178	107.000
213.691	306.241	107.000
213.874	306.347	107.000
15.812	116.283	108.000
15.689	116.235	108.000
16.335	117.009	108.000
15.904	116.568	108.000
15.439	116.880	108.000
189.340	67.816	109.000
188.407	67.398	109.000
188.273	67.837	109.000
188.196	67.788	109.000
188.681	66.865	109.000
188.691	65.995	109.000
186.620	67.387	109.000
185.200	69.023	109.000
185.713	68.292	109.000
187.464	66.532	109.000
187.330	66.772	109.000
185.896	68.181	109.000
185.446	67.524	109.000
184.824	67.649	109.000
183.514	66.605	109.000
182.813	66.969	109.000
182.997	67.888	109.000
182.514	68.092	109.000
16.014	116.392	110.000
16.741	116.757	110.000
16.608	116.695	110.000
16.246	116.406	110.000
-3.435	120.113	111.000
-4.015	119.990	111.000
20.377	118.969	112.000
19.840	118.338	112.000
293.729	98.926	113.000
293.540	100.696	113.000
292.219	100.059	113.000
291.251	99.904	113.000
293.509	98.744	113.000
292.368	100.360	113.000
293.927	102.747	114.000
293.244	101.058	114.000
293.652	101.554	114.000
292.436	101.463	115.000
293.000	101.820	115.000
292.476	101.981	115.000
289.898	103.620	116.000
290.192	104.234	116.000
289.318	105.405	116.000
42.835	449.963	117.000
42.433	451.508	117.000
42.597	451.383	117.000
174.545	457.946	118.000
173.789	458.023	118.000
174.107	457.716	118.000
174.531	456.395	118.000
185.923	70.342	119.000
186.424	70.359	119.000
186.368	70.300	119.000
186.553	70.778	119.000
187.661	70.804	119.000
186.634	69.548	119.000
187.338	70.302	119.000
187.807	71.039	119.000
187.240	70.631	119.000
187.493	71.337	119.000
186.741	70.496	119.000
210.499	247.926	120.000
210.873	246.849	120.000
210.856	246.541	120.000
210.514	247.089	120.000
431.453	134.017	121.000
431.433	133.624	121.000
431.538	133.504	121.000
431.709	133.484	121.000
431.778	132.586	121.000
430.149	132.605	121.000
428.967	133.115	121.000
427.439	133.504	121.000
428.091	134.139	121.000
429.023	134.813	121.000
429.515	135.176	121.000
430.216	135.686	121.000
502.693	321.398	122.000
502.153	322.147	122.000
502.245	321.435	122.000
502.063	321.546	122.000
502.118	321.098	122.000
501.928	321.463	122.000
501.723	321.247	122.000
502.097	321.707	122.000
502.044	321.391	122.000
501.890	321.934	122.000
502.370	321.506	122.000
501.799	321.174	122.000
501.983	321.865	122.000
501.486	321.718	122.000
502.115	321.576	122.000
502.089	321.857	122.000
107.618	131.597	123.000
109.159	131.321	123.000
109.106	131.162	123.000
107.672	131.591	123.000
-23.700	123.181	124.000
-23.511	123.023	124.000
-23.804	122.085	124.000
-24.449	122.433	124.000
-24.100	121.902	124.000
-24.766	121.307	124.000
-25.295	120.163	124.000
140.542	314.946	125.000
140.573	314.287	125.000
140.216	313.363	125.000
140.830	312.256	125.000
139.856	312.121	125.000
139.788	312.781	125.000
139.564	311.962	125.000
140.969	312.537	125.000
142.432	313.230	125.000
142.575	312.791	125.000
142.979	313.404	125.000
144.223	312.277	125.000
146.316	312.062	125.000
202.325	65.419	126.000
202.251	65.734	126.000
202.349	65.659	126.000
201.840	65.633	126.000
201.326	64.974	126.000
200.891	65.008	126.000
201.974	65.990	126.000
201.299	66.814	126.000
201.080	67.182	126.000
201.203	67.469	126.000
201.620	67.548	126.000
202.192	65.822	126.000
202.825	65.693	126.000
203.048	65.638	126.000
203.293	64.944	126.000
203.004	65.142	126.000
203.198	65.142	126.000
203.881	65.545	126.000
198.667	161.336	127.000
198.353	161.311	127.000
198.618	161.500	127.000
198.363	161.313	127.000
223.844	308.820	128.000
224.032	307.950	128.000
224.606	305.545	128.000
224.148	308.636	128.000
222.822	309.273	128.000
221.020	311.630	128.000
220.412	311.417	128.000
285.182	101.868	129.000
285.627	102.200	129.000
284.865	101.416	129.000
285.034	102.396	129.000
376.977	328.767	130.000
377.025	328.159	130.000
377.375	328.906	130.000
376.961	327.552	130.000
377.735	328.984	130.000
377.643	328.057	130.000
377.914	328.305	130.000
378.203	329.050	130.000
377.997	328.911	130.000
377.244	328.447	130.000
376.741	329.595	130.000
377.018	329.318	130.000
444.342	351.679	131.000
443.437	351.863	131.000
522.063	328.679	132.000
521.753	328.260	132.000
521.586	328.155	132.000
445.693	379.939	133.000
446.295	379.829	133.000
445.897	379.682	133.000
445.821	379.958	133.000
445.969	379.680	133.000
445.730	379.928	133.000
445.323	379.824	133.000
445.890	379.466	133.000
445.434	379.332	133.000
445.795	379.354	133.000
445.865	379.409	133.000
446.219	378.236	133.000
446.041	378.198	133.000
443.904	378.237	133.000
196.009	79.589	134.000
194.806	79.892	134.000
195.091	79.888	134.000
195.941	78.704	134.000
59.034	454.131	135.000
57.301	454.734	135.000
57.171	454.553	135.000
200.567	307.795	136.000
199.021	306.139	136.000
196.381	306.305	136.000
196.057	307.411	136.000
493.956	315.381	137.000
493.839	314.723	137.000
442.287	351.553	138.000
442.643	351.511	138.000
443.088	352.435	138.000
443.649	353.496	138.000
8.347	123.364	139.000
8.316	123.983	139.000
8.337	124.497	139.000
8.973	124.401	139.000
10.284	124.570	139.000
117.413	102.810	140.000
117.276	101.974	140.000
184.976	304.383	141.000
184.990	304.836	141.000
185.043	303.671	141.000
497.880	142.534	142.000
496.746	141.090	142.000
497.016	141.007	142.000
497.875	141.186	142.000
-2.372	136.975	143.000
-1.166	137.348	143.000
-1.398	137.327	143.000
-3.200	136.330	143.000
-2.321	136.714	143.000
-4.112	137.074	143.000
-3.330	135.940	143.000
-2.162	134.286	143.000
197.783	161.754	144.000
199.005	161.808	144.000
199.459	161.762	144.000
199.506	161.582	144.000
198.545	162.367	144.000
198.312	162.204	144.000
198.333	161.840	144.000
198.432	162.331	144.000
198.615	161.897	144.000
199.025	161.447	144.000
198.470	162.196	144.000
198.478	161.409	144.000
198.375	161.569	144.000
198.625	161.045	144.000
198.498	161.647	144.000
198.350	161.681	144.000
198.511	161.653	144.000
198.162	161.579	144.000
198.538	161.416	144.000
198.597	161.987	144.000
198.294	161.205	144.000
-77.580	122.709	145.000
-77.927	123.221	145.000
197.858	78.717	146.000
198.571	78.316	146.000
494.427	314.605	147.000
493.764	314.582	147.000
493.739	314.659	147.000
184.237	304.657	148.000
184.737	305.281	148.000
-23.587	119.080	149.000
-22.556	120.877	149.000
-21.383	121.135	149.000
-21.210	121.181	149.000
6.193	117.615	150.000
5.423	117.268	150.000
5.305	117.298	150.000
55.501	454.535	151.000
56.313	456.344	151.000
287.328	102.335	152.000
287.341	102.488	152.000
287.290	102.441	152.000
287.724	102.993	152.000
287.892	102.355	152.000
287.619	102.392	152.000
441.512	352.993	153.000
441.056	351.421	153.000
524.832	367.228	154.000
524.827	367.136	154.000
500.110	143.814	155.000
499.358	142.481	155.000
103.739	112.909	156.000
103.366	113.850	156.000
104.470	113.855	156.000
104.710	113.209	156.000
104.329	112.117	156.000
104.741	112.267	156.000
227.279	152.621	157.000
227.896	152.717	157.000
-4.288	134.900	158.000
-5.626	136.164	158.000
-6.907	135.721	158.000
-8.071	134.923	158.000
-75.581	123.015	159.000
-77.051	122.268	159.000
-77.308	122.502	159.000
195.834	83.006	160.000
195.274	82.375	160.000
525.581	366.257	161.000
525.855	366.132	161.000
524.702	366.019	161.000
524.786	366.676	161.000
525.260	366.320	161.000
526.048	366.433	161.000
430.552	135.306	162.000
430.898	136.084	162.000
193.106	442.421	163.000
191.797	443.220	163.000
192.795	442.632	163.000
227.709	153.004	164.000
228.790	152.340	164.000
178.301	441.914	165.000
179.341	441.685	165.000
-27.919	127.177	166.000
-27.139	127.611	166.000
-27.071	127.220	166.000
-28.331	127.378	166.000
-28.253	127.697	166.000
-28.445	127.638	166.000
-27.877	129.107	166.000
26.430	126.610	167.000
25.228	126.328	167.000
25.594	126.386	167.000
376.679	358.016	168.000
375.934	358.048	168.000
498.714	315.557	169.000
497.738	315.632	169.000
504.193	359.226	170.000
505.021	359.255	170.000
-78.484	122.554	171.000
-78.273	121.850	171.000
174.647	458.073	172.000
175.194	457.154	172.000
175.125	457.238	172.000
173.993	459.377	172.000
291.976	490.442	173.000
291.871	490.042	173.000
499.194	147.953	174.000
499.767	147.312	174.000
499.013	148.059	174.000
376.908	358.294	175.000
376.572	358.161	175.000
376.002	358.177	175.000
376.472	358.637	175.000
375.769	358.406	175.000
375.485	359.137	175.000
526.164	367.078	176.000
526.227	367.024	176.000
102.974	110.970	177.000
103.352	112.313	177.000
105.125	111.994	177.000
105.877	111.643	177.000
105.496	111.794	177.000
107.528	111.724	177.000
107.368	111.763	177.000
106.548	111.231	177.000
107.036	111.490	177.000
107.595	111.697	177.000
108.515	111.910	177.000
108.335	111.588	177.000
429.095	131.898	178.000
429.330	132.239	178.000
444.181	350.014	179.000
442.301	350.941	179.000
441.807	353.313	179.000
-27.712	129.040	180.000
-27.445	129.087	180.000
-27.259	128.500	180.000
-28.292	128.762	180.000
-27.691	128.078	180.000
-27.184	128.442	180.000
-27.238	128.752	180.000
498.480	148.312	181.000
497.877	147.430	181.000
498.854	147.829	181.000
185.536	305.534	182.000
185.656	305.441	182.000
446.943	380.540	183.000
445.685	379.826	183.000
447.112	380.766	183.000
447.637	379.527	183.000
448.030	379.769	183.000
174.046	460.338	184.000
174.239	459.878	184.000
214.209	153.666	185.000
213.444	153.520	185.000
373.455	326.745	186.000
371.832	328.015	186.000
430.339	132.390	187.000
431.060	130.476	187.000
525.791	366.833	188.000
525.307	366.810	188.000
227.047	155.290	189.000
227.263	154.134	189.000
443.892	352.991	190.000
445.153	352.012	190.000
446.816	351.467	190.000
198.152	161.337	191.000
198.977	161.336	191.000
199.313	161.980	191.000
199.546	161.414	191.000
200.099	160.872	191.000
199.495	160.640	191.000
448.389	378.941	192.000
450.346	379.158	192.000
450.577	379.374	192.000
495.944	148.863	193.000
496.192	147.799	193.000
497.213	148.333	193.000
496.368	149.076	193.000
495.704	149.513	193.000
495.803	150.017	193.000
495.101	148.853	193.000
494.640	147.754	193.000
-26.913	129.428	194.000
-27.393	129.934	194.000
271.916	105.506	195.000
272.359	103.710	195.000
450.767	381.236	196.000
450.445	382.118	196.000
450.363	381.493	196.000
225.886	154.932	197.000
224.342	154.400	197.000
224.288	154.254	197.000
223.905	154.270	197.000
-29.534	127.154	198.000
-28.774	127.460	198.000
-30.111	127.849	198.000
-31.096	127.720	198.000
-30.054	128.077	198.000
1.072	127.106	199.000
0.542	126.852	199.000
296.433	487.846	200.000
296.684	487.092	200.000
298.006	487.476	200.000
297.361	487.332	200.000
296.621	487.080	200.000
269.657	103.553	201.000
268.785	102.102	201.000
1.022	127.009	202.000
0.510	126.727	202.000
0.539	127.105	202.000
0.700	127.195	202.000
0.697	127.007	202.000
1.095	126.734	202.000
0.994	126.880	202.000
0.253	126.075	202.000
222.810	153.917	203.000
224.527	153.880	203.000
226.047	153.295	203.000
226.758	152.667	203.000
227.511	152.172	203.000
-29.727	126.663	204.000
-29.482	127.395	204.000
-29.709	128.205	204.000
-29.933	128.890	204.000
191.050	307.834	205.000
189.990	306.725	205.000
189.661	306.033	205.000
189.929	305.697	205.000
189.198	304.736	205.000
188.854	305.099	205.000
189.155	304.704	205.000
191.062	303.089	205.000
268.814	101.155	206.000
268.605	100.918	206.000
267.211	100.736	206.000
266.248	101.070	206.000
495.260	150.113	207.000
496.303	150.709	207.000
497.333	150.235	207.000
497.852	149.700	207.000
497.834	149.091	207.000
497.478	148.490	207.000
497.800	149.441	207.000
497.918	148.988	207.000
496.949	148.905	207.000
497.883	148.205	207.000
-30.254	128.761	208.000
-30.234	129.620	208.000
-29.140	129.073	208.000
-29.192	127.830	208.000
-29.487	127.063	208.000
-28.915	128.061	208.000
-29.074	127.454	208.000
-29.227	127.325	208.000
435.811	493.934	209.000
435.945	494.192	209.000
0.562	126.660	210.000
0.278	126.388	210.000
0.514	126.958	210.000
0.151	127.205	210.000
1.215	127.233	210.000
0.510	127.017	210.000
0.950	127.115	210.000
0.681	127.182	210.000
0.477	127.386	210.000
265.954	104.310	211.000
266.976	103.974	211.000
435.842	493.838	212.000
436.068	494.057	212.000
435.687	493.484	212.000
436.032	493.985	212.000
436.247	493.890	212.000
436.129	493.972	212.000
435.890	493.656	212.000
436.075	493.535	212.000
436.195	493.775	212.000
436.296	494.175	212.000
435.732	493.644	212.000
435.579	494.176	212.000
435.399	494.369	212.000
435.709	494.275	212.000
435.650	494.053	212.000
435.711	494.290	212.000
435.539	494.206	212.000
435.765	494.039	212.000
435.445	494.096	212.000
190.642	301.262	213.000
190.741	302.781	213.000
192.410	302.219	213.000
7.100	116.797	214.000
7.524	115.942	214.000
497.921	145.889	215.000
497.825	145.854	215.000
497.595	145.997	215.000
496.672	146.046	215.000
496.690	146.653	215.000
496.475	145.892	215.000
497.372	145.467	215.000
496.912	146.436	215.000
496.393	146.648	215.000
496.467	145.767	215.000
498.099	145.540	215.000
498.933	146.499	215.000
497.177	147.011	215.000
497.630	145.795	215.000
497.416	145.731	215.000
497.465	145.696	215.000
496.507	145.265	215.000
495.726	144.843	215.000
497.036	145.601	215.000
498.291	145.084	215.000
496.617	145.588	215.000
497.045	145.313	215.000
-28.128	130.026	216.000
-27.463	129.332	216.000
215.045	70.528	217.000
214.989	71.424	217.000
215.233	72.050	217.000
214.639	71.684	217.000
0.186	126.915	218.000
0.576	126.922	218.000
194.487	304.143	219.000
195.890	304.501	219.000
0.478	126.929	220.000
0.282	126.646	220.000
-27.312	127.833	221.000
-27.295	127.928	221.000
378.894	356.454	222.000
377.196	356.655	222.000
0.289	126.629	223.000
0.735	126.258	223.000
0.532	126.853	223.000
0.808	127.085	223.000
0.613	127.133	223.000
0.452	126.722	223.000
192.461	302.401	224.000
193.392	302.823	224.000
225.126	150.979	225.000
224.275	150.931	225.000
435.620	494.095	226.000
435.534	494.394	226.000
0.916	126.882	227.000
0.166	126.715	227.000
435.330	493.856	228.000
435.725	493.835	228.000
0.497	127.164	229.000
0.452	127.097	229.000
0.512	126.405	229.000
0.227	127.347	229.000
8.226	137.950	230.000
9.867	137.268	230.000
9.950	136.115	230.000
11.034	135.437	230.000
9.254	135.612	230.000
8.763	135.452	230.000
9.857	136.262	230.000
10.793	135.119	230.000
8.345	134.081	230.000
8.125	133.763	230.000
176.982	304.003	231.000
177.319	303.206	231.000
224.648	150.138	232.000
224.293	149.704	232.000
229.038	305.600	233.000
229.791	305.727	233.000
436.049	494.207	234.000
435.805	493.590	234.000
435.652	493.523	234.000
436.053	493.845	234.000
435.677	494.256	234.000
435.450	493.808	234.000
435.057	493.949	234.000
211.726	307.880	235.000
212.297	305.931	235.000
497.479	145.388	236.000
497.946	145.038	236.000
0.709	126.652	237.000
0.089	127.162	237.000
0.748	126.666	237.000
0.198	126.642	237.000
497.152	144.574	238.000
497.388	144.527	238.000
148.544	422.050	239.000
148.523	421.637	239.000
149.142	421.670	239.000
436.022	494.069	240.000
436.140	494.628	240.000
494.816	142.078	241.000
495.379	141.095	241.000
435.779	493.188	242.000
435.637	494.238	242.000
435.828	493.711	242.000
435.916	493.834	242.000
436.221	493.736	242.000
435.520	493.821	242.000
497.394	140.712	243.000
497.351	140.563	243.000
0.338	126.728	244.000
0.667	126.946	244.000
-0.025	126.669	244.000
7.862	133.523	245.000
8.316	134.269	245.000
9.355	135.454	245.000
9.899	134.555	245.000
9.322	135.507	245.000
7.529	134.771	245.000
6.614	135.357	245.000
6.107	134.753	245.000
6.753	134.044	245.000
-13.214	114.911	246.000
-13.255	116.161	246.000
-13.280	117.249	247.000
-12.797	117.748	247.000
-12.710	117.201	247.000
-12.253	117.085	247.000
-11.685	117.280	247.000
435.647	493.509	248.000
434.838	493.830	248.000
497.480	140.545	249.000
497.617	139.788	249.000
496.862	140.332	249.000
496.461	142.082	249.000
496.156	142.678	249.000
496.119	143.163	249.000
497.100	142.224	249.000
9.677	133.947	250.000
10.547	134.504	250.000
-12.037	115.813	251.000
-12.406	117.430	251.000
-12.068	117.541	251.000
-11.925	118.084	251.000
-12.360	118.204	251.000
-12.548	119.073	251.000
-11.645	118.340	251.000
-12.909	117.906	251.000
-12.273	118.349	251.000
-12.453	116.823	251.000
-11.616	118.232	251.000
-12.349	118.508	251.000
-12.823	117.522	251.000
-12.818	118.250	251.000
-12.163	116.797	251.000
290.486	104.862	252.000
288.537	105.047	252.000
434.881	133.490	253.000
435.852	134.067	253.000
437.231	134.479	253.000
437.039	133.283	253.000
0.240	126.850	254.000
1.005	127.004	254.000
0.383	126.972	255.000
0.448	127.248	255.000
0.822	127.023	255.000
498.066	142.151	256.000
497.225	140.905	256.000
0.400	126.885	257.000
0.539	127.472	257.000
0.374	126.733	257.000
0.328	126.510	257.000
0.432	126.780	257.000
435.064	136.075	258.000
436.253	135.357	258.000
435.438	136.160	258.000
434.541	136.880	258.000
495.926	141.183	259.000
496.166	141.051	259.000
289.499	102.574	260.000
291.659	103.456	260.000
496.084	141.057	261.000
495.557	141.977	261.000
-12.614	119.123	262.000
-13.370	120.291	262.000
496.047	141.530	263.000
495.529	140.931	263.000
496.149	141.193	263.000
386.148	391.333	264.000
386.321	391.256	264.000
196.115	163.664	265.000
195.896	163.894	265.000
481.551	348.806	266.000
481.980	348.428	266.000
482.596	349.051	266.000
482.801	350.007	266.000
482.288	349.797	266.000
482.016	351.083	266.000
10.577	117.165	267.000
9.964	118.016	267.000
479.976	350.625	268.000
479.944	350.771	268.000
10.178	117.770	269.000
10.393	117.455	269.000
235.655	309.033	270.000
237.005	310.589	270.000
35.068	120.733	271.000
34.366	119.168	271.000
35.481	120.438	271.000
35.170	120.898	271.000
378.869	325.892	272.000
379.115	325.197	272.000
378.089	324.209	272.000
378.472	325.070	272.000
378.319	325.512	272.000
377.288	326.028	272.000
378.433	324.748	272.000
378.307	324.889	272.000
379.142	323.636	272.000
378.864	324.004	272.000
378.238	324.696	272.000
378.001	325.082	272.000
379.374	325.068	272.000
378.892	325.628	272.000
379.665	325.376	272.000
379.595	325.790	272.000
379.161	326.327	272.000
379.906	325.090	272.000
379.681	325.673	272.000
379.221	326.017	272.000
380.244	325.908	272.000
379.253	326.601	272.000
378.775	326.588	272.000
378.677	328.195	272.000
378.206	328.385	272.000
378.330	327.971	272.000
377.665	328.171	272.000
377.667	328.712	272.000
376.783	328.995	272.000
478.866	352.827	273.000
478.850	351.003	273.000
34.983	121.198	274.000
35.100	119.917	274.000
35.510	121.025	274.000
190.529	163.269	275.000
190.092	162.991	275.000
35.430	120.746	276.000
35.688	120.828	276.000
35.688	120.787	276.000
35.151	120.704	276.000
35.223	120.736	276.000
35.404	120.475	276.000
36.194	120.651	276.000
35.844	120.246	276.000
35.680	120.683	276.000
35.592	119.819	276.000
34.891	119.417	276.000
34.051	119.055	276.000
33.481	119.470	276.000
33.296	119.177	276.000
183.173	70.366	277.000
184.379	68.689	277.000
183.276	67.412	278.000
183.630	66.909	278.000
111.615	108.732	279.000
110.349	108.807	279.000
33.729	119.121	280.000
33.792	119.319	280.000
34.392	119.783	280.000
35.461	120.032	280.000
36.350	121.788	280.000
35.945	121.683	280.000
36.738	121.480	280.000
36.622	121.305	280.000
188.265	164.045	281.000
188.829	164.139	281.000
185.004	308.020	282.000
185.590	309.170	282.000
35.290	120.135	283.000
34.983	121.127	283.000
35.469	121.569	283.000
35.680	121.897	283.000
35.388	122.337	283.000
387.376	386.141	284.000
387.130	386.481	284.000
387.092	386.161	284.000
386.951	386.545	284.000
386.932	386.709	284.000
386.995	386.812	284.000
386.621	387.042	284.000
386.983	386.636	284.000
496.582	318.095	285.000
496.648	319.165	285.000
495.956	318.983	285.000
495.933	319.083	285.000
25.630	121.959	286.000
25.969	122.385	286.000
221.622	311.319	287.000
222.389	311.040	287.000
-72.422	132.839	288.000
-71.486	133.324	288.000
5.850	138.180	289.000
5.633	138.081	289.000
-3.391	120.582	290.000
-3.760	120.143	290.000
-7.457	127.075	290.000
-7.481	126.200	290.000
-6.266	125.638	290.000
-6.846	124.369	290.000
-6.948	124.812	290.000
-7.209	124.700	290.000
-7.105	124.983	290.000
-7.336	124.947	290.000
163.498	66.614	291.000
163.166	67.049	291.000
195.407	154.185	292.000
196.535	155.928	292.000
195.721	157.342	292.000
193.927	156.210	292.000
193.383	156.161	292.000
192.773	153.325	292.000
224.525	309.981	293.000
224.630	309.291	293.000
223.964	309.840	293.000
386.774	386.271	294.000
385.785	385.615	294.000
388.069	387.097	294.000
387.290	387.368	294.000
89.455	126.322	295.000
89.870	127.670	295.000
70.487	452.611	296.000
70.032	453.276	296.000
161.221	447.085	297.000
159.952	447.335	297.000
160.492	446.787	297.000
159.218	445.983	297.000
158.351	446.981	297.000
362.747	328.370	298.000
362.466	328.388	298.000
31.957	123.764	299.000
31.478	123.318	299.000
31.141	122.994	299.000
31.223	123.037	299.000
31.744	122.579	299.000
202.968	444.397	300.000
202.758	444.633	300.000
388.277	67.803	301.000
388.221	66.952	301.000
387.983	66.185	301.000
388.289	66.013	301.000
388.262	66.228	301.000
388.400	66.149	301.000
387.504	66.236	301.000
387.487	66.120	301.000
389.606	66.810	301.000
389.934	67.509	301.000
390.009	69.474	301.000
390.368	68.905	301.000
390.722	69.221	301.000
390.351	69.684	301.000
389.911	70.569	301.000
513.232	349.053	302.000
513.152	348.440	302.000
513.325	348.583	302.000
513.152	348.785	302.000
513.383	348.274	302.000
511.497	348.062	302.000
510.849	347.571	302.000
509.979	347.918	302.000
510.735	348.398	302.000
510.954	348.455	302.000
511.846	348.095	302.000
511.228	348.323	302.000
211.652	309.149	303.000
211.581	308.487	303.000
211.620	309.067	303.000
211.256	309.054	303.000
211.440	308.840	303.000
212.259	308.912	303.000
211.867	308.619	303.000
211.269	308.950	303.000
266.830	105.363	304.000
267.338	102.961	304.000
267.705	103.386	304.000
268.691	104.079	304.000
269.367	104.714	304.000
270.226	105.139	304.000
269.754	104.745	304.000
271.454	103.965	304.000
66.537	121.552	305.000
66.727	121.250	305.000
410.828	389.196	306.000
411.516	388.752	306.000
69.551	453.119	307.000
70.022	452.822	307.000
176.204	84.555	308.000
176.323	84.872	308.000
176.699	83.927	308.000
176.904	83.759	308.000
175.548	83.123	308.000
175.696	83.499	308.000
176.526	84.258	308.000
177.479	83.868	308.000
177.564	82.225	308.000
177.757	81.806	308.000
498.572	314.698	309.000
498.035	315.036	309.000
58.496	454.733	310.000
60.445	453.351	310.000
60.866	455.350	310.000
61.993	455.319	310.000
61.789	455.549	310.000
62.102	456.623	310.000
147.793	425.845	311.000
148.060	425.682	311.000
188.118	300.802	312.000
188.176	301.501	312.000
188.172	301.294	312.000
188.013	303.004	312.000
188.298	303.779	312.000
188.230	305.929	312.000
188.677	306.505	312.000
188.618	307.206	312.000
188.357	307.058	312.000
188.518	307.816	312.000
188.746	306.842	312.000
189.108	306.873	312.000
189.341	306.787	312.000
189.587	304.525	312.000
190.445	302.554	312.000
189.720	302.642	312.000
189.017	300.719	312.000
16.871	116.540	313.000
17.074	116.927	313.000
16.706	116.625	313.000
16.427	117.335	313.000
16.479	116.607	313.000
16.571	116.821	313.000
17.084	116.660	313.000
17.040	116.606	313.000
16.799	116.836	313.000
122.731	439.478	314.000
121.895	439.416	314.000
362.731	327.892	315.000
362.833	326.964	315.000
207.060	76.870	316.000
207.678	76.377	316.000
208.245	75.871	316.000
208.426	75.064	316.000
208.960	74.726	316.000
208.728	74.466	316.000
208.539	74.069	316.000
208.366	74.110	316.000
208.207	74.095	316.000
208.119	74.315	316.000
208.286	73.980	316.000
208.009	73.756	316.000
208.040	73.925	316.000
207.051	73.466	316.000
206.718	74.229	316.000
206.537	74.956	316.000
205.477	74.644	316.000
147.560	426.002	317.000
147.567	426.644	317.000
361.784	326.743	318.000
361.405	325.440	318.000
362.659	325.404	318.000
215.192	160.312	319.000
213.356	159.815	319.000
269.839	103.903	320.000
269.395	104.713	320.000
270.179	105.815	320.000
271.572	105.383	320.000
272.146	105.199	320.000
272.350	104.634	320.000
274.136	105.908	320.000
-9.108	118.327	321.000
-8.988	118.413	321.000
-8.966	118.739	321.000
-9.173	118.631	321.000
203.310	445.017	322.000
201.933	444.999	322.000
202.525	443.637	322.000
171.925	458.544	323.000
171.025	457.342	323.000
170.313	457.764	323.000
170.131	457.636	323.000
62.449	457.741	324.000
63.402	456.899	324.000
63.712	456.876	324.000
161.184	68.747	325.000
161.019	68.869	325.000
218.127	310.691	326.000
218.432	310.774	326.000
214.331	157.851	327.000
214.594	155.647	327.000
216.061	155.753	327.000
215.719	156.588	327.000
214.728	155.585	327.000
215.700	155.329	327.000
216.362	157.738	327.000
176.952	81.650	328.000
176.712	81.704	328.000
176.354	82.213	328.000
176.314	82.232	328.000
176.958	80.928	328.000
176.537	79.349	328.000
383.595	353.754	329.000
383.035	353.333	329.000
383.269	353.314	329.000
207.848	306.791	330.000
208.686	307.663	330.000
208.337	306.770	330.000
382.985	324.500	331.000
383.399	325.155	331.000
383.105	324.896	331.000
383.119	324.276	331.000
-9.974	117.578	332.000
-10.360	117.557	332.000
-10.031	118.186	332.000
-9.632	118.408	332.000
-10.291	118.475	332.000
-10.157	117.862	332.000
-10.585	117.547	332.000
-10.594	116.807	332.000
-10.384	116.908	332.000
-10.051	116.442	332.000
16.663	116.449	333.000
15.795	117.127	333.000
16.410	116.654	333.000
191.016	155.440	334.000
190.113	155.769	334.000
382.306	354.671	335.000
382.688	355.324	335.000
383.010	355.443	335.000
383.237	76.432	336.000
382.907	76.465	336.000
384.092	76.123	336.000
384.359	75.907	336.000
383.872	75.637	336.000
383.671	75.792	336.000
361.172	324.649	337.000
361.220	325.687	337.000
69.917	452.924	338.000
70.816	452.857	338.000
491.442	321.791	339.000
490.349	322.278	339.000
190.881	300.738	340.000
191.793	300.221	340.000
383.656	394.414	341.000
383.909	393.762	341.000
383.917	393.955	341.000
510.771	376.197	342.000
508.966	377.756	342.000
508.378	379.031	342.000
191.673	300.829	343.000
193.023	301.268	343.000
210.231	75.317	344.000
209.677	75.739	344.000
-10.664	117.632	345.000
-11.151	118.933	345.000
382.476	356.995	346.000
381.388	355.637	346.000
380.769	355.494	346.000
381.626	354.440	346.000
382.200	354.197	346.000
382.847	355.214	346.000
382.845	354.374	346.000
208.292	76.241	347.000
208.448	76.030	347.000
490.194	320.868	348.000
490.860	320.217	348.000
271.526	104.616	349.000
271.004	104.661	349.000
385.691	75.154	350.000
384.801	74.313	350.000
384.118	73.483	350.000
384.354	73.701	350.000
384.507	72.861	350.000
385.592	72.775	350.000
384.895	71.803	350.000
385.210	70.960	350.000
385.445	69.416	350.000
385.666	69.271	350.000
509.637	344.470	351.000
509.401	344.878	351.000
509.550	344.438	351.000
450.026	378.506	352.000
450.304	378.432	352.000
449.950	378.459	352.000
450.653	377.265	352.000
16.257	116.610	353.000
16.231	116.466	353.000
509.719	344.509	354.000
508.708	345.191	354.000
16.160	116.893	355.000
16.542	116.352	355.000
210.385	75.680	356.000
210.622	75.695	356.000
225.234	150.522	357.000
225.569	149.946	357.000
225.256	150.049	357.000
-6.058	125.376	358.000
-6.144	125.935	358.000
-6.041	125.785	358.000
-6.339	125.695	358.000
-5.968	126.192	358.000
-5.820	125.909	358.000
-5.888	125.863	358.000
-5.581	125.918	358.000
-6.082	125.699	358.000
-5.893	125.861	358.000
-6.222	125.674	358.000
-6.144	125.698	358.000
-6.163	125.660	358.000
-6.448	125.519	358.000
-6.057	125.110	358.000
-6.033	125.959	358.000
193.975	303.087	359.000
193.392	304.102	359.000
192.946	303.539	359.000
192.591	303.357	359.000
192.965	302.838	359.000
194.223	301.801	359.000
193.778	301.846	359.000
193.256	301.484	359.000
192.205	299.697	359.000
210.988	77.059	360.000
211.025	76.897	360.000
211.391	75.492	360.000
211.019	76.003	360.000
510.762	344.804	361.000
511.292	344.365	361.000
511.150	344.521	361.000
492.528	321.741	362.000
492.913	321.711	362.000
67.592	103.713	363.000
67.398	103.706	363.000
67.463	103.609	363.000
67.050	103.929	363.000
67.349	104.177	363.000
67.680	103.466	363.000
67.590	103.610	363.000
67.738	103.391	363.000
225.864	151.599	364.000
224.627	151.845	364.000
224.016	152.270	364.000
225.081	152.453	364.000
223.273	152.377	364.000
223.992	151.804	364.000
221.770	150.982	364.000
-22.894	124.134	365.000
-22.730	123.877	365.000
-23.065	123.655	365.000
-23.248	124.058	365.000
-23.715	123.866	365.000
-23.425	123.986	365.000
-23.276	124.219	365.000
-23.386	124.019	365.000
-23.068	123.861	365.000
-23.333	123.784	365.000
-23.249	123.659	365.000
-23.315	124.054	365.000
-23.497	123.834	365.000
-22.839	124.074	365.000
219.776	253.189	366.000
219.544	254.296	366.000
220.883	255.039	366.000
221.245	255.634	366.000
219.837	256.561	366.000
219.818	256.351	366.000
-6.147	125.769	367.000
-6.007	125.454	367.000
-6.280	125.911	367.000
16.294	117.002	368.000
16.308	116.890	368.000
16.046	116.293	369.000
16.204	116.852	369.000
16.362	116.340	369.000
-6.158	125.100	370.000
-5.737	125.433	370.000
209.872	76.792	371.000
210.835	76.523	371.000
211.066	76.324	371.000
155.440	445.797	372.000
154.961	446.586	372.000
154.822	446.553	372.000
154.004	446.667	372.000
176.196	298.552	373.000
178.726	296.940	373.000
508.731	346.863	374.000
508.911	346.386	374.000
509.145	345.928	374.000
508.806	346.237	374.000
509.345	344.854	374.000
509.136	345.234	374.000
211.690	76.243	375.000
211.680	76.250	375.000
16.632	126.145	376.000
16.092	125.360	376.000
16.196	124.380	376.000
16.189	123.647	376.000
15.279	123.200	376.000
15.603	122.614	376.000
14.192	122.923	376.000
509.684	344.217	377.000
509.591	344.149	377.000
509.337	344.114	377.000
509.516	343.486	378.000
509.686	343.827	378.000
509.243	343.901	378.000
-6.280	126.122	379.000
-5.676	126.098	379.000
378.828	386.172	380.000
379.461	385.710	380.000
378.533	385.973	380.000
379.858	386.156	380.000
386.748	388.710	381.000
386.319	388.778	381.000
207.854	252.518	382.000
207.882	252.406	382.000
207.939	252.274	382.000
208.390	252.822	382.000
207.564	252.693	382.000
207.592	252.594	382.000
207.408	252.480	382.000
226.806	309.711	383.000
227.611	310.298	383.000
227.432	310.424	383.000
228.445	308.175	383.000
228.186	308.687	383.000
229.260	309.890	383.000
230.586	310.125	383.000
230.418	310.098	383.000
230.582	309.952	383.000
231.437	309.135	383.000
230.137	308.803	383.000
229.889	309.308	383.000
230.022	311.141	383.000
16.283	120.366	384.000
15.913	120.290	384.000
199.153	303.351	385.000
199.286	304.446	385.000
199.572	305.402	385.000
209.180	255.144	386.000
208.689	253.842	386.000
207.790	252.499	386.000
207.928	253.259	386.000
207.146	252.929	386.000
207.493	253.053	386.000
515.549	360.134	387.000
516.919	359.732	387.000
478.592	361.458	388.000
478.931	362.935	388.000
478.541	362.291	388.000
477.757	361.356	389.000
478.620	362.967	389.000
227.981	309.502	390.000
227.528	310.260	390.000
226.163	310.614	390.000
227.529	309.609	390.000
226.158	309.354	390.000
205.659	304.843	391.000
205.310	304.794	391.000
517.868	359.215	392.000
518.032	358.801	392.000
517.785	358.228	392.000
518.007	359.734	392.000
518.261	359.033	392.000
518.066	358.969	392.000
518.363	358.987	392.000
506.042	326.224	393.000
506.108	325.998	393.000
505.912	326.161	393.000
506.205	326.122	393.000
506.250	325.625	393.000
506.093	326.483	393.000
506.478	325.696	393.000
506.370	325.723	393.000
506.351	326.171	393.000
506.691	326.392	393.000
506.250	326.354	393.000
507.093	327.352	393.000
506.595	327.863	393.000
507.065	328.233	393.000
506.491	326.826	393.000
505.675	326.411	393.000
504.926	326.819	393.000
505.080	326.837	393.000
504.634	327.369	393.000
504.410	327.144	393.000
504.738	328.040	393.000
504.931	328.300	393.000
389.745	138.629	394.000
390.411	138.224	394.000
390.399	137.459	394.000
390.663	138.448	394.000
390.281	138.304	394.000
391.030	138.805	394.000
391.600	139.315	394.000
391.522	141.203	394.000
392.201	141.313	394.000
206.641	307.901	395.000
205.968	307.321	395.000
204.250	303.791	395.000
203.766	303.739	395.000
210.896	254.895	396.000
211.784	254.588	396.000
211.786	254.769	396.000
211.521	254.351	396.000
211.546	253.686	396.000
211.443	254.519	396.000
208.770	253.594	397.000
210.450	253.505	397.000
211.021	253.672	397.000
211.920	251.962	397.000
212.056	251.903	397.000
212.159	251.681	397.000
212.222	252.139	397.000
211.763	250.843	397.000
211.149	250.546	397.000
211.123	251.524	397.000
211.675	251.229	397.000
389.218	141.129	398.000
[truncated: 37,300 more rows]
