# Supplementary material for: The transpeptidase PBP2 governs initial localization and activity of the major cell-wall synthesis machinery in E. coli
Source: eLife. 2020 Feb 20;9:e50629. doi: 10.7554/eLife.50629 (PMC7089770; doi:10.7554/eLife.50629)
Supplement: Source data 1. [file elife-50629-data1.zip › data/fast/PAmCherry/RodZ_1.txt]

X Y ID
31.631	458.684	1.000
31.284	457.975	1.000
116.036	336.950	2.000
116.553	336.810	2.000
117.699	336.738	2.000
162.906	402.217	3.000
163.120	402.353	3.000
162.580	402.325	3.000
163.806	401.859	3.000
163.882	402.582	3.000
164.964	402.563	3.000
163.787	403.161	3.000
162.543	403.166	3.000
265.903	344.214	4.000
267.354	343.909	4.000
231.701	276.857	5.000
231.339	276.683	5.000
293.913	53.062	6.000
294.252	53.077	6.000
295.272	52.679	6.000
133.814	370.074	7.000
134.510	370.219	7.000
135.390	370.159	7.000
134.550	370.081	7.000
134.730	369.702	7.000
134.158	369.868	7.000
135.120	369.774	7.000
134.317	370.050	7.000
133.411	369.965	7.000
132.592	369.247	7.000
75.787	153.140	8.000
75.780	153.977	8.000
327.975	368.013	9.000
327.460	367.744	9.000
395.852	218.937	10.000
397.551	219.039	10.000
397.484	219.167	10.000
398.031	218.762	10.000
397.291	219.763	10.000
397.448	218.406	10.000
396.587	218.564	10.000
396.910	218.237	10.000
397.154	216.914	10.000
398.060	215.434	10.000
406.858	58.759	11.000
407.120	58.726	11.000
406.544	58.958	11.000
406.994	59.049	11.000
20.721	446.153	12.000
20.637	445.675	12.000
21.478	445.425	12.000
22.270	445.757	12.000
320.410	238.261	13.000
320.381	238.272	13.000
320.511	237.996	13.000
280.350	110.700	14.000
280.788	110.371	14.000
280.399	110.370	14.000
279.949	110.501	14.000
280.084	109.194	14.000
280.192	110.364	14.000
280.095	109.616	14.000
279.539	109.238	14.000
279.660	109.902	14.000
294.947	18.639	15.000
294.311	18.647	15.000
541.049	237.932	16.000
540.915	239.326	16.000
540.809	239.898	16.000
540.714	239.471	16.000
102.691	242.735	17.000
103.064	243.856	17.000
453.810	114.754	18.000
452.419	115.183	18.000
452.064	115.096	18.000
153.797	123.531	19.000
154.493	123.776	19.000
163.808	77.393	20.000
165.645	76.759	20.000
-16.148	236.341	21.000
-15.817	236.487	21.000
29.966	456.909	22.000
30.092	456.353	22.000
29.781	456.475	22.000
28.725	457.029	22.000
75.586	153.354	23.000
75.251	152.947	23.000
75.721	153.485	23.000
75.826	152.863	23.000
75.536	153.012	23.000
75.407	152.658	23.000
75.695	154.506	23.000
327.576	367.792	24.000
327.383	368.177	24.000
269.051	345.815	25.000
268.546	344.834	25.000
440.274	373.186	26.000
439.520	374.334	26.000
440.197	374.761	26.000
154.127	124.692	27.000
154.155	124.226	27.000
154.539	123.543	27.000
155.165	123.608	27.000
154.937	124.436	27.000
164.295	79.268	28.000
165.282	78.919	28.000
166.842	79.861	28.000
320.011	238.270	29.000
320.536	237.946	29.000
320.690	237.963	29.000
320.845	238.747	29.000
320.273	237.778	29.000
320.807	237.921	29.000
320.610	238.247	29.000
114.837	252.470	30.000
115.132	252.776	30.000
116.257	253.063	30.000
115.827	251.512	30.000
115.909	251.013	30.000
114.845	250.674	30.000
115.094	251.075	30.000
268.376	345.778	31.000
269.656	344.900	31.000
268.576	345.341	31.000
267.902	345.646	31.000
333.394	388.157	32.000
332.972	387.862	32.000
332.914	388.263	32.000
332.238	388.646	32.000
331.374	389.080	32.000
331.613	390.114	32.000
333.158	389.977	32.000
331.793	390.729	32.000
331.261	390.040	32.000
331.780	393.855	32.000
332.042	394.734	32.000
332.664	392.897	32.000
333.223	394.215	32.000
331.913	395.210	32.000
331.209	394.312	32.000
332.214	394.394	32.000
331.661	395.238	32.000
332.185	397.409	32.000
332.960	396.141	32.000
184.779	422.578	33.000
185.451	422.679	33.000
449.300	114.893	34.000
451.277	114.277	34.000
452.160	113.847	34.000
106.654	370.411	35.000
106.536	370.619	35.000
107.306	370.072	35.000
107.136	369.193	35.000
199.235	268.735	36.000
199.045	269.050	36.000
542.115	239.791	37.000
542.220	239.563	37.000
-18.557	235.273	38.000
-17.792	237.778	38.000
-17.070	237.272	38.000
-17.307	236.717	38.000
-16.885	235.255	38.000
-18.118	235.998	38.000
-17.111	236.440	38.000
-16.534	236.950	38.000
-15.952	236.605	38.000
-15.975	237.064	38.000
-16.451	237.606	38.000
-16.707	237.448	38.000
-16.921	237.276	38.000
-16.918	236.246	38.000
-18.656	235.025	38.000
0.223	456.877	39.000
-0.565	456.382	39.000
93.879	364.250	40.000
94.069	363.249	40.000
93.786	363.188	40.000
93.568	363.690	40.000
93.833	363.807	40.000
93.623	363.645	40.000
163.630	400.332	41.000
164.536	401.470	41.000
164.359	401.422	41.000
164.811	401.552	41.000
131.734	370.828	42.000
131.140	372.048	42.000
131.124	371.821	42.000
131.791	372.858	42.000
132.952	371.530	42.000
133.155	371.057	42.000
132.896	371.300	42.000
320.455	238.219	43.000
320.760	238.273	43.000
319.773	238.331	43.000
320.402	238.007	43.000
320.347	238.234	43.000
320.308	238.102	43.000
114.417	250.975	44.000
115.618	250.709	44.000
116.716	250.302	44.000
116.783	250.272	44.000
352.427	243.067	45.000
352.574	242.867	45.000
352.935	244.328	45.000
352.245	244.561	45.000
286.216	124.671	46.000
285.820	124.916	46.000
285.771	124.935	46.000
285.636	125.271	46.000
285.471	124.876	46.000
284.915	124.985	46.000
165.190	79.559	47.000
165.417	78.352	47.000
167.097	78.336	47.000
290.702	421.129	48.000
290.745	420.054	48.000
290.543	420.465	48.000
304.126	42.562	49.000
303.876	41.753	49.000
303.699	41.866	49.000
303.846	41.342	49.000
406.832	58.585	50.000
407.185	58.722	50.000
406.884	58.551	50.000
407.015	58.428	50.000
406.641	58.420	50.000
111.351	328.399	51.000
111.282	328.825	51.000
111.280	330.180	51.000
110.945	330.928	51.000
232.387	161.471	52.000
230.363	161.285	52.000
230.600	161.785	52.000
168.396	80.581	53.000
168.504	81.491	53.000
167.340	81.042	53.000
168.706	80.857	53.000
170.362	79.828	53.000
170.098	79.721	53.000
169.719	79.609	53.000
352.946	243.376	54.000
353.095	242.728	54.000
353.563	242.437	54.000
353.416	242.192	54.000
94.991	363.139	55.000
95.063	363.027	55.000
94.919	363.636	55.000
94.589	363.671	55.000
290.442	420.615	56.000
290.558	420.382	56.000
290.707	420.481	56.000
289.918	420.668	56.000
290.640	420.845	56.000
290.471	420.797	56.000
133.973	372.792	57.000
134.948	372.681	57.000
136.500	372.931	57.000
136.018	372.358	57.000
135.775	371.978	57.000
136.425	370.536	57.000
135.656	371.952	57.000
75.959	152.664	58.000
75.471	152.767	58.000
289.053	442.039	59.000
289.169	442.765	59.000
406.805	58.376	60.000
406.685	59.115	60.000
406.727	58.355	60.000
110.589	330.680	61.000
110.594	329.576	61.000
451.251	112.916	62.000
450.872	111.467	62.000
91.044	173.955	63.000
91.095	173.719	63.000
267.564	349.028	64.000
267.340	347.965	64.000
267.611	346.303	64.000
230.444	162.383	65.000
230.198	162.619	65.000
230.123	161.850	65.000
230.510	162.021	65.000
230.617	161.642	65.000
352.837	242.484	66.000
352.801	242.708	66.000
351.912	243.216	66.000
351.397	243.135	66.000
350.493	242.682	66.000
350.339	240.151	66.000
350.465	240.554	66.000
350.588	241.325	66.000
351.108	240.714	66.000
351.610	240.448	66.000
351.982	240.313	66.000
352.380	239.223	66.000
351.262	239.331	66.000
351.219	239.997	66.000
351.036	238.239	66.000
407.440	58.348	67.000
406.822	58.547	67.000
406.576	58.390	67.000
305.706	444.017	68.000
305.893	444.713	68.000
306.398	445.079	68.000
517.079	212.576	69.000
516.838	212.577	69.000
75.462	153.267	70.000
74.899	152.981	70.000
75.512	153.602	70.000
75.248	153.162	70.000
269.188	341.497	71.000
268.126	339.181	71.000
268.238	339.072	71.000
268.979	338.816	71.000
268.484	338.489	71.000
230.105	162.021	72.000
230.044	161.965	72.000
229.661	162.184	72.000
406.731	58.486	73.000
406.735	58.532	73.000
406.587	59.126	73.000
407.139	59.118	73.000
406.985	58.602	73.000
306.372	444.336	74.000
306.076	444.619	74.000
305.039	443.488	74.000
304.956	442.659	74.000
516.909	212.718	75.000
516.518	212.842	75.000
290.471	420.857	76.000
290.559	420.859	76.000
290.081	420.798	76.000
290.635	420.478	76.000
290.383	420.410	76.000
290.186	419.658	76.000
289.966	419.855	76.000
162.298	170.229	77.000
161.736	169.346	77.000
320.726	20.842	78.000
321.432	20.507	78.000
229.328	161.919	79.000
229.247	162.827	79.000
-17.934	234.018	80.000
-17.736	234.799	80.000
-18.008	236.193	80.000
-17.263	236.594	80.000
-16.692	236.811	80.000
-17.620	237.489	80.000
517.635	212.999	81.000
516.445	212.825	81.000
305.468	445.101	82.000
305.486	444.814	82.000
317.342	89.701	83.000
317.676	88.297	83.000
267.882	339.967	84.000
267.903	339.698	84.000
268.810	340.769	84.000
230.217	162.225	85.000
230.137	162.254	85.000
230.348	161.507	85.000
155.602	54.429	86.000
154.356	55.341	86.000
153.259	55.893	86.000
406.611	58.631	87.000
406.691	58.855	87.000
406.551	59.073	87.000
406.681	58.516	87.000
406.968	58.441	87.000
162.514	167.007	88.000
162.973	168.047	88.000
162.420	167.158	88.000
162.718	167.852	88.000
163.399	168.119	88.000
350.727	237.336	89.000
350.348	237.249	89.000
349.574	237.687	89.000
348.968	236.622	89.000
171.922	246.032	90.000
171.258	246.305	90.000
171.186	246.614	90.000
172.097	247.239	90.000
172.922	247.991	90.000
171.933	247.995	90.000
171.532	248.012	90.000
172.405	248.120	90.000
171.179	250.654	90.000
171.360	251.013	90.000
172.933	251.023	90.000
171.380	250.451	90.000
169.225	249.751	90.000
169.927	250.035	90.000
169.501	250.641	90.000
168.763	249.475	90.000
168.469	250.481	90.000
542.684	240.074	91.000
543.468	239.378	91.000
543.567	238.942	91.000
543.054	239.075	91.000
543.988	238.620	91.000
543.853	238.632	91.000
543.181	238.510	91.000
542.994	238.585	91.000
543.261	238.209	91.000
542.701	238.662	91.000
543.009	237.545	91.000
445.976	84.088	92.000
446.052	83.894	92.000
446.687	83.852	92.000
447.271	84.259	92.000
447.936	83.489	92.000
75.462	153.826	93.000
75.927	153.335	93.000
75.556	153.102	93.000
75.695	153.119	93.000
75.754	152.998	93.000
75.790	152.968	93.000
255.539	301.591	94.000
255.267	302.097	94.000
254.195	301.079	94.000
405.624	59.587	95.000
405.868	59.345	95.000
405.493	59.720	95.000
543.195	238.367	96.000
542.937	237.772	96.000
543.108	238.780	96.000
75.447	153.270	97.000
75.518	153.333	97.000
76.272	152.671	97.000
75.725	153.316	97.000
340.098	162.527	98.000
340.097	162.552	98.000
340.433	162.791	98.000
270.110	341.828	99.000
272.083	344.332	99.000
271.915	344.403	99.000
198.181	245.636	100.000
199.641	246.080	100.000
348.177	235.844	101.000
348.880	236.166	101.000
432.770	368.779	102.000
433.033	368.214	102.000
433.282	367.547	102.000
432.693	368.096	102.000
432.424	368.401	102.000
433.387	368.558	102.000
433.332	368.370	102.000
433.989	368.556	102.000
348.967	236.324	103.000
348.937	236.554	103.000
319.387	20.662	104.000
320.057	18.985	104.000
319.712	19.268	104.000
318.940	19.517	104.000
272.190	343.318	105.000
272.373	341.030	105.000
433.806	368.373	106.000
433.364	368.081	106.000
348.697	236.107	107.000
347.887	237.322	107.000
348.743	237.161	107.000
350.093	236.914	107.000
230.061	162.511	108.000
227.938	162.649	108.000
398.176	178.914	109.000
398.182	178.852	109.000
398.713	178.871	109.000
398.071	178.395	109.000
398.344	179.126	109.000
398.758	178.869	109.000
398.666	178.984	109.000
398.459	179.263	109.000
398.561	179.065	109.000
398.326	178.887	109.000
398.359	178.499	109.000
398.013	179.005	109.000
271.759	344.698	110.000
272.211	345.788	110.000
349.202	236.977	111.000
349.326	237.131	111.000
348.896	237.239	111.000
348.593	237.474	111.000
349.682	237.188	111.000
349.540	237.701	111.000
448.009	85.810	112.000
448.534	86.054	112.000
398.182	178.492	113.000
398.295	179.170	113.000
398.574	179.065	113.000
398.772	178.890	113.000
147.144	414.772	114.000
147.329	414.774	114.000
115.674	169.340	115.000
115.907	169.250	115.000
146.499	415.947	116.000
147.129	416.474	116.000
147.118	417.339	116.000
146.674	417.273	116.000
147.651	417.081	116.000
328.627	460.524	117.000
328.244	460.058	117.000
328.041	459.833	117.000
397.946	179.651	118.000
398.791	178.318	118.000
10.505	216.231	119.000
10.747	218.137	119.000
351.136	237.914	120.000
351.224	237.980	120.000
10.547	217.488	121.000
11.027	218.270	121.000
11.273	217.445	121.000
335.188	127.308	122.000
335.393	127.956	122.000
335.420	128.005	122.000
14.380	217.039	123.000
13.519	217.044	123.000
12.139	217.890	123.000
13.579	218.288	123.000
15.523	219.374	123.000
305.694	449.631	124.000
306.899	450.510	124.000
306.174	450.204	124.000
353.951	240.250	125.000
354.492	239.284	125.000
353.589	238.941	125.000
354.183	240.125	125.000
354.785	241.175	125.000
334.749	129.066	126.000
334.048	128.348	126.000
335.229	127.349	126.000
336.146	127.898	126.000
334.790	128.102	126.000
334.903	128.198	126.000
335.397	128.118	126.000
335.212	128.501	126.000
335.665	129.420	126.000
335.578	129.021	126.000
14.068	221.147	127.000
14.553	220.833	127.000
12.047	219.748	127.000
12.008	219.232	127.000
11.312	220.121	127.000
307.239	450.483	128.000
307.877	450.229	128.000
248.771	294.863	129.000
251.848	297.586	129.000
252.214	299.092	129.000
254.682	299.581	129.000
308.419	450.858	130.000
308.106	449.142	130.000
308.236	450.141	130.000
84.347	115.485	131.000
84.713	114.883	131.000
398.372	179.050	132.000
398.435	179.169	132.000
50.586	242.803	133.000
50.646	242.787	133.000
51.621	242.415	134.000
51.707	242.203	134.000
52.189	242.969	134.000
52.106	243.028	134.000
309.355	451.023	135.000
309.439	451.742	135.000
309.777	451.588	136.000
309.867	451.953	136.000
309.927	452.276	136.000
309.860	451.981	136.000
51.510	243.464	137.000
51.793	242.337	137.000
51.258	242.116	137.000
51.407	243.075	137.000
52.209	242.753	137.000
52.602	243.210	137.000
53.420	242.819	137.000
52.710	242.262	137.000
52.531	242.170	137.000
53.552	242.420	137.000
53.487	243.937	137.000
54.636	244.601	137.000
53.405	246.236	137.000
53.426	246.177	137.000
53.837	245.526	137.000
53.314	245.466	137.000
53.245	245.509	137.000
54.347	245.099	137.000
54.124	245.563	137.000
54.107	245.017	137.000
53.750	243.732	137.000
53.939	243.659	137.000
54.685	243.517	137.000
54.015	243.925	137.000
54.299	243.347	137.000
52.665	243.245	137.000
322.424	460.052	138.000
321.824	460.246	138.000
321.823	460.305	138.000
321.603	460.291	138.000
321.995	460.134	138.000
321.872	460.305	138.000
322.094	460.399	138.000
321.867	460.251	138.000
321.872	460.430	138.000
322.109	460.577	138.000
322.004	460.249	138.000
322.052	460.691	138.000
321.893	460.458	138.000
322.255	460.496	138.000
321.563	460.549	138.000
321.989	460.592	138.000
321.937	460.441	138.000
324.231	443.584	139.000
323.702	443.124	139.000
227.223	320.766	140.000
227.403	320.804	140.000
581.938	303.858	141.000
581.113	303.132	141.000
354.695	130.531	142.000
355.814	129.219	142.000
355.237	130.261	142.000
353.832	130.653	142.000
442.844	291.384	143.000
442.404	291.019	143.000
354.154	130.528	144.000
354.864	130.280	144.000
354.736	129.908	145.000
354.202	130.484	145.000
354.062	130.641	145.000
355.011	130.092	145.000
355.059	129.979	145.000
355.098	129.959	145.000
306.214	425.260	146.000
306.138	425.397	146.000
306.065	424.908	146.000
306.040	424.495	146.000
305.756	424.708	146.000
305.619	424.515	146.000
305.999	424.248	146.000
306.123	423.953	146.000
306.686	423.683	146.000
306.876	424.703	146.000
306.839	424.789	146.000
307.232	425.063	146.000
307.116	424.462	146.000
308.761	384.186	147.000
307.354	384.449	147.000
51.351	243.466	148.000
52.934	244.270	148.000
53.062	243.981	148.000
53.551	243.987	148.000
53.174	244.486	148.000
54.674	246.394	148.000
55.593	246.720	148.000
307.663	386.226	149.000
306.913	387.402	149.000
307.008	386.037	149.000
306.321	385.312	149.000
282.020	263.377	150.000
281.926	263.333	150.000
281.180	263.200	150.000
355.367	130.179	151.000
355.150	129.832	151.000
300.194	225.445	152.000
300.650	225.408	152.000
55.636	246.943	153.000
54.675	246.569	153.000
53.901	247.343	154.000
54.968	247.464	154.000
487.396	330.839	155.000
486.772	331.134	155.000
55.519	247.527	156.000
54.513	247.115	156.000
155.227	211.147	157.000
155.523	211.713	157.000
154.712	212.883	157.000
155.164	212.540	157.000
155.130	213.276	157.000
154.726	213.016	157.000
154.654	213.093	157.000
154.339	212.739	157.000
153.989	213.105	157.000
154.016	213.045	157.000
153.911	212.333	157.000
154.406	212.778	157.000
154.936	213.661	157.000
155.384	213.651	157.000
156.063	214.096	157.000
155.956	214.294	157.000
155.190	214.851	157.000
155.256	215.403	157.000
154.383	215.147	157.000
154.971	215.357	157.000
155.086	216.110	157.000
155.127	216.761	157.000
154.769	216.814	157.000
154.717	217.119	157.000
154.992	217.615	157.000
155.232	217.383	157.000
154.528	217.456	157.000
154.635	217.204	157.000
154.838	216.466	157.000
154.981	217.408	157.000
155.176	216.377	157.000
154.707	216.571	157.000
154.916	216.731	157.000
154.650	217.721	157.000
153.947	217.718	157.000
154.052	218.338	157.000
154.352	218.591	157.000
154.225	218.721	157.000
154.644	218.483	157.000
154.696	218.920	157.000
154.887	218.754	157.000
54.674	247.754	158.000
54.500	247.308	158.000
54.518	247.901	159.000
54.205	247.698	159.000
53.735	247.967	159.000
54.489	247.858	159.000
53.942	247.228	159.000
54.860	247.849	159.000
130.992	223.958	160.000
130.927	224.425	160.000
130.746	222.582	160.000
288.954	442.678	161.000
289.364	442.656	161.000
289.046	443.113	161.000
288.813	442.958	161.000
289.111	442.248	161.000
288.838	443.072	161.000
154.012	220.387	162.000
154.464	220.223	162.000
154.608	220.436	162.000
154.946	220.152	162.000
154.857	220.135	162.000
256.973	313.095	163.000
257.303	312.888	163.000
257.269	312.517	163.000
257.113	312.987	163.000
256.628	313.344	163.000
256.518	313.448	163.000
256.697	313.538	163.000
255.792	313.112	163.000
256.354	313.537	163.000
249.804	302.961	164.000
250.883	303.396	164.000
251.105	304.380	164.000
250.781	304.892	164.000
200.227	178.863	165.000
199.468	179.787	165.000
200.094	180.096	165.000
199.994	180.384	165.000
200.033	179.950	165.000
179.790	138.974	166.000
179.251	139.774	166.000
179.266	139.523	166.000
179.418	139.535	166.000
178.991	139.023	166.000
178.804	138.319	166.000
432.598	299.268	167.000
431.780	299.200	167.000
432.847	298.124	167.000
433.837	296.909	167.000
433.794	296.531	167.000
434.781	296.562	167.000
432.992	296.866	167.000
431.649	296.641	167.000
430.218	296.842	167.000
429.440	296.772	167.000
334.033	146.864	168.000
333.780	146.425	168.000
335.728	144.724	168.000
337.866	144.454	168.000
339.069	143.260	168.000
337.680	142.105	168.000
500.760	307.861	169.000
501.231	307.450	169.000
502.525	307.482	169.000
502.197	307.835	169.000
502.916	307.473	169.000
505.169	308.015	169.000
506.769	308.058	169.000
506.984	308.824	169.000
420.892	177.717	170.000
421.203	178.353	170.000
421.465	179.613	170.000
422.792	179.032	170.000
422.694	179.284	170.000
422.288	177.719	170.000
423.374	177.771	170.000
424.607	177.639	170.000
423.675	176.489	170.000
422.581	175.148	170.000
422.552	175.266	170.000
421.665	175.736	170.000
346.169	28.675	171.000
345.902	28.668	171.000
345.894	28.890	171.000
346.047	28.878	171.000
346.123	28.953	171.000
346.086	28.771	171.000
345.978	28.698	171.000
345.747	28.950	171.000
346.069	28.594	171.000
423.936	355.438	172.000
424.588	354.105	172.000
425.259	355.862	172.000
426.301	355.854	172.000
427.207	354.586	172.000
426.589	354.162	172.000
407.096	56.636	173.000
406.852	56.634	173.000
407.495	55.053	173.000
405.323	56.609	173.000
404.609	57.835	173.000
402.360	58.998	173.000
606.198	298.399	174.000
606.282	298.790	174.000
606.184	299.747	174.000
605.731	300.138	174.000
606.420	300.544	174.000
606.367	301.191	174.000
607.295	300.755	174.000
607.394	300.077	174.000
607.681	300.473	174.000
607.572	300.482	174.000
607.042	300.737	174.000
607.087	300.940	174.000
607.807	301.344	174.000
607.397	300.719	174.000
301.618	460.103	175.000
303.399	459.806	175.000
302.388	460.187	175.000
301.644	460.065	175.000
299.477	460.729	175.000
178.918	216.600	176.000
178.628	216.252	176.000
178.704	216.486	176.000
229.181	223.025	177.000
229.824	223.093	177.000
229.301	222.120	177.000
-28.020	233.510	178.000
-28.126	233.001	178.000
-28.008	233.566	178.000
-27.856	233.685	178.000
133.331	456.923	179.000
132.434	456.256	179.000
132.831	456.867	179.000
142.968	377.540	180.000
141.702	376.779	180.000
141.957	376.986	180.000
143.729	378.421	180.000
146.135	493.119	181.000
146.112	493.303	181.000
146.059	493.242	181.000
145.707	492.830	181.000
146.045	492.875	181.000
145.829	492.965	181.000
145.895	492.797	181.000
145.782	493.290	181.000
145.826	493.235	181.000
146.213	493.082	181.000
145.980	493.154	181.000
145.766	493.423	181.000
145.925	493.118	181.000
145.808	493.521	181.000
146.567	492.894	181.000
145.806	493.490	181.000
146.215	492.968	181.000
145.734	493.003	181.000
145.696	493.260	181.000
146.060	493.506	181.000
145.594	493.478	181.000
146.152	493.597	181.000
146.075	493.226	181.000
146.469	493.252	181.000
146.339	493.738	181.000
145.794	493.088	181.000
146.438	493.406	181.000
146.843	492.719	181.000
450.895	122.894	182.000
452.468	121.703	182.000
451.514	121.666	182.000
69.763	258.708	183.000
70.338	258.453	183.000
70.549	257.691	183.000
71.729	258.290	183.000
71.702	258.323	183.000
71.856	258.318	183.000
71.437	257.806	183.000
71.701	256.940	183.000
71.488	257.735	183.000
71.281	259.729	183.000
71.191	258.394	183.000
70.807	257.441	183.000
71.635	257.722	183.000
70.111	258.280	183.000
297.326	158.225	184.000
297.868	157.272	184.000
298.733	157.019	184.000
298.257	156.627	184.000
298.602	156.993	184.000
299.194	157.720	184.000
299.224	158.089	184.000
300.316	157.492	184.000
299.081	156.474	184.000
299.234	155.155	184.000
566.072	312.670	185.000
565.925	312.868	185.000
566.539	312.833	185.000
137.174	370.096	186.000
137.606	370.030	186.000
137.684	369.610	186.000
136.517	370.371	186.000
137.047	369.917	186.000
137.123	370.564	186.000
137.134	370.292	186.000
136.541	370.315	186.000
137.117	370.302	186.000
136.591	370.414	186.000
137.178	369.986	186.000
137.258	370.219	186.000
137.617	370.012	186.000
136.955	370.347	186.000
137.288	370.535	186.000
137.589	370.447	186.000
138.414	370.204	186.000
54.050	247.439	187.000
54.189	247.966	187.000
54.017	248.427	187.000
228.377	222.331	188.000
229.349	222.811	188.000
177.493	138.209	189.000
177.453	138.591	189.000
177.154	138.803	189.000
177.558	139.682	189.000
177.122	139.932	189.000
177.346	139.943	189.000
177.124	140.903	189.000
495.415	348.959	190.000
494.870	349.054	190.000
495.974	347.330	190.000
496.363	348.318	190.000
496.338	348.563	190.000
495.828	347.893	190.000
496.024	348.058	190.000
496.741	348.301	190.000
-27.467	233.585	191.000
-27.437	233.657	191.000
-27.928	233.695	191.000
-27.761	233.842	191.000
-27.826	233.392	191.000
-27.466	233.437	191.000
-27.743	233.467	191.000
305.949	388.591	192.000
307.112	387.578	192.000
566.301	314.402	193.000
566.141	314.513	193.000
567.167	313.306	193.000
567.559	312.752	193.000
567.711	312.388	193.000
195.716	124.912	194.000
196.381	125.000	194.000
195.805	125.528	194.000
199.032	125.299	194.000
199.533	124.925	194.000
367.639	234.678	195.000
368.041	234.544	195.000
369.083	234.498	195.000
369.941	233.711	195.000
369.594	233.563	195.000
369.481	233.696	195.000
369.254	233.847	195.000
101.718	349.731	196.000
99.640	351.972	196.000
288.808	442.989	197.000
289.246	442.684	197.000
289.217	442.638	197.000
289.292	442.278	197.000
289.180	443.187	197.000
289.060	442.984	197.000
289.134	443.081	197.000
289.098	443.069	197.000
289.011	442.927	197.000
289.191	443.314	197.000
289.296	442.768	197.000
289.060	443.074	197.000
289.070	442.534	197.000
289.010	442.684	197.000
288.700	443.110	197.000
179.207	215.865	198.000
178.887	215.610	198.000
178.525	215.211	198.000
179.614	214.600	198.000
179.003	214.908	198.000
299.450	225.026	199.000
300.813	225.388	199.000
300.195	224.712	199.000
509.695	310.051	200.000
511.254	310.096	200.000
511.485	309.215	200.000
511.408	308.433	200.000
510.131	308.520	200.000
508.448	308.303	200.000
451.963	121.441	201.000
450.697	122.212	201.000
449.094	121.899	201.000
449.456	122.466	201.000
450.436	123.958	201.000
132.551	231.041	202.000
132.382	230.149	202.000
132.548	229.756	202.000
132.331	229.495	202.000
252.273	347.740	203.000
252.618	348.225	203.000
252.227	347.824	203.000
252.272	347.948	203.000
252.602	347.964	203.000
252.744	347.271	203.000
201.641	234.637	204.000
200.434	234.108	204.000
356.877	195.982	205.000
355.206	196.711	205.000
356.036	196.888	205.000
356.908	196.488	205.000
357.741	196.987	205.000
402.154	165.601	206.000
402.303	166.882	206.000
401.665	168.797	206.000
401.382	168.808	206.000
403.782	57.262	207.000
404.280	58.065	207.000
336.796	145.227	208.000
334.718	144.661	208.000
202.130	178.353	209.000
201.946	179.711	209.000
203.486	180.463	209.000
203.524	180.417	209.000
457.587	397.266	210.000
457.232	396.916	210.000
422.812	175.453	211.000
422.351	175.051	211.000
154.554	221.104	212.000
154.399	220.885	212.000
121.505	102.460	213.000
121.308	102.235	213.000
230.915	221.417	214.000
230.916	222.434	214.000
230.972	222.500	214.000
198.907	125.441	215.000
199.796	124.756	215.000
300.982	155.339	216.000
301.825	154.343	216.000
303.262	154.439	216.000
429.913	297.338	217.000
429.753	297.023	217.000
-27.532	233.621	218.000
-28.212	233.803	218.000
179.533	214.645	219.000
179.344	215.037	219.000
608.412	299.918	220.000
608.160	299.477	220.000
608.864	299.075	220.000
609.811	299.341	220.000
609.765	299.349	220.000
608.975	299.021	220.000
609.506	299.374	220.000
609.113	299.882	220.000
610.089	299.810	220.000
611.098	299.328	220.000
611.084	298.782	220.000
205.582	69.965	221.000
205.860	70.262	221.000
369.831	231.846	222.000
370.381	232.120	222.000
370.622	231.835	222.000
369.616	233.688	222.000
368.569	233.884	222.000
367.747	234.594	222.000
367.823	233.498	222.000
365.937	234.913	222.000
364.390	236.226	222.000
363.567	236.171	222.000
362.708	235.156	222.000
362.074	233.705	222.000
363.851	233.663	222.000
362.493	232.500	222.000
363.930	232.922	222.000
363.916	234.202	222.000
363.603	234.583	222.000
357.597	196.154	223.000
358.906	194.400	223.000
358.634	194.429	223.000
357.863	193.571	223.000
356.917	193.387	223.000
356.710	193.060	223.000
356.496	191.910	223.000
496.311	348.245	224.000
496.305	348.357	224.000
496.332	348.383	224.000
496.498	348.206	224.000
421.379	174.810	225.000
421.131	174.293	225.000
422.323	174.808	225.000
422.134	175.916	225.000
422.998	175.994	225.000
423.071	176.348	225.000
422.618	176.597	225.000
422.559	176.689	225.000
422.523	176.898	225.000
422.082	177.092	225.000
422.232	177.032	225.000
422.561	176.943	225.000
422.313	177.133	225.000
422.374	176.834	225.000
421.064	176.671	225.000
421.102	176.627	225.000
421.171	176.932	225.000
421.881	176.168	225.000
423.607	175.923	225.000
423.809	175.872	225.000
54.766	248.426	226.000
54.842	248.080	226.000
197.155	124.288	227.000
197.374	125.395	227.000
197.743	125.480	227.000
424.296	354.528	228.000
426.040	353.732	228.000
121.823	102.137	229.000
122.720	101.443	229.000
379.911	134.179	230.000
379.258	132.135	230.000
205.281	69.678	231.000
205.040	70.566	231.000
306.542	389.707	232.000
305.660	388.549	232.000
53.796	247.413	233.000
53.935	247.776	233.000
53.996	248.845	233.000
53.890	248.377	233.000
54.997	247.395	233.000
55.566	246.371	233.000
54.893	246.880	233.000
55.540	247.885	233.000
496.250	348.205	234.000
497.332	348.539	234.000
497.040	349.543	234.000
180.563	390.990	235.000
179.465	391.653	235.000
555.841	275.399	236.000
557.390	275.457	236.000
557.124	274.329	236.000
173.868	135.385	237.000
172.637	134.851	237.000
174.235	134.927	237.000
173.790	134.753	237.000
496.387	350.981	238.000
496.588	350.712	238.000
610.342	299.444	239.000
609.931	300.973	239.000
609.532	300.784	239.000
609.361	300.290	239.000
608.664	299.857	239.000
179.935	213.822	240.000
179.710	213.995	240.000
179.502	213.665	240.000
178.490	214.190	240.000
179.365	213.858	240.000
179.427	214.190	240.000
179.111	213.903	240.000
231.037	221.269	241.000
230.171	222.471	241.000
354.669	194.393	242.000
354.770	195.230	242.000
53.869	247.411	243.000
54.387	246.678	243.000
54.796	246.679	243.000
54.745	246.704	243.000
54.510	246.633	243.000
54.267	246.647	243.000
54.327	246.629	243.000
179.062	395.502	244.000
179.884	395.760	244.000
421.610	356.323	245.000
421.904	357.316	245.000
420.983	356.849	245.000
421.048	356.741	245.000
421.259	357.048	245.000
420.278	357.807	245.000
419.026	356.476	245.000
418.805	355.910	245.000
553.984	271.972	246.000
553.345	272.036	246.000
553.214	275.097	246.000
553.792	276.073	246.000
179.933	213.805	247.000
179.390	213.522	247.000
54.730	248.054	248.000
54.609	246.977	248.000
54.967	246.904	248.000
300.079	225.664	249.000
300.300	225.685	249.000
53.683	246.951	250.000
53.605	246.877	250.000
54.963	246.916	250.000
178.888	392.806	251.000
178.697	392.245	251.000
179.484	391.859	251.000
179.291	392.670	251.000
178.865	391.402	251.000
180.079	391.054	251.000
179.444	211.965	252.000
179.352	212.564	252.000
178.482	213.111	252.000
178.921	213.626	252.000
177.700	213.122	252.000
21.810	432.875	253.000
21.715	432.415	253.000
22.080	432.367	253.000
22.254	433.078	253.000
22.447	432.998	253.000
196.504	36.552	254.000
196.167	37.779	254.000
602.305	299.415	255.000
601.899	299.689	255.000
602.872	299.426	255.000
602.280	299.205	255.000
602.335	299.726	255.000
603.072	300.518	255.000
603.066	300.038	255.000
603.000	299.963	255.000
603.541	300.204	255.000
58.090	473.675	256.000
58.639	473.786	256.000
178.540	213.171	257.000
178.422	213.025	257.000
175.732	140.636	258.000
176.126	140.932	258.000
54.342	246.072	259.000
55.105	246.823	259.000
54.012	246.605	259.000
418.879	355.450	260.000
421.183	355.188	260.000
557.834	275.270	261.000
556.961	272.601	261.000
558.983	274.197	261.000
559.948	274.760	261.000
559.207	274.299	261.000
557.327	272.522	261.000
556.880	273.130	261.000
556.510	274.423	261.000
178.839	213.704	262.000
179.486	213.381	262.000
179.260	213.468	262.000
179.343	212.712	262.000
179.483	212.893	262.000
179.064	212.913	262.000
311.466	107.462	263.000
311.591	107.432	263.000
312.385	107.822	263.000
312.756	108.357	263.000
312.661	107.900	263.000
312.472	107.723	263.000
312.937	106.779	263.000
312.298	106.948	263.000
312.812	106.898	263.000
352.051	104.151	264.000
353.460	104.785	264.000
353.125	103.137	264.000
176.458	139.708	265.000
176.804	140.456	265.000
437.036	101.562	266.000
436.384	101.702	266.000
435.352	103.807	266.000
21.679	432.721	267.000
21.365	432.496	267.000
21.026	432.615	267.000
21.664	433.689	267.000
22.189	433.134	267.000
22.199	433.639	267.000
22.534	434.989	267.000
53.571	246.099	268.000
53.247	245.290	268.000
270.207	420.575	269.000
270.192	419.386	269.000
270.436	417.303	269.000
272.042	418.857	269.000
273.029	418.131	269.000
274.172	417.213	269.000
274.766	417.461	269.000
274.241	416.233	269.000
273.402	415.974	269.000
603.829	300.409	270.000
603.850	301.482	270.000
604.564	301.556	270.000
603.918	300.344	270.000
603.134	299.238	270.000
602.271	298.877	270.000
601.583	298.765	270.000
601.778	298.515	270.000
602.433	298.118	270.000
603.178	298.626	270.000
602.459	299.672	270.000
602.197	300.050	270.000
602.293	299.508	270.000
603.435	299.203	270.000
604.365	299.304	270.000
604.440	299.520	270.000
606.053	298.951	270.000
605.976	297.566	270.000
51.507	243.090	271.000
52.035	242.450	271.000
333.333	144.821	272.000
333.816	144.536	272.000
431.326	133.764	273.000
431.418	133.573	273.000
431.072	133.263	273.000
435.756	102.894	274.000
435.518	103.026	274.000
51.089	243.226	275.000
49.906	243.976	275.000
49.867	242.930	275.000
49.835	243.592	275.000
50.561	243.060	275.000
50.097	242.601	275.000
50.744	241.847	275.000
51.373	242.813	275.000
51.894	243.587	275.000
199.416	179.084	276.000
198.709	178.336	276.000
197.463	178.300	276.000
334.808	144.610	277.000
334.030	147.099	277.000
334.147	145.703	277.000
314.367	107.231	278.000
314.632	107.969	278.000
436.572	101.928	279.000
436.696	101.678	279.000
438.005	100.528	279.000
438.260	99.930	279.000
438.211	99.603	279.000
439.630	99.769	279.000
439.815	99.751	279.000
438.836	99.814	279.000
439.960	99.253	279.000
439.348	99.346	279.000
438.517	98.459	279.000
438.007	98.082	279.000
437.842	97.441	279.000
437.525	97.420	279.000
425.150	175.434	280.000
424.943	175.765	280.000
431.026	133.144	281.000
431.778	133.736	281.000
417.019	355.569	282.000
416.680	356.828	282.000
417.245	356.966	282.000
416.964	357.207	282.000
418.339	356.605	282.000
418.373	356.709	282.000
418.807	356.269	282.000
418.454	356.778	282.000
418.711	358.279	282.000
419.439	359.469	282.000
420.478	358.926	282.000
420.211	359.752	282.000
420.438	358.413	282.000
420.688	358.744	282.000
420.570	358.880	282.000
420.349	360.090	282.000
420.343	359.387	282.000
420.640	359.885	282.000
420.282	358.628	282.000
421.175	359.524	282.000
422.509	360.216	282.000
230.642	223.551	283.000
231.396	222.387	283.000
232.749	222.457	283.000
232.846	222.234	283.000
299.467	225.310	284.000
300.671	225.132	284.000
300.296	224.852	284.000
147.660	386.925	285.000
148.015	386.396	285.000
286.456	96.889	286.000
286.174	95.548	286.000
286.503	95.594	286.000
285.691	96.768	286.000
105.792	379.206	287.000
105.649	380.749	287.000
556.030	274.476	288.000
557.496	274.928	288.000
556.984	274.635	288.000
145.047	384.940	289.000
145.023	385.071	289.000
144.950	385.176	289.000
145.050	385.592	289.000
231.038	221.850	290.000
230.963	221.785	290.000
230.339	221.084	290.000
231.355	221.338	290.000
231.226	221.633	290.000
230.863	223.182	290.000
201.274	39.610	291.000
200.866	40.377	291.000
180.671	213.173	292.000
180.057	213.240	292.000
105.859	380.536	293.000
106.702	380.616	293.000
299.604	224.845	294.000
299.796	225.692	294.000
180.624	213.195	295.000
179.758	213.008	295.000
558.410	274.048	296.000
558.599	275.242	296.000
438.295	97.099	297.000
436.409	97.199	297.000
200.663	251.096	298.000
200.917	250.290	298.000
200.905	251.484	298.000
431.207	133.769	299.000
431.299	133.504	299.000
437.527	95.594	300.000
437.026	95.921	300.000
435.137	95.679	300.000
555.779	276.379	301.000
555.947	275.180	301.000
557.560	274.702	301.000
557.692	274.032	301.000
558.198	273.769	301.000
230.985	315.036	302.000
230.266	316.973	302.000
229.328	316.776	302.000
422.989	360.492	303.000
423.375	360.581	303.000
423.508	360.697	303.000
422.995	359.827	303.000
310.138	110.723	304.000
310.559	111.615	304.000
310.254	110.475	304.000
311.344	110.682	304.000
311.152	110.059	304.000
435.603	96.428	305.000
437.019	96.559	305.000
437.600	96.765	305.000
437.447	97.013	305.000
287.009	99.410	306.000
289.227	98.927	306.000
289.221	97.700	306.000
287.951	97.409	306.000
289.277	99.310	306.000
288.567	99.693	306.000
288.588	100.173	306.000
287.941	100.423	306.000
288.774	101.689	306.000
288.379	99.900	306.000
289.380	98.642	306.000
290.975	98.866	306.000
290.063	98.902	306.000
288.974	99.391	306.000
290.121	98.922	306.000
289.666	99.006	306.000
288.784	98.859	306.000
288.305	99.338	306.000
288.963	101.200	306.000
288.145	99.593	306.000
288.446	99.876	306.000
288.740	102.058	306.000
289.703	101.712	306.000
289.244	101.152	306.000
230.375	316.267	307.000
231.080	315.716	307.000
228.761	317.042	307.000
227.939	314.500	307.000
228.748	313.630	307.000
227.957	314.985	307.000
346.806	79.859	308.000
346.736	80.027	308.000
346.644	80.042	308.000
346.673	79.961	308.000
346.495	80.032	308.000
423.498	362.751	309.000
423.257	361.372	309.000
424.013	361.800	309.000
424.556	361.349	309.000
437.369	97.887	310.000
437.676	97.845	310.000
437.679	98.348	310.000
436.238	98.989	310.000
436.067	98.942	310.000
427.758	425.882	311.000
428.127	425.320	311.000
310.431	109.421	312.000
311.084	108.891	312.000
146.997	202.341	313.000
147.051	202.391	313.000
180.421	213.057	314.000
179.841	212.342	314.000
310.877	108.653	315.000
311.123	108.777	315.000
310.658	110.348	315.000
310.772	110.657	315.000
431.212	133.111	316.000
430.899	133.129	316.000
430.750	133.842	316.000
431.267	133.218	316.000
430.521	133.705	316.000
431.208	133.707	316.000
436.851	97.887	317.000
436.084	98.313	317.000
129.259	304.837	318.000
129.560	305.016	318.000
130.004	303.655	318.000
129.281	305.382	318.000
129.479	304.713	318.000
128.942	302.284	318.000
127.178	302.783	318.000
309.774	111.631	319.000
310.387	112.926	319.000
310.155	113.182	319.000
148.231	201.564	320.000
147.658	201.761	320.000
144.962	200.875	321.000
145.894	201.330	321.000
145.247	200.362	321.000
145.207	200.531	321.000
305.802	160.929	322.000
305.750	160.753	322.000
427.471	356.806	323.000
426.743	355.836	323.000
144.743	198.552	324.000
145.270	198.856	324.000
144.288	199.385	324.000
146.179	201.409	324.000
147.064	200.185	324.000
147.316	199.110	324.000
147.688	198.818	324.000
242.018	321.645	325.000
242.329	322.138	325.000
242.285	322.526	325.000
242.177	321.890	325.000
96.830	194.805	326.000
96.979	195.845	326.000
431.547	133.767	327.000
431.402	133.616	327.000
432.108	133.375	327.000
431.553	133.284	327.000
150.454	56.692	328.000
150.670	57.050	328.000
312.317	114.760	329.000
312.565	114.153	329.000
312.794	113.899	329.000
311.558	113.886	329.000
345.070	146.650	330.000
346.752	147.332	330.000
96.411	194.722	331.000
95.815	194.620	331.000
95.262	194.211	331.000
94.617	192.762	331.000
429.001	355.731	332.000
428.394	355.292	332.000
342.892	149.407	333.000
342.458	149.966	333.000
312.157	113.570	334.000
312.086	113.312	334.000
425.055	355.409	335.000
425.099	354.661	335.000
312.799	114.381	336.000
313.284	114.198	336.000
313.653	113.813	336.000
313.025	114.886	336.000
313.393	114.807	336.000
313.733	115.108	336.000
313.537	114.689	336.000
312.731	114.611	336.000
115.796	169.400	337.000
116.227	169.638	337.000
431.302	133.716	338.000
431.655	133.109	338.000
431.356	133.448	338.000
94.337	193.794	339.000
95.802	194.608	339.000
425.057	356.011	340.000
426.257	357.557	340.000
427.210	355.832	340.000
427.244	356.256	340.000
431.244	134.123	341.000
431.392	133.642	341.000
431.634	133.124	341.000
96.115	192.778	342.000
96.674	193.362	342.000
97.209	194.014	342.000
41.434	296.581	343.000
40.849	297.020	343.000
231.789	224.420	344.000
231.600	225.066	344.000
289.021	442.995	345.000
289.286	442.891	345.000
288.948	443.218	345.000
313.353	113.245	346.000
313.277	113.247	346.000
313.458	113.660	346.000
313.638	113.384	346.000
313.871	113.035	346.000
313.872	112.812	346.000
313.932	112.862	346.000
313.300	112.963	346.000
313.566	113.540	346.000
314.077	113.980	346.000
41.460	296.326	347.000
41.145	297.961	347.000
41.561	298.832	347.000
241.909	323.196	348.000
241.671	322.601	348.000
240.362	323.416	348.000
180.996	213.860	349.000
180.683	213.479	349.000
179.980	213.331	349.000
350.128	145.633	350.000
349.546	148.823	350.000
346.768	149.860	350.000
346.938	149.080	350.000
346.551	148.997	350.000
346.221	149.802	350.000
344.308	151.289	350.000
35.220	299.426	351.000
36.056	299.093	351.000
35.510	299.532	351.000
35.943	299.558	351.000
36.696	298.415	351.000
179.972	214.137	352.000
180.428	214.159	352.000
291.110	427.333	353.000
290.895	427.521	353.000
431.022	133.352	354.000
431.067	133.541	354.000
179.543	213.849	355.000
179.944	214.113	355.000
179.467	214.858	355.000
178.878	215.335	355.000
178.718	215.508	355.000
37.703	297.926	356.000
38.073	297.779	356.000
37.004	298.046	356.000
38.164	297.669	356.000
22.556	188.209	357.000
21.042	189.191	357.000
431.138	133.561	358.000
430.863	133.282	358.000
431.232	133.572	358.000
432.159	133.181	358.000
431.673	134.170	358.000
299.498	225.947	359.000
299.838	225.082	359.000
299.667	225.465	359.000
178.193	215.124	360.000
178.762	215.061	360.000
38.462	295.489	361.000
39.162	295.794	361.000
38.651	295.601	361.000
39.579	297.446	361.000
39.979	298.737	361.000
39.713	299.237	361.000
38.769	299.383	361.000
37.638	301.090	361.000
37.599	300.434	361.000
38.783	301.229	361.000
39.321	301.465	361.000
38.297	300.959	361.000
38.742	301.416	361.000
37.219	300.274	361.000
37.162	300.160	361.000
178.942	214.923	362.000
178.820	215.404	362.000
393.370	195.204	363.000
392.310	196.009	363.000
392.499	196.412	363.000
391.765	196.390	363.000
392.483	195.383	363.000
431.170	133.526	364.000
430.491	134.090	364.000
431.043	133.860	364.000
178.833	215.919	365.000
179.148	215.533	365.000
178.969	215.161	365.000
179.530	215.761	365.000
179.072	215.693	365.000
343.845	148.400	366.000
345.642	146.209	366.000
345.607	146.019	366.000
345.530	147.498	366.000
47.957	334.460	367.000
47.538	334.026	367.000
48.707	334.305	367.000
48.795	332.879	367.000
47.301	333.852	367.000
47.615	332.820	367.000
47.982	333.847	367.000
48.889	334.762	367.000
48.123	334.467	367.000
49.503	333.865	367.000
50.029	336.699	367.000
254.649	83.336	368.000
254.622	83.412	368.000
254.531	83.385	368.000
254.724	83.477	368.000
254.782	83.452	368.000
36.196	299.598	369.000
37.646	301.300	369.000
38.740	300.086	369.000
37.656	300.333	369.000
38.443	300.852	369.000
37.588	302.434	369.000
300.099	455.173	370.000
300.715	453.525	370.000
300.432	454.244	370.000
431.097	133.833	371.000
431.312	134.272	371.000
400.799	228.123	372.000
400.776	228.171	372.000
24.311	445.666	373.000
24.263	444.930	373.000
400.670	228.313	374.000
401.005	228.128	374.000
400.581	228.209	374.000
400.993	227.751	374.000
400.600	227.997	374.000
37.881	302.650	375.000
36.761	299.725	375.000
35.443	299.214	375.000
19.177	445.583	376.000
20.052	446.174	376.000
19.078	447.606	376.000
-13.641	240.130	377.000
-13.507	239.329	377.000
30.069	290.416	378.000
28.771	289.459	378.000
28.414	290.657	378.000
28.335	291.756	378.000
29.321	292.579	378.000
28.841	294.290	378.000
147.784	494.107	379.000
147.720	493.795	379.000
148.524	494.558	379.000
139.154	207.224	380.000
139.370	206.784	380.000
139.754	206.629	380.000
160.590	200.149	381.000
160.186	200.563	381.000
160.979	199.850	381.000
160.318	199.514	381.000
161.248	198.403	381.000
214.491	244.790	382.000
213.387	244.061	382.000
213.467	243.944	382.000
149.796	115.051	383.000
150.756	114.441	383.000
151.270	114.266	383.000
151.503	114.315	383.000
152.461	115.344	383.000
152.552	115.493	383.000
152.233	115.144	383.000
150.973	114.891	383.000
150.755	114.739	383.000
150.400	114.723	383.000
150.698	115.214	383.000
275.380	248.606	384.000
275.257	248.532	384.000
423.975	355.784	385.000
423.727	356.688	385.000
423.978	356.704	385.000
423.568	356.909	385.000
423.940	356.775	385.000
423.544	358.169	385.000
423.011	357.918	385.000
421.654	357.287	385.000
397.674	135.727	386.000
396.884	134.400	386.000
518.077	290.540	387.000
519.167	290.774	387.000
521.378	291.447	387.000
257.869	394.619	388.000
257.718	394.439	388.000
258.396	395.055	388.000
258.346	395.132	388.000
258.302	395.072	388.000
257.919	395.343	388.000
258.451	395.353	388.000
258.053	395.515	388.000
257.923	395.350	388.000
274.078	400.124	389.000
273.940	400.063	389.000
274.175	400.741	389.000
274.150	400.522	389.000
273.907	400.822	389.000
274.140	400.921	389.000
273.676	400.049	389.000
273.785	400.103	389.000
344.299	329.278	390.000
344.210	329.612	390.000
343.898	329.185	390.000
344.355	329.453	390.000
344.380	329.018	390.000
344.398	329.215	390.000
343.589	329.639	390.000
343.608	329.633	390.000
344.017	329.585	390.000
344.204	329.210	390.000
344.005	329.672	390.000
344.116	329.618	390.000
344.053	329.319	390.000
370.214	342.745	391.000
370.395	342.653	391.000
370.328	342.731	391.000
369.881	343.173	391.000
205.462	60.717	392.000
206.327	61.134	392.000
207.691	60.927	392.000
376.921	211.299	393.000
376.503	210.952	393.000
377.158	211.340	393.000
71.974	230.256	394.000
72.190	229.854	394.000
72.083	230.243	394.000
72.347	230.024	394.000
140.500	219.249	395.000
142.158	218.722	395.000
142.778	217.618	395.000
143.351	217.572	395.000
143.016	217.316	395.000
143.776	217.636	395.000
318.194	448.576	396.000
318.189	448.211	396.000
319.952	450.254	396.000
319.301	449.849	396.000
319.469	450.003	396.000
319.661	450.102	396.000
196.188	210.618	397.000
197.385	210.119	397.000
197.555	208.611	397.000
197.190	208.019	397.000
197.366	207.403	397.000
197.505	207.625	397.000
197.819	207.589	397.000
198.115	206.270	397.000
198.194	206.180	397.000
197.710	206.471	397.000
480.914	322.656	398.000
480.470	322.341	398.000
522.026	186.187	399.000
522.136	186.074	399.000
159.634	424.562	400.000
159.247	424.951	400.000
158.585	425.052	400.000
159.771	423.654	400.000
159.825	424.517	400.000
160.034	424.040	400.000
160.838	424.152	400.000
160.501	424.328	400.000
50.005	245.352	401.000
49.897	244.114	401.000
49.366	243.755	401.000
50.432	242.711	401.000
51.851	242.594	401.000
52.180	241.805	401.000
51.882	242.027	401.000
51.808	243.014	401.000
51.551	244.165	401.000
52.100	244.389	401.000
51.550	244.803	401.000
51.621	244.482	401.000
50.975	244.780	401.000
208.984	232.176	402.000
209.483	231.820	402.000
209.353	233.587	402.000
201.799	124.404	403.000
201.480	125.188	403.000
202.405	124.531	403.000
200.958	124.375	403.000
199.877	124.657	403.000
198.932	125.267	403.000
200.495	124.054	403.000
200.171	123.330	403.000
200.865	123.604	403.000
221.633	32.406	404.000
222.147	34.651	404.000
395.628	135.015	405.000
397.079	134.591	405.000
395.448	135.885	405.000
394.647	137.134	405.000
395.180	136.651	405.000
394.528	136.078	405.000
146.273	75.737	406.000
146.794	76.306	406.000
146.526	77.268	406.000
145.811	76.700	406.000
146.112	78.186	406.000
438.789	74.460	407.000
439.097	72.331	407.000
439.439	72.769	407.000
439.588	73.118	407.000
439.603	72.588	407.000
439.552	72.067	407.000
439.661	73.416	407.000
439.076	73.025	407.000
438.867	73.856	407.000
439.580	73.347	407.000
440.790	71.912	407.000
202.839	160.694	408.000
203.355	160.373	408.000
205.085	160.175	408.000
204.929	159.935	408.000
204.768	160.493	408.000
203.775	160.303	408.000
202.968	159.355	408.000
203.002	159.517	408.000
333.811	116.023	409.000
334.197	115.785	409.000
335.672	117.041	409.000
335.580	117.242	409.000
162.498	198.750	410.000
162.915	199.286	410.000
163.896	198.982	410.000
163.336	198.719	410.000
163.697	197.575	410.000
163.862	198.040	410.000
163.989	198.412	410.000
29.553	294.069	411.000
28.693	294.880	411.000
28.262	294.170	411.000
30.082	294.779	411.000
103.358	371.154	412.000
103.566	370.775	412.000
103.551	370.810	412.000
103.747	370.558	412.000
103.596	371.123	412.000
103.565	371.001	412.000
103.335	370.976	412.000
103.237	371.050	412.000
103.775	371.035	412.000
103.172	370.764	412.000
103.657	371.382	412.000
103.658	370.937	412.000
103.278	371.160	412.000
209.136	232.903	413.000
207.706	231.799	413.000
208.109	232.767	413.000
208.536	233.725	413.000
207.998	232.098	413.000
207.939	233.809	413.000
207.496	234.563	413.000
207.405	235.118	413.000
480.349	322.605	414.000
480.048	322.600	414.000
369.693	342.756	415.000
370.445	343.104	415.000
370.020	342.156	415.000
369.559	342.224	415.000
369.533	342.205	415.000
369.411	342.577	415.000
368.857	342.772	415.000
368.753	342.665	415.000
368.489	342.434	415.000
369.182	341.863	415.000
368.416	341.604	415.000
368.462	341.348	415.000
369.012	340.948	415.000
369.060	341.056	415.000
369.128	341.208	415.000
368.407	341.522	415.000
368.855	341.563	415.000
368.616	341.359	415.000
367.661	341.923	415.000
368.226	341.290	415.000
368.550	340.882	415.000
369.849	340.329	415.000
370.315	340.496	415.000
431.303	133.707	416.000
431.372	133.874	416.000
273.652	400.553	417.000
273.660	400.270	417.000
273.742	400.233	417.000
274.107	400.459	417.000
274.296	400.575	417.000
273.950	400.653	417.000
274.199	400.766	417.000
274.213	400.627	417.000
273.857	400.519	417.000
274.162	400.519	417.000
273.954	400.576	417.000
274.379	400.091	417.000
273.895	399.859	417.000
273.777	399.843	417.000
274.097	400.182	417.000
274.125	400.280	417.000
274.248	399.949	417.000
274.216	399.888	417.000
274.065	399.959	417.000
273.991	399.512	417.000
480.268	322.764	418.000
480.187	322.463	418.000
480.645	322.390	418.000
[truncated: 22,017 more rows]
