# Supplementary material for: The transpeptidase PBP2 governs initial localization and activity of the major cell-wall synthesis machinery in E. coli
Source: eLife. 2020 Feb 20;9:e50629. doi: 10.7554/eLife.50629 (PMC7089770; doi:10.7554/eLife.50629)
Supplement: Source data 1. [file elife-50629-data1.zip › data/fast/PAmCherry/RodZ_2.txt]

X Y ID
110.635	448.665	1.000
110.625	448.476	1.000
110.836	448.613	1.000
146.885	382.910	2.000
145.798	382.698	2.000
146.186	383.308	2.000
145.253	383.093	2.000
145.123	383.883	2.000
142.983	385.700	2.000
163.565	263.314	3.000
163.842	263.378	3.000
163.666	263.348	3.000
163.688	263.736	3.000
163.389	263.349	3.000
163.682	263.651	3.000
163.660	263.418	3.000
163.425	263.366	3.000
163.419	263.494	3.000
163.592	263.470	3.000
163.811	263.379	3.000
163.422	263.484	3.000
163.687	263.616	3.000
163.968	263.235	3.000
163.768	263.167	3.000
163.057	263.781	3.000
163.751	263.275	3.000
160.233	96.661	4.000
160.107	96.407	4.000
160.417	96.472	4.000
160.248	96.835	4.000
160.181	96.435	4.000
160.311	96.201	4.000
160.431	96.322	4.000
160.020	96.316	4.000
160.091	96.308	4.000
159.958	96.803	4.000
160.518	96.184	4.000
181.067	105.262	5.000
181.570	105.204	5.000
181.737	105.459	5.000
181.854	105.204	5.000
181.532	105.037	5.000
180.681	105.470	5.000
181.413	105.143	5.000
181.084	105.105	5.000
121.354	394.945	6.000
122.043	393.672	6.000
122.343	225.328	7.000
122.213	227.002	7.000
122.912	225.435	7.000
121.330	224.437	7.000
259.399	317.575	8.000
260.514	318.236	8.000
261.602	318.275	8.000
252.556	64.091	9.000
255.119	63.435	9.000
309.800	29.583	10.000
310.118	29.709	10.000
310.178	28.090	10.000
359.361	246.502	11.000
359.321	247.242	11.000
359.424	246.504	11.000
360.407	246.226	11.000
360.265	246.498	11.000
360.240	246.298	11.000
360.158	246.138	11.000
359.956	245.593	11.000
359.911	245.922	11.000
359.273	245.056	11.000
92.571	397.891	12.000
92.171	397.896	12.000
48.559	248.381	13.000
49.353	248.360	13.000
49.484	248.275	13.000
48.747	247.597	13.000
47.898	247.050	13.000
48.263	246.726	13.000
48.634	247.393	13.000
49.733	247.821	13.000
48.999	248.226	13.000
49.201	247.553	13.000
49.713	246.509	13.000
50.222	246.967	13.000
49.811	246.678	13.000
49.791	247.106	13.000
49.946	247.243	13.000
50.529	246.779	13.000
52.005	246.410	13.000
52.684	246.132	13.000
52.774	245.792	13.000
52.978	245.429	13.000
53.133	245.954	13.000
53.007	245.712	13.000
52.791	245.461	13.000
52.635	245.734	13.000
52.762	244.081	13.000
53.177	243.612	13.000
52.920	243.913	13.000
52.033	243.922	13.000
53.104	243.747	13.000
52.472	244.201	13.000
52.355	244.251	13.000
52.396	243.310	13.000
52.583	243.675	13.000
52.087	243.312	13.000
51.664	243.419	13.000
294.465	223.740	14.000
294.163	224.721	14.000
294.729	224.768	14.000
463.500	354.063	15.000
463.626	354.899	15.000
463.046	354.538	15.000
462.862	354.104	15.000
463.124	353.924	15.000
93.599	398.403	16.000
93.789	398.377	16.000
93.354	398.605	16.000
92.888	397.945	16.000
93.007	397.841	16.000
93.082	398.158	16.000
92.759	398.684	16.000
92.669	398.490	16.000
303.586	221.559	17.000
303.788	221.920	17.000
303.931	221.674	17.000
303.622	221.595	17.000
303.673	221.938	17.000
303.321	221.524	17.000
303.606	221.779	17.000
304.300	221.799	17.000
303.863	221.424	17.000
303.726	221.660	17.000
304.036	221.729	17.000
303.825	221.888	17.000
303.990	221.485	17.000
304.099	221.892	17.000
142.568	386.225	18.000
141.950	387.696	18.000
159.091	401.941	19.000
158.267	401.920	19.000
158.656	402.033	19.000
158.542	401.901	19.000
158.358	402.128	19.000
150.602	383.941	20.000
150.939	382.922	20.000
150.442	381.447	20.000
150.306	381.513	20.000
181.043	268.986	21.000
180.407	268.826	21.000
180.770	269.701	21.000
163.731	413.822	22.000
164.020	413.787	22.000
159.773	402.142	23.000
159.327	401.775	23.000
160.029	401.674	23.000
160.061	401.329	23.000
141.694	106.186	24.000
142.247	106.182	24.000
142.044	107.426	24.000
260.855	322.917	25.000
260.060	322.694	25.000
260.046	321.226	25.000
258.243	321.201	25.000
260.983	318.998	25.000
437.235	321.545	26.000
433.246	320.953	26.000
154.619	382.542	27.000
153.537	380.899	27.000
163.314	413.305	28.000
163.678	412.824	28.000
163.960	413.739	28.000
254.853	382.753	29.000
254.811	382.401	29.000
293.689	268.917	30.000
294.472	268.546	30.000
433.278	318.434	31.000
433.629	318.104	31.000
433.284	319.078	31.000
432.219	320.956	31.000
139.962	106.142	32.000
138.771	108.373	32.000
139.579	109.190	32.000
139.299	108.565	32.000
138.981	110.099	32.000
27.283	277.432	33.000
26.993	276.636	33.000
27.870	278.134	33.000
27.587	276.824	33.000
29.033	274.792	33.000
223.884	58.186	34.000
221.896	60.251	34.000
408.995	316.610	35.000
407.608	318.269	35.000
409.070	317.338	35.000
21.093	223.604	36.000
20.540	222.917	36.000
20.354	223.664	36.000
20.254	223.680	36.000
20.257	224.712	36.000
20.917	223.778	36.000
77.081	278.187	37.000
76.964	278.329	37.000
77.324	278.210	37.000
77.137	278.325	37.000
76.748	278.099	37.000
77.108	278.304	37.000
77.412	278.164	37.000
77.387	277.969	37.000
141.133	387.246	38.000
141.584	385.548	38.000
139.983	385.759	38.000
140.602	386.383	38.000
139.702	385.756	38.000
138.466	386.360	38.000
159.467	384.152	39.000
160.252	382.152	39.000
159.402	383.663	39.000
158.278	383.082	39.000
25.804	274.567	40.000
25.967	273.911	40.000
25.911	274.456	40.000
26.362	274.241	40.000
293.230	224.933	41.000
292.947	225.597	41.000
293.233	227.935	41.000
293.541	227.604	41.000
293.015	226.951	41.000
292.355	226.966	41.000
171.778	406.995	42.000
171.336	407.141	42.000
171.455	407.063	42.000
171.435	407.076	42.000
25.763	274.499	43.000
26.126	274.155	43.000
25.648	274.544	43.000
134.923	112.737	44.000
135.629	112.469	44.000
137.038	112.439	44.000
171.165	406.829	45.000
171.666	407.232	45.000
171.524	407.118	45.000
171.481	407.199	45.000
171.418	407.249	45.000
171.645	407.141	45.000
51.582	243.059	46.000
51.487	244.063	46.000
51.509	243.797	46.000
312.781	257.758	47.000
312.302	257.644	47.000
25.912	195.549	48.000
25.774	198.932	48.000
228.263	206.722	49.000
229.127	207.094	49.000
228.306	207.950	49.000
139.555	386.134	50.000
140.776	384.952	50.000
141.235	385.559	50.000
140.725	385.453	50.000
140.293	384.818	50.000
139.052	383.800	50.000
137.973	382.688	50.000
137.360	382.927	50.000
137.312	382.503	50.000
139.030	383.292	50.000
141.230	384.172	50.000
142.659	383.820	50.000
144.520	384.191	50.000
143.738	384.583	50.000
142.968	385.794	50.000
51.521	242.714	51.000
52.094	242.814	51.000
51.896	244.115	51.000
51.005	244.158	51.000
51.444	244.723	51.000
51.112	244.951	51.000
51.210	244.354	51.000
51.476	244.038	51.000
50.673	243.947	51.000
50.932	244.387	51.000
133.538	112.286	52.000
134.899	111.901	52.000
140.949	384.339	53.000
140.452	383.535	53.000
141.076	383.356	53.000
132.888	112.243	54.000
134.136	112.431	54.000
133.087	111.260	54.000
133.134	110.185	54.000
132.986	111.219	54.000
131.135	113.690	54.000
131.287	112.271	54.000
160.994	409.517	55.000
161.890	409.852	55.000
161.471	409.787	55.000
303.829	234.866	56.000
302.232	235.973	56.000
302.299	235.858	56.000
301.137	236.459	56.000
301.107	236.953	56.000
301.300	237.542	56.000
301.270	237.566	56.000
303.621	239.482	56.000
302.304	239.739	56.000
304.206	239.222	56.000
305.366	241.542	56.000
303.850	240.896	56.000
304.098	240.038	56.000
303.671	241.965	56.000
304.315	242.299	56.000
161.018	410.006	57.000
161.527	409.636	57.000
143.843	382.267	58.000
144.539	383.075	58.000
153.791	400.210	59.000
154.125	401.053	59.000
145.266	444.826	60.000
144.553	446.696	60.000
145.867	446.198	60.000
144.270	445.419	60.000
143.624	445.932	60.000
145.722	382.479	61.000
144.999	382.831	61.000
222.412	221.509	62.000
222.643	221.686	62.000
341.776	203.820	63.000
342.432	204.585	63.000
13.546	215.450	64.000
13.393	214.853	64.000
142.712	445.869	65.000
143.905	444.487	65.000
144.407	443.933	65.000
144.475	444.377	65.000
146.518	442.409	65.000
146.271	441.004	65.000
153.663	400.217	66.000
154.323	400.743	66.000
147.701	381.891	67.000
147.374	381.324	67.000
444.886	273.264	68.000
444.806	272.787	68.000
149.252	381.810	69.000
148.009	381.018	69.000
146.827	381.379	69.000
370.030	224.638	70.000
369.923	223.450	70.000
403.746	400.561	71.000
403.679	399.431	71.000
190.597	400.473	72.000
190.477	400.811	72.000
194.604	399.757	72.000
191.904	395.877	72.000
369.733	226.061	73.000
369.920	225.270	73.000
370.003	226.037	73.000
370.981	225.240	73.000
115.491	343.527	74.000
118.430	343.839	74.000
162.366	393.326	75.000
162.116	393.997	75.000
162.069	394.187	75.000
159.890	417.965	76.000
159.757	417.984	76.000
159.760	417.715	76.000
283.511	314.127	77.000
285.188	313.277	77.000
285.499	312.850	77.000
284.730	313.999	77.000
283.146	314.973	77.000
11.891	200.401	78.000
11.690	198.834	78.000
13.398	197.450	78.000
14.013	196.741	78.000
150.755	91.287	79.000
150.721	93.330	79.000
148.600	92.649	79.000
14.109	194.332	80.000
14.165	194.301	80.000
13.511	195.401	80.000
143.970	92.618	81.000
143.620	93.442	81.000
143.141	93.358	81.000
141.714	93.686	81.000
142.487	91.774	81.000
137.083	89.785	81.000
135.043	91.619	81.000
134.127	90.716	81.000
134.434	88.308	81.000
136.179	89.961	81.000
234.713	239.880	82.000
234.301	240.009	82.000
234.518	239.372	82.000
11.948	194.888	83.000
12.088	195.118	83.000
10.540	194.662	83.000
7.623	194.633	83.000
66.800	238.943	84.000
66.996	238.743	84.000
66.864	238.977	84.000
275.075	105.374	85.000
275.453	105.109	85.000
275.312	105.010	85.000
480.868	125.713	86.000
481.130	125.883	86.000
235.260	239.804	87.000
234.686	240.122	87.000
234.681	239.049	88.000
234.402	240.012	88.000
234.012	239.207	88.000
481.948	125.614	89.000
481.083	125.402	89.000
234.525	240.011	90.000
234.601	240.054	90.000
275.185	105.329	91.000
275.279	105.361	91.000
275.286	105.519	91.000
275.068	105.316	91.000
275.308	105.313	91.000
275.332	105.337	91.000
275.295	105.279	91.000
275.256	105.317	91.000
275.195	105.274	91.000
275.312	105.329	91.000
234.927	240.012	92.000
235.200	239.060	92.000
288.632	71.413	93.000
287.756	70.979	93.000
286.355	316.063	94.000
286.977	314.448	94.000
31.848	228.809	95.000
31.741	228.936	95.000
153.528	400.365	96.000
154.221	400.244	96.000
234.501	239.922	97.000
234.957	240.002	97.000
234.902	240.244	97.000
234.508	240.002	97.000
199.214	89.675	98.000
199.409	90.001	98.000
199.104	90.309	98.000
199.325	89.877	98.000
198.884	89.895	98.000
199.212	89.566	98.000
199.668	89.908	98.000
199.311	90.142	98.000
199.175	89.604	98.000
199.319	89.793	98.000
199.523	89.958	98.000
199.276	90.219	98.000
199.390	89.774	98.000
199.699	89.700	98.000
199.517	89.928	98.000
199.453	89.843	98.000
199.070	90.428	98.000
198.833	89.663	98.000
199.377	90.033	98.000
199.245	90.193	98.000
199.543	90.060	98.000
199.661	89.965	98.000
199.412	89.800	98.000
199.242	89.865	98.000
199.183	89.838	98.000
199.344	90.147	98.000
199.524	89.931	98.000
198.898	89.883	98.000
199.395	89.792	98.000
199.615	89.750	98.000
199.019	89.704	98.000
199.272	90.111	98.000
199.290	89.868	98.000
199.573	89.736	98.000
199.379	90.183	98.000
199.060	89.785	98.000
199.309	89.881	98.000
199.313	89.811	98.000
199.015	89.911	98.000
199.217	90.168	98.000
198.898	89.989	98.000
199.175	89.918	98.000
199.160	90.128	98.000
198.946	90.020	98.000
199.220	89.940	98.000
199.127	89.801	98.000
199.488	89.644	98.000
198.917	89.965	98.000
199.306	90.140	98.000
199.041	89.954	98.000
199.545	89.733	98.000
199.239	89.827	98.000
199.330	89.970	98.000
199.346	90.027	98.000
199.590	89.989	98.000
198.964	89.823	98.000
199.318	89.893	98.000
199.032	89.962	98.000
199.147	89.943	98.000
199.089	90.078	98.000
199.444	90.310	98.000
199.531	90.222	98.000
198.738	89.989	98.000
199.417	90.093	98.000
199.305	89.998	98.000
199.234	89.942	98.000
199.258	89.769	98.000
199.008	89.913	98.000
199.408	90.001	98.000
199.240	90.135	98.000
199.395	89.697	98.000
199.687	89.912	98.000
199.513	89.835	98.000
199.375	90.000	98.000
199.404	89.944	98.000
199.486	89.735	98.000
199.040	90.096	98.000
199.324	89.944	98.000
199.666	89.884	98.000
199.374	89.945	98.000
199.379	90.209	98.000
199.232	90.256	98.000
199.552	89.876	98.000
199.210	90.118	98.000
199.314	89.669	98.000
199.508	89.591	98.000
199.132	90.004	98.000
199.291	89.988	98.000
199.307	90.173	98.000
199.329	89.991	98.000
199.181	89.668	98.000
199.225	89.412	98.000
199.314	90.103	98.000
199.214	89.746	98.000
199.176	89.950	98.000
199.444	89.852	98.000
199.138	90.343	98.000
199.580	89.992	98.000
199.428	89.615	98.000
199.479	89.702	98.000
199.178	90.164	98.000
199.496	89.734	98.000
199.335	89.623	98.000
199.261	90.031	98.000
199.476	90.067	98.000
198.961	89.859	98.000
199.216	89.997	98.000
199.574	89.842	98.000
199.327	89.862	98.000
199.354	90.063	98.000
199.339	89.668	98.000
199.214	89.840	98.000
199.340	89.957	98.000
199.204	89.889	98.000
199.271	89.898	98.000
199.209	89.800	98.000
198.883	89.911	98.000
199.114	89.951	98.000
199.060	89.588	98.000
199.141	89.754	98.000
199.373	90.084	98.000
199.040	90.024	98.000
198.950	89.858	98.000
199.300	89.699	98.000
199.372	89.663	98.000
199.255	90.005	98.000
199.101	90.008	98.000
199.075	90.156	98.000
199.184	90.159	98.000
199.748	90.074	98.000
199.283	90.032	98.000
199.382	89.813	98.000
199.614	90.464	98.000
199.176	90.328	98.000
199.329	89.745	98.000
199.128	89.959	98.000
199.502	90.119	98.000
199.274	90.132	98.000
199.140	89.762	98.000
199.281	89.875	98.000
199.339	89.985	98.000
199.506	90.035	98.000
199.214	89.532	98.000
199.723	90.003	98.000
199.233	89.970	98.000
199.316	90.243	98.000
199.074	89.631	98.000
199.444	90.109	98.000
199.047	89.977	98.000
199.037	89.844	98.000
199.190	89.685	98.000
199.104	89.838	98.000
199.358	89.998	98.000
199.673	90.313	98.000
199.501	89.815	98.000
199.301	90.594	98.000
199.629	89.772	98.000
199.356	89.790	98.000
199.289	90.305	98.000
199.337	90.084	98.000
199.232	90.004	98.000
199.089	90.018	98.000
199.123	89.698	98.000
199.434	90.009	98.000
199.357	90.199	98.000
199.522	89.913	98.000
199.099	90.037	98.000
199.448	89.808	98.000
199.085	90.238	98.000
199.567	89.929	98.000
199.063	90.053	98.000
199.093	89.950	98.000
199.438	89.867	98.000
199.336	90.026	98.000
199.430	89.984	98.000
199.468	89.925	98.000
199.244	90.002	98.000
199.315	89.942	98.000
199.432	89.838	98.000
199.395	90.106	98.000
199.272	89.978	98.000
199.148	90.339	98.000
199.210	90.528	98.000
199.017	89.934	98.000
199.277	90.021	98.000
199.202	89.984	98.000
199.446	89.966	98.000
199.352	89.920	98.000
199.227	90.151	98.000
199.208	89.750	98.000
199.139	89.995	98.000
199.205	89.796	98.000
199.161	89.816	98.000
199.187	89.953	98.000
199.261	89.878	98.000
199.189	89.587	98.000
199.356	89.898	98.000
199.142	89.940	98.000
235.206	239.320	99.000
234.380	239.451	99.000
234.719	239.826	99.000
234.665	239.193	99.000
235.122	239.609	99.000
234.527	239.211	99.000
40.135	383.927	100.000
40.473	383.944	100.000
85.404	171.503	101.000
85.170	174.121	101.000
86.130	174.746	101.000
84.264	174.256	101.000
73.123	96.398	102.000
73.477	97.278	102.000
73.232	97.163	102.000
72.887	94.260	102.000
104.204	263.080	103.000
104.603	262.410	103.000
109.402	211.502	104.000
110.312	211.032	104.000
169.247	279.238	105.000
169.276	279.163	105.000
168.862	279.076	105.000
169.317	279.297	105.000
169.179	279.077	105.000
169.057	278.990	105.000
169.196	279.334	105.000
169.607	279.092	105.000
169.180	279.222	105.000
169.489	279.199	105.000
169.426	279.421	105.000
169.252	279.242	105.000
168.964	279.244	105.000
169.423	278.978	105.000
169.349	279.013	105.000
169.287	278.730	105.000
169.288	279.172	105.000
169.164	278.851	105.000
169.324	279.070	105.000
169.156	279.119	105.000
169.107	279.037	105.000
168.954	279.114	105.000
168.830	279.145	105.000
169.021	279.176	105.000
169.237	279.202	105.000
159.353	119.966	106.000
159.198	120.155	106.000
161.119	121.377	106.000
195.394	261.951	107.000
196.282	262.025	107.000
194.718	261.329	107.000
193.986	260.784	107.000
242.029	419.332	108.000
241.694	419.428	108.000
241.602	419.687	108.000
241.561	419.363	108.000
241.418	419.443	108.000
241.769	419.731	108.000
242.002	419.657	108.000
241.875	419.880	108.000
241.539	420.238	108.000
237.273	369.898	109.000
237.279	369.531	109.000
199.374	90.004	110.000
199.585	90.240	110.000
199.453	90.419	110.000
199.463	89.840	110.000
199.461	89.835	110.000
199.370	89.791	110.000
228.331	220.830	111.000
228.457	219.242	111.000
229.605	218.702	111.000
234.940	239.461	112.000
234.567	240.226	112.000
234.771	239.643	112.000
270.863	209.572	113.000
270.834	209.413	113.000
271.081	209.361	113.000
270.406	209.212	113.000
271.141	208.586	113.000
270.616	209.124	113.000
270.907	209.024	113.000
270.922	209.473	113.000
371.186	214.189	114.000
369.832	214.319	114.000
369.684	214.416	114.000
370.440	215.009	114.000
371.256	215.061	114.000
371.162	215.360	114.000
370.404	215.753	114.000
397.792	220.450	115.000
397.471	219.574	115.000
397.472	220.126	115.000
397.187	220.124	115.000
458.898	206.673	116.000
457.101	205.083	116.000
456.724	204.575	116.000
475.422	132.426	117.000
475.628	130.965	117.000
475.324	131.696	117.000
475.036	131.815	117.000
474.555	131.899	117.000
474.353	132.507	117.000
474.511	133.479	117.000
119.992	256.969	118.000
118.561	256.361	118.000
271.478	238.480	119.000
273.238	238.663	119.000
155.476	301.427	120.000
157.540	301.466	120.000
158.885	301.715	120.000
159.241	300.980	120.000
159.019	300.552	120.000
158.581	300.296	120.000
207.584	340.208	121.000
207.384	340.200	121.000
206.718	339.279	121.000
206.518	339.744	121.000
226.303	430.236	122.000
226.004	429.945	122.000
224.294	428.397	122.000
256.113	316.355	123.000
255.714	315.904	123.000
255.934	316.052	123.000
354.309	67.033	124.000
354.323	69.617	124.000
355.528	68.716	124.000
92.184	353.404	125.000
93.310	354.455	125.000
40.478	384.434	126.000
40.268	384.058	126.000
39.926	384.109	126.000
40.445	384.340	126.000
40.346	384.225	126.000
40.088	384.340	126.000
238.974	370.435	127.000
239.443	371.773	127.000
239.033	372.182	127.000
238.463	370.799	127.000
236.903	369.925	127.000
457.585	205.069	128.000
455.496	205.118	128.000
456.947	206.361	128.000
458.115	206.800	128.000
108.363	209.693	129.000
108.182	210.383	129.000
108.339	209.981	129.000
108.432	212.112	129.000
109.393	210.584	129.000
107.020	211.398	129.000
105.654	211.656	129.000
105.614	211.289	129.000
106.682	211.109	129.000
104.996	211.276	129.000
178.044	266.848	130.000
178.446	267.426	130.000
178.125	269.157	130.000
177.735	269.294	130.000
178.831	270.046	130.000
179.892	270.080	130.000
179.805	270.924	130.000
180.174	270.256	130.000
178.641	269.024	130.000
179.604	269.419	130.000
179.977	268.784	130.000
179.635	268.001	130.000
179.483	267.842	130.000
178.868	267.483	130.000
179.588	267.847	130.000
234.494	240.020	131.000
234.593	239.310	131.000
232.639	219.978	132.000
233.354	220.626	132.000
232.158	220.371	132.000
230.960	219.722	132.000
230.468	220.392	132.000
378.431	136.303	133.000
378.403	136.192	133.000
377.841	136.007	133.000
378.289	135.733	133.000
378.222	136.163	133.000
377.899	136.150	133.000
378.302	135.881	133.000
378.628	136.236	133.000
462.105	190.722	134.000
462.136	190.954	134.000
462.002	191.180	134.000
91.454	354.149	135.000
90.524	354.612	135.000
88.675	354.702	135.000
89.301	353.613	135.000
90.833	352.680	135.000
91.165	350.774	135.000
92.230	351.151	135.000
92.545	348.706	135.000
92.039	349.308	135.000
109.671	258.177	136.000
109.604	257.928	136.000
172.580	386.897	137.000
173.204	388.469	137.000
171.630	387.683	137.000
172.082	385.994	137.000
233.008	293.165	138.000
232.457	293.775	138.000
233.028	294.814	138.000
232.472	295.989	138.000
353.248	69.828	139.000
354.391	69.055	139.000
354.557	69.394	139.000
256.178	315.745	140.000
256.118	315.986	140.000
177.109	135.301	141.000
177.155	136.078	141.000
175.461	136.212	141.000
176.445	134.788	141.000
177.013	135.073	141.000
175.701	136.867	141.000
175.095	137.063	141.000
175.505	137.842	141.000
199.429	90.301	142.000
199.526	90.345	142.000
199.245	90.324	142.000
199.508	89.976	142.000
199.190	89.855	142.000
199.623	89.760	142.000
199.779	90.307	142.000
199.472	89.920	142.000
199.563	90.359	142.000
369.502	216.237	143.000
370.488	214.727	143.000
370.152	215.504	143.000
371.452	214.117	143.000
371.493	214.568	143.000
372.526	215.254	143.000
372.935	215.425	143.000
373.316	215.979	143.000
347.599	15.643	144.000
345.389	14.897	144.000
76.628	91.953	145.000
73.425	91.561	145.000
72.769	90.378	145.000
72.474	91.294	145.000
72.741	91.312	145.000
72.311	93.072	145.000
157.148	315.340	146.000
157.365	315.173	146.000
157.827	315.044	146.000
167.654	176.361	147.000
166.377	175.938	147.000
255.825	316.986	148.000
256.255	315.536	148.000
299.618	326.244	149.000
299.984	326.532	149.000
299.912	326.186	149.000
375.698	234.909	150.000
373.762	233.696	150.000
373.885	232.299	150.000
372.527	232.279	150.000
372.437	232.389	150.000
372.111	232.745	150.000
372.249	233.868	150.000
40.373	384.768	151.000
40.296	384.151	151.000
40.385	384.113	151.000
40.112	384.538	151.000
40.157	384.624	151.000
40.260	383.895	151.000
40.326	384.497	151.000
40.531	384.842	151.000
231.433	295.720	152.000
232.766	294.490	152.000
233.642	294.090	152.000
233.614	293.499	152.000
232.569	293.354	152.000
232.697	292.704	152.000
232.956	292.194	152.000
234.810	291.940	152.000
235.506	292.542	152.000
234.543	291.894	152.000
233.139	291.642	152.000
229.950	220.778	153.000
229.943	220.213	153.000
230.008	219.861	153.000
229.755	219.990	153.000
226.824	221.525	153.000
225.699	224.613	153.000
224.076	225.311	153.000
223.538	227.209	153.000
299.387	326.423	154.000
299.539	325.921	154.000
299.810	326.385	154.000
74.513	90.804	155.000
73.683	90.238	155.000
72.574	91.389	155.000
71.355	92.107	155.000
72.607	93.349	155.000
72.906	92.920	155.000
71.833	92.365	155.000
72.918	92.374	155.000
174.555	138.262	156.000
173.458	138.940	156.000
173.687	139.492	156.000
261.344	378.028	157.000
260.980	377.423	157.000
90.838	349.170	158.000
91.422	350.824	158.000
91.582	166.814	159.000
91.257	167.392	159.000
92.589	166.157	159.000
108.380	256.480	160.000
113.011	257.213	160.000
199.299	90.444	161.000
199.580	90.369	161.000
199.653	90.250	161.000
199.536	90.381	161.000
375.036	233.140	162.000
374.941	232.388	162.000
373.573	231.119	162.000
373.504	230.752	162.000
373.336	231.763	162.000
373.526	233.021	162.000
373.036	232.747	162.000
373.833	232.536	162.000
372.872	232.894	162.000
371.567	232.948	162.000
140.328	385.486	163.000
140.151	384.084	163.000
222.486	226.854	164.000
222.930	225.874	164.000
222.870	224.116	164.000
222.998	224.483	164.000
222.910	224.906	164.000
222.152	223.756	164.000
223.041	222.105	164.000
223.069	224.062	164.000
270.574	208.829	165.000
270.588	208.831	165.000
270.458	209.200	165.000
270.233	209.762	165.000
270.939	209.269	165.000
55.136	427.322	166.000
55.293	426.741	166.000
55.159	427.715	166.000
54.796	426.815	166.000
53.823	425.717	166.000
110.566	258.429	167.000
109.839	258.370	167.000
109.289	258.835	167.000
110.376	257.909	167.000
108.569	258.439	167.000
109.020	259.295	167.000
108.602	260.354	167.000
108.162	261.956	167.000
107.156	261.985	167.000
109.388	262.928	167.000
171.276	137.787	168.000
171.134	138.696	168.000
229.533	271.253	169.000
229.836	272.106	169.000
171.814	137.695	170.000
170.683	136.131	170.000
170.084	136.354	170.000
171.036	137.084	170.000
199.669	90.212	171.000
199.226	90.382	171.000
178.214	270.659	172.000
178.612	270.508	172.000
180.351	271.504	172.000
169.372	278.880	173.000
169.675	279.014	173.000
169.479	279.095	173.000
169.488	279.358	173.000
169.456	278.788	173.000
169.134	279.446	173.000
169.040	279.276	173.000
169.306	279.449	173.000
169.355	279.131	173.000
169.246	278.748	173.000
72.976	95.647	174.000
73.228	95.788	174.000
73.343	95.761	174.000
72.749	97.867	174.000
91.423	170.268	175.000
92.392	169.492	175.000
349.809	176.521	176.000
349.124	178.811	176.000
349.074	178.265	176.000
350.225	178.269	176.000
172.045	138.475	177.000
172.926	138.906	177.000
174.287	138.300	177.000
174.576	138.973	177.000
172.309	139.326	177.000
221.365	224.658	178.000
221.127	225.077	178.000
221.405	224.857	178.000
221.567	224.995	178.000
221.393	224.714	178.000
220.730	225.738	178.000
221.268	226.973	178.000
270.347	208.998	179.000
270.303	209.279	179.000
270.399	209.039	179.000
270.655	209.500	179.000
314.935	111.589	180.000
315.755	109.988	180.000
314.296	109.008	180.000
313.124	109.621	180.000
313.153	109.732	180.000
312.400	108.876	180.000
313.123	108.017	180.000
312.853	109.146	180.000
311.399	110.220	180.000
371.691	233.564	181.000
371.591	233.343	181.000
371.451	234.147	181.000
371.237	233.856	181.000
181.540	268.662	182.000
181.038	269.607	182.000
181.911	269.356	182.000
182.837	269.209	182.000
183.313	269.194	182.000
182.710	268.653	182.000
181.939	268.050	182.000
139.455	382.434	183.000
140.946	381.709	183.000
148.692	400.306	184.000
147.970	399.688	184.000
147.468	400.236	184.000
149.192	399.194	184.000
298.752	325.786	185.000
300.227	326.006	185.000
300.239	326.099	185.000
174.102	379.471	186.000
172.332	378.541	186.000
270.092	208.869	187.000
270.186	209.091	187.000
169.052	279.255	188.000
168.988	278.933	188.000
169.096	279.137	188.000
168.897	279.213	188.000
169.110	279.632	188.000
169.421	279.215	188.000
169.573	279.341	188.000
169.483	279.250	188.000
169.557	279.344	188.000
169.552	279.043	188.000
90.051	348.300	189.000
90.470	348.084	189.000
109.922	261.805	190.000
110.296	261.741	190.000
109.699	261.463	190.000
109.245	262.440	190.000
109.950	260.313	190.000
270.319	208.999	191.000
270.660	208.598	191.000
270.130	209.331	191.000
270.038	208.276	191.000
170.632	381.894	192.000
171.853	381.944	192.000
45.480	203.818	193.000
44.501	204.933	193.000
44.738	204.595	193.000
45.445	203.704	193.000
46.326	203.675	193.000
46.877	204.374	193.000
46.064	204.969	193.000
46.722	204.288	193.000
48.267	204.342	193.000
48.790	204.511	193.000
49.768	204.727	193.000
49.990	203.978	193.000
50.922	203.427	193.000
185.103	266.812	194.000
184.012	266.047	194.000
183.845	265.991	194.000
183.384	266.206	194.000
183.720	265.998	194.000
184.137	266.464	194.000
184.729	267.026	194.000
184.627	265.209	194.000
185.142	266.136	194.000
92.082	350.866	195.000
91.093	350.572	195.000
90.237	351.487	195.000
89.602	351.771	195.000
89.109	352.631	195.000
88.644	354.019	195.000
87.337	354.510	195.000
85.808	111.666	196.000
85.533	110.370	196.000
85.111	109.814	196.000
214.571	262.584	197.000
214.880	262.836	197.000
169.115	279.397	198.000
169.391	279.126	198.000
169.507	278.991	199.000
169.580	278.273	199.000
298.355	186.474	200.000
298.845	185.078	200.000
298.343	184.579	200.000
420.081	270.506	201.000
419.576	270.617	201.000
418.911	271.835	201.000
418.394	270.236	201.000
418.926	270.257	201.000
420.200	271.830	201.000
420.116	273.343	201.000
419.772	272.476	201.000
418.268	272.913	201.000
416.353	271.403	201.000
416.569	271.290	201.000
416.458	271.869	201.000
417.060	272.733	201.000
116.714	433.632	202.000
119.693	432.949	202.000
120.750	434.135	202.000
119.158	433.893	202.000
119.603	432.652	202.000
119.741	433.529	202.000
120.293	432.215	202.000
119.100	429.892	202.000
119.174	430.075	202.000
118.680	430.344	202.000
137.273	262.424	203.000
137.430	262.242	203.000
137.628	262.402	203.000
137.521	262.471	203.000
360.139	132.712	204.000
360.304	130.894	204.000
359.998	131.152	204.000
383.821	374.506	205.000
384.819	374.656	205.000
92.010	306.546	206.000
91.247	306.031	206.000
186.971	273.193	207.000
186.892	273.802	207.000
186.509	273.559	207.000
186.841	272.219	207.000
185.887	272.701	207.000
91.082	305.993	208.000
90.896	305.711	208.000
91.007	305.901	208.000
150.489	290.250	209.000
150.248	291.446	209.000
148.040	293.222	209.000
148.291	291.946	209.000
147.396	293.163	209.000
147.364	294.221	209.000
147.290	295.373	209.000
115.562	433.008	210.000
115.346	432.681	210.000
117.084	434.340	210.000
133.216	151.540	211.000
133.770	151.147	211.000
132.430	153.347	211.000
130.180	152.418	211.000
129.245	151.674	211.000
435.400	365.096	212.000
436.277	364.174	212.000
435.619	364.070	212.000
435.585	363.123	212.000
145.356	296.850	213.000
144.749	295.187	213.000
144.624	298.811	214.000
145.071	298.282	214.000
88.862	353.342	215.000
89.068	351.855	215.000
89.620	352.446	215.000
104.338	355.638	216.000
102.579	356.346	216.000
103.068	354.576	216.000
104.466	355.217	216.000
50.648	201.115	217.000
49.416	199.655	217.000
103.967	353.199	218.000
105.347	352.455	218.000
145.472	301.411	219.000
143.578	300.845	219.000
143.049	300.174	219.000
144.414	300.598	219.000
143.947	301.399	219.000
144.880	301.657	219.000
21.903	209.505	220.000
21.044	209.416	220.000
22.245	210.148	220.000
23.022	210.395	220.000
22.975	213.160	220.000
23.027	210.713	220.000
22.534	210.180	220.000
23.539	209.948	220.000
140.110	410.386	221.000
140.289	410.001	221.000
139.917	410.767	221.000
140.162	411.071	221.000
140.117	410.327	221.000
221.213	426.954	222.000
223.290	425.837	222.000
122.724	394.930	223.000
124.307	394.365	223.000
139.740	410.782	224.000
140.016	410.045	224.000
157.423	315.128	225.000
157.875	315.260	225.000
121.509	397.139	226.000
120.741	397.497	226.000
120.406	397.772	226.000
121.043	397.642	226.000
123.015	396.952	226.000
123.669	396.153	226.000
123.892	395.841	226.000
124.260	396.184	226.000
123.821	396.085	226.000
123.822	395.621	226.000
140.254	410.458	227.000
140.155	410.288	227.000
177.679	423.226	228.000
177.536	423.007	228.000
298.341	28.015	229.000
298.079	28.946	229.000
507.624	92.121	230.000
507.741	91.385	230.000
358.720	332.443	231.000
359.148	331.609	231.000
209.032	340.159	232.000
208.913	340.459	232.000
209.407	339.688	232.000
208.793	339.948	232.000
209.408	339.959	232.000
209.339	339.798	232.000
210.002	339.795	232.000
412.225	388.418	233.000
410.750	387.935	233.000
411.995	388.268	233.000
413.194	388.955	233.000
414.553	387.884	233.000
36.820	208.655	234.000
37.027	208.590	234.000
255.144	154.295	235.000
256.223	154.876	235.000
77.820	87.894	236.000
77.108	88.693	236.000
76.482	88.576	236.000
75.801	88.424	236.000
103.925	263.216	237.000
105.455	263.238	237.000
106.384	264.023	237.000
210.110	339.434	238.000
210.131	339.659	238.000
209.750	340.603	238.000
208.768	340.114	238.000
208.946	340.488	238.000
209.364	340.518	238.000
209.084	340.418	238.000
209.377	339.978	238.000
209.962	339.526	238.000
209.118	339.682	238.000
140.140	301.827	239.000
139.906	301.542	239.000
139.466	300.695	239.000
256.832	155.661	240.000
257.254	155.589	240.000
257.458	155.448	240.000
257.450	155.472	240.000
107.722	260.785	241.000
108.125	259.670	241.000
110.096	258.999	241.000
110.018	257.159	241.000
67.673	426.127	242.000
68.194	426.474	242.000
209.113	339.630	243.000
208.990	340.421	243.000
114.209	105.313	244.000
114.400	105.991	244.000
114.769	105.006	244.000
256.838	153.713	245.000
257.189	154.313	245.000
199.363	90.473	246.000
199.244	90.455	246.000
199.242	90.017	246.000
199.201	89.987	246.000
199.420	89.658	246.000
199.425	89.945	246.000
199.729	89.850	246.000
199.215	89.604	246.000
199.325	90.230	246.000
199.078	89.780	246.000
199.429	90.084	246.000
199.835	89.859	246.000
199.358	89.878	246.000
199.322	89.747	246.000
198.979	89.733	246.000
199.301	89.920	246.000
199.483	90.041	246.000
199.609	90.063	246.000
199.192	90.010	246.000
199.374	90.118	246.000
199.181	89.775	246.000
199.244	89.914	246.000
199.223	90.040	246.000
199.299	90.015	246.000
199.360	89.762	246.000
199.214	89.939	246.000
199.064	89.818	246.000
199.421	89.959	246.000
198.964	89.746	246.000
199.470	90.226	246.000
199.571	89.714	246.000
199.300	89.934	246.000
198.901	89.564	246.000
199.138	89.813	246.000
199.345	89.872	246.000
199.185	89.942	246.000
199.048	89.559	246.000
199.156	89.503	246.000
199.456	89.711	246.000
199.305	90.033	246.000
199.184	89.676	246.000
199.405	90.007	246.000
199.558	90.040	246.000
199.099	89.934	246.000
199.436	89.902	246.000
199.098	89.836	246.000
199.234	89.661	246.000
199.117	90.060	246.000
199.315	89.909	246.000
199.310	89.813	246.000
199.187	89.744	246.000
199.392	90.359	246.000
199.142	89.941	246.000
199.066	89.964	246.000
199.198	90.109	246.000
199.560	89.879	246.000
199.067	90.042	246.000
199.163	89.988	246.000
199.195	89.882	246.000
199.169	90.260	246.000
199.482	89.825	246.000
199.004	89.876	246.000
199.038	89.874	246.000
199.293	89.896	246.000
199.246	89.676	246.000
199.184	89.916	246.000
199.433	90.039	246.000
199.186	90.004	246.000
199.315	89.886	246.000
199.399	90.030	246.000
199.194	89.940	246.000
199.248	90.023	246.000
199.473	90.011	246.000
199.444	89.908	246.000
199.314	90.017	246.000
199.003	89.613	246.000
198.907	89.859	246.000
199.393	89.953	246.000
199.527	90.064	246.000
199.276	89.946	246.000
199.198	89.840	246.000
199.197	89.683	246.000
199.177	89.987	246.000
199.313	89.862	246.000
199.154	89.686	246.000
199.262	89.714	246.000
199.128	89.872	246.000
198.978	90.077	246.000
198.968	89.798	246.000
198.962	89.823	246.000
199.293	89.962	246.000
198.993	89.692	246.000
199.140	90.058	246.000
199.064	89.943	246.000
199.225	89.936	246.000
199.122	90.163	246.000
198.838	90.296	246.000
199.489	89.726	246.000
199.077	89.826	246.000
199.270	89.890	246.000
199.429	89.787	246.000
199.114	89.881	246.000
199.146	89.817	246.000
199.227	89.676	246.000
198.698	90.122	246.000
199.113	89.878	246.000
199.349	90.054	246.000
198.875	89.822	246.000
199.514	89.580	246.000
199.240	89.896	246.000
199.180	89.721	246.000
199.241	89.894	246.000
199.202	89.832	246.000
199.116	89.949	246.000
198.735	89.699	246.000
199.087	90.188	246.000
199.339	90.088	246.000
199.170	89.704	246.000
198.679	89.978	246.000
199.231	90.278	246.000
199.336	89.745	246.000
198.969	89.675	246.000
199.105	89.793	246.000
198.981	89.933	246.000
199.274	89.672	246.000
198.785	90.028	246.000
198.756	89.921	246.000
198.782	89.697	246.000
198.849	90.050	246.000
199.157	89.909	246.000
198.880	90.232	246.000
198.847	89.719	246.000
199.036	89.643	246.000
199.096	90.016	246.000
199.156	90.054	246.000
198.746	89.873	246.000
198.808	89.831	246.000
198.408	89.985	246.000
198.946	89.716	246.000
198.857	89.557	246.000
199.117	89.642	246.000
199.060	89.743	246.000
198.862	89.926	246.000
199.069	89.934	246.000
198.756	89.968	246.000
198.893	89.630	246.000
199.196	89.994	246.000
199.289	89.755	246.000
199.079	89.769	246.000
198.987	90.241	246.000
198.900	89.632	246.000
198.691	89.873	246.000
198.759	90.014	246.000
199.258	89.840	246.000
199.004	89.548	246.000
199.129	89.935	246.000
198.709	90.097	246.000
199.075	89.701	246.000
199.053	89.877	246.000
199.149	89.717	246.000
198.969	89.700	246.000
199.015	89.698	246.000
198.771	90.017	246.000
199.038	89.614	246.000
199.167	89.893	246.000
198.870	90.136	246.000
199.086	89.816	246.000
199.115	89.666	246.000
199.014	89.561	246.000
199.073	89.834	246.000
209.435	339.736	247.000
209.206	339.526	247.000
208.746	338.943	247.000
111.212	349.918	248.000
112.785	349.353	248.000
82.677	111.814	249.000
82.668	112.342	249.000
81.649	113.628	249.000
82.427	112.776	249.000
208.520	340.371	250.000
208.672	340.732	250.000
208.472	340.082	251.000
208.910	338.656	251.000
225.229	168.115	252.000
225.498	168.687	252.000
221.580	171.258	252.000
221.292	171.579	252.000
222.460	171.667	252.000
208.839	339.928	253.000
208.420	339.223	253.000
208.495	339.495	253.000
209.259	339.220	253.000
208.859	339.123	253.000
208.772	338.674	253.000
208.911	339.186	253.000
209.237	339.261	253.000
208.313	339.360	253.000
209.088	339.888	253.000
114.494	347.165	254.000
114.485	346.362	254.000
350.136	46.324	255.000
349.316	45.813	255.000
350.070	48.894	256.000
349.952	49.895	256.000
350.674	48.739	256.000
17.059	249.328	257.000
18.618	249.349	257.000
18.493	250.327	257.000
18.707	249.570	257.000
81.526	92.063	258.000
79.778	92.234	258.000
80.307	92.085	258.000
80.156	91.882	258.000
81.968	91.458	258.000
261.841	85.540	259.000
261.837	86.934	259.000
23.124	288.487	260.000
22.807	288.236	260.000
23.844	288.804	260.000
23.925	287.704	260.000
23.789	286.553	260.000
23.095	287.697	260.000
23.453	287.685	260.000
23.619	287.753	260.000
23.480	288.214	260.000
22.947	288.350	260.000
22.947	288.769	260.000
23.172	287.819	260.000
22.678	285.448	260.000
54.897	369.788	261.000
54.514	369.033	261.000
55.237	368.344	261.000
54.508	367.724	261.000
54.212	365.838	261.000
53.635	364.729	261.000
54.065	364.940	261.000
52.658	365.865	261.000
50.673	364.437	261.000
41.209	237.206	262.000
41.055	237.627	262.000
41.290	237.584	262.000
41.411	237.874	262.000
41.151	237.572	262.000
41.008	237.418	262.000
41.112	237.314	262.000
41.080	237.476	262.000
40.988	237.212	262.000
40.977	237.238	262.000
41.473	237.619	262.000
40.779	237.798	262.000
41.026	236.627	262.000
41.325	237.524	262.000
41.375	237.365	262.000
41.768	236.056	262.000
41.329	236.337	262.000
42.204	236.628	262.000
42.087	236.920	262.000
135.700	258.803	263.000
135.550	258.913	263.000
135.466	259.006	263.000
135.461	259.539	263.000
167.025	319.552	264.000
167.445	319.635	264.000
167.146	319.814	264.000
167.417	319.380	264.000
167.483	319.451	264.000
167.358	319.974	264.000
166.744	319.653	264.000
166.995	319.507	264.000
167.585	319.561	264.000
167.141	319.721	264.000
167.373	319.610	264.000
167.319	319.892	264.000
167.337	319.438	264.000
167.139	319.875	264.000
167.144	319.587	264.000
167.489	319.812	264.000
181.970	372.571	265.000
181.926	372.612	265.000
181.835	372.540	265.000
181.769	372.733	265.000
181.772	372.341	265.000
181.771	372.451	265.000
181.960	372.608	265.000
181.803	372.571	265.000
182.153	372.737	265.000
181.724	372.644	265.000
181.780	372.969	265.000
181.642	372.812	265.000
181.970	372.721	265.000
181.905	372.708	265.000
181.926	372.683	265.000
181.773	372.649	265.000
181.756	372.315	265.000
181.674	372.918	265.000
181.765	372.627	265.000
181.953	372.807	265.000
181.831	372.870	265.000
181.842	372.865	265.000
181.909	372.922	265.000
181.564	373.153	265.000
200.992	400.945	266.000
201.473	400.411	266.000
200.295	399.087	266.000
201.237	400.246	266.000
201.565	400.794	266.000
201.507	401.433	266.000
201.649	403.755	266.000
201.917	403.315	266.000
213.096	257.729	267.000
212.951	258.478	267.000
211.907	257.303	267.000
211.362	256.653	267.000
259.817	439.102	268.000
261.930	440.427	268.000
261.586	438.717	268.000
264.411	437.903	268.000
220.475	190.141	269.000
220.826	189.362	269.000
221.227	189.842	269.000
222.835	189.536	269.000
223.408	189.376	269.000
222.894	189.241	269.000
223.705	190.255	269.000
221.923	190.057	269.000
222.623	191.071	269.000
221.631	188.958	269.000
221.355	189.277	269.000
220.398	190.969	269.000
229.166	203.613	270.000
229.271	203.288	270.000
229.337	203.181	270.000
228.987	174.301	271.000
229.104	175.161	271.000
229.620	174.799	271.000
284.867	308.036	272.000
285.533	308.086	272.000
286.152	308.976	272.000
285.077	308.419	272.000
286.023	307.912	272.000
286.289	308.037	272.000
285.591	307.976	272.000
285.701	308.027	272.000
274.493	242.912	273.000
270.707	242.585	273.000
271.141	243.128	273.000
323.034	321.505	274.000
320.607	320.531	274.000
320.968	320.419	274.000
323.083	319.686	274.000
322.896	320.963	274.000
315.393	50.753	275.000
313.927	51.814	275.000
362.641	206.195	276.000
361.816	206.491	276.000
46.068	273.371	277.000
46.741	273.512	277.000
46.404	274.167	277.000
46.167	273.569	277.000
46.076	273.514	277.000
190.009	132.488	278.000
189.748	131.722	278.000
189.656	132.728	278.000
190.726	131.654	278.000
189.476	132.994	278.000
307.643	202.424	279.000
307.351	202.465	279.000
328.414	68.975	280.000
328.438	69.100	280.000
327.767	69.245	280.000
328.579	69.123	280.000
328.547	69.178	280.000
328.613	69.083	280.000
328.103	68.986	280.000
328.508	69.061	280.000
328.409	68.963	280.000
29.414	140.023	281.000
29.061	141.112	281.000
28.768	139.507	281.000
28.517	140.808	281.000
44.297	195.720	282.000
44.158	195.806	282.000
44.151	195.648	282.000
44.284	195.763	282.000
43.904	195.648	282.000
44.748	195.884	282.000
102.515	334.187	283.000
102.166	334.556	283.000
102.307	334.278	283.000
130.411	158.054	284.000
130.652	157.628	284.000
131.096	158.034	284.000
178.712	138.001	285.000
177.578	138.729	285.000
176.786	138.617	285.000
177.573	138.587	285.000
178.011	140.051	285.000
178.306	142.701	285.000
157.169	174.749	286.000
157.629	174.449	286.000
226.723	424.864	287.000
225.975	425.714	287.000
225.869	425.121	287.000
487.986	299.431	288.000
489.211	300.377	288.000
497.451	115.846	289.000
497.767	115.724	289.000
82.845	111.328	290.000
81.855	112.961	290.000
82.281	113.835	290.000
83.171	113.577	290.000
135.976	259.280	291.000
135.127	258.766	291.000
135.198	260.499	291.000
214.092	254.937	292.000
212.686	255.402	292.000
212.453	255.843	292.000
212.942	256.248	292.000
212.567	255.835	292.000
213.131	255.449	292.000
212.086	254.713	292.000
210.273	254.119	292.000
208.973	253.511	292.000
211.259	251.439	292.000
211.055	250.029	292.000
212.320	250.244	292.000
211.363	251.245	292.000
211.777	250.824	292.000
268.148	214.653	293.000
268.069	215.429	293.000
267.649	215.054	293.000
231.873	271.419	294.000
231.262	273.191	294.000
230.379	270.855	294.000
227.852	176.274	295.000
226.482	176.865	295.000
226.223	176.308	295.000
46.426	273.416	296.000
46.013	272.988	296.000
46.380	273.295	296.000
337.872	57.554	297.000
337.812	57.348	297.000
498.644	116.389	298.000
498.639	115.177	298.000
499.665	116.017	298.000
500.351	114.452	298.000
137.087	370.453	299.000
135.554	368.360	299.000
133.724	367.207	299.000
159.206	250.675	300.000
159.364	250.439	300.000
159.389	250.166	300.000
157.680	249.665	300.000
140.674	129.351	301.000
139.563	128.284	301.000
139.932	127.247	301.000
138.974	125.220	301.000
81.986	113.435	302.000
81.291	113.247	302.000
328.409	68.995	303.000
328.421	68.811	303.000
328.219	69.115	303.000
51.280	362.644	304.000
52.775	362.468	304.000
202.535	405.099	305.000
202.065	405.290	305.000
180.729	147.172	306.000
181.410	147.484	306.000
182.237	146.780	306.000
184.215	147.633	306.000
183.639	146.456	306.000
182.877	145.826	306.000
183.399	145.044	306.000
184.263	141.761	306.000
250.121	254.244	307.000
249.638	254.230	307.000
248.939	251.951	307.000
290.606	425.922	308.000
292.386	426.351	308.000
291.710	424.559	308.000
290.301	424.931	308.000
46.571	273.748	309.000
46.733	274.130	309.000
46.369	274.048	309.000
47.063	274.152	309.000
46.311	273.793	309.000
46.069	273.794	309.000
46.462	273.340	309.000
46.362	273.769	309.000
46.056	273.871	309.000
133.971	367.224	310.000
135.409	368.259	310.000
136.087	366.885	310.000
136.576	367.653	310.000
136.640	367.893	310.000
137.724	369.418	310.000
138.444	368.758	310.000
140.661	369.275	310.000
140.134	368.103	310.000
139.444	366.754	310.000
271.028	90.898	311.000
270.383	90.251	311.000
27.505	138.897	312.000
27.558	139.160	312.000
91.039	379.089	313.000
90.984	378.180	313.000
90.309	381.111	313.000
92.095	312.070	314.000
92.622	311.977	314.000
92.921	311.770	314.000
79.050	93.686	315.000
77.793	91.831	315.000
76.689	91.321	315.000
75.691	89.753	315.000
75.422	89.333	315.000
75.072	88.925	315.000
73.825	89.864	315.000
75.532	90.435	315.000
75.788	88.411	315.000
76.699	89.686	315.000
76.652	89.184	315.000
78.313	88.857	315.000
82.100	112.411	316.000
82.109	112.609	316.000
81.643	112.447	316.000
81.533	113.203	316.000
152.506	294.764	317.000
151.035	295.691	317.000
149.372	294.758	317.000
150.582	295.863	317.000
150.184	296.725	317.000
262.188	217.026	318.000
261.125	215.497	318.000
260.582	212.376	318.000
261.446	212.689	318.000
262.753	213.132	318.000
153.618	173.432	319.000
154.141	173.095	319.000
153.278	173.852	319.000
150.921	173.639	319.000
151.721	174.280	319.000
201.932	404.566	320.000
200.368	403.878	320.000
224.930	425.512	321.000
224.838	427.705	321.000
225.373	427.229	321.000
328.664	68.834	322.000
329.033	68.933	322.000
328.453	69.168	322.000
328.568	69.095	322.000
328.608	68.984	322.000
328.677	68.717	322.000
328.157	68.973	322.000
328.408	68.650	322.000
328.271	69.074	322.000
328.824	69.137	322.000
328.375	69.267	322.000
288.616	426.368	323.000
289.482	426.368	323.000
288.790	425.604	323.000
228.755	427.945	324.000
228.680	427.707	324.000
228.886	428.901	324.000
42.126	237.170	325.000
42.019	236.916	325.000
261.765	213.765	326.000
261.445	213.868	326.000
261.297	213.620	326.000
261.242	214.657	326.000
261.996	217.939	326.000
260.602	218.049	326.000
259.971	216.949	326.000
260.564	217.360	326.000
258.741	217.395	326.000
258.305	215.089	326.000
207.155	130.769	327.000
206.684	131.350	327.000
205.387	130.888	327.000
363.738	315.866	328.000
362.474	315.059	328.000
46.687	273.765	329.000
46.546	274.020	329.000
46.623	274.104	329.000
46.292	274.110	329.000
46.314	274.244	329.000
46.313	273.941	329.000
46.362	274.005	329.000
148.675	171.629	330.000
148.931	171.969	330.000
147.939	173.361	330.000
149.510	173.392	330.000
41.746	236.301	331.000
41.978	235.422	331.000
41.451	235.284	331.000
41.037	235.525	331.000
40.526	235.051	331.000
41.029	234.848	331.000
41.365	235.162	331.000
41.181	235.772	331.000
41.926	235.810	331.000
42.048	236.138	331.000
41.985	236.871	331.000
140.288	365.615	332.000
139.968	365.437	332.000
141.168	365.645	332.000
247.958	251.232	333.000
248.317	253.618	333.000
249.905	252.684	333.000
250.046	252.098	333.000
249.231	251.612	333.000
248.610	252.295	333.000
249.174	252.455	333.000
320.512	168.078	334.000
321.870	168.102	334.000
321.873	168.909	334.000
94.896	206.773	335.000
95.843	206.636	335.000
421.075	389.733	336.000
419.905	389.367	336.000
359.298	317.764	337.000
358.168	318.439	337.000
309.329	157.608	338.000
308.865	158.108	338.000
308.009	157.350	338.000
308.159	157.522	338.000
307.806	157.585	338.000
309.477	158.110	338.000
310.698	155.369	338.000
310.501	155.146	338.000
310.121	154.712	338.000
309.485	156.174	338.000
309.071	157.425	338.000
308.332	157.118	338.000
307.126	156.911	338.000
306.471	156.938	338.000
328.483	68.899	339.000
328.781	69.101	339.000
328.402	69.041	339.000
327.968	68.886	339.000
328.550	69.218	339.000
328.559	69.205	339.000
107.935	369.817	340.000
104.613	368.572	340.000
126.367	307.518	341.000
126.787	307.186	341.000
152.174	169.640	342.000
152.779	169.142	342.000
152.871	168.370	342.000
322.962	169.690	343.000
324.029	167.251	343.000
325.218	168.401	343.000
325.076	167.937	343.000
323.710	166.447	343.000
323.466	166.367	343.000
44.272	195.902	344.000
44.769	195.852	344.000
250.458	421.083	345.000
250.303	420.904	345.000
306.775	203.534	346.000
306.456	203.686	346.000
187.871	378.685	347.000
187.360	379.511	347.000
187.812	379.783	347.000
187.199	379.455	347.000
45.751	273.752	348.000
46.703	274.003	348.000
46.233	273.673	348.000
102.534	368.899	349.000
102.718	368.644	349.000
103.280	368.205	349.000
103.193	368.809	349.000
102.840	368.761	349.000
142.742	366.248	350.000
141.299	365.093	350.000
358.456	319.327	351.000
360.782	318.090	351.000
250.365	420.723	352.000
250.352	421.040	352.000
285.351	27.055	353.000
287.371	28.557	353.000
286.909	29.307	353.000
328.520	68.877	354.000
328.232	68.734	354.000
134.079	244.524	355.000
134.024	244.492	355.000
42.450	236.736	356.000
43.074	237.701	356.000
46.109	274.026	357.000
[truncated: 20,893 more rows]
