# Supplementary material for: The transpeptidase PBP2 governs initial localization and activity of the major cell-wall synthesis machinery in E. coli
Source: eLife. 2020 Feb 20;9:e50629. doi: 10.7554/eLife.50629 (PMC7089770; doi:10.7554/eLife.50629)
Supplement: Source data 1. [file elife-50629-data1.zip › data/fast/PAmCherry/RodZ_3.txt]

X Y ID
60.678	302.976	1.000
60.560	302.723	1.000
55.592	115.210	2.000
55.766	115.271	2.000
55.786	115.406	2.000
12.755	145.811	3.000
12.983	144.882	3.000
13.371	144.079	3.000
14.165	144.580	3.000
13.548	145.245	3.000
14.729	144.380	3.000
14.951	141.825	3.000
14.865	141.748	3.000
15.604	142.906	3.000
16.314	142.636	3.000
15.558	143.119	3.000
15.192	143.848	3.000
15.918	142.210	3.000
16.371	143.649	3.000
16.054	143.798	3.000
16.725	144.474	3.000
16.013	144.898	3.000
16.286	144.980	3.000
18.086	144.630	3.000
-6.416	164.809	4.000
-6.233	164.864	4.000
-7.217	166.317	4.000
154.438	180.031	5.000
155.436	179.740	5.000
155.797	180.131	5.000
155.826	180.307	5.000
155.385	180.115	5.000
155.936	178.800	5.000
155.666	179.074	5.000
156.867	178.113	5.000
157.229	179.055	5.000
149.705	181.629	5.000
308.561	119.604	6.000
309.425	119.241	6.000
283.195	169.937	7.000
283.326	169.884	7.000
283.856	168.624	7.000
284.030	168.866	7.000
284.030	168.614	7.000
284.683	169.351	7.000
260.146	254.481	8.000
260.013	255.060	8.000
260.270	255.400	8.000
261.529	255.068	8.000
193.021	36.719	9.000
194.262	38.246	9.000
235.535	293.279	10.000
235.645	293.521	10.000
235.978	294.176	10.000
375.965	285.648	11.000
375.664	285.599	11.000
308.391	119.763	12.000
309.504	121.391	12.000
309.870	121.469	12.000
358.534	286.022	13.000
358.464	285.667	13.000
358.422	285.805	13.000
358.930	285.620	13.000
359.821	286.675	13.000
358.041	286.549	13.000
358.233	288.243	13.000
358.683	289.101	13.000
358.174	289.851	13.000
358.688	289.691	13.000
358.954	289.176	13.000
261.969	256.297	14.000
261.114	256.046	14.000
261.185	253.274	14.000
10.872	239.280	15.000
11.089	238.640	15.000
10.778	238.599	15.000
195.665	36.139	16.000
195.378	38.282	16.000
130.129	176.178	17.000
129.871	178.881	17.000
320.543	123.128	18.000
321.225	124.254	18.000
322.969	123.133	18.000
377.520	256.669	19.000
377.490	256.752	19.000
149.678	180.583	20.000
149.118	181.388	20.000
149.323	180.404	20.000
157.700	208.267	21.000
159.853	210.236	21.000
159.870	209.519	21.000
158.131	207.750	21.000
158.081	207.829	21.000
155.527	207.480	21.000
154.330	211.771	21.000
195.673	192.464	22.000
198.054	190.708	22.000
197.073	188.365	22.000
198.197	186.465	22.000
70.320	191.714	23.000
68.837	191.594	23.000
68.696	192.019	23.000
68.847	192.311	23.000
68.711	191.337	23.000
159.585	178.142	24.000
159.060	179.213	24.000
321.202	123.407	25.000
321.250	123.296	25.000
61.290	205.315	26.000
61.389	204.625	26.000
61.335	204.666	26.000
359.238	287.172	27.000
357.686	287.758	27.000
357.991	288.475	27.000
358.585	287.080	27.000
356.941	287.019	27.000
358.034	286.464	27.000
359.146	289.247	27.000
308.988	119.555	28.000
309.635	119.853	28.000
376.255	285.742	29.000
375.161	284.753	29.000
376.392	285.678	29.000
248.384	292.318	30.000
246.539	290.830	30.000
245.640	286.225	30.000
247.685	283.511	30.000
248.777	280.520	30.000
377.982	255.071	31.000
378.155	255.542	31.000
378.441	255.197	31.000
378.443	255.775	31.000
379.263	255.110	31.000
378.357	254.381	31.000
378.342	254.478	31.000
10.484	238.213	32.000
10.301	238.852	32.000
10.570	238.443	32.000
198.095	187.724	33.000
197.263	188.167	33.000
196.015	192.134	33.000
194.465	190.633	33.000
195.303	190.098	33.000
159.891	177.144	34.000
160.231	175.672	34.000
160.653	175.656	34.000
159.899	176.122	34.000
159.543	177.428	34.000
158.284	176.473	34.000
157.454	174.330	34.000
158.613	174.535	34.000
159.137	174.379	34.000
159.183	174.653	34.000
159.037	177.285	34.000
158.736	176.212	34.000
375.737	285.041	35.000
375.803	285.105	35.000
375.617	285.179	35.000
14.700	213.847	36.000
14.390	212.876	36.000
13.251	213.785	36.000
184.859	278.255	37.000
184.222	278.047	37.000
185.097	277.526	37.000
183.998	278.348	37.000
378.465	254.705	38.000
377.872	254.509	38.000
378.696	255.563	38.000
378.470	254.984	38.000
378.975	254.570	38.000
375.714	284.975	39.000
375.199	285.307	39.000
10.721	238.403	40.000
10.088	238.436	40.000
252.389	289.389	41.000
246.612	285.909	41.000
244.861	286.966	41.000
245.174	286.214	41.000
247.477	284.482	41.000
246.229	284.618	41.000
244.952	285.448	41.000
244.893	286.487	41.000
356.054	287.038	42.000
358.488	287.739	42.000
376.008	285.224	43.000
375.758	285.015	43.000
10.975	238.650	44.000
11.363	238.764	44.000
10.429	239.362	44.000
379.179	254.866	45.000
379.263	254.919	45.000
144.437	241.577	46.000
144.117	242.053	46.000
357.725	289.566	47.000
358.410	288.916	47.000
359.228	289.650	47.000
359.489	290.080	47.000
360.090	290.590	47.000
359.905	291.682	47.000
360.466	292.758	47.000
375.428	285.069	48.000
376.016	285.285	48.000
375.607	285.153	49.000
375.907	284.932	49.000
375.493	285.340	49.000
376.158	285.891	49.000
141.994	171.238	50.000
141.882	171.413	50.000
141.894	171.470	50.000
139.903	170.199	50.000
244.750	286.810	51.000
243.840	288.207	51.000
144.056	241.448	52.000
143.943	241.950	52.000
143.700	242.067	52.000
143.771	242.121	52.000
143.770	242.320	52.000
143.889	241.815	52.000
143.916	242.129	52.000
144.003	242.315	52.000
143.464	241.676	52.000
143.705	242.032	52.000
143.856	241.711	52.000
143.694	241.748	52.000
143.672	241.522	52.000
143.990	241.569	52.000
143.827	241.679	52.000
187.168	282.424	53.000
186.875	281.813	53.000
187.624	283.491	53.000
187.761	283.250	53.000
187.267	283.129	53.000
186.700	281.123	53.000
185.275	281.371	53.000
184.790	280.977	53.000
185.341	281.337	53.000
184.639	281.561	53.000
185.237	281.159	53.000
184.976	280.056	53.000
375.812	285.474	54.000
375.638	285.809	54.000
375.794	285.294	54.000
376.161	285.312	54.000
375.516	285.518	54.000
10.579	238.508	55.000
10.762	238.886	55.000
379.554	255.049	56.000
379.359	254.587	56.000
375.565	285.127	57.000
375.653	285.787	57.000
375.646	285.386	57.000
375.848	285.473	57.000
184.892	279.706	58.000
186.179	279.843	58.000
184.705	279.807	58.000
185.144	280.370	58.000
185.289	279.791	58.000
184.219	280.362	58.000
184.598	280.684	58.000
143.393	240.671	59.000
143.953	241.626	59.000
143.996	241.529	59.000
144.064	242.040	59.000
143.875	241.779	59.000
143.898	241.738	59.000
375.778	284.864	60.000
375.785	284.956	60.000
375.855	284.998	60.000
375.605	284.949	60.000
375.640	284.830	60.000
10.306	238.663	61.000
9.665	238.497	61.000
196.066	155.207	62.000
195.480	155.422	62.000
375.660	284.960	63.000
375.641	284.865	63.000
375.862	285.196	63.000
375.300	284.889	63.000
375.456	284.667	63.000
375.670	284.826	63.000
375.395	285.067	63.000
375.542	284.485	63.000
375.994	284.452	63.000
375.502	284.182	63.000
375.310	284.628	63.000
375.407	284.540	63.000
375.326	284.363	63.000
-46.408	269.261	64.000
-46.283	269.527	64.000
-48.143	269.739	65.000
-48.717	268.622	65.000
-47.181	269.545	65.000
384.494	249.774	66.000
385.160	249.672	66.000
250.286	290.953	67.000
248.594	290.273	67.000
-47.151	269.653	68.000
-47.124	270.181	68.000
-46.497	270.729	68.000
151.090	159.720	69.000
154.396	158.610	69.000
255.164	239.977	70.000
255.456	242.056	70.000
255.606	244.427	70.000
375.800	284.757	71.000
376.047	284.747	71.000
375.596	284.571	71.000
375.989	284.541	71.000
375.270	284.431	71.000
375.946	284.499	71.000
10.881	238.337	72.000
10.515	238.642	72.000
10.395	238.826	72.000
10.808	238.278	72.000
182.617	194.271	73.000
182.981	193.414	73.000
161.103	178.730	74.000
160.863	177.877	74.000
10.587	237.580	75.000
11.613	238.603	75.000
-48.226	264.185	76.000
-47.748	265.060	76.000
26.635	166.783	77.000
28.332	163.890	77.000
135.002	158.243	78.000
130.126	156.200	78.000
29.444	162.815	79.000
29.368	163.185	79.000
29.033	163.078	79.000
29.026	163.601	79.000
29.670	164.291	79.000
28.553	166.546	79.000
376.022	283.963	80.000
375.639	284.036	80.000
11.186	238.364	81.000
10.061	238.748	81.000
27.814	164.741	82.000
26.764	165.719	82.000
28.578	166.399	82.000
28.950	167.187	82.000
29.585	167.898	82.000
16.153	283.176	83.000
17.163	284.323	83.000
151.759	150.813	84.000
151.524	149.900	84.000
251.692	241.935	85.000
250.677	243.380	85.000
251.435	243.235	85.000
-70.290	194.649	86.000
-69.564	195.732	86.000
10.773	238.304	87.000
9.873	238.424	87.000
95.816	242.792	88.000
95.728	242.542	88.000
95.347	242.657	89.000
95.474	243.525	89.000
95.516	242.579	89.000
33.003	293.309	90.000
32.967	293.852	90.000
342.334	279.082	91.000
342.413	276.381	91.000
341.274	277.626	91.000
341.685	278.297	91.000
343.808	283.133	91.000
344.696	282.712	91.000
345.665	282.068	91.000
189.554	40.036	92.000
190.224	42.591	92.000
147.927	185.117	93.000
148.268	185.050	93.000
148.464	185.364	93.000
148.274	184.879	93.000
147.973	184.641	93.000
148.121	184.902	93.000
148.207	184.780	93.000
148.214	184.632	93.000
148.066	184.750	93.000
148.124	184.455	93.000
148.189	185.030	93.000
148.095	184.506	93.000
148.221	184.741	93.000
148.161	184.717	93.000
148.294	184.825	93.000
148.124	184.739	93.000
148.256	184.828	93.000
148.094	184.683	93.000
148.005	184.690	93.000
147.991	184.683	93.000
147.897	184.789	93.000
147.838	184.921	93.000
147.831	184.858	93.000
147.731	184.842	93.000
148.187	184.332	93.000
148.060	184.598	93.000
147.811	184.672	93.000
148.155	184.745	93.000
230.380	287.741	94.000
229.958	287.392	94.000
346.513	281.962	95.000
344.527	283.026	95.000
344.620	284.007	95.000
77.811	247.762	96.000
77.837	246.928	96.000
-59.104	229.193	97.000
-59.307	227.935	97.000
-59.307	226.921	97.000
121.111	139.702	98.000
121.093	140.093	98.000
119.207	139.409	98.000
118.881	138.982	98.000
119.378	139.860	98.000
118.183	139.697	98.000
117.846	140.140	98.000
117.554	140.687	98.000
118.425	140.325	98.000
117.457	139.552	98.000
117.054	138.825	98.000
117.506	138.890	98.000
117.561	138.855	98.000
117.725	138.035	98.000
89.102	209.933	99.000
90.807	211.327	99.000
365.589	200.275	100.000
364.839	198.815	100.000
230.440	287.514	101.000
230.676	287.532	101.000
229.821	287.369	101.000
230.518	287.474	101.000
230.088	287.732	101.000
230.342	286.942	101.000
408.065	275.983	102.000
407.090	276.719	102.000
404.686	276.759	102.000
406.556	276.369	102.000
407.721	275.161	102.000
407.771	274.921	102.000
407.427	274.543	102.000
406.966	274.690	102.000
407.138	274.736	102.000
406.524	274.513	102.000
407.166	274.555	102.000
408.443	272.861	102.000
39.847	159.786	103.000
40.289	159.846	103.000
39.785	160.899	103.000
38.663	160.405	103.000
38.327	160.068	103.000
39.330	160.103	103.000
252.031	285.015	104.000
252.016	284.784	104.000
251.760	285.230	105.000
252.195	285.000	105.000
39.862	185.975	106.000
38.821	185.536	106.000
39.464	186.251	106.000
39.350	185.654	106.000
139.186	246.750	107.000
139.282	247.080	107.000
139.019	247.067	107.000
141.495	247.404	107.000
140.932	247.333	107.000
340.737	282.592	108.000
342.665	282.904	108.000
343.363	280.951	108.000
344.330	279.726	108.000
344.111	279.322	108.000
345.258	279.987	108.000
346.272	280.165	108.000
251.787	284.222	109.000
252.486	284.892	109.000
406.795	275.546	110.000
406.658	276.196	110.000
407.298	276.118	110.000
347.952	277.357	111.000
347.286	276.780	111.000
344.696	277.267	111.000
342.965	274.603	111.000
343.006	274.205	111.000
343.121	275.104	111.000
345.606	274.387	111.000
344.026	274.515	111.000
342.599	277.247	111.000
408.907	274.974	112.000
408.429	276.101	112.000
0.341	221.469	113.000
2.247	221.821	113.000
230.655	181.211	114.000
230.183	181.980	114.000
148.012	184.596	115.000
147.940	184.437	115.000
148.024	184.360	115.000
148.284	184.404	115.000
147.939	184.557	115.000
147.968	184.339	115.000
147.652	184.377	115.000
147.993	184.137	115.000
147.720	184.408	115.000
148.017	184.112	115.000
147.898	184.275	115.000
147.830	184.344	115.000
147.835	184.291	115.000
147.602	184.386	115.000
147.555	184.630	115.000
147.807	184.323	115.000
147.607	184.192	115.000
147.782	184.324	115.000
147.975	185.135	115.000
39.871	185.574	116.000
39.630	185.346	116.000
40.046	185.169	116.000
230.046	181.072	117.000
230.268	180.600	117.000
230.490	181.424	117.000
-61.734	202.347	118.000
-62.623	202.189	118.000
204.048	277.963	119.000
203.668	277.449	119.000
201.672	276.238	119.000
202.078	277.503	119.000
10.511	237.660	120.000
10.168	237.914	120.000
-57.529	199.618	121.000
-57.438	202.326	121.000
236.999	298.124	122.000
237.813	295.643	122.000
236.144	293.397	122.000
10.160	238.710	123.000
10.500	238.494	123.000
10.405	238.067	124.000
10.682	237.845	124.000
10.005	238.228	124.000
321.344	124.682	125.000
321.578	124.116	125.000
349.173	349.668	126.000
347.626	349.664	126.000
10.438	237.987	127.000
10.325	238.372	127.000
346.880	348.030	128.000
346.160	348.943	128.000
344.589	349.973	128.000
344.856	350.309	128.000
344.780	349.939	128.000
345.283	350.066	128.000
369.945	211.873	129.000
369.584	211.801	129.000
171.093	240.983	130.000
171.006	240.970	130.000
170.609	309.790	131.000
171.389	310.004	131.000
204.758	274.165	132.000
202.705	278.156	132.000
172.330	306.717	133.000
172.186	306.931	133.000
130.690	201.333	134.000
131.754	204.087	134.000
131.985	205.239	134.000
300.237	285.566	135.000
300.743	284.691	135.000
298.612	285.851	136.000
297.655	286.471	136.000
296.347	285.604	136.000
295.161	285.142	136.000
294.012	286.413	136.000
294.661	288.851	137.000
295.362	288.307	137.000
74.308	308.903	138.000
73.815	308.910	138.000
73.843	308.883	138.000
73.968	309.080	138.000
139.562	246.692	139.000
139.299	245.832	139.000
137.976	246.076	140.000
138.829	246.241	140.000
138.812	246.655	141.000
139.451	247.328	141.000
139.940	249.839	141.000
139.131	248.749	141.000
139.738	247.388	141.000
138.542	246.440	141.000
138.246	247.096	141.000
143.001	248.951	142.000
139.490	248.843	142.000
-8.952	166.853	143.000
-9.212	167.452	143.000
-9.020	167.284	143.000
-44.788	209.818	144.000
-44.838	209.860	144.000
239.623	74.884	145.000
239.603	74.989	145.000
239.886	75.059	145.000
239.808	75.089	145.000
239.540	74.695	145.000
239.948	75.314	145.000
239.498	75.395	145.000
88.404	218.332	146.000
88.319	219.575	146.000
88.090	220.343	146.000
87.602	220.879	146.000
-6.488	283.872	147.000
-5.214	283.679	147.000
124.544	226.568	148.000
122.998	227.535	148.000
122.558	226.755	148.000
122.650	228.713	148.000
122.865	227.523	148.000
123.355	226.879	148.000
124.375	227.217	148.000
172.999	229.821	149.000
173.154	229.813	149.000
173.153	229.993	149.000
173.230	229.932	149.000
172.921	229.816	149.000
173.122	229.504	149.000
173.137	229.849	149.000
173.286	229.819	149.000
173.178	229.513	149.000
173.157	230.047	149.000
173.303	229.593	149.000
173.398	229.741	149.000
178.707	296.474	150.000
179.593	297.403	150.000
179.891	296.547	150.000
180.422	297.937	150.000
181.343	297.767	150.000
180.527	297.742	150.000
179.365	295.930	150.000
179.316	296.430	150.000
180.019	296.209	150.000
182.101	299.112	150.000
182.746	299.060	150.000
182.367	297.990	150.000
182.135	297.062	150.000
182.233	296.225	150.000
183.555	295.009	150.000
254.509	321.569	151.000
254.035	321.602	151.000
255.044	322.555	151.000
254.082	324.563	151.000
174.112	158.081	152.000
173.996	158.298	152.000
173.757	158.418	152.000
114.583	194.753	153.000
113.284	195.551	153.000
113.333	196.280	153.000
114.555	196.259	153.000
113.921	194.619	153.000
114.378	194.455	153.000
115.504	194.329	153.000
115.887	193.703	153.000
116.758	195.709	153.000
116.446	195.797	153.000
116.008	197.442	153.000
117.352	197.858	153.000
116.521	198.123	153.000
117.314	196.726	153.000
118.047	197.896	153.000
116.653	197.345	153.000
115.686	196.989	153.000
114.739	196.079	153.000
114.794	196.191	153.000
116.186	197.669	153.000
116.810	197.184	153.000
212.802	139.727	154.000
213.260	139.046	154.000
212.754	139.720	154.000
213.494	139.925	154.000
-8.606	208.959	155.000
-8.292	208.796	155.000
-8.557	207.851	155.000
-4.816	281.911	156.000
-4.312	283.452	156.000
278.888	326.317	157.000
280.394	326.902	157.000
280.232	325.985	157.000
239.674	75.325	158.000
239.373	74.942	158.000
239.747	74.701	158.000
239.709	74.756	158.000
239.527	74.745	158.000
239.824	74.751	158.000
239.516	74.808	158.000
-4.546	283.826	159.000
-5.003	283.632	159.000
-3.850	283.116	159.000
-4.102	283.191	159.000
-3.840	283.703	159.000
-3.270	284.962	159.000
413.877	323.528	160.000
414.369	326.501	160.000
275.747	136.549	161.000
275.112	136.976	161.000
273.807	136.508	161.000
257.443	284.719	162.000
257.010	284.958	162.000
277.094	119.152	163.000
276.056	117.939	163.000
275.868	116.131	163.000
277.645	116.559	163.000
277.980	116.383	163.000
278.123	114.325	163.000
276.807	115.584	163.000
276.226	115.421	163.000
251.228	323.736	164.000
249.809	324.052	164.000
278.106	326.636	165.000
278.165	325.226	165.000
278.768	323.078	165.000
278.864	323.533	165.000
257.721	284.760	166.000
257.666	284.146	166.000
279.340	322.988	167.000
280.035	323.841	167.000
280.702	324.047	167.000
281.069	324.296	167.000
280.801	325.377	167.000
-9.398	167.428	168.000
-9.771	167.229	168.000
-8.010	166.614	168.000
277.624	115.877	169.000
277.540	115.269	169.000
161.109	244.629	170.000
159.801	243.529	170.000
238.434	288.140	171.000
239.137	290.414	171.000
158.398	245.477	172.000
158.507	245.914	172.000
282.601	326.159	173.000
282.321	327.906	173.000
284.073	327.174	173.000
284.849	325.920	173.000
286.088	325.320	173.000
118.709	198.317	174.000
118.378	197.896	174.000
237.071	296.231	175.000
237.237	294.976	175.000
236.665	294.063	175.000
235.933	293.729	175.000
234.716	292.724	175.000
235.662	292.287	175.000
235.304	293.397	175.000
157.223	246.596	176.000
156.994	246.318	176.000
157.400	246.853	176.000
156.840	245.752	176.000
156.761	244.532	176.000
157.243	244.438	176.000
157.847	245.081	176.000
158.719	246.335	176.000
280.337	114.525	177.000
280.221	114.792	177.000
286.372	326.345	178.000
285.612	326.531	178.000
286.074	325.827	178.000
286.076	326.393	178.000
286.820	326.242	178.000
286.060	326.204	178.000
166.475	155.986	179.000
165.892	155.551	179.000
84.809	209.631	180.000
84.397	209.196	180.000
84.406	210.467	180.000
85.257	211.062	180.000
87.057	211.635	180.000
85.035	211.781	180.000
167.350	157.492	181.000
167.191	157.979	181.000
166.682	158.048	181.000
167.882	157.951	181.000
168.369	156.644	181.000
167.873	156.244	181.000
169.180	155.708	181.000
158.179	246.881	182.000
158.214	246.666	182.000
250.219	242.960	183.000
250.533	243.136	183.000
251.465	242.973	183.000
407.984	327.500	184.000
409.635	325.483	184.000
285.750	326.577	185.000
286.538	326.296	185.000
286.072	326.443	185.000
286.458	325.905	185.000
284.990	325.811	185.000
284.967	324.988	185.000
285.979	325.236	185.000
162.309	204.997	186.000
162.425	205.757	186.000
161.776	206.042	186.000
158.683	246.751	187.000
158.322	247.576	187.000
158.240	247.586	187.000
214.357	36.664	188.000
214.896	36.551	188.000
191.351	38.216	189.000
191.186	38.767	189.000
191.013	38.186	189.000
86.127	210.009	190.000
87.573	210.770	190.000
88.054	210.829	190.000
88.504	209.892	190.000
88.088	211.503	190.000
87.914	211.588	190.000
87.888	211.380	190.000
88.900	211.722	190.000
88.923	210.998	190.000
89.612	210.554	190.000
89.535	210.431	190.000
88.520	211.525	190.000
87.684	212.145	190.000
88.071	210.948	190.000
87.219	211.389	190.000
88.060	211.607	190.000
87.639	211.941	190.000
88.520	211.480	190.000
90.431	211.596	190.000
89.510	210.854	190.000
89.196	210.574	190.000
89.187	208.405	190.000
88.553	208.899	190.000
87.058	208.475	190.000
86.537	208.641	190.000
85.795	209.512	190.000
86.340	208.891	190.000
85.618	209.604	190.000
251.314	318.919	191.000
251.345	318.732	191.000
251.111	318.503	191.000
251.572	318.679	191.000
251.664	318.962	192.000
251.734	318.909	192.000
283.203	322.516	193.000
281.804	323.060	193.000
282.055	322.787	193.000
236.893	198.547	194.000
236.282	197.905	194.000
251.541	318.738	195.000
251.924	318.906	195.000
176.078	157.244	196.000
176.954	157.397	196.000
177.036	157.109	196.000
251.265	318.594	197.000
251.294	318.592	197.000
251.438	319.372	197.000
251.749	318.901	197.000
283.383	324.908	198.000
282.818	325.562	198.000
282.289	325.620	198.000
174.780	158.273	199.000
174.791	158.202	199.000
175.094	159.003	199.000
251.475	318.185	200.000
252.250	318.504	200.000
251.754	318.706	201.000
250.783	318.417	201.000
251.446	319.154	201.000
251.550	318.708	201.000
251.249	318.018	201.000
251.619	318.484	201.000
251.338	318.797	201.000
250.748	318.942	201.000
251.325	318.255	201.000
238.764	297.567	202.000
239.296	298.423	202.000
239.211	297.967	202.000
239.474	298.469	202.000
239.387	297.688	202.000
239.417	297.719	202.000
239.205	298.625	202.000
239.160	298.023	202.000
239.699	298.778	202.000
239.460	298.741	202.000
239.335	298.709	202.000
277.042	114.127	203.000
277.258	114.940	203.000
215.153	39.995	204.000
214.756	38.931	204.000
251.592	319.040	205.000
251.508	318.206	205.000
251.991	318.322	205.000
251.680	318.104	205.000
251.326	318.538	205.000
251.378	319.274	205.000
239.165	298.534	206.000
239.830	299.224	206.000
251.290	318.631	207.000
251.681	318.450	207.000
277.614	116.763	208.000
275.827	118.846	208.000
276.289	119.720	208.000
277.040	121.032	208.000
238.013	300.723	209.000
237.781	300.386	209.000
204.631	186.336	210.000
204.609	185.641	210.000
204.189	186.364	210.000
202.914	184.791	210.000
174.877	224.324	211.000
174.505	224.160	211.000
173.860	226.943	211.000
174.926	228.891	211.000
176.325	229.503	211.000
176.903	229.903	211.000
178.127	229.415	211.000
248.800	285.900	212.000
249.830	286.089	212.000
250.047	286.995	212.000
251.037	317.225	213.000
251.808	317.481	213.000
58.211	207.191	214.000
58.463	207.232	214.000
57.456	206.561	214.000
99.490	196.131	215.000
99.657	195.832	215.000
197.821	186.678	216.000
197.911	187.719	216.000
200.357	189.844	216.000
200.967	188.803	216.000
323.203	171.439	217.000
323.166	171.354	217.000
322.702	171.316	217.000
56.736	204.491	218.000
56.027	205.122	218.000
176.897	226.089	219.000
177.176	226.379	219.000
323.360	171.947	220.000
323.430	171.500	220.000
57.945	206.876	221.000
58.055	206.732	221.000
57.712	207.063	221.000
57.318	207.036	221.000
226.412	213.352	222.000
226.656	213.326	222.000
69.849	230.964	223.000
69.840	230.873	223.000
174.383	225.909	224.000
173.714	226.309	224.000
171.742	226.010	224.000
169.948	226.136	224.000
168.583	225.704	224.000
169.935	225.895	224.000
171.391	225.145	224.000
171.036	225.916	224.000
345.139	352.312	225.000
347.178	352.405	225.000
346.227	353.258	225.000
347.388	354.245	226.000
346.825	355.136	226.000
346.413	354.103	226.000
347.190	353.985	226.000
348.124	354.297	226.000
347.175	353.730	226.000
222.577	126.185	227.000
221.065	124.847	227.000
170.864	246.793	228.000
170.777	246.922	228.000
170.758	247.415	228.000
221.541	126.772	229.000
222.086	127.522	229.000
219.683	126.326	229.000
170.722	246.750	230.000
171.266	246.571	230.000
170.545	247.268	230.000
222.449	128.403	231.000
224.266	127.220	231.000
222.035	126.867	231.000
223.491	127.041	231.000
222.148	127.634	231.000
221.458	126.481	231.000
347.394	355.356	232.000
347.530	355.153	232.000
171.817	247.076	233.000
170.672	248.520	233.000
260.755	250.860	234.000
259.300	251.502	234.000
259.831	250.954	234.000
259.326	251.619	234.000
258.191	252.922	234.000
360.136	288.996	235.000
360.553	288.837	235.000
359.919	288.955	235.000
254.909	254.457	236.000
255.847	253.933	236.000
256.529	252.953	236.000
256.644	253.838	236.000
360.480	288.337	237.000
360.169	288.784	237.000
360.339	288.529	237.000
360.262	288.838	238.000
360.350	288.562	238.000
194.359	188.527	239.000
195.156	189.633	239.000
195.440	191.397	239.000
194.422	191.568	239.000
193.948	190.708	239.000
195.079	189.798	239.000
196.277	189.832	239.000
360.183	288.571	240.000
360.190	288.659	240.000
360.170	288.881	240.000
359.686	288.591	240.000
215.189	107.471	241.000
215.256	107.814	241.000
215.229	107.948	241.000
360.145	288.485	242.000
360.248	288.375	242.000
253.183	34.244	243.000
253.361	34.146	243.000
73.067	162.030	244.000
72.587	162.669	244.000
72.425	163.592	244.000
48.664	198.586	245.000
48.435	198.756	245.000
166.141	171.237	246.000
166.659	171.329	246.000
167.508	171.547	246.000
167.828	171.262	246.000
168.814	170.114	246.000
168.394	170.352	246.000
168.192	168.258	246.000
169.399	168.743	246.000
169.628	168.724	246.000
169.103	169.121	246.000
168.670	169.546	246.000
168.508	169.372	246.000
168.446	168.433	246.000
168.798	167.177	246.000
280.493	136.311	247.000
280.201	136.216	247.000
279.852	136.294	247.000
279.334	137.266	247.000
278.824	138.010	247.000
279.141	137.392	247.000
68.320	262.825	248.000
69.069	263.444	248.000
69.531	263.375	248.000
69.507	263.172	248.000
69.381	263.306	248.000
69.253	263.433	248.000
69.427	263.177	248.000
69.160	263.360	248.000
49.099	297.060	249.000
48.801	297.105	249.000
48.862	296.760	249.000
48.751	297.175	249.000
49.012	296.711	249.000
48.817	296.831	249.000
48.746	296.960	249.000
49.042	296.995	249.000
289.141	306.763	250.000
288.751	306.520	250.000
289.248	306.482	250.000
288.692	306.258	250.000
405.837	279.777	251.000
405.545	279.215	251.000
142.677	189.626	252.000
143.359	187.657	252.000
143.314	187.213	252.000
143.802	187.460	252.000
144.174	186.488	252.000
142.440	185.487	252.000
141.962	187.266	252.000
143.513	187.040	252.000
144.374	187.439	252.000
145.260	187.613	252.000
143.676	186.222	252.000
140.587	184.142	252.000
29.621	256.856	253.000
30.784	256.130	253.000
280.426	223.522	254.000
279.985	223.661	254.000
122.685	158.449	255.000
122.496	158.060	255.000
122.798	158.064	255.000
123.187	158.599	255.000
123.522	159.821	255.000
123.528	159.822	255.000
122.738	159.858	255.000
122.007	160.170	255.000
121.502	158.756	255.000
121.812	159.611	255.000
120.986	160.608	255.000
119.164	159.834	255.000
119.691	159.661	255.000
120.085	160.062	255.000
119.622	161.055	255.000
120.902	162.390	255.000
121.399	162.319	255.000
123.626	162.457	255.000
124.869	162.295	255.000
126.850	163.057	255.000
127.557	163.313	255.000
-62.548	290.497	256.000
-63.205	289.372	256.000
-20.318	216.524	257.000
-19.726	216.280	257.000
288.871	306.132	258.000
289.068	306.157	258.000
289.056	305.997	258.000
289.166	306.316	258.000
288.914	306.165	258.000
288.826	306.057	258.000
288.962	306.106	258.000
288.982	306.063	258.000
289.197	305.907	258.000
288.537	306.081	258.000
288.772	306.157	258.000
289.148	306.265	258.000
426.469	314.465	259.000
427.021	314.241	259.000
427.780	315.172	259.000
427.302	315.583	259.000
257.661	30.587	260.000
257.719	31.112	260.000
257.645	32.228	260.000
258.263	31.616	260.000
258.246	33.072	260.000
258.840	33.329	260.000
257.876	33.871	260.000
258.800	32.882	260.000
258.404	31.784	260.000
257.798	32.279	260.000
258.181	33.354	260.000
258.074	33.752	260.000
-22.648	217.086	261.000
-21.355	218.154	261.000
41.440	196.517	262.000
41.856	196.372	262.000
426.325	315.209	263.000
427.380	315.577	263.000
-82.481	272.129	264.000
-82.204	270.930	264.000
48.194	210.716	265.000
48.759	210.899	265.000
49.551	210.717	265.000
49.264	210.776	265.000
-65.598	290.111	266.000
-65.420	291.502	266.000
-19.629	218.077	267.000
-18.950	217.401	267.000
-17.376	218.588	267.000
-18.418	221.160	267.000
39.925	196.011	268.000
39.691	194.161	268.000
39.703	193.437	268.000
39.986	194.229	268.000
-6.426	201.397	269.000
-6.754	200.723	269.000
306.507	117.068	270.000
305.937	116.614	270.000
306.508	118.113	270.000
123.150	174.873	271.000
122.967	174.660	271.000
123.593	174.965	271.000
123.822	175.855	271.000
123.538	176.691	271.000
123.469	177.538	271.000
122.975	176.655	271.000
123.356	175.391	271.000
122.655	174.308	271.000
37.549	195.682	272.000
35.896	194.635	272.000
36.925	193.671	272.000
37.981	193.312	272.000
39.072	193.229	272.000
37.034	194.063	272.000
36.518	194.188	272.000
36.518	193.546	272.000
429.471	312.079	273.000
428.975	311.784	273.000
288.954	305.806	274.000
288.908	306.367	274.000
288.999	306.166	274.000
288.989	306.336	274.000
288.741	305.989	274.000
289.121	305.927	274.000
288.370	306.077	274.000
289.062	305.857	274.000
288.882	305.704	274.000
289.322	306.281	274.000
288.961	305.874	274.000
288.948	305.869	274.000
289.185	305.748	274.000
288.839	306.105	274.000
288.376	306.026	274.000
288.744	306.319	274.000
288.752	306.208	274.000
288.358	305.904	274.000
288.909	306.355	274.000
288.786	305.945	274.000
288.866	305.910	274.000
289.063	305.708	274.000
260.043	35.525	275.000
258.529	36.205	275.000
256.999	36.924	275.000
255.923	36.210	275.000
254.752	36.162	275.000
252.845	34.461	275.000
252.708	34.529	275.000
252.898	34.691	275.000
253.868	35.832	275.000
304.907	113.535	276.000
305.141	111.767	276.000
-26.229	199.051	277.000
-25.508	199.431	277.000
-25.185	199.048	277.000
-25.275	200.806	277.000
-26.776	200.422	277.000
-26.290	200.492	277.000
-26.299	200.071	277.000
-26.944	200.083	277.000
-26.555	200.174	277.000
-26.667	200.407	277.000
-26.554	200.857	277.000
287.241	145.984	278.000
286.338	145.760	278.000
37.788	193.668	279.000
36.259	193.449	279.000
228.658	300.468	280.000
228.389	300.470	280.000
228.424	299.765	280.000
228.992	300.482	280.000
228.765	300.151	280.000
227.838	299.826	280.000
285.235	321.196	281.000
284.223	320.980	281.000
255.356	36.021	282.000
255.735	37.022	282.000
255.501	37.239	282.000
256.028	39.190	282.000
125.586	173.338	283.000
127.250	173.980	283.000
128.337	174.741	283.000
129.598	173.606	283.000
131.272	172.570	283.000
131.848	172.636	283.000
131.781	172.302	283.000
131.533	173.933	283.000
132.157	173.839	283.000
131.429	175.504	283.000
132.499	174.582	283.000
132.836	174.267	283.000
228.419	300.165	284.000
228.161	300.213	284.000
228.186	300.201	284.000
228.396	300.209	284.000
228.388	299.779	284.000
228.405	299.938	284.000
228.318	299.505	284.000
228.066	299.552	284.000
228.584	300.012	284.000
228.379	300.260	284.000
-25.958	198.810	285.000
-26.026	198.788	285.000
257.234	38.392	286.000
256.463	37.247	286.000
256.542	38.860	286.000
255.911	39.107	286.000
253.305	38.059	286.000
254.861	37.950	287.000
253.923	37.497	287.000
289.165	305.811	288.000
288.393	306.232	288.000
288.534	306.063	288.000
252.696	36.510	289.000
253.380	36.885	289.000
230.626	301.613	290.000
230.731	301.355	290.000
230.469	301.759	290.000
229.346	302.154	290.000
229.713	300.877	290.000
279.625	321.103	291.000
280.979	320.058	291.000
281.524	320.681	291.000
252.815	36.534	292.000
252.536	36.900	292.000
252.008	36.607	292.000
252.366	37.314	292.000
289.058	305.863	293.000
289.025	305.351	293.000
288.506	306.408	293.000
288.388	305.994	293.000
288.720	306.024	293.000
288.399	305.649	293.000
289.056	306.058	293.000
288.980	305.936	293.000
283.285	321.102	294.000
284.027	321.391	294.000
252.728	36.176	295.000
252.173	35.462	295.000
46.239	199.965	296.000
46.378	199.730	296.000
46.551	199.174	296.000
334.675	262.552	297.000
334.768	261.950	297.000
335.518	261.917	297.000
289.353	305.929	298.000
288.946	305.368	298.000
292.065	324.399	299.000
291.612	325.267	299.000
11.650	269.925	300.000
12.105	267.995	300.000
12.288	267.300	300.000
109.582	133.663	301.000
110.193	133.725	301.000
109.185	133.822	301.000
109.890	133.662	301.000
110.378	134.037	301.000
111.121	133.199	301.000
334.622	261.555	302.000
335.125	262.100	302.000
334.954	261.877	302.000
288.610	306.043	303.000
288.745	305.942	303.000
288.571	306.313	303.000
12.498	268.951	304.000
11.394	268.552	304.000
9.446	267.181	304.000
10.445	267.165	304.000
10.760	267.683	304.000
11.314	268.273	304.000
12.698	268.126	304.000
12.677	267.461	304.000
293.479	325.459	305.000
292.951	325.219	305.000
289.172	306.296	306.000
288.901	305.645	306.000
288.480	305.540	306.000
334.727	262.117	307.000
334.939	262.408	307.000
334.487	261.754	307.000
288.777	305.933	308.000
288.685	306.124	308.000
196.889	192.967	309.000
196.498	191.227	309.000
196.374	191.971	309.000
-32.636	247.164	310.000
-32.421	247.964	310.000
-31.870	247.323	310.000
-30.645	247.379	310.000
-29.533	248.127	310.000
12.388	267.103	311.000
12.379	268.253	311.000
-6.431	201.855	312.000
-6.780	201.872	312.000
335.488	262.032	313.000
334.660	261.756	313.000
335.074	262.162	313.000
335.036	262.254	313.000
-6.619	201.707	314.000
-6.813	202.426	314.000
11.742	270.006	315.000
10.961	268.834	315.000
9.233	268.752	315.000
8.499	267.142	315.000
7.760	266.611	315.000
196.153	193.551	316.000
196.000	192.876	316.000
193.871	192.518	316.000
192.960	192.046	316.000
193.123	191.834	316.000
192.291	193.063	316.000
192.247	192.651	316.000
192.309	192.135	316.000
193.629	190.981	316.000
191.673	191.279	316.000
191.492	190.975	316.000
191.486	191.148	316.000
191.110	191.324	316.000
191.327	191.402	316.000
191.745	191.404	316.000
193.103	190.570	316.000
193.128	190.136	316.000
193.177	190.100	316.000
193.231	190.187	316.000
193.261	190.382	316.000
193.127	190.454	316.000
192.957	190.533	316.000
193.040	189.919	316.000
192.884	190.251	316.000
193.382	189.813	316.000
127.119	163.323	317.000
126.798	163.107	317.000
127.276	162.713	317.000
129.222	164.330	317.000
240.535	274.919	318.000
240.666	275.505	318.000
241.158	274.913	318.000
4.274	267.954	319.000
3.490	268.861	319.000
236.519	299.134	320.000
236.450	298.911	320.000
236.858	298.839	320.000
-6.079	202.641	321.000
-6.569	202.175	321.000
-6.005	201.958	321.000
4.973	269.095	322.000
5.441	269.147	322.000
5.747	269.609	322.000
5.237	270.679	322.000
5.251	271.239	322.000
3.972	271.570	322.000
129.132	162.831	323.000
128.476	163.451	323.000
129.631	163.129	323.000
129.462	162.912	323.000
154.409	180.796	324.000
153.949	180.409	324.000
154.345	180.106	324.000
154.130	179.970	324.000
153.788	179.028	324.000
153.058	178.720	324.000
152.858	178.652	324.000
153.002	178.707	324.000
153.335	178.857	324.000
153.843	177.654	324.000
154.666	176.684	324.000
155.521	177.404	324.000
156.003	177.801	324.000
156.228	177.933	324.000
157.768	178.918	324.000
-5.111	221.791	325.000
-5.820	221.038	325.000
-8.341	223.237	325.000
-7.445	223.791	325.000
-6.965	222.644	325.000
-8.385	221.382	325.000
-36.610	271.808	326.000
-36.328	271.577	326.000
234.349	170.073	327.000
233.485	169.788	327.000
232.275	170.543	327.000
230.806	169.760	327.000
-6.743	221.806	328.000
-5.927	222.256	328.000
234.773	169.950	329.000
233.522	169.057	329.000
233.482	168.806	329.000
70.433	224.133	330.000
70.421	223.351	330.000
71.332	224.053	330.000
71.051	223.548	330.000
70.481	223.940	330.000
70.847	224.035	330.000
70.310	224.094	330.000
231.923	169.123	331.000
232.483	170.170	331.000
232.967	169.766	331.000
233.444	167.806	331.000
232.340	168.097	331.000
243.233	173.133	332.000
242.900	171.729	332.000
241.600	170.887	333.000
241.790	171.124	333.000
170.251	221.584	334.000
169.491	219.678	334.000
169.648	218.554	334.000
168.845	218.891	334.000
168.118	218.627	334.000
168.946	219.071	334.000
167.098	218.228	334.000
233.900	294.152	335.000
233.843	294.533	335.000
164.455	219.545	336.000
163.620	218.442	336.000
163.320	216.787	336.000
8.380	144.078	337.000
8.494	143.760	337.000
8.002	143.960	338.000
8.167	143.810	338.000
8.675	143.873	338.000
47.847	147.650	339.000
48.112	147.867	339.000
47.687	147.934	339.000
48.251	147.821	339.000
210.551	278.106	340.000
210.989	278.497	340.000
210.489	278.694	340.000
211.396	279.117	340.000
211.187	279.828	340.000
213.560	282.461	340.000
212.472	281.128	340.000
212.826	282.186	340.000
213.554	282.567	340.000
-29.231	182.737	341.000
-28.959	182.623	341.000
113.014	130.399	342.000
112.959	131.009	342.000
237.125	292.605	343.000
236.470	293.555	343.000
203.590	110.621	344.000
204.206	110.740	344.000
203.948	110.468	344.000
203.962	110.735	344.000
204.065	110.390	344.000
203.951	110.820	344.000
203.792	110.437	344.000
203.863	110.786	344.000
156.629	179.231	345.000
156.628	179.741	345.000
156.591	180.399	345.000
156.977	180.082	345.000
157.177	179.532	345.000
156.294	178.506	345.000
155.901	177.039	345.000
155.210	176.946	345.000
154.824	177.230	345.000
315.804	157.823	346.000
315.894	157.901	346.000
315.952	158.160	346.000
316.113	158.284	346.000
316.184	158.571	346.000
315.676	158.145	346.000
316.364	158.133	346.000
305.555	304.242	347.000
303.365	305.193	347.000
302.962	305.375	347.000
302.761	305.531	347.000
303.865	304.185	347.000
303.801	303.287	347.000
303.673	305.483	347.000
303.186	304.894	347.000
303.958	302.297	347.000
304.276	301.623	347.000
305.450	302.298	347.000
306.673	302.933	347.000
306.475	304.378	347.000
129.952	158.380	348.000
130.123	158.621	348.000
130.022	158.724	348.000
130.016	158.682	348.000
129.579	158.515	348.000
129.062	158.118	348.000
128.879	156.993	348.000
146.718	322.553	349.000
147.888	322.650	349.000
-29.178	182.906	350.000
-28.964	182.613	350.000
-29.251	183.269	350.000
-29.154	182.829	350.000
-29.418	183.032	350.000
-28.799	182.887	350.000
-28.788	182.840	350.000
-28.813	182.829	350.000
-29.057	182.806	350.000
112.061	129.698	351.000
112.314	129.550	351.000
112.802	129.804	351.000
113.311	129.359	351.000
112.730	129.478	351.000
113.921	129.322	351.000
113.789	128.494	351.000
113.033	127.895	351.000
114.063	127.421	351.000
113.783	127.611	351.000
114.033	127.315	351.000
113.743	127.915	351.000
237.299	294.190	352.000
237.159	294.567	352.000
237.520	294.650	352.000
237.122	294.589	352.000
236.938	294.725	352.000
236.865	294.986	352.000
237.066	295.166	352.000
236.969	295.621	352.000
236.938	295.397	352.000
237.097	295.896	352.000
237.124	295.842	352.000
237.139	295.020	352.000
237.155	295.381	352.000
237.154	294.814	352.000
237.909	294.259	352.000
237.477	293.788	352.000
237.430	294.168	352.000
238.026	293.551	352.000
238.484	292.993	352.000
238.609	292.888	352.000
238.391	293.167	352.000
238.085	293.158	352.000
238.511	293.236	352.000
238.424	293.556	352.000
238.343	294.534	352.000
238.222	294.391	352.000
237.009	294.206	352.000
236.598	294.569	352.000
236.683	294.909	352.000
236.464	294.255	352.000
236.331	294.154	352.000
236.081	294.710	352.000
236.983	294.067	352.000
237.104	294.001	352.000
167.425	218.123	353.000
165.684	218.510	353.000
164.681	218.846	353.000
8.344	143.858	354.000
7.786	143.878	354.000
151.489	228.213	355.000
151.332	228.343	355.000
165.850	221.572	356.000
166.449	219.369	356.000
167.251	218.501	356.000
316.003	158.148	357.000
315.983	157.746	357.000
315.735	158.317	357.000
315.574	158.061	357.000
315.911	158.207	357.000
315.830	157.890	357.000
315.666	157.762	357.000
213.792	282.631	358.000
214.361	282.928	358.000
212.949	282.868	358.000
354.769	339.478	359.000
354.867	338.854	359.000
356.641	340.396	359.000
355.161	339.202	359.000
354.397	338.671	359.000
353.800	338.366	359.000
213.822	284.216	360.000
213.891	283.790	360.000
276.944	224.844	361.000
276.483	226.197	361.000
277.504	226.674	361.000
279.301	226.825	361.000
280.475	225.815	361.000
281.467	227.633	361.000
281.756	229.619	361.000
304.752	304.576	362.000
305.307	305.251	362.000
305.469	305.520	362.000
304.614	305.135	362.000
304.837	305.413	362.000
304.922	306.025	362.000
306.071	305.368	362.000
411.528	328.322	363.000
408.483	328.834	363.000
408.897	327.570	363.000
408.642	328.652	363.000
113.541	127.665	364.000
112.574	128.601	364.000
142.121	225.590	365.000
141.775	225.500	365.000
315.586	157.805	366.000
315.409	157.857	366.000
315.745	158.056	366.000
315.126	158.076	366.000
315.847	158.119	366.000
315.660	157.789	366.000
315.707	158.015	366.000
315.894	157.921	366.000
315.331	157.791	366.000
315.734	157.497	366.000
314.744	157.487	366.000
315.398	158.182	366.000
211.357	282.699	367.000
212.834	282.296	367.000
213.851	281.915	367.000
212.161	281.258	367.000
211.562	281.352	367.000
211.354	282.446	367.000
212.253	282.344	367.000
211.665	282.247	367.000
142.195	225.112	368.000
142.085	225.494	368.000
142.250	225.232	368.000
170.933	217.682	369.000
169.582	217.479	369.000
169.292	218.437	369.000
-29.418	182.954	370.000
-29.360	183.241	370.000
112.561	125.607	371.000
112.846	125.384	371.000
112.980	125.082	371.000
113.052	124.225	371.000
112.651	123.945	371.000
112.985	123.013	371.000
113.735	122.140	371.000
113.439	122.531	371.000
113.087	122.627	371.000
73.848	177.671	372.000
75.897	177.236	372.000
225.732	147.673	373.000
224.964	147.346	373.000
225.116	147.672	373.000
280.445	230.334	374.000
281.226	230.742	374.000
307.076	305.835	375.000
307.231	305.876	375.000
307.258	306.170	375.000
308.100	305.962	375.000
146.783	223.509	376.000
147.638	223.616	376.000
147.104	224.115	376.000
228.082	150.426	377.000
227.066	151.312	377.000
212.585	281.803	378.000
212.238	280.600	378.000
165.354	216.632	379.000
167.344	217.119	379.000
113.478	122.693	380.000
114.375	122.301	380.000
314.906	157.803	381.000
315.481	158.243	381.000
-29.599	182.369	382.000
-29.095	182.539	382.000
-68.768	194.666	383.000
-68.686	194.611	383.000
-69.423	194.608	383.000
-68.833	194.460	383.000
114.383	121.173	384.000
114.197	120.994	384.000
302.573	307.321	385.000
301.692	307.570	385.000
301.805	309.250	385.000
-29.075	182.924	386.000
-28.938	182.294	386.000
-29.662	182.568	386.000
-29.667	182.617	386.000
-28.940	183.052	386.000
-29.056	182.878	386.000
-29.426	182.099	386.000
-28.958	183.284	386.000
39.228	292.522	387.000
39.705	293.515	387.000
172.033	221.421	388.000
172.060	220.638	388.000
315.193	157.888	389.000
315.057	157.883	389.000
314.773	157.690	389.000
314.374	157.942	389.000
314.428	157.872	389.000
315.108	157.993	389.000
238.914	294.149	390.000
238.202	295.425	390.000
237.918	295.971	390.000
237.900	295.676	390.000
238.054	295.377	390.000
238.343	295.288	390.000
238.351	295.262	390.000
237.916	295.397	390.000
42.031	292.931	391.000
41.030	293.586	391.000
40.196	293.842	391.000
39.883	295.042	391.000
39.016	295.681	391.000
-29.286	182.883	392.000
-28.732	182.757	392.000
-29.029	182.596	392.000
23.780	294.410	393.000
23.887	293.789	393.000
23.559	293.890	393.000
23.686	293.929	393.000
24.173	293.403	393.000
24.383	293.313	393.000
-30.029	183.464	394.000
-29.508	183.080	394.000
-29.098	182.557	394.000
-29.531	183.084	394.000
25.224	292.661	395.000
24.873	293.472	395.000
24.317	293.165	395.000
23.640	293.078	395.000
23.500	292.448	395.000
23.585	292.678	395.000
22.812	293.021	395.000
360.006	211.987	396.000
360.002	211.302	396.000
139.741	236.926	397.000
139.908	236.436	397.000
137.820	236.688	397.000
136.321	234.297	397.000
135.997	232.378	397.000
136.811	231.648	397.000
136.925	232.335	397.000
137.419	232.637	397.000
136.303	232.516	397.000
137.524	233.258	397.000
135.914	233.752	397.000
135.740	232.998	397.000
136.204	232.976	397.000
136.194	233.479	397.000
-29.365	182.822	398.000
-29.341	182.683	398.000
-29.600	183.177	398.000
-29.483	182.655	398.000
-29.288	182.754	398.000
-29.424	182.774	398.000
-29.320	183.077	398.000
-29.302	183.144	398.000
-28.629	181.408	398.000
-30.085	182.451	399.000
-29.446	182.696	399.000
-28.727	182.928	399.000
-29.806	183.523	399.000
-29.406	182.631	399.000
-29.554	182.500	399.000
-29.726	182.424	399.000
-29.748	183.414	399.000
22.836	295.320	400.000
22.382	295.537	400.000
21.720	296.013	400.000
21.647	297.021	400.000
20.393	298.302	400.000
20.986	297.647	400.000
299.260	313.382	401.000
298.496	313.068	401.000
361.766	316.666	402.000
360.897	316.428	402.000
190.457	134.155	403.000
189.619	135.870	403.000
189.824	135.589	403.000
135.664	232.520	404.000
135.794	233.239	404.000
295.050	182.288	405.000
294.506	183.395	405.000
294.305	184.328	405.000
141.222	222.259	406.000
140.637	221.272	406.000
24.567	207.918	407.000
24.113	206.807	407.000
26.328	207.335	407.000
26.520	208.149	407.000
26.308	208.093	407.000
293.949	184.146	408.000
294.762	184.108	408.000
294.630	184.151	408.000
-29.281	182.675	409.000
-29.541	183.158	409.000
-29.983	182.613	409.000
140.309	327.105	410.000
141.597	326.774	410.000
52.636	233.219	411.000
53.208	232.656	411.000
27.022	205.551	412.000
27.037	206.259	412.000
175.087	157.709	413.000
174.998	158.054	413.000
-28.359	182.954	414.000
-29.055	182.325	414.000
-28.536	182.352	414.000
-29.225	182.287	414.000
75.921	239.258	415.000
75.596	238.945	415.000
75.395	238.284	415.000
175.046	157.956	416.000
174.790	155.938	416.000
53.448	229.151	417.000
54.060	229.470	417.000
53.451	230.289	417.000
53.778	230.400	417.000
54.665	230.152	417.000
54.199	231.453	417.000
54.462	230.350	417.000
55.675	230.057	417.000
-29.471	182.597	418.000
-30.127	182.952	418.000
-29.051	182.575	418.000
-29.534	183.092	418.000
-29.163	182.803	418.000
76.518	238.843	419.000
76.098	240.108	419.000
75.772	239.397	419.000
75.930	239.648	419.000
76.310	239.940	419.000
75.950	239.320	419.000
359.673	333.132	420.000
360.535	333.034	420.000
361.023	332.551	420.000
359.890	332.688	420.000
56.894	228.300	421.000
56.370	228.000	421.000
56.225	226.238	421.000
142.782	326.038	422.000
142.929	325.596	422.000
141.839	325.939	422.000
140.494	324.613	422.000
56.718	228.119	423.000
57.298	226.459	423.000
-29.100	182.964	424.000
-29.273	182.659	424.000
-29.122	182.825	424.000
-29.061	183.282	424.000
-29.356	182.681	424.000
-29.128	182.710	424.000
-28.921	182.689	424.000
-53.040	200.815	425.000
-51.683	200.074	425.000
357.671	315.893	426.000
357.326	318.695	426.000
358.363	319.991	426.000
140.315	326.084	427.000
139.732	325.079	427.000
141.609	325.562	428.000
141.422	325.633	428.000
354.970	321.552	429.000
354.640	322.325	429.000
355.101	322.272	429.000
356.229	321.487	429.000
356.099	321.798	429.000
354.258	322.200	429.000
353.401	321.652	429.000
351.881	321.216	429.000
350.084	321.656	429.000
350.311	321.372	429.000
349.151	320.109	429.000
348.167	320.648	429.000
-49.364	198.379	430.000
-49.671	197.363	430.000
-29.572	182.792	431.000
-30.275	182.657	431.000
-29.507	182.559	431.000
-29.512	182.981	431.000
-29.126	182.364	431.000
347.456	322.912	432.000
345.770	323.142	432.000
-29.475	182.619	433.000
-29.648	182.845	433.000
-29.329	182.737	433.000
-29.261	182.545	433.000
165.762	326.002	434.000
166.074	326.204	434.000
166.554	325.983	434.000
75.940	240.262	435.000
76.125	239.596	435.000
76.529	239.288	435.000
386.689	307.311	436.000
386.392	307.552	436.000
346.392	323.149	437.000
347.191	322.635	437.000
347.116	323.127	437.000
149.985	211.736	438.000
150.399	210.358	438.000
150.191	209.099	438.000
150.331	209.176	438.000
148.803	208.607	438.000
151.418	208.861	438.000
153.848	205.441	439.000
154.583	205.109	439.000
119.127	114.986	440.000
118.647	115.556	440.000
151.087	206.984	441.000
151.044	209.493	441.000
151.160	208.420	441.000
148.815	209.575	441.000
48.817	167.290	442.000
46.974	167.642	442.000
215.339	83.176	443.000
215.547	83.149	443.000
215.239	83.027	443.000
215.873	83.788	443.000
215.438	83.468	443.000
343.651	323.385	444.000
344.029	326.679	444.000
345.791	326.533	444.000
162.042	156.754	445.000
163.146	156.646	445.000
164.280	156.957	445.000
163.763	158.114	445.000
164.459	158.688	445.000
164.674	158.247	445.000
276.211	230.234	446.000
276.202	230.713	446.000
277.677	230.691	446.000
276.787	230.637	446.000
275.467	231.752	446.000
274.327	231.948	446.000
345.351	325.765	447.000
346.398	326.268	447.000
346.608	328.659	447.000
345.702	330.160	447.000
141.493	326.900	448.000
143.031	328.651	448.000
143.203	330.429	448.000
142.476	330.978	448.000
38.063	128.670	449.000
37.891	128.681	449.000
37.929	128.577	449.000
37.724	128.873	449.000
37.863	128.737	449.000
37.649	128.838	449.000
38.059	128.776	449.000
37.978	128.071	449.000
37.828	128.587	449.000
37.807	129.164	449.000
37.866	128.914	449.000
37.914	128.789	449.000
37.886	128.825	449.000
37.972	128.978	449.000
38.016	128.774	449.000
37.963	128.723	449.000
38.327	128.465	449.000
88.224	141.399	450.000
87.373	140.952	450.000
126.904	179.517	451.000
126.945	179.279	451.000
126.608	179.487	451.000
126.752	179.242	451.000
126.749	179.214	451.000
127.183	178.859	451.000
126.258	179.720	451.000
126.482	179.409	451.000
[truncated: 10,697 more rows]
