# Supplementary material for: The transpeptidase PBP2 governs initial localization and activity of the major cell-wall synthesis machinery in E. coli
Source: eLife. 2020 Feb 20;9:e50629. doi: 10.7554/eLife.50629 (PMC7089770; doi:10.7554/eLife.50629)
Supplement: Source data 1. [file elife-50629-data1.zip › data/fast/PAmCherry/RodZ_4.txt]

X Y ID
53.026	336.600	1.000
51.890	335.582	1.000
50.810	335.843	1.000
318.940	459.715	2.000
319.059	459.326	2.000
397.030	427.573	3.000
396.997	427.483	3.000
396.679	427.516	3.000
396.658	427.614	3.000
396.724	427.470	3.000
433.349	361.443	4.000
434.785	361.602	4.000
323.105	182.364	5.000
323.551	182.643	5.000
326.055	371.513	6.000
326.073	370.871	6.000
326.030	371.292	6.000
326.357	371.653	6.000
439.402	334.936	7.000
439.216	335.506	7.000
455.279	151.932	8.000
455.741	151.757	8.000
469.710	131.130	9.000
469.953	131.334	9.000
469.949	131.596	9.000
142.450	113.714	10.000
142.371	113.843	10.000
273.320	35.840	11.000
273.076	35.878	11.000
272.859	36.274	11.000
272.604	35.748	11.000
273.134	36.041	11.000
329.815	140.530	12.000
329.706	140.989	12.000
330.604	139.223	12.000
308.766	110.857	13.000
308.593	111.501	13.000
179.647	232.201	14.000
177.859	229.696	14.000
178.947	231.659	14.000
139.732	248.147	15.000
139.705	248.465	15.000
138.990	249.591	15.000
138.537	250.579	15.000
138.125	250.848	15.000
140.112	250.392	15.000
141.067	249.066	15.000
140.608	247.266	15.000
144.904	111.573	16.000
145.200	112.919	16.000
143.656	113.108	16.000
145.223	112.862	16.000
144.426	112.455	16.000
322.679	184.313	17.000
322.050	182.238	17.000
321.462	182.895	17.000
321.592	182.466	17.000
320.268	182.630	17.000
318.654	181.674	17.000
199.141	417.397	18.000
199.212	418.393	18.000
199.278	417.912	18.000
199.558	418.258	18.000
309.761	110.741	19.000
309.375	110.990	19.000
178.953	233.083	20.000
178.978	232.020	20.000
178.153	231.281	20.000
177.254	230.047	20.000
355.830	84.885	21.000
355.400	85.669	21.000
355.213	87.122	21.000
355.855	86.359	21.000
431.022	333.310	22.000
431.197	333.334	22.000
224.102	192.588	23.000
225.181	194.244	23.000
199.453	417.791	24.000
199.541	417.623	24.000
199.487	417.571	24.000
199.525	417.163	24.000
199.690	417.727	24.000
198.979	418.159	24.000
199.127	417.817	24.000
199.260	418.304	24.000
199.407	417.683	24.000
199.332	418.038	24.000
199.839	417.886	24.000
199.551	418.136	24.000
309.194	111.956	25.000
310.537	111.170	25.000
310.403	110.373	25.000
310.049	109.408	25.000
309.153	108.474	25.000
349.863	447.023	26.000
349.953	446.860	26.000
199.384	319.432	27.000
198.656	319.729	27.000
143.982	113.676	28.000
143.960	112.977	28.000
143.970	112.586	28.000
139.454	246.845	29.000
139.321	247.287	29.000
139.115	246.628	29.000
138.442	247.831	29.000
140.295	247.004	29.000
138.532	247.148	29.000
138.015	245.416	29.000
243.672	198.436	30.000
243.737	198.982	30.000
243.909	199.412	30.000
246.105	140.509	31.000
245.367	140.507	31.000
246.246	139.639	31.000
245.988	139.988	31.000
246.053	140.779	31.000
246.035	140.493	31.000
246.282	140.065	31.000
177.570	230.706	32.000
176.569	228.561	32.000
220.879	176.689	33.000
220.478	176.972	33.000
219.885	178.187	33.000
444.726	413.919	34.000
444.549	412.885	34.000
241.263	268.279	35.000
242.119	268.560	35.000
350.168	446.952	36.000
350.415	446.374	36.000
350.064	447.445	36.000
50.150	42.622	37.000
50.096	44.944	37.000
50.899	44.962	37.000
50.937	45.319	37.000
49.973	44.776	37.000
49.600	45.618	37.000
243.610	199.304	38.000
244.183	199.175	38.000
353.035	76.826	39.000
351.877	76.934	39.000
354.615	77.920	39.000
354.820	77.615	39.000
354.774	78.075	39.000
356.234	79.695	39.000
355.453	81.586	39.000
353.347	81.017	39.000
354.029	81.623	39.000
353.410	81.552	39.000
318.622	457.802	40.000
318.753	457.631	40.000
318.716	457.612	40.000
319.055	457.364	40.000
318.732	457.964	40.000
469.468	139.237	41.000
469.720	139.438	41.000
469.592	139.249	41.000
469.591	139.327	41.000
199.056	418.347	42.000
199.385	417.338	42.000
199.238	417.898	42.000
199.307	418.066	42.000
199.639	417.627	42.000
199.622	417.789	42.000
273.854	34.942	43.000
273.375	34.840	43.000
412.467	161.122	44.000
411.808	161.879	44.000
411.829	163.139	44.000
412.881	164.325	44.000
411.448	164.151	44.000
411.547	160.955	44.000
413.334	160.309	44.000
414.043	159.759	44.000
350.348	446.713	45.000
349.843	446.779	45.000
49.231	46.692	46.000
49.456	45.716	46.000
48.314	46.004	46.000
48.853	44.058	46.000
48.787	43.868	46.000
49.429	43.928	46.000
198.238	225.746	47.000
197.864	225.033	47.000
319.071	457.633	48.000
318.408	457.634	48.000
199.398	417.801	49.000
199.371	417.869	49.000
199.559	417.917	49.000
199.271	417.833	49.000
199.416	418.063	49.000
199.505	417.679	49.000
199.642	418.045	49.000
199.471	418.016	49.000
199.348	418.083	49.000
199.602	417.881	49.000
199.561	417.636	49.000
246.339	140.424	50.000
246.050	140.192	50.000
246.258	140.134	50.000
246.261	140.114	50.000
246.399	140.091	50.000
246.033	140.308	50.000
308.778	140.975	51.000
310.192	140.961	51.000
288.142	175.031	52.000
288.001	175.267	52.000
287.462	175.865	52.000
175.031	240.967	53.000
174.092	242.338	53.000
349.850	446.266	54.000
349.934	446.653	54.000
439.071	335.907	55.000
439.628	335.422	55.000
137.543	245.333	56.000
136.339	246.151	56.000
135.794	247.175	56.000
137.162	246.182	56.000
196.773	229.840	57.000
196.882	229.429	57.000
246.203	139.960	58.000
246.188	140.429	58.000
246.358	140.188	58.000
246.151	140.169	58.000
245.997	140.104	58.000
246.223	140.179	58.000
246.169	140.015	58.000
245.991	140.122	58.000
246.265	140.128	58.000
246.703	139.994	58.000
246.201	140.233	58.000
246.158	140.012	58.000
246.304	139.833	58.000
246.019	140.090	58.000
246.150	139.856	58.000
245.615	140.291	58.000
246.219	139.994	58.000
307.137	141.416	59.000
306.905	141.298	59.000
307.490	141.220	59.000
308.458	140.884	59.000
308.030	141.411	59.000
307.984	142.107	59.000
309.082	142.856	59.000
309.239	142.171	59.000
135.949	245.349	60.000
136.114	245.566	60.000
136.886	245.450	60.000
254.605	278.409	61.000
255.600	276.848	61.000
429.624	329.900	62.000
430.067	330.044	62.000
199.685	417.672	63.000
199.392	417.846	63.000
199.432	417.886	63.000
199.286	418.152	63.000
199.477	417.459	63.000
312.407	140.880	64.000
311.998	141.741	64.000
134.904	241.245	65.000
134.579	242.306	65.000
134.601	241.455	65.000
133.649	242.297	65.000
132.678	244.457	65.000
131.494	244.427	65.000
132.728	244.818	65.000
132.560	245.011	65.000
311.832	140.560	66.000
312.445	140.403	66.000
313.062	140.573	66.000
312.290	142.157	66.000
349.864	445.741	67.000
349.732	446.897	67.000
247.308	242.752	68.000
247.049	243.077	68.000
246.125	242.623	68.000
465.600	494.965	69.000
465.457	495.163	69.000
465.443	494.679	69.000
465.262	494.839	69.000
465.336	495.152	69.000
29.495	193.327	70.000
30.287	193.346	70.000
285.937	91.049	71.000
286.669	90.391	71.000
246.355	140.067	72.000
245.927	140.288	72.000
246.157	139.985	72.000
246.359	140.189	72.000
245.936	138.754	72.000
245.494	38.542	73.000
243.337	37.308	73.000
465.242	495.189	74.000
464.934	494.684	74.000
469.687	139.306	75.000
469.157	139.229	75.000
255.754	282.341	76.000
257.174	283.126	76.000
256.614	281.923	76.000
235.186	250.888	77.000
235.008	251.058	77.000
469.812	139.242	78.000
469.587	139.192	78.000
469.565	139.383	78.000
469.988	139.022	78.000
244.435	242.876	79.000
244.504	242.901	79.000
258.125	277.010	80.000
257.316	277.901	80.000
257.047	276.395	80.000
257.539	276.230	80.000
259.235	276.571	80.000
257.084	278.996	80.000
255.189	279.309	80.000
255.453	279.011	80.000
257.109	277.596	80.000
256.618	278.397	80.000
244.554	242.373	81.000
244.698	243.516	81.000
244.626	243.189	81.000
244.819	243.265	81.000
244.674	243.176	81.000
245.079	243.291	81.000
244.985	242.942	81.000
244.811	242.881	81.000
244.960	242.922	81.000
469.734	139.226	82.000
469.773	138.984	82.000
440.053	424.296	83.000
441.319	424.236	83.000
465.775	495.293	84.000
465.512	494.913	84.000
254.874	277.228	85.000
254.415	276.015	85.000
254.572	273.999	85.000
255.432	271.277	85.000
353.544	71.307	86.000
353.620	71.119	86.000
353.349	71.027	86.000
353.638	71.222	86.000
466.683	419.421	87.000
465.890	419.372	87.000
226.771	272.677	88.000
226.712	271.974	88.000
225.674	271.044	88.000
225.700	269.737	88.000
245.205	243.294	89.000
244.484	243.115	89.000
244.755	243.141	89.000
244.652	243.730	89.000
244.629	243.674	89.000
256.102	270.813	90.000
256.077	271.028	90.000
256.939	271.013	90.000
256.388	271.787	90.000
256.797	272.913	90.000
256.573	271.588	90.000
346.251	295.843	91.000
346.144	295.678	91.000
465.714	420.426	92.000
466.199	419.295	92.000
353.744	74.632	93.000
354.284	71.859	93.000
354.396	71.018	93.000
354.650	70.158	93.000
355.354	69.563	93.000
357.035	71.376	93.000
357.891	70.851	93.000
225.227	268.915	94.000
225.894	269.257	94.000
225.986	269.815	94.000
227.429	270.508	94.000
244.458	243.335	95.000
244.561	243.554	95.000
244.750	243.231	95.000
244.581	243.078	95.000
244.570	243.057	95.000
244.965	243.416	95.000
244.446	242.654	95.000
244.633	243.051	95.000
244.792	243.168	95.000
244.535	243.189	95.000
244.692	243.245	95.000
244.599	243.186	95.000
244.509	243.275	95.000
244.698	243.139	95.000
244.782	243.688	95.000
120.408	141.674	96.000
119.308	141.362	96.000
119.563	141.637	96.000
119.176	141.827	96.000
466.483	419.723	97.000
466.036	419.346	97.000
400.022	182.465	98.000
399.129	181.576	98.000
469.974	139.502	99.000
469.919	139.125	99.000
474.992	443.589	100.000
475.492	444.786	100.000
227.947	271.203	101.000
228.160	269.272	101.000
227.792	269.857	101.000
235.198	250.912	102.000
235.283	250.752	102.000
235.004	250.896	102.000
235.308	250.846	102.000
234.914	250.836	102.000
475.080	91.599	103.000
474.330	91.813	103.000
474.333	91.777	103.000
473.895	92.367	103.000
474.443	93.040	103.000
474.663	94.751	103.000
225.448	269.125	104.000
225.633	271.212	104.000
115.201	139.403	105.000
114.347	139.677	105.000
113.721	140.233	105.000
474.148	92.302	106.000
472.991	93.122	106.000
472.839	94.116	106.000
473.869	92.773	106.000
176.475	145.481	107.000
177.118	145.724	107.000
176.617	145.796	107.000
176.674	145.653	107.000
238.381	38.613	108.000
238.551	38.381	108.000
474.259	93.720	109.000
474.607	94.694	109.000
476.515	96.822	109.000
477.023	97.129	109.000
477.024	97.646	109.000
476.426	96.810	109.000
475.279	96.351	109.000
114.955	145.633	110.000
114.154	144.886	110.000
199.626	418.072	111.000
199.472	418.128	111.000
199.930	418.075	111.000
199.804	417.904	111.000
172.071	292.419	112.000
171.552	293.721	112.000
170.727	296.098	112.000
170.239	295.097	112.000
169.560	295.345	112.000
169.629	295.949	112.000
169.124	295.008	112.000
171.592	292.875	112.000
176.546	145.440	113.000
176.639	145.622	113.000
176.950	145.832	113.000
176.521	145.479	113.000
477.104	96.938	114.000
475.402	96.849	114.000
237.123	180.392	115.000
236.433	178.059	115.000
235.364	178.718	115.000
170.942	293.223	116.000
172.051	294.027	116.000
175.617	295.275	116.000
174.572	297.530	116.000
474.351	95.973	117.000
473.369	96.798	117.000
487.719	486.271	118.000
488.018	486.217	118.000
489.210	483.388	118.000
488.904	483.387	118.000
487.728	481.288	118.000
473.639	96.263	119.000
473.275	95.861	119.000
472.694	95.467	119.000
471.118	95.885	119.000
235.862	182.743	120.000
237.005	183.772	120.000
237.323	182.907	120.000
239.806	181.849	120.000
401.348	191.344	121.000
401.366	191.534	121.000
401.649	191.343	121.000
469.492	95.013	122.000
470.817	95.672	122.000
471.881	94.757	122.000
472.241	94.510	122.000
472.120	94.438	122.000
472.143	94.715	122.000
472.541	94.911	122.000
472.484	95.808	122.000
472.164	94.887	122.000
473.091	94.965	122.000
130.543	272.127	123.000
131.233	273.496	123.000
130.824	275.116	123.000
130.451	273.414	123.000
132.322	271.291	123.000
351.730	177.884	124.000
353.901	175.929	124.000
354.070	175.803	124.000
354.149	176.480	124.000
353.297	175.486	124.000
354.055	175.420	124.000
353.794	176.871	124.000
357.566	76.311	125.000
357.191	78.834	125.000
357.492	78.335	125.000
357.555	76.440	125.000
171.611	298.650	126.000
172.330	298.227	126.000
174.852	295.716	126.000
173.929	294.327	126.000
174.983	291.423	126.000
175.765	290.345	126.000
234.652	173.282	127.000
236.627	172.992	127.000
133.571	270.696	128.000
132.508	271.013	128.000
470.218	139.297	129.000
469.621	139.204	129.000
469.367	139.224	129.000
469.338	139.173	129.000
473.507	95.433	130.000
473.003	97.118	130.000
220.106	194.789	131.000
220.076	194.074	131.000
470.177	139.302	132.000
469.855	139.288	132.000
317.264	115.323	133.000
317.489	115.418	133.000
317.632	115.746	133.000
354.818	178.444	134.000
354.185	178.275	134.000
352.560	177.094	134.000
349.062	176.660	134.000
350.420	175.857	134.000
350.755	175.345	134.000
351.759	177.353	134.000
348.873	175.382	134.000
351.106	175.991	134.000
470.743	96.994	135.000
470.592	95.868	135.000
470.073	95.614	135.000
469.207	95.966	135.000
470.556	96.066	135.000
471.868	96.225	135.000
317.430	115.322	136.000
318.312	116.049	136.000
469.538	139.221	137.000
469.850	139.041	137.000
469.672	139.424	137.000
469.023	139.602	137.000
470.163	139.112	137.000
470.396	97.196	138.000
472.513	95.243	138.000
473.201	94.852	138.000
473.302	94.276	138.000
474.034	94.199	138.000
474.780	93.913	138.000
474.906	92.375	138.000
474.916	91.868	138.000
474.003	93.089	138.000
475.985	94.621	138.000
476.290	95.575	138.000
474.982	95.928	138.000
472.652	94.443	138.000
472.641	94.628	138.000
472.919	93.496	138.000
229.656	258.242	139.000
228.495	258.738	139.000
228.625	258.639	139.000
469.609	139.673	140.000
469.457	138.978	140.000
470.550	139.010	141.000
470.169	139.143	141.000
469.822	139.290	141.000
228.532	258.025	142.000
229.065	257.584	142.000
475.443	233.518	143.000
474.230	232.282	143.000
195.630	256.443	144.000
195.344	257.889	144.000
195.177	256.408	144.000
195.581	257.917	144.000
283.306	284.296	145.000
283.436	285.336	145.000
460.291	128.613	146.000
460.927	128.153	146.000
460.070	128.619	146.000
178.011	151.906	147.000
177.923	151.256	147.000
177.963	153.021	147.000
176.531	153.265	147.000
176.157	153.013	147.000
341.265	242.158	148.000
341.245	241.392	148.000
340.463	239.739	148.000
340.320	239.996	148.000
340.728	240.471	148.000
340.514	240.235	148.000
338.817	239.958	148.000
337.434	239.865	148.000
338.139	241.303	148.000
334.986	239.476	148.000
335.307	239.305	148.000
335.439	240.721	148.000
334.557	239.654	148.000
334.349	238.922	148.000
12.467	32.117	149.000
13.020	32.272	149.000
13.119	32.546	149.000
13.018	32.403	149.000
263.917	227.871	150.000
264.199	228.687	150.000
264.387	226.989	150.000
263.531	227.582	150.000
110.466	130.402	151.000
111.113	130.427	151.000
350.426	259.507	152.000
350.298	259.756	152.000
350.518	259.984	152.000
351.602	260.322	152.000
351.618	259.655	152.000
351.240	259.861	152.000
350.525	260.275	152.000
197.792	256.572	153.000
197.583	256.165	153.000
212.681	190.569	154.000
212.786	190.816	154.000
171.204	251.989	155.000
171.215	249.467	155.000
171.111	248.337	155.000
171.802	248.682	155.000
171.836	249.660	155.000
194.611	229.460	156.000
195.701	230.658	156.000
262.450	209.416	157.000
261.971	207.001	157.000
262.824	206.993	157.000
262.034	207.356	157.000
340.619	206.964	158.000
340.943	206.761	158.000
340.986	206.515	158.000
340.920	206.469	158.000
340.703	206.572	158.000
70.945	187.159	159.000
69.653	185.509	159.000
70.096	187.813	159.000
28.368	187.676	160.000
28.074	188.099	160.000
399.006	180.262	161.000
398.656	178.319	161.000
137.384	167.649	162.000
136.003	167.429	162.000
134.741	166.665	162.000
135.240	167.117	162.000
176.447	151.169	163.000
178.204	150.780	163.000
283.217	75.224	164.000
280.637	75.073	164.000
213.123	191.004	165.000
213.718	191.224	165.000
213.806	190.283	165.000
215.823	190.537	165.000
216.284	190.717	165.000
215.705	190.941	165.000
470.382	138.124	166.000
469.484	138.964	166.000
28.486	187.529	167.000
27.735	187.507	167.000
197.771	255.904	168.000
197.005	255.547	168.000
461.357	127.466	169.000
461.406	127.628	169.000
340.989	206.654	170.000
340.987	206.619	170.000
341.257	206.353	170.000
64.154	296.086	171.000
63.959	295.471	171.000
64.304	295.390	171.000
179.164	150.005	172.000
176.858	150.947	172.000
176.773	150.127	172.000
176.004	150.986	172.000
176.908	151.923	172.000
176.436	152.118	172.000
177.071	151.924	172.000
200.803	226.832	173.000
203.175	226.459	173.000
201.356	227.407	173.000
201.172	227.160	173.000
202.746	226.593	173.000
135.875	168.309	174.000
136.165	168.716	174.000
133.718	169.394	174.000
351.007	87.582	175.000
352.150	89.164	175.000
351.188	262.954	176.000
350.804	263.542	176.000
458.876	130.772	177.000
459.119	129.130	177.000
460.473	130.071	177.000
218.420	143.280	178.000
219.199	143.558	178.000
280.838	76.454	179.000
281.177	78.049	179.000
238.819	20.583	180.000
239.434	21.711	180.000
240.792	22.939	180.000
240.552	23.879	180.000
340.759	206.674	181.000
341.139	206.704	181.000
340.868	206.596	181.000
340.897	206.711	181.000
341.025	206.621	181.000
340.809	206.750	181.000
215.677	190.922	182.000
216.904	190.002	182.000
232.335	171.672	183.000
233.047	170.091	183.000
231.780	169.967	183.000
350.636	86.801	184.000
353.687	86.295	184.000
283.148	77.000	185.000
283.488	76.890	185.000
283.158	75.949	185.000
282.626	74.818	185.000
282.073	75.802	185.000
281.914	75.810	185.000
66.955	187.346	186.000
67.570	186.356	186.000
322.909	152.080	187.000
322.515	154.401	187.000
460.030	129.127	188.000
459.266	129.136	188.000
63.395	294.602	189.000
62.912	294.868	189.000
232.054	169.392	190.000
232.982	168.903	190.000
487.276	483.098	191.000
485.986	480.893	191.000
487.630	482.889	191.000
487.375	482.438	191.000
486.753	485.179	191.000
485.410	485.289	191.000
485.856	484.087	191.000
488.852	483.012	191.000
200.915	228.513	192.000
200.999	228.666	192.000
266.346	292.813	193.000
266.830	292.627	193.000
175.547	150.182	194.000
174.695	150.333	194.000
174.997	150.065	194.000
175.479	149.133	194.000
175.059	150.280	194.000
175.417	150.056	194.000
174.052	148.279	194.000
460.290	127.220	195.000
462.110	126.255	195.000
461.356	127.286	195.000
459.957	127.684	195.000
459.435	127.197	195.000
459.587	126.340	195.000
459.056	126.117	195.000
458.759	126.713	195.000
459.462	127.534	195.000
459.110	126.967	195.000
458.937	128.425	195.000
458.426	128.409	195.000
457.654	127.619	195.000
458.248	128.568	195.000
341.220	206.593	196.000
341.136	206.623	196.000
341.126	207.078	196.000
62.570	293.926	197.000
62.886	293.552	197.000
265.267	290.267	198.000
265.533	291.822	198.000
281.618	76.216	199.000
280.873	77.362	199.000
261.782	227.735	200.000
261.842	228.616	200.000
264.256	227.388	200.000
263.135	227.543	200.000
202.173	303.085	201.000
203.105	301.973	201.000
201.906	302.879	201.000
199.827	301.129	201.000
232.932	169.103	202.000
231.880	168.902	202.000
469.420	139.406	203.000
469.487	139.479	203.000
469.503	139.674	203.000
468.700	139.147	203.000
261.692	228.660	204.000
263.784	229.248	204.000
263.073	228.654	204.000
264.121	227.532	204.000
263.928	227.566	204.000
263.064	227.932	204.000
261.685	229.246	204.000
262.552	228.818	204.000
451.401	116.665	205.000
450.429	118.089	205.000
450.048	118.932	205.000
240.202	27.677	206.000
238.562	28.078	206.000
264.574	291.564	207.000
262.918	291.989	207.000
262.929	293.462	207.000
262.976	292.804	207.000
263.959	291.380	207.000
262.952	292.014	207.000
261.630	292.192	207.000
262.501	290.910	207.000
264.319	290.388	207.000
266.984	290.567	207.000
267.668	289.324	207.000
469.650	139.373	208.000
469.321	139.009	208.000
182.723	305.758	209.000
182.460	304.528	209.000
234.866	26.144	210.000
234.218	26.718	210.000
233.772	25.619	210.000
234.251	26.723	210.000
280.958	80.755	211.000
282.270	80.776	211.000
293.561	430.145	212.000
295.027	427.777	212.000
66.442	188.773	213.000
67.476	188.342	213.000
173.045	150.667	214.000
173.833	150.680	214.000
173.777	149.227	214.000
174.689	149.775	214.000
175.369	151.658	214.000
212.687	141.712	215.000
212.162	140.882	215.000
282.043	80.432	216.000
281.444	78.230	216.000
281.497	79.603	216.000
281.130	79.091	216.000
282.838	79.783	216.000
284.754	79.185	216.000
285.839	78.605	216.000
458.991	128.062	217.000
459.635	124.835	217.000
460.453	125.730	217.000
460.813	126.327	217.000
461.214	126.517	217.000
462.196	125.619	217.000
462.058	126.108	217.000
460.953	125.377	217.000
460.425	125.834	217.000
461.626	124.509	217.000
459.560	122.121	217.000
235.277	24.223	218.000
234.837	25.194	218.000
235.447	24.631	218.000
236.135	23.479	218.000
236.240	23.024	218.000
237.737	21.647	218.000
237.927	22.311	218.000
235.092	170.567	219.000
234.896	170.837	219.000
234.777	170.602	219.000
234.687	170.593	219.000
234.130	170.766	219.000
261.590	229.665	220.000
260.413	231.390	220.000
260.511	230.013	220.000
260.459	230.793	220.000
260.374	231.689	220.000
260.551	230.632	220.000
260.211	232.433	220.000
295.338	226.139	221.000
295.761	225.672	221.000
194.117	258.136	222.000
196.074	258.646	222.000
197.337	260.155	222.000
199.751	260.701	222.000
316.547	329.461	223.000
317.467	329.314	223.000
318.297	330.321	223.000
485.996	351.449	224.000
486.284	350.892	224.000
486.029	351.389	224.000
486.220	351.037	224.000
485.760	351.272	224.000
485.902	350.974	224.000
298.793	366.287	225.000
297.932	367.023	225.000
352.890	90.159	226.000
352.927	90.110	226.000
149.409	117.943	227.000
149.657	116.756	227.000
151.338	116.406	227.000
459.451	124.166	228.000
458.562	125.957	228.000
458.350	124.673	228.000
458.368	124.961	228.000
459.297	126.539	228.000
459.293	128.498	228.000
458.570	127.996	228.000
457.089	128.538	228.000
455.688	126.374	228.000
456.586	125.645	228.000
456.753	126.030	228.000
457.961	126.975	228.000
458.301	125.648	228.000
457.997	125.568	228.000
457.578	125.733	228.000
458.306	126.471	228.000
458.278	126.653	228.000
458.712	126.368	228.000
458.685	126.621	228.000
459.647	126.703	228.000
460.885	126.910	228.000
460.367	126.655	228.000
459.739	127.416	228.000
298.570	367.049	229.000
297.746	368.221	229.000
263.275	289.528	230.000
262.496	289.652	230.000
261.254	289.324	230.000
485.684	351.384	231.000
485.475	351.263	231.000
285.042	79.753	232.000
283.930	80.286	232.000
155.103	118.185	233.000
154.308	118.858	233.000
154.325	118.681	233.000
351.824	270.428	234.000
351.280	270.743	234.000
350.806	271.066	234.000
350.082	270.751	234.000
351.501	271.237	234.000
351.935	269.742	234.000
352.259	268.736	234.000
191.357	422.712	235.000
190.767	422.543	235.000
244.229	106.013	236.000
244.239	106.107	236.000
297.587	362.967	237.000
298.445	362.293	237.000
298.850	363.427	237.000
425.446	488.803	238.000
424.327	487.974	238.000
473.021	282.166	239.000
473.404	281.954	239.000
473.085	281.767	240.000
473.583	282.520	240.000
473.159	282.406	240.000
473.524	282.505	240.000
301.527	322.824	241.000
301.432	322.988	241.000
301.523	322.891	241.000
301.457	323.215	241.000
301.590	323.140	241.000
301.512	322.846	241.000
301.354	323.251	241.000
301.474	323.347	241.000
301.449	322.884	241.000
150.944	114.812	242.000
150.574	115.824	242.000
149.942	115.105	242.000
149.382	115.239	242.000
147.765	113.994	242.000
147.428	114.534	242.000
147.458	114.272	242.000
147.153	114.927	242.000
147.219	114.839	242.000
148.770	115.166	242.000
150.048	115.063	242.000
244.493	106.147	243.000
243.934	106.033	243.000
244.238	106.281	243.000
244.198	106.306	243.000
244.133	106.006	243.000
473.269	282.596	244.000
473.086	282.242	244.000
473.243	282.280	244.000
190.264	426.868	245.000
190.521	426.853	245.000
192.891	425.672	245.000
215.109	193.893	246.000
215.997	193.427	246.000
472.953	282.548	247.000
473.267	282.627	247.000
473.739	282.383	247.000
473.510	282.053	247.000
473.695	282.246	247.000
473.913	281.786	247.000
301.365	323.200	248.000
301.738	322.609	248.000
301.303	323.157	248.000
301.248	322.992	248.000
301.066	323.114	248.000
301.399	323.182	248.000
301.663	322.886	248.000
301.045	323.049	248.000
301.453	323.340	248.000
301.374	322.918	248.000
301.739	322.965	248.000
301.385	322.930	248.000
301.374	322.947	248.000
301.560	323.026	248.000
62.687	294.221	249.000
63.248	293.236	249.000
64.031	296.027	250.000
63.250	296.609	250.000
62.369	297.279	250.000
62.286	296.699	250.000
62.091	297.922	250.000
61.895	297.806	250.000
60.995	297.777	250.000
60.253	298.136	250.000
60.485	298.141	250.000
61.502	298.323	250.000
473.765	281.798	251.000
473.074	282.554	251.000
473.252	282.056	251.000
473.508	282.355	251.000
474.181	282.002	251.000
474.064	282.186	251.000
473.671	281.993	251.000
347.926	269.194	252.000
347.571	269.492	252.000
347.479	270.803	252.000
347.634	270.590	252.000
346.985	271.051	252.000
348.357	270.257	252.000
350.201	270.009	252.000
473.883	281.794	253.000
473.769	282.235	253.000
473.387	282.430	253.000
473.772	281.993	253.000
472.870	282.224	253.000
473.610	282.644	253.000
473.600	282.411	253.000
127.933	254.901	254.000
127.873	254.961	254.000
128.720	254.562	254.000
61.531	298.851	255.000
61.926	298.303	255.000
326.821	227.352	256.000
326.590	228.273	256.000
325.269	229.204	256.000
324.808	228.946	256.000
324.650	228.243	256.000
325.482	227.727	256.000
325.705	226.456	256.000
325.171	225.567	256.000
353.332	270.056	257.000
351.680	268.977	257.000
351.177	269.485	257.000
350.726	269.154	257.000
349.670	269.595	257.000
349.357	269.328	257.000
348.512	269.524	257.000
349.128	270.064	257.000
473.493	282.606	258.000
473.883	282.680	258.000
473.997	282.398	258.000
473.532	282.996	258.000
473.708	282.535	258.000
473.538	282.507	259.000
474.236	282.657	259.000
430.091	485.353	260.000
428.463	486.373	260.000
473.524	282.754	261.000
474.199	282.222	261.000
33.636	205.349	262.000
33.723	207.449	262.000
89.991	168.365	263.000
88.586	166.972	263.000
88.184	166.162	263.000
87.225	166.413	263.000
134.052	307.519	264.000
134.293	308.696	264.000
474.539	282.217	265.000
474.242	281.788	265.000
474.386	282.397	265.000
474.415	281.772	265.000
89.290	168.973	266.000
88.615	168.807	266.000
88.139	168.599	266.000
474.200	282.046	267.000
474.128	282.300	267.000
474.133	282.511	268.000
474.751	282.598	268.000
164.721	103.171	269.000
165.710	104.894	269.000
167.659	106.632	270.000
168.244	106.127	270.000
25.672	190.360	271.000
24.944	189.479	271.000
285.034	116.138	272.000
285.677	116.404	272.000
285.107	117.958	272.000
284.940	117.798	272.000
285.107	117.555	272.000
284.913	117.701	272.000
284.973	117.635	272.000
285.815	117.538	272.000
284.995	117.351	272.000
285.093	117.347	272.000
285.211	117.809	272.000
284.662	117.071	272.000
474.038	281.967	273.000
474.465	281.285	273.000
474.825	282.193	273.000
495.269	487.584	274.000
495.048	486.769	274.000
153.029	119.426	275.000
152.271	118.889	275.000
474.683	282.126	276.000
474.046	282.868	276.000
474.353	282.141	276.000
384.599	216.673	277.000
385.031	216.326	277.000
384.869	216.023	277.000
474.513	282.632	278.000
474.476	282.719	278.000
474.056	282.244	278.000
437.125	340.060	279.000
437.084	339.813	279.000
437.145	339.659	279.000
437.214	340.183	279.000
437.254	340.169	279.000
269.257	112.476	280.000
270.186	111.967	280.000
436.999	339.797	281.000
436.792	339.658	281.000
436.667	339.743	281.000
436.966	339.758	281.000
474.831	282.307	282.000
474.101	282.415	282.000
28.314	189.038	283.000
28.489	188.962	283.000
28.687	189.094	283.000
176.402	134.741	284.000
177.279	134.832	284.000
279.988	285.726	285.000
280.277	285.374	285.000
280.776	285.562	285.000
280.450	285.751	285.000
474.389	281.901	286.000
474.568	282.094	286.000
215.425	272.123	287.000
214.636	273.524	287.000
247.605	71.785	288.000
246.068	72.043	288.000
285.164	261.073	289.000
285.627	260.925	289.000
285.687	260.485	289.000
321.326	183.214	290.000
320.917	183.089	290.000
318.279	184.621	290.000
328.149	141.683	291.000
328.322	141.617	291.000
327.991	143.639	291.000
328.154	143.716	291.000
331.020	142.271	291.000
388.394	212.715	292.000
388.426	212.835	292.000
388.466	212.497	292.000
440.099	269.847	293.000
440.291	269.074	293.000
440.578	268.756	293.000
485.283	83.527	294.000
485.490	83.362	294.000
22.632	135.718	295.000
21.909	135.233	295.000
21.665	135.877	295.000
284.936	86.946	296.000
284.345	86.129	296.000
282.293	86.628	296.000
283.281	86.349	296.000
381.991	232.543	297.000
381.692	233.327	297.000
386.632	180.939	298.000
386.476	181.021	298.000
386.202	181.035	298.000
385.823	180.853	298.000
385.483	181.106	298.000
385.900	181.808	298.000
300.992	227.484	299.000
302.102	227.644	299.000
302.657	227.292	299.000
301.499	229.046	299.000
184.336	126.114	300.000
185.071	126.663	300.000
185.982	127.099	300.000
185.547	126.788	300.000
213.222	273.609	301.000
213.681	273.526	301.000
475.273	282.058	302.000
475.416	282.647	302.000
475.083	282.598	302.000
475.258	282.098	302.000
474.676	282.280	302.000
475.283	281.968	302.000
475.067	282.391	302.000
475.005	281.944	302.000
475.185	282.034	302.000
485.670	83.023	303.000
485.233	83.679	303.000
485.256	82.582	303.000
484.936	83.519	303.000
484.417	83.723	303.000
485.547	83.918	303.000
483.784	83.090	303.000
285.779	262.867	304.000
288.240	263.178	304.000
288.056	263.192	304.000
291.867	235.014	305.000
291.047	235.179	305.000
290.111	235.147	305.000
289.374	234.050	305.000
288.152	231.627	305.000
381.669	231.490	306.000
382.192	231.072	306.000
382.774	230.942	306.000
382.163	231.014	306.000
383.220	230.935	306.000
381.637	231.167	306.000
381.970	231.462	306.000
381.461	231.929	306.000
382.401	232.199	306.000
382.068	231.669	306.000
387.986	213.085	307.000
388.264	212.635	307.000
22.056	135.268	308.000
21.667	136.079	308.000
275.196	113.561	309.000
273.879	113.203	309.000
273.122	113.864	309.000
272.531	116.487	309.000
271.171	116.241	309.000
189.536	206.868	310.000
190.425	208.183	310.000
190.278	207.154	310.000
189.943	205.500	310.000
304.200	230.862	311.000
304.769	228.198	311.000
304.534	228.546	311.000
182.512	125.924	312.000
184.033	126.457	312.000
184.274	127.374	312.000
287.536	263.719	313.000
288.167	262.892	313.000
287.972	262.890	313.000
287.405	262.810	313.000
288.133	263.166	313.000
72.359	183.843	314.000
71.144	182.947	314.000
347.549	176.477	315.000
348.364	176.814	315.000
350.266	176.727	315.000
348.766	177.341	315.000
348.209	177.266	315.000
113.589	141.977	316.000
112.862	141.617	316.000
113.760	142.043	316.000
270.624	115.115	317.000
271.128	114.396	317.000
268.344	113.762	317.000
289.479	229.989	318.000
290.312	231.037	318.000
290.151	231.512	318.000
289.635	230.387	318.000
288.410	230.752	318.000
286.595	229.866	318.000
288.482	230.291	318.000
288.795	230.210	318.000
288.376	230.474	318.000
307.742	320.757	319.000
307.205	321.897	319.000
185.266	127.911	320.000
183.878	127.234	320.000
184.143	126.947	320.000
22.241	135.500	321.000
22.099	136.191	321.000
22.218	135.719	321.000
474.949	283.053	322.000
474.526	282.385	322.000
475.024	282.410	322.000
475.239	282.203	322.000
474.936	282.597	322.000
474.942	282.266	322.000
475.017	282.474	322.000
474.857	282.680	322.000
474.819	282.326	322.000
474.596	282.818	322.000
475.391	282.544	322.000
474.997	282.798	322.000
122.640	155.811	323.000
120.478	155.558	323.000
235.688	336.198	324.000
235.463	335.575	324.000
288.665	262.621	325.000
288.351	263.207	325.000
307.409	321.465	326.000
307.298	322.354	326.000
114.560	143.174	327.000
113.103	143.878	327.000
112.720	144.813	327.000
112.154	144.596	327.000
271.082	112.564	328.000
270.960	114.922	328.000
271.357	115.956	328.000
383.712	231.956	329.000
384.657	231.857	329.000
345.868	174.522	330.000
345.902	174.949	330.000
287.244	264.681	331.000
287.421	263.914	331.000
332.398	236.062	332.000
331.694	235.976	332.000
332.177	235.925	332.000
21.095	135.423	333.000
21.560	135.853	333.000
21.538	135.574	333.000
22.209	135.579	333.000
112.046	144.398	334.000
112.576	144.607	334.000
287.061	263.773	335.000
287.331	263.882	335.000
27.879	191.250	336.000
28.377	189.894	336.000
28.832	188.833	336.000
22.214	135.337	337.000
21.695	135.663	337.000
21.788	135.258	337.000
195.554	245.778	338.000
194.698	247.380	338.000
192.771	245.807	338.000
192.539	245.780	338.000
192.198	246.402	338.000
287.914	261.977	339.000
288.108	260.627	339.000
289.197	259.674	339.000
381.479	229.483	340.000
380.569	230.251	340.000
379.531	230.236	340.000
379.229	229.969	340.000
379.227	229.638	340.000
378.603	230.119	340.000
112.124	145.049	341.000
112.635	145.884	341.000
415.036	154.230	342.000
415.407	155.235	342.000
475.366	282.494	343.000
475.258	282.749	343.000
475.222	282.339	343.000
474.972	282.237	343.000
475.688	282.350	343.000
475.036	282.621	343.000
475.183	283.174	343.000
475.047	282.837	343.000
475.098	282.636	343.000
21.620	135.553	344.000
21.464	135.434	344.000
21.724	136.075	344.000
22.174	135.810	344.000
242.606	164.175	345.000
243.043	165.320	345.000
242.763	164.469	345.000
243.001	164.390	345.000
242.388	164.661	345.000
302.616	227.836	346.000
303.489	226.360	346.000
303.110	226.272	346.000
103.623	283.438	347.000
104.209	284.213	347.000
104.728	284.107	347.000
106.246	285.010	347.000
105.957	286.654	347.000
106.167	287.542	347.000
106.854	288.529	347.000
214.826	273.471	348.000
213.721	273.366	348.000
277.725	394.852	349.000
278.027	394.396	349.000
412.478	156.417	350.000
412.011	157.518	350.000
412.461	157.863	350.000
413.348	158.382	350.000
415.202	158.795	350.000
414.886	160.292	350.000
415.133	159.925	350.000
415.644	158.596	350.000
416.649	158.734	350.000
416.263	158.316	350.000
475.359	282.593	351.000
475.249	282.430	351.000
475.512	282.707	351.000
191.305	265.144	352.000
189.162	265.973	352.000
188.098	265.706	352.000
188.961	266.259	352.000
190.040	264.591	352.000
273.765	113.718	353.000
271.719	113.491	353.000
271.686	113.780	353.000
383.023	234.324	354.000
382.712	234.086	354.000
475.298	282.613	355.000
475.727	282.274	355.000
475.001	283.579	355.000
475.353	282.567	355.000
474.817	282.906	355.000
475.285	282.305	355.000
475.350	282.353	355.000
475.764	282.646	355.000
273.424	112.533	356.000
273.603	112.892	356.000
275.695	112.848	356.000
280.603	78.880	357.000
281.658	80.361	357.000
283.263	80.998	357.000
383.640	231.645	358.000
383.066	231.159	358.000
382.857	231.483	358.000
275.055	112.542	359.000
277.083	112.214	359.000
320.623	176.533	360.000
321.116	177.149	360.000
321.109	177.284	360.000
321.108	177.200	360.000
321.004	178.068	360.000
320.961	177.455	360.000
320.100	177.206	360.000
319.850	179.556	360.000
320.135	181.629	360.000
320.312	180.912	360.000
320.392	181.240	360.000
321.020	182.097	360.000
322.122	181.302	360.000
322.366	181.998	360.000
321.780	182.194	360.000
322.392	182.743	360.000
322.504	180.656	360.000
321.147	178.567	360.000
321.363	177.021	360.000
321.562	179.241	360.000
321.884	178.980	360.000
189.255	264.654	361.000
190.031	264.104	361.000
48.881	363.896	362.000
49.335	364.220	362.000
48.251	366.546	362.000
284.220	83.216	363.000
284.740	83.164	363.000
282.600	80.121	363.000
280.324	81.251	363.000
275.569	111.742	364.000
274.565	111.354	364.000
274.742	108.189	364.000
475.038	282.317	365.000
475.405	282.808	365.000
475.469	282.546	365.000
185.451	204.920	366.000
185.381	204.605	366.000
475.508	282.442	367.000
475.383	282.298	367.000
475.722	282.185	368.000
475.547	282.067	368.000
438.427	266.880	369.000
436.896	267.907	369.000
436.344	267.601	369.000
476.184	282.606	370.000
475.806	282.562	370.000
263.649	396.272	371.000
264.804	396.345	371.000
475.479	282.618	372.000
475.650	283.159	372.000
152.419	173.251	373.000
150.727	171.212	373.000
149.867	171.509	373.000
150.589	170.551	373.000
475.447	282.796	374.000
475.732	282.526	374.000
475.988	283.024	374.000
475.592	282.985	374.000
475.630	283.228	374.000
475.962	282.502	374.000
475.894	282.853	374.000
476.263	282.272	374.000
475.451	282.406	374.000
475.651	282.705	374.000
475.895	282.287	374.000
446.225	316.084	375.000
445.941	316.407	375.000
446.434	316.323	375.000
445.979	316.488	375.000
446.250	315.703	375.000
446.504	315.618	375.000
446.029	316.290	375.000
476.053	282.268	376.000
475.922	282.510	376.000
476.386	282.287	376.000
476.173	282.629	376.000
476.309	282.592	376.000
475.816	282.299	376.000
476.053	282.419	376.000
476.458	282.404	376.000
476.042	282.310	376.000
476.214	283.009	376.000
245.948	139.029	377.000
246.148	139.733	377.000
247.618	139.603	377.000
247.377	138.315	377.000
247.785	138.362	377.000
247.914	138.362	377.000
246.814	138.689	377.000
244.669	138.296	377.000
245.477	137.983	377.000
243.666	138.272	377.000
476.211	282.584	378.000
476.179	282.707	378.000
475.681	282.933	378.000
475.706	282.822	378.000
214.897	141.326	379.000
214.685	142.046	379.000
215.834	142.478	379.000
215.989	142.319	379.000
217.093	141.127	379.000
218.442	141.832	379.000
217.808	143.118	379.000
296.172	434.126	380.000
296.452	433.590	380.000
296.020	434.016	380.000
296.467	433.985	380.000
296.379	433.812	380.000
296.478	433.855	380.000
476.130	282.552	381.000
475.838	282.829	381.000
476.079	282.766	381.000
476.123	282.826	381.000
96.519	282.106	382.000
98.138	283.009	382.000
97.449	283.991	382.000
310.629	295.250	383.000
310.048	296.075	383.000
476.156	282.906	384.000
475.678	282.944	384.000
476.180	282.723	384.000
476.645	282.541	384.000
318.182	222.895	385.000
317.169	222.709	385.000
379.459	410.734	386.000
379.242	410.540	386.000
380.326	411.049	386.000
380.761	411.199	386.000
380.760	411.050	386.000
380.121	411.165	386.000
475.827	282.655	387.000
475.962	282.981	387.000
475.991	282.542	387.000
310.868	293.886	388.000
310.680	293.503	388.000
309.815	293.810	388.000
310.069	292.465	388.000
309.513	291.636	388.000
476.906	284.624	389.000
475.202	285.512	389.000
383.902	423.614	390.000
383.219	422.913	390.000
305.931	292.131	391.000
307.326	291.574	391.000
307.281	292.018	391.000
306.372	291.811	391.000
306.079	292.529	391.000
308.049	291.497	391.000
46.711	180.608	392.000
45.312	181.917	392.000
45.846	181.157	392.000
44.056	179.151	392.000
43.329	178.964	392.000
45.618	179.905	392.000
42.625	180.481	392.000
266.739	355.808	393.000
267.140	355.829	393.000
309.731	290.206	394.000
310.191	292.134	394.000
309.924	291.876	395.000
307.848	290.767	395.000
307.430	290.437	395.000
306.837	290.735	395.000
476.200	282.964	396.000
475.557	282.534	396.000
475.542	282.518	396.000
216.390	143.136	397.000
217.308	142.865	397.000
476.272	283.507	398.000
476.250	282.989	398.000
243.358	139.341	399.000
243.480	139.268	399.000
243.377	139.225	399.000
243.267	139.291	399.000
243.276	139.364	399.000
243.145	139.236	399.000
243.463	139.346	399.000
243.401	139.484	399.000
243.404	139.398	399.000
243.494	139.431	399.000
243.011	138.825	399.000
476.428	283.144	400.000
476.394	282.604	400.000
476.594	282.870	400.000
475.738	283.230	401.000
476.178	282.888	401.000
182.824	125.302	402.000
182.884	126.188	402.000
336.705	241.736	403.000
336.732	241.203	403.000
336.798	240.787	403.000
338.210	239.098	403.000
338.547	240.410	403.000
306.443	290.288	404.000
307.276	289.768	404.000
307.390	290.561	404.000
315.120	218.823	405.000
315.311	219.640	405.000
273.225	116.397	406.000
272.174	116.465	406.000
274.085	115.286	407.000
273.759	114.082	407.000
179.488	285.150	408.000
179.288	285.562	408.000
256.410	81.866	409.000
255.789	80.306	409.000
288.834	111.464	410.000
289.202	111.716	410.000
288.534	111.707	410.000
288.283	110.994	410.000
141.817	364.530	411.000
141.050	365.352	411.000
307.756	287.946	412.000
307.695	288.309	412.000
306.849	288.129	412.000
109.638	163.560	413.000
111.037	163.608	413.000
111.974	162.777	413.000
110.271	164.235	413.000
109.982	163.821	413.000
208.738	287.914	414.000
208.610	287.922	414.000
208.188	287.836	414.000
208.367	287.783	414.000
207.855	288.047	414.000
254.974	77.995	415.000
255.598	78.852	415.000
258.722	80.484	415.000
289.711	233.606	416.000
291.615	232.920	416.000
290.438	332.789	417.000
290.307	332.844	417.000
290.366	333.361	417.000
290.712	333.134	417.000
290.445	332.415	417.000
290.351	332.879	417.000
289.748	333.194	417.000
290.370	332.323	417.000
178.884	282.897	418.000
178.959	282.987	418.000
141.185	365.018	419.000
142.294	365.392	419.000
142.091	364.575	419.000
196.580	434.284	420.000
192.480	430.442	420.000
236.653	38.888	421.000
236.875	38.806	421.000
235.567	38.225	421.000
374.870	175.945	422.000
374.307	177.069	422.000
373.926	176.711	422.000
374.207	175.945	422.000
371.211	175.556	422.000
370.141	174.949	422.000
370.052	175.758	422.000
368.858	176.261	422.000
368.089	176.571	422.000
368.209	176.023	422.000
368.820	175.909	422.000
368.617	175.647	422.000
368.133	176.118	422.000
367.346	175.488	422.000
367.486	175.829	422.000
367.958	176.012	422.000
367.682	176.004	422.000
367.864	175.912	422.000
367.434	175.411	422.000
367.708	175.337	422.000
368.144	175.494	422.000
141.628	363.496	423.000
142.492	364.270	423.000
143.013	364.198	423.000
206.867	287.488	424.000
206.731	287.478	424.000
235.574	36.366	425.000
234.617	36.991	425.000
234.285	36.422	425.000
232.521	36.917	425.000
233.715	37.125	425.000
308.059	287.216	426.000
308.547	286.923	426.000
290.397	332.727	427.000
290.481	332.480	427.000
286.137	112.160	428.000
285.748	112.511	428.000
207.483	286.840	429.000
207.291	286.485	429.000
207.434	286.108	429.000
207.091	285.974	429.000
238.051	339.461	430.000
238.692	339.145	430.000
97.949	81.770	431.000
98.733	83.253	431.000
201.627	179.882	432.000
202.807	180.769	432.000
202.832	182.073	432.000
202.152	180.971	432.000
201.774	180.605	432.000
202.571	181.509	432.000
200.902	180.484	432.000
290.309	332.625	433.000
290.427	332.720	433.000
290.140	332.256	433.000
338.401	220.814	434.000
338.405	221.150	434.000
183.274	142.176	435.000
183.585	142.955	435.000
183.599	142.712	435.000
184.000	143.358	435.000
183.561	143.340	435.000
210.660	284.977	436.000
209.693	283.822	436.000
208.408	284.295	436.000
286.480	115.310	437.000
286.785	115.745	437.000
177.436	231.137	438.000
179.454	230.322	438.000
178.730	229.929	438.000
179.588	229.364	438.000
178.525	230.052	438.000
217.733	177.359	439.000
217.995	177.187	439.000
285.560	182.669	440.000
285.363	182.080	440.000
284.515	181.886	440.000
338.023	217.736	441.000
336.050	216.971	441.000
182.660	143.399	442.000
183.195	143.214	442.000
290.275	332.572	443.000
289.753	333.083	443.000
289.943	332.751	443.000
289.899	332.101	443.000
288.161	115.658	444.000
289.519	115.614	444.000
283.006	179.535	445.000
284.054	180.666	445.000
285.660	180.101	445.000
286.268	180.913	445.000
285.459	181.472	445.000
284.638	180.830	445.000
284.813	180.758	445.000
284.176	181.171	445.000
282.665	181.759	445.000
281.625	181.631	445.000
282.202	182.080	445.000
282.595	181.104	445.000
282.424	181.784	445.000
290.006	332.455	446.000
290.186	332.303	446.000
290.119	332.324	446.000
290.132	332.099	446.000
320.103	456.944	447.000
320.164	456.543	447.000
368.001	177.176	448.000
368.009	176.532	448.000
487.831	166.064	449.000
487.927	164.850	449.000
487.024	165.599	449.000
489.085	165.791	449.000
488.485	164.957	449.000
121.693	181.819	450.000
121.970	181.826	450.000
302.754	105.092	451.000
302.375	105.507	451.000
302.874	104.931	451.000
303.251	104.310	451.000
290.087	332.700	452.000
290.344	332.339	452.000
284.657	63.730	453.000
284.459	63.924	453.000
284.419	64.067	453.000
181.347	230.605	454.000
179.430	230.325	454.000
180.207	231.292	454.000
180.009	230.485	454.000
180.453	229.522	454.000
179.744	229.772	454.000
179.075	230.339	454.000
177.841	230.612	454.000
290.500	332.318	455.000
289.867	332.304	455.000
289.772	332.517	455.000
289.553	332.651	455.000
289.702	332.476	455.000
106.865	162.409	456.000
106.750	163.020	456.000
320.183	456.352	457.000
319.706	456.847	457.000
319.987	457.053	457.000
319.930	456.549	457.000
319.949	456.895	457.000
320.151	456.896	457.000
319.759	457.045	457.000
319.720	456.622	457.000
319.958	456.541	457.000
320.195	456.281	457.000
319.832	456.714	457.000
319.751	456.314	457.000
319.134	455.892	457.000
319.569	456.869	457.000
319.451	456.430	457.000
177.156	231.622	458.000
177.559	232.757	458.000
178.044	232.284	458.000
163.644	162.197	459.000
163.169	162.265	459.000
353.575	331.137	460.000
352.976	329.559	460.000
125.001	90.832	461.000
123.478	91.791	461.000
319.754	456.835	462.000
319.644	455.859	462.000
319.814	456.201	462.000
354.322	328.899	463.000
354.034	329.517	463.000
353.622	330.620	463.000
127.045	93.354	464.000
127.059	93.251	464.000
126.454	92.589	464.000
319.865	456.560	465.000
320.507	455.581	465.000
354.262	331.462	466.000
354.050	330.379	466.000
353.639	330.434	466.000
353.561	330.410	466.000
352.906	329.052	466.000
353.470	327.562	466.000
354.035	326.998	466.000
353.190	327.116	466.000
353.381	326.349	466.000
126.510	92.893	467.000
126.922	94.734	467.000
314.801	120.916	468.000
314.106	121.484	468.000
313.711	121.431	468.000
313.394	121.010	468.000
312.594	120.828	468.000
380.810	230.385	469.000
380.187	229.690	469.000
381.339	231.247	469.000
380.500	231.654	469.000
379.815	231.500	469.000
379.073	232.157	469.000
376.517	229.919	469.000
373.896	231.426	469.000
375.600	231.502	469.000
376.699	230.881	469.000
126.880	96.380	470.000
126.666	95.203	470.000
310.426	121.274	471.000
309.454	120.079	471.000
309.460	120.175	471.000
310.652	118.484	471.000
311.305	117.351	471.000
319.820	455.259	472.000
319.935	455.932	472.000
354.398	325.498	473.000
356.243	326.556	473.000
494.174	488.834	474.000
493.192	490.180	474.000
495.327	490.101	474.000
495.013	491.930	475.000
494.859	491.232	475.000
308.226	120.216	476.000
307.897	118.937	476.000
320.505	455.385	477.000
319.703	455.409	477.000
319.645	455.199	477.000
253.209	446.153	478.000
254.515	446.391	478.000
255.731	443.550	478.000
257.440	441.507	478.000
258.034	443.992	478.000
320.234	455.626	479.000
320.193	455.686	479.000
176.586	346.959	480.000
176.464	348.378	480.000
177.031	348.139	480.000
303.839	227.904	481.000
303.966	227.103	481.000
303.857	227.678	481.000
303.201	228.348	481.000
303.313	231.368	481.000
343.137	165.854	482.000
343.082	165.908	482.000
342.807	166.673	482.000
343.638	165.599	482.000
272.604	199.023	483.000
273.645	200.204	483.000
270.038	99.304	484.000
269.210	97.284	484.000
379.585	200.781	485.000
379.327	201.261	485.000
466.894	70.671	486.000
465.964	70.187	486.000
466.497	69.344	486.000
465.000	70.317	486.000
378.510	201.330	487.000
378.968	200.667	487.000
397.828	220.002	488.000
397.913	219.354	488.000
311.744	80.927	489.000
312.395	81.021	489.000
312.483	80.475	489.000
397.042	218.759	490.000
399.043	217.698	490.000
398.141	216.709	490.000
399.389	216.947	490.000
398.678	217.006	490.000
399.096	217.058	490.000
400.504	216.272	490.000
402.564	216.987	490.000
401.993	216.343	490.000
402.749	214.905	490.000
403.236	214.218	490.000
456.145	405.476	491.000
456.725	405.233	491.000
392.484	201.000	492.000
391.532	199.942	492.000
391.825	199.625	492.000
391.475	200.333	492.000
390.762	202.505	492.000
389.435	203.035	492.000
388.704	203.638	492.000
388.829	202.854	492.000
389.094	204.292	492.000
306.629	194.336	493.000
306.456	195.073	493.000
307.454	193.742	493.000
306.109	194.026	493.000
305.939	194.135	493.000
306.163	194.176	493.000
402.418	216.181	494.000
402.930	216.278	494.000
403.746	217.642	494.000
403.463	218.334	494.000
403.594	219.011	494.000
404.027	219.689	494.000
404.504	220.308	494.000
405.273	219.969	494.000
404.837	219.201	494.000
404.667	218.471	494.000
403.628	218.275	494.000
404.885	216.779	494.000
405.390	217.505	494.000
405.532	216.602	494.000
405.580	215.332	494.000
405.015	215.791	494.000
403.510	217.100	494.000
403.578	217.911	494.000
401.363	218.256	494.000
401.991	217.025	494.000
306.817	231.770	495.000
305.566	228.486	495.000
303.779	228.362	495.000
303.660	227.506	495.000
304.485	227.325	495.000
304.290	230.632	495.000
390.394	205.039	496.000
390.211	205.384	496.000
389.652	204.265	496.000
388.753	201.761	496.000
386.493	201.883	496.000
386.326	204.129	496.000
244.353	208.116	497.000
244.801	209.736	497.000
244.943	209.571	497.000
244.265	209.738	497.000
360.937	190.278	498.000
362.515	188.960	498.000
310.413	462.713	499.000
[truncated: 23,036 more rows]
