# Supplementary material for: The transpeptidase PBP2 governs initial localization and activity of the major cell-wall synthesis machinery in E. coli
Source: eLife. 2020 Feb 20;9:e50629. doi: 10.7554/eLife.50629 (PMC7089770; doi:10.7554/eLife.50629)
Supplement: Source data 1. [file elife-50629-data1.zip › data/fast/PAmCherry/RodZ_5.txt]

X Y ID
325.295	344.659	1.000
323.662	344.593	1.000
323.306	346.494	1.000
324.748	346.788	1.000
316.234	225.943	2.000
316.361	226.014	2.000
316.488	225.434	2.000
316.528	226.046	2.000
317.207	227.136	2.000
316.967	227.106	2.000
316.745	226.974	2.000
316.565	226.889	2.000
317.222	227.053	2.000
317.093	227.000	2.000
148.534	195.252	3.000
148.737	195.551	3.000
149.577	195.531	3.000
150.062	195.537	3.000
150.438	196.032	3.000
150.893	195.638	3.000
151.125	195.273	3.000
153.574	194.845	3.000
153.044	193.739	3.000
152.999	194.267	3.000
151.316	193.367	3.000
151.384	192.981	3.000
151.421	192.203	3.000
151.824	190.525	3.000
152.683	191.013	3.000
151.628	191.396	3.000
151.560	191.017	3.000
151.361	191.424	3.000
151.007	190.816	3.000
150.745	192.343	3.000
151.425	193.232	3.000
151.115	193.548	3.000
150.447	192.940	3.000
150.796	192.928	3.000
150.953	192.950	3.000
150.088	193.500	3.000
150.105	195.033	3.000
149.736	195.071	3.000
150.398	195.492	3.000
151.653	195.895	3.000
152.818	195.753	3.000
154.067	196.152	3.000
153.764	197.063	3.000
151.796	197.164	3.000
152.239	196.407	3.000
153.007	196.595	3.000
153.691	196.582	3.000
153.792	195.362	3.000
155.654	194.177	3.000
133.515	185.272	4.000
134.932	185.113	4.000
134.906	185.323	4.000
134.517	184.996	4.000
239.136	165.147	5.000
238.752	164.352	5.000
335.607	86.859	6.000
335.192	85.835	6.000
334.782	86.070	6.000
112.285	24.392	7.000
113.312	24.682	7.000
129.081	104.726	8.000
128.028	103.193	8.000
127.557	103.720	8.000
127.161	103.845	8.000
238.696	260.803	9.000
239.241	260.322	9.000
238.279	260.229	9.000
237.672	259.982	9.000
238.084	260.000	9.000
46.839	435.505	10.000
47.119	435.139	10.000
47.157	435.173	10.000
47.594	435.812	10.000
73.999	312.636	11.000
73.628	313.005	11.000
72.698	313.405	11.000
73.124	313.352	11.000
72.524	313.088	11.000
71.670	312.145	11.000
71.073	311.807	11.000
274.800	298.292	12.000
275.008	298.813	12.000
275.869	299.141	12.000
274.701	298.490	12.000
274.055	297.333	12.000
274.015	297.360	12.000
273.636	297.518	12.000
273.505	297.186	12.000
273.576	297.376	12.000
465.655	155.417	13.000
465.470	155.974	13.000
465.749	156.070	13.000
465.189	155.846	13.000
465.599	155.741	13.000
428.633	56.041	14.000
427.817	55.911	14.000
136.321	186.794	15.000
136.272	186.391	15.000
137.175	186.130	15.000
135.619	186.396	15.000
135.205	185.870	15.000
135.471	185.070	15.000
135.091	185.059	15.000
135.519	183.348	15.000
134.314	183.591	15.000
134.312	183.472	15.000
326.947	344.357	16.000
328.608	345.202	16.000
329.080	346.958	16.000
327.584	345.221	16.000
327.614	343.394	16.000
326.017	344.077	16.000
326.275	344.951	16.000
325.617	345.754	16.000
325.143	345.542	16.000
325.740	346.310	16.000
122.503	210.556	17.000
121.131	210.870	17.000
122.316	210.651	17.000
123.347	210.321	17.000
122.377	210.723	17.000
201.853	410.706	18.000
201.656	411.173	18.000
202.216	410.781	18.000
201.826	410.686	18.000
201.828	410.544	18.000
404.478	296.010	19.000
404.069	295.457	19.000
35.534	239.308	20.000
35.546	239.024	20.000
427.422	265.484	21.000
427.808	265.742	21.000
427.764	265.958	21.000
427.811	266.355	21.000
239.128	164.747	22.000
238.417	164.897	22.000
291.067	57.412	23.000
291.742	57.428	23.000
237.022	197.460	24.000
237.015	196.685	24.000
70.362	310.650	25.000
70.676	311.151	25.000
70.786	310.895	25.000
123.208	208.945	26.000
123.246	208.191	26.000
312.518	115.203	27.000
311.812	114.996	27.000
311.954	114.840	27.000
202.189	410.583	28.000
202.231	411.150	28.000
201.981	410.950	28.000
138.543	285.745	29.000
137.931	285.910	29.000
137.776	285.841	29.000
137.072	285.654	29.000
135.431	285.517	29.000
135.194	285.430	29.000
135.273	285.423	29.000
135.449	285.480	29.000
136.502	284.838	29.000
136.947	284.765	29.000
136.811	285.549	29.000
136.641	285.460	29.000
135.283	287.022	29.000
135.644	286.831	29.000
136.267	284.351	29.000
135.435	285.556	29.000
135.254	286.793	29.000
135.229	287.322	29.000
135.750	286.682	29.000
136.690	286.168	29.000
137.069	286.247	29.000
136.717	286.511	29.000
137.093	285.827	29.000
137.781	286.779	29.000
457.416	258.102	30.000
457.474	258.146	30.000
457.199	257.477	30.000
33.914	237.020	31.000
33.758	236.496	31.000
464.019	153.313	32.000
467.706	153.304	32.000
466.921	155.114	32.000
131.336	100.626	33.000
131.580	100.626	33.000
70.159	378.804	34.000
69.975	378.388	34.000
239.041	165.082	35.000
238.571	164.308	35.000
236.357	261.971	36.000
236.283	262.574	36.000
236.826	262.928	36.000
236.172	262.698	36.000
236.670	261.718	36.000
236.404	261.578	36.000
69.966	378.182	37.000
69.916	378.492	37.000
455.855	260.336	38.000
457.366	258.255	38.000
457.686	257.762	38.000
239.096	165.363	39.000
239.260	165.100	39.000
190.578	336.602	40.000
190.197	336.708	40.000
190.920	336.104	40.000
35.517	232.524	41.000
35.812	233.298	41.000
36.140	233.750	41.000
463.804	161.181	42.000
464.254	161.826	42.000
463.611	160.559	42.000
135.077	399.644	43.000
134.733	400.527	43.000
201.990	410.873	44.000
202.000	410.581	44.000
202.399	410.872	44.000
201.499	411.495	44.000
201.626	411.152	44.000
202.299	410.863	44.000
201.930	410.862	44.000
38.008	326.697	45.000
37.546	327.019	45.000
38.795	328.178	45.000
39.824	327.798	45.000
40.127	327.829	45.000
40.510	328.726	45.000
41.353	328.255	45.000
41.351	327.021	45.000
42.086	329.524	45.000
149.328	241.276	46.000
149.007	241.543	46.000
62.897	277.910	47.000
62.513	277.946	47.000
463.666	160.779	48.000
463.798	160.281	48.000
463.769	161.580	48.000
334.080	154.377	49.000
333.529	154.110	49.000
332.220	153.012	49.000
235.533	261.445	50.000
235.460	261.472	50.000
235.822	262.243	50.000
296.321	184.142	51.000
296.811	184.061	51.000
297.106	184.589	51.000
297.548	183.746	51.000
295.855	181.748	51.000
296.316	179.401	51.000
294.436	179.624	51.000
295.328	179.246	51.000
296.120	181.046	51.000
297.373	181.389	51.000
64.985	176.806	52.000
64.780	176.351	52.000
64.764	176.163	52.000
64.200	178.302	52.000
64.835	178.984	52.000
63.731	179.752	52.000
63.636	181.080	52.000
64.883	179.887	52.000
67.016	180.535	52.000
64.674	181.136	52.000
65.487	181.607	52.000
66.823	181.718	52.000
67.126	182.097	52.000
68.143	181.051	52.000
189.226	334.187	53.000
189.036	335.006	53.000
53.879	294.935	54.000
53.452	295.259	54.000
53.971	295.897	54.000
53.269	296.548	54.000
53.455	295.047	54.000
53.785	294.313	54.000
54.297	295.232	54.000
34.805	236.338	55.000
35.664	236.175	55.000
35.970	236.418	55.000
34.757	236.582	55.000
34.519	236.468	55.000
60.640	276.777	56.000
62.168	277.668	56.000
331.780	154.347	57.000
331.345	155.139	57.000
331.051	155.264	57.000
331.492	156.808	57.000
332.284	157.176	57.000
202.258	410.718	58.000
201.903	411.029	58.000
201.853	411.141	58.000
202.070	410.817	58.000
235.708	261.167	59.000
235.987	262.054	59.000
236.083	262.133	59.000
236.044	261.879	59.000
236.469	261.841	59.000
236.137	261.832	59.000
165.509	197.868	60.000
165.317	197.765	60.000
110.657	23.982	61.000
111.612	23.795	61.000
111.324	24.821	61.000
35.703	235.742	62.000
35.154	235.694	62.000
333.990	144.979	63.000
334.570	144.578	63.000
333.594	144.300	63.000
336.158	144.831	63.000
336.921	144.284	63.000
336.302	144.412	63.000
336.875	144.633	63.000
338.011	144.401	63.000
162.256	123.532	64.000
163.181	124.529	64.000
163.032	125.864	64.000
121.761	205.837	65.000
121.132	206.558	65.000
121.498	206.334	65.000
121.502	206.389	65.000
122.064	205.825	65.000
122.837	203.971	65.000
122.252	203.895	65.000
122.469	204.434	65.000
121.985	205.022	65.000
123.995	204.081	65.000
122.954	203.003	65.000
331.855	155.576	66.000
331.316	155.317	66.000
331.300	154.881	66.000
331.573	154.936	66.000
331.398	154.062	66.000
332.482	154.250	66.000
299.031	182.521	67.000
298.463	182.149	67.000
298.507	179.092	67.000
115.890	153.437	68.000
115.281	151.303	68.000
320.810	253.828	69.000
321.957	252.745	69.000
321.778	252.047	69.000
149.329	241.331	70.000
149.272	241.671	70.000
37.063	234.251	71.000
36.890	233.949	71.000
67.193	182.386	72.000
68.100	183.754	72.000
67.789	182.258	72.000
67.013	183.354	72.000
111.084	24.225	73.000
111.370	24.950	73.000
110.491	24.524	73.000
149.543	241.075	74.000
149.761	241.219	74.000
149.846	241.023	74.000
338.497	91.823	75.000
337.835	92.272	75.000
162.683	128.376	76.000
162.928	128.289	76.000
164.067	127.553	76.000
415.613	265.655	77.000
415.737	265.737	77.000
108.949	24.429	78.000
107.744	26.831	78.000
108.318	26.490	78.000
338.031	93.501	79.000
338.004	95.945	79.000
104.148	219.898	80.000
103.432	220.626	80.000
38.294	235.526	81.000
38.109	235.536	81.000
137.484	286.679	82.000
136.615	286.752	82.000
138.153	286.888	82.000
138.253	285.802	82.000
139.091	285.924	82.000
136.688	286.473	82.000
134.598	287.680	82.000
134.818	287.850	82.000
135.056	287.112	82.000
135.930	286.789	82.000
136.068	286.738	82.000
137.149	287.025	82.000
136.982	287.892	82.000
138.475	288.195	82.000
140.730	288.116	82.000
157.884	194.932	83.000
157.085	193.921	83.000
156.873	193.498	83.000
155.374	194.202	83.000
153.588	195.451	83.000
152.998	195.725	83.000
66.149	183.197	84.000
65.974	182.936	84.000
66.392	182.333	84.000
65.217	182.012	84.000
66.707	182.171	84.000
65.357	182.702	84.000
65.187	181.873	84.000
65.007	181.949	84.000
63.926	180.705	84.000
63.180	180.352	84.000
123.093	204.466	85.000
123.895	203.856	85.000
125.908	202.946	85.000
124.123	202.588	85.000
123.084	203.065	85.000
121.628	202.121	85.000
123.388	202.850	85.000
124.310	202.303	85.000
123.926	202.392	85.000
31.179	386.018	86.000
31.674	386.691	86.000
31.269	386.378	86.000
107.223	26.913	87.000
107.728	28.170	87.000
107.614	30.013	87.000
108.079	30.176	87.000
236.529	263.182	88.000
235.704	262.901	88.000
236.051	262.932	88.000
236.351	263.374	88.000
236.349	263.493	88.000
236.023	262.937	88.000
236.728	262.427	88.000
236.945	263.146	88.000
236.860	263.068	88.000
236.307	262.163	88.000
237.016	262.434	88.000
236.584	262.043	88.000
236.355	262.399	88.000
37.927	236.036	89.000
37.702	236.520	89.000
37.955	235.799	89.000
37.622	236.102	89.000
36.252	234.847	89.000
34.829	235.254	89.000
34.540	235.455	89.000
35.226	234.895	89.000
151.365	195.060	90.000
151.110	196.205	90.000
150.664	195.354	90.000
150.685	194.362	90.000
150.278	193.345	90.000
148.842	193.572	90.000
163.376	127.842	91.000
162.770	127.264	91.000
108.668	30.142	92.000
108.325	30.690	92.000
108.698	30.760	92.000
60.014	275.664	93.000
60.573	275.231	93.000
60.735	274.243	93.000
61.804	274.485	93.000
61.767	274.342	93.000
61.976	274.851	93.000
61.730	274.365	93.000
62.915	274.292	93.000
63.160	274.866	93.000
63.169	274.843	93.000
390.842	29.475	94.000
391.190	29.598	94.000
391.138	29.666	94.000
390.936	29.684	94.000
391.050	29.941	94.000
391.013	29.795	94.000
390.840	30.036	94.000
390.661	30.048	94.000
160.668	197.862	95.000
161.796	197.485	95.000
161.785	196.040	95.000
161.798	195.730	95.000
161.127	196.308	95.000
110.043	30.115	96.000
109.018	29.823	96.000
149.910	193.392	97.000
149.821	192.052	97.000
150.061	191.935	97.000
150.148	191.637	97.000
61.593	179.995	98.000
61.651	181.561	98.000
62.437	181.627	98.000
62.476	181.332	98.000
109.551	29.327	99.000
109.330	29.252	99.000
335.698	153.101	100.000
334.938	152.443	100.000
191.735	324.937	101.000
191.918	325.325	101.000
191.651	324.647	101.000
191.184	324.897	101.000
191.935	324.853	101.000
191.411	324.946	101.000
191.663	324.897	101.000
191.210	324.613	101.000
191.768	324.796	101.000
191.697	324.869	101.000
191.626	324.415	101.000
191.417	324.530	101.000
191.321	324.956	101.000
191.513	325.219	101.000
191.284	324.801	101.000
191.804	324.496	101.000
236.083	260.907	102.000
236.030	260.936	102.000
150.449	191.845	103.000
150.157	191.956	103.000
151.128	192.008	103.000
60.387	178.775	104.000
61.029	181.102	104.000
151.495	191.468	105.000
151.097	191.300	105.000
151.264	190.934	105.000
151.867	190.476	105.000
152.085	191.393	105.000
151.070	191.827	105.000
151.289	190.912	105.000
150.919	190.703	105.000
150.364	189.670	105.000
151.302	190.041	105.000
218.848	128.849	106.000
218.603	128.741	106.000
218.045	127.296	106.000
217.785	127.303	106.000
340.482	230.495	107.000
340.363	230.197	107.000
340.502	230.734	107.000
64.403	180.288	108.000
63.416	179.820	108.000
62.969	180.788	108.000
63.417	180.443	108.000
65.333	181.910	108.000
66.425	182.794	108.000
66.724	182.143	108.000
65.106	183.806	108.000
63.083	182.487	108.000
63.838	180.035	108.000
65.850	179.930	108.000
65.155	179.900	108.000
339.507	230.154	109.000
340.080	230.476	109.000
339.674	230.109	109.000
339.001	230.831	109.000
220.283	125.417	110.000
219.878	125.352	110.000
205.358	103.290	111.000
205.901	103.037	111.000
205.036	104.491	111.000
151.033	190.042	112.000
150.470	191.478	112.000
58.004	266.862	113.000
57.108	267.264	113.000
56.901	267.677	113.000
56.086	269.126	113.000
339.579	439.827	114.000
338.171	440.332	114.000
203.693	106.463	115.000
203.936	103.556	115.000
204.769	102.811	115.000
204.412	103.288	115.000
203.302	104.361	115.000
203.671	105.079	115.000
202.391	105.232	115.000
208.766	176.159	116.000
208.107	176.070	116.000
162.473	188.826	117.000
162.703	188.458	117.000
207.016	174.457	118.000
207.997	174.935	118.000
208.304	176.228	118.000
439.957	396.479	119.000
440.006	396.518	119.000
235.493	262.434	120.000
235.778	263.244	120.000
255.164	165.826	121.000
255.301	165.815	121.000
255.290	165.870	121.000
255.338	166.086	121.000
255.086	165.547	121.000
255.200	165.885	121.000
255.202	165.880	121.000
255.450	165.623	121.000
255.496	165.442	121.000
255.107	166.157	121.000
255.403	165.995	121.000
255.178	165.639	121.000
255.251	165.922	121.000
255.161	166.039	121.000
255.101	165.866	121.000
254.978	166.002	121.000
255.346	165.590	121.000
254.997	165.662	121.000
255.239	165.897	121.000
255.438	166.051	121.000
255.169	165.745	121.000
255.208	166.114	121.000
255.121	165.962	121.000
255.357	165.847	121.000
255.384	165.594	121.000
255.375	165.818	121.000
255.213	165.598	121.000
255.632	165.829	121.000
255.519	165.394	121.000
255.598	165.959	121.000
255.457	165.738	121.000
255.280	165.783	121.000
255.284	165.488	121.000
255.289	165.764	121.000
255.366	165.753	121.000
255.335	165.541	121.000
255.109	165.894	121.000
255.371	165.568	121.000
255.382	165.764	121.000
255.184	165.808	121.000
255.127	165.914	121.000
255.010	166.023	121.000
255.505	165.675	121.000
255.319	165.770	121.000
255.141	165.748	121.000
255.253	165.415	121.000
255.271	165.683	121.000
255.212	165.804	121.000
255.241	165.776	121.000
255.185	165.463	121.000
255.415	165.711	121.000
255.383	165.899	121.000
255.167	165.619	121.000
255.340	165.557	121.000
255.350	166.139	121.000
255.270	165.863	121.000
255.650	165.780	121.000
255.478	165.659	121.000
254.846	165.642	121.000
255.202	165.694	121.000
255.141	165.748	121.000
255.442	165.611	121.000
255.267	165.759	121.000
255.566	166.022	121.000
255.372	165.655	121.000
255.202	165.750	121.000
255.218	165.651	121.000
255.195	165.785	121.000
255.367	165.578	121.000
255.081	165.643	121.000
255.262	165.870	121.000
255.509	165.487	121.000
255.256	165.486	121.000
255.110	165.866	121.000
255.191	165.830	121.000
255.181	165.799	121.000
255.370	165.960	121.000
255.264	165.784	121.000
255.459	165.496	121.000
255.216	165.652	121.000
255.230	165.661	121.000
255.516	165.859	121.000
255.359	165.865	121.000
255.462	165.827	121.000
255.318	165.784	121.000
255.433	165.425	121.000
255.227	165.900	121.000
255.305	165.835	121.000
255.243	166.015	121.000
255.222	165.665	121.000
255.411	165.935	121.000
255.389	165.636	121.000
255.358	165.702	121.000
255.219	165.972	121.000
255.236	165.597	121.000
255.245	165.446	121.000
255.065	165.747	121.000
254.986	165.899	121.000
255.531	165.680	121.000
254.904	166.088	121.000
255.254	165.140	121.000
255.264	165.775	121.000
255.031	165.741	121.000
255.227	165.896	121.000
205.326	104.572	122.000
204.911	104.810	122.000
202.804	105.426	122.000
203.058	105.131	122.000
202.612	105.465	122.000
202.503	105.347	122.000
57.008	269.082	123.000
57.649	269.716	123.000
58.306	270.675	123.000
59.559	269.520	123.000
59.776	268.506	123.000
334.163	229.211	124.000
333.030	229.848	124.000
333.220	229.949	124.000
293.474	167.557	125.000
293.674	167.946	125.000
39.288	73.308	126.000
38.630	72.958	126.000
39.130	72.936	126.000
39.288	73.414	126.000
39.563	72.938	126.000
78.989	186.320	127.000
78.833	186.342	127.000
80.367	186.364	127.000
201.818	102.202	128.000
201.465	102.092	128.000
199.670	102.151	128.000
199.191	101.954	128.000
141.247	294.000	129.000
141.718	292.596	129.000
141.827	293.078	129.000
61.536	269.313	130.000
60.442	268.204	130.000
60.989	266.999	130.000
334.648	229.466	131.000
334.400	229.358	131.000
335.697	229.233	131.000
335.774	229.051	131.000
336.473	228.792	131.000
335.957	228.532	131.000
335.632	228.376	131.000
335.967	228.260	131.000
335.348	228.635	131.000
335.027	227.650	131.000
334.966	227.314	131.000
335.018	228.229	131.000
335.180	227.662	131.000
334.850	227.552	131.000
335.093	226.891	131.000
334.589	226.256	131.000
335.230	225.220	131.000
335.976	224.771	131.000
335.745	224.942	131.000
336.067	223.723	131.000
336.551	224.018	131.000
235.999	261.324	132.000
235.400	260.608	132.000
255.478	165.917	133.000
255.515	165.646	133.000
255.524	165.428	133.000
201.931	105.175	134.000
200.420	106.063	134.000
139.730	290.878	135.000
139.904	291.161	135.000
137.834	179.063	136.000
137.314	180.084	136.000
138.137	179.819	136.000
255.443	165.429	137.000
255.439	165.802	137.000
154.481	321.924	138.000
154.995	321.493	138.000
154.343	320.468	138.000
390.389	30.092	139.000
390.468	30.565	139.000
390.215	30.294	139.000
390.360	29.727	139.000
390.069	30.102	139.000
255.330	165.697	140.000
255.068	165.539	140.000
254.834	165.394	140.000
255.294	165.770	140.000
255.167	165.706	140.000
255.858	165.239	140.000
181.538	345.604	141.000
183.147	345.003	141.000
464.815	268.413	142.000
462.987	268.831	142.000
462.220	267.247	142.000
459.024	266.272	142.000
459.040	268.139	142.000
460.962	268.220	142.000
461.317	267.936	142.000
460.027	268.110	142.000
459.911	267.933	142.000
463.409	268.067	142.000
462.433	269.120	142.000
461.662	268.828	142.000
462.094	268.518	142.000
461.539	266.713	142.000
460.315	267.133	142.000
462.843	268.761	142.000
463.014	268.934	142.000
465.115	269.928	142.000
465.759	269.179	142.000
465.890	268.468	142.000
466.087	268.543	142.000
154.149	320.188	143.000
153.694	320.204	143.000
153.606	320.813	143.000
152.933	320.249	143.000
152.223	320.882	143.000
150.953	320.032	143.000
151.628	318.801	143.000
151.080	318.807	143.000
151.220	318.566	143.000
150.639	318.225	143.000
150.209	316.889	143.000
150.836	317.230	143.000
151.743	316.584	143.000
151.135	317.105	143.000
149.552	317.267	143.000
148.729	316.824	143.000
148.682	317.101	143.000
139.786	182.367	144.000
138.416	183.783	144.000
137.679	183.512	144.000
137.110	183.483	144.000
136.446	184.107	144.000
137.284	184.849	144.000
137.402	185.291	144.000
137.847	185.627	144.000
138.456	185.767	144.000
137.841	185.370	144.000
137.313	186.547	144.000
137.645	186.497	144.000
138.889	186.335	144.000
139.210	186.993	144.000
139.151	188.069	144.000
139.909	185.960	144.000
140.680	185.964	144.000
140.782	184.697	144.000
140.962	183.792	144.000
141.041	183.651	144.000
140.760	184.685	144.000
140.674	185.749	144.000
138.324	186.047	144.000
139.436	187.065	144.000
138.610	187.207	144.000
137.955	186.142	144.000
137.725	185.966	144.000
137.379	186.166	144.000
138.627	186.606	144.000
138.406	186.205	144.000
199.825	105.481	145.000
199.989	105.157	145.000
199.378	104.768	145.000
200.488	105.299	145.000
201.703	104.421	145.000
201.930	103.496	145.000
246.752	141.693	146.000
247.196	142.569	146.000
247.709	141.508	146.000
248.256	141.434	146.000
255.652	205.918	147.000
254.123	206.453	147.000
39.049	76.016	148.000
39.725	75.569	148.000
226.775	331.082	149.000
225.726	332.006	149.000
224.141	332.363	149.000
140.154	292.654	150.000
141.089	291.926	150.000
246.532	141.961	151.000
247.256	143.065	151.000
246.690	143.915	151.000
247.065	142.791	151.000
256.232	203.475	152.000
254.512	204.712	152.000
254.728	204.973	152.000
253.497	205.088	152.000
140.606	292.494	153.000
141.453	292.659	153.000
141.589	292.800	153.000
141.374	294.113	153.000
141.606	293.468	153.000
141.026	293.096	153.000
330.391	285.298	154.000
330.261	283.842	154.000
39.407	75.288	155.000
40.508	75.480	155.000
330.098	284.300	156.000
330.094	283.785	156.000
257.940	203.974	157.000
257.734	203.623	157.000
199.431	107.204	158.000
197.842	108.137	158.000
38.908	75.604	159.000
38.763	73.244	159.000
390.635	30.273	160.000
389.902	30.760	160.000
148.981	316.524	161.000
150.273	318.241	161.000
150.953	318.148	161.000
139.690	292.392	162.000
140.261	292.199	162.000
140.703	291.773	162.000
139.583	292.893	162.000
137.592	293.800	162.000
136.011	294.349	162.000
135.307	294.482	162.000
134.067	293.116	162.000
390.312	30.241	163.000
390.335	29.951	163.000
390.557	30.109	163.000
390.757	30.346	163.000
189.755	191.565	164.000
190.756	190.226	164.000
190.624	192.553	165.000
192.471	191.926	165.000
191.826	192.910	165.000
192.172	191.498	165.000
189.616	190.820	165.000
190.130	188.718	165.000
136.801	187.090	166.000
137.793	187.373	166.000
150.435	316.882	167.000
151.865	316.532	167.000
152.730	317.639	167.000
152.662	318.126	167.000
153.224	318.658	167.000
152.530	318.698	167.000
152.953	319.626	167.000
152.032	320.034	167.000
151.362	320.399	167.000
151.401	320.713	167.000
149.845	319.455	167.000
148.378	319.063	167.000
150.825	319.161	167.000
151.259	319.436	167.000
151.430	317.921	167.000
151.746	316.899	167.000
151.305	317.059	167.000
151.390	316.960	167.000
150.752	317.248	167.000
149.985	317.023	167.000
148.536	316.518	167.000
148.258	315.585	167.000
148.838	314.928	167.000
258.630	205.098	168.000
257.503	205.548	168.000
257.538	204.168	168.000
257.149	204.186	168.000
256.886	204.327	168.000
258.348	203.598	168.000
258.054	204.337	168.000
258.080	204.703	168.000
334.373	223.733	169.000
334.462	223.868	169.000
333.989	224.698	169.000
334.137	224.277	169.000
333.516	225.365	169.000
333.914	225.370	169.000
132.509	291.794	170.000
132.747	291.377	170.000
133.023	289.417	170.000
132.492	290.048	170.000
131.382	288.264	170.000
131.246	288.398	170.000
249.257	266.999	171.000
249.675	267.702	171.000
259.012	204.417	172.000
258.390	204.228	172.000
128.146	189.659	173.000
128.495	188.767	173.000
192.554	188.786	174.000
192.386	189.828	174.000
191.944	189.429	174.000
189.264	190.601	174.000
189.107	188.610	174.000
333.754	224.600	175.000
333.741	224.704	175.000
333.091	224.539	175.000
104.281	219.492	176.000
104.866	219.234	176.000
333.719	224.617	177.000
334.289	224.500	177.000
333.614	225.063	177.000
333.695	224.850	177.000
333.576	224.219	177.000
333.271	224.204	177.000
149.803	314.505	178.000
149.813	315.031	178.000
151.770	314.240	178.000
152.553	315.193	178.000
152.767	315.272	178.000
154.419	316.097	178.000
153.867	318.355	178.000
154.073	316.491	178.000
155.616	317.212	178.000
155.799	316.678	178.000
155.582	317.621	178.000
154.225	316.815	178.000
153.780	316.363	178.000
153.624	316.458	178.000
154.372	316.212	178.000
155.371	316.523	178.000
155.245	316.967	178.000
154.257	317.556	178.000
154.278	317.648	178.000
154.664	318.422	178.000
154.684	318.227	178.000
104.417	219.256	179.000
104.047	220.091	179.000
166.692	243.474	180.000
166.177	244.244	180.000
65.418	180.409	181.000
64.803	180.818	181.000
65.378	180.741	181.000
337.429	145.151	182.000
336.033	144.232	182.000
37.228	74.849	183.000
37.598	74.367	183.000
38.012	74.945	183.000
152.414	120.181	184.000
151.971	120.584	184.000
152.791	120.281	184.000
152.323	120.043	184.000
152.918	119.497	184.000
151.377	119.733	184.000
104.404	218.393	185.000
104.474	218.642	185.000
63.934	179.431	186.000
62.929	178.961	186.000
104.762	218.957	187.000
104.561	218.927	187.000
172.020	241.372	188.000
171.984	241.079	188.000
172.593	240.354	188.000
61.597	179.459	189.000
62.800	178.946	189.000
36.884	75.069	190.000
36.799	75.413	190.000
37.591	75.224	190.000
37.557	74.500	190.000
37.071	74.483	190.000
36.682	75.107	190.000
36.924	74.602	190.000
105.080	219.062	191.000
104.827	218.137	191.000
345.355	355.171	192.000
345.265	355.239	192.000
345.439	355.528	192.000
190.559	191.455	193.000
191.733	190.508	193.000
191.854	191.568	193.000
191.448	193.352	193.000
93.040	42.496	194.000
93.872	42.087	194.000
92.746	43.367	194.000
173.508	240.901	195.000
174.407	240.987	195.000
174.993	242.455	195.000
176.435	241.680	195.000
175.272	239.855	195.000
104.901	218.550	196.000
104.963	218.590	196.000
336.655	145.086	197.000
335.465	145.975	197.000
336.094	145.602	197.000
335.471	145.681	197.000
470.361	488.976	198.000
470.627	489.795	198.000
471.627	488.892	198.000
105.489	219.068	199.000
104.842	218.221	199.000
152.258	318.691	200.000
152.599	317.407	200.000
152.802	317.810	200.000
153.351	317.927	200.000
153.355	318.693	200.000
151.617	318.335	200.000
151.404	317.913	200.000
151.363	317.916	200.000
151.648	317.010	200.000
336.325	146.073	201.000
336.577	146.214	201.000
335.970	146.469	201.000
335.879	147.215	201.000
174.078	239.601	202.000
174.325	241.242	202.000
175.228	241.039	202.000
174.214	238.490	202.000
105.125	218.695	203.000
104.258	219.249	203.000
113.832	41.173	204.000
113.723	40.013	204.000
113.401	39.656	204.000
134.754	399.785	205.000
134.799	400.112	205.000
346.552	140.443	206.000
347.021	139.939	206.000
346.973	140.394	206.000
336.443	147.144	207.000
337.406	147.291	207.000
336.819	147.033	207.000
336.083	145.471	207.000
337.075	145.260	207.000
259.043	204.660	208.000
258.375	204.275	208.000
199.676	100.660	209.000
200.767	100.371	209.000
201.460	100.296	209.000
345.594	77.096	210.000
347.022	77.137	210.000
347.563	78.417	210.000
345.447	78.044	210.000
200.979	100.026	211.000
201.168	99.166	211.000
135.633	399.482	212.000
135.084	399.504	212.000
134.645	399.903	212.000
134.845	400.240	212.000
135.124	399.691	212.000
134.838	400.133	212.000
135.073	399.714	212.000
134.795	400.107	212.000
134.929	400.024	212.000
134.885	400.037	212.000
134.889	399.694	212.000
134.556	400.001	212.000
110.936	37.957	213.000
111.422	38.546	213.000
111.699	38.520	213.000
111.310	38.324	213.000
111.211	38.570	213.000
111.119	38.757	213.000
111.368	39.214	213.000
110.525	39.196	213.000
111.930	39.340	213.000
109.822	40.302	213.000
111.270	40.069	213.000
111.008	41.268	213.000
111.258	41.144	213.000
112.458	40.221	213.000
112.824	40.307	213.000
111.998	39.344	213.000
111.571	38.863	213.000
111.511	39.310	213.000
110.712	39.953	213.000
150.293	315.809	214.000
150.042	315.229	214.000
148.612	316.419	214.000
147.943	315.805	214.000
148.983	315.478	214.000
148.262	316.459	214.000
148.372	317.236	214.000
149.508	317.121	214.000
150.097	317.324	214.000
150.918	317.118	214.000
104.856	218.121	215.000
105.107	217.909	215.000
105.379	218.326	215.000
105.272	218.172	215.000
105.801	218.423	215.000
105.272	218.159	215.000
105.335	218.764	215.000
315.348	168.591	216.000
315.051	168.017	216.000
337.418	139.197	217.000
337.648	139.186	217.000
337.043	138.559	217.000
335.968	137.644	217.000
335.402	136.854	217.000
335.668	137.765	217.000
335.579	137.996	217.000
402.186	127.503	218.000
402.718	127.900	218.000
404.163	128.061	218.000
403.676	128.639	218.000
402.562	128.807	218.000
402.738	130.570	218.000
403.021	130.839	218.000
402.888	130.272	218.000
403.263	129.749	218.000
404.686	130.346	218.000
403.660	129.723	218.000
404.061	129.422	218.000
405.855	128.686	218.000
406.250	128.572	218.000
405.652	130.161	218.000
404.791	129.005	218.000
404.866	128.324	218.000
404.370	128.904	218.000
275.742	122.411	219.000
274.316	122.436	219.000
203.072	97.702	220.000
202.307	97.369	220.000
202.844	98.456	220.000
201.084	98.861	220.000
200.911	98.305	220.000
201.470	98.167	220.000
201.788	100.190	220.000
200.679	100.906	220.000
201.562	101.397	220.000
202.742	98.829	220.000
204.909	98.018	220.000
203.269	97.632	220.000
171.689	238.148	221.000
170.268	238.670	221.000
171.362	237.888	221.000
181.690	186.117	222.000
182.044	184.834	222.000
166.438	144.156	223.000
165.909	143.247	223.000
165.974	142.710	223.000
166.657	141.048	223.000
166.516	140.236	223.000
184.547	142.018	224.000
184.457	142.140	224.000
183.588	142.978	224.000
182.973	143.424	224.000
181.850	144.691	224.000
181.739	145.187	224.000
180.536	144.665	224.000
180.757	144.857	224.000
289.840	92.204	225.000
289.797	91.885	225.000
289.741	91.341	225.000
288.996	90.802	225.000
288.513	90.868	225.000
288.147	90.812	225.000
33.763	74.539	226.000
33.523	74.797	226.000
134.906	399.824	227.000
134.674	399.551	227.000
135.011	399.475	227.000
135.122	399.705	227.000
134.968	399.822	227.000
134.676	399.892	227.000
135.675	400.221	227.000
135.072	399.708	227.000
134.707	399.689	227.000
266.246	205.641	228.000
265.785	206.859	228.000
266.867	207.832	228.000
148.634	316.525	229.000
149.466	317.509	229.000
496.887	176.464	230.000
496.897	176.296	230.000
497.675	175.515	230.000
497.059	176.177	230.000
497.340	175.088	230.000
497.300	175.816	230.000
33.588	74.975	231.000
34.136	74.017	231.000
33.841	73.391	231.000
314.061	168.940	232.000
314.976	168.869	232.000
206.775	155.034	233.000
206.325	155.766	233.000
204.793	154.917	233.000
204.921	156.035	233.000
148.625	318.448	234.000
149.190	318.573	234.000
148.856	317.361	234.000
148.747	317.421	234.000
150.447	315.735	234.000
150.090	315.337	234.000
151.219	313.441	234.000
150.883	313.548	234.000
151.362	313.671	234.000
152.042	311.622	234.000
151.647	312.498	234.000
152.283	311.909	234.000
151.733	312.736	234.000
152.270	313.558	234.000
152.174	313.734	234.000
151.796	312.815	234.000
151.251	311.292	234.000
150.687	310.625	234.000
149.744	310.333	234.000
147.659	309.800	234.000
147.776	309.777	234.000
147.620	308.353	234.000
148.137	308.430	234.000
147.316	307.730	234.000
148.476	307.004	234.000
147.724	307.400	234.000
147.675	307.349	234.000
147.180	307.668	234.000
147.188	308.131	234.000
144.780	308.948	234.000
333.336	139.411	235.000
333.863	138.135	235.000
335.235	138.681	235.000
336.245	139.864	235.000
335.795	139.067	235.000
194.888	361.609	236.000
195.438	359.850	236.000
194.563	362.012	236.000
197.139	330.271	237.000
197.179	330.176	237.000
114.857	281.062	238.000
113.546	281.003	238.000
111.699	282.584	238.000
111.813	282.394	238.000
112.150	281.891	238.000
165.113	143.779	239.000
164.974	143.200	239.000
32.805	74.020	240.000
34.011	74.139	240.000
139.919	195.133	241.000
140.477	194.833	241.000
140.502	195.527	241.000
250.702	263.390	242.000
250.792	262.835	242.000
251.036	263.842	242.000
288.549	91.038	243.000
289.320	91.440	243.000
288.903	91.993	243.000
288.209	92.427	243.000
288.863	92.152	243.000
289.099	91.716	243.000
289.739	91.137	243.000
290.158	90.835	243.000
289.532	91.206	243.000
290.038	91.479	243.000
290.309	91.367	243.000
290.005	90.993	243.000
290.309	90.499	243.000
290.093	90.090	243.000
264.265	169.618	244.000
264.681	170.702	244.000
263.619	171.373	244.000
263.943	170.735	244.000
264.731	169.674	244.000
264.131	168.989	244.000
263.657	169.432	244.000
162.659	143.335	245.000
163.493	143.135	245.000
205.292	95.752	246.000
203.280	96.720	246.000
201.640	97.182	246.000
34.106	75.040	247.000
34.131	75.312	247.000
137.367	195.564	248.000
138.072	195.494	248.000
138.348	194.979	248.000
139.481	195.073	248.000
497.485	178.147	249.000
497.841	179.240	249.000
498.274	178.154	249.000
498.866	178.709	249.000
499.654	178.680	249.000
251.041	264.035	250.000
251.301	264.266	250.000
251.385	264.505	250.000
179.031	145.652	251.000
180.051	147.056	251.000
179.755	147.358	251.000
180.500	146.699	251.000
181.576	146.149	251.000
181.696	146.280	251.000
181.277	146.408	251.000
201.942	100.189	252.000
202.020	99.002	252.000
202.205	97.745	252.000
203.917	98.195	252.000
201.672	99.193	252.000
203.679	99.152	252.000
204.826	99.606	252.000
34.403	74.617	253.000
35.185	74.161	253.000
354.636	139.315	254.000
354.472	138.831	254.000
455.492	136.367	255.000
456.211	136.306	255.000
454.996	135.215	255.000
405.022	130.857	256.000
405.487	130.909	256.000
404.895	129.955	256.000
405.800	128.926	256.000
406.808	128.386	256.000
407.319	128.550	256.000
407.776	127.936	256.000
407.823	126.847	256.000
409.271	126.080	256.000
408.455	127.240	256.000
407.786	128.949	256.000
408.333	127.927	256.000
407.909	127.495	256.000
250.985	264.026	257.000
250.872	263.918	257.000
250.659	263.446	257.000
249.764	263.540	257.000
499.079	178.098	258.000
500.149	177.821	258.000
226.097	315.655	259.000
224.318	314.523	259.000
224.682	314.418	259.000
224.042	313.787	259.000
224.862	313.317	259.000
140.029	195.287	260.000
140.223	194.945	260.000
139.781	195.725	260.000
139.135	195.520	260.000
138.863	196.471	260.000
138.713	195.141	260.000
501.229	178.301	261.000
502.389	177.679	261.000
502.154	178.232	261.000
502.092	178.247	261.000
501.763	178.906	261.000
501.708	178.623	261.000
182.298	146.685	262.000
182.081	147.034	262.000
182.191	147.672	262.000
181.440	146.970	262.000
181.338	145.862	262.000
181.611	147.394	262.000
180.756	146.785	262.000
181.143	145.949	262.000
181.319	145.325	262.000
249.339	148.682	263.000
247.966	147.969	263.000
165.667	138.135	264.000
166.555	138.016	264.000
166.886	138.474	264.000
266.192	207.871	265.000
266.359	207.333	265.000
265.924	206.401	265.000
97.382	295.031	266.000
98.472	294.032	266.000
125.527	222.531	267.000
125.930	221.397	267.000
128.808	204.913	268.000
128.285	204.788	268.000
290.485	89.625	269.000
290.088	89.858	269.000
289.913	88.972	269.000
223.941	311.807	270.000
221.948	312.012	270.000
220.728	312.469	270.000
219.442	313.144	270.000
33.105	277.692	271.000
34.039	277.845	271.000
33.382	277.287	271.000
312.827	264.753	272.000
312.678	265.065	272.000
313.193	265.529	272.000
312.996	264.858	272.000
313.142	264.897	272.000
124.841	222.404	273.000
125.361	221.421	273.000
125.697	220.489	273.000
125.203	221.648	273.000
505.110	129.861	274.000
505.329	130.210	274.000
208.373	97.993	275.000
209.882	99.383	275.000
208.579	98.256	275.000
208.634	100.020	275.000
207.410	100.484	275.000
207.309	99.855	275.000
209.363	99.569	275.000
207.988	99.113	275.000
209.303	99.465	275.000
207.547	97.996	275.000
208.554	99.831	275.000
208.282	100.953	275.000
128.976	206.082	276.000
128.710	206.333	276.000
128.556	205.680	276.000
128.878	206.302	276.000
33.103	276.896	277.000
33.566	277.656	277.000
33.199	276.577	277.000
32.462	276.010	277.000
180.433	145.753	278.000
179.976	145.381	278.000
165.904	138.294	279.000
167.024	137.486	279.000
288.473	90.420	280.000
287.738	90.843	280.000
289.074	91.008	280.000
288.998	90.478	280.000
289.277	90.679	280.000
198.069	331.371	281.000
197.681	330.914	281.000
198.240	331.029	281.000
199.582	332.054	281.000
198.808	331.457	281.000
140.716	195.494	282.000
140.970	195.867	282.000
314.790	168.215	283.000
314.754	169.184	283.000
315.203	168.545	283.000
262.990	56.945	284.000
263.093	56.804	284.000
180.697	145.823	285.000
180.519	145.937	285.000
180.497	145.969	285.000
179.948	145.557	285.000
179.779	145.110	285.000
179.803	145.897	285.000
180.112	146.014	285.000
179.335	145.573	285.000
180.128	146.072	285.000
335.602	148.965	286.000
334.884	147.716	286.000
332.787	146.443	286.000
332.986	146.227	286.000
333.459	147.666	286.000
335.970	147.857	286.000
335.937	146.629	286.000
335.410	145.428	286.000
336.755	146.005	286.000
195.466	362.207	287.000
195.740	363.434	287.000
195.590	363.282	287.000
195.848	364.201	287.000
195.672	363.320	287.000
196.325	362.818	287.000
128.006	206.119	288.000
128.781	205.506	288.000
30.906	274.693	289.000
30.613	275.269	289.000
501.197	179.224	290.000
501.056	179.214	290.000
500.287	179.670	290.000
500.628	179.565	290.000
355.739	138.699	291.000
356.510	137.589	291.000
356.079	137.394	291.000
355.310	136.279	291.000
355.678	136.366	291.000
355.404	136.559	291.000
353.942	136.848	291.000
354.545	135.962	291.000
353.635	136.197	291.000
353.171	136.083	291.000
353.162	135.679	291.000
352.968	136.837	291.000
351.324	136.505	291.000
351.604	136.769	291.000
350.625	137.111	291.000
350.949	136.298	291.000
350.446	137.742	291.000
350.823	137.986	291.000
350.865	138.305	291.000
351.852	137.430	291.000
353.098	136.848	291.000
352.559	137.783	291.000
353.422	135.946	291.000
353.738	134.167	291.000
354.547	132.675	291.000
356.026	131.457	291.000
358.784	131.481	291.000
222.043	312.612	292.000
223.122	313.901	292.000
223.402	314.083	292.000
224.720	314.406	292.000
224.441	314.685	292.000
223.927	313.540	292.000
225.237	313.752	292.000
225.147	311.905	292.000
225.306	311.506	292.000
226.950	311.351	292.000
227.173	311.120	292.000
226.607	312.431	292.000
225.960	313.284	292.000
226.057	314.672	292.000
225.833	314.060	292.000
226.720	314.984	292.000
225.910	314.454	292.000
288.686	90.965	293.000
287.961	90.793	293.000
288.394	92.034	293.000
288.448	91.974	293.000
288.595	91.974	293.000
288.376	91.987	293.000
288.104	92.111	293.000
288.247	91.761	293.000
99.262	316.703	294.000
97.067	316.645	294.000
95.380	317.886	294.000
94.322	319.457	294.000
96.477	319.890	294.000
95.763	320.270	294.000
94.888	321.330	294.000
410.036	128.103	295.000
408.746	126.939	295.000
408.939	127.473	295.000
501.118	179.240	296.000
501.341	179.561	296.000
501.020	179.407	296.000
501.656	179.642	296.000
502.225	179.520	296.000
501.964	179.733	296.000
502.558	179.744	296.000
335.791	146.914	297.000
336.754	145.623	297.000
337.593	145.719	297.000
358.246	132.571	298.000
358.215	134.712	298.000
358.145	133.541	298.000
358.112	132.788	298.000
357.783	131.861	298.000
358.360	132.434	298.000
358.452	133.730	298.000
358.297	132.654	298.000
357.434	130.562	298.000
358.090	130.977	298.000
357.852	131.028	298.000
358.298	130.890	298.000
358.166	130.624	298.000
211.634	97.554	299.000
210.349	96.726	299.000
211.830	94.719	299.000
212.437	95.591	299.000
213.242	96.208	299.000
215.287	96.285	299.000
213.589	97.335	299.000
146.530	313.535	300.000
146.862	312.928	300.000
145.320	312.247	300.000
146.056	313.250	300.000
293.222	74.721	301.000
292.809	76.115	301.000
314.684	168.742	302.000
315.257	168.184	302.000
287.901	91.789	303.000
288.259	91.770	303.000
288.339	92.041	303.000
288.285	92.143	303.000
288.260	91.896	303.000
288.296	91.787	303.000
288.440	91.788	303.000
288.423	91.718	303.000
288.682	92.001	303.000
287.720	91.392	303.000
288.572	91.189	303.000
288.463	91.851	303.000
288.255	91.375	303.000
288.195	92.213	303.000
288.214	92.006	303.000
288.425	91.590	303.000
288.301	91.886	303.000
288.273	92.016	303.000
288.447	91.911	303.000
288.224	92.010	303.000
288.238	91.767	303.000
288.490	91.889	303.000
288.491	91.823	303.000
288.573	91.930	303.000
288.177	92.115	303.000
195.405	318.234	304.000
196.893	318.432	304.000
196.514	317.573	304.000
145.499	312.454	305.000
146.588	312.807	305.000
146.221	313.438	305.000
315.080	168.582	306.000
315.200	168.803	306.000
314.549	168.475	306.000
88.984	319.361	307.000
88.323	318.000	307.000
87.941	317.236	307.000
87.552	317.598	307.000
87.087	316.424	307.000
87.969	315.401	307.000
88.072	314.486	307.000
87.153	313.780	307.000
87.983	315.474	307.000
87.334	314.049	307.000
85.090	314.371	307.000
84.600	317.019	307.000
85.965	316.411	307.000
84.293	317.665	307.000
83.001	318.717	307.000
139.863	401.149	308.000
139.206	400.199	308.000
139.505	400.986	308.000
195.118	319.117	309.000
195.078	318.307	309.000
210.269	94.505	310.000
210.011	93.810	310.000
209.991	95.674	310.000
211.014	94.261	310.000
259.796	57.987	311.000
260.636	58.103	311.000
261.528	59.631	311.000
263.156	61.662	311.000
263.658	62.596	311.000
263.334	61.783	311.000
262.819	60.880	311.000
262.918	59.757	311.000
263.841	59.086	311.000
264.275	57.743	311.000
264.593	57.940	311.000
311.379	188.014	312.000
311.095	187.670	312.000
194.277	319.460	313.000
195.127	320.265	313.000
194.478	319.951	313.000
193.691	322.045	313.000
191.680	321.787	313.000
192.625	322.219	313.000
193.088	322.609	313.000
193.587	322.624	313.000
193.747	322.686	313.000
193.918	323.545	313.000
192.181	324.579	313.000
146.473	312.574	314.000
145.048	311.093	314.000
144.457	312.922	314.000
143.229	310.838	314.000
143.719	310.761	314.000
356.745	129.737	315.000
356.389	129.672	315.000
356.016	130.562	315.000
356.151	131.084	315.000
356.581	132.291	315.000
357.393	133.685	315.000
359.111	134.973	315.000
359.176	134.101	315.000
359.795	134.637	315.000
359.673	134.647	315.000
359.999	135.154	315.000
360.279	134.693	315.000
38.318	75.344	316.000
38.408	74.889	316.000
346.461	399.597	317.000
346.216	400.180	317.000
346.215	400.126	317.000
346.613	400.095	317.000
346.126	399.749	317.000
345.357	399.930	317.000
346.568	400.187	317.000
346.502	399.809	317.000
346.067	400.028	317.000
337.390	86.697	318.000
337.464	86.015	318.000
337.310	86.608	318.000
337.878	86.957	318.000
338.091	87.329	318.000
503.477	179.743	319.000
503.236	178.904	319.000
503.443	180.008	319.000
503.549	179.930	319.000
503.789	180.005	319.000
503.930	178.595	319.000
504.292	179.604	319.000
504.030	179.216	319.000
503.491	179.276	319.000
504.103	179.217	319.000
504.315	178.836	319.000
292.662	74.848	320.000
292.274	76.185	320.000
292.831	76.195	320.000
291.935	76.527	320.000
291.756	77.486	320.000
292.567	77.948	320.000
291.804	76.847	320.000
291.869	77.556	320.000
292.500	76.846	320.000
292.880	76.533	320.000
293.983	76.627	320.000
143.886	307.590	321.000
143.192	308.501	321.000
144.229	309.364	321.000
145.317	310.307	321.000
146.730	311.704	321.000
146.730	311.399	321.000
146.683	311.281	321.000
147.396	310.834	321.000
147.628	310.238	321.000
147.358	310.618	321.000
145.543	310.464	321.000
128.824	206.758	322.000
128.807	206.169	322.000
264.069	59.190	323.000
264.513	57.903	323.000
263.861	58.145	323.000
264.421	58.695	323.000
264.351	59.229	323.000
264.295	60.438	323.000
263.765	60.436	323.000
263.378	58.930	323.000
139.072	402.416	324.000
138.947	401.814	324.000
274.797	137.785	325.000
275.139	138.450	325.000
275.096	138.539	325.000
274.586	138.339	325.000
274.680	138.856	325.000
274.912	138.512	325.000
274.801	138.235	325.000
197.807	362.800	326.000
196.945	363.619	326.000
197.374	363.709	326.000
337.986	86.863	327.000
335.704	87.034	327.000
335.592	88.819	327.000
335.476	88.847	327.000
345.959	399.481	328.000
346.401	399.566	328.000
139.957	401.925	329.000
139.142	402.228	329.000
140.316	400.944	329.000
141.592	401.048	329.000
129.168	205.468	330.000
128.855	204.760	330.000
128.784	204.232	330.000
127.708	205.272	330.000
335.709	89.421	331.000
336.353	89.696	331.000
335.939	90.571	331.000
197.846	365.118	332.000
197.390	363.839	332.000
197.520	362.203	332.000
196.087	361.334	332.000
294.138	76.241	333.000
294.357	75.440	333.000
294.676	77.002	333.000
294.737	78.236	333.000
294.484	79.235	333.000
293.766	79.330	333.000
293.918	78.263	333.000
293.311	78.327	333.000
293.511	79.042	333.000
143.528	402.356	334.000
145.462	402.766	334.000
145.451	403.251	334.000
288.180	92.313	335.000
287.806	91.971	335.000
288.576	91.500	335.000
288.637	91.475	335.000
288.277	91.459	335.000
336.957	89.912	336.000
335.916	89.444	336.000
335.833	90.132	336.000
336.957	89.565	336.000
336.930	89.274	336.000
337.963	89.642	336.000
337.546	89.679	336.000
338.551	89.509	336.000
123.909	204.011	337.000
125.717	203.881	337.000
126.217	205.058	337.000
126.060	204.571	337.000
125.300	204.594	337.000
125.223	205.046	337.000
125.402	205.214	337.000
124.571	205.102	337.000
504.797	176.857	338.000
505.507	178.054	338.000
314.660	168.515	339.000
314.424	168.717	339.000
315.373	168.403	339.000
314.740	168.714	339.000
315.077	168.454	339.000
145.376	403.309	340.000
145.667	403.244	340.000
361.148	103.278	341.000
361.015	103.030	341.000
360.553	102.581	341.000
360.803	102.735	341.000
195.874	362.129	342.000
196.107	361.662	342.000
196.024	361.906	342.000
196.149	361.469	342.000
195.943	362.053	342.000
164.439	302.176	343.000
163.929	302.922	343.000
400.569	131.207	344.000
400.993	131.032	344.000
401.737	130.270	344.000
401.225	131.706	344.000
39.563	163.433	345.000
37.445	162.243	345.000
35.216	161.289	345.000
314.781	168.223	346.000
315.011	168.642	346.000
314.654	168.108	346.000
67.706	159.136	347.000
68.024	158.010	347.000
143.995	310.189	348.000
144.383	308.857	348.000
338.993	90.558	349.000
339.385	90.539	349.000
339.535	90.104	349.000
339.529	89.533	349.000
339.478	90.155	349.000
354.147	138.683	350.000
354.317	138.542	350.000
355.435	137.863	350.000
354.793	137.000	350.000
354.656	137.214	350.000
354.344	138.065	350.000
144.007	307.492	351.000
144.484	308.456	351.000
144.900	308.753	351.000
144.590	308.503	351.000
125.258	202.989	352.000
125.013	203.601	352.000
124.891	203.565	352.000
125.744	204.915	352.000
125.340	205.740	352.000
125.521	204.762	352.000
125.954	205.007	352.000
125.554	206.426	352.000
126.101	205.774	352.000
125.697	204.640	352.000
124.837	204.327	352.000
125.137	204.386	352.000
192.799	358.549	353.000
194.068	358.161	353.000
314.978	168.853	354.000
315.185	168.918	354.000
314.820	168.502	354.000
67.228	158.343	355.000
68.345	158.400	355.000
69.066	158.603	355.000
69.444	159.339	355.000
69.640	159.486	355.000
110.227	41.290	356.000
109.609	41.384	356.000
319.342	413.246	357.000
319.419	412.929	357.000
319.938	412.869	357.000
257.304	55.600	358.000
259.432	57.056	358.000
192.885	358.743	359.000
193.592	359.261	359.000
145.610	310.550	360.000
146.181	309.621	360.000
109.025	39.834	361.000
109.926	39.862	361.000
185.217	352.009	362.000
183.729	353.055	362.000
335.509	133.824	363.000
336.631	133.646	363.000
337.564	133.054	363.000
338.181	133.597	363.000
337.829	132.590	363.000
339.745	133.750	363.000
340.345	134.312	363.000
194.996	361.547	364.000
196.170	361.830	364.000
195.690	362.111	364.000
195.191	363.006	364.000
314.559	168.443	365.000
315.187	168.713	365.000
314.375	168.356	365.000
184.040	351.602	366.000
181.813	350.989	366.000
185.092	352.359	366.000
184.322	353.130	366.000
185.016	352.404	366.000
184.638	353.098	366.000
185.038	354.121	366.000
185.190	353.627	366.000
185.453	351.809	366.000
184.989	351.998	366.000
185.114	347.878	366.000
45.738	163.999	367.000
45.886	163.386	367.000
344.375	82.231	368.000
344.165	81.010	368.000
343.769	80.507	368.000
343.453	80.800	368.000
343.674	81.659	368.000
344.598	81.563	368.000
344.598	81.910	368.000
344.032	82.794	368.000
314.734	168.798	369.000
315.192	168.525	369.000
314.801	168.871	369.000
314.492	168.296	369.000
354.812	140.090	370.000
355.023	138.737	370.000
355.147	137.873	370.000
354.846	137.872	370.000
400.778	126.681	371.000
400.871	125.913	371.000
399.890	127.565	371.000
400.217	128.699	371.000
400.317	129.068	371.000
34.462	431.134	372.000
35.340	430.087	372.000
66.333	329.721	373.000
66.863	328.824	373.000
66.879	328.621	373.000
67.709	327.977	373.000
67.704	328.329	373.000
67.807	328.338	373.000
65.874	328.630	373.000
66.494	329.462	373.000
67.912	329.657	373.000
225.720	128.150	374.000
224.202	129.073	374.000
223.420	130.834	374.000
222.567	130.325	374.000
221.632	131.328	374.000
221.674	130.675	374.000
221.529	129.329	374.000
223.011	128.851	374.000
400.142	129.416	375.000
399.457	128.990	375.000
399.627	128.096	375.000
400.268	128.256	375.000
185.228	351.161	376.000
181.802	351.443	376.000
135.646	292.935	377.000
135.994	293.242	377.000
136.876	292.634	377.000
137.209	292.652	377.000
[truncated: 38,169 more rows]
