# Supplementary material for: The transpeptidase PBP2 governs initial localization and activity of the major cell-wall synthesis machinery in E. coli
Source: eLife. 2020 Feb 20;9:e50629. doi: 10.7554/eLife.50629 (PMC7089770; doi:10.7554/eLife.50629)
Supplement: Source data 1. [file elife-50629-data1.zip › data/fast/PAmCherry/RodZdepl10h_1.txt]

X Y ID
298.248	359.257	1.000
298.362	359.187	1.000
298.483	359.217	1.000
298.123	359.302	1.000
321.588	343.578	2.000
321.626	343.899	2.000
321.992	344.081	2.000
321.608	344.568	2.000
321.895	344.383	2.000
321.782	344.054	2.000
321.489	344.714	2.000
321.692	344.419	2.000
321.682	344.688	2.000
321.062	344.432	2.000
321.329	344.807	2.000
321.387	345.178	2.000
320.497	344.737	2.000
321.883	344.774	2.000
321.876	344.529	2.000
397.225	207.250	3.000
396.720	207.633	3.000
145.233	91.014	4.000
145.309	91.201	4.000
412.366	187.953	5.000
411.961	187.330	5.000
203.486	291.263	6.000
203.912	291.541	6.000
260.266	383.350	7.000
260.855	384.563	7.000
259.722	384.298	7.000
260.024	384.656	7.000
259.966	384.126	7.000
260.296	383.823	7.000
260.066	384.148	7.000
260.440	383.832	7.000
260.673	383.875	7.000
259.841	384.375	7.000
259.897	384.572	7.000
260.163	384.856	7.000
259.296	384.843	7.000
259.295	384.537	7.000
259.722	385.061	7.000
259.716	384.826	7.000
482.168	157.795	8.000
481.893	157.794	8.000
384.463	201.085	9.000
383.890	200.602	9.000
385.091	201.082	9.000
457.642	172.562	10.000
457.507	172.782	10.000
300.708	114.090	11.000
301.016	114.167	11.000
387.056	190.309	12.000
387.055	189.808	12.000
396.136	208.965	13.000
395.699	208.719	13.000
395.547	209.294	13.000
395.812	208.740	13.000
237.576	389.824	14.000
238.526	389.603	14.000
272.287	338.643	15.000
271.550	337.825	15.000
271.163	338.094	15.000
271.316	338.199	15.000
272.130	338.722	15.000
272.461	338.622	15.000
272.601	338.180	15.000
272.620	337.573	15.000
272.917	337.708	15.000
273.251	337.454	15.000
298.328	359.612	16.000
298.645	359.979	16.000
298.425	359.801	16.000
457.377	172.010	17.000
458.363	171.919	17.000
458.374	171.257	17.000
458.585	171.500	17.000
412.250	187.431	18.000
412.052	188.010	18.000
411.871	188.126	18.000
412.328	187.474	18.000
412.347	187.826	18.000
412.754	188.004	18.000
238.040	390.006	19.000
237.994	389.549	19.000
238.496	389.290	19.000
301.473	114.539	20.000
301.442	114.616	20.000
238.894	389.955	21.000
237.876	389.915	21.000
238.616	389.868	21.000
238.335	389.855	21.000
459.122	171.862	22.000
458.851	171.863	22.000
458.633	171.815	23.000
459.023	171.773	23.000
458.682	171.805	23.000
459.291	172.274	23.000
458.785	172.265	23.000
458.347	172.292	23.000
458.468	172.571	23.000
458.230	172.331	23.000
458.386	172.325	23.000
273.371	337.248	24.000
273.232	337.441	24.000
273.608	338.128	24.000
273.861	338.063	24.000
273.490	337.998	24.000
411.721	187.777	25.000
412.503	187.491	25.000
237.801	389.922	26.000
237.778	389.983	26.000
238.027	389.216	26.000
238.363	390.077	26.000
239.137	390.160	26.000
238.152	390.186	26.000
411.744	187.820	27.000
411.794	187.980	27.000
411.948	188.435	27.000
412.261	187.736	27.000
206.896	291.234	28.000
207.048	291.364	28.000
330.242	111.269	29.000
329.946	110.316	29.000
330.572	111.634	30.000
330.686	111.479	30.000
411.702	187.518	31.000
411.656	188.173	31.000
206.838	291.131	32.000
205.955	291.349	32.000
348.734	119.386	33.000
349.811	120.076	33.000
205.495	290.839	34.000
205.244	290.867	34.000
304.412	115.269	35.000
303.831	115.489	35.000
234.455	389.864	36.000
233.423	387.182	36.000
266.163	91.614	37.000
267.046	92.206	37.000
265.429	371.830	38.000
265.650	372.080	38.000
265.332	371.749	38.000
265.332	371.749	38.000
265.825	372.108	38.000
302.646	116.449	39.000
302.646	116.449	39.000
59.352	340.488	40.000
59.910	339.983	40.000
265.629	371.948	41.000
265.573	371.584	41.000
265.505	371.764	41.000
481.007	107.393	42.000
480.961	107.892	42.000
165.489	332.578	43.000
165.561	333.882	43.000
162.371	333.707	43.000
162.030	332.368	43.000
162.263	332.150	43.000
384.876	200.412	44.000
384.035	200.859	44.000
384.020	201.036	44.000
384.306	200.837	44.000
384.772	201.155	44.000
385.105	200.752	44.000
265.414	372.076	45.000
265.602	372.322	45.000
265.903	371.879	45.000
265.477	372.495	45.000
265.595	372.132	46.000
265.629	372.068	46.000
265.524	372.035	47.000
265.563	372.382	47.000
265.489	372.389	47.000
206.767	292.415	48.000
206.088	293.334	48.000
205.537	295.445	48.000
204.892	296.344	48.000
205.429	296.018	48.000
205.117	296.780	48.000
206.394	296.522	48.000
205.599	295.906	48.000
206.013	295.401	48.000
206.202	295.986	48.000
205.905	295.648	48.000
206.469	295.332	48.000
205.849	295.067	48.000
205.650	296.469	48.000
205.927	296.998	48.000
205.027	297.474	48.000
204.146	297.962	48.000
203.923	298.747	48.000
203.457	299.177	48.000
203.755	298.546	48.000
203.290	298.679	48.000
204.155	299.696	48.000
204.021	299.127	48.000
265.786	372.832	49.000
266.233	372.126	49.000
265.539	372.079	49.000
265.615	372.173	49.000
265.215	371.822	49.000
265.461	372.549	49.000
265.426	371.631	49.000
265.681	371.990	49.000
68.076	333.557	50.000
67.057	334.303	50.000
265.493	372.447	51.000
265.486	372.483	51.000
265.452	372.133	52.000
265.627	372.161	52.000
265.267	372.223	52.000
265.312	372.278	52.000
265.188	372.252	53.000
265.366	372.235	53.000
265.547	372.405	53.000
265.758	372.678	53.000
279.651	364.484	54.000
280.596	365.043	54.000
280.405	366.133	54.000
280.666	366.704	54.000
281.680	367.239	54.000
283.791	366.264	54.000
285.479	367.086	54.000
288.251	366.762	54.000
288.475	367.204	54.000
288.242	367.366	54.000
427.058	99.411	55.000
426.186	99.678	55.000
426.628	99.815	55.000
427.942	99.824	56.000
428.707	100.266	56.000
428.771	99.774	56.000
70.807	367.304	57.000
71.020	367.495	57.000
282.131	143.736	58.000
281.681	144.594	58.000
328.086	142.426	59.000
328.265	142.536	59.000
288.925	136.457	60.000
289.027	136.581	60.000
288.972	136.368	60.000
289.122	136.560	60.000
288.838	136.191	60.000
332.621	130.849	61.000
332.591	131.751	61.000
331.799	131.646	61.000
332.034	131.689	61.000
392.004	211.288	62.000
392.325	212.039	62.000
371.231	188.932	63.000
371.596	189.084	63.000
370.784	190.384	63.000
241.183	342.148	64.000
240.975	341.583	64.000
392.141	211.846	65.000
392.729	211.697	65.000
370.800	214.982	66.000
370.019	215.214	66.000
331.986	132.257	67.000
333.742	130.963	67.000
288.986	136.343	68.000
288.935	135.959	68.000
280.122	386.874	69.000
279.913	386.534	69.000
280.545	386.875	69.000
279.762	386.831	69.000
280.232	386.184	69.000
279.740	385.990	69.000
279.425	386.284	69.000
370.902	189.937	70.000
371.010	190.441	70.000
370.697	190.362	70.000
370.859	190.185	70.000
251.744	328.808	71.000
252.304	329.769	71.000
252.228	331.130	71.000
251.707	330.602	71.000
251.428	331.530	71.000
251.412	332.317	71.000
252.140	331.118	71.000
251.649	330.737	71.000
252.712	330.726	71.000
252.333	330.307	71.000
252.321	329.627	71.000
251.231	329.076	71.000
251.358	327.679	71.000
250.432	327.023	71.000
250.361	327.332	71.000
249.850	328.729	71.000
250.315	328.391	71.000
250.504	329.165	71.000
250.806	329.259	71.000
249.806	329.936	71.000
249.838	330.663	71.000
444.944	170.063	72.000
444.700	170.223	72.000
289.054	136.030	73.000
288.950	135.795	73.000
330.687	131.256	74.000
328.430	131.178	74.000
327.782	131.529	74.000
328.564	130.704	74.000
392.780	211.764	75.000
392.113	211.797	75.000
371.951	189.184	76.000
372.734	189.945	76.000
451.387	126.450	77.000
451.700	126.745	77.000
278.120	377.604	78.000
278.586	377.615	78.000
288.858	136.242	79.000
289.343	136.278	79.000
290.027	136.493	79.000
289.658	135.203	79.000
288.794	135.902	79.000
288.882	136.001	79.000
289.094	135.648	79.000
289.185	135.531	79.000
68.151	334.094	80.000
68.040	334.023	80.000
372.714	190.996	81.000
373.802	190.398	81.000
278.401	378.042	82.000
277.802	378.205	82.000
487.613	95.613	83.000
486.614	94.726	83.000
327.529	129.273	84.000
328.254	130.098	84.000
374.626	190.637	85.000
373.237	190.519	85.000
372.716	190.400	85.000
450.642	125.976	86.000
450.916	125.926	86.000
278.265	377.859	87.000
278.238	377.489	87.000
446.189	171.144	88.000
445.465	172.256	88.000
328.696	131.496	89.000
330.237	131.225	89.000
445.033	170.665	90.000
445.499	171.219	90.000
289.432	136.042	91.000
289.095	136.039	91.000
277.715	377.125	92.000
277.532	377.338	92.000
277.890	377.189	92.000
277.972	377.244	92.000
277.397	377.760	92.000
277.563	377.568	92.000
277.812	377.240	92.000
297.444	350.507	93.000
297.141	350.984	93.000
297.745	351.096	93.000
330.881	133.062	94.000
331.172	134.945	94.000
330.426	136.105	94.000
329.761	136.261	94.000
372.433	191.173	95.000
373.766	191.385	95.000
487.603	97.635	96.000
487.781	97.811	96.000
489.650	98.254	96.000
239.800	399.631	97.000
239.832	399.858	97.000
289.378	135.443	98.000
289.109	135.557	98.000
289.566	135.580	98.000
288.840	136.202	98.000
357.059	166.639	99.000
356.944	166.489	99.000
433.189	112.115	100.000
432.894	111.985	100.000
433.404	113.039	100.000
392.005	212.202	101.000
392.382	212.206	101.000
392.232	212.030	101.000
330.315	136.997	102.000
329.580	137.163	102.000
329.473	137.560	102.000
328.611	137.976	102.000
433.828	112.951	103.000
434.546	113.398	103.000
239.567	400.440	104.000
239.786	400.051	104.000
278.128	377.683	105.000
277.314	377.620	105.000
289.237	136.312	106.000
289.327	136.198	106.000
288.895	136.232	106.000
288.779	136.063	106.000
288.741	136.032	106.000
288.535	136.385	106.000
288.990	136.149	106.000
288.898	135.666	106.000
288.791	136.229	106.000
289.176	136.364	106.000
289.164	135.855	106.000
289.024	136.008	106.000
250.718	327.357	107.000
251.480	326.300	107.000
251.089	326.086	107.000
250.388	326.205	107.000
250.494	325.971	107.000
251.197	326.722	107.000
250.767	327.269	107.000
251.245	328.301	107.000
373.610	192.861	108.000
375.274	192.575	108.000
250.768	328.139	109.000
249.582	326.659	109.000
249.850	323.880	109.000
250.378	325.000	109.000
250.014	324.897	109.000
249.864	325.733	109.000
249.728	325.572	109.000
250.115	324.379	109.000
249.880	324.640	109.000
288.713	136.104	110.000
289.067	136.090	110.000
249.601	325.620	111.000
249.689	326.178	111.000
248.639	325.701	111.000
249.111	325.422	111.000
248.924	326.466	112.000
248.418	326.470	112.000
248.528	326.105	113.000
247.918	325.836	113.000
248.350	326.325	114.000
248.350	326.325	114.000
249.532	325.613	114.000
249.392	325.332	114.000
249.819	325.473	114.000
249.297	325.066	114.000
249.575	325.043	114.000
249.286	325.810	114.000
249.239	325.358	115.000
248.108	326.162	115.000
247.202	325.803	116.000
248.177	326.110	116.000
247.464	325.827	116.000
248.232	325.820	116.000
247.314	326.225	116.000
247.851	326.193	116.000
248.244	326.127	116.000
246.955	325.775	116.000
247.922	326.483	116.000
247.586	326.475	116.000
247.891	325.439	116.000
247.548	325.932	116.000
247.470	326.025	116.000
247.892	325.996	116.000
247.513	325.553	117.000
248.125	325.839	117.000
248.660	325.764	118.000
248.630	327.078	118.000
247.701	326.943	118.000
249.959	326.898	119.000
249.453	327.300	119.000
249.592	327.450	119.000
249.219	327.610	119.000
335.102	132.855	120.000
336.069	132.678	120.000
248.035	328.477	121.000
247.920	328.502	121.000
248.910	327.909	121.000
146.709	88.478	122.000
147.566	87.713	122.000
335.782	133.173	123.000
335.884	133.703	123.000
247.717	328.728	124.000
248.787	329.136	124.000
249.079	329.339	124.000
334.834	133.617	125.000
334.582	133.059	125.000
334.037	132.953	125.000
335.362	133.342	125.000
299.035	352.341	126.000
298.064	352.218	126.000
334.659	133.688	127.000
333.979	133.738	127.000
335.239	133.424	128.000
334.729	132.915	128.000
334.856	132.892	128.000
335.167	133.303	129.000
335.489	132.698	129.000
336.135	132.763	129.000
340.213	320.670	130.000
339.958	320.701	130.000
340.447	321.118	130.000
335.341	132.008	131.000
335.404	132.246	131.000
335.190	132.084	131.000
335.275	132.200	131.000
335.750	132.070	132.000
335.910	132.630	132.000
335.420	132.620	132.000
341.036	319.710	133.000
339.579	320.432	133.000
219.316	286.551	134.000
219.963	286.315	134.000
221.289	402.348	135.000
222.682	402.015	135.000
221.965	402.120	135.000
219.362	287.779	136.000
219.639	287.408	136.000
218.829	286.277	136.000
219.047	286.559	136.000
218.304	287.179	136.000
218.182	287.693	136.000
477.139	140.425	137.000
477.097	139.249	137.000
339.251	323.295	138.000
339.152	323.039	138.000
220.615	400.897	139.000
220.745	398.721	139.000
338.263	322.291	140.000
338.623	323.091	140.000
310.079	127.722	141.000
309.791	127.050	141.000
309.353	126.578	141.000
385.974	207.633	142.000
385.943	208.176	142.000
279.092	339.214	143.000
280.030	340.017	143.000
310.320	127.713	144.000
308.824	127.879	144.000
309.298	127.585	144.000
441.406	135.991	145.000
441.880	136.508	145.000
442.199	136.336	145.000
279.336	340.367	146.000
279.614	340.324	146.000
279.752	339.263	146.000
280.007	339.629	146.000
279.959	339.354	146.000
429.065	111.150	147.000
427.613	113.390	147.000
219.782	399.651	148.000
219.299	399.958	148.000
337.979	322.667	149.000
338.844	321.164	149.000
340.739	321.843	150.000
340.436	321.184	150.000
338.441	322.535	151.000
337.782	322.722	151.000
132.671	92.687	152.000
132.474	93.199	152.000
338.519	323.919	153.000
339.097	324.214	153.000
141.508	91.280	154.000
141.742	91.963	154.000
141.483	91.411	155.000
141.526	92.225	155.000
372.897	186.357	156.000
372.374	187.980	156.000
323.651	143.593	157.000
323.637	142.813	157.000
402.329	213.089	158.000
402.649	212.225	158.000
223.654	305.992	159.000
223.968	306.446	159.000
223.992	306.284	159.000
347.350	116.023	160.000
347.790	117.669	160.000
72.528	250.394	161.000
71.085	250.476	161.000
71.231	249.664	161.000
286.118	342.969	162.000
286.456	343.003	162.000
286.241	341.172	163.000
286.827	341.441	163.000
269.841	360.663	164.000
270.122	361.080	164.000
228.333	311.112	165.000
226.870	311.261	165.000
271.052	361.283	166.000
271.052	361.283	166.000
293.303	358.448	167.000
292.576	358.573	167.000
293.281	358.590	168.000
292.400	358.477	168.000
143.287	260.714	169.000
143.331	260.524	169.000
245.225	246.715	170.000
246.264	247.950	170.000
246.970	247.759	170.000
352.903	258.191	171.000
352.831	259.711	171.000
353.044	259.334	171.000
353.938	259.279	171.000
353.360	258.357	171.000
353.824	258.395	171.000
288.856	323.692	172.000
288.685	324.288	172.000
461.546	262.285	173.000
461.097	262.200	173.000
112.693	424.223	174.000
113.580	424.072	174.000
112.918	423.503	174.000
143.766	260.980	175.000
143.054	260.923	175.000
143.228	260.711	175.000
255.223	282.490	176.000
255.363	282.506	176.000
255.430	282.297	176.000
255.187	282.134	176.000
255.112	282.658	176.000
254.976	282.731	176.000
254.212	282.135	176.000
483.481	170.523	177.000
483.308	169.591	177.000
482.712	170.383	177.000
288.495	324.074	178.000
288.131	323.418	178.000
287.977	324.238	178.000
287.775	324.288	178.000
288.004	324.311	178.000
287.779	323.946	178.000
288.074	324.508	178.000
287.669	324.211	178.000
287.829	324.149	178.000
287.769	324.491	178.000
289.120	324.099	178.000
288.708	324.012	178.000
287.701	324.357	178.000
444.438	290.402	179.000
444.103	290.607	179.000
380.199	363.272	180.000
379.813	363.316	180.000
310.672	222.495	181.000
311.352	222.708	181.000
310.977	222.698	181.000
310.898	223.047	181.000
311.045	223.122	181.000
310.666	222.642	181.000
347.746	345.107	182.000
347.694	344.365	182.000
347.735	345.606	182.000
143.609	260.604	183.000
143.519	260.844	183.000
353.503	258.318	184.000
353.883	258.042	184.000
193.227	255.991	185.000
191.922	255.852	185.000
77.406	311.160	186.000
80.025	313.284	186.000
458.102	283.892	187.000
457.748	283.185	187.000
143.321	260.298	188.000
143.543	259.942	188.000
254.249	282.193	189.000
253.130	282.365	189.000
461.602	262.739	190.000
462.021	262.577	190.000
462.772	262.264	190.000
193.338	256.845	191.000
192.665	257.744	191.000
193.200	258.237	191.000
192.814	258.510	191.000
311.088	222.565	192.000
310.362	223.008	192.000
310.990	222.687	192.000
310.224	223.165	192.000
311.084	223.532	192.000
310.416	222.450	192.000
311.167	222.612	192.000
310.765	222.506	192.000
311.609	222.736	192.000
311.049	222.735	192.000
311.164	223.260	192.000
482.637	229.041	193.000
482.876	229.413	193.000
446.725	302.548	194.000
446.806	301.893	194.000
493.631	188.780	195.000
493.559	188.864	195.000
143.514	261.886	196.000
143.326	261.999	196.000
142.861	261.945	196.000
287.466	324.894	197.000
288.202	323.851	197.000
287.351	324.502	197.000
447.962	301.773	198.000
447.006	302.291	198.000
288.199	323.460	199.000
288.465	324.806	199.000
288.280	324.672	199.000
287.782	324.775	199.000
288.174	324.579	199.000
287.685	324.516	200.000
288.200	324.219	200.000
288.063	323.963	200.000
287.968	324.660	200.000
287.454	323.899	200.000
287.379	324.250	200.000
287.517	324.133	200.000
287.325	324.272	200.000
287.785	324.394	200.000
287.584	324.433	200.000
287.653	324.257	200.000
287.662	324.447	200.000
287.056	324.785	200.000
287.393	324.048	200.000
254.824	282.637	201.000
254.825	282.304	201.000
460.569	264.052	202.000
460.295	264.494	202.000
460.612	263.609	202.000
394.029	361.890	203.000
393.906	361.102	203.000
394.294	360.994	204.000
394.905	361.005	204.000
254.379	282.313	205.000
254.552	282.267	205.000
255.413	282.068	205.000
390.650	372.396	206.000
390.588	372.054	206.000
390.283	371.956	206.000
390.261	372.343	206.000
460.273	263.656	207.000
459.232	263.928	207.000
394.441	360.980	208.000
394.565	361.308	208.000
390.320	372.199	209.000
390.617	372.239	209.000
256.734	281.410	210.000
255.784	282.274	210.000
390.447	371.721	211.000
390.214	371.499	211.000
287.645	323.985	212.000
287.786	323.982	212.000
287.800	323.744	212.000
288.112	323.735	212.000
287.819	324.401	212.000
390.398	372.100	213.000
390.332	372.133	213.000
390.839	372.478	213.000
288.005	325.028	214.000
288.398	324.500	214.000
288.734	324.955	214.000
288.437	325.158	214.000
288.075	325.256	214.000
288.412	324.655	214.000
289.062	323.879	214.000
288.659	324.121	214.000
372.336	359.369	215.000
372.701	359.761	215.000
372.215	359.294	216.000
372.008	359.041	216.000
371.693	359.507	216.000
288.460	324.564	217.000
287.453	324.434	217.000
371.959	359.233	218.000
372.279	358.851	218.000
287.867	325.206	219.000
287.313	325.650	219.000
371.557	358.919	220.000
371.364	359.303	220.000
248.127	271.053	221.000
249.096	270.851	221.000
248.515	270.633	221.000
248.619	270.671	221.000
249.162	269.528	222.000
249.239	270.569	222.000
249.144	271.046	223.000
248.944	271.339	223.000
104.746	313.266	224.000
104.490	312.730	224.000
394.530	360.786	225.000
394.531	360.881	225.000
394.556	360.255	225.000
104.609	313.859	226.000
105.162	313.301	226.000
248.296	272.034	227.000
248.384	272.317	227.000
477.426	158.675	228.000
477.513	159.116	228.000
476.819	158.625	228.000
248.105	272.877	229.000
247.351	273.005	229.000
247.826	271.115	230.000
248.692	271.523	230.000
248.818	271.971	230.000
182.298	281.153	231.000
182.569	280.701	231.000
182.602	281.857	231.000
104.434	313.375	232.000
104.592	313.659	232.000
109.690	411.397	233.000
109.188	411.468	233.000
108.269	411.640	234.000
110.819	411.566	234.000
111.585	409.184	234.000
111.454	410.007	234.000
111.952	410.281	234.000
110.807	409.942	234.000
435.754	304.204	235.000
436.231	303.734	235.000
362.930	377.569	236.000
362.356	377.246	236.000
363.355	376.698	237.000
362.516	376.912	237.000
362.154	377.644	237.000
109.377	414.809	238.000
110.211	416.028	238.000
110.333	414.941	238.000
436.704	304.292	239.000
437.174	305.176	239.000
436.851	304.826	239.000
437.586	305.302	239.000
436.836	304.224	239.000
104.778	314.378	240.000
105.416	313.315	240.000
361.921	376.925	241.000
362.551	376.677	241.000
362.622	376.937	241.000
362.887	376.496	241.000
61.464	468.112	242.000
61.533	468.230	242.000
61.141	468.221	242.000
61.420	468.039	242.000
65.277	472.114	243.000
65.674	471.781	243.000
362.965	377.005	244.000
362.902	376.963	244.000
362.450	377.261	245.000
362.611	377.731	245.000
362.841	378.963	245.000
104.024	313.202	246.000
104.947	313.845	246.000
105.533	313.699	247.000
105.017	313.465	247.000
105.279	313.439	248.000
104.382	313.291	248.000
105.086	313.102	249.000
104.817	313.266	249.000
104.952	313.553	249.000
104.064	313.329	249.000
104.716	313.300	250.000
104.468	313.885	250.000
104.368	313.128	250.000
104.583	313.513	251.000
104.821	313.531	251.000
299.451	318.630	252.000
300.177	319.426	252.000
104.638	313.691	253.000
104.009	313.772	253.000
104.499	313.578	254.000
104.175	313.819	254.000
104.065	313.359	255.000
104.451	313.613	255.000
103.963	313.360	256.000
104.506	312.804	256.000
104.500	313.533	257.000
105.117	313.505	257.000
104.216	313.139	257.000
104.992	313.135	257.000
104.481	313.766	257.000
104.582	313.835	258.000
104.806	312.691	258.000
105.020	313.539	259.000
104.639	313.147	259.000
103.905	313.954	259.000
103.943	313.334	259.000
104.796	312.563	260.000
104.077	313.363	260.000
104.230	313.219	261.000
103.775	312.972	261.000
104.457	313.890	262.000
104.388	313.438	262.000
103.818	313.338	262.000
317.313	221.624	263.000
317.444	220.849	263.000
316.844	221.927	263.000
72.463	472.932	264.000
71.972	472.906	264.000
316.293	221.962	265.000
316.737	221.844	265.000
317.469	220.824	265.000
316.684	221.825	266.000
317.065	221.746	266.000
317.200	221.576	266.000
361.596	320.070	267.000
362.459	319.152	267.000
316.638	221.496	268.000
317.399	221.751	268.000
317.277	221.476	268.000
316.233	221.490	268.000
316.756	221.585	268.000
513.161	172.839	269.000
512.673	171.765	269.000
511.201	170.690	270.000
510.720	170.833	270.000
366.307	376.454	271.000
366.707	376.854	271.000
104.638	313.765	272.000
104.008	313.184	272.000
510.769	171.397	273.000
511.286	171.464	273.000
358.850	382.219	274.000
357.733	382.694	274.000
103.728	313.968	275.000
104.666	313.675	275.000
416.939	339.615	276.000
415.822	342.258	276.000
316.920	234.690	277.000
317.041	234.523	277.000
317.452	235.898	277.000
316.751	234.476	277.000
317.497	234.412	277.000
103.242	314.069	278.000
104.547	313.309	278.000
67.267	472.674	279.000
67.686	473.417	279.000
197.081	260.061	280.000
198.129	260.251	280.000
197.579	260.109	280.000
366.190	340.188	281.000
366.413	339.718	281.000
360.114	249.789	282.000
360.221	250.266	282.000
366.605	339.772	283.000
367.011	337.646	283.000
253.185	265.660	284.000
253.615	265.246	284.000
252.856	266.013	285.000
253.092	265.373	285.000
184.265	239.190	286.000
183.983	238.652	286.000
184.073	239.988	286.000
184.303	239.139	287.000
183.181	239.610	287.000
184.162	239.284	287.000
184.699	239.470	288.000
184.699	239.470	288.000
184.324	238.892	288.000
38.228	412.169	289.000
38.754	410.781	289.000
38.500	410.502	289.000
40.213	409.306	289.000
300.516	294.155	290.000
299.682	294.408	290.000
68.488	478.437	291.000
68.668	478.963	291.000
68.800	478.900	291.000
38.356	411.879	292.000
39.128	412.446	292.000
38.440	412.010	292.000
337.804	225.887	293.000
337.711	226.111	293.000
338.112	226.338	293.000
201.937	173.853	294.000
202.778	174.347	294.000
202.712	174.073	294.000
201.321	173.462	294.000
199.473	172.845	294.000
200.713	171.877	294.000
200.875	172.089	294.000
200.299	172.051	294.000
200.244	172.897	294.000
200.573	172.776	294.000
240.537	203.448	295.000
240.627	203.552	295.000
240.941	203.089	295.000
240.786	203.594	295.000
311.541	233.114	296.000
312.333	233.317	296.000
311.965	233.777	296.000
311.721	233.931	296.000
421.722	72.250	297.000
421.422	73.202	297.000
337.771	264.208	298.000
337.670	264.844	298.000
257.667	255.469	299.000
257.871	255.014	299.000
257.569	255.125	299.000
337.639	226.126	300.000
338.367	225.976	300.000
337.805	226.707	300.000
338.076	226.024	300.000
235.392	180.026	301.000
235.315	179.766	301.000
241.122	203.550	302.000
240.384	203.026	302.000
240.818	203.536	302.000
240.282	202.995	302.000
311.810	233.663	303.000
312.205	233.274	303.000
311.698	233.445	303.000
162.237	163.856	304.000
162.958	163.923	304.000
211.220	255.421	305.000
212.631	254.768	305.000
337.657	265.207	306.000
338.789	263.817	306.000
337.926	263.142	306.000
240.982	202.733	307.000
240.656	202.957	307.000
240.257	202.202	307.000
241.377	202.952	307.000
162.489	164.097	308.000
161.645	163.823	308.000
162.681	163.443	308.000
338.549	263.605	309.000
339.349	264.129	309.000
339.625	262.996	309.000
339.302	263.339	309.000
457.843	152.503	310.000
458.213	151.766	310.000
458.324	151.863	310.000
240.540	202.964	311.000
240.968	203.365	311.000
221.157	228.267	312.000
222.319	227.854	312.000
221.701	228.690	312.000
221.148	228.217	312.000
59.960	390.170	313.000
59.017	390.641	313.000
60.085	390.347	313.000
425.143	148.723	314.000
425.996	148.142	314.000
425.766	147.795	314.000
494.051	105.188	315.000
492.538	105.821	315.000
59.118	390.419	316.000
60.001	390.931	316.000
291.934	260.828	317.000
292.473	260.184	317.000
492.025	103.184	318.000
492.761	102.240	318.000
492.014	105.183	319.000
492.596	105.442	319.000
492.118	104.362	320.000
492.918	104.950	320.000
492.540	104.946	320.000
56.563	392.216	321.000
56.947	392.792	321.000
56.001	392.293	321.000
56.920	392.832	321.000
158.401	218.248	322.000
158.619	218.256	322.000
158.774	218.546	322.000
158.505	218.535	322.000
492.403	105.071	323.000
491.769	105.088	323.000
492.367	104.219	323.000
492.839	103.961	323.000
56.136	392.698	324.000
55.938	392.081	324.000
491.589	103.758	325.000
491.689	103.935	325.000
491.018	104.794	325.000
491.095	104.341	325.000
491.313	104.119	325.000
491.478	103.980	325.000
491.595	104.113	325.000
492.566	103.634	325.000
491.568	104.663	325.000
492.324	105.322	325.000
491.771	104.873	326.000
491.860	104.480	326.000
490.888	102.860	327.000
491.256	103.130	327.000
195.968	194.313	328.000
196.200	194.301	328.000
196.205	194.650	328.000
195.375	194.792	328.000
194.931	194.896	328.000
194.453	195.675	328.000
195.195	195.262	328.000
195.806	194.731	328.000
195.697	195.203	328.000
196.189	195.186	328.000
195.977	194.455	328.000
195.868	194.352	328.000
194.720	194.517	328.000
194.965	194.483	328.000
194.287	194.661	328.000
194.729	194.120	328.000
194.419	194.614	328.000
195.080	194.928	328.000
195.393	194.799	328.000
342.357	236.180	329.000
342.385	236.283	329.000
343.069	236.448	329.000
401.182	108.826	330.000
400.952	108.548	330.000
400.792	109.111	330.000
399.997	108.921	330.000
400.060	109.184	330.000
215.087	39.575	331.000
215.463	39.637	331.000
213.872	39.164	331.000
214.386	39.493	331.000
214.639	39.679	331.000
366.957	145.984	332.000
367.278	145.515	332.000
238.023	277.233	333.000
238.670	277.819	333.000
239.509	184.499	334.000
240.114	184.239	334.000
239.811	184.371	334.000
240.281	184.442	334.000
240.181	184.120	334.000
240.248	184.812	334.000
240.310	183.709	334.000
198.992	144.515	335.000
199.075	144.604	335.000
335.473	264.095	336.000
335.829	264.598	336.000
55.589	392.929	337.000
56.430	392.861	337.000
55.970	393.039	337.000
56.108	392.865	337.000
424.931	107.160	338.000
424.621	107.123	338.000
219.837	286.908	339.000
219.821	285.587	339.000
220.530	286.109	339.000
239.045	288.858	340.000
238.535	289.050	340.000
238.788	289.257	340.000
239.111	289.103	340.000
238.774	289.707	340.000
238.762	289.259	340.000
238.385	289.730	340.000
238.116	289.589	340.000
237.998	289.808	340.000
238.599	289.573	340.000
238.696	290.645	340.000
239.125	290.255	340.000
238.968	290.753	340.000
214.075	39.256	341.000
214.742	39.699	341.000
214.907	38.962	341.000
368.383	144.439	342.000
368.517	144.858	342.000
342.899	235.522	343.000
343.439	235.097	343.000
343.350	234.787	343.000
343.626	234.905	343.000
240.354	184.677	344.000
240.263	184.810	344.000
240.165	184.439	344.000
240.025	184.593	344.000
240.127	184.554	344.000
239.987	184.179	344.000
240.282	184.372	344.000
240.383	184.314	344.000
240.113	184.291	344.000
199.135	144.435	345.000
199.325	144.243	345.000
199.265	144.081	345.000
199.523	144.507	345.000
199.650	144.427	345.000
344.458	235.521	346.000
343.338	235.660	346.000
400.989	106.062	347.000
400.551	106.293	347.000
195.744	195.243	348.000
194.817	195.213	348.000
344.082	234.814	349.000
343.087	234.615	349.000
343.346	234.478	349.000
214.193	39.122	350.000
213.719	38.977	350.000
213.787	38.825	350.000
195.571	195.339	351.000
196.149	195.656	351.000
195.767	195.391	351.000
195.695	194.804	351.000
195.809	195.106	351.000
196.023	194.844	351.000
196.001	194.756	351.000
239.827	184.347	352.000
239.868	184.639	352.000
239.504	184.400	352.000
343.670	235.159	353.000
343.390	234.758	353.000
404.980	112.872	354.000
404.085	112.951	354.000
214.175	39.646	355.000
213.874	39.435	355.000
343.518	235.371	356.000
343.695	234.924	356.000
190.855	202.045	357.000
190.539	202.285	357.000
190.698	202.484	357.000
190.417	203.031	357.000
190.003	204.065	357.000
189.656	203.820	357.000
189.738	204.147	357.000
189.716	204.376	357.000
189.440	204.669	357.000
189.971	203.992	357.000
189.927	203.963	357.000
190.291	203.348	357.000
190.115	202.668	357.000
190.458	203.164	357.000
190.191	204.089	357.000
214.473	39.682	358.000
213.516	40.081	358.000
369.221	144.461	359.000
368.524	144.637	359.000
343.451	235.230	360.000
343.678	235.172	360.000
343.356	234.920	360.000
343.772	234.755	360.000
344.381	234.828	360.000
196.216	195.133	361.000
196.175	195.026	361.000
196.175	194.406	361.000
195.980	195.074	361.000
195.110	195.421	361.000
195.648	195.202	361.000
196.050	195.133	361.000
195.960	194.149	361.000
199.280	145.257	362.000
198.517	144.597	362.000
199.140	144.643	362.000
198.747	144.173	362.000
198.808	144.370	362.000
198.848	144.677	362.000
199.137	144.837	362.000
56.043	392.996	363.000
55.550	392.856	363.000
220.902	56.927	364.000
220.719	56.675	364.000
367.781	143.308	365.000
368.270	143.646	365.000
56.246	392.801	366.000
56.193	393.240	366.000
55.679	392.578	367.000
56.237	392.785	367.000
56.349	392.406	367.000
196.655	195.100	368.000
196.162	195.357	368.000
196.620	197.730	368.000
330.574	247.459	369.000
330.390	247.378	369.000
402.464	110.860	370.000
403.251	110.800	370.000
403.390	111.759	370.000
330.327	248.375	371.000
330.691	247.430	371.000
330.895	247.540	371.000
191.762	206.321	372.000
190.886	206.692	372.000
197.012	197.100	373.000
196.951	197.876	373.000
56.028	392.666	374.000
56.361	392.834	374.000
56.143	393.162	374.000
56.367	392.397	374.000
221.257	55.845	375.000
219.163	55.412	375.000
331.182	248.561	376.000
330.854	248.692	376.000
195.724	196.818	377.000
196.546	196.072	377.000
196.369	197.157	377.000
195.631	197.004	377.000
195.168	197.336	377.000
195.305	197.583	377.000
246.678	206.682	378.000
246.377	206.111	378.000
433.461	104.735	379.000
433.281	105.560	379.000
220.476	55.270	380.000
221.637	55.388	380.000
170.004	94.255	381.000
170.292	94.896	381.000
56.289	392.865	382.000
56.226	392.788	382.000
195.992	197.143	383.000
196.091	198.362	383.000
56.324	392.776	384.000
56.087	392.650	384.000
194.990	197.404	385.000
195.421	197.512	385.000
195.981	197.801	385.000
195.504	198.153	385.000
195.699	196.719	385.000
192.048	210.947	386.000
190.749	210.639	386.000
328.501	247.971	387.000
328.664	247.498	387.000
246.676	205.894	388.000
246.134	205.342	388.000
198.571	144.323	389.000
198.056	144.505	389.000
197.999	145.455	389.000
198.621	145.691	389.000
246.315	206.102	390.000
246.359	205.745	390.000
328.256	247.441	391.000
328.551	248.066	391.000
328.028	247.993	391.000
328.693	248.076	391.000
328.301	248.264	391.000
221.628	286.581	392.000
221.220	287.877	392.000
220.637	287.698	392.000
220.283	287.388	392.000
246.651	206.198	393.000
245.755	205.691	393.000
431.338	105.885	394.000
431.621	105.615	394.000
431.638	106.834	394.000
220.987	286.661	395.000
219.612	288.935	395.000
431.303	105.779	396.000
432.037	104.661	396.000
219.172	288.111	397.000
220.255	288.515	397.000
194.192	195.796	398.000
193.521	195.099	398.000
193.435	196.374	398.000
193.447	196.193	398.000
191.387	195.785	399.000
190.485	195.894	399.000
432.584	105.967	400.000
432.421	105.701	400.000
189.288	196.585	401.000
190.182	197.925	401.000
189.648	198.486	401.000
189.983	197.752	402.000
191.578	197.749	402.000
192.711	197.376	402.000
432.779	105.511	403.000
432.508	106.050	403.000
432.665	105.655	403.000
432.257	106.138	403.000
431.904	105.908	403.000
190.524	195.731	404.000
189.670	194.332	404.000
189.208	197.047	404.000
432.283	105.990	405.000
431.581	106.242	405.000
431.972	106.673	405.000
432.102	105.279	405.000
431.631	105.985	405.000
187.845	199.997	406.000
188.843	198.929	406.000
360.524	174.674	407.000
358.710	173.916	407.000
432.423	105.978	408.000
432.191	106.195	408.000
432.789	106.426	408.000
399.321	187.082	409.000
398.718	187.115	409.000
398.702	186.072	409.000
431.961	105.005	410.000
432.143	104.895	410.000
188.177	199.924	411.000
189.257	199.864	411.000
219.215	288.801	412.000
219.842	289.453	412.000
55.139	392.827	413.000
55.873	392.303	413.000
218.680	288.587	414.000
219.165	287.841	414.000
56.155	392.403	415.000
56.356	392.729	415.000
375.278	139.188	416.000
375.690	140.693	416.000
375.600	140.129	416.000
430.822	105.421	417.000
430.660	106.030	417.000
430.751	105.703	417.000
226.014	244.501	418.000
226.475	243.978	418.000
431.125	105.645	419.000
430.534	106.451	419.000
430.623	106.572	419.000
226.728	243.692	420.000
227.485	244.436	420.000
226.311	244.105	420.000
431.160	105.896	421.000
429.672	106.068	421.000
411.291	106.497	422.000
411.128	106.739	422.000
411.113	106.723	422.000
411.248	107.953	422.000
411.303	109.572	423.000
411.432	108.432	423.000
408.972	110.582	424.000
409.746	110.105	424.000
410.409	109.877	424.000
360.622	171.439	425.000
360.539	171.441	425.000
360.306	171.308	425.000
409.505	110.501	426.000
410.046	109.659	426.000
360.287	171.382	427.000
360.640	171.952	427.000
197.658	230.043	428.000
197.728	229.762	428.000
197.583	230.258	428.000
197.901	230.968	428.000
198.504	230.550	428.000
197.607	230.264	428.000
215.705	283.498	429.000
215.460	284.577	429.000
213.986	284.889	429.000
163.411	225.777	430.000
162.863	226.081	430.000
163.260	225.884	430.000
163.117	225.975	430.000
163.008	226.272	430.000
162.669	225.995	430.000
163.052	226.255	430.000
162.692	226.568	430.000
162.256	226.109	430.000
163.002	225.941	430.000
162.521	225.926	430.000
442.320	165.004	431.000
442.660	164.429	431.000
525.069	118.283	432.000
524.410	118.072	432.000
443.765	165.370	433.000
443.773	165.576	433.000
524.801	118.342	434.000
525.220	117.790	434.000
525.151	117.752	434.000
231.310	48.804	435.000
230.685	49.032	435.000
225.197	182.206	436.000
225.918	181.994	436.000
463.834	132.621	437.000
463.789	132.762	437.000
443.952	165.626	438.000
443.979	164.916	438.000
444.576	163.839	438.000
444.142	164.817	438.000
241.390	288.915	439.000
242.073	289.043	439.000
162.888	225.300	440.000
162.127	224.667	440.000
161.556	224.514	440.000
161.693	224.652	440.000
161.404	225.197	440.000
161.331	224.981	440.000
160.987	225.447	440.000
160.876	225.165	440.000
463.386	132.953	441.000
463.103	132.376	441.000
462.849	132.636	441.000
444.768	164.150	442.000
445.729	164.246	442.000
446.291	164.758	442.000
408.605	110.603	443.000
408.572	111.824	443.000
461.561	132.616	444.000
462.318	132.154	444.000
463.670	132.742	444.000
408.294	111.324	445.000
409.274	112.168	445.000
409.284	112.663	446.000
408.723	111.599	446.000
408.705	111.919	446.000
463.638	131.884	447.000
463.363	131.394	447.000
462.820	131.510	447.000
445.503	166.268	448.000
445.507	165.828	448.000
445.883	166.547	448.000
498.863	91.328	449.000
499.595	91.954	449.000
409.326	111.920	450.000
409.447	112.279	450.000
499.408	91.555	451.000
499.537	90.700	451.000
225.535	182.191	452.000
225.282	182.735	452.000
225.911	182.173	452.000
408.925	112.148	453.000
408.649	112.229	453.000
408.373	111.637	453.000
236.782	286.369	454.000
236.784	286.688	454.000
237.591	286.101	455.000
237.546	286.226	455.000
231.867	48.292	456.000
231.112	47.873	456.000
237.279	287.146	457.000
237.965	288.946	457.000
236.897	287.864	457.000
237.804	287.732	457.000
237.181	289.748	458.000
236.966	288.770	458.000
237.347	288.902	459.000
237.945	288.257	459.000
238.619	288.665	460.000
237.210	289.296	460.000
231.702	48.560	461.000
231.845	48.367	461.000
232.455	48.250	461.000
233.196	48.156	461.000
235.345	291.071	462.000
235.840	290.952	462.000
235.600	290.586	462.000
234.502	290.289	463.000
234.253	290.834	463.000
234.665	290.779	463.000
232.546	47.351	464.000
232.438	47.343	464.000
234.522	290.395	465.000
234.470	290.560	465.000
234.017	290.077	465.000
234.780	291.293	465.000
233.971	290.148	466.000
233.687	290.533	466.000
329.109	260.562	467.000
328.671	259.652	467.000
233.859	290.490	468.000
234.101	290.934	468.000
423.867	70.400	469.000
423.476	70.075	469.000
393.037	104.329	470.000
393.108	104.309	470.000
423.962	69.844	471.000
423.835	69.407	471.000
233.654	290.431	472.000
233.645	290.138	472.000
233.753	290.095	472.000
397.711	188.440	473.000
397.768	189.326	473.000
399.085	189.255	473.000
399.466	189.672	473.000
399.309	188.848	473.000
234.628	290.404	474.000
233.665	290.353	474.000
400.920	187.509	475.000
399.830	188.388	475.000
400.338	187.951	475.000
400.514	188.999	475.000
233.404	289.667	476.000
232.744	289.874	476.000
232.413	290.245	477.000
233.838	290.426	477.000
399.245	188.804	478.000
400.149	189.982	478.000
400.035	189.527	478.000
399.111	188.801	478.000
398.695	189.765	478.000
349.949	167.098	479.000
348.463	166.234	479.000
234.307	291.477	480.000
233.794	292.099	480.000
398.294	189.745	481.000
398.357	190.334	481.000
399.558	190.754	481.000
349.191	166.396	482.000
348.654	166.468	482.000
331.309	257.487	483.000
329.496	257.754	483.000
328.981	257.481	483.000
328.381	258.018	483.000
328.065	257.956	483.000
328.181	257.733	483.000
328.290	256.811	484.000
328.533	256.705	484.000
327.669	258.769	485.000
328.778	258.264	485.000
179.621	135.193	486.000
179.601	135.219	486.000
179.868	135.422	486.000
218.267	193.112	487.000
218.612	192.873	487.000
216.175	278.289	488.000
215.050	278.293	488.000
215.618	278.620	488.000
215.604	278.737	488.000
216.141	278.417	488.000
215.776	279.211	488.000
215.708	277.433	488.000
216.677	276.510	488.000
252.143	261.675	489.000
250.762	260.500	489.000
396.110	109.699	490.000
396.453	108.739	490.000
154.874	220.322	491.000
154.268	220.301	491.000
154.189	220.761	491.000
154.204	219.964	491.000
154.107	220.145	491.000
154.117	219.753	491.000
153.001	220.382	491.000
152.696	219.784	491.000
472.624	113.072	492.000
471.916	113.063	492.000
169.980	151.747	493.000
169.922	151.429	493.000
397.232	107.908	494.000
396.773	107.310	494.000
170.401	151.478	495.000
169.952	151.479	495.000
472.378	113.155	496.000
471.715	112.899	496.000
216.704	277.676	497.000
217.035	276.580	497.000
217.388	276.870	497.000
397.906	107.896	498.000
397.885	107.879	498.000
472.096	113.246	499.000
472.247	112.598	499.000
471.670	111.745	499.000
342.191	237.528	500.000
341.634	237.616	500.000
397.522	108.044	501.000
397.864	107.868	501.000
398.305	108.208	501.000
152.063	219.901	502.000
153.044	220.382	502.000
471.848	112.881	503.000
472.162	113.246	503.000
471.995	113.302	503.000
170.156	150.754	504.000
170.248	151.741	504.000
170.303	151.491	504.000
170.557	151.559	504.000
152.604	219.074	505.000
152.531	219.839	505.000
152.673	219.872	505.000
180.199	135.450	506.000
180.594	135.601	506.000
472.154	113.139	507.000
471.775	112.994	507.000
472.342	113.203	507.000
472.503	112.798	507.000
170.395	152.193	508.000
170.338	152.055	508.000
170.167	152.139	508.000
170.157	151.862	508.000
170.513	152.245	508.000
179.522	134.844	509.000
180.249	134.756	509.000
198.428	146.687	510.000
199.791	147.235	510.000
199.757	147.913	510.000
170.254	151.160	511.000
170.588	152.494	511.000
342.987	237.525	512.000
343.850	237.748	512.000
343.994	237.421	512.000
398.966	187.975	513.000
398.286	188.833	513.000
344.017	237.648	514.000
344.080	237.170	514.000
344.883	237.290	514.000
399.769	189.364	515.000
398.346	189.292	515.000
397.946	191.452	516.000
398.836	190.935	516.000
398.153	190.512	517.000
398.680	190.212	517.000
399.939	190.312	517.000
399.015	190.795	517.000
179.009	134.727	518.000
179.379	134.018	518.000
472.330	112.919	519.000
471.879	113.099	519.000
399.109	190.499	520.000
400.147	190.861	520.000
399.297	190.433	520.000
399.947	189.642	520.000
399.745	189.891	520.000
399.075	190.197	520.000
398.857	190.171	520.000
397.711	189.959	520.000
398.319	190.796	520.000
398.468	189.751	520.000
398.461	189.780	520.000
398.785	189.307	520.000
398.922	188.907	520.000
398.995	187.735	521.000
399.415	187.443	521.000
399.267	187.011	521.000
420.148	107.511	522.000
421.461	106.786	522.000
178.783	134.870	523.000
180.468	134.405	523.000
331.191	258.029	524.000
331.180	257.682	524.000
331.672	257.714	525.000
331.240	258.220	525.000
173.395	150.340	526.000
173.395	150.340	526.000
178.917	135.913	527.000
179.544	135.878	527.000
173.640	150.387	528.000
173.513	150.153	528.000
173.938	150.064	528.000
173.866	150.607	528.000
174.025	150.288	529.000
173.714	150.339	529.000
180.425	135.381	530.000
180.002	135.531	530.000
180.521	135.740	531.000
179.629	135.050	531.000
179.199	135.250	531.000
397.575	129.556	532.000
396.472	129.299	532.000
397.833	129.913	532.000
397.514	129.999	532.000
483.643	103.960	533.000
484.389	104.073	533.000
484.712	103.073	533.000
232.570	275.420	534.000
232.819	275.338	534.000
232.873	275.437	534.000
232.664	275.660	534.000
232.602	275.509	534.000
231.721	274.778	534.000
232.338	275.388	534.000
231.221	275.361	534.000
232.186	275.299	534.000
231.979	274.262	535.000
231.749	274.408	535.000
180.406	169.474	536.000
179.912	169.895	536.000
180.060	169.088	536.000
180.762	169.402	536.000
180.227	168.988	536.000
198.534	234.857	537.000
198.925	235.135	537.000
198.392	235.606	537.000
198.385	235.471	537.000
198.304	235.325	537.000
198.689	235.156	537.000
197.679	234.836	537.000
198.120	235.141	537.000
198.670	234.969	537.000
214.920	255.802	538.000
215.756	255.655	538.000
215.534	255.491	538.000
215.931	255.772	538.000
215.645	254.809	538.000
215.460	254.944	538.000
215.640	255.220	538.000
215.403	255.145	538.000
215.540	255.562	538.000
215.516	255.354	538.000
343.162	223.334	539.000
343.184	222.876	539.000
296.010	257.997	540.000
296.205	258.070	540.000
295.735	259.437	540.000
296.858	259.419	540.000
413.859	90.734	541.000
413.141	90.860	541.000
193.292	256.515	542.000
191.936	257.939	542.000
192.363	256.917	542.000
180.940	168.932	543.000
180.177	169.192	543.000
413.307	91.283	544.000
413.780	91.572	544.000
500.050	90.140	545.000
500.617	89.493	545.000
192.406	256.834	546.000
192.512	259.089	546.000
180.909	169.832	547.000
180.644	170.454	547.000
180.499	170.509	547.000
180.503	170.377	547.000
180.161	170.190	547.000
180.447	169.421	547.000
198.624	235.243	548.000
198.161	235.413	548.000
197.647	235.207	548.000
197.623	234.684	548.000
198.189	234.913	548.000
197.530	235.030	548.000
197.627	235.763	548.000
197.520	234.900	548.000
215.204	255.237	549.000
215.255	255.040	549.000
484.700	104.010	550.000
484.099	104.028	550.000
484.950	104.492	550.000
192.931	256.309	551.000
193.476	255.425	551.000
192.735	256.042	551.000
193.001	255.340	551.000
262.233	252.966	552.000
261.234	252.473	552.000
261.056	251.224	552.000
261.807	249.518	552.000
260.416	250.280	552.000
260.823	250.170	552.000
397.612	132.399	553.000
397.682	131.363	553.000
181.058	170.151	554.000
180.950	170.386	554.000
180.526	170.177	554.000
180.845	169.829	554.000
297.707	259.964	555.000
298.760	259.391	555.000
181.016	170.533	556.000
181.219	169.690	556.000
180.894	170.461	556.000
180.517	169.994	556.000
180.056	170.121	556.000
179.856	169.281	556.000
180.902	169.076	556.000
181.043	169.535	556.000
180.698	170.022	556.000
180.873	169.092	556.000
180.668	169.875	556.000
298.366	260.770	557.000
297.915	259.163	557.000
297.935	260.564	557.000
238.619	179.344	558.000
238.633	179.127	558.000
272.982	250.618	559.000
272.356	250.310	559.000
242.966	197.143	560.000
243.214	197.121	560.000
243.075	197.064	560.000
406.736	172.334	561.000
406.915	173.220	561.000
407.376	173.711	561.000
407.428	172.672	562.000
407.668	172.762	562.000
94.056	150.710	563.000
95.715	150.650	563.000
297.981	260.162	564.000
297.213	261.244	564.000
181.173	170.679	565.000
181.597	170.187	565.000
181.388	171.381	565.000
243.163	197.102	566.000
243.651	196.173	566.000
243.504	196.836	566.000
397.029	130.968	567.000
396.401	130.957	567.000
181.217	171.988	568.000
181.877	171.463	568.000
396.063	131.962	569.000
395.399	132.409	569.000
393.568	132.254	570.000
394.066	132.286	570.000
367.475	139.153	571.000
367.500	139.117	571.000
395.337	131.015	572.000
396.126	130.945	572.000
395.563	130.108	572.000
395.694	129.462	572.000
395.690	129.911	572.000
409.307	170.480	573.000
408.843	171.333	573.000
408.927	171.558	573.000
238.318	178.719	574.000
238.399	179.432	574.000
239.283	179.443	574.000
238.858	179.639	574.000
152.479	223.949	575.000
152.261	224.296	575.000
246.797	216.597	576.000
246.199	216.618	576.000
247.135	216.530	576.000
152.481	224.229	577.000
152.606	224.398	577.000
152.651	223.509	577.000
153.505	224.455	577.000
154.050	224.357	577.000
233.467	268.938	578.000
234.086	269.073	578.000
233.809	269.350	578.000
232.919	268.959	578.000
233.589	268.344	578.000
233.637	268.216	579.000
233.743	267.900	579.000
233.320	267.348	580.000
233.261	268.458	580.000
233.261	268.458	580.000
233.997	268.517	580.000
153.932	224.524	581.000
153.932	224.524	581.000
154.627	224.827	581.000
180.705	173.198	582.000
181.511	172.148	582.000
181.104	172.119	582.000
180.341	171.481	582.000
154.892	226.054	583.000
154.703	225.035	583.000
154.936	225.677	584.000
154.718	226.468	584.000
154.884	226.387	584.000
153.666	225.031	584.000
155.439	225.247	585.000
155.362	224.902	585.000
155.100	225.205	585.000
155.583	225.101	586.000
155.210	225.144	586.000
240.913	219.968	587.000
246.197	216.557	587.000
2.305	441.907	588.000
1.882	441.840	588.000
2.512	441.127	588.000
2.527	440.857	588.000
2.945	440.639	588.000
3.197	440.086	589.000
2.830	440.647	589.000
2.480	440.569	589.000
1.689	441.710	589.000
2.561	441.083	589.000
242.613	196.966	590.000
243.837	197.820	590.000
2.692	440.877	591.000
2.815	440.741	591.000
2.323	440.522	592.000
2.497	441.059	592.000
2.775	441.183	592.000
1.960	440.722	593.000
2.783	441.049	593.000
2.619	440.500	593.000
239.470	320.316	594.000
239.707	320.172	594.000
239.916	319.908	594.000
239.607	319.985	594.000
239.612	320.204	594.000
239.683	319.903	594.000
239.781	319.988	594.000
239.874	320.393	594.000
239.818	319.954	594.000
239.697	319.753	594.000
239.495	320.048	594.000
239.733	320.319	594.000
239.664	320.071	594.000
239.712	320.350	594.000
239.748	319.811	594.000
239.081	320.486	594.000
239.519	320.173	594.000
239.515	319.938	594.000
416.431	236.263	595.000
417.213	236.357	595.000
417.100	236.284	595.000
417.181	236.920	595.000
417.223	236.272	595.000
417.039	235.915	595.000
417.228	235.882	595.000
417.546	236.916	595.000
416.980	237.313	595.000
417.224	237.092	595.000
417.460	237.275	595.000
416.419	236.061	595.000
416.680	235.422	595.000
418.070	236.064	595.000
418.307	236.995	595.000
418.689	236.823	595.000
418.639	237.138	595.000
418.966	237.632	595.000
436.763	344.833	596.000
437.511	344.442	596.000
439.144	345.504	596.000
437.989	346.858	596.000
437.722	347.066	596.000
437.417	346.632	596.000
436.575	346.887	596.000
436.698	346.796	596.000
436.851	347.183	596.000
437.220	346.910	596.000
438.536	348.332	596.000
437.815	349.643	596.000
437.203	350.249	596.000
437.529	351.993	596.000
436.537	350.767	596.000
437.783	349.803	596.000
438.063	349.530	596.000
439.000	349.924	596.000
438.929	348.920	596.000
438.247	348.525	596.000
439.276	349.583	596.000
439.994	351.284	596.000
438.859	350.411	596.000
438.553	349.242	596.000
437.317	348.533	596.000
435.869	348.491	596.000
434.632	349.706	596.000
500.581	307.176	597.000
501.495	307.666	597.000
415.992	289.360	598.000
415.563	288.639	598.000
458.628	255.102	599.000
458.645	255.288	599.000
458.455	255.129	599.000
458.912	255.510	599.000
501.733	307.334	600.000
501.867	307.097	600.000
501.902	307.365	600.000
501.619	306.992	600.000
501.761	307.492	600.000
501.366	306.880	600.000
501.198	306.800	600.000
501.180	306.500	600.000
[truncated: 9,368 more rows]
