# Supplementary material for: The transpeptidase PBP2 governs initial localization and activity of the major cell-wall synthesis machinery in E. coli
Source: eLife. 2020 Feb 20;9:e50629. doi: 10.7554/eLife.50629 (PMC7089770; doi:10.7554/eLife.50629)
Supplement: Source data 1. [file elife-50629-data1.zip › data/fast/PAmCherry/RodZdepl10h_2.txt]

X Y ID
149.706	307.021	1.000
149.539	305.629	1.000
150.448	307.270	1.000
150.352	306.736	1.000
151.464	305.594	1.000
150.250	305.403	1.000
150.078	305.003	1.000
142.544	246.162	2.000
143.623	247.401	2.000
143.226	247.212	2.000
143.449	247.489	2.000
142.958	247.538	2.000
142.835	247.937	2.000
142.430	248.311	2.000
142.097	248.368	2.000
141.657	248.833	2.000
174.680	244.920	3.000
173.557	245.276	3.000
189.882	216.263	4.000
189.531	216.478	4.000
189.755	215.950	4.000
203.750	191.511	5.000
203.359	191.444	5.000
218.542	186.338	6.000
218.422	186.696	6.000
252.137	213.013	7.000
251.927	212.506	7.000
252.601	212.393	7.000
252.391	212.298	7.000
252.456	213.413	7.000
252.374	212.716	7.000
393.879	133.388	8.000
393.785	132.580	8.000
390.127	243.369	9.000
390.151	243.233	9.000
370.079	140.876	10.000
369.925	141.827	10.000
292.716	251.343	11.000
292.972	250.706	11.000
293.339	249.998	11.000
293.337	249.716	11.000
181.326	312.901	12.000
181.724	313.335	12.000
272.674	286.688	13.000
272.675	286.312	13.000
272.520	286.662	13.000
272.494	286.644	13.000
272.786	286.857	13.000
272.260	286.668	13.000
272.464	286.819	13.000
272.557	286.704	13.000
272.609	286.644	13.000
272.282	286.527	13.000
272.486	286.357	13.000
272.473	286.295	13.000
273.063	286.615	13.000
273.211	286.193	13.000
273.301	286.882	13.000
272.275	286.889	13.000
273.174	286.609	13.000
272.396	286.823	13.000
237.305	196.283	14.000
237.004	195.880	14.000
237.501	195.695	14.000
238.795	196.790	14.000
238.517	196.118	14.000
237.349	195.367	14.000
238.163	196.260	14.000
237.819	196.451	14.000
237.560	196.246	14.000
363.076	251.669	15.000
362.769	251.846	15.000
125.932	371.444	16.000
126.857	371.329	16.000
126.361	371.340	16.000
126.800	372.486	16.000
127.184	372.609	16.000
127.434	372.135	16.000
126.900	371.486	16.000
127.221	371.434	16.000
126.558	371.237	16.000
126.259	371.539	16.000
126.367	371.216	16.000
126.061	370.727	16.000
125.698	370.003	16.000
125.954	369.388	16.000
126.045	369.831	16.000
125.668	369.666	16.000
125.073	368.717	16.000
125.848	367.636	16.000
368.154	216.861	17.000
368.232	216.909	17.000
389.664	243.046	18.000
390.050	243.765	18.000
390.088	242.794	18.000
390.340	243.158	18.000
390.117	243.335	18.000
349.341	155.784	19.000
349.690	156.267	19.000
349.716	155.192	19.000
350.181	155.093	19.000
349.856	154.844	19.000
349.546	154.467	19.000
348.887	156.113	19.000
370.313	142.212	20.000
370.483	142.385	20.000
369.735	141.836	20.000
369.462	139.586	20.000
369.054	139.648	20.000
203.957	191.771	21.000
203.538	191.410	21.000
316.523	195.646	22.000
317.335	196.026	22.000
318.048	196.155	22.000
317.554	196.008	22.000
317.599	196.498	22.000
317.805	196.343	22.000
318.351	195.836	22.000
317.763	196.339	22.000
350.667	183.060	23.000
352.077	182.113	23.000
364.893	219.223	24.000
366.256	218.503	24.000
366.128	184.787	25.000
365.692	185.554	25.000
252.629	213.514	26.000
251.452	212.726	26.000
252.420	212.111	26.000
252.646	212.361	26.000
252.377	212.961	26.000
252.861	212.573	26.000
252.498	212.301	26.000
252.226	212.694	26.000
252.292	212.405	26.000
292.412	250.507	27.000
293.256	250.315	27.000
387.544	228.855	28.000
388.204	227.861	28.000
387.936	227.190	28.000
149.503	303.867	29.000
148.612	303.858	29.000
148.790	303.119	29.000
149.106	303.789	29.000
148.934	304.808	29.000
148.743	305.159	29.000
148.362	304.938	29.000
147.853	305.319	29.000
148.139	305.303	29.000
148.608	304.953	29.000
148.301	305.023	29.000
148.387	305.306	29.000
148.026	305.849	29.000
363.113	250.559	30.000
363.914	250.361	30.000
363.931	250.315	30.000
497.443	284.449	31.000
497.476	284.359	31.000
497.520	284.055	31.000
497.064	284.173	31.000
497.232	284.728	31.000
497.220	284.403	31.000
496.990	283.838	31.000
350.873	181.821	32.000
352.358	180.845	32.000
350.942	181.133	32.000
368.958	140.014	33.000
369.490	138.961	33.000
368.677	139.698	33.000
367.898	139.393	33.000
57.691	263.242	34.000
58.344	262.888	34.000
390.320	242.868	35.000
390.600	243.547	35.000
364.842	183.897	36.000
364.950	184.644	36.000
348.575	156.230	37.000
349.018	157.118	37.000
348.693	157.704	37.000
347.685	158.301	37.000
347.616	159.552	37.000
348.230	158.943	37.000
348.969	159.110	37.000
347.490	158.561	37.000
193.195	216.282	38.000
193.148	217.404	38.000
319.135	213.426	39.000
318.157	213.932	39.000
363.160	250.711	40.000
363.747	250.899	40.000
364.252	249.956	40.000
364.406	250.389	40.000
364.455	250.683	40.000
363.661	250.832	40.000
363.579	250.553	40.000
363.495	251.455	40.000
56.437	261.441	41.000
55.252	262.872	41.000
141.952	250.182	42.000
142.929	250.264	42.000
142.090	250.766	42.000
237.281	281.260	43.000
236.977	281.248	43.000
238.665	280.234	43.000
237.738	194.753	44.000
238.535	194.947	44.000
390.082	243.229	45.000
390.202	243.218	45.000
390.736	244.322	45.000
263.157	416.416	46.000
262.299	416.511	46.000
237.939	280.276	47.000
238.045	280.397	47.000
252.260	212.566	48.000
252.255	213.238	48.000
252.373	212.763	48.000
252.356	212.391	48.000
252.704	212.710	48.000
252.005	212.663	48.000
252.690	212.769	48.000
387.991	228.167	49.000
387.727	228.247	49.000
501.168	323.323	50.000
500.218	322.844	50.000
195.113	266.906	51.000
194.037	267.303	51.000
194.765	267.147	51.000
193.954	266.993	51.000
194.724	267.115	51.000
194.601	266.856	51.000
194.053	266.750	51.000
194.001	266.295	51.000
394.394	135.180	52.000
393.352	134.567	52.000
410.747	66.012	53.000
410.106	65.406	53.000
192.276	217.962	54.000
190.330	217.843	54.000
189.663	217.957	54.000
386.841	431.722	55.000
386.175	431.601	55.000
386.442	431.233	55.000
387.230	431.668	55.000
363.113	251.184	56.000
363.165	251.507	56.000
363.822	250.472	56.000
364.433	251.686	56.000
364.666	251.189	56.000
364.828	250.907	56.000
365.795	251.571	56.000
365.063	250.759	56.000
365.322	251.123	56.000
365.421	251.440	56.000
366.096	251.256	56.000
365.807	251.656	56.000
365.395	251.366	56.000
365.118	251.309	56.000
365.715	251.462	56.000
365.828	251.308	56.000
366.245	251.546	56.000
366.157	183.418	57.000
365.117	184.353	57.000
365.316	183.380	57.000
366.122	183.496	57.000
365.340	183.666	57.000
365.466	183.232	57.000
364.990	184.176	57.000
236.452	281.051	58.000
236.876	280.992	58.000
236.546	282.002	58.000
236.819	281.930	58.000
236.174	281.984	58.000
235.703	281.310	58.000
236.312	280.829	58.000
387.199	227.530	59.000
387.552	228.800	59.000
147.300	306.157	60.000
148.146	306.352	60.000
393.558	134.663	61.000
394.615	135.071	61.000
409.618	64.269	62.000
409.573	64.168	62.000
368.707	141.452	63.000
369.565	139.719	63.000
273.404	286.983	64.000
272.126	286.145	64.000
272.484	286.386	64.000
272.957	286.277	64.000
193.977	265.816	65.000
193.862	266.670	65.000
390.108	242.890	66.000
390.446	243.814	66.000
390.204	243.235	66.000
252.616	212.572	67.000
252.325	212.553	67.000
252.562	213.226	67.000
236.396	279.294	68.000
237.012	279.060	68.000
344.590	265.266	69.000
344.593	265.361	69.000
344.593	265.028	69.000
410.126	64.434	70.000
410.800	64.919	70.000
410.759	64.218	70.000
441.981	210.628	71.000
442.523	211.596	71.000
235.846	278.607	72.000
234.558	278.520	72.000
233.676	278.463	72.000
233.117	279.291	72.000
233.506	279.128	72.000
233.781	278.710	72.000
234.896	278.576	72.000
317.840	213.532	73.000
317.575	212.929	73.000
317.962	213.294	73.000
318.179	213.058	73.000
318.377	213.799	73.000
188.300	214.573	74.000
189.218	214.246	74.000
273.149	286.395	75.000
273.211	286.078	75.000
188.490	213.957	76.000
189.252	214.536	76.000
189.528	213.916	76.000
272.485	286.581	77.000
272.513	286.249	77.000
318.100	212.982	78.000
317.919	213.511	78.000
233.854	279.267	79.000
233.617	279.359	79.000
233.527	278.781	79.000
231.654	278.549	79.000
364.848	252.210	80.000
365.093	251.739	80.000
187.476	388.515	81.000
187.479	388.283	81.000
318.263	215.176	82.000
318.136	214.697	82.000
317.654	215.145	82.000
442.327	210.783	83.000
442.272	210.428	83.000
354.811	294.249	84.000
354.962	295.332	84.000
354.833	294.319	84.000
355.215	294.028	84.000
355.057	294.015	84.000
355.444	293.591	84.000
355.199	293.890	84.000
355.393	294.686	84.000
355.140	294.839	84.000
355.444	295.153	84.000
355.612	294.289	84.000
355.280	294.073	84.000
355.067	295.011	84.000
355.009	294.607	84.000
354.682	294.188	84.000
354.395	295.011	84.000
354.701	294.839	84.000
354.466	295.066	84.000
355.163	294.839	84.000
355.583	294.092	84.000
355.250	294.750	84.000
355.255	295.020	84.000
355.312	294.854	84.000
355.061	294.679	84.000
354.758	294.326	84.000
355.217	294.839	84.000
355.631	294.820	84.000
354.895	295.241	84.000
354.948	294.668	84.000
354.946	295.047	84.000
355.166	295.566	84.000
355.193	295.048	84.000
354.726	295.512	84.000
355.931	295.720	84.000
355.094	295.167	84.000
272.595	286.689	85.000
272.847	286.550	85.000
272.512	286.471	85.000
272.566	286.349	85.000
272.706	286.431	85.000
272.776	286.380	85.000
272.590	286.798	85.000
272.743	286.355	85.000
272.757	286.503	85.000
272.457	286.577	85.000
272.676	286.790	85.000
272.357	286.672	85.000
272.241	286.495	85.000
272.397	286.503	85.000
272.557	286.179	85.000
272.325	285.762	85.000
272.706	286.479	85.000
273.075	285.971	85.000
272.538	286.615	85.000
272.431	286.705	85.000
272.719	286.564	85.000
272.640	286.301	85.000
272.935	286.692	85.000
272.482	286.400	85.000
275.178	403.391	86.000
274.568	403.359	86.000
273.565	403.626	86.000
273.806	402.908	86.000
273.997	404.290	86.000
273.746	404.834	86.000
274.712	405.688	86.000
275.841	406.143	86.000
276.046	407.207	86.000
277.248	407.579	86.000
276.732	406.942	86.000
276.667	406.190	86.000
276.584	406.905	86.000
276.301	406.834	86.000
276.315	406.842	86.000
274.602	405.561	86.000
274.218	405.803	86.000
275.083	406.010	86.000
276.073	405.880	86.000
276.355	405.740	86.000
275.809	404.727	86.000
276.114	404.390	86.000
276.014	403.502	86.000
276.227	401.824	86.000
276.519	400.595	86.000
276.309	400.764	86.000
276.060	400.374	86.000
275.989	399.278	86.000
275.938	399.677	86.000
275.756	400.373	86.000
276.210	401.000	86.000
277.997	401.400	86.000
278.066	401.581	86.000
278.066	401.553	86.000
277.850	400.615	86.000
278.129	401.211	86.000
277.096	402.507	86.000
317.721	214.474	87.000
317.998	213.657	87.000
318.103	212.676	87.000
316.573	214.207	87.000
316.194	214.854	87.000
316.260	213.373	87.000
316.236	211.865	87.000
315.852	211.745	87.000
316.218	212.011	87.000
316.325	212.404	87.000
316.594	212.421	87.000
315.749	212.668	87.000
316.266	212.448	87.000
316.444	212.260	87.000
316.145	212.744	87.000
315.489	212.958	87.000
315.384	213.136	87.000
315.789	213.442	87.000
316.232	213.644	87.000
316.411	214.173	87.000
317.109	214.094	87.000
376.698	302.651	88.000
376.528	303.265	88.000
376.792	303.215	88.000
376.761	303.038	88.000
376.825	303.629	88.000
139.664	247.618	89.000
140.058	247.426	89.000
491.516	298.357	90.000
491.621	297.866	90.000
491.302	298.198	90.000
491.064	298.166	90.000
491.043	298.184	90.000
491.281	297.968	90.000
491.435	298.354	90.000
491.094	298.465	90.000
491.171	298.319	90.000
491.206	297.793	90.000
367.308	138.286	91.000
367.044	137.931	91.000
139.630	248.009	92.000
140.063	246.766	92.000
139.771	247.397	93.000
140.007	247.523	93.000
369.508	139.508	94.000
369.014	138.469	94.000
368.709	138.768	94.000
368.413	138.176	94.000
367.089	138.155	94.000
366.813	136.999	94.000
366.563	136.235	94.000
367.331	136.596	94.000
367.263	136.064	94.000
367.411	136.712	94.000
367.409	136.120	94.000
141.420	246.889	95.000
140.990	247.304	95.000
318.257	211.839	96.000
316.805	212.334	96.000
317.958	214.470	96.000
445.728	363.004	97.000
444.950	364.211	97.000
444.188	364.238	97.000
444.136	364.220	97.000
141.945	247.939	98.000
140.381	246.826	98.000
355.175	295.699	99.000
355.649	295.628	99.000
445.192	363.924	100.000
444.907	362.919	100.000
444.743	361.819	100.000
328.332	438.102	101.000
327.547	437.870	101.000
140.036	246.432	102.000
140.519	246.086	102.000
140.473	246.916	102.000
360.456	249.212	103.000
359.404	249.117	103.000
141.011	245.697	104.000
141.209	245.990	104.000
140.936	245.816	104.000
140.721	245.842	104.000
352.169	183.523	105.000
352.603	183.686	105.000
140.209	244.346	106.000
141.022	245.134	106.000
355.588	295.910	107.000
355.757	295.797	107.000
355.285	295.930	107.000
355.239	295.850	107.000
355.138	295.525	107.000
355.065	295.697	107.000
354.606	295.872	107.000
355.011	295.769	107.000
354.854	295.498	107.000
354.869	295.392	107.000
354.619	294.780	107.000
355.254	294.673	107.000
354.771	294.909	107.000
355.387	295.139	107.000
355.581	295.792	107.000
355.412	295.590	107.000
355.533	295.022	107.000
355.522	294.957	107.000
355.487	294.880	107.000
356.310	294.654	107.000
356.105	294.511	107.000
356.717	294.321	107.000
356.512	294.696	107.000
356.025	294.580	107.000
276.673	402.682	108.000
277.355	402.444	108.000
277.665	402.469	108.000
278.219	402.919	108.000
278.501	402.674	108.000
279.044	402.855	108.000
279.498	403.055	108.000
278.819	403.456	108.000
279.087	402.609	108.000
279.209	402.114	108.000
278.662	402.389	108.000
278.622	402.968	108.000
278.788	402.701	108.000
350.746	184.664	109.000
352.517	185.559	109.000
352.285	185.022	109.000
351.654	184.382	109.000
354.009	183.486	109.000
354.068	185.709	109.000
140.272	246.424	110.000
140.773	247.791	110.000
140.923	248.055	111.000
140.696	247.968	111.000
141.358	246.925	111.000
141.641	246.317	111.000
141.860	245.979	111.000
142.572	245.893	111.000
142.536	245.918	111.000
143.237	246.092	111.000
143.265	246.116	111.000
142.723	245.576	111.000
354.447	184.672	112.000
354.141	184.677	112.000
356.162	294.892	113.000
356.035	294.503	113.000
355.812	294.627	113.000
354.333	183.230	114.000
354.182	182.875	114.000
354.652	182.773	114.000
355.572	183.888	114.000
354.625	183.639	114.000
353.438	183.278	114.000
353.838	183.179	114.000
354.301	183.360	114.000
354.271	183.740	114.000
354.454	182.595	114.000
354.406	183.103	114.000
354.466	183.396	114.000
353.877	183.411	114.000
354.322	183.797	114.000
354.798	183.664	114.000
354.996	183.285	114.000
354.216	182.914	114.000
353.948	182.816	114.000
354.061	183.102	114.000
354.458	183.058	114.000
354.366	183.345	114.000
307.341	266.134	115.000
307.008	264.934	115.000
306.748	263.099	116.000
306.704	264.246	116.000
353.679	183.177	117.000
353.901	183.435	117.000
354.211	183.281	118.000
354.256	182.891	118.000
354.485	183.527	118.000
354.562	184.021	118.000
355.536	183.913	118.000
354.983	183.148	118.000
354.840	183.096	118.000
354.292	183.238	118.000
354.189	183.676	118.000
502.370	291.751	119.000
502.321	291.865	119.000
502.185	292.206	119.000
459.422	202.617	120.000
459.139	202.490	120.000
458.620	201.914	120.000
154.631	291.474	121.000
154.841	289.742	121.000
155.502	290.913	121.000
502.325	291.487	122.000
502.495	291.517	122.000
501.785	292.027	122.000
502.154	291.411	122.000
502.310	291.424	122.000
502.111	291.463	122.000
353.993	183.170	123.000
354.242	183.532	123.000
354.720	183.088	123.000
355.012	182.740	123.000
354.644	183.558	123.000
354.191	183.091	123.000
354.847	183.418	123.000
355.169	183.576	123.000
355.044	183.335	123.000
401.227	381.735	124.000
401.082	381.847	124.000
354.882	183.152	125.000
354.305	184.731	125.000
353.957	183.487	125.000
354.125	183.578	125.000
354.484	183.257	125.000
354.179	183.161	125.000
354.191	183.420	125.000
354.297	182.679	125.000
386.909	431.522	126.000
387.015	431.455	126.000
386.737	431.197	126.000
402.534	381.402	127.000
401.375	381.955	127.000
354.289	183.012	128.000
354.444	183.178	128.000
354.174	183.485	128.000
354.481	182.976	128.000
354.390	183.397	128.000
353.860	183.260	128.000
354.272	182.793	128.000
353.781	183.119	128.000
354.293	182.751	128.000
353.919	183.120	128.000
354.289	183.737	128.000
354.787	184.433	128.000
200.610	191.758	129.000
201.524	190.548	129.000
386.716	431.601	130.000
386.320	431.615	130.000
386.770	430.819	130.000
386.718	430.925	130.000
409.804	70.084	131.000
410.570	69.718	131.000
400.667	383.982	132.000
401.694	384.649	132.000
401.212	385.388	133.000
401.200	386.845	133.000
354.454	182.986	134.000
355.274	182.632	134.000
400.131	386.885	135.000
399.852	386.410	135.000
400.726	386.657	135.000
399.035	386.416	135.000
398.827	385.747	135.000
399.974	386.925	135.000
411.782	69.784	136.000
410.125	69.481	136.000
409.458	68.449	136.000
336.496	190.186	137.000
336.793	190.647	137.000
179.017	244.738	138.000
179.563	245.293	138.000
403.994	289.763	139.000
404.483	290.364	139.000
403.353	289.877	139.000
404.172	290.419	139.000
404.743	291.127	139.000
404.910	290.330	139.000
355.300	185.212	140.000
354.315	185.575	140.000
232.585	279.069	141.000
232.967	279.063	141.000
232.319	278.925	141.000
404.405	290.305	142.000
404.292	289.960	142.000
146.137	243.694	143.000
145.620	243.925	143.000
145.540	243.850	143.000
144.880	244.359	143.000
145.311	244.689	143.000
145.096	244.535	143.000
144.834	244.238	143.000
145.095	244.569	143.000
145.042	243.612	143.000
144.654	243.435	143.000
144.372	243.292	143.000
145.525	243.582	143.000
145.699	243.680	143.000
145.945	243.558	143.000
146.603	243.711	143.000
137.918	224.203	144.000
137.931	222.529	144.000
138.804	221.001	144.000
139.716	220.397	144.000
139.530	219.284	144.000
139.284	218.724	144.000
206.799	302.770	145.000
206.668	302.284	145.000
206.975	302.349	145.000
206.830	302.552	145.000
207.360	301.800	145.000
257.705	290.764	146.000
257.075	291.033	146.000
256.891	290.841	146.000
257.314	291.115	146.000
257.389	291.401	146.000
256.350	291.741	146.000
256.235	291.317	146.000
256.328	290.991	146.000
256.235	291.052	146.000
256.986	291.029	146.000
257.539	290.844	146.000
257.264	289.927	146.000
256.819	290.362	146.000
256.686	290.961	146.000
256.578	291.245	146.000
256.314	291.085	146.000
256.286	291.213	146.000
256.751	291.098	146.000
256.358	291.061	146.000
257.003	292.319	146.000
256.863	291.728	146.000
256.579	291.412	146.000
257.215	291.510	146.000
256.735	290.893	146.000
256.921	289.688	146.000
258.052	290.412	146.000
257.811	289.861	146.000
257.948	237.432	147.000
257.931	237.938	147.000
258.182	237.611	147.000
257.987	237.298	147.000
274.655	214.935	148.000
274.178	215.573	148.000
334.622	238.103	149.000
333.970	238.243	149.000
333.540	237.642	149.000
493.351	295.376	150.000
493.440	295.390	150.000
494.147	295.637	150.000
493.268	295.558	150.000
492.975	295.412	150.000
493.358	296.047	150.000
493.438	295.732	150.000
493.438	295.667	150.000
493.185	295.576	150.000
493.188	295.500	150.000
175.749	414.347	151.000
176.091	414.945	151.000
175.670	415.184	151.000
176.637	414.807	151.000
176.943	413.993	151.000
176.561	414.254	151.000
177.005	413.815	151.000
176.783	414.147	151.000
176.978	413.968	151.000
176.529	414.433	151.000
251.623	355.534	152.000
251.681	356.278	152.000
251.027	356.148	152.000
251.595	355.712	152.000
251.503	355.435	152.000
251.648	355.230	152.000
251.023	355.331	152.000
250.810	355.939	152.000
250.586	355.449	152.000
250.617	355.816	152.000
250.703	355.702	152.000
250.016	355.612	152.000
250.351	354.973	152.000
250.816	355.192	152.000
250.708	355.415	152.000
250.743	355.791	152.000
251.063	355.585	152.000
251.046	355.375	152.000
251.594	355.895	152.000
251.727	355.669	152.000
251.892	355.473	152.000
251.989	355.057	152.000
252.064	355.486	152.000
252.245	355.522	152.000
252.549	354.669	152.000
251.947	355.138	152.000
348.055	266.753	153.000
347.678	266.897	153.000
347.734	267.042	153.000
447.546	216.993	154.000
447.149	217.005	154.000
447.617	217.010	154.000
447.666	216.956	154.000
44.983	349.451	155.000
44.814	349.647	155.000
44.664	349.885	155.000
44.871	347.850	155.000
44.629	347.865	155.000
44.681	347.872	155.000
44.945	347.609	155.000
45.016	346.112	155.000
45.137	345.947	155.000
44.299	346.095	155.000
45.102	345.948	155.000
215.195	250.671	156.000
215.559	250.637	156.000
215.360	250.857	156.000
216.115	251.521	156.000
215.963	252.050	156.000
215.349	252.684	156.000
215.950	253.619	156.000
216.311	253.264	156.000
217.010	253.245	156.000
217.438	253.148	156.000
217.396	253.359	156.000
216.250	254.152	156.000
217.260	253.808	156.000
231.743	197.197	157.000
232.188	197.076	157.000
232.129	196.972	157.000
231.777	196.841	157.000
232.060	197.011	157.000
232.058	197.015	157.000
232.068	196.801	157.000
273.319	268.652	158.000
273.354	268.111	158.000
210.851	346.864	159.000
210.783	347.431	159.000
210.326	347.069	159.000
210.901	347.845	159.000
210.346	348.804	159.000
210.923	348.000	159.000
211.110	347.548	159.000
209.896	347.142	159.000
209.617	346.949	159.000
209.687	346.685	159.000
209.056	347.010	159.000
209.279	346.961	159.000
209.493	346.785	159.000
209.676	346.718	159.000
209.808	347.004	159.000
209.412	346.995	159.000
209.711	346.988	159.000
209.407	346.662	159.000
209.723	346.971	159.000
209.518	346.895	159.000
209.715	346.626	159.000
192.349	285.407	160.000
192.352	285.343	160.000
191.808	285.500	160.000
190.515	284.681	160.000
166.896	367.268	161.000
166.290	366.831	161.000
53.545	231.024	162.000
53.393	231.088	162.000
222.872	291.316	163.000
220.986	291.441	163.000
404.418	290.876	164.000
404.466	289.816	164.000
259.647	246.130	165.000
259.814	246.460	165.000
348.132	267.024	166.000
348.513	267.295	166.000
347.951	266.387	166.000
348.374	266.757	166.000
140.426	217.957	167.000
141.030	217.714	167.000
176.367	244.589	168.000
175.352	245.054	168.000
175.311	244.632	168.000
207.212	302.453	169.000
206.957	302.289	169.000
206.384	302.053	169.000
207.417	302.360	169.000
207.374	302.014	169.000
207.211	302.548	169.000
354.825	232.996	170.000
354.890	233.177	170.000
354.862	232.492	170.000
355.181	232.597	170.000
356.182	232.599	170.000
355.608	232.620	170.000
354.957	232.206	170.000
354.892	233.111	170.000
355.412	232.928	170.000
355.466	232.738	170.000
355.101	231.851	170.000
355.322	232.334	170.000
354.726	232.238	170.000
447.952	217.419	171.000
447.330	216.622	171.000
447.204	216.852	171.000
447.536	216.978	171.000
53.475	231.217	172.000
53.365	230.892	172.000
149.140	290.824	173.000
148.572	291.471	173.000
149.137	291.437	173.000
149.559	291.323	173.000
150.232	291.511	173.000
403.937	290.634	174.000
404.412	291.131	174.000
356.799	216.584	175.000
356.539	217.049	175.000
83.939	299.013	176.000
83.509	298.738	176.000
84.230	299.344	176.000
84.060	299.748	176.000
83.534	299.154	176.000
84.288	299.460	176.000
492.880	295.877	177.000
492.917	295.366	177.000
493.343	295.530	177.000
404.483	289.994	178.000
404.780	291.149	178.000
403.567	291.774	178.000
447.175	216.680	179.000
447.624	217.008	179.000
447.986	217.174	179.000
447.429	216.685	179.000
45.053	345.904	180.000
44.840	345.872	180.000
44.605	346.176	180.000
44.977	346.510	180.000
46.537	347.088	180.000
347.924	266.605	181.000
348.009	267.816	181.000
348.567	158.609	182.000
347.163	157.698	182.000
151.984	290.228	183.000
151.871	290.186	183.000
152.599	290.142	183.000
152.092	290.125	183.000
152.368	289.631	183.000
221.179	291.299	184.000
220.641	292.386	184.000
371.334	133.882	185.000
370.408	133.119	185.000
245.995	218.093	186.000
245.714	218.137	186.000
245.747	217.721	186.000
245.794	217.464	186.000
245.861	217.238	186.000
245.330	217.698	186.000
245.355	217.565	186.000
245.229	217.710	186.000
245.860	217.408	186.000
258.338	234.972	187.000
257.718	234.703	187.000
257.681	234.427	187.000
328.224	328.636	188.000
328.046	328.559	188.000
328.144	328.463	188.000
53.400	230.676	189.000
53.660	230.733	189.000
53.057	230.189	189.000
53.692	231.021	189.000
53.197	230.698	189.000
85.000	300.178	190.000
85.188	300.014	190.000
85.758	300.199	190.000
146.627	243.568	191.000
146.791	243.456	191.000
146.827	243.050	191.000
146.406	242.396	191.000
147.644	242.107	191.000
192.550	282.688	192.000
191.983	282.841	192.000
207.942	301.950	193.000
206.735	301.049	193.000
356.352	216.380	194.000
355.896	217.115	194.000
44.464	345.138	195.000
44.174	344.314	195.000
46.097	345.873	195.000
46.255	346.289	195.000
257.516	234.510	196.000
257.774	234.243	196.000
257.593	234.524	196.000
257.718	234.579	196.000
258.201	234.637	196.000
257.776	234.811	196.000
257.517	235.149	196.000
258.043	234.792	196.000
257.128	235.083	196.000
336.550	179.974	197.000
336.943	179.540	197.000
337.841	179.369	197.000
338.463	180.733	197.000
337.426	181.681	197.000
338.073	181.538	197.000
339.022	181.417	197.000
339.865	183.452	197.000
339.065	183.138	197.000
339.367	183.147	197.000
339.649	182.812	197.000
339.189	183.043	197.000
340.685	183.587	197.000
341.895	183.063	197.000
341.486	183.136	197.000
340.966	183.010	197.000
349.398	158.935	198.000
349.049	159.258	198.000
152.760	288.748	199.000
152.866	288.746	199.000
447.498	216.966	200.000
448.074	216.779	200.000
447.681	216.687	200.000
447.850	216.910	200.000
447.889	216.649	200.000
447.763	216.962	200.000
85.371	300.338	201.000
84.965	300.135	201.000
84.558	299.844	201.000
85.015	299.824	201.000
84.646	300.140	201.000
85.380	300.015	201.000
85.889	299.809	201.000
85.542	300.061	201.000
193.024	281.899	202.000
191.168	283.068	202.000
216.609	238.850	203.000
216.892	239.085	203.000
216.368	239.758	203.000
216.869	238.766	203.000
216.878	238.771	203.000
328.036	328.209	204.000
328.147	328.556	204.000
328.310	328.807	204.000
328.530	328.364	204.000
350.545	159.274	205.000
350.595	159.062	205.000
349.068	158.725	205.000
348.282	159.039	205.000
433.807	373.708	206.000
433.103	373.672	206.000
52.963	231.527	207.000
53.278	231.484	207.000
53.475	230.892	207.000
245.542	216.695	208.000
245.945	216.200	208.000
245.702	216.508	208.000
246.244	216.198	208.000
246.014	216.359	208.000
246.307	216.657	208.000
246.461	216.905	208.000
245.925	216.706	208.000
58.067	382.505	209.000
59.164	382.359	209.000
258.021	290.664	210.000
258.452	290.836	210.000
447.666	216.900	211.000
447.398	216.915	211.000
447.506	216.065	211.000
447.707	217.013	211.000
49.762	348.324	212.000
51.351	347.561	212.000
216.724	253.082	213.000
217.036	253.176	213.000
216.953	253.560	213.000
216.619	254.090	213.000
217.111	254.738	213.000
217.411	254.290	213.000
217.613	254.583	213.000
216.460	238.864	214.000
216.257	239.395	214.000
52.805	230.647	215.000
52.964	230.928	215.000
51.009	349.023	216.000
51.065	351.194	216.000
51.157	349.985	216.000
51.022	349.479	216.000
420.340	327.640	217.000
419.850	327.129	217.000
447.621	217.604	218.000
447.735	216.878	218.000
447.613	216.549	218.000
448.131	217.039	218.000
447.169	217.152	218.000
53.081	230.986	219.000
52.948	230.995	219.000
167.240	367.811	220.000
168.352	368.735	220.000
153.053	286.708	221.000
152.719	287.335	221.000
152.840	286.676	221.000
53.036	231.075	222.000
52.986	231.184	222.000
53.037	230.769	222.000
52.797	230.496	222.000
447.879	216.673	223.000
447.988	217.364	223.000
447.895	216.796	223.000
447.985	216.376	223.000
152.598	286.955	224.000
152.253	287.356	224.000
152.208	286.547	224.000
152.125	287.512	224.000
151.618	286.860	224.000
259.022	290.859	225.000
258.101	289.951	225.000
258.413	289.367	225.000
258.362	288.774	225.000
52.179	230.772	226.000
53.018	230.812	226.000
251.620	356.263	227.000
252.305	356.844	227.000
404.214	291.102	228.000
404.328	290.171	228.000
404.067	290.191	228.000
246.377	216.278	229.000
246.636	216.540	229.000
246.814	216.995	229.000
246.767	216.679	229.000
246.710	216.974	229.000
246.588	217.169	229.000
247.057	217.690	229.000
246.804	216.759	229.000
246.843	217.358	229.000
246.989	217.070	229.000
247.007	217.813	229.000
246.931	217.900	229.000
247.015	217.131	229.000
247.355	216.924	229.000
247.213	217.328	229.000
247.533	217.405	229.000
247.423	217.434	229.000
247.521	216.871	229.000
247.223	217.506	229.000
247.979	217.188	229.000
248.045	216.849	229.000
247.897	216.708	229.000
247.995	217.251	229.000
248.409	217.109	229.000
248.605	216.517	229.000
177.453	245.234	230.000
177.163	245.205	230.000
177.336	244.534	230.000
177.178	244.207	230.000
177.063	244.143	230.000
177.472	244.300	230.000
177.622	244.533	230.000
177.692	244.441	230.000
52.800	230.807	231.000
53.111	231.016	231.000
52.597	231.346	231.000
52.648	231.117	231.000
52.675	231.190	231.000
52.754	231.379	231.000
448.040	215.880	232.000
447.420	216.585	232.000
447.991	216.551	232.000
447.626	216.734	232.000
447.694	216.694	232.000
448.213	216.658	232.000
447.772	216.733	232.000
448.088	216.556	232.000
447.818	216.622	232.000
447.672	216.664	232.000
448.221	216.545	232.000
447.574	216.898	232.000
447.658	216.829	232.000
448.190	216.743	232.000
447.516	216.475	232.000
447.805	216.904	232.000
447.627	216.472	232.000
447.810	216.672	232.000
447.815	216.538	232.000
447.573	216.358	232.000
447.538	216.638	232.000
447.304	216.987	232.000
447.933	216.752	232.000
447.861	216.671	232.000
447.741	216.842	232.000
447.505	216.717	232.000
447.958	217.008	232.000
447.356	216.945	232.000
447.448	217.016	232.000
83.672	297.653	233.000
82.866	298.603	233.000
327.538	171.387	234.000
328.484	171.631	234.000
327.435	172.292	234.000
341.787	183.327	235.000
342.128	183.165	235.000
341.902	183.269	235.000
341.972	183.169	235.000
341.961	182.998	235.000
342.078	182.849	235.000
218.495	273.262	236.000
218.863	273.940	236.000
218.102	274.498	236.000
218.222	275.379	236.000
218.788	275.867	236.000
258.519	289.591	237.000
258.783	289.053	237.000
258.299	288.421	238.000
258.537	287.799	238.000
257.933	287.597	238.000
257.932	287.597	238.000
257.560	287.341	238.000
257.699	287.294	238.000
258.246	287.477	238.000
259.223	287.713	238.000
52.936	231.127	239.000
53.031	230.940	239.000
53.245	231.087	239.000
53.116	231.344	239.000
52.597	230.874	239.000
52.620	230.768	239.000
52.821	231.285	239.000
52.681	231.413	239.000
403.844	289.856	240.000
403.252	290.124	240.000
404.341	290.609	240.000
404.526	290.065	240.000
248.837	217.219	241.000
249.101	217.670	241.000
248.771	217.868	241.000
248.769	216.835	241.000
249.277	216.864	241.000
248.927	216.821	241.000
248.937	217.119	241.000
248.445	217.147	241.000
249.514	216.473	241.000
248.749	217.012	241.000
249.110	217.113	241.000
249.209	216.653	241.000
249.131	216.421	241.000
248.908	217.069	241.000
249.182	216.918	241.000
249.232	217.313	241.000
249.351	217.208	241.000
249.861	217.731	241.000
250.000	217.276	241.000
249.772	217.125	241.000
249.946	217.926	241.000
250.102	217.429	241.000
249.935	217.470	241.000
250.831	217.156	241.000
250.008	217.594	241.000
42.162	219.652	242.000
41.991	219.606	242.000
341.273	183.061	243.000
340.870	182.635	243.000
340.743	182.283	243.000
340.960	183.198	243.000
52.714	230.938	244.000
52.801	231.320	244.000
52.544	231.392	245.000
52.960	231.268	245.000
52.967	231.321	245.000
53.259	231.245	245.000
52.630	230.986	245.000
52.604	231.382	245.000
53.125	230.923	245.000
52.955	230.920	245.000
53.157	231.396	245.000
52.859	230.917	245.000
53.116	231.457	245.000
340.310	182.586	246.000
340.397	183.139	246.000
340.794	183.026	246.000
340.574	183.147	246.000
340.580	183.211	246.000
259.610	246.652	247.000
259.225	246.581	247.000
174.108	246.716	248.000
175.178	247.237	248.000
175.219	247.863	248.000
176.495	247.245	249.000
177.317	247.642	249.000
447.493	216.836	250.000
447.997	216.567	250.000
447.413	216.410	250.000
447.717	216.501	250.000
447.513	216.513	250.000
447.669	217.073	250.000
447.473	216.713	250.000
447.859	217.144	250.000
447.565	216.515	250.000
447.368	216.451	250.000
448.398	216.815	250.000
447.801	216.522	250.000
448.171	216.711	250.000
447.982	216.654	250.000
448.219	216.552	250.000
341.654	183.027	251.000
341.548	183.229	251.000
341.672	182.796	251.000
341.281	183.440	251.000
405.145	290.134	252.000
403.925	290.157	252.000
86.417	298.306	253.000
86.144	296.063	253.000
52.448	231.288	254.000
52.659	231.343	254.000
53.164	231.238	254.000
52.867	230.955	254.000
52.901	231.572	254.000
52.892	231.512	254.000
52.707	231.113	254.000
385.527	301.892	255.000
385.134	299.392	255.000
88.080	295.072	256.000
88.082	295.273	256.000
274.599	263.707	257.000
276.231	264.253	257.000
84.881	297.216	258.000
87.215	295.837	258.000
341.256	182.740	259.000
341.528	183.266	259.000
341.943	183.386	259.000
341.575	182.623	259.000
341.498	183.300	259.000
341.986	183.224	259.000
89.604	297.915	260.000
89.631	298.016	260.000
88.751	298.501	260.000
89.506	298.392	260.000
89.605	298.359	260.000
89.931	298.666	260.000
404.515	290.742	261.000
403.864	290.361	261.000
23.555	289.353	262.000
23.524	289.890	262.000
447.852	216.767	263.000
448.071	216.354	263.000
448.007	215.811	263.000
447.790	216.521	263.000
448.283	217.029	263.000
88.944	298.185	264.000
88.906	297.440	264.000
341.724	183.198	265.000
341.591	183.205	265.000
341.810	183.159	265.000
341.852	183.001	265.000
341.760	183.029	265.000
341.693	183.382	265.000
341.004	182.823	265.000
341.822	183.309	265.000
447.963	216.423	266.000
448.133	216.416	266.000
87.572	297.487	267.000
87.513	297.566	267.000
87.978	297.185	267.000
88.049	296.962	267.000
88.027	297.622	267.000
313.780	242.672	268.000
313.049	243.479	268.000
88.175	297.191	269.000
88.976	297.802	269.000
88.985	297.605	269.000
89.057	297.744	269.000
361.698	251.453	270.000
362.038	250.861	270.000
362.416	251.494	270.000
447.630	216.544	271.000
447.970	216.477	271.000
260.521	246.280	272.000
260.205	246.091	272.000
362.081	251.388	273.000
362.233	251.508	273.000
404.121	290.689	274.000
404.482	289.741	274.000
404.768	290.187	274.000
448.349	216.490	275.000
448.042	216.761	275.000
447.852	216.895	275.000
52.487	231.484	276.000
52.485	231.367	276.000
263.869	412.257	277.000
263.606	412.481	277.000
263.647	411.941	277.000
448.349	216.204	278.000
447.918	216.388	278.000
447.807	216.615	278.000
52.256	231.592	279.000
52.178	231.988	279.000
205.721	227.080	280.000
205.664	226.657	280.000
263.789	410.354	281.000
263.498	410.521	281.000
263.585	410.416	281.000
259.718	246.228	282.000
260.244	246.574	282.000
52.372	231.481	283.000
52.451	230.825	283.000
52.387	231.287	283.000
52.457	230.796	283.000
262.594	416.091	284.000
262.050	416.148	284.000
262.460	416.652	284.000
489.071	313.267	285.000
488.797	312.996	285.000
489.153	313.499	286.000
489.338	313.820	286.000
489.382	313.507	286.000
489.410	313.966	286.000
488.863	313.231	286.000
489.059	313.298	286.000
489.534	313.522	286.000
262.688	415.656	287.000
263.284	415.240	287.000
51.737	230.748	288.000
52.250	231.378	288.000
353.643	182.340	289.000
353.018	182.076	289.000
40.315	328.338	290.000
40.020	327.018	290.000
40.262	327.315	290.000
39.953	327.298	290.000
39.643	326.066	290.000
40.193	325.917	290.000
39.401	325.764	290.000
39.850	326.278	290.000
40.354	327.580	290.000
40.875	328.791	290.000
40.965	329.765	290.000
41.490	330.287	290.000
41.887	330.307	290.000
41.546	328.948	290.000
42.296	328.674	290.000
41.926	328.217	290.000
40.782	328.672	290.000
40.042	327.889	290.000
40.792	328.344	290.000
40.725	327.539	290.000
40.634	327.609	290.000
41.427	326.850	290.000
41.785	326.415	290.000
41.345	326.575	290.000
41.816	326.596	290.000
41.677	326.627	290.000
42.000	326.061	290.000
41.378	326.069	290.000
41.718	325.640	290.000
41.808	325.309	290.000
42.160	325.265	290.000
41.402	325.394	290.000
41.980	325.714	290.000
42.095	325.973	290.000
41.397	325.505	290.000
40.785	326.232	290.000
39.979	326.389	290.000
39.408	326.489	290.000
40.551	327.939	290.000
39.705	328.006	290.000
39.945	328.243	290.000
262.905	416.449	291.000
262.990	416.455	291.000
261.733	416.292	291.000
261.618	416.426	291.000
261.693	416.296	291.000
262.000	415.440	291.000
261.668	414.853	291.000
262.299	414.295	291.000
261.291	414.867	291.000
258.010	414.748	291.000
259.151	415.495	291.000
259.476	414.650	291.000
260.807	415.446	291.000
261.210	415.358	291.000
262.030	415.009	291.000
263.000	414.692	291.000
263.040	414.952	291.000
262.349	415.683	291.000
261.417	416.227	291.000
260.867	416.001	291.000
261.323	416.364	291.000
260.560	415.407	291.000
260.388	415.342	291.000
259.747	414.323	291.000
256.340	414.175	291.000
255.051	415.618	291.000
254.961	414.492	291.000
255.097	414.067	291.000
254.880	414.469	291.000
253.798	414.189	291.000
51.927	231.189	292.000
52.221	231.455	292.000
52.390	232.146	292.000
305.106	271.411	293.000
304.436	271.601	293.000
304.781	272.277	293.000
304.305	273.327	293.000
304.462	272.674	293.000
360.723	280.871	294.000
361.354	281.241	294.000
360.897	280.555	294.000
360.983	280.826	294.000
404.219	290.646	295.000
403.999	290.755	295.000
404.430	289.812	295.000
260.939	245.448	296.000
260.483	245.538	296.000
213.397	344.275	297.000
212.379	344.950	297.000
211.774	345.558	297.000
453.189	210.202	298.000
453.128	210.080	298.000
356.403	181.891	299.000
356.406	181.778	299.000
356.092	181.817	299.000
361.146	281.109	300.000
361.341	280.833	300.000
257.737	233.801	301.000
257.260	234.445	301.000
257.923	234.072	301.000
257.225	234.355	301.000
254.888	414.593	302.000
254.436	414.750	302.000
254.237	414.914	302.000
252.928	414.305	302.000
253.449	413.224	302.000
254.790	414.141	302.000
255.634	414.341	302.000
255.224	414.882	302.000
255.657	412.981	302.000
256.757	412.587	302.000
213.126	256.177	303.000
212.773	255.403	303.000
257.168	234.393	304.000
257.156	234.122	304.000
257.270	234.407	304.000
257.509	233.949	304.000
257.361	234.207	304.000
257.201	233.947	304.000
257.221	234.449	304.000
256.963	234.383	304.000
257.626	234.124	304.000
257.173	234.048	304.000
257.134	234.264	304.000
257.474	233.941	304.000
257.811	233.788	304.000
257.343	234.204	304.000
257.481	234.445	304.000
257.087	234.249	304.000
257.428	234.004	304.000
257.134	234.445	304.000
257.415	234.119	304.000
257.222	234.283	304.000
186.323	309.225	305.000
185.844	309.108	305.000
185.923	309.948	305.000
261.291	246.056	306.000
261.746	246.114	306.000
322.871	439.674	307.000
323.945	439.569	307.000
260.810	245.479	308.000
260.458	245.686	308.000
441.992	210.361	309.000
442.791	209.669	309.000
260.838	412.612	310.000
261.067	411.840	310.000
261.517	410.287	310.000
262.345	410.774	310.000
262.649	411.166	310.000
262.861	412.296	310.000
263.251	412.704	310.000
211.550	256.675	311.000
212.075	256.518	311.000
213.104	255.212	311.000
213.552	254.625	311.000
214.547	254.326	311.000
214.708	253.637	311.000
214.339	253.055	311.000
404.182	290.153	312.000
404.951	290.354	312.000
147.854	225.728	313.000
148.248	226.637	313.000
147.407	228.291	313.000
263.121	409.826	314.000
263.583	409.931	314.000
264.214	410.468	314.000
263.067	409.760	314.000
235.824	261.711	315.000
235.185	262.418	315.000
260.657	245.673	316.000
260.635	246.519	316.000
299.560	184.811	317.000
299.851	184.641	317.000
299.750	184.887	317.000
299.564	184.295	317.000
299.773	184.118	317.000
300.353	184.505	317.000
300.569	184.713	317.000
300.476	184.319	317.000
300.666	185.823	317.000
300.477	185.392	317.000
300.114	184.451	317.000
299.709	185.041	317.000
299.625	184.415	317.000
299.571	184.056	317.000
299.848	183.692	317.000
299.310	183.376	317.000
299.130	183.355	317.000
299.238	183.632	317.000
299.192	183.837	317.000
299.487	183.609	317.000
300.069	184.195	317.000
379.761	205.032	318.000
379.933	205.280	318.000
379.925	204.488	318.000
379.725	204.302	318.000
379.791	204.401	318.000
289.800	285.124	319.000
289.943	284.589	319.000
289.040	284.243	319.000
289.393	284.388	319.000
289.251	283.893	319.000
289.517	284.188	319.000
287.915	284.212	319.000
288.670	284.413	319.000
289.000	284.209	319.000
289.513	284.251	319.000
289.445	284.183	319.000
289.640	283.879	319.000
289.423	284.110	319.000
290.163	284.439	319.000
235.624	261.984	320.000
236.170	262.016	320.000
236.111	261.735	320.000
236.181	260.782	320.000
236.399	261.602	320.000
237.988	260.694	320.000
238.119	260.057	320.000
238.151	259.281	320.000
238.053	259.997	320.000
238.356	260.481	320.000
238.854	260.366	320.000
239.356	261.010	320.000
239.951	260.509	320.000
238.610	260.405	320.000
239.011	260.187	320.000
239.520	260.513	320.000
239.236	260.223	320.000
239.113	259.985	320.000
239.451	259.853	320.000
238.810	260.013	320.000
238.816	260.041	320.000
239.182	259.625	320.000
239.221	259.725	320.000
239.384	259.285	320.000
143.910	266.411	321.000
144.002	267.026	321.000
229.315	294.140	322.000
229.095	293.955	322.000
392.225	241.839	323.000
391.569	242.715	323.000
392.273	242.438	323.000
392.138	241.708	323.000
393.789	240.716	323.000
394.641	241.342	323.000
393.851	240.668	323.000
404.447	290.482	324.000
404.529	290.173	324.000
403.514	290.867	324.000
403.945	290.345	324.000
404.580	289.860	324.000
379.385	205.226	325.000
379.004	205.961	325.000
378.901	204.062	325.000
143.884	266.776	326.000
144.531	266.812	326.000
399.043	136.154	327.000
397.999	135.831	327.000
192.437	248.383	328.000
192.907	248.559	328.000
191.060	248.811	328.000
192.839	248.641	328.000
193.791	248.000	328.000
194.223	247.847	328.000
194.272	247.175	328.000
194.140	246.423	328.000
194.703	246.772	328.000
378.925	204.077	329.000
378.423	204.059	329.000
378.467	203.182	329.000
379.077	202.654	329.000
393.796	239.850	330.000
394.286	239.530	330.000
394.768	240.591	330.000
394.675	241.930	330.000
347.359	393.225	331.000
346.264	394.342	331.000
346.937	394.266	331.000
227.945	293.156	332.000
228.385	294.329	332.000
227.822	294.463	332.000
379.903	203.262	333.000
380.327	202.872	333.000
379.786	202.601	333.000
380.000	202.193	333.000
380.650	202.564	333.000
380.477	202.141	333.000
381.356	202.466	333.000
381.476	201.736	333.000
382.010	201.542	333.000
404.888	289.911	334.000
403.951	290.880	334.000
222.414	201.816	335.000
221.761	201.239	335.000
221.858	200.645	335.000
221.825	201.326	335.000
221.809	201.105	335.000
222.058	201.326	335.000
221.761	201.153	335.000
221.897	201.195	335.000
221.605	201.385	335.000
222.142	201.286	335.000
222.327	201.544	335.000
439.379	346.348	336.000
438.965	345.755	336.000
227.975	293.271	337.000
228.506	292.909	337.000
289.879	284.229	338.000
289.972	284.235	338.000
289.236	284.658	338.000
381.020	200.862	339.000
381.052	201.601	339.000
381.782	201.044	339.000
382.061	201.759	339.000
381.630	201.706	339.000
382.040	201.086	339.000
381.676	201.123	339.000
382.034	200.807	339.000
382.105	200.285	339.000
382.233	200.294	339.000
381.639	200.297	339.000
382.017	200.657	339.000
382.743	199.914	339.000
382.301	199.842	339.000
381.218	200.387	339.000
382.135	200.859	339.000
381.279	200.190	339.000
380.405	200.119	339.000
300.301	184.729	340.000
300.261	185.435	340.000
299.820	185.212	340.000
77.874	229.731	341.000
77.682	229.685	341.000
78.713	229.357	341.000
78.349	229.438	341.000
222.369	201.381	342.000
221.597	202.261	342.000
222.515	201.662	342.000
221.934	201.312	342.000
221.796	201.922	342.000
221.702	201.063	342.000
222.001	200.934	342.000
221.540	201.033	342.000
222.281	201.280	342.000
221.786	201.444	342.000
404.105	289.930	343.000
404.599	289.782	343.000
229.993	292.934	344.000
229.356	293.288	344.000
228.961	293.609	344.000
300.022	185.234	345.000
300.185	184.890	345.000
299.973	184.956	345.000
300.219	184.692	345.000
299.773	184.017	345.000
299.331	184.921	345.000
78.858	231.101	346.000
79.422	230.168	346.000
320.027	216.932	347.000
318.449	215.051	347.000
207.214	197.920	348.000
206.691	198.314	348.000
363.391	361.505	349.000
363.227	362.030	349.000
362.801	361.890	349.000
366.607	142.574	350.000
366.947	142.734	350.000
261.021	245.822	351.000
260.843	245.526	351.000
303.909	267.487	352.000
304.011	267.742	352.000
303.519	267.442	352.000
303.422	267.549	352.000
303.426	267.472	352.000
303.855	267.291	352.000
304.130	267.590	352.000
304.584	268.094	352.000
304.723	267.800	352.000
305.207	268.811	352.000
305.510	267.825	352.000
305.257	267.771	352.000
304.801	267.614	352.000
304.464	266.963	352.000
303.867	266.983	352.000
303.857	267.033	352.000
302.714	266.527	352.000
303.277	266.679	352.000
303.153	266.614	352.000
304.006	267.544	352.000
304.687	266.680	352.000
305.064	266.575	352.000
304.978	266.697	352.000
304.871	265.907	352.000
304.873	266.191	352.000
304.946	265.055	352.000
304.980	265.361	352.000
304.933	265.526	352.000
304.970	265.726	352.000
304.529	265.416	352.000
305.112	265.568	352.000
306.099	265.413	352.000
305.894	266.183	352.000
305.929	265.914	352.000
306.295	267.442	352.000
305.848	267.161	352.000
305.504	267.600	352.000
305.445	267.541	352.000
305.851	267.820	352.000
305.275	267.292	352.000
305.896	267.122	352.000
305.408	267.149	352.000
305.001	267.390	352.000
305.586	267.940	352.000
306.001	267.590	352.000
305.630	267.660	352.000
305.380	267.579	352.000
305.953	267.138	352.000
306.218	267.337	352.000
306.902	266.984	352.000
307.256	266.597	352.000
307.732	266.546	352.000
308.232	266.248	352.000
307.507	266.759	352.000
307.294	265.907	352.000
308.064	266.584	352.000
308.254	266.111	352.000
307.120	265.688	352.000
221.434	201.983	353.000
221.903	201.892	353.000
222.119	201.762	353.000
221.808	201.800	353.000
221.441	201.984	353.000
221.665	202.661	353.000
221.163	202.172	353.000
222.070	201.914	353.000
221.729	201.244	353.000
221.970	201.730	353.000
222.224	201.868	353.000
222.113	201.865	353.000
79.944	230.184	354.000
80.034	232.651	354.000
78.072	230.320	355.000
78.243	230.433	355.000
365.667	138.791	356.000
366.477	138.341	356.000
366.131	138.725	356.000
221.803	202.397	357.000
221.599	202.574	357.000
221.406	201.704	357.000
221.430	201.559	357.000
221.345	201.464	357.000
222.032	201.489	357.000
221.720	200.874	357.000
221.934	201.215	357.000
300.888	184.179	358.000
299.480	184.614	358.000
299.574	185.048	358.000
365.563	138.936	359.000
365.370	139.318	359.000
366.304	140.704	359.000
365.964	140.511	359.000
228.867	293.915	360.000
229.507	293.890	360.000
318.005	215.967	361.000
317.526	216.382	361.000
261.252	246.080	362.000
261.137	245.562	362.000
400.510	421.204	363.000
399.563	421.157	363.000
299.764	185.183	364.000
300.204	184.899	364.000
307.964	267.339	365.000
308.634	266.861	365.000
308.789	267.930	365.000
309.076	268.976	365.000
309.530	268.660	365.000
309.455	269.035	365.000
311.031	268.193	365.000
221.840	201.642	366.000
221.995	201.093	366.000
221.862	201.656	366.000
300.814	185.979	367.000
300.519	185.643	367.000
229.348	293.191	368.000
229.507	293.497	368.000
449.845	226.281	369.000
449.906	226.095	369.000
300.051	184.708	370.000
299.446	184.528	370.000
299.154	184.740	370.000
299.934	183.980	370.000
315.319	214.402	371.000
314.741	214.004	371.000
315.413	214.070	371.000
315.760	213.393	371.000
317.385	212.682	371.000
109.407	324.447	372.000
109.048	323.755	372.000
109.260	323.765	372.000
109.071	323.636	372.000
299.934	184.345	373.000
299.745	183.942	373.000
107.763	321.919	374.000
107.735	322.337	374.000
317.666	214.063	375.000
318.078	213.224	375.000
299.346	183.885	376.000
299.434	184.323	376.000
299.603	184.592	376.000
298.942	184.314	376.000
299.282	184.574	376.000
299.803	184.270	376.000
298.567	184.116	376.000
317.015	214.063	377.000
316.418	214.039	377.000
316.294	213.245	377.000
370.304	394.185	378.000
370.701	394.484	378.000
370.389	395.074	378.000
369.808	395.476	378.000
370.125	394.396	378.000
369.736	393.806	378.000
369.118	393.662	378.000
369.434	393.481	378.000
369.034	393.254	378.000
315.952	213.742	379.000
315.303	211.891	379.000
314.775	212.251	379.000
292.695	233.271	380.000
292.466	230.997	380.000
299.037	184.759	381.000
299.201	184.693	381.000
299.039	185.073	381.000
298.106	183.886	382.000
298.833	184.261	382.000
367.803	390.337	383.000
368.596	390.099	383.000
369.147	390.064	384.000
369.060	390.711	384.000
369.464	390.529	384.000
369.541	391.501	384.000
369.501	391.126	384.000
369.690	390.787	384.000
369.938	390.933	384.000
369.901	390.963	384.000
317.731	213.704	385.000
315.898	213.492	385.000
342.787	313.593	386.000
342.784	313.555	386.000
291.739	350.581	387.000
290.872	349.005	387.000
252.961	416.698	388.000
253.606	415.835	388.000
369.257	390.288	389.000
368.875	390.961	389.000
369.186	390.605	389.000
369.179	391.036	389.000
369.195	390.981	389.000
[truncated: 41,301 more rows]
