# Supplementary material for: The transpeptidase PBP2 governs initial localization and activity of the major cell-wall synthesis machinery in E. coli
Source: eLife. 2020 Feb 20;9:e50629. doi: 10.7554/eLife.50629 (PMC7089770; doi:10.7554/eLife.50629)
Supplement: Source data 1. [file elife-50629-data1.zip › data/fast/PAmCherry/RodZdepl12h_1.txt]

X Y ID
490.191	154.168	1.000
490.225	154.166	1.000
489.666	154.211	2.000
490.104	154.022	2.000
489.816	153.998	2.000
489.953	154.387	3.000
489.690	153.973	3.000
490.045	154.584	4.000
490.095	154.839	4.000
229.048	240.262	5.000
228.404	240.611	5.000
490.090	154.464	6.000
490.149	154.289	6.000
490.045	154.488	6.000
489.655	154.465	7.000
489.174	154.529	7.000
489.797	154.747	7.000
489.785	154.703	7.000
489.669	154.518	7.000
490.097	154.507	8.000
489.832	155.169	8.000
489.865	154.566	8.000
177.402	165.817	9.000
177.402	165.817	9.000
237.989	240.856	10.000
240.908	241.711	10.000
255.313	247.872	11.000
255.144	247.781	11.000
255.433	247.676	11.000
255.339	247.674	11.000
255.174	247.554	11.000
255.523	247.009	12.000
254.753	248.286	12.000
254.974	247.980	12.000
173.176	165.268	13.000
173.355	165.475	13.000
174.600	169.167	13.000
84.893	102.222	14.000
85.427	102.664	14.000
85.190	102.678	14.000
85.134	102.361	14.000
85.135	102.615	14.000
70.456	191.166	15.000
71.044	192.726	15.000
70.982	193.634	15.000
71.512	193.274	15.000
71.114	193.319	15.000
71.521	193.419	15.000
71.222	193.334	15.000
72.273	193.027	15.000
72.364	192.798	15.000
72.265	192.847	15.000
72.067	192.699	15.000
71.854	192.339	15.000
70.881	192.303	15.000
70.351	191.707	15.000
69.493	191.712	15.000
69.672	192.126	15.000
75.697	94.305	16.000
76.380	94.124	16.000
77.923	93.193	16.000
77.518	93.042	16.000
77.864	92.564	16.000
77.979	92.287	16.000
78.074	92.761	16.000
77.662	92.922	16.000
77.528	93.038	16.000
335.376	338.011	17.000
335.582	337.523	17.000
335.439	337.811	17.000
334.472	337.612	18.000
335.467	336.917	18.000
335.048	337.749	18.000
334.939	337.427	18.000
62.681	196.476	19.000
62.070	196.970	19.000
61.043	197.395	19.000
61.159	198.045	19.000
61.089	197.355	19.000
61.682	197.642	19.000
62.011	198.233	19.000
62.281	198.258	19.000
298.098	38.601	20.000
297.150	38.433	20.000
297.631	38.741	20.000
332.866	335.619	21.000
333.526	335.417	21.000
333.799	336.355	21.000
337.166	336.999	22.000
337.954	336.789	22.000
337.119	337.937	22.000
337.202	338.023	22.000
371.270	164.228	23.000
371.497	164.010	23.000
371.901	164.094	23.000
371.936	163.904	23.000
371.536	164.234	23.000
371.741	164.357	23.000
371.431	163.832	24.000
371.943	164.272	24.000
372.122	164.317	25.000
371.165	164.344	25.000
371.538	164.183	26.000
371.783	165.117	26.000
371.602	164.143	27.000
371.648	163.911	27.000
371.877	164.648	28.000
371.885	164.780	28.000
371.760	164.388	29.000
371.818	165.024	29.000
370.630	164.913	29.000
371.662	164.408	30.000
371.886	164.258	30.000
371.753	164.138	31.000
371.596	164.092	31.000
371.649	164.008	32.000
371.965	164.549	32.000
371.563	164.214	32.000
371.110	163.961	33.000
371.461	163.630	33.000
352.566	171.190	34.000
352.627	171.217	34.000
353.110	171.174	34.000
371.956	163.911	35.000
371.851	164.439	35.000
371.333	164.484	35.000
372.038	164.037	35.000
371.550	163.923	35.000
371.562	163.983	36.000
371.811	164.162	36.000
371.813	164.061	36.000
371.772	164.165	37.000
371.117	163.864	37.000
371.561	164.032	37.000
371.601	164.190	38.000
371.561	163.894	38.000
371.610	164.087	39.000
372.034	163.753	39.000
372.114	163.945	39.000
371.956	164.103	39.000
371.668	164.138	39.000
371.615	163.783	39.000
371.622	164.033	39.000
371.669	163.802	39.000
371.780	164.227	39.000
371.780	164.227	39.000
371.721	163.674	39.000
371.800	163.735	39.000
371.948	164.217	39.000
371.633	164.137	39.000
371.632	163.891	39.000
371.488	164.128	39.000
371.336	163.923	39.000
161.380	183.297	40.000
159.509	184.309	40.000
160.931	185.027	40.000
159.940	183.884	40.000
159.022	184.445	40.000
157.965	186.175	40.000
160.483	187.060	40.000
158.690	187.794	40.000
157.231	188.098	40.000
158.877	188.732	40.000
160.042	187.285	40.000
158.918	186.520	40.000
158.821	187.830	40.000
343.706	233.744	41.000
343.791	233.978	41.000
343.860	234.273	41.000
343.871	234.100	41.000
342.754	234.559	41.000
342.215	234.030	41.000
343.144	232.817	41.000
343.122	233.061	41.000
343.300	233.115	41.000
483.078	164.138	42.000
483.032	164.145	42.000
483.050	164.398	42.000
483.125	164.319	42.000
483.148	164.393	42.000
482.987	164.107	42.000
483.489	164.436	42.000
136.370	331.849	43.000
138.013	331.304	43.000
138.155	331.092	43.000
137.352	331.268	43.000
159.922	188.398	44.000
160.410	184.453	44.000
159.450	186.469	44.000
159.880	187.910	44.000
159.061	188.584	44.000
159.983	187.154	44.000
134.506	330.360	45.000
134.142	331.232	45.000
133.083	330.850	45.000
133.485	331.822	45.000
133.208	329.930	46.000
133.029	329.938	46.000
132.719	330.116	46.000
132.868	329.826	46.000
161.407	170.854	47.000
161.158	170.295	47.000
133.132	331.214	48.000
133.665	330.542	48.000
133.734	331.259	48.000
133.616	330.159	49.000
133.204	330.362	49.000
132.954	330.441	49.000
133.038	331.328	50.000
132.865	331.041	50.000
133.925	329.050	51.000
132.819	328.742	51.000
133.692	328.616	51.000
132.945	329.276	51.000
132.941	327.818	51.000
132.852	327.995	51.000
133.740	328.857	52.000
133.249	328.547	52.000
134.264	328.355	52.000
51.197	277.539	53.000
50.351	277.813	53.000
50.975	277.541	53.000
51.146	277.781	53.000
51.094	278.031	53.000
50.390	277.963	53.000
50.396	277.924	53.000
50.653	278.036	53.000
50.633	277.414	53.000
51.003	278.099	53.000
51.422	278.147	53.000
51.431	277.952	53.000
233.936	254.115	54.000
234.275	254.735	54.000
234.793	254.300	54.000
234.954	254.282	54.000
146.342	169.320	55.000
146.604	169.229	55.000
154.347	192.739	56.000
156.419	193.377	56.000
157.020	191.778	56.000
156.160	189.276	56.000
155.504	190.897	56.000
155.880	191.539	56.000
158.255	191.405	56.000
158.212	189.989	56.000
157.988	191.090	56.000
156.081	191.984	56.000
156.723	192.193	56.000
159.183	192.823	56.000
159.633	193.020	56.000
226.710	245.363	57.000
226.823	245.648	57.000
226.853	246.322	57.000
226.881	246.373	57.000
226.834	246.307	57.000
227.227	246.433	57.000
86.338	102.631	58.000
87.057	102.560	58.000
87.157	102.899	58.000
87.067	102.670	58.000
87.181	102.431	58.000
87.850	102.475	58.000
87.903	102.952	58.000
87.414	101.965	58.000
88.038	101.819	58.000
87.860	102.246	58.000
88.724	102.863	58.000
88.588	103.337	58.000
89.218	102.855	58.000
89.177	102.917	58.000
89.108	102.993	58.000
89.147	102.981	58.000
88.599	102.767	58.000
88.857	103.135	58.000
88.425	102.414	58.000
88.184	102.887	58.000
88.778	102.543	58.000
88.553	102.234	58.000
88.822	102.247	58.000
88.985	102.185	58.000
89.269	102.316	58.000
88.037	102.363	58.000
87.966	102.162	58.000
-19.436	278.193	59.000
-19.624	277.905	59.000
-19.391	277.708	59.000
-19.457	277.819	59.000
-19.742	278.174	59.000
-19.181	278.169	59.000
-19.069	277.952	59.000
-18.949	278.547	59.000
-19.693	279.142	59.000
-19.914	279.280	59.000
-20.572	279.428	59.000
-20.650	279.538	59.000
-20.863	279.615	59.000
-20.705	279.714	59.000
-20.445	279.285	59.000
-20.373	279.039	59.000
-7.037	277.670	60.000
-7.449	277.911	60.000
478.211	143.518	61.000
477.880	143.930	61.000
477.542	143.113	62.000
477.662	143.747	62.000
477.509	143.689	62.000
477.573	143.673	62.000
477.362	143.520	62.000
477.816	143.704	62.000
477.460	143.830	62.000
363.587	229.004	63.000
363.397	230.148	63.000
363.881	228.811	63.000
477.338	143.860	64.000
477.405	143.394	64.000
477.210	143.534	64.000
477.437	143.550	64.000
477.421	143.636	64.000
477.405	143.715	64.000
477.345	143.698	64.000
477.627	143.717	64.000
477.468	143.850	64.000
477.416	143.804	64.000
477.296	143.649	64.000
477.400	143.823	64.000
153.868	192.506	65.000
158.567	187.027	65.000
313.444	344.845	66.000
313.164	345.444	66.000
313.301	345.330	67.000
313.572	344.018	67.000
313.162	343.978	68.000
312.706	344.348	68.000
313.237	344.144	68.000
313.528	344.852	68.000
312.896	345.251	68.000
313.808	344.828	69.000
313.870	345.269	69.000
312.948	345.886	69.000
313.406	345.836	69.000
313.572	345.645	69.000
314.338	346.081	69.000
315.157	345.637	69.000
315.093	345.558	69.000
314.348	345.699	69.000
314.602	345.813	69.000
309.873	357.439	70.000
309.341	357.288	70.000
309.685	357.902	70.000
309.386	357.739	71.000
309.473	357.344	71.000
316.081	345.074	72.000
316.530	344.179	72.000
316.016	343.865	73.000
316.388	343.365	73.000
309.512	356.981	74.000
309.896	357.287	74.000
310.140	357.341	74.000
309.352	357.538	74.000
150.605	332.915	75.000
150.578	333.235	75.000
329.810	333.031	76.000
329.512	333.512	76.000
331.134	331.653	77.000
331.890	332.838	77.000
330.744	332.035	77.000
330.978	330.702	77.000
309.988	357.534	78.000
309.536	357.276	78.000
309.701	357.682	78.000
309.293	357.730	78.000
309.693	357.634	78.000
309.473	357.425	78.000
309.426	357.770	78.000
148.343	329.989	79.000
147.849	330.845	79.000
149.664	331.993	79.000
309.852	358.011	80.000
310.129	357.631	80.000
309.462	357.827	80.000
309.777	357.832	80.000
309.510	357.358	80.000
179.363	173.633	81.000
179.183	173.986	81.000
179.654	174.158	81.000
178.985	174.340	81.000
179.345	174.367	81.000
178.421	174.395	81.000
178.374	174.090	81.000
178.589	173.743	81.000
178.022	173.383	81.000
147.825	331.363	82.000
147.985	331.294	82.000
309.881	357.746	83.000
309.564	357.291	83.000
309.894	357.509	83.000
309.782	357.368	83.000
309.900	357.997	84.000
309.360	358.052	84.000
309.349	358.297	85.000
310.134	357.630	85.000
309.584	357.570	85.000
310.027	357.436	86.000
309.684	357.712	86.000
309.568	357.585	86.000
309.389	357.481	87.000
309.392	357.461	87.000
309.687	357.892	87.000
309.453	357.798	87.000
474.739	146.792	88.000
474.989	146.462	88.000
474.668	145.921	88.000
474.380	145.623	88.000
474.261	145.957	88.000
473.479	146.388	88.000
473.705	145.987	88.000
473.545	145.815	88.000
473.112	145.642	88.000
473.605	145.244	88.000
473.958	144.836	88.000
474.699	144.646	88.000
474.940	144.813	88.000
475.086	144.242	88.000
475.557	144.308	88.000
476.017	144.055	88.000
476.084	143.542	88.000
476.356	143.525	88.000
476.578	143.368	88.000
476.486	143.456	88.000
476.370	143.569	88.000
309.425	357.471	89.000
309.827	357.088	89.000
155.631	176.881	90.000
155.724	175.563	90.000
153.850	174.811	90.000
-6.598	275.127	91.000
-6.411	274.933	91.000
-6.845	275.138	91.000
-6.816	275.086	91.000
-6.851	274.923	91.000
-6.111	275.099	91.000
-6.152	275.157	91.000
-6.375	275.464	91.000
-6.194	275.272	92.000
-6.581	275.212	92.000
-6.411	275.455	92.000
-6.813	275.330	92.000
-6.461	275.540	92.000
-6.716	275.864	92.000
-6.593	275.058	92.000
-6.880	274.728	92.000
-7.243	274.375	92.000
154.298	182.864	93.000
155.810	181.591	93.000
63.267	192.019	94.000
63.428	191.815	94.000
62.280	191.392	94.000
62.062	191.864	94.000
62.427	191.049	94.000
62.944	190.437	94.000
62.011	191.376	94.000
62.411	191.111	94.000
62.218	191.713	94.000
61.678	190.730	94.000
61.969	190.646	94.000
63.347	190.513	94.000
63.760	191.184	94.000
62.877	190.778	94.000
63.250	189.954	94.000
297.240	33.616	95.000
297.336	33.861	95.000
296.790	34.290	95.000
69.675	84.626	96.000
69.252	84.560	96.000
69.890	84.885	96.000
122.618	211.237	97.000
122.619	211.367	97.000
122.635	211.934	97.000
122.811	211.984	97.000
123.043	212.118	97.000
123.072	212.259	97.000
123.296	211.478	97.000
123.212	211.128	97.000
123.701	211.228	97.000
124.153	211.614	97.000
123.696	211.158	97.000
123.822	211.070	97.000
123.700	211.507	97.000
123.497	211.220	97.000
122.620	211.028	97.000
121.995	211.475	97.000
122.063	211.324	97.000
122.318	210.718	97.000
122.443	210.342	97.000
84.502	202.423	98.000
84.424	202.413	98.000
84.646	202.787	98.000
85.026	202.355	98.000
84.910	202.877	98.000
84.935	203.486	99.000
86.004	203.212	99.000
84.020	203.178	99.000
341.359	227.589	100.000
342.820	227.334	100.000
121.089	210.701	101.000
121.422	210.054	101.000
125.668	199.227	102.000
125.619	198.973	102.000
125.131	199.288	102.000
124.913	199.183	102.000
122.549	210.713	103.000
122.693	210.558	103.000
122.774	210.327	103.000
123.079	210.859	103.000
173.582	171.716	104.000
174.144	170.477	104.000
133.278	199.641	105.000
133.329	199.417	105.000
132.408	199.461	106.000
132.049	198.758	106.000
139.221	328.979	107.000
139.657	329.611	107.000
132.445	199.390	108.000
131.970	198.645	108.000
140.829	330.487	109.000
141.366	331.129	109.000
141.088	331.272	109.000
238.852	246.460	110.000
239.104	246.411	110.000
48.890	276.888	111.000
49.230	276.765	111.000
48.996	277.004	111.000
49.075	277.400	111.000
48.735	277.980	111.000
48.978	277.587	111.000
48.742	277.744	112.000
48.834	277.106	112.000
49.295	277.164	112.000
49.254	277.128	112.000
49.686	277.083	112.000
49.427	277.639	112.000
142.513	218.363	113.000
143.637	218.305	113.000
182.837	167.105	114.000
183.407	167.146	114.000
183.407	167.146	114.000
183.350	167.366	114.000
183.411	167.311	114.000
183.161	167.271	114.000
182.955	167.290	114.000
183.111	167.031	114.000
183.477	167.197	114.000
182.663	167.522	114.000
182.434	167.393	114.000
182.000	167.315	114.000
317.695	350.136	115.000
318.051	349.318	115.000
245.427	195.445	116.000
245.436	195.576	116.000
245.294	195.578	116.000
245.297	195.524	116.000
245.496	195.476	116.000
245.769	195.413	116.000
245.249	195.544	116.000
245.234	195.494	116.000
245.268	195.019	116.000
245.069	195.526	116.000
245.142	195.614	116.000
245.165	195.528	116.000
244.881	195.339	116.000
222.087	168.462	117.000
221.999	168.141	117.000
221.959	167.835	117.000
178.209	406.636	118.000
178.275	406.529	118.000
219.073	245.472	119.000
219.195	245.502	119.000
219.330	246.021	119.000
219.290	246.237	119.000
119.498	120.394	120.000
120.336	120.290	120.000
119.427	120.267	120.000
119.208	120.090	120.000
119.061	120.313	120.000
119.074	120.340	120.000
118.472	121.000	120.000
118.503	120.648	120.000
118.729	120.827	120.000
175.094	141.983	121.000
175.315	141.853	121.000
174.916	141.902	121.000
315.257	205.653	122.000
315.245	205.538	122.000
314.923	205.525	122.000
314.944	204.585	122.000
314.058	204.998	122.000
314.642	205.081	122.000
314.762	205.279	122.000
314.959	205.375	122.000
342.092	201.338	123.000
342.959	200.803	123.000
343.068	200.154	123.000
342.592	201.337	123.000
342.209	201.981	123.000
342.063	201.919	123.000
342.739	203.262	123.000
193.655	383.070	124.000
193.417	383.230	124.000
192.914	383.436	124.000
193.102	383.425	124.000
193.561	383.109	124.000
193.824	383.504	124.000
193.713	383.319	124.000
193.818	383.533	124.000
193.516	383.645	124.000
193.437	384.367	124.000
193.489	384.404	124.000
193.553	384.327	124.000
193.410	384.005	124.000
112.392	304.906	125.000
111.261	306.157	125.000
250.206	330.223	126.000
250.347	330.126	126.000
250.585	330.308	126.000
250.042	330.200	126.000
250.391	330.180	126.000
250.256	330.875	126.000
250.093	330.972	126.000
250.597	330.614	126.000
250.861	331.116	126.000
250.554	330.113	126.000
250.540	330.766	126.000
250.790	330.823	126.000
250.259	330.808	126.000
250.230	330.696	126.000
250.584	330.530	126.000
250.503	329.919	126.000
250.297	330.065	126.000
250.669	330.321	126.000
250.708	329.318	126.000
250.799	329.781	126.000
250.722	329.480	126.000
250.555	330.404	126.000
250.085	331.053	126.000
169.048	173.325	127.000
168.946	173.031	127.000
169.289	172.825	127.000
183.033	147.781	128.000
183.212	147.615	128.000
210.180	156.634	129.000
209.996	156.787	129.000
108.421	287.719	130.000
108.389	288.568	130.000
107.779	288.162	130.000
108.122	287.557	130.000
284.215	286.531	131.000
284.410	286.184	131.000
284.140	286.026	131.000
284.215	285.887	131.000
283.922	286.040	131.000
284.233	285.818	131.000
284.398	285.901	131.000
284.800	285.750	131.000
284.541	285.858	131.000
284.885	285.956	131.000
284.825	286.067	131.000
284.905	285.812	131.000
284.986	286.345	131.000
284.980	286.223	131.000
284.967	286.105	131.000
285.121	286.258	131.000
285.068	286.311	131.000
285.073	286.165	131.000
285.220	286.438	131.000
285.444	286.224	131.000
285.354	286.145	131.000
285.049	286.335	131.000
285.019	286.233	131.000
284.573	286.166	131.000
285.003	286.380	131.000
284.902	286.332	131.000
284.840	286.475	131.000
284.525	286.745	131.000
284.573	286.474	131.000
284.772	286.671	131.000
221.843	168.319	132.000
222.079	168.306	132.000
221.659	168.818	132.000
182.977	147.519	133.000
182.997	147.631	133.000
175.596	141.746	134.000
175.271	141.387	134.000
175.200	141.087	134.000
175.235	140.466	134.000
298.359	388.672	135.000
298.283	389.147	135.000
298.393	389.635	135.000
298.328	389.487	135.000
336.352	315.053	136.000
336.680	315.198	136.000
336.264	315.273	136.000
335.941	315.243	136.000
336.235	315.581	136.000
336.254	315.533	136.000
335.895	315.160	136.000
186.304	295.461	137.000
186.422	295.169	137.000
186.472	295.461	137.000
186.599	295.450	137.000
186.162	277.204	138.000
186.464	276.941	138.000
101.621	111.851	139.000
102.131	111.619	139.000
101.718	111.820	139.000
100.787	111.358	139.000
22.134	108.022	140.000
21.902	107.692	140.000
21.650	107.462	140.000
21.828	107.530	140.000
21.748	108.169	140.000
22.129	107.514	140.000
21.882	107.740	140.000
21.472	107.780	140.000
21.834	108.048	140.000
21.844	107.892	140.000
21.610	107.766	140.000
21.128	107.676	140.000
21.564	108.248	140.000
21.649	108.480	140.000
21.239	107.984	140.000
21.579	108.082	140.000
21.578	107.732	140.000
21.636	107.751	140.000
21.197	107.747	140.000
21.749	107.829	140.000
21.825	107.503	140.000
21.836	107.514	140.000
22.372	107.634	140.000
22.215	106.655	140.000
22.156	107.125	140.000
22.240	106.823	140.000
22.360	107.569	140.000
22.799	107.174	140.000
24.968	313.239	141.000
24.513	312.930	141.000
24.575	312.668	141.000
24.777	312.917	141.000
23.726	313.320	141.000
25.046	312.936	141.000
24.634	313.205	141.000
24.990	313.285	141.000
24.865	313.463	141.000
25.025	313.083	141.000
24.505	313.065	141.000
24.758	312.847	141.000
24.675	313.260	141.000
24.699	313.041	141.000
25.702	313.112	141.000
122.280	284.851	142.000
122.197	285.368	142.000
122.155	287.930	142.000
121.856	288.668	142.000
121.987	287.248	142.000
122.075	287.916	142.000
183.159	147.625	143.000
182.665	147.728	143.000
182.739	147.181	143.000
182.791	147.431	143.000
182.791	147.559	143.000
182.995	147.456	143.000
182.887	147.789	143.000
183.404	148.062	143.000
314.994	205.241	144.000
315.220	205.070	144.000
315.638	204.909	144.000
315.791	204.439	144.000
315.650	204.570	144.000
315.721	204.891	144.000
315.632	205.196	144.000
315.817	205.061	144.000
316.061	205.276	144.000
316.572	205.246	144.000
316.134	204.631	144.000
316.259	204.757	144.000
118.768	121.372	145.000
118.935	121.269	145.000
119.096	120.909	145.000
119.046	120.306	145.000
118.032	120.696	145.000
118.329	120.558	145.000
118.335	120.364	145.000
298.575	390.156	146.000
298.421	390.628	146.000
221.942	168.199	147.000
222.175	168.428	147.000
221.740	168.376	147.000
221.837	168.311	147.000
221.814	168.288	147.000
355.086	222.674	148.000
355.687	222.656	148.000
337.440	314.323	149.000
337.366	314.091	149.000
298.700	390.392	150.000
298.517	390.339	150.000
510.683	144.114	151.000
510.926	143.524	151.000
510.868	144.181	151.000
510.654	143.816	151.000
510.316	143.348	151.000
510.454	144.026	151.000
510.837	144.557	151.000
510.463	144.953	151.000
193.386	384.453	152.000
194.323	383.972	152.000
194.201	384.526	152.000
194.257	383.628	152.000
194.646	383.592	152.000
194.278	383.506	152.000
194.176	383.688	152.000
193.640	382.977	152.000
193.893	383.546	152.000
194.102	383.728	152.000
195.421	383.425	152.000
194.734	384.035	152.000
194.730	383.904	152.000
194.898	383.953	152.000
171.125	210.217	153.000
171.124	211.065	153.000
170.775	211.155	153.000
170.489	210.738	153.000
170.013	210.674	153.000
170.799	211.360	153.000
171.212	210.845	153.000
171.790	210.565	153.000
170.841	211.004	153.000
86.402	152.494	154.000
86.399	151.585	154.000
86.896	151.947	154.000
86.969	152.221	154.000
122.957	288.984	155.000
123.765	289.706	155.000
337.540	313.310	156.000
336.965	314.117	156.000
336.863	314.051	156.000
288.299	234.960	157.000
289.248	234.942	157.000
288.972	235.192	157.000
288.845	235.124	157.000
288.584	235.030	157.000
289.356	235.044	157.000
355.695	221.802	158.000
355.870	222.399	158.000
355.526	222.249	158.000
355.337	222.309	158.000
298.039	390.066	159.000
298.141	390.309	159.000
297.823	390.189	159.000
297.381	389.954	159.000
297.379	389.913	159.000
297.847	389.704	159.000
298.159	389.926	159.000
346.556	176.896	160.000
347.042	176.825	160.000
346.867	176.224	160.000
346.164	175.884	160.000
346.015	175.243	160.000
346.147	174.466	160.000
346.084	174.013	160.000
346.206	174.646	160.000
346.639	173.684	160.000
346.395	173.657	160.000
346.836	173.059	160.000
346.167	172.937	160.000
116.076	298.530	161.000
115.863	298.054	161.000
117.896	120.970	162.000
117.825	121.241	162.000
117.923	121.223	162.000
118.115	121.125	162.000
117.700	121.332	162.000
194.317	316.823	163.000
194.090	317.379	163.000
194.002	317.522	163.000
193.866	317.296	163.000
194.507	317.666	163.000
194.177	316.924	163.000
193.929	316.497	163.000
193.810	316.132	163.000
193.717	316.681	163.000
193.314	316.652	163.000
321.331	234.275	164.000
320.980	234.279	164.000
320.846	233.920	164.000
320.189	233.654	164.000
132.543	178.829	165.000
132.575	179.078	165.000
336.327	314.190	166.000
337.071	314.611	166.000
336.207	314.895	166.000
337.188	315.113	166.000
100.755	225.011	167.000
102.232	225.550	167.000
102.337	226.034	167.000
102.271	226.347	167.000
316.688	204.638	168.000
316.597	204.920	168.000
316.235	204.712	168.000
316.427	204.977	168.000
316.007	205.152	168.000
316.700	205.291	168.000
316.184	204.757	168.000
470.069	250.020	169.000
469.869	250.149	169.000
470.058	249.949	169.000
470.101	249.848	169.000
470.056	250.065	169.000
470.190	249.788	169.000
469.788	249.985	169.000
207.657	461.283	170.000
207.772	459.802	170.000
205.961	458.370	170.000
207.385	458.743	170.000
207.374	455.227	170.000
206.841	457.791	170.000
206.635	460.562	170.000
205.471	460.247	170.000
203.031	462.025	170.000
202.255	464.610	170.000
200.374	467.105	170.000
201.459	466.904	170.000
110.778	285.744	171.000
110.406	287.154	171.000
111.481	287.791	171.000
110.935	287.373	171.000
511.253	144.481	172.000
510.581	144.718	172.000
297.670	390.223	173.000
297.678	390.274	173.000
297.418	389.657	173.000
297.104	389.914	173.000
320.906	233.824	174.000
320.760	234.159	174.000
321.075	234.417	174.000
321.380	233.730	174.000
320.979	233.940	174.000
320.778	234.151	174.000
321.376	234.059	174.000
320.251	233.852	174.000
320.811	234.127	174.000
320.521	233.982	174.000
320.250	233.848	174.000
320.541	233.752	174.000
320.815	234.091	174.000
320.191	234.218	174.000
319.957	234.663	174.000
320.382	234.053	174.000
320.161	234.318	174.000
320.610	234.056	174.000
320.610	234.056	174.000
337.261	315.233	175.000
337.672	315.327	175.000
337.581	315.726	175.000
251.015	330.246	176.000
250.922	330.258	176.000
250.529	329.634	176.000
315.658	204.603	177.000
316.405	205.037	177.000
316.585	204.801	177.000
316.221	204.725	177.000
192.993	317.781	178.000
193.548	317.684	178.000
138.793	222.309	179.000
139.734	224.384	179.000
138.520	224.633	179.000
470.025	249.739	180.000
470.272	250.022	180.000
470.421	249.697	180.000
470.418	249.584	180.000
470.103	249.642	180.000
470.126	249.633	180.000
200.200	188.507	181.000
200.226	188.829	181.000
200.562	465.948	182.000
201.780	468.336	182.000
203.924	469.829	182.000
200.567	467.249	182.000
200.186	467.947	182.000
201.182	466.234	182.000
203.152	466.550	182.000
203.152	466.550	182.000
204.232	463.930	182.000
219.721	365.317	183.000
219.458	365.668	183.000
200.107	188.034	184.000
200.215	188.709	184.000
200.098	188.765	184.000
200.153	188.573	184.000
199.839	188.579	184.000
322.004	215.087	185.000
322.247	215.213	185.000
322.245	215.300	185.000
322.083	215.440	185.000
71.509	167.320	186.000
72.852	167.206	186.000
346.880	173.963	187.000
346.820	173.675	187.000
470.438	249.719	188.000
470.227	249.436	188.000
470.404	249.252	188.000
470.404	249.252	188.000
470.118	249.743	188.000
348.282	168.006	189.000
349.271	168.158	189.000
349.023	167.474	189.000
193.157	318.230	190.000
192.322	318.719	190.000
192.752	319.360	190.000
192.766	318.713	190.000
192.579	318.579	190.000
192.895	318.040	190.000
192.895	318.040	190.000
192.251	317.576	190.000
192.005	317.789	190.000
192.686	317.409	190.000
192.802	317.690	190.000
192.826	317.927	190.000
192.941	317.429	190.000
192.796	317.331	190.000
193.077	317.425	190.000
192.860	316.629	190.000
193.959	317.380	190.000
193.625	317.576	190.000
193.921	317.763	190.000
194.612	317.308	190.000
320.565	234.397	191.000
321.381	234.147	191.000
320.741	234.029	191.000
321.078	234.807	191.000
127.085	288.413	192.000
126.992	288.733	192.000
127.090	288.523	192.000
64.922	179.706	193.000
66.225	178.528	193.000
66.431	178.927	193.000
66.858	178.921	193.000
66.283	179.214	193.000
66.594	179.153	193.000
66.297	179.498	193.000
349.048	168.018	194.000
348.628	168.657	194.000
348.162	169.003	194.000
347.960	168.346	194.000
349.554	167.588	195.000
348.920	168.188	195.000
66.430	178.932	196.000
66.632	179.644	196.000
105.946	337.605	197.000
104.929	337.943	197.000
108.240	337.100	197.000
107.565	335.247	197.000
108.862	335.017	197.000
108.320	336.948	197.000
107.107	337.577	197.000
106.334	337.478	197.000
106.038	337.050	197.000
108.006	337.830	197.000
119.153	298.808	198.000
117.904	298.790	198.000
194.762	316.999	199.000
194.716	316.664	199.000
349.772	168.897	200.000
349.819	166.578	200.000
65.733	180.411	201.000
65.472	181.212	201.000
65.271	181.096	201.000
64.674	181.082	201.000
65.900	181.295	201.000
194.032	316.836	202.000
193.553	317.090	202.000
193.880	316.961	202.000
193.400	315.874	202.000
193.108	315.750	202.000
192.891	314.976	202.000
192.534	315.156	202.000
77.542	149.244	203.000
77.571	149.039	203.000
78.385	149.080	203.000
77.596	148.580	203.000
321.099	215.305	204.000
321.201	215.852	204.000
168.697	428.255	205.000
169.288	427.820	205.000
170.016	427.885	205.000
168.810	427.922	205.000
170.020	428.365	205.000
170.224	428.391	205.000
78.097	149.509	206.000
77.891	148.973	206.000
78.017	149.045	206.000
351.791	166.108	207.000
351.595	166.924	207.000
321.017	214.907	208.000
321.696	214.410	208.000
321.404	215.643	208.000
321.457	214.871	208.000
321.069	214.638	208.000
320.974	214.811	208.000
320.958	213.998	208.000
106.550	336.967	209.000
106.257	336.258	209.000
104.597	336.168	209.000
274.908	412.731	210.000
274.983	414.212	210.000
275.172	414.676	210.000
273.456	416.420	211.000
273.676	416.564	211.000
39.192	279.194	212.000
38.673	279.117	212.000
39.048	279.422	212.000
39.223	279.369	212.000
39.042	279.844	212.000
39.235	279.362	212.000
179.378	214.450	213.000
178.924	214.292	213.000
59.115	107.565	214.000
58.855	106.881	214.000
58.622	106.384	214.000
57.853	106.689	214.000
58.962	105.743	214.000
105.372	332.105	215.000
105.071	332.270	215.000
39.352	280.232	216.000
39.198	280.312	216.000
105.176	337.393	217.000
105.484	338.066	217.000
106.306	339.120	217.000
273.703	416.059	218.000
273.526	416.296	218.000
274.319	416.072	218.000
273.562	416.468	218.000
273.898	416.168	218.000
273.890	416.384	218.000
274.188	415.731	218.000
274.102	415.764	218.000
59.870	105.584	219.000
61.097	103.483	219.000
63.539	104.698	219.000
275.488	414.980	220.000
275.488	414.980	220.000
274.851	414.471	220.000
275.239	414.612	220.000
164.862	249.148	221.000
164.862	249.148	221.000
67.996	177.579	222.000
67.996	177.579	222.000
167.748	427.169	223.000
167.933	427.863	223.000
168.173	427.045	223.000
168.144	427.623	223.000
168.151	427.356	223.000
164.598	249.835	224.000
164.420	248.820	224.000
165.012	249.320	224.000
164.918	249.322	224.000
275.826	414.535	225.000
275.170	414.579	225.000
274.813	413.861	225.000
274.028	413.726	226.000
274.440	413.402	226.000
164.928	249.026	227.000
164.688	248.462	227.000
164.027	248.769	227.000
163.842	249.114	227.000
164.277	248.926	227.000
243.032	282.742	228.000
242.778	283.290	228.000
242.802	283.449	228.000
274.229	412.916	229.000
273.826	413.727	229.000
274.400	412.932	229.000
274.216	413.599	229.000
273.581	413.461	229.000
273.393	412.880	229.000
141.845	121.101	230.000
142.052	121.527	230.000
142.266	121.680	230.000
141.875	121.676	230.000
141.886	121.800	230.000
141.607	121.711	230.000
22.046	105.840	231.000
21.693	105.594	231.000
22.112	105.583	231.000
164.113	249.201	232.000
164.585	248.774	232.000
241.616	284.537	233.000
240.928	285.687	233.000
238.818	284.430	233.000
238.655	283.721	233.000
164.358	249.138	234.000
164.920	248.970	234.000
164.353	248.703	234.000
163.960	248.790	234.000
164.018	249.335	234.000
164.128	249.009	234.000
164.181	248.812	234.000
164.221	248.645	234.000
163.975	248.425	234.000
164.182	248.840	234.000
164.071	248.740	234.000
288.967	234.433	235.000
289.106	234.800	235.000
167.758	426.555	236.000
167.784	427.424	236.000
167.512	427.484	236.000
167.239	427.239	236.000
167.853	427.165	236.000
167.942	427.445	236.000
41.854	96.660	237.000
41.678	96.512	237.000
42.302	97.233	237.000
41.962	97.082	237.000
151.135	290.286	238.000
151.438	292.437	238.000
237.670	285.265	239.000
237.843	286.779	239.000
238.374	287.804	239.000
238.288	289.388	239.000
238.365	288.915	239.000
237.728	289.399	239.000
237.191	290.420	239.000
236.787	289.496	239.000
106.992	334.422	240.000
106.357	337.528	240.000
168.088	427.199	241.000
168.175	427.353	241.000
168.791	427.528	241.000
198.931	189.833	242.000
198.410	190.056	242.000
198.473	189.958	242.000
164.739	248.973	243.000
164.009	249.124	243.000
164.432	249.440	243.000
164.353	249.195	243.000
164.202	249.097	243.000
164.356	249.114	243.000
164.504	249.088	243.000
164.293	248.891	243.000
164.218	248.806	243.000
164.530	248.997	243.000
92.559	112.879	244.000
86.818	116.324	244.000
289.017	234.829	245.000
289.085	234.938	245.000
272.671	415.911	246.000
271.772	416.427	246.000
168.766	428.202	247.000
168.630	428.316	247.000
21.508	104.088	248.000
21.724	103.791	248.000
22.074	103.847	248.000
21.555	103.681	248.000
288.827	235.082	249.000
289.508	234.963	249.000
198.057	189.993	250.000
197.790	190.042	250.000
112.757	310.160	251.000
111.995	310.810	251.000
111.759	308.547	251.000
197.643	189.351	252.000
197.188	189.187	252.000
197.434	188.895	252.000
196.828	188.616	252.000
197.247	188.961	252.000
197.219	189.626	252.000
288.866	234.623	253.000
288.571	234.848	253.000
168.661	427.617	254.000
168.495	427.301	254.000
168.936	426.995	254.000
169.270	427.607	254.000
168.706	427.599	254.000
168.869	427.537	254.000
168.740	427.630	254.000
170.016	427.219	254.000
169.700	426.993	254.000
170.053	427.120	254.000
169.798	426.887	254.000
169.824	427.604	254.000
170.172	426.891	254.000
170.172	426.891	254.000
169.839	427.300	254.000
170.042	427.081	254.000
169.721	427.634	254.000
169.935	427.395	254.000
169.712	427.254	254.000
21.824	103.664	255.000
21.677	103.573	255.000
21.476	103.720	255.000
21.652	103.789	255.000
21.503	103.918	255.000
21.492	103.856	255.000
21.282	103.346	255.000
21.601	103.585	255.000
21.644	103.664	255.000
21.644	103.664	255.000
21.366	103.786	255.000
21.646	103.513	255.000
21.589	103.704	255.000
21.863	103.946	255.000
21.745	103.744	255.000
21.678	103.734	255.000
164.389	249.201	256.000
164.134	249.262	256.000
164.260	249.131	256.000
164.075	249.170	256.000
164.257	249.361	256.000
110.082	309.921	257.000
111.185	310.589	257.000
110.591	311.238	257.000
272.380	415.528	258.000
272.519	414.684	258.000
215.805	281.362	259.000
215.208	282.415	259.000
215.272	282.502	259.000
214.875	282.110	259.000
214.875	282.110	259.000
215.123	282.262	259.000
215.332	282.296	259.000
215.201	282.342	259.000
215.109	282.683	259.000
215.139	282.510	259.000
215.071	282.608	259.000
215.104	282.636	259.000
164.389	249.220	260.000
164.222	249.171	260.000
164.222	249.171	260.000
164.917	248.973	260.000
164.457	249.305	260.000
164.457	249.213	260.000
164.589	249.001	260.000
164.550	248.743	260.000
164.433	249.129	260.000
164.727	249.093	260.000
164.749	249.053	260.000
164.361	249.151	260.000
164.358	248.968	260.000
163.921	249.001	260.000
164.154	248.976	260.000
164.366	248.924	260.000
164.275	248.995	260.000
164.522	248.864	260.000
164.587	249.244	260.000
165.172	249.352	260.000
164.705	249.161	260.000
164.884	249.195	260.000
164.688	248.961	260.000
164.980	249.448	260.000
164.695	249.127	260.000
164.734	249.406	260.000
164.540	248.983	260.000
164.847	249.098	260.000
165.100	248.892	260.000
164.682	248.898	260.000
164.860	248.805	260.000
164.669	249.308	260.000
164.592	249.440	260.000
164.444	249.501	260.000
164.835	249.394	260.000
164.837	249.278	260.000
164.521	249.441	260.000
164.903	249.316	260.000
164.441	249.132	260.000
164.899	249.333	260.000
164.897	249.245	260.000
164.569	249.062	260.000
164.471	249.006	260.000
164.902	249.155	260.000
164.615	249.059	260.000
164.744	249.074	260.000
111.308	317.757	261.000
110.473	317.273	261.000
109.534	317.775	261.000
109.872	318.767	261.000
110.147	319.085	261.000
62.388	304.651	262.000
62.306	304.456	262.000
63.954	302.793	262.000
63.985	302.998	262.000
163.993	199.728	263.000
164.345	199.230	263.000
164.179	200.045	264.000
164.454	199.789	264.000
164.248	200.213	264.000
27.748	117.351	265.000
28.147	118.007	265.000
29.221	118.527	265.000
29.423	118.652	265.000
236.874	433.204	266.000
237.259	432.805	266.000
237.407	432.808	266.000
33.685	101.449	267.000
32.999	102.013	267.000
33.189	102.052	267.000
33.038	101.941	267.000
282.833	406.770	268.000
282.780	406.722	268.000
111.266	265.933	269.000
110.752	265.890	269.000
110.707	266.394	269.000
110.016	265.937	269.000
110.374	265.487	269.000
340.971	271.984	270.000
340.851	272.107	270.000
275.050	180.091	271.000
274.181	180.190	271.000
273.911	180.185	271.000
273.761	181.477	271.000
274.238	180.939	271.000
274.379	181.064	271.000
274.989	180.690	271.000
363.189	232.534	272.000
362.858	232.604	272.000
420.314	165.197	273.000
420.281	165.048	273.000
418.729	165.356	273.000
338.213	198.191	274.000
338.430	198.580	274.000
233.938	357.417	275.000
233.642	357.005	275.000
234.140	357.214	275.000
234.267	357.559	275.000
234.495	357.602	275.000
234.367	357.619	275.000
234.269	357.898	275.000
234.026	358.347	275.000
105.221	204.310	276.000
104.615	204.437	276.000
202.763	408.328	277.000
203.194	408.105	277.000
203.382	408.107	277.000
202.471	407.633	277.000
282.323	406.947	278.000
282.614	406.412	278.000
282.712	406.891	278.000
165.521	249.336	279.000
165.070	249.564	279.000
164.888	249.010	279.000
348.474	354.732	280.000
348.090	355.467	280.000
348.366	354.949	280.000
390.772	175.171	281.000
390.832	174.724	281.000
390.633	175.009	281.000
390.702	174.872	281.000
390.802	175.370	281.000
391.306	175.663	281.000
391.432	176.172	281.000
390.652	176.019	281.000
390.644	175.995	281.000
88.970	120.937	282.000
88.943	121.160	282.000
89.110	121.171	282.000
88.304	121.206	282.000
89.146	120.789	282.000
88.970	121.584	282.000
88.905	122.036	282.000
340.647	273.271	283.000
340.869	272.567	283.000
340.994	271.910	283.000
341.485	272.064	283.000
341.115	272.093	283.000
341.032	272.437	283.000
340.405	272.035	283.000
340.884	272.123	283.000
286.512	204.998	284.000
286.991	204.701	284.000
340.189	201.444	285.000
340.673	201.678	285.000
342.739	202.184	285.000
343.029	202.672	285.000
341.273	202.668	285.000
341.140	203.977	285.000
340.655	203.988	285.000
342.522	204.165	285.000
342.542	204.820	285.000
105.060	204.084	286.000
105.520	203.974	286.000
105.792	203.833	286.000
106.194	204.095	286.000
105.816	203.739	286.000
106.187	203.475	286.000
106.146	203.438	286.000
105.321	203.308	286.000
105.856	203.082	286.000
105.251	203.344	286.000
105.475	203.573	286.000
105.214	203.416	286.000
105.081	203.643	286.000
105.746	203.651	286.000
105.821	203.405	286.000
105.821	203.405	286.000
105.797	202.595	286.000
105.520	201.869	286.000
106.061	201.605	286.000
105.688	201.909	286.000
105.641	201.930	286.000
105.372	201.318	286.000
175.382	330.465	287.000
175.438	331.058	287.000
175.732	330.637	287.000
174.913	330.552	287.000
81.809	325.850	288.000
81.763	325.878	288.000
81.720	326.097	288.000
81.744	325.942	288.000
82.562	325.858	288.000
83.360	325.924	288.000
83.494	326.575	288.000
83.559	326.694	288.000
83.343	327.269	288.000
83.977	327.392	288.000
84.388	327.019	288.000
225.300	413.865	289.000
224.520	412.415	289.000
225.981	412.900	289.000
108.147	307.934	290.000
109.787	310.047	290.000
183.867	355.991	291.000
183.670	356.285	291.000
184.847	357.201	291.000
184.235	357.782	291.000
185.211	357.648	291.000
185.672	357.201	291.000
185.686	357.486	291.000
282.796	406.705	292.000
282.557	406.397	292.000
283.589	406.503	292.000
283.063	406.807	292.000
318.210	370.722	293.000
319.100	370.677	293.000
318.656	370.806	293.000
318.089	370.156	293.000
318.514	370.687	293.000
165.394	249.359	294.000
164.817	248.722	294.000
348.329	354.949	295.000
349.184	355.233	295.000
349.610	354.986	295.000
286.125	204.333	296.000
286.779	204.196	296.000
287.285	204.014	296.000
286.589	204.603	296.000
285.056	202.111	296.000
286.059	205.017	296.000
285.964	204.386	296.000
207.338	344.492	297.000
206.450	345.081	297.000
206.897	344.745	297.000
206.495	344.447	297.000
205.925	344.823	297.000
205.923	344.819	297.000
205.473	344.422	297.000
205.558	344.941	297.000
206.115	344.460	297.000
205.684	344.212	297.000
205.294	343.571	297.000
205.272	343.054	297.000
205.272	343.054	297.000
205.206	343.314	297.000
205.440	342.022	297.000
199.324	147.855	298.000
199.436	147.889	298.000
63.070	109.476	299.000
61.011	112.496	299.000
154.146	312.583	300.000
155.306	313.211	300.000
154.725	313.692	300.000
46.112	157.129	301.000
46.316	157.652	301.000
45.984	157.448	301.000
46.278	157.035	301.000
46.208	157.551	301.000
45.883	157.830	301.000
45.732	157.727	301.000
45.824	157.594	301.000
45.721	157.500	301.000
174.582	331.393	302.000
174.200	330.487	302.000
174.711	331.562	302.000
199.784	148.701	303.000
198.998	149.135	303.000
388.473	240.948	304.000
389.359	241.754	304.000
234.437	358.611	305.000
234.884	357.779	305.000
234.893	358.248	305.000
233.852	357.309	305.000
234.319	358.089	305.000
165.364	249.116	306.000
165.548	249.108	306.000
164.928	249.726	306.000
165.192	249.189	306.000
164.878	249.444	306.000
165.402	249.621	306.000
349.272	355.108	307.000
349.146	355.032	307.000
102.081	133.499	308.000
101.845	134.136	308.000
101.811	133.699	308.000
362.989	232.629	309.000
362.813	233.265	309.000
282.703	406.362	310.000
282.673	406.756	310.000
318.666	369.826	311.000
318.346	369.690	311.000
318.356	369.588	311.000
318.652	315.413	312.000
317.976	315.344	312.000
388.883	241.143	313.000
387.711	241.431	313.000
387.772	240.772	313.000
387.365	239.095	313.000
387.391	237.141	313.000
344.247	203.308	314.000
343.107	203.502	314.000
342.332	203.536	314.000
341.968	202.781	314.000
341.476	203.749	314.000
342.755	202.968	314.000
342.755	202.968	314.000
343.099	202.100	314.000
342.321	202.821	314.000
174.960	331.532	315.000
175.476	332.055	315.000
175.055	331.576	315.000
174.597	331.128	315.000
175.284	332.441	315.000
175.284	332.441	315.000
175.290	331.524	315.000
175.832	331.791	315.000
175.617	332.049	315.000
341.806	272.821	316.000
341.686	272.823	316.000
341.586	272.546	316.000
341.500	272.600	316.000
340.441	273.275	316.000
340.441	273.275	316.000
340.868	273.156	316.000
341.229	273.091	316.000
341.237	272.742	316.000
341.327	273.386	316.000
199.041	149.551	317.000
199.196	150.076	317.000
285.768	204.711	318.000
285.580	204.729	318.000
286.366	205.998	318.000
285.728	205.766	318.000
317.484	369.898	319.000
317.259	370.249	319.000
230.705	169.431	320.000
230.685	169.260	320.000
234.322	357.756	321.000
234.239	357.698	321.000
234.239	357.698	321.000
234.020	358.056	321.000
235.047	358.295	321.000
234.708	358.325	321.000
234.440	358.203	321.000
234.541	358.370	321.000
234.601	358.342	321.000
108.931	345.856	322.000
108.931	345.856	322.000
110.137	347.155	322.000
110.328	347.310	322.000
110.968	346.050	322.000
153.614	312.781	323.000
153.614	312.781	323.000
350.545	355.221	324.000
350.545	355.221	324.000
315.727	370.532	325.000
315.906	370.102	325.000
315.857	369.774	325.000
316.652	369.717	325.000
317.081	369.166	325.000
317.834	369.253	325.000
317.527	369.499	325.000
318.241	368.881	325.000
318.242	369.505	325.000
112.190	344.665	326.000
112.315	344.103	326.000
176.440	331.734	327.000
176.009	331.262	327.000
175.952	331.324	327.000
175.067	426.808	328.000
174.277	427.160	328.000
174.257	426.718	328.000
341.721	273.326	329.000
341.029	274.291	329.000
341.765	274.545	329.000
341.280	274.661	329.000
340.885	274.535	329.000
341.148	274.641	329.000
199.863	151.158	330.000
200.005	150.647	330.000
200.010	150.332	330.000
200.447	149.509	330.000
201.644	149.639	330.000
201.021	149.184	330.000
200.964	149.193	330.000
201.225	149.553	330.000
200.537	149.230	330.000
87.530	269.241	331.000
87.485	269.178	331.000
87.556	269.286	331.000
38.403	99.135	332.000
36.369	103.308	332.000
111.948	347.428	333.000
112.750	347.714	333.000
46.955	156.167	334.000
47.088	156.594	334.000
168.718	233.128	335.000
169.235	233.468	335.000
287.948	206.353	336.000
287.448	206.656	336.000
366.260	415.303	337.000
366.401	414.815	337.000
366.388	414.844	337.000
319.093	368.996	338.000
319.197	369.507	338.000
349.356	353.783	339.000
349.415	352.560	339.000
349.040	353.152	339.000
349.513	353.240	339.000
349.004	353.636	339.000
349.236	354.594	339.000
349.307	354.921	339.000
349.658	354.373	339.000
260.777	248.508	340.000
262.925	246.727	340.000
87.907	269.371	341.000
87.570	269.720	341.000
87.751	269.154	341.000
87.522	269.374	341.000
88.011	269.187	341.000
87.507	269.067	341.000
87.430	269.418	341.000
87.247	269.535	341.000
87.556	269.091	341.000
87.707	269.063	341.000
169.205	233.359	342.000
169.303	232.989	342.000
168.948	232.754	342.000
168.945	232.823	342.000
168.762	232.376	342.000
168.835	232.207	342.000
168.955	233.117	342.000
169.020	232.580	342.000
168.784	232.999	342.000
342.084	274.504	343.000
341.944	274.329	343.000
342.358	274.230	343.000
342.308	274.515	343.000
341.884	275.237	343.000
175.144	427.175	344.000
174.797	427.146	344.000
246.227	369.301	345.000
246.569	368.960	345.000
246.685	368.356	345.000
234.649	358.564	346.000
234.964	357.948	346.000
105.477	199.890	347.000
105.444	200.329	347.000
285.785	204.988	348.000
286.369	204.635	348.000
303.171	194.874	349.000
302.885	195.649	349.000
348.730	354.737	350.000
349.379	353.762	350.000
42.043	317.147	351.000
41.961	317.009	351.000
42.140	317.073	351.000
42.675	316.890	351.000
42.221	316.381	351.000
41.994	316.960	351.000
42.083	316.537	351.000
349.392	354.421	352.000
349.568	354.568	352.000
349.777	353.955	352.000
341.177	274.489	353.000
341.756	273.995	353.000
341.964	274.252	353.000
223.637	249.951	354.000
223.637	249.951	354.000
222.267	250.341	354.000
222.396	249.892	354.000
223.094	250.251	354.000
224.228	251.002	354.000
224.245	250.753	354.000
223.831	250.759	354.000
224.130	251.134	354.000
224.362	250.733	354.000
224.237	250.935	354.000
224.283	250.622	354.000
223.977	251.164	354.000
224.263	251.250	354.000
224.050	251.247	354.000
223.649	251.124	354.000
224.232	250.814	354.000
223.453	250.120	354.000
223.527	250.085	354.000
223.158	249.977	354.000
222.163	250.425	354.000
221.442	249.806	354.000
221.199	250.149	354.000
220.773	250.442	354.000
220.337	250.309	354.000
219.635	250.460	354.000
219.786	250.088	354.000
220.160	250.023	354.000
219.906	250.070	354.000
219.934	249.439	354.000
220.040	249.406	354.000
220.362	249.498	354.000
220.144	249.538	354.000
220.268	249.390	354.000
220.045	249.434	354.000
220.177	249.640	354.000
220.223	249.449	354.000
219.952	249.454	354.000
220.193	249.639	354.000
220.276	249.687	354.000
220.120	249.821	354.000
220.449	249.773	354.000
220.543	249.533	354.000
220.755	249.717	354.000
220.110	249.724	354.000
220.220	249.836	354.000
220.308	249.873	354.000
220.317	249.738	354.000
220.577	249.952	354.000
219.956	249.940	354.000
219.925	250.342	354.000
219.928	249.851	354.000
219.898	250.180	354.000
220.339	250.517	354.000
219.962	250.021	354.000
220.194	250.293	354.000
220.020	250.161	354.000
219.873	250.232	354.000
219.955	250.043	354.000
220.361	250.302	354.000
220.572	250.367	354.000
220.251	251.104	354.000
220.146	250.162	354.000
220.374	250.077	354.000
220.292	250.143	354.000
220.418	249.971	354.000
220.233	250.072	354.000
219.974	249.771	354.000
247.661	369.072	355.000
247.341	369.285	355.000
248.038	369.609	355.000
249.103	368.726	355.000
249.705	367.323	355.000
250.020	368.085	355.000
249.087	368.497	355.000
248.582	368.634	355.000
248.595	368.875	355.000
248.217	370.495	355.000
248.830	370.805	355.000
248.740	371.769	355.000
87.683	268.422	356.000
87.470	269.074	356.000
87.251	269.173	356.000
87.722	269.448	356.000
341.648	274.405	357.000
341.754	274.796	357.000
300.539	192.128	358.000
301.585	192.216	358.000
301.834	192.549	358.000
302.375	191.644	358.000
349.887	354.860	359.000
348.987	354.904	359.000
235.379	358.072	360.000
235.219	358.437	360.000
342.729	274.903	361.000
343.047	275.096	361.000
342.733	275.215	361.000
342.701	274.924	361.000
343.599	275.096	361.000
342.580	275.089	361.000
249.440	373.319	362.000
250.532	372.932	362.000
251.450	374.237	362.000
252.492	373.959	362.000
252.890	372.377	362.000
252.327	371.588	362.000
251.206	373.327	362.000
87.525	269.182	363.000
87.228	268.852	363.000
234.561	359.033	364.000
234.527	358.240	364.000
234.177	357.929	364.000
87.275	268.994	365.000
87.612	269.276	365.000
250.806	373.349	366.000
250.635	374.037	366.000
249.688	374.574	366.000
343.275	274.054	367.000
343.595	274.269	367.000
343.080	274.328	367.000
343.020	274.458	367.000
87.997	269.256	368.000
87.075	269.070	368.000
87.317	268.817	368.000
106.287	288.257	369.000
107.536	289.281	369.000
106.525	289.708	369.000
106.792	291.380	369.000
105.870	292.210	369.000
248.988	374.590	370.000
249.170	375.443	370.000
249.731	375.371	370.000
254.125	414.742	371.000
254.112	414.607	371.000
254.150	414.277	371.000
254.109	414.899	371.000
253.966	414.648	371.000
254.151	414.748	371.000
254.113	414.884	371.000
253.780	414.105	371.000
253.877	414.218	371.000
253.977	414.667	371.000
253.969	414.402	371.000
253.749	414.932	371.000
253.951	414.607	371.000
253.898	414.657	371.000
254.215	414.576	371.000
254.129	414.542	371.000
254.005	414.672	371.000
254.297	414.588	371.000
254.268	414.689	371.000
254.075	414.763	371.000
254.232	414.435	371.000
254.081	414.543	371.000
254.105	414.642	371.000
254.036	414.321	371.000
249.553	374.879	372.000
249.454	374.470	372.000
250.169	374.191	372.000
249.410	374.289	372.000
343.403	275.955	373.000
343.359	275.187	373.000
343.753	274.959	373.000
87.514	268.917	374.000
87.986	268.847	374.000
87.773	268.695	374.000
87.977	269.042	374.000
106.631	291.735	375.000
106.707	291.599	375.000
381.082	279.196	376.000
380.544	280.237	376.000
87.827	268.892	377.000
87.742	268.470	377.000
87.605	268.970	377.000
87.390	269.267	377.000
87.822	268.941	377.000
106.343	292.369	378.000
107.491	292.706	378.000
106.608	293.571	378.000
106.596	294.757	378.000
105.192	295.829	378.000
105.280	296.499	378.000
105.331	295.845	378.000
105.364	296.085	378.000
105.501	295.940	378.000
105.257	295.521	378.000
105.613	296.300	378.000
381.181	279.423	379.000
380.652	278.816	379.000
199.039	322.684	380.000
198.631	322.289	380.000
382.124	280.932	381.000
382.164	279.424	381.000
381.379	279.664	381.000
380.621	279.537	381.000
381.773	280.290	381.000
139.656	223.885	382.000
140.898	225.443	382.000
220.269	249.699	383.000
220.182	249.818	383.000
220.540	250.071	383.000
220.452	249.731	383.000
220.490	249.581	383.000
220.795	250.085	383.000
220.508	250.133	383.000
220.782	250.078	383.000
221.562	249.959	383.000
27.260	320.053	384.000
[truncated: 15,580 more rows]
