# Supplementary material for: The transpeptidase PBP2 governs initial localization and activity of the major cell-wall synthesis machinery in E. coli
Source: eLife. 2020 Feb 20;9:e50629. doi: 10.7554/eLife.50629 (PMC7089770; doi:10.7554/eLife.50629)
Supplement: Source data 1. [file elife-50629-data1.zip › data/fast/PAmCherry/RodZdepl12h_2.txt]

X Y ID
236.606	15.613	1.000
236.488	15.412	1.000
236.823	15.248	1.000
236.764	15.537	1.000
236.262	15.821	1.000
181.953	41.072	2.000
182.278	41.009	2.000
304.416	11.226	3.000
304.289	10.907	3.000
304.351	10.961	3.000
304.342	10.384	3.000
38.050	113.453	4.000
38.257	112.674	4.000
243.625	70.666	5.000
242.974	71.226	5.000
310.526	88.104	6.000
310.327	87.541	6.000
413.493	62.425	7.000
413.730	62.046	7.000
413.376	62.206	7.000
339.021	119.604	8.000
338.292	119.792	8.000
338.643	119.768	8.000
338.657	119.763	8.000
338.680	119.908	8.000
338.583	119.845	8.000
338.604	119.759	8.000
338.720	120.055	8.000
338.641	119.977	8.000
338.515	120.021	8.000
338.439	119.822	8.000
338.663	119.765	8.000
338.494	119.963	8.000
338.484	119.917	8.000
338.622	119.795	8.000
338.628	119.595	8.000
338.844	119.903	8.000
338.830	119.810	8.000
338.493	119.929	8.000
338.612	119.858	8.000
338.736	120.000	8.000
338.623	119.694	8.000
338.549	119.694	8.000
338.539	119.821	8.000
338.604	119.755	8.000
339.109	120.064	8.000
51.435	255.757	9.000
51.141	255.494	9.000
50.931	255.337	9.000
50.898	255.371	9.000
51.075	255.927	9.000
50.770	255.999	9.000
51.242	255.976	9.000
50.652	255.786	9.000
51.084	255.707	9.000
51.418	254.908	9.000
51.158	255.425	9.000
50.951	255.704	9.000
50.670	255.487	9.000
50.935	255.731	9.000
50.949	255.389	9.000
50.375	256.061	9.000
458.441	118.928	10.000
458.539	118.814	10.000
458.607	118.926	10.000
324.463	169.961	11.000
324.255	169.709	11.000
323.922	169.588	11.000
324.343	169.563	11.000
324.328	169.758	11.000
324.502	170.024	11.000
324.759	169.468	11.000
165.638	258.773	12.000
166.092	259.397	12.000
373.358	198.594	13.000
373.153	197.890	13.000
373.276	198.322	13.000
372.408	199.238	13.000
372.588	198.314	13.000
371.854	197.465	13.000
372.519	198.157	13.000
372.094	200.066	13.000
371.726	197.512	13.000
372.508	198.302	13.000
372.520	199.451	13.000
373.622	201.263	13.000
311.274	241.999	14.000
310.547	242.002	14.000
310.400	242.080	14.000
319.321	274.140	15.000
319.277	274.135	15.000
319.521	274.133	15.000
319.947	274.131	15.000
319.794	274.630	15.000
319.981	274.417	15.000
319.250	273.979	15.000
319.454	274.168	15.000
319.235	274.220	15.000
319.351	274.161	15.000
319.905	274.135	15.000
319.673	274.229	15.000
319.486	273.993	15.000
319.487	274.356	15.000
319.441	274.399	15.000
319.320	274.304	15.000
319.164	274.150	15.000
319.080	274.364	15.000
318.870	274.463	15.000
437.556	270.961	16.000
437.547	270.784	16.000
437.292	271.046	16.000
437.458	270.660	16.000
436.856	270.618	16.000
437.578	270.973	16.000
265.607	348.674	17.000
264.971	347.435	17.000
263.505	345.650	17.000
346.167	64.578	18.000
346.473	64.893	18.000
346.395	64.546	18.000
346.341	64.489	18.000
346.339	64.495	18.000
476.239	148.431	19.000
476.608	148.762	19.000
476.382	148.321	19.000
300.115	153.833	20.000
299.996	153.131	20.000
300.215	153.168	20.000
268.101	189.896	21.000
268.074	190.929	21.000
329.728	224.456	22.000
329.390	225.864	22.000
329.355	225.708	22.000
153.846	433.171	23.000
153.723	432.481	23.000
242.843	70.416	24.000
243.239	70.014	24.000
242.774	69.440	24.000
242.538	69.624	24.000
243.377	71.598	24.000
243.409	71.124	24.000
243.304	70.721	24.000
242.915	71.544	24.000
340.355	179.280	25.000
340.026	179.794	25.000
340.052	179.608	25.000
38.003	113.347	26.000
37.996	113.190	26.000
38.340	113.105	26.000
443.040	85.188	27.000
442.574	85.535	27.000
458.615	119.061	28.000
458.250	118.884	28.000
458.461	118.783	28.000
458.356	118.756	28.000
458.311	118.904	28.000
458.447	118.785	28.000
458.529	118.873	28.000
458.425	118.732	28.000
458.553	118.647	28.000
458.532	118.860	28.000
458.624	118.704	28.000
458.627	118.730	28.000
458.580	118.947	28.000
458.509	118.757	28.000
458.368	118.944	28.000
458.605	118.693	28.000
458.510	118.809	28.000
458.367	118.662	28.000
458.259	118.836	28.000
458.387	118.756	28.000
458.709	118.850	28.000
458.416	118.857	28.000
458.624	118.828	28.000
383.604	252.097	29.000
384.476	251.907	29.000
199.306	69.726	30.000
199.978	70.422	30.000
413.766	62.015	31.000
413.528	61.792	31.000
413.619	61.824	31.000
413.586	62.322	31.000
413.808	61.994	31.000
413.357	62.003	31.000
413.594	61.922	31.000
413.652	62.153	31.000
413.646	61.872	31.000
413.661	61.746	31.000
413.748	61.909	31.000
413.460	61.956	31.000
413.589	61.918	31.000
413.784	61.934	31.000
413.579	62.025	31.000
413.707	61.947	31.000
413.395	61.981	31.000
413.654	61.987	31.000
413.573	61.853	31.000
413.306	62.046	31.000
413.471	62.007	31.000
413.770	61.969	31.000
413.679	61.800	31.000
413.680	62.090	31.000
413.669	61.851	31.000
413.649	62.080	31.000
413.576	62.023	31.000
413.586	61.848	31.000
413.824	62.056	31.000
413.421	61.958	31.000
413.466	61.903	31.000
413.640	62.099	31.000
413.608	61.832	31.000
413.633	61.846	31.000
413.723	62.329	31.000
413.343	62.024	31.000
413.581	61.923	31.000
413.897	61.886	31.000
413.938	61.982	31.000
428.050	124.438	32.000
427.718	124.729	32.000
427.938	124.279	32.000
427.782	124.208	32.000
427.519	124.105	32.000
427.835	124.206	32.000
427.862	124.502	32.000
427.819	124.453	32.000
427.719	124.529	32.000
427.911	124.937	32.000
428.355	124.719	32.000
428.642	124.782	32.000
428.754	124.833	32.000
428.516	124.725	32.000
428.744	125.611	32.000
427.922	126.173	32.000
427.934	126.182	32.000
166.168	260.157	33.000
164.111	260.077	33.000
164.616	259.396	33.000
164.965	258.794	33.000
165.121	258.397	33.000
164.787	259.331	33.000
164.691	259.604	33.000
164.453	260.208	33.000
164.384	260.357	33.000
158.646	65.725	34.000
158.760	65.445	34.000
278.769	24.326	35.000
278.576	24.810	35.000
181.807	40.900	36.000
181.876	41.148	36.000
181.617	40.133	36.000
181.891	39.790	36.000
396.563	11.690	37.000
396.718	11.609	37.000
396.463	11.288	37.000
426.914	37.713	38.000
427.212	37.034	38.000
427.320	36.957	38.000
230.561	188.987	39.000
230.012	187.414	39.000
430.447	146.990	40.000
430.421	146.827	40.000
451.672	148.501	41.000
451.584	148.115	41.000
451.705	148.570	41.000
451.765	148.469	41.000
420.257	243.803	42.000
420.895	243.050	42.000
200.252	32.817	43.000
200.329	33.400	43.000
304.373	10.951	44.000
304.229	10.905	44.000
304.428	11.017	44.000
304.462	11.048	44.000
304.250	10.727	44.000
304.295	10.979	44.000
304.229	10.871	44.000
303.985	10.416	44.000
38.338	111.633	45.000
38.146	112.487	45.000
346.347	64.404	46.000
346.127	64.556	46.000
346.640	64.787	46.000
346.166	65.234	46.000
346.723	64.820	46.000
346.242	64.623	46.000
346.628	64.726	46.000
345.773	64.248	46.000
299.580	116.615	47.000
299.243	116.708	47.000
299.607	116.988	47.000
299.494	117.162	47.000
298.916	116.622	47.000
298.930	117.058	47.000
299.952	116.298	47.000
299.516	117.049	47.000
403.095	124.850	48.000
403.922	124.792	48.000
137.524	223.998	49.000
137.524	223.797	49.000
137.533	223.731	49.000
136.606	223.540	49.000
136.244	223.439	49.000
437.375	270.468	50.000
437.650	270.049	50.000
310.057	242.467	51.000
310.072	242.200	51.000
310.213	242.106	51.000
236.918	16.268	52.000
236.416	16.387	52.000
373.573	-1.934	53.000
374.238	-0.554	53.000
229.563	186.829	54.000
230.735	185.771	54.000
231.124	186.545	54.000
472.453	271.625	55.000
472.829	272.776	55.000
472.459	273.594	55.000
474.758	270.399	55.000
156.361	63.567	56.000
158.003	64.705	56.000
310.226	86.420	57.000
310.322	87.430	57.000
421.034	243.331	58.000
421.287	243.623	58.000
421.652	243.240	58.000
421.466	243.705	58.000
421.534	243.953	58.000
421.586	243.742	58.000
261.793	321.551	59.000
261.700	321.124	59.000
261.788	321.352	59.000
262.184	321.741	59.000
261.876	321.531	59.000
261.765	321.776	59.000
262.507	321.796	59.000
262.800	322.079	59.000
262.936	322.218	59.000
262.757	322.436	59.000
341.333	-15.604	60.000
341.252	-15.418	60.000
341.612	-15.058	60.000
340.986	-14.809	60.000
373.049	200.853	61.000
373.469	198.545	61.000
372.507	199.853	61.000
372.015	199.365	61.000
373.433	201.613	61.000
372.476	197.504	61.000
373.283	198.268	61.000
372.684	200.003	61.000
244.108	70.718	62.000
243.073	71.365	62.000
229.970	185.910	63.000
229.789	185.950	63.000
230.065	187.020	63.000
229.075	188.475	63.000
229.022	188.245	63.000
161.292	66.798	64.000
158.068	64.430	64.000
158.619	63.516	64.000
310.366	86.671	65.000
309.710	86.466	65.000
200.804	33.714	66.000
201.322	33.654	66.000
201.101	33.666	66.000
201.125	33.731	66.000
200.884	33.535	66.000
200.875	33.822	66.000
201.107	33.729	66.000
200.876	33.882	66.000
200.944	33.843	66.000
201.250	33.538	66.000
201.022	34.008	66.000
200.960	33.669	66.000
201.196	33.847	66.000
201.131	33.566	66.000
200.822	33.992	66.000
200.944	33.541	66.000
201.293	33.564	66.000
201.213	33.809	66.000
201.387	33.743	66.000
201.174	33.664	66.000
201.046	33.689	66.000
201.311	33.502	66.000
200.777	33.881	66.000
200.852	34.074	66.000
201.045	34.141	66.000
201.485	33.655	66.000
200.945	33.637	66.000
200.805	33.957	66.000
200.924	33.508	66.000
201.086	33.597	66.000
228.198	79.684	67.000
227.815	78.676	67.000
324.266	168.947	68.000
324.725	170.342	68.000
324.577	170.046	68.000
324.176	169.500	68.000
323.952	170.153	68.000
437.089	270.635	69.000
437.223	270.567	69.000
437.743	271.312	69.000
271.690	62.066	70.000
271.022	61.509	70.000
346.512	64.811	71.000
346.285	64.834	71.000
346.185	64.929	71.000
346.514	63.965	71.000
346.083	63.952	71.000
346.540	64.061	71.000
346.285	64.478	71.000
346.317	64.474	71.000
298.408	117.264	72.000
298.694	116.657	72.000
298.335	116.995	72.000
298.539	116.924	72.000
25.305	229.529	73.000
24.952	229.116	73.000
25.014	229.224	73.000
27.163	229.655	73.000
51.545	255.790	74.000
50.927	255.190	74.000
50.616	255.836	74.000
51.327	255.453	74.000
202.934	279.508	75.000
202.576	279.793	75.000
203.835	280.713	75.000
243.481	71.725	76.000
243.301	70.876	76.000
267.758	186.900	77.000
267.206	186.550	77.000
47.625	180.920	78.000
48.071	180.757	78.000
451.112	148.024	79.000
451.368	148.577	79.000
451.964	148.158	79.000
451.694	148.594	79.000
451.970	148.422	79.000
156.068	65.797	80.000
153.597	63.241	80.000
227.646	190.187	81.000
227.637	190.456	81.000
227.292	190.885	81.000
137.438	223.464	82.000
137.548	223.585	82.000
319.334	273.973	83.000
319.931	273.948	83.000
319.600	273.822	83.000
319.633	273.966	83.000
320.091	274.316	83.000
319.829	274.556	83.000
319.126	274.170	83.000
319.597	274.027	83.000
319.030	274.218	83.000
319.221	274.117	83.000
319.624	274.299	83.000
319.172	274.582	83.000
319.155	274.197	83.000
437.428	271.206	84.000
437.623	270.602	84.000
198.697	69.430	85.000
199.051	69.651	85.000
51.005	255.353	86.000
50.973	255.503	86.000
51.250	255.813	86.000
51.059	255.601	86.000
50.553	255.949	86.000
51.029	255.846	86.000
50.999	255.435	86.000
372.376	198.316	87.000
371.783	198.386	87.000
421.148	242.835	88.000
421.207	243.131	88.000
27.085	230.487	89.000
26.694	230.295	89.000
263.414	322.548	90.000
263.003	322.477	90.000
154.643	64.579	91.000
154.537	62.280	91.000
158.869	65.003	91.000
158.001	64.083	91.000
157.320	63.583	91.000
165.568	259.839	92.000
165.428	259.632	92.000
199.153	69.856	93.000
199.652	69.328	93.000
227.535	191.855	94.000
227.685	191.025	94.000
228.939	191.481	94.000
230.096	192.383	94.000
231.024	192.057	94.000
324.069	167.486	95.000
324.451	167.361	95.000
325.321	168.063	95.000
324.876	168.239	95.000
203.532	279.981	96.000
203.992	280.006	96.000
203.756	279.542	96.000
203.068	279.862	96.000
203.518	279.361	96.000
203.423	279.643	96.000
203.587	279.844	96.000
203.452	280.068	96.000
203.593	280.380	96.000
203.996	280.041	96.000
203.883	279.799	96.000
437.320	270.997	97.000
437.252	270.669	97.000
437.018	270.534	97.000
437.108	271.150	97.000
437.143	270.687	97.000
437.083	270.608	97.000
437.142	270.617	97.000
238.968	212.964	98.000
238.661	212.378	98.000
238.641	213.406	98.000
478.752	270.325	99.000
477.613	270.774	99.000
478.952	271.315	99.000
482.165	272.350	99.000
483.210	273.205	99.000
346.100	64.418	100.000
345.759	63.989	100.000
452.178	148.450	101.000
451.948	148.331	101.000
373.781	198.831	102.000
372.905	197.941	102.000
372.686	197.652	102.000
371.654	198.245	102.000
184.077	78.817	103.000
184.060	79.580	103.000
380.331	172.531	104.000
381.034	172.398	104.000
338.482	119.766	105.000
338.308	120.018	105.000
338.639	119.673	105.000
338.522	119.891	105.000
338.449	120.043	105.000
264.054	321.515	106.000
263.354	322.270	106.000
346.297	64.295	107.000
346.167	64.483	107.000
346.377	64.411	107.000
346.120	64.352	107.000
452.267	147.425	108.000
452.513	147.932	108.000
452.804	148.272	108.000
453.163	147.983	108.000
461.016	103.087	109.000
460.355	104.235	109.000
459.362	102.503	109.000
242.549	69.880	110.000
242.561	69.896	110.000
25.463	229.238	111.000
25.119	229.020	111.000
24.778	228.965	111.000
24.947	228.928	111.000
24.946	228.658	111.000
24.929	229.142	111.000
324.790	169.653	112.000
324.228	168.330	112.000
323.827	168.673	112.000
324.364	168.700	112.000
324.412	168.307	112.000
324.846	168.006	112.000
421.250	242.685	113.000
421.108	242.419	113.000
483.129	273.106	114.000
482.811	274.219	114.000
483.742	275.011	114.000
483.470	275.620	114.000
485.070	276.346	114.000
199.761	69.805	115.000
199.053	69.959	115.000
437.127	270.250	116.000
437.156	270.060	116.000
372.868	196.994	117.000
372.515	196.679	117.000
372.639	197.634	117.000
372.766	198.560	117.000
371.676	197.462	117.000
372.764	197.896	117.000
243.411	70.114	118.000
242.685	69.766	118.000
242.898	70.032	118.000
461.295	101.359	119.000
461.544	101.363	119.000
463.024	101.544	119.000
421.650	243.311	120.000
421.662	242.708	120.000
311.801	348.244	121.000
311.852	348.971	121.000
230.830	191.863	122.000
230.110	191.481	122.000
338.468	119.886	123.000
338.567	119.619	123.000
338.645	119.643	123.000
338.727	119.776	123.000
338.726	119.748	123.000
338.627	119.826	123.000
182.054	40.426	124.000
181.695	40.515	124.000
181.958	41.060	124.000
181.780	41.184	124.000
266.579	189.256	125.000
266.219	189.170	125.000
266.208	189.763	125.000
311.339	348.369	126.000
311.917	348.969	126.000
311.704	348.847	126.000
311.892	349.165	126.000
311.398	349.825	126.000
199.038	69.775	127.000
200.010	69.849	127.000
203.041	279.875	128.000
203.639	279.523	128.000
203.201	278.874	128.000
421.253	243.018	129.000
421.569	243.445	129.000
421.689	243.133	129.000
373.376	202.520	130.000
372.660	198.456	130.000
372.847	197.369	130.000
371.509	198.492	130.000
371.987	198.854	130.000
372.621	199.414	130.000
373.135	197.587	130.000
369.445	310.134	131.000
370.828	308.959	131.000
371.055	308.816	131.000
356.493	347.843	132.000
355.990	343.786	132.000
355.674	344.240	132.000
354.782	343.862	132.000
355.206	343.221	132.000
432.748	308.318	133.000
432.854	307.758	133.000
372.575	3.196	134.000
369.084	-0.082	134.000
401.503	130.942	135.000
401.325	131.722	135.000
284.954	53.068	136.000
284.709	52.729	136.000
284.652	53.102	136.000
284.506	53.120	136.000
284.963	53.032	136.000
284.862	53.055	136.000
284.817	53.076	136.000
285.033	53.016	136.000
284.743	52.890	136.000
284.921	53.580	136.000
285.061	52.874	136.000
284.646	53.002	136.000
284.675	53.119	136.000
284.532	52.895	136.000
284.357	53.034	136.000
284.919	52.766	136.000
284.638	53.223	136.000
284.984	53.049	136.000
284.677	53.101	136.000
284.813	52.989	136.000
285.070	53.033	136.000
284.746	52.950	136.000
284.679	53.298	136.000
284.966	53.030	136.000
284.660	52.840	136.000
284.719	52.987	136.000
285.005	53.075	136.000
284.725	52.994	136.000
284.664	53.179	136.000
284.802	53.293	136.000
284.754	52.278	136.000
284.482	53.134	136.000
284.654	53.228	136.000
284.893	53.105	136.000
285.235	52.838	136.000
284.957	52.540	136.000
284.890	52.791	136.000
284.620	52.837	136.000
284.836	53.056	136.000
284.729	53.081	136.000
284.950	53.117	136.000
284.644	53.246	136.000
284.883	52.911	136.000
284.937	53.397	136.000
284.835	53.192	136.000
284.709	52.941	136.000
284.873	52.927	136.000
284.748	53.309	136.000
284.908	53.000	136.000
284.590	53.073	136.000
284.520	53.068	136.000
284.519	52.872	136.000
284.720	53.090	136.000
284.745	53.097	136.000
284.586	53.103	136.000
284.787	53.175	136.000
284.733	53.195	136.000
284.742	53.116	136.000
284.560	53.241	136.000
284.513	52.806	136.000
284.991	53.001	136.000
284.765	53.076	136.000
284.643	53.090	136.000
284.674	53.214	136.000
284.874	53.073	136.000
284.623	53.051	136.000
284.798	52.935	136.000
284.607	52.957	136.000
50.853	255.407	137.000
51.211	255.916	137.000
50.929	255.219	137.000
50.805	255.615	137.000
51.259	255.524	137.000
51.089	255.552	137.000
50.631	255.191	137.000
51.044	255.539	137.000
50.705	254.861	137.000
51.011	255.433	137.000
50.787	255.684	137.000
51.020	255.140	137.000
50.729	255.744	137.000
50.958	255.856	137.000
51.135	255.502	137.000
51.141	255.911	137.000
50.630	255.259	137.000
51.091	255.674	137.000
51.079	255.224	137.000
51.381	255.716	137.000
51.039	255.725	137.000
51.044	255.418	137.000
51.208	255.813	137.000
50.914	255.326	137.000
50.877	255.160	137.000
51.015	255.948	137.000
50.833	256.248	137.000
51.450	255.595	137.000
51.010	255.843	137.000
50.542	256.275	137.000
51.128	255.915	137.000
50.782	255.805	137.000
50.820	255.864	137.000
51.200	255.788	137.000
50.846	255.788	137.000
50.771	255.496	137.000
51.004	255.377	137.000
51.102	255.418	137.000
50.928	255.649	137.000
345.784	64.013	138.000
346.166	64.412	138.000
346.663	64.468	138.000
346.589	64.722	138.000
346.350	64.693	138.000
345.604	64.561	138.000
346.038	64.319	138.000
346.786	64.433	138.000
346.300	64.483	138.000
346.280	64.267	138.000
346.194	64.506	138.000
346.223	65.009	138.000
346.444	64.532	138.000
346.245	64.403	138.000
346.682	64.619	138.000
346.078	64.817	138.000
346.744	64.143	138.000
346.512	64.417	138.000
346.352	64.337	138.000
413.894	62.063	139.000
413.204	62.106	139.000
413.914	61.894	139.000
413.798	61.907	139.000
413.752	62.019	139.000
413.410	61.732	139.000
413.791	61.926	139.000
413.625	61.887	139.000
413.405	61.950	139.000
413.258	61.797	139.000
413.615	62.031	139.000
413.789	61.853	139.000
413.600	61.807	139.000
413.325	62.161	139.000
413.610	62.276	139.000
414.001	61.879	139.000
413.658	62.030	139.000
413.454	62.023	139.000
413.382	62.040	139.000
413.978	61.980	139.000
413.684	61.869	139.000
413.492	61.887	139.000
413.506	62.104	139.000
413.507	61.828	139.000
413.580	62.044	139.000
413.663	62.194	139.000
413.531	62.037	139.000
413.539	62.010	139.000
413.534	62.008	139.000
413.844	62.020	139.000
413.230	61.998	139.000
413.314	62.134	139.000
338.293	119.527	140.000
338.574	119.831	140.000
338.676	120.165	140.000
338.591	119.955	140.000
338.611	119.955	140.000
338.539	119.952	140.000
338.438	119.842	140.000
338.553	119.683	140.000
338.542	119.829	140.000
338.618	119.650	140.000
338.501	119.803	140.000
338.653	119.678	140.000
338.449	119.934	140.000
338.601	119.868	140.000
338.561	120.037	140.000
338.521	119.873	140.000
338.636	119.878	140.000
338.450	119.845	140.000
268.015	189.473	141.000
268.285	189.497	141.000
268.349	190.001	141.000
268.333	190.297	141.000
267.846	190.020	141.000
267.513	190.190	141.000
267.516	189.553	141.000
242.482	70.071	142.000
242.450	70.137	142.000
242.892	71.135	142.000
402.184	128.961	143.000
403.550	129.797	143.000
404.716	129.496	143.000
264.281	116.555	144.000
264.437	115.842	144.000
264.486	115.166	144.000
508.416	276.724	145.000
508.285	276.199	145.000
508.584	276.281	145.000
508.506	276.362	145.000
375.208	330.960	146.000
374.913	330.839	146.000
374.935	330.913	146.000
374.922	330.871	146.000
375.104	330.811	146.000
372.440	197.603	147.000
372.552	197.994	147.000
372.230	198.740	147.000
371.955	200.295	147.000
372.053	199.123	147.000
372.829	196.215	147.000
373.071	196.049	147.000
373.747	200.325	147.000
371.759	199.859	147.000
422.050	243.932	148.000
422.018	243.619	148.000
421.466	244.140	148.000
421.426	244.017	148.000
421.895	244.115	148.000
422.086	243.383	148.000
324.466	167.429	149.000
324.410	167.995	149.000
355.840	196.513	150.000
356.005	197.654	150.000
24.989	229.188	151.000
24.651	229.284	151.000
320.589	151.106	152.000
320.518	151.379	152.000
320.504	151.040	152.000
242.655	70.527	153.000
243.048	70.579	153.000
242.217	70.274	153.000
230.639	186.501	154.000
230.645	186.005	154.000
228.090	185.890	154.000
228.345	185.894	154.000
228.596	185.398	154.000
229.075	186.824	154.000
266.917	189.112	155.000
266.173	188.950	155.000
266.225	188.530	155.000
266.234	188.745	155.000
265.994	189.448	155.000
208.056	49.954	156.000
207.897	49.675	156.000
208.111	49.795	156.000
207.636	49.826	156.000
206.958	50.201	156.000
207.341	49.333	156.000
207.079	49.967	156.000
206.834	49.858	156.000
207.134	49.545	156.000
207.147	49.662	156.000
206.719	49.564	156.000
206.936	49.559	156.000
206.818	49.318	156.000
206.780	49.752	156.000
206.671	49.751	156.000
207.550	50.068	156.000
207.726	49.045	156.000
207.130	49.584	156.000
207.661	49.406	156.000
207.700	49.659	156.000
207.746	49.747	156.000
207.803	50.026	156.000
208.146	50.199	156.000
207.797	50.276	156.000
207.899	50.127	156.000
207.670	50.173	156.000
207.936	49.891	156.000
346.359	64.860	157.000
345.941	64.530	157.000
346.094	64.544	157.000
346.024	64.836	157.000
345.789	64.811	157.000
346.214	64.335	157.000
345.992	64.135	157.000
346.459	64.509	157.000
345.854	64.362	157.000
345.854	64.899	157.000
346.302	64.896	157.000
346.449	64.589	157.000
346.529	64.110	157.000
346.190	64.970	157.000
346.734	64.439	157.000
345.841	64.256	157.000
346.199	64.605	157.000
24.926	229.287	158.000
24.999	228.899	158.000
411.203	342.127	159.000
410.294	341.613	159.000
409.022	341.274	159.000
409.230	340.479	159.000
241.897	69.716	160.000
242.483	70.633	160.000
242.280	70.276	160.000
323.832	168.213	161.000
324.194	168.448	161.000
25.094	228.880	162.000
25.257	228.789	162.000
267.115	188.835	163.000
266.206	187.518	163.000
372.240	199.269	164.000
372.293	197.780	164.000
371.979	199.271	164.000
372.521	197.838	164.000
437.215	270.507	165.000
437.059	270.310	165.000
375.202	330.773	166.000
374.907	330.838	166.000
374.885	330.667	166.000
374.928	330.884	166.000
374.904	330.988	166.000
374.748	330.753	166.000
374.820	331.266	166.000
374.948	330.943	166.000
375.064	331.247	166.000
375.179	330.896	166.000
375.266	330.912	166.000
375.207	330.592	166.000
374.946	330.959	166.000
375.018	331.023	166.000
375.015	330.909	166.000
374.751	331.420	166.000
182.910	84.189	167.000
182.970	86.621	167.000
324.495	168.309	168.000
324.831	168.829	168.000
324.370	168.559	168.000
197.683	69.245	169.000
198.214	69.808	169.000
242.439	70.351	170.000
242.429	70.367	170.000
242.651	69.565	170.000
242.845	70.550	170.000
402.746	165.203	171.000
407.188	166.219	171.000
406.473	166.582	171.000
421.309	242.830	172.000
421.238	243.198	172.000
421.781	243.632	172.000
421.564	243.304	172.000
111.840	114.903	173.000
111.585	115.898	173.000
111.581	115.579	173.000
111.639	115.986	173.000
111.737	115.431	173.000
111.514	115.728	173.000
111.664	116.003	173.000
111.723	115.483	173.000
111.778	115.706	173.000
111.611	115.747	173.000
111.568	115.860	173.000
112.168	115.441	173.000
111.646	115.523	173.000
111.759	115.597	173.000
110.742	115.522	173.000
109.873	114.906	173.000
265.786	187.072	174.000
265.661	187.630	174.000
436.971	270.750	175.000
437.356	270.540	175.000
229.921	187.853	176.000
228.673	188.101	176.000
25.300	229.384	177.000
25.305	229.441	177.000
373.073	198.570	178.000
372.285	200.567	178.000
374.211	202.589	178.000
373.033	198.212	178.000
371.335	198.420	178.000
372.439	200.497	178.000
372.295	199.517	178.000
372.972	197.362	178.000
373.058	197.418	178.000
371.706	198.808	178.000
373.163	198.401	178.000
372.816	199.579	178.000
23.940	118.628	179.000
21.817	117.097	179.000
368.642	2.834	180.000
369.196	2.588	180.000
265.836	187.363	181.000
265.893	187.420	181.000
353.362	197.273	182.000
353.993	197.305	182.000
354.085	197.257	182.000
354.441	197.224	182.000
242.243	70.057	183.000
242.495	69.982	183.000
242.738	70.241	183.000
244.061	72.249	183.000
242.788	69.909	183.000
242.649	69.987	183.000
242.791	70.190	183.000
243.408	71.206	183.000
243.139	72.234	183.000
230.277	187.957	184.000
231.055	188.258	184.000
231.393	187.481	184.000
233.208	187.114	184.000
422.274	243.339	185.000
421.737	243.429	185.000
421.310	243.443	185.000
437.014	270.599	186.000
437.170	270.463	186.000
437.507	270.884	186.000
324.351	168.710	187.000
324.225	169.376	187.000
324.613	170.050	187.000
324.902	169.917	187.000
324.728	170.021	187.000
324.769	169.698	187.000
324.771	170.492	187.000
324.659	170.090	187.000
324.444	169.810	187.000
355.957	46.698	188.000
358.951	45.251	188.000
421.031	243.084	189.000
421.403	242.380	189.000
421.033	242.736	189.000
421.035	243.096	189.000
420.932	243.143	189.000
421.579	243.897	189.000
421.695	243.340	189.000
421.796	243.704	189.000
421.993	242.850	189.000
420.969	242.630	189.000
421.061	242.912	189.000
199.130	70.334	190.000
199.462	69.402	190.000
378.999	51.180	191.000
378.881	51.281	191.000
379.492	51.754	191.000
353.547	196.468	192.000
353.660	196.642	192.000
492.815	248.017	193.000
492.830	248.161	193.000
493.077	248.013	193.000
346.744	64.561	194.000
346.323	64.819	194.000
346.069	64.545	194.000
346.130	64.270	194.000
346.211	64.580	194.000
346.512	64.208	194.000
24.741	228.783	195.000
24.146	228.597	195.000
24.263	229.043	195.000
50.819	255.725	196.000
50.513	255.614	196.000
51.093	255.372	196.000
50.968	256.075	196.000
51.262	255.575	196.000
51.100	255.659	196.000
50.895	255.185	196.000
51.306	255.485	196.000
50.565	256.039	196.000
164.180	259.704	197.000
163.856	260.582	197.000
353.690	197.356	198.000
354.192	198.699	198.000
354.159	199.308	198.000
354.522	199.892	198.000
354.358	199.382	198.000
354.946	199.167	198.000
354.936	199.021	198.000
354.774	199.470	198.000
355.681	199.078	198.000
354.611	199.236	198.000
355.321	198.985	198.000
355.603	199.351	198.000
356.049	199.408	198.000
355.958	199.290	198.000
355.337	198.856	198.000
354.755	198.349	198.000
354.910	198.465	198.000
356.420	197.800	198.000
357.804	199.000	198.000
379.673	52.082	199.000
379.155	52.022	199.000
437.016	270.586	200.000
437.168	270.980	200.000
437.213	270.750	200.000
437.246	270.691	200.000
375.069	330.991	201.000
375.241	330.942	201.000
163.695	260.403	202.000
163.606	258.871	202.000
163.617	259.030	202.000
163.924	258.868	202.000
164.756	257.987	202.000
165.373	258.414	202.000
165.000	258.628	202.000
165.273	258.750	202.000
165.839	259.240	202.000
164.954	257.696	202.000
165.400	256.934	202.000
165.483	257.789	202.000
165.173	258.320	202.000
373.293	201.172	203.000
371.715	200.169	203.000
372.128	199.893	203.000
371.347	198.789	203.000
372.195	199.121	203.000
372.692	197.489	203.000
372.698	198.348	203.000
372.877	196.717	203.000
372.870	199.644	203.000
371.425	197.793	203.000
372.271	197.882	203.000
372.895	196.627	203.000
372.798	196.674	203.000
373.043	196.195	203.000
372.690	196.067	203.000
360.290	44.559	204.000
357.290	45.284	204.000
357.433	46.306	204.000
358.645	46.235	204.000
338.564	119.789	205.000
338.456	119.729	205.000
338.353	119.873	205.000
198.916	70.070	206.000
198.992	70.295	206.000
198.597	69.245	206.000
346.636	64.078	207.000
346.442	64.388	207.000
345.947	63.969	207.000
346.054	64.809	207.000
346.329	64.404	207.000
413.265	62.172	208.000
413.523	61.840	208.000
413.488	62.243	208.000
413.742	62.126	208.000
413.748	62.071	208.000
413.711	62.018	208.000
413.486	62.060	208.000
413.415	61.916	208.000
413.406	61.974	208.000
413.262	62.140	208.000
413.620	62.047	208.000
413.279	62.232	208.000
413.486	62.187	208.000
314.233	256.841	209.000
313.688	256.611	209.000
421.311	243.419	210.000
421.439	242.955	210.000
420.211	243.755	210.000
420.353	243.320	210.000
420.270	243.894	210.000
61.439	165.374	211.000
60.618	165.141	211.000
375.204	330.831	212.000
374.999	330.993	212.000
405.600	162.803	213.000
410.106	165.502	213.000
374.586	330.585	214.000
374.714	330.494	214.000
346.154	64.359	215.000
346.636	64.743	215.000
346.335	64.651	215.000
374.978	330.865	216.000
374.803	331.136	216.000
24.111	228.606	217.000
25.135	229.509	217.000
25.403	228.983	217.000
24.635	228.409	217.000
441.280	103.850	218.000
444.434	103.868	218.000
445.342	103.923	218.000
200.220	112.158	219.000
200.294	112.741	219.000
375.316	330.608	220.000
374.534	330.599	220.000
374.621	330.514	220.000
319.667	273.859	221.000
319.236	274.148	221.000
319.609	274.405	221.000
319.137	273.954	221.000
319.253	274.023	221.000
319.309	273.913	221.000
319.485	274.242	221.000
320.010	274.524	221.000
319.595	274.035	221.000
320.068	274.292	221.000
319.779	274.122	221.000
319.227	273.961	221.000
319.612	273.639	221.000
319.493	273.756	221.000
318.901	273.682	221.000
319.500	273.748	221.000
319.193	274.421	221.000
319.807	273.964	221.000
319.725	273.861	221.000
319.946	274.474	221.000
320.064	274.365	221.000
320.386	274.456	221.000
319.998	274.227	221.000
319.886	274.217	221.000
319.810	274.202	221.000
319.732	274.380	221.000
319.659	273.892	221.000
319.453	274.240	221.000
319.211	273.943	221.000
319.147	273.994	221.000
318.840	274.027	221.000
319.225	273.993	221.000
319.359	273.778	221.000
319.080	274.010	221.000
319.089	273.879	221.000
319.107	274.436	221.000
319.890	274.635	221.000
319.619	274.448	221.000
318.998	273.651	221.000
319.048	274.272	221.000
319.283	274.597	221.000
319.332	274.288	221.000
319.229	273.745	221.000
319.765	274.754	221.000
319.828	274.524	221.000
319.062	274.417	221.000
319.956	274.193	221.000
320.092	274.325	221.000
319.932	274.679	221.000
319.781	274.495	221.000
319.844	274.562	221.000
319.817	274.337	221.000
319.363	274.418	221.000
319.292	273.978	221.000
319.896	274.785	221.000
319.238	274.070	221.000
319.754	274.076	221.000
319.657	274.123	221.000
320.034	274.482	221.000
318.886	274.154	221.000
319.326	273.939	221.000
319.355	274.202	221.000
319.973	273.968	221.000
320.179	274.539	221.000
319.077	274.035	221.000
319.191	274.208	221.000
319.163	274.155	221.000
319.034	274.331	221.000
323.783	168.947	222.000
323.871	168.663	222.000
323.945	168.598	222.000
324.240	168.265	222.000
324.129	168.612	222.000
324.284	168.913	222.000
323.923	168.852	222.000
323.972	168.937	222.000
324.615	168.270	222.000
324.496	168.102	222.000
324.220	168.039	222.000
324.769	168.449	222.000
324.016	168.750	222.000
323.687	168.641	222.000
323.906	169.085	222.000
324.041	169.075	222.000
323.903	169.781	222.000
324.287	170.050	222.000
324.839	170.128	222.000
324.312	169.911	222.000
324.848	169.880	222.000
324.651	170.341	222.000
324.918	170.101	222.000
324.796	169.912	222.000
324.710	169.852	222.000
324.272	169.770	222.000
324.931	170.013	222.000
324.996	169.929	222.000
324.569	169.840	222.000
325.006	169.868	222.000
324.628	170.230	222.000
324.719	170.014	222.000
325.030	169.607	222.000
324.653	169.545	222.000
324.759	169.582	222.000
324.942	169.677	222.000
324.939	169.742	222.000
325.044	169.940	222.000
325.285	169.821	222.000
51.560	255.478	223.000
50.864	255.789	223.000
50.944	256.099	223.000
50.789	256.010	223.000
50.885	255.447	223.000
50.907	255.590	223.000
50.945	255.992	223.000
51.268	255.220	223.000
50.871	254.972	223.000
51.014	255.765	223.000
51.416	255.451	223.000
50.977	255.719	223.000
51.022	255.632	223.000
50.903	255.387	223.000
50.988	255.911	223.000
51.111	255.785	223.000
51.006	255.859	223.000
50.863	255.774	223.000
50.802	255.883	223.000
50.898	256.136	223.000
50.936	255.910	223.000
50.645	255.568	223.000
50.647	255.611	223.000
51.096	255.830	223.000
50.783	255.627	223.000
358.767	46.729	224.000
358.024	44.061	224.000
357.052	45.908	224.000
356.836	45.562	224.000
356.684	45.594	224.000
357.081	45.497	224.000
356.883	45.160	224.000
356.767	45.175	224.000
358.778	45.485	224.000
358.005	44.918	224.000
358.950	44.903	224.000
346.509	64.957	225.000
346.235	64.441	225.000
346.588	64.575	225.000
346.405	65.043	225.000
346.168	64.513	225.000
347.026	64.655	225.000
345.740	64.416	225.000
346.148	64.427	225.000
346.530	64.843	225.000
346.611	64.723	225.000
346.150	64.784	225.000
346.466	64.477	225.000
346.758	64.570	225.000
346.400	64.577	225.000
346.228	64.587	225.000
346.688	64.843	225.000
346.466	64.798	225.000
346.073	64.593	225.000
346.002	64.657	225.000
346.266	64.707	225.000
346.046	64.673	225.000
373.134	200.770	226.000
372.694	198.256	226.000
372.510	197.012	226.000
372.764	200.666	226.000
372.884	197.753	226.000
373.314	198.151	226.000
373.062	198.218	226.000
372.371	197.949	226.000
373.001	198.753	226.000
373.297	197.737	226.000
373.904	202.116	226.000
372.136	199.929	226.000
372.911	197.859	226.000
372.919	199.460	226.000
373.433	198.078	226.000
371.978	200.435	226.000
372.649	197.653	226.000
373.100	198.288	226.000
373.713	202.351	226.000
419.883	242.974	227.000
419.900	243.613	227.000
419.699	243.872	227.000
24.858	228.889	228.000
24.274	229.504	228.000
338.440	119.843	229.000
338.547	119.695	229.000
199.080	69.106	230.000
199.716	70.279	230.000
375.594	330.763	231.000
374.709	330.028	231.000
375.125	331.179	231.000
374.727	330.474	231.000
150.220	59.898	232.000
149.999	58.969	232.000
346.811	46.076	233.000
346.591	48.187	233.000
358.119	46.607	234.000
359.827	45.288	234.000
360.067	44.231	234.000
235.655	17.185	235.000
235.388	16.985	235.000
199.142	69.584	236.000
199.306	70.228	236.000
367.979	315.607	237.000
368.009	315.615	237.000
24.497	228.877	238.000
26.071	229.572	238.000
199.133	70.318	239.000
199.646	69.930	239.000
198.806	69.967	239.000
338.625	119.904	240.000
338.357	119.890	240.000
338.499	119.818	240.000
338.476	119.905	240.000
338.439	119.685	240.000
338.481	119.944	240.000
338.417	119.827	240.000
338.371	119.974	240.000
338.546	119.829	240.000
338.576	120.059	240.000
338.444	119.913	240.000
338.388	119.682	240.000
338.412	119.959	240.000
338.363	120.158	240.000
338.494	119.833	240.000
338.427	119.917	240.000
24.994	229.098	241.000
24.617	228.624	241.000
24.868	228.882	241.000
419.029	243.474	242.000
419.452	243.636	242.000
305.526	14.229	243.000
305.248	13.944	243.000
304.451	14.056	243.000
304.567	14.281	243.000
346.276	64.624	244.000
346.575	64.353	244.000
346.159	64.978	244.000
372.655	200.193	245.000
372.629	198.307	245.000
372.791	197.558	245.000
371.978	199.821	245.000
419.159	243.312	246.000
419.042	243.039	246.000
419.520	243.001	246.000
419.470	243.450	246.000
419.393	243.007	246.000
419.267	242.990	246.000
419.011	242.923	246.000
419.064	243.183	246.000
419.692	243.685	246.000
420.041	243.638	246.000
25.316	229.389	247.000
25.004	229.107	247.000
356.470	198.025	248.000
357.073	197.824	248.000
356.820	198.513	248.000
356.286	197.682	248.000
354.786	198.889	248.000
354.825	198.990	248.000
354.146	199.343	248.000
354.179	199.098	248.000
355.257	198.102	248.000
355.353	198.560	248.000
355.535	198.451	248.000
355.550	197.968	248.000
243.236	72.820	249.000
243.393	73.462	249.000
346.349	64.456	250.000
346.358	64.399	250.000
346.139	64.452	250.000
346.083	64.800	250.000
346.370	64.689	250.000
345.974	64.973	250.000
346.410	64.409	250.000
346.203	64.507	250.000
199.690	69.685	251.000
199.516	70.264	251.000
199.040	69.804	251.000
24.089	229.190	252.000
25.026	229.054	252.000
24.966	229.211	252.000
24.752	229.276	252.000
24.755	228.941	252.000
24.949	229.091	252.000
24.434	228.845	252.000
24.770	229.063	252.000
24.346	229.128	252.000
243.975	73.127	253.000
243.461	73.204	253.000
199.241	69.777	254.000
199.537	70.027	254.000
199.227	70.172	254.000
199.362	69.851	254.000
199.154	69.615	254.000
262.096	8.337	255.000
262.167	7.892	255.000
262.150	8.373	255.000
262.070	8.206	255.000
262.273	8.125	255.000
482.337	213.396	256.000
483.482	216.727	256.000
346.034	64.583	257.000
346.347	64.396	257.000
350.282	172.452	258.000
350.346	171.755	258.000
408.731	163.112	259.000
409.322	162.006	259.000
243.982	72.987	260.000
242.595	73.055	260.000
346.393	63.992	261.000
346.703	64.836	261.000
345.997	64.542	261.000
24.477	228.982	262.000
24.874	228.968	262.000
24.463	228.385	262.000
24.747	228.517	262.000
24.333	228.835	262.000
24.522	228.971	262.000
25.080	228.817	262.000
246.757	185.199	263.000
246.513	184.603	263.000
246.351	184.753	263.000
243.800	72.786	264.000
243.648	73.003	264.000
419.694	243.498	265.000
419.200	242.583	265.000
385.905	40.449	266.000
385.812	40.483	266.000
386.279	40.095	266.000
385.960	40.863	266.000
386.035	40.820	266.000
386.458	40.868	266.000
199.282	70.023	267.000
198.641	70.005	267.000
398.499	90.124	268.000
400.493	91.845	268.000
324.765	169.768	269.000
324.329	169.399	269.000
324.965	169.278	269.000
377.420	248.844	270.000
377.869	248.776	270.000
34.701	246.148	271.000
35.006	245.665	271.000
413.259	61.733	272.000
413.371	62.159	272.000
413.506	61.999	272.000
413.239	62.152	272.000
413.285	62.112	272.000
413.342	62.275	272.000
413.319	62.198	272.000
413.588	61.968	272.000
413.389	62.019	272.000
413.592	62.191	272.000
413.567	62.366	272.000
413.578	62.039	272.000
413.707	62.019	272.000
413.454	61.885	272.000
413.502	62.000	272.000
413.610	61.982	272.000
413.474	62.155	272.000
413.403	62.069	272.000
413.652	61.932	272.000
413.374	62.055	272.000
413.526	61.974	272.000
413.490	62.018	272.000
413.401	62.284	272.000
413.226	61.920	272.000
413.608	61.863	272.000
413.788	62.349	272.000
413.533	61.917	272.000
413.553	61.836	272.000
413.580	61.960	272.000
413.496	62.150	272.000
414.071	62.457	272.000
413.416	61.999	272.000
413.519	61.937	272.000
413.420	61.869	272.000
413.511	61.713	272.000
413.408	62.129	272.000
413.521	61.998	272.000
413.482	62.168	272.000
413.414	62.137	272.000
413.615	61.922	272.000
413.519	61.918	272.000
413.543	61.971	272.000
413.532	62.000	272.000
413.716	62.042	272.000
413.756	62.202	272.000
413.788	62.085	272.000
413.400	62.130	272.000
413.480	61.979	272.000
413.775	62.081	272.000
413.464	61.926	272.000
413.447	62.099	272.000
413.549	62.389	272.000
413.625	61.914	272.000
413.614	62.173	272.000
413.478	62.253	272.000
413.784	61.958	272.000
413.481	62.056	272.000
413.721	62.177	272.000
413.656	62.304	272.000
413.656	62.304	272.000
413.829	62.048	272.000
413.729	62.089	272.000
413.456	61.966	272.000
413.315	61.908	272.000
413.550	61.806	272.000
413.705	62.264	272.000
413.574	62.200	272.000
413.697	62.271	272.000
338.153	119.812	273.000
338.528	120.137	273.000
338.320	119.918	273.000
338.626	120.202	273.000
338.546	119.984	273.000
338.552	119.937	273.000
338.603	119.917	273.000
338.623	119.876	273.000
338.544	119.867	273.000
338.365	119.762	273.000
338.346	119.823	273.000
338.445	119.894	273.000
338.196	120.025	273.000
338.394	119.848	273.000
338.593	119.984	273.000
338.406	119.893	273.000
338.399	119.886	273.000
338.553	119.975	273.000
338.713	119.987	273.000
338.275	119.827	273.000
338.536	119.954	273.000
338.483	119.847	273.000
338.403	120.140	273.000
338.362	119.901	273.000
338.429	119.895	273.000
338.409	120.105	273.000
338.481	119.921	273.000
338.607	119.954	273.000
436.993	270.641	274.000
436.814	270.800	274.000
437.193	270.764	274.000
436.621	270.789	274.000
437.043	270.465	274.000
437.116	270.775	274.000
437.012	270.624	274.000
436.962	270.987	274.000
437.345	271.183	274.000
437.265	271.073	274.000
437.177	270.802	274.000
436.919	270.958	274.000
436.979	270.852	274.000
437.295	270.842	274.000
437.172	270.810	274.000
437.346	271.345	274.000
436.767	271.380	274.000
346.207	64.731	275.000
346.162	64.265	275.000
346.537	64.385	275.000
345.626	64.703	275.000
346.671	64.515	275.000
346.135	64.334	275.000
346.110	64.572	275.000
346.310	64.630	275.000
345.898	64.497	275.000
346.511	64.638	275.000
346.324	64.650	275.000
345.973	64.665	275.000
346.246	64.490	275.000
346.569	64.450	275.000
324.392	169.003	276.000
324.962	169.623	276.000
324.987	169.756	276.000
324.663	169.574	276.000
324.242	169.450	276.000
323.971	169.603	276.000
324.214	169.360	276.000
323.322	169.365	276.000
323.246	169.675	276.000
323.246	169.675	276.000
410.771	251.654	277.000
409.556	250.806	277.000
409.862	250.107	277.000
399.488	40.459	278.000
398.980	40.007	278.000
399.366	40.290	278.000
34.404	246.044	279.000
34.577	245.534	279.000
277.952	27.406	280.000
277.926	26.749	280.000
278.175	26.968	280.000
278.150	27.128	280.000
278.150	26.917	280.000
277.340	27.185	280.000
277.340	27.185	280.000
277.755	27.420	280.000
277.582	27.689	280.000
278.360	28.498	280.000
279.068	28.739	280.000
278.547	28.467	280.000
278.607	27.702	280.000
346.359	64.628	281.000
346.284	64.486	281.000
346.324	64.864	281.000
346.467	64.350	281.000
346.304	64.706	281.000
419.195	242.788	282.000
419.124	243.398	282.000
420.120	243.371	282.000
437.075	271.276	283.000
437.117	271.448	283.000
34.945	245.484	284.000
34.945	245.484	284.000
408.584	191.777	285.000
408.584	191.777	285.000
419.812	243.265	286.000
419.812	243.265	286.000
420.437	243.585	286.000
420.786	243.860	286.000
420.272	244.370	286.000
518.770	281.335	287.000
518.770	281.335	287.000
482.013	397.977	288.000
482.013	397.977	288.000
346.339	64.652	289.000
346.176	64.263	289.000
346.298	64.671	289.000
338.650	119.943	290.000
338.363	119.794	290.000
323.241	168.926	291.000
323.215	168.941	291.000
322.932	168.818	291.000
322.816	168.880	291.000
322.640	168.994	291.000
323.075	169.844	291.000
399.347	40.074	292.000
399.395	40.299	292.000
399.615	40.246	292.000
399.564	40.042	292.000
449.903	128.252	293.000
449.259	129.566	293.000
346.008	64.723	294.000
346.535	64.775	294.000
345.839	64.266	294.000
345.967	64.757	294.000
34.816	245.655	295.000
34.077	245.375	295.000
24.619	228.679	296.000
24.350	228.545	296.000
199.224	69.672	297.000
198.791	69.260	297.000
276.835	28.382	298.000
276.730	27.927	298.000
277.323	28.016	298.000
355.558	196.872	299.000
355.529	197.451	299.000
25.017	229.020	300.000
24.408	228.863	300.000
25.032	229.263	300.000
199.256	69.983	301.000
199.531	70.487	301.000
199.110	70.221	301.000
346.689	64.976	302.000
346.352	64.393	302.000
346.238	63.985	302.000
208.235	123.203	303.000
208.003	122.835	303.000
208.171	122.346	303.000
369.588	1.472	304.000
369.965	1.270	304.000
37.873	114.893	305.000
37.846	113.931	305.000
38.237	114.568	305.000
37.989	114.666	305.000
37.988	114.415	305.000
37.775	114.273	305.000
37.680	114.299	305.000
37.535	114.905	305.000
38.108	114.198	305.000
37.841	114.019	305.000
337.082	-17.724	306.000
337.330	-17.229	306.000
337.393	-17.671	306.000
399.405	40.161	307.000
399.436	40.134	307.000
399.217	40.069	307.000
399.673	40.092	307.000
400.133	40.163	307.000
399.433	40.354	307.000
399.309	39.989	307.000
399.657	39.933	307.000
399.460	39.966	307.000
346.116	64.697	308.000
346.379	64.489	308.000
345.821	64.651	308.000
346.665	65.014	308.000
369.339	0.990	309.000
369.663	1.061	309.000
369.676	1.137	309.000
369.937	0.853	309.000
370.151	1.117	309.000
437.656	270.729	310.000
436.920	270.433	310.000
437.080	270.305	310.000
436.676	269.887	310.000
436.856	270.301	310.000
436.591	270.052	310.000
436.981	270.240	310.000
436.642	270.256	310.000
494.245	303.883	311.000
494.674	304.172	311.000
494.044	303.989	311.000
494.067	303.979	311.000
493.991	303.890	311.000
494.095	303.690	311.000
493.890	303.328	311.000
494.034	303.346	311.000
494.144	302.588	311.000
494.033	303.067	311.000
493.823	303.152	311.000
241.692	70.392	312.000
242.258	69.195	312.000
242.019	70.387	312.000
242.405	70.425	312.000
281.554	21.234	313.000
281.345	21.001	313.000
199.059	69.618	314.000
199.190	69.862	314.000
337.584	-18.328	315.000
336.976	-17.802	315.000
337.311	-18.268	315.000
192.859	82.981	316.000
191.807	84.841	316.000
191.659	85.998	316.000
193.094	85.414	316.000
346.338	64.381	317.000
346.380	64.811	317.000
346.390	64.640	317.000
346.426	64.269	317.000
346.046	64.061	317.000
346.624	64.950	317.000
346.668	64.241	317.000
346.308	64.608	317.000
346.368	64.654	317.000
346.233	64.567	317.000
346.363	64.323	317.000
346.216	64.512	317.000
208.061	122.815	318.000
208.562	122.768	318.000
208.255	122.544	318.000
208.544	122.379	318.000
208.112	123.286	318.000
208.489	122.969	318.000
208.732	122.819	318.000
24.711	228.953	319.000
25.963	229.570	319.000
281.880	21.140	320.000
281.886	21.188	320.000
370.311	1.392	321.000
370.103	1.037	321.000
369.065	0.996	321.000
369.644	0.987	321.000
369.741	1.097	321.000
370.228	0.601	321.000
369.709	0.796	321.000
369.186	0.983	321.000
369.465	1.172	321.000
368.989	0.833	321.000
369.306	1.080	321.000
369.683	0.903	321.000
369.516	1.047	321.000
199.132	70.004	322.000
199.542	69.928	322.000
416.916	144.473	323.000
412.118	147.060	323.000
235.878	14.760	324.000
235.831	14.659	324.000
336.118	52.210	325.000
336.396	53.985	325.000
337.095	53.386	325.000
337.789	54.929	325.000
337.470	56.224	325.000
337.524	55.862	325.000
339.120	54.539	325.000
339.442	53.272	325.000
340.560	51.938	325.000
338.662	51.387	325.000
436.873	270.184	326.000
436.716	270.197	326.000
437.065	270.455	326.000
29.128	68.200	327.000
29.755	69.076	327.000
37.787	113.397	328.000
37.784	113.835	328.000
24.831	228.838	329.000
26.770	230.417	329.000
24.412	228.724	329.000
24.911	229.217	329.000
24.221	228.108	329.000
24.691	229.101	329.000
199.211	69.852	330.000
198.779	69.715	330.000
199.359	70.285	330.000
198.624	69.813	330.000
199.388	69.903	330.000
281.710	21.248	331.000
281.191	20.858	331.000
281.115	20.715	331.000
281.444	21.422	331.000
338.366	119.902	332.000
338.372	119.951	332.000
338.100	120.181	332.000
346.353	64.434	333.000
346.423	64.781	333.000
346.272	64.496	333.000
369.047	0.862	334.000
369.424	1.499	334.000
369.495	1.297	334.000
334.979	52.260	335.000
334.073	52.873	335.000
335.097	53.807	335.000
494.423	303.469	336.000
494.291	303.896	336.000
494.505	303.311	336.000
494.815	302.834	336.000
346.556	64.788	337.000
346.076	64.632	337.000
242.644	69.685	338.000
243.048	70.281	338.000
413.697	62.134	339.000
413.734	62.046	339.000
413.622	61.964	339.000
413.684	62.074	339.000
413.587	62.115	339.000
413.766	61.971	339.000
413.654	62.127	339.000
413.824	62.096	339.000
413.885	62.080	339.000
413.942	62.041	339.000
413.768	62.098	339.000
413.788	62.144	339.000
413.662	62.131	339.000
413.638	62.104	339.000
413.709	62.123	339.000
413.715	62.155	339.000
413.707	61.920	339.000
413.789	62.088	339.000
413.665	62.233	339.000
413.810	62.220	339.000
413.735	62.215	339.000
413.668	62.029	339.000
413.756	62.157	339.000
413.589	62.192	339.000
413.676	62.176	339.000
413.588	62.202	339.000
413.616	62.089	339.000
413.794	62.030	339.000
413.742	62.000	339.000
413.844	62.147	339.000
413.729	62.098	339.000
413.682	62.242	339.000
413.583	62.210	339.000
413.684	62.103	339.000
413.688	62.175	339.000
413.562	62.282	339.000
413.715	62.321	339.000
413.625	62.227	339.000
413.524	62.040	339.000
413.620	62.384	339.000
413.672	62.219	339.000
413.800	61.943	339.000
372.493	196.925	340.000
373.436	197.036	340.000
373.396	197.943	340.000
255.631	62.105	341.000
255.734	60.770	341.000
256.880	61.088	341.000
256.730	60.974	341.000
256.770	60.967	341.000
256.459	61.298	341.000
256.787	61.368	341.000
256.649	61.356	341.000
257.044	61.082	341.000
[truncated: 76,252 more rows]
