# Supplementary material for: The transpeptidase PBP2 governs initial localization and activity of the major cell-wall synthesis machinery in E. coli
Source: eLife. 2020 Feb 20;9:e50629. doi: 10.7554/eLife.50629 (PMC7089770; doi:10.7554/eLife.50629)
Supplement: Source data 1. [file elife-50629-data1.zip › data/fast/PAmCherry/RodZdepl12h_3.txt]

X Y ID
97.421	400.657	1.000
96.543	399.873	1.000
96.425	399.416	1.000
77.482	366.370	2.000
77.300	366.357	2.000
77.547	365.061	2.000
77.109	365.914	2.000
78.642	365.556	2.000
78.198	362.160	2.000
77.781	360.030	2.000
76.857	358.354	2.000
74.535	358.387	2.000
73.274	359.071	2.000
73.363	358.062	2.000
73.905	355.605	2.000
261.431	417.989	3.000
260.156	417.389	3.000
260.224	418.482	3.000
260.564	419.695	3.000
273.869	90.186	4.000
273.964	90.303	4.000
274.089	90.109	4.000
274.269	90.137	4.000
228.638	429.728	5.000
228.537	429.887	5.000
228.618	429.965	5.000
228.899	429.452	5.000
92.335	303.128	6.000
92.185	302.528	6.000
91.674	302.945	6.000
92.255	303.192	6.000
91.833	303.255	6.000
91.877	303.354	6.000
91.761	303.323	6.000
92.157	303.239	6.000
92.341	302.678	6.000
92.000	303.101	6.000
92.085	303.022	6.000
92.023	303.039	6.000
92.233	303.099	6.000
92.218	303.352	6.000
124.940	248.634	7.000
124.503	247.644	7.000
90.425	108.223	8.000
90.222	108.353	8.000
89.795	107.694	8.000
90.066	107.160	8.000
125.986	399.466	9.000
125.331	399.708	9.000
34.485	271.402	10.000
34.661	271.305	10.000
34.221	271.566	10.000
34.655	271.507	10.000
34.472	271.554	10.000
34.694	271.577	10.000
34.626	270.819	10.000
115.796	149.568	11.000
116.570	149.909	11.000
30.945	284.862	12.000
29.995	286.263	12.000
28.325	287.186	12.000
29.077	291.288	12.000
28.959	293.939	12.000
274.411	14.126	13.000
273.823	14.733	13.000
274.057	15.039	13.000
273.169	16.298	13.000
96.668	399.556	14.000
96.593	399.268	14.000
139.405	395.393	15.000
139.714	396.539	15.000
140.613	395.801	15.000
141.193	395.804	15.000
140.940	396.198	15.000
141.138	396.411	15.000
143.052	396.016	15.000
143.291	396.444	15.000
143.876	396.860	15.000
144.599	395.577	15.000
144.766	396.569	15.000
145.266	397.432	15.000
144.752	397.573	15.000
144.195	398.559	15.000
143.151	398.808	15.000
143.436	397.619	15.000
142.992	395.292	15.000
142.902	394.903	15.000
143.248	395.093	15.000
142.462	393.006	15.000
143.040	393.139	15.000
144.446	393.426	15.000
143.401	394.063	15.000
143.254	394.432	15.000
142.489	393.412	15.000
142.610	393.129	15.000
142.312	393.410	15.000
142.555	394.574	15.000
141.779	393.933	15.000
142.464	393.938	15.000
143.029	393.441	15.000
169.972	261.826	16.000
170.195	261.605	16.000
169.989	261.840	16.000
169.495	261.467	16.000
147.297	88.786	17.000
148.332	89.070	17.000
147.968	89.087	17.000
147.515	89.315	17.000
147.367	89.516	17.000
147.819	89.503	17.000
274.156	90.096	18.000
273.859	90.496	18.000
273.901	90.357	18.000
274.083	89.850	18.000
273.954	90.214	18.000
274.087	90.103	18.000
228.568	429.632	19.000
229.057	429.484	19.000
228.587	429.212	19.000
213.926	222.087	20.000
214.074	221.229	20.000
240.883	159.565	21.000
241.249	158.640	21.000
241.633	158.645	21.000
242.332	158.350	21.000
242.205	157.998	21.000
515.673	254.093	22.000
514.311	253.697	22.000
194.228	199.845	23.000
191.855	201.257	23.000
192.523	203.711	23.000
193.632	204.894	23.000
193.308	205.929	23.000
193.819	206.244	23.000
193.619	203.465	23.000
192.995	201.612	23.000
193.329	199.889	23.000
192.581	199.935	23.000
192.695	200.336	23.000
192.006	199.657	23.000
75.553	302.677	24.000
76.433	302.756	24.000
273.935	18.203	25.000
273.846	17.663	25.000
275.058	17.602	25.000
275.434	18.012	25.000
274.340	17.135	25.000
273.121	16.836	25.000
272.395	17.171	25.000
270.534	18.219	25.000
97.496	399.400	26.000
97.260	399.126	26.000
97.235	399.248	26.000
97.058	399.236	26.000
97.316	398.753	26.000
97.368	398.761	26.000
97.601	398.755	26.000
97.276	398.454	26.000
97.198	398.795	26.000
97.222	399.251	26.000
97.086	398.755	26.000
97.194	398.911	26.000
228.757	429.659	27.000
228.368	429.945	27.000
228.670	429.546	27.000
228.580	429.063	27.000
157.383	251.124	28.000
157.135	251.224	28.000
157.154	251.377	28.000
157.227	251.259	28.000
157.314	251.053	28.000
157.329	250.930	28.000
157.052	251.322	28.000
157.265	251.028	28.000
157.053	251.660	28.000
165.967	167.750	29.000
165.434	168.000	29.000
165.857	167.616	29.000
165.560	168.331	29.000
180.594	144.089	30.000
180.119	143.729	30.000
312.178	152.816	31.000
312.478	151.652	31.000
76.191	301.781	32.000
75.788	302.514	32.000
76.309	301.855	32.000
77.213	301.913	32.000
124.543	161.291	33.000
124.913	160.833	33.000
147.622	89.380	34.000
147.495	89.581	34.000
147.364	89.247	34.000
147.748	89.571	34.000
147.835	89.888	34.000
147.593	89.942	34.000
147.808	89.490	34.000
147.725	90.001	34.000
147.448	89.690	34.000
147.889	89.535	34.000
148.116	89.216	34.000
148.891	89.303	34.000
288.017	105.904	35.000
287.974	105.524	35.000
74.308	355.893	36.000
76.121	355.282	36.000
241.844	158.865	37.000
241.497	158.235	37.000
418.313	208.787	38.000
418.433	209.478	38.000
418.393	207.964	38.000
419.206	208.130	38.000
312.525	150.949	39.000
312.821	151.241	39.000
313.373	151.006	39.000
352.046	435.260	40.000
351.710	435.101	40.000
79.375	358.611	41.000
78.041	356.866	41.000
81.003	355.732	41.000
77.057	302.340	42.000
76.916	302.867	42.000
166.535	168.412	43.000
165.656	168.147	43.000
166.221	167.644	43.000
91.879	303.124	44.000
91.971	303.863	44.000
92.097	303.451	44.000
92.068	303.085	44.000
120.803	115.624	45.000
120.182	115.754	45.000
120.477	116.015	45.000
180.673	144.242	46.000
180.508	144.492	46.000
242.914	410.192	47.000
249.526	408.114	47.000
93.358	240.132	48.000
93.558	240.152	48.000
93.467	240.448	48.000
93.361	240.614	48.000
93.436	240.345	48.000
241.217	158.486	49.000
241.997	158.203	49.000
241.822	159.054	49.000
241.399	159.522	49.000
240.899	159.948	49.000
240.887	160.340	49.000
241.230	159.515	49.000
241.427	158.696	49.000
241.935	158.682	49.000
241.770	159.107	49.000
241.932	159.216	49.000
241.145	158.687	49.000
241.052	158.562	49.000
241.099	158.364	49.000
241.139	158.756	49.000
241.638	158.643	49.000
241.734	158.928	49.000
261.048	422.159	50.000
260.993	418.804	50.000
181.213	-43.908	51.000
180.918	-44.108	51.000
180.027	-43.975	51.000
180.421	-44.291	51.000
180.398	-44.238	51.000
165.855	167.878	52.000
165.953	168.090	52.000
77.611	303.337	53.000
77.774	303.721	53.000
77.087	303.757	53.000
188.199	466.402	54.000
189.958	465.530	54.000
91.523	303.235	55.000
91.809	303.353	55.000
91.857	302.868	55.000
254.212	244.638	56.000
253.769	244.203	56.000
254.457	244.266	56.000
254.641	244.573	56.000
254.737	244.232	56.000
418.094	207.949	57.000
417.401	208.004	57.000
3.192	315.787	58.000
3.104	315.968	58.000
3.403	315.565	58.000
3.076	315.363	58.000
3.248	315.085	58.000
2.953	315.756	58.000
3.202	315.272	58.000
3.805	315.112	58.000
242.053	389.825	59.000
239.520	390.104	59.000
362.302	201.143	60.000
362.820	200.698	60.000
363.133	200.849	60.000
252.666	411.323	61.000
247.880	412.873	61.000
92.023	303.307	62.000
92.227	303.177	62.000
92.340	302.842	62.000
91.838	303.145	62.000
91.997	303.245	62.000
92.943	302.941	62.000
92.251	302.385	62.000
92.362	303.050	62.000
92.403	302.741	62.000
91.893	303.422	62.000
91.850	302.968	62.000
92.304	302.832	62.000
92.267	302.895	62.000
92.030	303.423	62.000
92.128	302.997	62.000
91.469	302.638	62.000
92.511	302.764	62.000
91.807	302.898	62.000
47.782	222.752	63.000
46.498	222.177	63.000
47.400	221.728	63.000
47.402	221.380	63.000
46.755	221.638	63.000
168.964	261.793	64.000
169.952	261.041	64.000
181.611	-43.691	65.000
180.849	-44.323	65.000
78.174	303.898	66.000
77.818	304.116	66.000
217.873	224.709	67.000
217.735	224.265	67.000
217.466	224.076	67.000
217.928	224.324	67.000
217.804	224.299	67.000
120.894	115.694	68.000
120.541	115.580	68.000
120.155	116.376	68.000
316.930	150.819	69.000
315.577	149.647	69.000
316.127	150.042	69.000
318.125	151.400	69.000
318.355	151.153	69.000
318.181	150.368	69.000
318.405	150.422	69.000
66.752	174.014	70.000
68.253	177.159	70.000
68.982	178.000	70.000
256.343	245.074	71.000
255.780	245.518	71.000
255.684	245.513	71.000
254.461	245.469	71.000
254.780	246.835	71.000
255.715	247.442	71.000
255.950	247.020	71.000
255.836	246.853	71.000
255.887	247.544	71.000
256.183	247.419	71.000
288.464	176.012	72.000
288.363	176.346	72.000
288.519	176.724	72.000
289.040	176.718	72.000
289.424	176.987	72.000
289.811	176.912	72.000
290.103	177.184	72.000
289.825	176.340	72.000
289.349	177.117	72.000
181.106	-45.480	73.000
181.280	-45.171	73.000
181.331	-45.745	73.000
181.678	-45.521	73.000
181.120	-46.278	73.000
203.156	305.875	74.000
202.551	305.054	74.000
418.640	207.536	75.000
418.352	207.183	75.000
417.884	207.991	75.000
417.697	208.377	75.000
417.379	208.942	75.000
149.319	89.672	76.000
148.224	89.812	76.000
148.078	90.036	76.000
142.794	392.866	77.000
141.854	392.911	77.000
142.110	392.649	77.000
141.599	391.666	77.000
141.093	392.512	77.000
140.802	392.775	77.000
142.084	391.356	77.000
142.003	392.223	77.000
141.687	392.054	77.000
141.341	391.748	77.000
140.647	392.868	77.000
114.466	297.558	78.000
114.529	297.121	78.000
242.032	159.106	79.000
241.770	160.108	79.000
241.167	159.187	79.000
241.261	159.291	79.000
241.565	159.157	79.000
241.673	159.596	79.000
242.125	158.949	79.000
361.381	199.530	80.000
362.039	200.034	80.000
168.873	457.879	81.000
169.152	458.285	81.000
180.880	-46.020	82.000
179.893	-46.877	82.000
180.066	-47.080	82.000
180.287	-47.109	82.000
180.284	-47.187	82.000
179.885	-47.115	82.000
179.886	-46.774	82.000
180.215	-46.028	82.000
180.103	-45.918	82.000
149.354	55.218	83.000
150.162	53.477	83.000
151.773	53.926	83.000
170.933	115.886	84.000
172.636	116.609	84.000
203.219	305.501	85.000
203.220	305.781	85.000
202.758	306.462	85.000
202.977	306.386	85.000
248.878	425.610	86.000
249.390	425.575	86.000
250.640	424.237	86.000
317.085	151.523	87.000
317.511	151.375	87.000
317.632	150.750	87.000
318.233	150.308	87.000
318.853	150.274	87.000
4.264	319.169	88.000
5.115	319.159	88.000
271.609	173.909	89.000
271.812	174.547	89.000
242.092	159.696	90.000
242.409	159.832	90.000
243.008	160.640	90.000
242.632	161.373	90.000
242.385	161.586	90.000
242.771	162.296	90.000
242.438	161.925	90.000
243.087	161.714	90.000
243.050	160.872	90.000
242.981	160.622	90.000
242.369	161.859	90.000
242.593	161.419	90.000
272.181	174.717	91.000
271.883	173.900	91.000
172.442	115.281	92.000
172.287	115.366	92.000
172.408	115.245	92.000
172.550	115.286	92.000
172.441	115.236	92.000
203.193	307.433	93.000
202.714	307.938	93.000
318.984	150.612	94.000
319.428	150.706	94.000
319.577	150.879	94.000
319.541	150.836	94.000
319.731	149.758	94.000
319.693	151.083	94.000
317.391	151.492	94.000
317.011	151.625	94.000
178.235	-46.817	95.000
179.003	-46.954	95.000
271.755	174.121	96.000
271.693	173.936	96.000
247.483	412.618	97.000
244.620	408.714	97.000
177.926	-45.659	98.000
178.023	-46.111	98.000
178.287	-46.280	98.000
178.520	-46.512	98.000
179.270	-46.686	98.000
179.463	-46.423	98.000
179.798	-46.821	98.000
179.646	-46.906	98.000
179.916	-47.081	98.000
179.420	-47.163	98.000
179.733	-46.408	98.000
179.548	-46.716	98.000
179.959	-46.511	98.000
180.115	-46.242	98.000
180.112	-46.019	98.000
180.373	-46.607	98.000
180.457	-46.739	98.000
180.606	-47.165	98.000
181.509	-46.665	98.000
181.862	-46.641	98.000
181.914	-47.208	98.000
202.837	307.605	99.000
202.582	307.585	99.000
203.447	307.975	99.000
203.048	308.159	99.000
203.019	307.812	99.000
270.670	174.098	100.000
270.791	174.134	100.000
270.383	174.823	100.000
31.412	249.226	101.000
32.858	249.269	101.000
120.951	288.027	102.000
120.379	289.519	102.000
242.266	161.828	103.000
241.880	161.976	103.000
241.989	162.086	103.000
242.024	161.969	103.000
242.032	161.810	103.000
241.861	161.505	103.000
241.893	161.459	103.000
242.007	161.930	103.000
242.040	162.262	103.000
242.059	161.987	103.000
241.295	162.534	103.000
271.025	173.569	104.000
271.077	174.024	104.000
203.111	307.800	105.000
203.129	307.894	105.000
360.104	200.151	106.000
359.581	199.927	106.000
360.081	199.590	106.000
341.748	165.836	107.000
341.924	166.046	107.000
341.801	166.015	107.000
341.598	165.245	107.000
341.479	164.530	107.000
340.526	164.806	107.000
340.367	163.209	107.000
339.924	162.865	107.000
340.168	164.073	107.000
339.385	162.815	107.000
339.255	161.200	107.000
339.390	160.407	107.000
338.455	160.224	107.000
67.402	172.334	108.000
66.829	171.519	108.000
34.134	249.819	109.000
34.152	249.391	109.000
34.188	249.572	109.000
34.290	248.617	109.000
33.786	248.753	109.000
34.469	249.218	109.000
35.275	249.087	109.000
34.868	248.425	109.000
35.083	247.893	109.000
35.506	248.256	109.000
35.276	248.713	109.000
35.147	248.463	109.000
35.493	248.823	109.000
35.441	248.995	109.000
35.620	248.972	109.000
91.928	302.937	110.000
92.323	303.525	110.000
92.047	303.152	110.000
92.413	303.228	110.000
246.288	420.659	111.000
243.904	421.131	111.000
67.124	171.900	112.000
66.924	172.253	112.000
66.499	172.203	112.000
67.131	172.414	112.000
67.105	172.088	112.000
67.245	171.814	112.000
67.839	171.691	112.000
67.989	172.123	112.000
68.292	172.066	112.000
67.645	171.779	112.000
240.680	162.243	113.000
240.532	162.309	113.000
362.232	201.510	114.000
361.694	201.267	114.000
85.778	326.125	115.000
85.380	326.011	115.000
243.345	417.219	116.000
245.458	420.059	116.000
203.408	308.165	117.000
203.124	308.821	117.000
202.718	307.709	117.000
202.711	308.050	117.000
202.898	308.144	117.000
95.460	178.974	118.000
96.638	178.512	118.000
82.203	159.561	119.000
82.227	159.460	119.000
240.923	162.639	120.000
241.169	163.061	120.000
241.411	162.703	120.000
361.161	200.439	121.000
361.590	200.266	121.000
255.669	405.271	122.000
258.765	403.998	122.000
361.852	200.391	123.000
362.075	201.233	123.000
361.834	201.742	123.000
239.466	415.753	124.000
237.236	416.473	124.000
96.504	176.505	125.000
96.874	176.537	125.000
241.288	162.641	126.000
240.944	162.177	126.000
241.362	162.709	126.000
129.623	323.746	127.000
129.435	322.931	127.000
129.235	322.858	127.000
129.116	322.910	127.000
128.293	322.875	127.000
127.265	322.616	127.000
202.496	308.584	128.000
202.445	308.274	128.000
202.711	307.991	128.000
73.389	387.349	129.000
73.596	386.870	129.000
35.414	248.507	130.000
35.539	248.853	130.000
35.697	248.410	130.000
35.562	248.935	130.000
202.836	307.738	131.000
203.271	308.157	131.000
92.093	302.972	132.000
92.219	302.705	132.000
91.723	302.982	132.000
363.748	203.533	133.000
363.657	203.979	133.000
362.815	203.970	133.000
362.270	203.381	133.000
361.474	202.791	133.000
361.750	203.580	133.000
361.477	203.770	133.000
91.643	303.537	134.000
91.959	302.843	134.000
69.554	179.485	135.000
68.994	179.986	135.000
69.387	179.994	135.000
69.456	179.878	135.000
253.054	411.651	136.000
255.489	409.078	136.000
92.203	303.412	137.000
93.146	303.306	137.000
92.011	303.337	137.000
91.754	302.772	137.000
91.929	302.504	137.000
91.792	303.240	137.000
92.585	302.238	137.000
212.502	49.182	138.000
212.621	49.117	138.000
106.214	80.440	139.000
106.103	80.121	139.000
212.631	49.094	140.000
212.061	49.235	140.000
106.273	80.449	141.000
106.278	81.478	141.000
203.152	307.502	142.000
202.486	307.382	142.000
202.436	307.464	142.000
202.767	307.716	142.000
202.470	307.336	142.000
202.239	307.545	142.000
203.008	307.485	142.000
202.855	307.516	142.000
203.374	308.256	142.000
202.538	308.320	142.000
173.050	261.722	143.000
173.270	261.173	143.000
172.618	260.671	143.000
69.927	178.429	144.000
68.330	179.711	144.000
68.908	178.939	144.000
88.798	102.724	145.000
89.435	103.898	145.000
106.565	80.102	146.000
104.707	79.608	146.000
212.569	48.562	147.000
212.348	48.947	147.000
203.168	307.640	148.000
203.545	308.735	148.000
203.036	307.852	148.000
203.207	308.245	148.000
104.609	77.553	149.000
104.082	78.652	149.000
102.533	224.683	150.000
102.902	225.306	150.000
102.866	225.408	150.000
212.056	48.948	151.000
212.510	49.190	151.000
212.954	48.869	151.000
104.461	78.803	152.000
104.146	78.328	152.000
104.386	78.621	152.000
217.511	388.005	153.000
216.512	387.869	153.000
103.686	224.685	154.000
103.506	224.271	154.000
112.872	149.102	155.000
112.942	148.430	155.000
104.072	77.829	156.000
104.409	77.869	156.000
103.522	75.815	156.000
212.836	48.673	157.000
212.440	49.470	157.000
212.729	48.839	157.000
54.233	321.051	158.000
54.338	320.972	158.000
54.289	320.770	158.000
53.796	320.902	158.000
53.953	320.515	158.000
53.932	320.567	158.000
53.790	320.695	158.000
53.819	320.742	158.000
54.258	320.398	158.000
54.404	320.150	158.000
54.607	320.472	158.000
55.473	320.378	158.000
54.837	320.492	158.000
54.883	320.839	158.000
54.773	320.286	158.000
54.557	320.474	158.000
202.699	307.694	159.000
203.205	308.538	159.000
203.619	308.166	159.000
202.382	308.639	159.000
92.247	302.943	160.000
92.527	303.130	160.000
92.123	302.387	160.000
92.380	302.950	161.000
92.319	302.861	161.000
203.010	308.114	162.000
203.538	308.282	162.000
203.207	308.136	162.000
203.814	308.121	163.000
203.296	308.307	163.000
203.438	308.528	163.000
103.743	223.077	164.000
103.542	222.938	164.000
102.935	223.758	164.000
103.727	223.306	164.000
103.984	223.240	164.000
103.432	223.064	164.000
103.383	223.645	164.000
102.664	223.846	164.000
269.892	3.908	165.000
269.675	4.479	165.000
269.475	4.007	165.000
269.624	4.009	165.000
269.722	3.855	165.000
269.476	4.376	165.000
269.517	4.190	165.000
269.680	4.701	165.000
269.724	4.293	165.000
269.764	4.513	165.000
252.795	354.504	166.000
253.798	355.769	166.000
203.626	308.628	167.000
203.270	308.376	167.000
450.158	271.620	168.000
449.883	271.342	168.000
148.318	455.221	169.000
148.035	455.616	169.000
104.050	223.512	170.000
103.342	223.509	170.000
92.803	302.579	171.000
92.096	301.915	171.000
91.795	302.854	171.000
269.521	3.831	172.000
269.808	4.412	172.000
269.692	4.583	172.000
269.656	4.579	172.000
269.465	3.866	172.000
270.058	4.571	172.000
435.885	229.340	173.000
435.765	229.876	173.000
436.354	230.475	173.000
436.439	230.926	173.000
437.438	230.359	173.000
437.002	229.187	173.000
436.053	227.555	173.000
437.705	228.695	173.000
203.718	308.978	174.000
203.245	308.551	174.000
203.703	309.045	174.000
269.935	4.410	175.000
269.501	4.535	175.000
269.731	4.366	175.000
269.894	4.103	175.000
192.845	205.852	176.000
192.528	205.462	176.000
192.254	205.269	176.000
269.472	4.265	177.000
269.730	4.372	177.000
269.619	4.395	177.000
269.571	4.608	177.000
122.721	423.796	178.000
121.679	422.737	178.000
128.899	78.945	179.000
127.764	77.734	179.000
122.254	423.777	180.000
120.897	423.247	180.000
158.691	307.324	181.000
159.204	307.513	181.000
126.264	74.359	182.000
125.782	75.276	182.000
92.124	303.616	183.000
91.904	303.005	183.000
203.229	309.556	184.000
203.482	309.038	184.000
203.338	308.363	184.000
127.838	72.317	185.000
130.250	72.325	185.000
130.747	75.057	185.000
131.623	75.259	185.000
129.812	76.277	185.000
158.988	307.714	186.000
159.339	307.817	186.000
203.375	309.173	187.000
203.122	309.186	187.000
203.080	308.954	187.000
92.117	303.800	188.000
92.179	303.166	188.000
92.191	303.225	188.000
91.803	303.542	188.000
92.546	303.332	188.000
203.482	308.847	189.000
203.366	308.493	189.000
202.727	308.364	189.000
203.548	308.153	189.000
83.493	319.615	190.000
83.450	319.810	190.000
83.484	319.589	190.000
83.229	319.658	190.000
170.098	170.977	191.000
170.470	171.064	191.000
128.586	74.929	192.000
126.722	75.259	192.000
203.633	308.938	193.000
203.505	308.560	193.000
169.488	170.690	194.000
169.512	171.398	194.000
252.593	403.847	195.000
252.719	401.357	195.000
255.222	400.309	195.000
203.107	308.111	196.000
203.550	308.501	196.000
202.872	309.151	196.000
203.364	308.734	196.000
203.295	308.308	196.000
203.510	309.257	196.000
64.472	233.559	197.000
66.431	233.526	197.000
100.913	443.132	198.000
101.134	442.672	198.000
203.601	309.819	199.000
203.926	310.060	199.000
203.415	309.936	199.000
23.592	380.928	200.000
24.138	380.343	200.000
23.730	381.138	200.000
23.990	380.488	200.000
203.352	284.599	201.000
202.904	283.696	201.000
203.112	284.207	201.000
203.644	284.226	201.000
322.352	343.742	202.000
321.765	343.795	202.000
133.851	149.466	203.000
133.601	148.880	203.000
134.333	148.999	203.000
133.643	148.517	203.000
132.300	148.255	203.000
172.008	165.403	204.000
171.840	165.400	204.000
172.006	165.796	204.000
171.987	165.668	204.000
172.049	165.734	204.000
171.626	165.603	204.000
171.912	165.512	204.000
172.087	165.334	204.000
172.028	165.315	204.000
172.039	165.402	204.000
171.911	165.407	204.000
172.158	165.352	204.000
172.197	165.458	204.000
171.799	165.452	204.000
171.911	165.176	204.000
223.423	112.281	205.000
224.034	111.385	205.000
213.488	42.524	206.000
213.348	42.313	206.000
213.619	42.239	206.000
213.272	42.326	206.000
212.896	42.533	206.000
247.383	31.114	207.000
247.361	31.210	207.000
248.089	31.322	207.000
247.452	31.713	207.000
247.445	31.854	207.000
246.605	31.437	207.000
246.667	31.218	207.000
246.352	31.097	207.000
246.509	32.394	207.000
246.917	32.073	207.000
24.184	381.244	208.000
24.671	380.818	208.000
157.748	303.379	209.000
157.212	303.651	209.000
156.868	303.966	209.000
156.892	303.808	209.000
157.655	303.367	209.000
110.514	154.603	210.000
110.741	154.298	210.000
154.310	39.091	211.000
153.772	38.885	211.000
153.799	38.782	211.000
153.941	38.927	211.000
284.015	108.398	212.000
284.092	107.872	212.000
284.033	108.165	212.000
284.381	108.020	212.000
284.235	108.087	212.000
284.189	108.456	212.000
284.401	108.304	212.000
284.207	108.075	212.000
283.918	108.043	212.000
404.110	93.384	213.000
403.987	93.118	213.000
185.320	480.249	214.000
185.393	480.582	214.000
184.925	480.436	214.000
188.491	65.246	215.000
189.003	68.274	215.000
188.099	70.417	215.000
186.137	72.093	215.000
159.118	441.334	216.000
157.989	441.675	216.000
158.011	439.223	216.000
189.596	371.554	217.000
189.658	371.389	217.000
189.671	371.541	217.000
189.649	371.797	217.000
189.911	371.615	217.000
189.957	371.483	217.000
190.210	370.540	217.000
189.385	369.873	217.000
23.883	380.872	218.000
24.082	381.041	218.000
115.994	222.563	219.000
116.218	222.849	219.000
77.782	184.399	220.000
77.520	184.131	220.000
77.818	184.036	220.000
77.597	184.190	220.000
77.889	183.861	220.000
78.109	184.066	220.000
77.688	183.717	220.000
77.112	184.034	220.000
291.028	222.273	221.000
290.492	221.965	221.000
290.731	222.543	221.000
291.373	222.612	221.000
17.732	306.252	222.000
18.096	306.581	222.000
17.643	306.393	222.000
17.881	306.066	222.000
17.797	306.479	222.000
322.336	343.770	223.000
322.035	343.174	223.000
321.231	344.074	223.000
174.612	12.893	224.000
175.814	13.172	224.000
174.707	13.209	224.000
168.887	247.777	225.000
168.363	248.642	225.000
212.943	42.587	226.000
213.012	42.860	226.000
157.638	303.152	227.000
156.648	302.576	227.000
156.941	303.280	227.000
158.407	302.294	227.000
158.346	302.252	227.000
184.356	68.494	228.000
183.898	69.952	228.000
158.667	439.136	229.000
159.766	439.236	229.000
160.450	440.385	229.000
160.958	440.370	229.000
160.046	440.677	229.000
160.332	440.876	229.000
160.246	440.789	229.000
160.991	440.187	229.000
162.599	440.347	229.000
92.128	303.143	230.000
91.512	302.866	230.000
43.614	203.621	231.000
44.651	203.617	231.000
44.266	203.197	231.000
43.711	203.460	231.000
44.296	202.904	231.000
44.922	203.379	231.000
45.450	203.307	231.000
45.396	204.107	231.000
45.389	203.768	231.000
255.340	380.770	232.000
254.933	381.549	232.000
255.421	381.426	232.000
254.854	381.136	232.000
255.241	381.289	232.000
255.265	381.112	232.000
255.181	381.628	232.000
255.435	381.132	232.000
321.180	343.454	233.000
321.148	343.596	233.000
115.502	219.833	234.000
116.216	221.816	234.000
212.402	42.848	235.000
212.255	42.657	235.000
212.421	43.229	235.000
212.426	42.968	235.000
212.379	43.106	235.000
212.890	43.330	235.000
213.058	43.499	235.000
212.516	43.169	235.000
212.543	42.340	235.000
212.497	42.406	235.000
404.823	94.100	236.000
404.452	94.115	236.000
404.575	95.408	236.000
404.438	95.671	236.000
23.999	380.553	237.000
24.156	380.635	237.000
24.116	380.808	237.000
176.762	319.495	238.000
176.220	319.667	238.000
176.450	319.228	238.000
176.156	319.325	238.000
175.961	319.092	238.000
176.077	319.029	238.000
176.240	319.266	238.000
105.195	161.428	239.000
105.785	161.674	239.000
105.543	161.439	239.000
105.873	161.171	239.000
105.658	161.504	239.000
105.416	161.372	239.000
105.586	161.744	239.000
105.747	161.713	239.000
191.389	-18.839	240.000
191.018	-19.742	240.000
190.799	-19.436	240.000
190.787	-19.342	240.000
190.739	-19.366	240.000
191.240	-18.464	240.000
191.092	-18.574	240.000
191.462	-18.897	240.000
191.093	-19.263	240.000
284.065	108.325	241.000
284.066	108.022	241.000
283.912	108.393	241.000
284.177	108.356	241.000
186.860	368.879	242.000
187.954	369.411	242.000
187.383	369.638	242.000
188.297	369.299	242.000
188.666	369.072	242.000
190.037	368.622	242.000
190.116	368.479	242.000
189.848	368.529	242.000
189.838	367.952	242.000
189.729	368.070	242.000
189.051	367.590	242.000
321.260	343.216	243.000
321.198	342.821	243.000
321.280	342.516	243.000
79.670	340.459	244.000
79.074	339.030	244.000
78.576	337.550	244.000
23.847	381.045	245.000
23.951	380.985	245.000
23.838	381.204	245.000
23.904	380.870	245.000
23.794	381.057	245.000
23.724	380.681	245.000
23.826	380.732	245.000
23.635	380.929	245.000
23.869	380.756	245.000
255.158	400.038	246.000
254.252	400.272	246.000
254.200	399.939	246.000
159.365	302.249	247.000
160.069	302.111	247.000
161.010	302.011	247.000
161.677	301.606	247.000
161.194	302.337	247.000
161.017	302.181	247.000
162.203	302.509	247.000
162.194	301.511	247.000
161.481	301.089	247.000
161.513	301.356	247.000
161.099	301.120	247.000
160.968	301.311	247.000
161.350	301.645	247.000
160.572	301.454	247.000
160.459	301.641	247.000
283.957	107.925	248.000
283.938	108.245	248.000
293.571	86.143	249.000
293.533	86.434	249.000
294.229	86.464	249.000
184.919	289.302	250.000
184.509	289.226	250.000
184.452	289.342	250.000
184.888	289.019	250.000
184.591	288.990	250.000
184.799	289.378	250.000
184.689	289.244	250.000
184.534	289.645	250.000
184.432	289.064	250.000
184.832	288.413	250.000
184.725	289.319	250.000
184.631	289.256	250.000
184.758	289.098	250.000
184.867	289.177	250.000
184.089	288.988	250.000
184.760	288.696	250.000
185.034	288.903	250.000
184.501	289.136	250.000
161.691	441.830	251.000
161.219	440.852	251.000
160.048	441.412	251.000
91.938	303.303	252.000
92.342	303.004	252.000
404.031	96.543	253.000
404.813	96.257	253.000
321.904	342.045	254.000
321.773	342.643	254.000
321.902	342.512	254.000
321.848	342.364	254.000
70.812	174.170	255.000
70.698	175.213	255.000
46.787	202.723	256.000
46.985	202.567	256.000
45.052	202.103	256.000
46.181	201.247	256.000
45.562	200.927	256.000
46.955	201.011	256.000
47.708	201.990	256.000
47.431	202.466	256.000
48.086	201.483	256.000
48.647	201.585	256.000
293.770	86.602	257.000
294.271	86.420	257.000
212.991	42.601	258.000
213.077	42.292	258.000
213.217	42.654	258.000
191.115	-18.374	259.000
191.411	-18.650	259.000
191.396	-18.272	259.000
190.960	-18.404	259.000
190.399	-18.741	259.000
190.613	-18.774	259.000
190.863	-18.699	259.000
404.211	97.129	260.000
403.968	96.684	260.000
247.085	374.780	261.000
247.902	375.154	261.000
247.300	374.601	261.000
98.597	339.936	262.000
98.481	339.757	262.000
175.736	317.796	263.000
175.904	317.535	263.000
308.710	296.656	264.000
308.833	296.827	264.000
213.799	41.995	265.000
214.075	42.550	265.000
214.029	42.567	265.000
214.250	42.584	265.000
214.486	42.838	265.000
214.287	42.122	265.000
214.060	42.343	265.000
405.530	96.711	266.000
404.426	96.564	266.000
404.611	96.039	266.000
241.416	402.844	267.000
241.067	403.433	267.000
322.754	342.519	268.000
323.285	343.978	268.000
322.798	343.907	268.000
322.913	344.118	268.000
322.547	344.515	268.000
322.215	344.503	268.000
294.702	87.210	269.000
294.465	87.442	269.000
23.987	381.048	270.000
23.536	380.463	270.000
35.022	366.206	271.000
34.560	365.343	271.000
34.619	365.018	271.000
117.759	300.207	272.000
118.193	300.650	272.000
56.226	190.735	273.000
57.158	190.212	273.000
56.725	190.202	273.000
365.213	134.548	274.000
364.270	135.194	274.000
363.614	135.760	274.000
364.694	134.388	274.000
241.616	401.729	275.000
240.512	402.862	275.000
175.652	12.384	276.000
175.394	12.957	276.000
174.286	12.342	276.000
174.036	13.027	276.000
190.416	-18.479	277.000
190.693	-18.611	277.000
190.979	-18.545	277.000
191.227	-18.366	277.000
191.198	-18.429	277.000
191.174	-19.383	277.000
191.153	-19.071	277.000
190.507	-18.333	277.000
246.205	374.384	278.000
246.183	374.552	278.000
388.118	359.879	279.000
387.228	359.298	279.000
387.434	359.528	279.000
387.532	359.956	279.000
387.274	360.489	279.000
264.627	209.526	280.000
265.010	209.858	280.000
265.350	209.446	280.000
312.945	175.622	281.000
312.561	175.475	281.000
405.171	98.038	282.000
405.466	98.565	282.000
309.893	296.873	283.000
309.208	296.639	283.000
310.444	296.985	283.000
310.810	297.021	283.000
310.525	296.978	283.000
175.771	318.366	284.000
175.544	319.477	284.000
175.366	319.065	284.000
167.342	-1.097	285.000
167.825	-0.153	285.000
106.953	435.788	286.000
106.747	435.174	286.000
106.795	434.860	286.000
106.481	434.748	286.000
106.179	434.543	286.000
105.770	434.595	286.000
186.382	364.430	287.000
186.571	365.327	287.000
186.108	365.851	287.000
185.916	366.562	287.000
186.036	366.363	287.000
405.062	97.683	288.000
405.076	97.908	288.000
204.979	217.334	289.000
205.385	218.094	289.000
204.770	217.308	289.000
172.566	439.512	290.000
172.275	439.403	290.000
184.404	289.019	291.000
184.633	289.397	291.000
184.569	289.028	291.000
175.228	12.053	292.000
175.380	12.411	292.000
405.228	97.529	293.000
404.571	97.929	293.000
404.504	97.558	293.000
115.284	390.312	294.000
116.425	390.338	294.000
116.608	390.325	294.000
116.862	389.512	294.000
116.704	388.777	294.000
116.708	388.305	294.000
116.497	388.218	294.000
242.459	401.087	295.000
243.395	404.019	295.000
186.405	366.072	296.000
186.628	366.421	296.000
168.176	0.034	297.000
167.642	-0.314	297.000
187.086	365.122	298.000
186.443	364.060	298.000
265.329	209.445	299.000
265.733	209.046	299.000
150.387	35.042	300.000
150.830	35.963	300.000
404.105	95.706	301.000
403.772	95.243	301.000
403.881	95.212	301.000
403.512	95.257	301.000
403.322	95.651	301.000
403.628	95.652	301.000
404.104	95.564	301.000
246.237	403.110	302.000
246.214	402.327	302.000
246.403	401.962	302.000
246.049	402.458	302.000
247.140	402.518	302.000
56.007	191.543	303.000
56.937	191.326	303.000
56.962	190.632	303.000
56.471	190.903	303.000
108.096	195.264	304.000
107.775	195.509	304.000
310.416	297.108	305.000
311.420	297.658	305.000
310.287	298.190	305.000
309.845	298.253	305.000
310.252	298.397	305.000
310.393	298.340	305.000
310.484	298.333	305.000
310.251	298.206	305.000
309.923	298.911	305.000
309.726	298.670	305.000
309.013	299.415	305.000
309.575	298.302	305.000
309.137	298.312	305.000
309.183	298.115	305.000
308.588	298.591	305.000
45.884	213.194	306.000
45.951	212.492	306.000
45.403	212.414	306.000
45.487	212.086	306.000
45.524	212.343	306.000
45.484	212.666	306.000
45.656	212.944	306.000
45.410	212.285	306.000
345.426	181.797	307.000
345.318	181.983	307.000
345.363	182.209	307.000
345.284	181.756	307.000
345.089	181.395	307.000
245.641	397.126	308.000
245.700	397.423	308.000
246.756	394.211	308.000
245.510	396.950	308.000
175.894	11.236	309.000
175.264	10.195	309.000
175.086	10.933	309.000
34.064	364.391	310.000
33.841	363.885	310.000
33.490	364.211	310.000
34.027	363.183	310.000
33.608	364.717	310.000
33.362	364.539	310.000
33.883	364.014	310.000
34.144	364.135	310.000
344.781	181.399	311.000
345.027	182.101	311.000
344.959	182.082	311.000
345.247	181.785	311.000
266.255	209.393	312.000
266.535	209.168	312.000
265.659	209.295	312.000
128.137	243.303	313.000
128.278	243.265	313.000
127.910	242.957	313.000
128.083	243.151	313.000
127.836	243.416	313.000
278.937	89.395	314.000
278.548	89.466	314.000
345.351	181.053	315.000
344.963	181.243	315.000
57.116	190.031	316.000
56.645	190.314	316.000
56.987	190.054	316.000
57.060	190.547	316.000
57.120	190.721	316.000
56.986	190.989	316.000
57.035	190.705	316.000
57.056	191.418	316.000
57.056	191.982	316.000
57.194	192.603	316.000
57.142	192.858	316.000
56.926	192.658	316.000
56.807	192.252	316.000
58.057	191.983	316.000
57.691	192.141	316.000
309.154	297.293	317.000
309.075	297.631	317.000
309.400	297.228	317.000
308.891	297.827	317.000
307.998	298.107	317.000
308.688	299.097	317.000
308.343	298.756	317.000
308.287	299.089	317.000
308.014	299.348	317.000
307.319	299.851	317.000
307.440	300.777	317.000
306.995	299.930	317.000
307.348	299.998	317.000
307.171	299.137	317.000
173.723	8.753	318.000
173.516	9.317	318.000
406.953	93.378	319.000
406.603	92.918	319.000
406.351	93.436	319.000
405.679	93.421	319.000
345.371	181.416	320.000
345.588	181.397	320.000
345.173	180.881	320.000
345.728	179.641	320.000
344.985	180.349	320.000
345.125	180.617	320.000
34.336	364.163	321.000
34.085	363.699	321.000
352.462	291.638	322.000
351.851	292.464	322.000
352.353	291.630	322.000
266.894	210.390	323.000
266.046	209.779	323.000
45.909	212.196	324.000
45.694	212.422	324.000
45.998	211.787	324.000
45.836	212.015	324.000
266.181	209.787	325.000
265.763	210.218	325.000
265.597	210.369	325.000
266.174	210.620	325.000
266.333	210.759	325.000
344.573	180.648	326.000
345.148	180.593	326.000
345.899	181.517	326.000
206.720	325.528	327.000
206.833	326.277	327.000
206.088	326.646	327.000
208.411	192.193	328.000
208.519	191.509	328.000
208.304	191.730	328.000
208.365	191.633	328.000
208.245	191.963	328.000
207.859	191.205	328.000
133.223	82.854	329.000
133.223	83.647	329.000
133.119	83.548	329.000
352.021	291.610	330.000
353.113	291.287	330.000
354.026	290.847	330.000
406.024	94.773	331.000
405.587	93.914	331.000
405.617	94.447	331.000
155.379	326.931	332.000
157.106	327.559	332.000
265.067	211.326	333.000
265.527	211.311	333.000
265.680	211.704	333.000
266.523	211.464	333.000
266.489	211.777	333.000
265.541	212.633	333.000
265.122	212.959	333.000
265.036	212.886	333.000
264.644	213.637	333.000
265.094	213.466	333.000
265.360	213.998	333.000
265.021	213.448	333.000
265.245	213.187	333.000
264.464	213.131	333.000
358.544	207.548	334.000
358.596	208.139	334.000
359.223	207.686	334.000
239.534	380.604	335.000
238.127	380.496	335.000
239.465	382.239	335.000
238.242	382.794	335.000
237.278	382.107	335.000
235.894	380.129	335.000
234.760	380.299	335.000
233.418	381.436	335.000
233.276	382.025	335.000
229.111	383.116	335.000
229.962	383.345	335.000
232.329	382.532	335.000
120.788	197.828	336.000
120.090	198.468	336.000
207.548	191.257	337.000
207.570	190.453	337.000
207.710	190.790	337.000
207.662	191.539	337.000
207.511	191.690	337.000
206.885	191.072	337.000
207.542	191.743	337.000
177.189	285.892	338.000
177.474	285.463	338.000
173.919	9.389	339.000
174.887	9.080	339.000
155.762	328.005	340.000
154.509	327.281	340.000
153.774	326.493	340.000
155.430	327.111	340.000
155.104	328.259	340.000
155.488	327.251	340.000
155.053	327.166	340.000
155.109	327.437	340.000
155.823	327.257	340.000
153.126	328.439	340.000
153.671	328.282	340.000
175.513	256.246	341.000
175.643	256.367	341.000
175.174	256.523	341.000
296.672	221.061	342.000
295.920	221.579	342.000
295.664	221.737	342.000
295.960	221.586	342.000
295.721	221.255	342.000
296.208	220.951	342.000
175.335	256.404	343.000
175.341	256.455	343.000
175.578	256.251	343.000
175.137	256.419	343.000
175.398	256.561	343.000
132.637	146.991	344.000
132.202	145.725	344.000
132.265	145.664	344.000
132.525	145.771	344.000
132.407	145.775	344.000
131.466	145.742	344.000
130.898	147.667	344.000
130.070	147.711	344.000
130.105	148.056	344.000
130.363	148.386	344.000
130.542	147.374	344.000
130.994	147.540	344.000
130.777	147.113	344.000
407.638	97.162	345.000
408.103	97.088	345.000
193.372	-41.596	346.000
193.463	-41.846	346.000
277.011	142.440	347.000
277.725	141.972	347.000
277.119	142.832	347.000
277.513	142.011	347.000
175.279	256.668	348.000
175.614	256.351	348.000
175.605	256.518	348.000
175.463	256.251	348.000
175.069	256.785	348.000
408.182	97.484	349.000
408.394	97.408	349.000
408.139	97.266	349.000
408.406	97.204	349.000
193.245	-41.838	350.000
193.402	-41.611	350.000
193.151	-41.135	350.000
192.941	-41.574	350.000
193.021	-41.959	350.000
192.641	-41.945	350.000
295.033	223.140	351.000
294.825	222.517	351.000
296.686	222.446	351.000
296.239	222.172	351.000
81.125	211.846	352.000
78.877	210.638	352.000
277.528	141.698	353.000
276.989	141.517	353.000
92.372	302.852	354.000
92.740	302.741	354.000
175.173	256.292	355.000
175.657	256.218	355.000
175.528	256.482	355.000
295.621	220.667	356.000
295.616	220.976	356.000
295.136	220.945	356.000
191.484	-43.047	357.000
192.480	-42.058	357.000
191.527	-42.426	357.000
174.304	7.319	358.000
174.054	7.867	358.000
265.011	212.657	359.000
265.234	213.179	359.000
265.233	213.247	359.000
265.191	213.002	359.000
265.116	212.741	359.000
264.767	212.556	359.000
264.655	212.503	359.000
265.130	212.155	359.000
265.528	211.694	359.000
266.094	212.351	359.000
266.387	212.081	359.000
266.056	211.953	359.000
265.864	212.719	359.000
265.650	212.365	359.000
266.033	212.144	359.000
265.121	212.179	359.000
265.387	212.890	359.000
265.345	212.350	359.000
265.700	212.852	359.000
265.727	212.565	359.000
276.759	141.739	360.000
277.057	141.865	360.000
277.075	142.088	360.000
277.621	141.936	360.000
35.056	382.464	361.000
33.535	382.607	361.000
175.219	256.101	362.000
175.073	256.553	362.000
174.950	256.884	362.000
306.758	299.247	363.000
305.961	299.427	363.000
175.022	8.063	364.000
174.894	7.626	364.000
174.928	8.669	364.000
174.659	8.413	364.000
174.895	7.243	364.000
175.000	7.711	364.000
174.715	7.826	364.000
124.985	397.647	365.000
125.742	397.956	365.000
266.149	213.197	366.000
265.878	213.386	366.000
175.760	5.068	367.000
176.197	4.246	367.000
306.635	299.508	368.000
307.193	300.200	368.000
307.494	300.617	368.000
306.713	300.640	368.000
197.614	-39.097	369.000
198.104	-40.341	369.000
198.111	-41.553	369.000
307.805	300.510	370.000
307.428	300.097	370.000
307.893	299.487	370.000
177.310	3.597	371.000
177.213	3.179	371.000
177.355	3.044	371.000
357.628	309.308	372.000
357.551	309.925	372.000
307.753	299.850	373.000
307.501	299.785	373.000
307.768	301.097	373.000
208.763	327.767	374.000
209.037	327.051	374.000
209.174	327.089	374.000
209.048	326.803	374.000
208.786	326.368	374.000
207.196	325.812	374.000
177.446	2.321	375.000
176.719	2.166	375.000
176.931	2.192	375.000
177.050	2.345	375.000
357.713	310.104	376.000
357.421	309.946	376.000
357.966	309.132	376.000
357.710	309.890	376.000
146.489	395.368	377.000
145.944	394.994	377.000
144.407	394.012	377.000
144.302	393.501	377.000
144.605	393.766	377.000
143.012	395.342	377.000
142.988	394.809	377.000
141.908	393.597	377.000
141.183	393.214	377.000
140.729	392.840	377.000
142.656	393.302	377.000
143.883	392.242	377.000
143.871	392.631	377.000
143.905	392.833	377.000
143.959	392.196	377.000
30.680	384.481	378.000
30.437	385.556	378.000
206.751	325.369	379.000
206.821	325.784	379.000
207.288	325.721	379.000
160.648	47.663	380.000
160.568	47.539	380.000
160.611	47.775	380.000
177.170	2.157	381.000
177.415	1.552	381.000
183.555	364.853	382.000
183.997	365.473	382.000
307.358	303.025	383.000
307.994	302.994	383.000
307.845	303.304	383.000
208.004	326.258	384.000
208.871	326.786	384.000
208.957	326.673	384.000
209.213	327.191	384.000
208.786	326.524	384.000
208.568	326.690	384.000
208.797	328.233	384.000
207.924	328.883	384.000
160.300	47.835	385.000
160.655	47.547	385.000
177.429	2.674	386.000
177.491	2.462	386.000
177.392	1.950	386.000
22.978	254.329	387.000
22.954	254.203	387.000
357.811	309.822	388.000
357.646	309.958	388.000
357.332	309.661	388.000
357.413	309.817	388.000
295.676	221.551	389.000
296.036	222.142	389.000
176.397	2.274	390.000
176.377	2.628	390.000
176.274	2.506	390.000
176.616	2.184	390.000
176.414	2.203	390.000
176.155	2.705	390.000
208.828	329.641	391.000
209.385	329.542	391.000
142.726	298.330	392.000
142.972	299.079	392.000
143.377	299.259	392.000
143.125	299.379	392.000
142.653	299.634	392.000
142.314	299.911	392.000
142.719	300.191	392.000
142.652	299.719	392.000
142.363	299.975	392.000
142.553	300.223	392.000
143.041	300.102	392.000
143.208	300.613	392.000
143.500	300.983	392.000
144.160	300.597	392.000
144.475	300.880	392.000
144.063	301.315	392.000
144.052	301.499	392.000
144.042	301.080	392.000
123.766	129.579	393.000
123.468	129.803	393.000
123.923	132.017	393.000
123.289	130.104	393.000
123.724	129.715	393.000
123.654	129.679	393.000
124.402	129.643	393.000
124.445	130.278	393.000
123.230	130.105	393.000
123.611	129.401	393.000
123.628	129.043	393.000
122.427	129.054	393.000
122.779	129.561	393.000
122.571	128.841	393.000
123.851	128.302	393.000
125.788	127.602	393.000
127.515	129.520	393.000
126.762	131.136	393.000
126.998	130.028	393.000
128.463	128.128	393.000
129.037	127.971	393.000
130.165	128.237	393.000
171.458	160.623	394.000
171.506	160.781	394.000
171.502	160.940	394.000
171.257	161.401	394.000
171.896	160.731	394.000
171.893	160.975	394.000
171.721	160.784	394.000
171.590	161.065	394.000
171.819	160.769	394.000
171.534	160.920	394.000
171.767	161.034	394.000
171.568	160.748	394.000
171.845	160.865	394.000
171.414	160.831	394.000
171.940	160.678	394.000
171.293	161.161	394.000
172.140	161.198	394.000
171.980	161.062	394.000
172.036	161.206	394.000
172.158	161.274	394.000
171.649	160.982	394.000
171.913	160.778	394.000
171.606	160.799	394.000
171.390	160.829	394.000
172.131	160.709	394.000
171.982	160.478	394.000
171.838	161.027	394.000
171.898	160.709	394.000
171.739	161.272	394.000
171.436	160.405	394.000
172.126	161.131	394.000
171.581	160.932	394.000
171.642	160.628	394.000
171.776	161.062	394.000
171.769	160.988	394.000
171.509	160.819	394.000
171.602	160.935	394.000
171.843	160.846	394.000
171.738	160.825	394.000
171.765	160.710	394.000
171.557	160.469	394.000
172.052	160.697	394.000
256.298	346.836	395.000
256.488	346.569	395.000
255.866	346.787	395.000
255.694	346.813	395.000
255.664	346.650	395.000
255.079	346.245	395.000
255.404	346.895	395.000
255.754	345.543	395.000
255.408	346.200	395.000
107.568	90.005	396.000
107.326	89.336	396.000
176.533	2.837	397.000
176.786	3.069	397.000
74.344	213.873	398.000
74.653	211.306	398.000
188.732	474.678	399.000
186.698	475.061	399.000
186.603	474.785	399.000
186.517	474.885	399.000
186.573	475.017	399.000
186.629	474.910	399.000
186.517	474.514	399.000
176.577	2.932	400.000
176.922	2.581	400.000
176.587	2.739	400.000
175.708	2.750	400.000
32.628	366.696	401.000
32.594	367.092	401.000
331.353	285.018	402.000
333.127	284.926	402.000
336.196	283.111	402.000
32.347	367.607	403.000
32.575	367.373	403.000
32.660	367.507	403.000
33.074	367.454	403.000
33.502	367.138	403.000
32.957	367.743	403.000
173.122	3.223	404.000
173.030	3.693	404.000
170.635	315.093	405.000
171.077	314.185	405.000
207.792	329.538	406.000
207.881	329.701	406.000
334.018	280.690	407.000
334.055	280.423	407.000
334.372	281.782	407.000
334.327	283.815	407.000
334.578	283.792	407.000
255.527	346.684	408.000
254.835	346.878	408.000
254.607	346.995	408.000
255.054	346.682	408.000
255.359	346.762	408.000
171.509	315.052	409.000
171.189	314.426	409.000
171.800	314.027	409.000
198.138	157.105	410.000
198.274	156.180	410.000
199.194	153.555	410.000
199.814	153.230	410.000
200.092	153.665	410.000
157.615	-17.282	411.000
157.125	-17.909	411.000
264.078	366.335	412.000
263.785	365.926	412.000
242.007	181.405	413.000
241.236	181.315	413.000
241.399	181.669	413.000
483.862	360.485	414.000
484.412	361.115	414.000
143.045	63.549	415.000
142.955	63.809	415.000
143.316	64.367	415.000
142.868	64.411	415.000
142.582	64.370	415.000
143.071	64.242	415.000
143.170	64.441	415.000
265.267	365.791	416.000
265.181	364.733	416.000
266.320	364.789	416.000
254.980	346.580	417.000
254.893	346.886	417.000
241.198	181.113	418.000
241.663	180.595	418.000
241.183	181.008	418.000
241.377	180.138	418.000
242.061	180.078	418.000
242.021	179.669	418.000
242.285	180.120	418.000
242.575	180.012	418.000
243.041	180.102	418.000
242.769	179.792	418.000
242.841	179.396	418.000
243.890	179.140	418.000
243.962	179.126	418.000
243.497	179.177	418.000
243.234	179.487	418.000
242.662	178.208	418.000
242.727	178.065	418.000
175.343	7.730	419.000
175.822	7.624	419.000
145.540	392.561	420.000
144.868	392.154	420.000
179.400	68.675	421.000
179.446	68.043	421.000
180.657	69.994	421.000
266.064	363.982	422.000
266.741	363.706	422.000
-9.333	325.166	423.000
-8.966	325.536	423.000
-9.068	324.942	423.000
230.892	363.467	424.000
230.508	363.495	424.000
230.899	364.109	424.000
172.154	160.997	425.000
171.713	161.011	425.000
171.640	160.806	425.000
171.940	160.590	425.000
266.307	363.749	426.000
267.011	364.406	426.000
266.503	363.760	426.000
255.482	346.649	427.000
255.310	346.585	427.000
173.543	5.770	428.000
173.982	7.108	428.000
92.009	302.693	429.000
92.425	303.150	429.000
92.590	302.821	429.000
91.982	302.550	429.000
92.184	302.577	429.000
92.684	302.429	429.000
92.280	302.630	429.000
266.309	363.283	430.000
266.993	364.486	430.000
254.761	346.964	431.000
255.032	346.820	431.000
255.213	346.630	431.000
255.185	346.368	431.000
269.725	398.657	432.000
269.689	398.533	432.000
209.811	330.148	433.000
209.865	329.274	433.000
209.929	328.608	433.000
266.130	365.384	434.000
266.451	366.132	434.000
272.541	18.598	435.000
273.079	19.029	435.000
92.312	303.259	436.000
91.877	302.985	436.000
92.409	303.357	436.000
267.356	367.051	437.000
266.874	366.861	437.000
439.596	450.229	438.000
440.176	450.837	438.000
266.693	365.038	439.000
265.862	364.696	439.000
241.485	178.706	440.000
241.097	177.526	440.000
277.322	141.899	441.000
277.011	143.128	441.000
272.774	18.428	442.000
273.290	18.321	442.000
169.495	245.923	443.000
170.089	246.075	443.000
169.634	246.048	443.000
169.941	245.939	443.000
169.709	245.725	443.000
169.649	245.868	443.000
170.171	245.751	443.000
170.010	246.174	443.000
169.790	245.929	443.000
169.675	245.254	443.000
169.586	245.555	443.000
170.010	245.161	443.000
169.384	245.618	443.000
170.050	245.376	443.000
169.766	245.699	443.000
170.133	245.613	443.000
170.039	245.871	443.000
169.656	246.888	443.000
169.271	245.916	443.000
169.403	245.409	443.000
169.346	246.062	443.000
169.469	245.562	443.000
169.705	245.920	443.000
170.021	245.223	443.000
169.195	245.886	443.000
169.360	246.064	443.000
169.747	245.812	443.000
169.558	245.641	443.000
169.435	245.807	443.000
169.381	245.410	443.000
100.149	196.283	444.000
99.494	195.565	444.000
193.555	223.902	445.000
193.000	224.546	445.000
193.314	224.608	445.000
193.217	224.482	445.000
192.803	224.430	445.000
192.367	224.878	445.000
192.470	224.932	445.000
192.536	224.869	445.000
192.195	225.074	445.000
192.154	225.312	445.000
192.263	225.145	445.000
191.984	225.297	445.000
192.330	225.378	445.000
192.949	225.458	445.000
192.821	225.730	445.000
192.221	225.747	445.000
192.012	225.921	445.000
192.420	226.042	445.000
191.557	226.027	445.000
191.656	226.371	445.000
192.186	226.726	445.000
81.654	363.887	446.000
81.793	362.382	446.000
80.521	360.545	446.000
80.649	360.236	446.000
[truncated: 55,112 more rows]
