# Supplementary material for: The transpeptidase PBP2 governs initial localization and activity of the major cell-wall synthesis machinery in E. coli
Source: eLife. 2020 Feb 20;9:e50629. doi: 10.7554/eLife.50629 (PMC7089770; doi:10.7554/eLife.50629)
Supplement: Source data 1. [file elife-50629-data1.zip › data/fast/PAmCherry/RodZdepl2h_1.txt]

X Y ID
31.810	224.449	1.000
30.325	224.941	1.000
31.182	224.661	1.000
79.211	52.845	2.000
79.776	51.978	2.000
79.428	50.700	2.000
80.291	51.109	2.000
79.021	52.213	2.000
78.654	52.715	2.000
78.995	53.032	2.000
80.444	53.198	2.000
81.321	52.337	2.000
81.320	51.821	2.000
81.451	53.038	2.000
81.764	53.174	2.000
82.806	54.037	2.000
60.992	239.553	3.000
61.348	239.723	3.000
61.431	240.107	3.000
60.809	242.221	3.000
59.698	240.220	3.000
59.513	240.090	3.000
59.891	240.625	3.000
57.922	241.955	3.000
57.096	241.562	3.000
57.699	241.988	3.000
57.679	241.879	3.000
57.571	242.525	3.000
56.684	241.753	3.000
66.904	259.632	4.000
65.862	261.121	4.000
66.268	260.275	4.000
67.391	259.042	4.000
86.327	192.715	5.000
85.075	193.429	5.000
87.027	192.300	5.000
86.400	192.451	5.000
87.409	193.106	5.000
87.573	192.779	5.000
87.176	192.188	5.000
86.439	193.215	5.000
86.032	193.636	5.000
84.924	194.677	5.000
107.079	144.796	6.000
107.331	146.228	6.000
107.617	146.213	6.000
107.609	145.146	6.000
106.577	145.095	6.000
108.208	145.400	6.000
108.944	144.431	6.000
103.125	201.509	7.000
102.154	200.420	7.000
145.128	116.220	8.000
144.664	117.426	8.000
144.292	118.522	8.000
143.794	118.198	8.000
143.570	118.500	8.000
145.386	119.506	8.000
144.856	120.290	8.000
144.233	118.727	8.000
144.510	118.279	8.000
144.580	119.271	8.000
173.898	192.185	9.000
173.841	192.684	9.000
173.117	193.444	9.000
172.358	192.615	9.000
191.863	204.175	10.000
192.744	204.045	10.000
192.418	203.093	10.000
191.751	202.322	10.000
192.046	201.745	10.000
188.455	201.788	10.000
188.020	200.611	10.000
190.092	200.448	10.000
190.852	200.182	10.000
189.423	201.274	10.000
189.060	200.460	10.000
188.589	198.864	10.000
264.878	60.997	11.000
265.482	61.834	11.000
267.216	61.502	11.000
266.252	61.606	11.000
265.431	61.936	11.000
265.880	62.244	11.000
265.931	63.146	11.000
246.943	334.008	12.000
245.370	334.851	12.000
244.509	334.661	12.000
244.300	335.336	12.000
244.089	334.654	12.000
287.927	184.214	13.000
287.008	185.053	13.000
324.068	53.681	14.000
324.334	53.592	14.000
323.597	54.642	14.000
323.803	53.765	14.000
302.520	200.154	15.000
301.920	199.645	15.000
325.148	303.800	16.000
325.211	302.825	16.000
333.450	285.544	17.000
333.824	286.099	17.000
334.886	285.721	17.000
334.427	285.784	17.000
365.813	156.134	18.000
365.243	156.282	18.000
366.259	157.315	18.000
366.149	157.921	18.000
366.748	158.631	18.000
367.608	158.433	18.000
367.062	158.411	18.000
367.594	159.452	18.000
369.212	159.776	18.000
369.899	158.421	18.000
366.182	183.398	19.000
368.036	182.154	19.000
442.308	104.495	20.000
441.630	104.497	20.000
440.153	104.076	20.000
454.017	170.444	21.000
453.480	171.621	21.000
452.546	171.506	21.000
452.781	171.424	21.000
452.906	172.131	21.000
451.696	173.018	21.000
451.723	173.889	21.000
452.470	175.308	21.000
451.666	175.518	21.000
451.877	176.594	21.000
453.638	177.724	21.000
454.232	178.154	21.000
454.141	178.991	21.000
443.989	261.178	22.000
442.433	260.793	22.000
441.648	259.730	22.000
432.722	368.018	23.000
431.976	368.379	23.000
432.574	367.509	23.000
432.713	367.630	23.000
432.721	368.009	23.000
432.350	367.724	23.000
432.142	368.111	23.000
465.226	258.565	24.000
465.046	259.496	24.000
464.613	260.490	24.000
467.075	259.862	24.000
469.220	258.969	24.000
468.827	257.402	24.000
468.785	258.306	24.000
467.234	258.652	24.000
467.404	258.369	24.000
488.287	172.706	25.000
486.474	171.733	25.000
521.456	117.048	26.000
521.578	116.845	26.000
200.363	109.151	27.000
201.233	107.748	27.000
200.169	107.226	27.000
304.162	166.983	28.000
305.007	167.071	28.000
305.867	168.054	28.000
304.848	168.604	28.000
305.069	168.288	28.000
303.273	376.928	29.000
303.574	377.253	29.000
417.259	152.694	30.000
417.768	152.986	30.000
417.501	153.229	30.000
417.255	152.322	30.000
394.084	264.154	31.000
394.243	264.603	31.000
394.189	264.108	31.000
394.089	262.559	31.000
393.966	263.163	31.000
393.088	262.746	31.000
479.291	216.502	32.000
479.076	216.718	32.000
478.628	216.748	32.000
478.740	216.382	32.000
43.586	144.256	33.000
43.316	145.069	33.000
43.244	144.456	33.000
42.152	143.686	33.000
40.844	142.771	33.000
101.764	56.694	34.000
101.020	55.624	34.000
102.105	53.762	34.000
102.761	52.820	34.000
102.099	52.391	34.000
101.150	53.586	34.000
102.178	53.013	34.000
102.751	52.852	34.000
102.530	53.590	34.000
100.892	54.363	34.000
156.964	153.328	35.000
156.566	155.024	35.000
186.955	35.865	36.000
186.214	36.590	36.000
186.392	36.599	36.000
186.040	36.253	36.000
187.086	37.156	36.000
187.186	36.911	36.000
185.635	35.706	36.000
184.602	35.388	36.000
185.418	149.916	37.000
185.537	150.255	37.000
185.397	149.186	37.000
185.592	148.861	37.000
296.240	323.200	38.000
296.678	321.972	38.000
297.381	321.567	38.000
296.755	320.201	38.000
297.167	319.635	38.000
296.964	318.891	38.000
296.253	316.657	38.000
295.336	316.663	38.000
402.770	445.970	39.000
401.036	447.565	39.000
399.972	448.771	39.000
257.989	246.662	40.000
257.712	246.467	40.000
258.134	247.212	40.000
285.702	185.801	41.000
287.792	186.215	41.000
449.426	99.630	42.000
449.699	99.406	42.000
450.153	99.883	42.000
434.540	192.569	43.000
434.001	193.071	43.000
435.227	191.971	43.000
442.320	202.365	44.000
441.585	202.998	44.000
440.984	202.715	44.000
441.540	201.971	44.000
441.648	201.332	44.000
441.960	201.311	44.000
443.256	200.359	44.000
443.638	199.810	44.000
442.831	200.173	44.000
441.984	200.899	44.000
441.105	200.616	44.000
441.764	201.744	44.000
441.194	203.212	44.000
440.077	203.144	44.000
439.320	202.519	44.000
439.065	202.340	44.000
440.030	201.841	44.000
440.978	200.711	44.000
442.333	198.332	44.000
441.561	199.523	44.000
441.223	197.565	44.000
424.746	355.163	45.000
423.837	354.104	45.000
425.324	352.849	45.000
425.486	353.871	45.000
484.105	173.746	46.000
485.943	172.872	46.000
484.878	173.023	46.000
485.578	172.692	46.000
485.531	174.351	46.000
484.974	173.485	46.000
484.535	173.853	46.000
485.377	173.637	46.000
485.727	172.614	46.000
485.524	172.662	46.000
485.315	172.710	46.000
484.949	172.342	46.000
484.727	172.541	46.000
487.326	248.116	47.000
486.680	246.153	47.000
486.390	245.274	47.000
487.279	244.546	47.000
487.556	246.385	47.000
521.002	116.793	48.000
519.486	117.304	48.000
520.553	116.586	48.000
520.935	117.217	48.000
520.778	116.618	48.000
520.943	116.631	48.000
521.798	116.607	48.000
520.947	116.119	48.000
519.799	116.129	48.000
519.016	115.633	48.000
519.353	115.116	48.000
519.849	115.268	48.000
519.070	115.570	48.000
518.781	115.440	48.000
54.780	148.131	49.000
55.192	148.400	49.000
55.183	148.434	49.000
54.874	148.519	49.000
54.996	148.986	49.000
55.759	148.932	49.000
55.001	148.320	49.000
55.476	148.811	49.000
56.362	148.476	49.000
55.098	149.459	49.000
55.201	149.838	49.000
186.494	95.043	50.000
187.338	95.930	50.000
382.423	137.161	51.000
381.867	134.852	51.000
382.230	134.677	51.000
382.466	134.583	51.000
416.815	55.634	52.000
415.572	54.619	52.000
416.479	55.860	52.000
417.627	56.410	52.000
416.567	55.634	52.000
416.082	56.123	52.000
415.746	55.820	52.000
415.913	54.741	52.000
442.253	259.525	53.000
441.858	259.785	53.000
442.448	258.653	53.000
442.069	258.643	53.000
441.968	258.693	53.000
440.229	258.856	53.000
439.983	258.197	53.000
441.744	257.830	53.000
442.890	257.109	53.000
14.022	233.290	54.000
14.853	233.680	54.000
122.000	285.521	55.000
122.295	285.630	55.000
121.420	284.639	55.000
121.801	283.470	55.000
122.794	283.199	55.000
123.048	284.222	55.000
123.033	283.672	55.000
122.870	284.859	55.000
122.049	284.660	55.000
323.573	54.366	56.000
323.405	54.724	56.000
323.100	54.003	56.000
306.415	153.558	57.000
306.640	153.773	57.000
305.436	153.087	57.000
374.657	173.526	58.000
373.315	172.786	58.000
265.454	39.719	59.000
266.118	39.179	59.000
265.066	39.914	59.000
265.607	39.715	59.000
440.831	175.507	60.000
441.121	177.563	60.000
439.538	176.427	60.000
439.681	175.609	60.000
441.640	175.115	60.000
440.026	175.846	60.000
439.800	175.328	60.000
440.205	176.082	60.000
441.368	176.331	60.000
442.008	177.331	60.000
442.446	178.633	60.000
442.772	177.712	60.000
470.671	185.857	61.000
468.420	185.955	61.000
468.022	186.268	61.000
467.525	184.543	61.000
466.626	184.205	61.000
466.820	184.988	61.000
466.403	185.467	61.000
110.858	369.415	62.000
110.373	368.695	62.000
161.653	301.541	63.000
162.319	301.309	63.000
258.747	246.534	64.000
257.387	246.975	64.000
258.249	246.389	64.000
348.829	67.637	65.000
347.747	67.480	65.000
453.535	134.736	66.000
453.363	134.564	66.000
480.076	235.031	67.000
480.312	234.867	67.000
480.343	234.149	67.000
480.697	233.535	67.000
480.331	233.152	67.000
480.588	233.151	67.000
480.274	233.289	67.000
480.140	234.187	67.000
40.560	141.724	68.000
41.292	143.303	68.000
41.717	141.799	68.000
42.225	142.244	68.000
42.946	142.142	68.000
41.948	140.971	68.000
40.767	140.229	68.000
107.868	143.597	69.000
108.580	144.643	69.000
107.910	143.243	69.000
108.243	143.941	69.000
108.452	144.117	69.000
452.349	287.359	70.000
452.284	287.836	70.000
451.649	288.618	70.000
444.567	386.409	71.000
443.952	385.731	71.000
442.101	387.513	71.000
442.528	386.646	71.000
442.979	387.721	71.000
442.712	387.009	71.000
144.349	119.472	72.000
144.874	120.212	72.000
145.039	120.388	72.000
292.674	106.885	73.000
291.605	105.220	73.000
292.688	102.673	73.000
295.003	315.700	74.000
295.969	315.975	74.000
478.761	216.642	75.000
479.233	216.978	75.000
479.742	216.861	75.000
487.605	245.884	76.000
487.419	246.127	76.000
486.669	246.968	76.000
486.892	246.453	76.000
487.458	246.552	76.000
486.549	246.931	76.000
486.175	248.460	76.000
484.358	249.359	76.000
188.893	198.086	77.000
187.523	197.990	77.000
182.899	244.843	78.000
182.795	243.481	78.000
182.411	244.061	78.000
182.653	243.740	78.000
183.130	243.425	78.000
183.293	243.739	78.000
184.542	244.118	78.000
184.698	243.251	78.000
184.413	242.880	78.000
185.072	243.309	78.000
184.596	243.309	78.000
185.538	243.972	78.000
186.078	243.386	78.000
185.165	243.995	78.000
185.804	243.815	78.000
236.146	298.645	79.000
235.613	297.711	79.000
235.435	298.378	79.000
379.363	53.204	80.000
379.287	52.964	80.000
378.571	52.903	80.000
379.000	51.675	80.000
379.353	51.481	80.000
378.949	51.046	80.000
378.683	51.942	80.000
378.424	51.940	80.000
378.828	51.600	80.000
379.404	51.545	80.000
380.870	52.451	80.000
366.819	182.203	81.000
365.358	181.363	81.000
414.915	55.137	82.000
415.241	55.131	82.000
415.352	55.345	82.000
183.368	147.873	83.000
182.445	147.806	83.000
443.014	257.170	84.000
443.058	257.445	84.000
443.143	257.450	84.000
443.080	257.558	84.000
441.634	258.011	84.000
440.980	256.794	84.000
441.333	256.059	84.000
14.276	232.832	85.000
13.829	233.212	85.000
94.186	86.739	86.000
94.268	87.481	86.000
292.974	105.062	87.000
293.741	105.228	87.000
293.608	104.615	87.000
293.698	104.388	87.000
405.275	56.092	88.000
405.059	53.970	88.000
400.070	449.147	89.000
400.492	449.111	89.000
479.085	216.379	90.000
477.645	216.472	90.000
479.183	217.317	90.000
56.356	242.296	91.000
57.869	243.520	91.000
59.223	244.153	91.000
363.978	180.068	92.000
363.624	180.625	92.000
465.702	88.137	93.000
466.066	88.091	93.000
465.743	87.996	93.000
347.453	68.961	94.000
347.459	69.231	94.000
414.477	55.734	95.000
413.900	55.408	95.000
414.735	54.808	95.000
485.993	171.868	96.000
485.128	171.713	96.000
42.394	141.821	97.000
43.049	140.602	97.000
121.229	274.028	98.000
120.585	273.901	98.000
118.755	273.589	98.000
118.397	274.907	98.000
110.709	369.676	99.000
110.356	369.278	99.000
110.778	369.454	99.000
452.493	93.240	100.000
452.936	93.222	100.000
503.725	157.267	101.000
504.545	157.819	101.000
501.542	177.277	102.000
501.362	176.937	102.000
501.585	177.162	102.000
501.798	176.845	102.000
501.844	177.353	102.000
501.823	177.215	102.000
501.296	177.247	102.000
501.580	177.161	102.000
501.922	177.128	102.000
501.488	177.049	102.000
501.530	177.056	102.000
501.774	177.091	102.000
501.498	177.187	102.000
501.494	177.037	102.000
501.599	177.108	102.000
501.975	177.094	102.000
501.425	177.481	102.000
501.691	177.277	102.000
501.637	177.050	102.000
501.907	177.164	102.000
501.737	177.131	102.000
501.867	177.180	102.000
501.514	177.199	102.000
501.755	177.219	102.000
501.947	177.115	102.000
501.974	177.326	102.000
55.144	148.921	103.000
55.832	148.529	103.000
145.341	119.132	104.000
145.838	119.607	104.000
146.085	119.081	104.000
145.820	120.292	104.000
456.293	106.319	105.000
456.298	105.007	105.000
456.222	105.438	105.000
457.007	106.528	105.000
457.452	106.333	105.000
457.388	106.976	105.000
456.653	107.676	105.000
455.932	107.220	105.000
455.518	105.725	105.000
444.519	176.697	106.000
443.398	176.607	106.000
444.139	176.264	106.000
443.061	177.016	106.000
441.425	178.210	106.000
441.939	180.587	106.000
442.320	179.525	106.000
442.993	180.426	106.000
443.839	180.922	106.000
443.265	181.340	106.000
443.581	181.925	106.000
445.325	181.213	106.000
445.696	180.712	106.000
445.686	180.536	106.000
446.439	180.429	106.000
447.247	181.843	106.000
300.241	226.577	107.000
301.179	225.257	107.000
302.421	225.563	107.000
300.592	225.728	107.000
300.639	227.730	107.000
300.815	227.329	107.000
299.600	227.736	107.000
299.299	227.534	107.000
338.243	285.124	108.000
338.121	284.280	108.000
484.341	247.159	109.000
484.506	247.320	109.000
59.552	241.666	110.000
60.082	241.028	110.000
60.833	240.549	110.000
60.040	240.105	110.000
59.294	240.310	110.000
60.513	239.839	110.000
59.568	239.302	110.000
59.888	238.767	110.000
59.715	237.010	110.000
60.097	237.372	110.000
60.610	237.126	110.000
61.523	238.492	110.000
62.699	239.310	110.000
432.884	231.083	111.000
433.367	231.359	111.000
433.036	232.050	111.000
432.045	232.493	111.000
502.648	159.738	112.000
503.216	158.267	112.000
387.909	83.075	113.000
387.198	84.216	113.000
386.702	83.393	113.000
484.456	171.745	114.000
484.699	171.659	114.000
484.337	171.897	114.000
484.372	172.214	114.000
484.344	171.884	114.000
484.678	172.852	114.000
484.892	172.205	114.000
478.476	216.206	115.000
478.460	217.210	115.000
423.551	66.284	116.000
423.156	65.493	116.000
423.962	65.207	116.000
423.256	64.593	116.000
422.730	62.417	116.000
421.681	62.043	116.000
421.681	61.725	116.000
422.310	61.833	116.000
421.876	61.519	116.000
422.283	60.972	116.000
421.528	61.182	116.000
417.087	153.109	117.000
416.997	153.114	117.000
439.895	254.617	118.000
440.624	255.023	118.000
440.397	255.252	118.000
439.106	254.353	118.000
439.706	255.482	118.000
439.810	255.899	118.000
460.291	183.526	119.000
458.758	183.804	119.000
458.206	183.790	119.000
457.859	183.745	119.000
143.358	120.961	120.000
143.043	121.584	120.000
144.222	120.711	120.000
144.621	120.842	120.000
144.862	121.100	120.000
111.155	370.056	121.000
110.947	369.230	121.000
110.856	369.593	121.000
184.698	199.053	122.000
185.957	199.184	122.000
187.618	199.408	122.000
188.583	199.567	122.000
188.904	200.877	122.000
186.878	199.703	122.000
294.993	99.637	123.000
295.333	99.626	123.000
294.927	99.526	123.000
437.255	165.287	124.000
438.526	164.523	124.000
469.855	261.493	125.000
469.056	259.711	125.000
502.397	157.281	126.000
503.913	158.105	126.000
504.669	157.620	126.000
65.976	29.324	127.000
64.725	30.396	127.000
64.482	30.548	127.000
375.425	147.554	128.000
375.416	147.290	128.000
441.898	197.098	129.000
441.509	196.219	129.000
185.628	90.777	130.000
188.076	91.759	130.000
188.839	91.428	130.000
163.573	190.531	131.000
162.628	189.056	131.000
162.288	188.964	131.000
159.149	188.096	131.000
324.521	135.375	132.000
323.834	134.954	132.000
323.939	135.379	132.000
324.073	135.257	132.000
324.106	135.346	132.000
417.340	152.822	133.000
417.464	153.324	133.000
430.867	232.553	134.000
430.280	232.122	134.000
430.645	231.628	134.000
430.210	231.344	134.000
337.199	285.234	135.000
335.909	283.246	135.000
373.186	148.126	136.000
372.482	150.072	136.000
479.103	233.697	137.000
480.589	232.089	137.000
479.873	232.093	137.000
480.846	231.380	137.000
481.427	231.213	137.000
482.861	230.312	137.000
482.546	229.539	137.000
481.500	229.717	137.000
480.458	231.915	137.000
480.330	229.686	137.000
479.853	231.020	137.000
478.523	232.457	137.000
478.457	232.998	137.000
478.979	230.634	137.000
479.103	231.144	137.000
478.871	230.747	137.000
479.186	232.851	137.000
478.641	231.602	137.000
173.942	193.218	138.000
173.594	193.283	138.000
454.286	106.264	139.000
454.847	106.893	139.000
455.096	106.179	139.000
485.961	119.922	140.000
485.341	119.414	140.000
485.331	118.956	140.000
485.137	118.285	140.000
483.305	118.428	140.000
484.538	119.283	140.000
486.250	120.762	140.000
484.237	121.078	140.000
485.100	121.144	140.000
485.589	120.749	140.000
485.358	120.620	140.000
483.552	122.138	140.000
483.996	121.660	140.000
485.071	122.326	140.000
63.252	32.143	141.000
62.488	30.628	141.000
64.274	30.159	141.000
65.357	31.898	141.000
65.296	30.103	141.000
66.406	30.204	141.000
57.171	75.364	142.000
57.255	76.101	142.000
57.760	76.728	142.000
56.882	77.169	142.000
110.513	369.332	143.000
110.939	369.498	143.000
325.352	54.611	144.000
326.040	54.727	144.000
325.659	54.903	144.000
324.623	54.609	144.000
325.457	55.228	144.000
324.988	54.506	144.000
325.332	55.001	144.000
294.130	231.194	145.000
293.116	231.933	145.000
291.746	231.188	145.000
438.920	228.897	146.000
439.186	229.407	146.000
439.732	228.826	146.000
441.667	229.049	146.000
441.565	227.989	146.000
442.280	227.607	146.000
428.844	230.480	147.000
429.094	230.076	147.000
428.429	230.798	147.000
427.947	231.787	147.000
428.009	231.701	147.000
428.617	231.142	147.000
464.820	87.413	148.000
466.329	87.106	148.000
464.709	86.548	148.000
465.900	87.221	148.000
467.387	86.403	148.000
467.668	88.848	148.000
110.460	369.039	149.000
110.855	368.990	149.000
110.688	369.112	149.000
110.485	369.151	149.000
455.686	105.026	150.000
454.824	105.192	150.000
454.641	105.116	150.000
292.386	231.017	151.000
293.190	231.190	151.000
294.565	231.508	151.000
467.475	188.234	152.000
468.352	189.623	152.000
346.400	70.086	153.000
345.588	69.795	153.000
420.902	60.558	154.000
421.124	60.321	154.000
421.554	61.822	154.000
420.386	62.951	154.000
258.553	177.038	155.000
258.823	177.005	155.000
439.703	258.680	156.000
439.904	259.245	156.000
439.992	258.702	156.000
440.795	258.498	156.000
440.936	258.765	156.000
440.949	258.712	156.000
441.162	258.680	156.000
427.244	110.663	157.000
426.708	110.571	157.000
424.015	110.125	157.000
417.577	152.978	158.000
417.635	152.963	158.000
326.532	55.265	159.000
326.198	56.053	159.000
326.251	56.521	159.000
327.222	57.062	159.000
327.433	57.533	159.000
328.533	58.090	159.000
327.664	59.597	159.000
327.643	59.167	159.000
353.263	73.764	160.000
353.492	74.014	160.000
390.115	265.473	161.000
390.943	265.036	161.000
391.666	264.539	161.000
392.276	265.341	161.000
442.685	196.692	162.000
441.944	196.958	162.000
441.955	197.748	162.000
441.881	198.565	162.000
442.732	198.822	162.000
442.345	199.098	162.000
441.924	197.882	162.000
442.290	197.578	162.000
447.740	182.609	163.000
444.750	182.507	163.000
444.910	181.652	163.000
444.493	180.617	163.000
445.603	181.428	163.000
479.242	216.699	164.000
479.669	217.131	164.000
478.358	216.519	164.000
112.420	130.470	165.000
111.375	130.591	165.000
110.979	130.743	165.000
110.756	129.953	165.000
110.775	128.890	165.000
417.931	153.120	166.000
416.910	153.167	166.000
62.902	32.424	167.000
62.172	32.558	167.000
62.369	31.400	167.000
62.113	32.150	167.000
62.469	32.570	167.000
60.934	30.481	167.000
274.269	45.148	168.000
275.392	44.612	168.000
274.550	44.046	168.000
330.078	284.100	169.000
329.342	284.685	169.000
191.915	47.085	170.000
192.334	47.759	170.000
501.814	177.312	171.000
501.744	177.077	171.000
381.722	51.487	172.000
381.205	50.900	172.000
380.277	51.619	172.000
379.686	52.036	172.000
379.280	52.250	172.000
379.823	52.222	172.000
378.547	52.219	172.000
377.913	50.820	172.000
378.283	51.569	172.000
377.777	51.855	172.000
378.002	52.161	172.000
378.001	52.151	172.000
377.626	51.843	172.000
378.238	51.906	172.000
377.594	52.284	172.000
377.001	52.379	172.000
376.916	51.619	172.000
377.188	52.347	172.000
250.496	324.481	173.000
253.478	322.171	173.000
253.124	320.263	173.000
253.176	320.691	173.000
250.414	323.150	173.000
243.934	26.325	174.000
245.367	27.160	174.000
246.590	28.100	174.000
245.151	29.247	174.000
244.428	28.788	174.000
246.098	27.941	174.000
416.984	152.852	175.000
417.244	152.595	175.000
439.863	256.585	176.000
439.829	255.966	176.000
327.601	60.993	177.000
327.849	59.722	177.000
413.249	92.338	178.000
412.766	92.965	178.000
412.120	93.001	178.000
442.383	197.740	179.000
441.842	197.594	179.000
441.623	198.950	179.000
441.184	199.405	179.000
440.347	198.311	179.000
439.661	197.025	179.000
440.341	196.658	179.000
440.860	197.441	179.000
441.375	197.214	179.000
441.427	197.145	179.000
441.433	197.575	179.000
441.394	199.395	179.000
440.960	199.532	179.000
441.227	199.358	179.000
440.961	198.994	179.000
441.112	199.338	179.000
440.166	200.324	179.000
440.432	200.530	179.000
440.035	202.850	179.000
439.742	203.164	179.000
438.820	203.773	179.000
439.363	203.109	179.000
439.391	203.349	179.000
83.889	281.872	180.000
84.038	282.310	180.000
85.251	283.596	180.000
87.312	284.674	180.000
87.744	286.093	180.000
89.108	283.872	180.000
87.658	283.587	180.000
87.104	283.598	180.000
86.703	285.003	180.000
85.613	284.281	180.000
85.786	284.272	180.000
86.269	284.515	180.000
87.508	285.235	180.000
88.250	284.008	180.000
34.055	225.528	181.000
32.696	224.688	181.000
110.765	369.938	182.000
110.550	368.900	182.000
110.272	130.899	183.000
108.408	131.104	183.000
107.266	131.649	183.000
106.980	130.305	183.000
109.879	130.832	183.000
111.011	130.791	183.000
109.658	131.204	183.000
109.503	131.265	183.000
108.760	131.379	183.000
109.598	130.837	183.000
109.556	131.345	183.000
109.420	130.908	183.000
110.217	130.570	183.000
110.122	131.372	183.000
110.452	131.423	183.000
110.204	131.000	183.000
109.859	130.196	183.000
478.140	216.514	184.000
478.880	216.781	184.000
160.265	186.820	185.000
160.355	189.187	185.000
160.361	189.595	185.000
330.256	220.012	186.000
329.921	220.334	186.000
328.821	220.074	186.000
329.800	220.326	186.000
330.112	221.067	186.000
401.361	43.855	187.000
402.406	44.269	187.000
403.860	43.999	187.000
417.615	153.249	188.000
417.564	153.432	188.000
441.765	299.069	189.000
442.879	298.303	189.000
442.758	298.140	189.000
443.273	299.052	189.000
443.869	297.393	189.000
444.899	296.934	189.000
444.644	295.720	189.000
444.224	296.829	189.000
443.928	295.939	189.000
443.416	297.012	189.000
442.663	296.879	189.000
442.302	296.875	189.000
442.309	296.766	189.000
442.065	295.733	189.000
95.221	85.432	190.000
95.332	85.582	190.000
296.758	271.589	191.000
296.648	271.095	191.000
297.824	271.880	191.000
337.977	238.907	192.000
338.141	239.204	192.000
19.609	217.205	193.000
19.710	218.007	193.000
244.419	30.596	194.000
245.213	29.741	194.000
245.580	30.604	194.000
245.106	30.984	194.000
244.910	30.908	194.000
244.756	30.741	194.000
411.167	95.102	195.000
411.264	94.170	195.000
412.417	93.935	195.000
433.184	228.180	196.000
433.259	227.767	196.000
434.038	227.371	196.000
436.420	229.534	196.000
437.262	228.519	196.000
438.249	228.698	196.000
439.746	225.737	196.000
439.569	257.562	197.000
440.117	256.175	197.000
18.150	218.009	198.000
18.651	217.935	198.000
160.905	188.814	199.000
160.499	188.516	199.000
160.169	186.998	199.000
159.917	186.713	199.000
160.757	184.966	199.000
161.036	185.513	199.000
158.679	185.975	199.000
296.206	309.729	200.000
296.963	308.689	200.000
296.604	309.851	200.000
438.708	72.292	201.000
439.578	72.370	201.000
439.558	72.304	201.000
440.293	72.793	201.000
440.522	72.429	201.000
441.687	72.864	201.000
441.015	72.816	201.000
235.778	281.094	202.000
236.534	283.029	202.000
245.991	32.571	203.000
244.717	33.628	203.000
295.447	272.291	204.000
295.633	272.233	204.000
295.500	272.007	204.000
296.140	271.742	204.000
296.416	270.896	204.000
297.121	271.069	204.000
297.008	271.439	204.000
297.016	272.244	204.000
295.675	271.019	204.000
294.784	271.015	204.000
295.701	270.942	204.000
294.247	271.657	204.000
294.879	272.231	204.000
393.045	267.909	205.000
393.245	266.454	205.000
393.494	266.987	205.000
110.336	369.572	206.000
110.535	369.062	206.000
344.951	45.823	207.000
344.055	45.611	207.000
344.545	47.497	207.000
343.719	49.522	207.000
70.948	263.833	208.000
69.490	263.206	208.000
71.811	263.473	208.000
63.229	236.033	209.000
62.680	235.761	209.000
62.785	236.158	209.000
63.219	236.461	209.000
63.463	236.362	209.000
64.609	236.139	209.000
64.100	236.506	209.000
64.535	236.982	209.000
65.488	235.825	209.000
424.916	108.601	210.000
425.352	109.715	210.000
312.612	175.621	211.000
312.619	175.670	211.000
313.829	176.367	211.000
201.407	106.988	212.000
200.807	104.781	212.000
200.334	103.168	212.000
201.030	103.093	212.000
201.739	102.492	212.000
70.461	263.557	213.000
69.475	264.731	213.000
110.085	132.530	214.000
110.834	132.261	214.000
462.869	165.052	215.000
461.989	166.039	215.000
394.690	264.938	216.000
394.013	266.276	216.000
392.554	266.378	216.000
391.176	263.999	216.000
390.472	264.873	216.000
440.476	256.614	217.000
442.558	257.493	217.000
442.959	257.431	217.000
444.348	256.479	217.000
444.538	255.295	217.000
444.086	254.671	217.000
442.933	254.258	217.000
441.608	253.138	217.000
442.062	251.911	217.000
443.280	251.813	217.000
444.220	252.507	217.000
445.112	253.797	217.000
445.041	254.515	217.000
445.190	254.848	217.000
444.789	254.052	217.000
380.769	50.980	218.000
379.922	50.378	218.000
315.903	175.315	219.000
315.468	175.054	219.000
314.721	175.399	219.000
417.167	153.449	220.000
417.765	153.113	220.000
417.331	153.247	220.000
355.964	71.754	221.000
356.644	72.390	221.000
356.941	72.815	221.000
356.927	72.654	221.000
357.054	72.925	221.000
357.090	72.368	221.000
356.480	72.763	221.000
356.442	73.302	221.000
356.867	73.528	221.000
356.975	73.480	221.000
356.944	74.028	221.000
478.622	216.225	222.000
478.614	216.851	222.000
479.200	216.632	222.000
380.134	51.475	223.000
381.490	52.540	223.000
391.220	268.240	224.000
391.319	266.142	224.000
389.568	268.014	224.000
388.443	269.519	224.000
326.412	287.797	225.000
327.194	286.770	225.000
328.260	286.726	225.000
387.554	218.899	226.000
388.118	218.856	226.000
204.823	101.745	227.000
204.396	102.995	227.000
366.003	126.086	228.000
366.230	124.403	228.000
403.864	51.134	229.000
403.191	50.983	229.000
401.997	50.726	229.000
389.028	269.914	230.000
390.383	270.248	230.000
324.393	285.958	231.000
320.377	285.401	231.000
423.815	81.359	232.000
423.534	80.856	232.000
423.012	79.222	232.000
423.198	79.587	232.000
423.106	80.417	232.000
423.975	80.370	232.000
424.283	80.356	232.000
417.211	153.323	233.000
417.628	153.685	233.000
417.051	153.362	233.000
434.880	188.216	234.000
434.817	188.185	234.000
473.391	179.847	235.000
473.378	180.542	235.000
473.226	180.685	235.000
472.814	181.268	235.000
473.662	180.243	235.000
392.023	268.325	236.000
393.009	268.532	236.000
393.723	268.169	236.000
393.166	268.473	236.000
370.867	48.882	237.000
370.175	49.252	237.000
124.052	144.292	238.000
123.406	142.006	238.000
123.057	141.439	238.000
121.975	143.472	238.000
123.194	142.141	238.000
418.200	153.765	239.000
417.483	152.569	239.000
268.717	423.706	240.000
268.116	422.535	240.000
268.418	423.589	240.000
294.434	271.945	241.000
294.856	271.710	241.000
294.436	270.488	241.000
294.076	270.106	241.000
294.236	270.773	241.000
294.874	271.092	241.000
293.813	270.540	241.000
294.490	269.703	241.000
294.885	268.866	241.000
295.402	269.204	241.000
295.659	271.287	241.000
294.428	270.743	241.000
293.332	269.678	241.000
295.331	270.117	241.000
296.514	270.418	241.000
296.097	270.719	241.000
296.100	270.319	241.000
295.755	269.906	241.000
295.044	268.658	241.000
295.382	269.283	241.000
296.405	268.877	241.000
294.209	268.528	241.000
293.647	268.738	241.000
293.557	268.517	241.000
294.319	270.546	241.000
294.747	270.306	241.000
295.191	269.818	241.000
295.483	269.334	241.000
295.724	268.799	241.000
295.972	269.088	241.000
295.766	268.905	241.000
296.667	269.514	241.000
296.593	270.145	241.000
406.627	316.093	242.000
404.267	316.872	242.000
403.633	318.217	242.000
404.828	320.572	242.000
405.914	320.241	242.000
407.804	320.445	242.000
407.323	320.517	242.000
407.100	320.806	242.000
407.997	321.568	242.000
407.731	321.785	242.000
407.919	320.526	242.000
407.477	320.928	242.000
405.950	322.628	242.000
405.349	324.018	242.000
406.516	321.557	242.000
408.172	320.664	242.000
409.135	320.256	242.000
409.293	321.635	242.000
409.786	321.601	242.000
410.590	321.224	242.000
409.180	322.043	242.000
407.719	322.072	242.000
407.301	323.323	242.000
406.659	323.096	242.000
406.720	323.691	242.000
406.016	322.889	242.000
168.357	162.354	243.000
169.129	163.036	243.000
169.901	163.172	243.000
172.132	162.491	243.000
171.511	162.324	243.000
171.678	162.078	243.000
172.780	160.661	243.000
473.483	71.055	244.000
473.697	71.572	244.000
474.043	71.309	244.000
473.608	71.743	244.000
473.785	71.323	244.000
473.910	71.343	244.000
305.362	102.455	245.000
306.926	103.332	245.000
308.230	102.466	245.000
308.315	102.272	245.000
310.465	102.350	245.000
311.284	103.019	245.000
424.533	79.645	246.000
424.661	79.141	246.000
424.438	80.453	246.000
423.621	81.625	246.000
422.994	80.154	246.000
420.612	80.820	246.000
419.667	80.926	246.000
418.902	81.143	246.000
429.160	246.817	247.000
429.417	246.759	247.000
429.741	246.465	247.000
431.010	247.445	247.000
431.312	247.448	247.000
430.996	247.840	247.000
431.373	248.138	247.000
431.001	247.546	247.000
431.171	247.591	247.000
431.138	247.736	247.000
431.250	247.826	247.000
431.308	247.700	247.000
431.321	248.234	247.000
430.689	248.491	247.000
431.483	250.027	247.000
431.453	251.903	247.000
417.067	152.515	248.000
417.630	153.185	248.000
72.880	62.297	249.000
73.267	62.876	249.000
478.898	216.842	250.000
478.081	216.544	250.000
442.702	297.588	251.000
442.718	297.324	251.000
444.071	297.782	251.000
367.509	39.966	252.000
368.464	40.699	252.000
368.923	39.793	252.000
368.732	39.216	252.000
368.503	38.659	252.000
367.893	38.042	252.000
369.740	37.119	252.000
361.249	161.648	253.000
361.260	161.571	253.000
361.308	161.766	253.000
361.136	161.599	253.000
361.316	161.695	253.000
361.419	161.555	253.000
361.118	161.723	253.000
361.129	161.676	253.000
361.292	161.872	253.000
361.050	161.667	253.000
361.158	161.521	253.000
361.169	161.758	253.000
361.919	161.455	253.000
361.140	160.433	253.000
359.919	161.064	253.000
358.905	162.247	253.000
358.858	162.838	253.000
359.159	162.972	253.000
383.550	76.727	254.000
382.334	77.405	254.000
72.294	60.042	255.000
71.121	58.469	255.000
348.365	80.122	256.000
349.576	81.516	256.000
350.394	83.167	256.000
440.493	227.216	257.000
440.897	229.047	257.000
440.313	230.416	257.000
422.623	360.560	258.000
422.992	360.087	258.000
422.886	360.939	258.000
422.389	361.722	258.000
421.647	362.848	258.000
421.945	362.351	258.000
422.134	362.339	258.000
421.879	361.370	258.000
422.861	361.512	258.000
422.681	361.528	258.000
422.267	361.030	258.000
422.164	360.915	258.000
422.714	360.506	258.000
422.709	360.450	258.000
421.976	359.499	258.000
71.416	58.625	259.000
71.556	57.585	259.000
71.927	57.485	259.000
71.281	57.166	259.000
517.007	105.201	260.000
515.777	103.713	260.000
515.136	103.750	260.000
517.216	103.718	260.000
518.480	102.310	260.000
7.450	337.167	261.000
7.022	337.215	261.000
7.187	336.619	261.000
245.777	338.527	262.000
246.087	339.139	262.000
245.904	340.281	262.000
250.119	30.490	263.000
248.177	30.310	263.000
247.570	31.070	263.000
247.504	29.076	263.000
248.114	29.133	263.000
247.243	27.586	263.000
296.984	271.278	264.000
297.148	271.701	264.000
480.051	216.301	265.000
479.438	216.902	265.000
517.938	102.000	266.000
517.583	103.308	266.000
516.689	104.491	266.000
439.031	233.370	267.000
438.751	232.924	267.000
312.123	104.997	268.000
311.583	105.615	268.000
310.504	106.327	268.000
310.766	106.716	268.000
309.505	106.906	268.000
308.854	108.797	268.000
474.915	260.667	269.000
474.367	260.300	269.000
474.940	260.827	269.000
475.915	260.049	269.000
475.701	260.265	269.000
474.881	260.669	269.000
474.881	261.001	269.000
475.069	260.633	269.000
475.122	260.938	269.000
474.719	260.177	269.000
475.150	260.019	269.000
474.559	260.313	269.000
474.632	260.211	269.000
474.659	261.038	269.000
474.499	261.871	269.000
474.499	261.258	269.000
245.112	27.567	270.000
245.545	27.798	270.000
245.308	28.857	270.000
245.265	28.850	270.000
243.996	29.432	270.000
244.572	29.850	270.000
247.570	29.073	270.000
247.562	28.509	270.000
245.567	27.318	270.000
244.884	26.341	270.000
517.196	104.502	271.000
517.032	105.527	271.000
294.844	270.657	272.000
293.695	269.476	272.000
439.178	233.686	273.000
438.595	234.271	273.000
489.531	119.194	274.000
489.691	120.298	274.000
138.853	66.611	275.000
139.836	65.165	275.000
139.952	63.758	275.000
140.262	62.823	275.000
274.768	86.338	276.000
275.272	88.073	276.000
276.077	89.737	276.000
381.477	77.375	277.000
381.142	76.554	277.000
381.608	76.774	277.000
383.325	77.093	277.000
517.167	103.784	278.000
516.665	104.222	278.000
309.082	111.169	279.000
310.277	110.129	279.000
8.271	336.963	280.000
7.971	336.541	280.000
7.316	336.835	280.000
7.632	337.514	280.000
381.002	75.820	281.000
381.706	76.522	281.000
381.704	76.099	281.000
379.839	75.749	281.000
517.765	103.964	282.000
517.684	102.885	282.000
140.126	62.505	283.000
140.376	61.891	283.000
56.625	34.087	284.000
56.233	33.791	284.000
7.582	337.042	285.000
7.187	336.982	285.000
7.829	335.910	285.000
307.011	105.728	286.000
307.189	105.548	286.000
307.900	106.424	286.000
307.550	106.414	286.000
308.016	106.514	286.000
307.712	106.585	286.000
308.270	106.886	286.000
307.544	106.544	286.000
307.214	106.386	286.000
307.045	105.109	286.000
307.975	104.700	286.000
307.715	104.168	286.000
309.916	103.632	286.000
58.342	34.024	287.000
58.749	33.011	287.000
58.593	34.337	287.000
60.271	33.300	287.000
249.432	335.408	288.000
250.858	335.029	288.000
250.964	335.479	288.000
344.338	68.807	289.000
344.903	70.141	289.000
344.822	68.391	289.000
343.886	68.499	289.000
345.233	70.140	289.000
474.013	72.597	290.000
473.809	72.989	290.000
434.972	231.915	291.000
435.700	231.670	291.000
62.231	29.934	292.000
60.943	30.056	292.000
8.094	337.152	293.000
7.516	337.797	293.000
244.507	26.783	294.000
244.424	26.866	294.000
242.763	27.046	294.000
347.119	69.838	295.000
347.345	70.310	295.000
408.517	436.000	296.000
408.423	436.567	296.000
408.719	436.364	296.000
409.195	436.432	296.000
407.829	436.801	296.000
53.206	150.491	297.000
52.102	150.859	297.000
275.043	89.065	298.000
275.280	89.697	298.000
276.565	89.487	298.000
510.605	103.073	299.000
510.917	103.176	299.000
290.591	93.240	300.000
290.678	93.950	300.000
290.884	94.366	300.000
52.863	151.059	301.000
53.204	151.278	301.000
377.549	85.372	302.000
375.782	86.859	302.000
376.684	87.566	302.000
377.966	87.443	302.000
377.654	87.763	302.000
376.767	87.015	302.000
375.597	87.282	302.000
376.295	87.092	302.000
377.563	88.417	302.000
378.204	87.970	302.000
378.348	89.427	302.000
378.815	90.532	302.000
379.919	89.923	302.000
379.816	90.638	302.000
379.474	90.540	302.000
378.992	91.669	302.000
378.007	92.573	302.000
377.849	92.803	302.000
379.137	93.198	302.000
379.805	92.514	302.000
378.489	91.897	302.000
379.390	90.767	302.000
379.676	90.323	302.000
381.516	90.806	302.000
381.995	90.165	302.000
430.563	91.772	303.000
430.982	91.313	303.000
429.097	90.417	303.000
428.354	90.416	303.000
428.017	90.723	303.000
427.431	90.792	303.000
428.045	90.590	303.000
427.976	91.253	303.000
339.344	134.499	304.000
339.839	136.768	304.000
340.229	138.794	304.000
340.297	137.549	304.000
118.573	273.908	305.000
117.702	273.030	305.000
118.707	272.203	305.000
118.132	272.484	305.000
118.256	272.155	305.000
117.860	271.470	305.000
117.682	272.563	305.000
274.056	87.244	306.000
273.335	86.944	306.000
240.005	109.749	307.000
243.828	108.814	307.000
290.934	95.401	308.000
290.104	94.815	308.000
290.189	95.398	308.000
290.244	96.128	308.000
289.895	96.767	308.000
289.311	97.121	308.000
289.787	97.479	308.000
289.361	98.087	308.000
7.488	337.117	309.000
7.529	337.024	309.000
54.661	150.345	310.000
55.758	149.994	310.000
448.022	61.246	311.000
446.843	61.772	311.000
446.502	61.858	311.000
447.023	62.089	311.000
447.252	60.609	311.000
427.398	88.165	312.000
426.483	87.975	312.000
427.149	88.032	312.000
406.428	409.971	313.000
406.034	409.582	313.000
404.894	408.527	313.000
404.911	408.002	313.000
405.505	407.539	313.000
404.815	408.579	313.000
405.458	409.108	313.000
405.837	409.395	313.000
405.602	410.191	313.000
405.382	410.574	313.000
406.084	409.826	313.000
405.079	409.661	313.000
405.268	409.726	313.000
405.253	410.194	313.000
405.548	410.459	313.000
54.532	149.056	314.000
54.270	148.853	314.000
7.662	337.359	315.000
8.347	336.729	315.000
54.804	148.862	316.000
53.401	151.220	316.000
52.811	151.158	316.000
52.023	150.270	316.000
52.131	150.589	316.000
291.060	98.388	317.000
291.754	98.883	317.000
292.964	98.763	317.000
293.044	98.493	317.000
292.713	98.612	317.000
292.540	98.351	317.000
290.989	99.235	317.000
289.384	99.737	317.000
289.513	100.552	317.000
288.839	102.473	317.000
416.183	53.577	318.000
416.948	53.790	318.000
271.451	150.666	319.000
271.236	150.193	319.000
271.429	149.966	319.000
271.187	150.701	319.000
270.895	151.698	319.000
269.963	153.569	319.000
269.056	154.199	319.000
269.690	154.047	319.000
269.793	154.328	319.000
269.320	155.109	319.000
269.200	154.874	319.000
269.233	153.593	319.000
351.744	123.748	320.000
352.822	122.831	320.000
352.900	121.993	320.000
353.590	122.253	320.000
353.290	120.557	320.000
351.832	119.687	320.000
351.751	119.452	320.000
351.540	119.153	320.000
433.745	229.314	321.000
433.756	229.843	321.000
433.917	229.487	321.000
434.076	229.566	321.000
433.763	229.596	321.000
401.016	83.429	322.000
401.831	82.232	322.000
52.541	148.850	323.000
51.982	148.802	323.000
53.606	149.126	323.000
52.804	149.616	323.000
53.100	150.157	323.000
53.357	150.025	323.000
52.806	150.353	323.000
52.765	149.476	323.000
428.423	294.353	324.000
427.494	294.425	324.000
426.448	295.494	324.000
426.552	295.751	324.000
424.639	297.034	324.000
130.152	21.783	325.000
131.301	20.771	325.000
131.173	20.615	325.000
131.601	20.881	325.000
426.660	248.824	326.000
427.291	248.799	326.000
433.388	228.891	327.000
434.018	230.105	327.000
433.442	229.554	327.000
433.756	229.824	327.000
290.344	102.074	328.000
289.925	101.327	328.000
290.121	101.746	328.000
417.001	59.180	329.000
415.522	58.556	329.000
306.530	51.260	330.000
307.131	51.107	330.000
306.826	50.871	330.000
371.066	104.752	331.000
371.964	105.224	331.000
371.497	104.439	331.000
371.893	105.242	331.000
370.536	104.978	331.000
370.541	104.928	331.000
371.664	104.737	331.000
372.123	106.704	331.000
376.971	71.519	332.000
377.652	71.102	332.000
379.851	70.878	332.000
380.378	72.890	332.000
380.425	73.889	332.000
381.274	75.657	332.000
292.612	102.419	333.000
293.107	102.896	333.000
292.911	103.700	333.000
292.633	104.207	333.000
293.403	105.124	333.000
436.743	195.913	334.000
436.734	196.114	334.000
437.029	196.920	334.000
140.866	63.282	335.000
138.886	64.562	335.000
284.329	317.687	336.000
284.892	317.938	336.000
284.659	317.364	336.000
422.686	301.554	337.000
423.447	300.642	337.000
423.805	301.416	337.000
424.022	300.307	337.000
228.885	116.816	338.000
229.675	116.047	338.000
416.914	59.037	339.000
417.284	59.490	339.000
416.351	59.813	339.000
416.077	59.587	339.000
436.373	227.848	340.000
435.612	227.379	340.000
475.956	153.845	341.000
476.402	154.114	341.000
60.194	75.445	342.000
59.290	75.899	342.000
416.590	59.393	343.000
417.067	59.018	343.000
416.829	58.896	343.000
395.800	97.344	344.000
394.669	100.449	344.000
493.459	256.731	345.000
492.483	256.352	345.000
493.047	254.930	345.000
492.340	254.698	345.000
492.087	254.899	345.000
492.334	254.528	345.000
491.773	253.630	345.000
491.636	253.247	345.000
492.000	254.007	345.000
492.472	252.614	345.000
493.015	252.065	345.000
492.072	252.876	345.000
492.763	253.576	345.000
492.845	254.005	345.000
492.506	253.119	345.000
473.153	154.458	346.000
473.531	154.013	346.000
474.292	156.266	346.000
473.685	154.919	346.000
473.029	153.642	346.000
415.806	59.580	347.000
416.538	59.702	347.000
94.617	117.926	348.000
98.054	118.299	348.000
98.891	118.803	348.000
99.126	119.328	348.000
99.686	119.938	348.000
99.916	121.949	348.000
70.435	246.080	349.000
70.511	246.664	349.000
140.385	139.772	350.000
140.743	140.887	350.000
141.076	140.512	350.000
141.820	138.950	350.000
141.950	138.975	350.000
143.542	140.494	350.000
175.161	188.111	351.000
176.255	187.609	351.000
167.619	223.687	352.000
166.801	222.931	352.000
246.361	88.066	353.000
245.649	88.360	353.000
246.641	88.787	353.000
247.844	89.424	353.000
248.309	89.348	353.000
215.284	259.493	354.000
214.850	260.036	354.000
214.675	260.695	354.000
214.961	259.987	354.000
214.530	259.433	354.000
215.544	260.912	354.000
215.687	261.320	354.000
213.814	261.578	354.000
214.874	259.761	354.000
232.234	262.760	355.000
232.454	262.653	355.000
231.801	263.583	355.000
232.892	264.254	355.000
233.648	264.352	355.000
262.272	255.698	356.000
264.241	256.383	356.000
263.488	257.060	356.000
262.292	258.618	356.000
261.410	259.191	356.000
260.177	258.306	356.000
261.259	257.296	356.000
259.410	255.965	356.000
258.345	255.513	356.000
259.244	255.952	356.000
325.549	43.377	357.000
326.128	42.864	357.000
326.475	41.966	357.000
325.000	40.763	357.000
290.413	353.631	358.000
290.003	352.911	358.000
289.464	352.383	358.000
289.821	352.210	358.000
289.092	352.731	358.000
288.164	352.878	358.000
286.402	351.201	358.000
289.566	350.449	358.000
288.988	350.854	358.000
369.158	114.624	359.000
368.736	114.968	359.000
353.825	185.793	360.000
354.026	186.076	360.000
354.131	185.687	360.000
353.737	185.466	360.000
353.937	185.382	360.000
353.653	185.432	360.000
353.839	185.149	360.000
353.976	185.297	360.000
353.856	185.631	360.000
353.417	185.326	360.000
354.603	185.226	360.000
353.824	185.527	360.000
381.417	76.955	361.000
381.795	77.025	361.000
381.520	76.189	361.000
381.613	77.492	361.000
382.888	78.775	361.000
380.466	75.092	361.000
381.219	73.623	361.000
380.359	72.247	361.000
380.908	72.862	361.000
346.302	322.213	362.000
345.896	319.756	362.000
349.228	318.219	362.000
351.646	317.669	362.000
351.752	316.163	362.000
354.030	314.789	362.000
355.465	315.643	362.000
356.140	314.799	362.000
356.743	314.583	362.000
435.915	114.540	363.000
436.678	116.550	363.000
436.831	116.329	363.000
436.175	116.080	363.000
435.411	115.064	363.000
435.521	116.362	363.000
435.581	117.508	363.000
439.557	196.857	364.000
439.798	195.952	364.000
449.545	297.034	365.000
446.432	297.541	365.000
446.256	296.627	365.000
477.306	228.775	366.000
477.379	230.899	366.000
477.869	231.443	366.000
476.862	228.927	366.000
476.335	229.590	366.000
476.669	229.371	366.000
478.205	230.142	366.000
477.475	230.681	366.000
476.923	230.638	366.000
477.072	230.355	366.000
477.818	229.647	366.000
478.261	230.708	366.000
478.778	230.500	366.000
479.316	233.383	366.000
479.725	233.952	366.000
479.782	233.884	366.000
479.987	233.462	366.000
479.568	232.429	366.000
479.963	232.387	366.000
478.929	233.047	366.000
478.238	233.063	366.000
477.433	233.132	366.000
477.245	232.977	366.000
478.955	233.239	366.000
478.779	232.804	366.000
478.560	232.888	366.000
478.450	231.323	366.000
478.888	229.666	366.000
478.248	229.089	366.000
478.874	228.450	366.000
479.389	228.343	366.000
478.932	228.963	366.000
478.664	229.420	366.000
476.880	228.995	366.000
475.497	227.337	366.000
28.636	141.509	367.000
29.431	144.298	367.000
27.529	145.566	367.000
26.961	145.053	367.000
26.571	143.777	367.000
26.881	144.518	367.000
108.263	149.071	368.000
109.635	148.406	368.000
109.783	146.750	368.000
109.644	145.939	368.000
110.304	146.551	368.000
111.494	148.464	368.000
111.213	147.800	368.000
109.997	147.218	368.000
110.293	147.195	368.000
191.622	19.446	369.000
190.336	19.926	369.000
189.997	19.423	369.000
217.311	185.602	370.000
216.644	186.374	370.000
216.340	186.535	370.000
215.928	187.002	370.000
215.811	187.015	370.000
215.793	187.120	370.000
215.958	187.230	370.000
215.653	187.214	370.000
215.741	185.751	370.000
215.713	185.648	370.000
216.348	186.308	370.000
216.447	185.796	370.000
217.508	184.860	370.000
224.060	294.669	371.000
223.579	295.474	371.000
321.467	253.966	372.000
320.586	255.083	372.000
321.399	253.483	372.000
416.378	63.243	373.000
417.801	63.335	373.000
394.988	213.582	374.000
396.499	211.841	374.000
396.167	209.308	374.000
394.828	210.185	374.000
393.987	212.212	374.000
393.282	213.023	374.000
393.108	213.253	374.000
463.722	160.899	375.000
463.603	161.219	375.000
303.083	198.106	376.000
303.140	199.054	376.000
302.285	201.357	376.000
302.012	201.596	376.000
299.700	201.932	376.000
381.996	235.836	377.000
379.704	234.868	377.000
381.237	233.862	377.000
381.098	232.603	377.000
380.157	232.465	377.000
381.292	232.303	377.000
380.198	231.628	377.000
379.746	232.110	377.000
417.167	152.691	378.000
417.104	153.884	378.000
417.453	153.445	378.000
402.187	249.686	379.000
402.424	249.269	379.000
402.297	249.583	379.000
402.880	249.104	379.000
403.300	249.453	379.000
404.039	250.137	379.000
404.817	250.675	379.000
404.686	251.041	379.000
404.605	251.814	379.000
405.273	254.360	379.000
406.147	255.848	379.000
406.471	256.158	379.000
406.740	257.009	379.000
467.246	128.000	380.000
467.071	127.454	380.000
465.865	127.432	380.000
76.616	176.877	381.000
75.733	175.703	381.000
76.699	176.198	381.000
77.671	176.968	381.000
77.591	177.426	381.000
77.193	177.555	381.000
77.593	178.183	381.000
298.975	298.771	382.000
300.642	301.566	382.000
300.409	302.244	382.000
361.419	165.244	383.000
358.491	165.688	383.000
358.411	167.169	383.000
452.315	151.842	384.000
452.045	152.817	384.000
451.964	151.867	384.000
451.633	151.722	384.000
451.221	151.583	384.000
451.191	152.506	384.000
479.402	247.607	385.000
477.777	249.718	385.000
13.043	321.742	386.000
13.973	322.380	386.000
90.898	266.046	387.000
89.602	266.542	387.000
164.598	207.406	388.000
164.147	208.220	388.000
165.479	208.662	388.000
166.309	210.485	388.000
166.776	211.872	388.000
165.929	209.851	388.000
163.537	208.190	388.000
162.378	209.045	388.000
162.183	208.887	388.000
258.975	21.687	389.000
259.360	21.237	389.000
303.512	262.608	390.000
303.479	260.958	390.000
302.198	260.654	390.000
300.910	259.253	390.000
300.290	258.226	390.000
378.110	168.713	391.000
378.084	168.657	391.000
377.937	168.214	391.000
377.726	168.621	391.000
378.174	168.552	391.000
377.408	168.302	391.000
377.795	168.382	391.000
377.955	168.578	391.000
377.763	168.415	391.000
377.953	168.684	391.000
415.879	50.438	392.000
415.567	51.311	392.000
415.346	51.550	392.000
416.540	51.852	392.000
460.861	161.891	393.000
458.987	161.388	393.000
490.585	117.215	394.000
490.414	118.200	394.000
491.190	118.649	394.000
154.022	108.779	395.000
155.332	107.738	395.000
[truncated: 48,290 more rows]
