# Supplementary material for: The transpeptidase PBP2 governs initial localization and activity of the major cell-wall synthesis machinery in E. coli
Source: eLife. 2020 Feb 20;9:e50629. doi: 10.7554/eLife.50629 (PMC7089770; doi:10.7554/eLife.50629)
Supplement: Source data 1. [file elife-50629-data1.zip › data/fast/PAmCherry/RodZdepl2h_2.txt]

X Y ID
175.532	392.679	1.000
174.854	393.128	1.000
150.645	295.687	2.000
150.938	296.049	2.000
221.658	342.453	3.000
222.545	341.786	3.000
222.626	342.637	3.000
143.742	261.618	4.000
144.388	262.060	4.000
144.248	261.333	4.000
144.062	260.360	4.000
191.434	220.698	5.000
191.183	221.107	5.000
191.303	221.107	5.000
158.780	164.583	6.000
158.323	164.018	6.000
158.978	163.618	6.000
159.220	162.766	6.000
158.272	163.684	6.000
158.161	163.755	6.000
120.495	122.404	7.000
120.589	122.477	7.000
288.792	243.716	8.000
289.161	243.546	8.000
289.544	243.192	8.000
381.059	258.051	9.000
380.255	259.268	9.000
380.993	245.160	10.000
381.417	243.833	10.000
381.504	244.801	10.000
340.677	186.052	11.000
341.393	186.348	11.000
277.402	94.578	12.000
276.849	95.184	12.000
510.164	273.630	13.000
510.109	273.781	13.000
333.295	129.428	14.000
333.092	129.267	14.000
333.368	129.303	14.000
333.737	129.657	14.000
334.463	130.177	14.000
298.744	57.846	15.000
298.394	57.970	15.000
298.278	58.508	15.000
428.479	96.612	16.000
427.603	95.828	16.000
377.878	398.258	17.000
377.475	397.261	17.000
377.845	397.756	17.000
378.504	397.796	17.000
378.748	397.382	17.000
379.367	397.551	17.000
379.655	397.470	17.000
379.652	396.781	17.000
408.952	139.636	18.000
409.174	140.014	18.000
512.567	218.367	19.000
512.893	218.564	19.000
481.308	168.574	20.000
481.132	169.018	20.000
-26.371	253.621	21.000
-25.962	254.271	21.000
64.239	280.930	22.000
65.378	280.944	22.000
190.247	345.194	23.000
189.298	345.592	23.000
188.980	345.222	23.000
189.961	345.023	23.000
107.231	257.862	24.000
108.062	258.205	24.000
354.638	291.562	25.000
353.462	291.388	25.000
132.124	106.427	26.000
131.773	107.010	26.000
131.998	107.270	26.000
132.403	106.590	26.000
133.266	106.931	26.000
198.024	87.593	27.000
198.633	87.555	27.000
198.748	87.752	27.000
198.958	87.419	27.000
198.479	88.352	27.000
197.792	88.537	27.000
208.461	53.104	28.000
209.099	53.241	28.000
209.204	52.675	28.000
80.351	310.431	29.000
80.129	310.795	29.000
125.325	310.051	30.000
124.960	309.653	30.000
274.648	243.616	31.000
275.128	243.951	31.000
275.743	244.086	31.000
275.910	244.693	31.000
190.680	146.398	32.000
192.120	146.174	32.000
260.626	129.625	33.000
261.134	129.605	33.000
261.330	129.878	33.000
276.625	93.678	34.000
276.474	93.227	34.000
239.888	381.612	35.000
241.433	381.732	35.000
316.701	151.705	36.000
316.440	151.514	36.000
511.143	274.043	37.000
510.841	274.082	37.000
511.043	274.150	37.000
511.255	274.652	37.000
281.039	23.753	38.000
281.126	23.771	38.000
167.765	427.225	39.000
167.401	427.772	39.000
63.218	280.108	40.000
62.472	280.983	40.000
63.098	281.350	40.000
163.739	296.275	41.000
163.732	296.208	41.000
146.852	122.884	42.000
145.800	122.909	42.000
145.727	122.159	42.000
145.380	122.365	42.000
127.508	62.833	43.000
128.673	63.383	43.000
128.484	63.438	43.000
128.976	62.794	43.000
225.813	41.422	44.000
226.658	41.086	44.000
227.245	41.165	44.000
226.468	40.158	44.000
226.539	39.952	44.000
226.471	39.197	44.000
227.020	38.238	44.000
298.072	58.056	45.000
299.121	58.285	45.000
298.680	59.056	45.000
298.396	58.666	45.000
299.654	59.090	45.000
80.231	310.244	46.000
80.494	310.964	46.000
80.159	310.977	46.000
79.701	310.522	46.000
79.807	310.121	46.000
149.815	296.178	47.000
151.427	295.826	47.000
151.673	295.316	47.000
268.913	390.126	48.000
269.663	390.300	48.000
184.118	285.703	49.000
184.806	285.058	49.000
206.230	255.055	50.000
205.865	255.458	50.000
217.339	246.645	51.000
217.247	247.114	51.000
189.909	120.857	52.000
189.152	121.855	52.000
188.018	121.669	52.000
277.726	93.797	53.000
278.050	93.743	53.000
334.229	130.034	54.000
333.953	130.259	54.000
221.671	343.122	55.000
221.937	343.621	55.000
63.795	217.319	56.000
64.020	217.206	56.000
186.825	186.008	57.000
187.162	186.916	57.000
187.587	187.309	57.000
186.488	186.315	57.000
151.656	149.198	58.000
151.658	149.805	58.000
191.473	147.297	59.000
191.321	147.037	59.000
423.068	108.477	60.000
422.654	108.383	60.000
421.346	108.281	60.000
-37.784	278.423	61.000
-38.017	278.515	61.000
127.235	358.920	62.000
127.606	359.194	62.000
145.679	222.623	63.000
145.252	222.067	63.000
145.259	221.615	63.000
145.063	222.736	63.000
523.625	170.399	64.000
523.194	169.897	64.000
256.131	463.726	65.000
256.849	463.431	65.000
380.253	318.543	66.000
380.798	319.569	66.000
388.741	274.179	67.000
388.272	274.681	67.000
387.771	273.802	67.000
483.614	343.880	68.000
484.259	343.662	68.000
483.568	344.420	68.000
398.940	218.792	69.000
399.213	218.422	69.000
483.245	248.683	70.000
484.385	249.521	70.000
483.761	249.345	70.000
483.940	249.048	70.000
485.044	249.344	70.000
484.638	249.246	70.000
485.266	249.738	70.000
485.776	249.237	70.000
486.483	249.206	70.000
486.672	248.958	70.000
486.897	248.421	70.000
486.068	249.906	70.000
486.327	249.780	70.000
486.506	250.538	70.000
304.840	43.207	71.000
305.180	43.850	71.000
476.711	144.527	72.000
476.691	144.735	72.000
163.054	296.187	73.000
164.176	295.227	73.000
286.397	302.900	74.000
286.518	302.376	74.000
285.217	301.212	74.000
153.626	185.190	75.000
154.421	184.942	75.000
153.736	184.879	75.000
321.157	269.270	76.000
320.232	268.485	76.000
319.757	268.978	76.000
319.415	268.545	76.000
324.966	223.866	77.000
325.429	223.199	77.000
518.620	290.635	78.000
518.682	290.597	78.000
519.487	291.085	78.000
169.191	488.639	79.000
169.619	488.323	79.000
169.544	488.439	79.000
32.547	351.781	80.000
32.578	351.770	80.000
126.634	359.352	81.000
126.703	359.104	81.000
210.302	316.744	82.000
210.397	316.409	82.000
196.762	236.799	83.000
196.562	237.160	83.000
274.262	256.622	84.000
274.212	256.939	84.000
273.898	256.707	84.000
274.186	242.808	85.000
274.545	242.949	85.000
252.391	144.676	86.000
251.792	144.606	86.000
251.287	144.811	86.000
250.621	144.665	86.000
250.355	144.144	86.000
251.341	144.649	86.000
251.722	145.338	86.000
251.257	145.315	86.000
251.456	145.214	86.000
250.676	144.767	86.000
250.782	144.952	86.000
250.338	145.214	86.000
423.518	278.755	87.000
423.932	278.750	87.000
423.767	279.209	87.000
424.342	279.607	87.000
278.336	136.903	88.000
277.505	137.298	88.000
277.523	136.631	88.000
277.362	136.524	88.000
277.507	137.079	88.000
277.568	136.764	88.000
227.873	84.856	89.000
228.304	85.095	89.000
276.712	95.186	90.000
277.524	94.866	90.000
333.934	131.243	91.000
333.950	131.444	91.000
334.052	131.022	91.000
536.386	283.216	92.000
536.678	282.635	92.000
536.255	283.386	92.000
535.977	283.436	92.000
536.134	283.003	92.000
534.923	282.947	92.000
535.002	283.021	92.000
534.678	282.653	92.000
35.428	325.257	93.000
34.855	325.421	93.000
7.401	287.484	94.000
6.883	287.826	94.000
7.547	287.807	94.000
7.328	287.965	94.000
8.145	287.140	94.000
7.704	287.466	94.000
175.086	419.047	95.000
176.944	419.842	95.000
318.365	465.627	96.000
318.290	465.642	96.000
316.891	466.328	96.000
318.282	465.665	96.000
356.836	485.593	97.000
356.929	486.653	97.000
356.631	486.749	97.000
356.903	487.156	97.000
357.058	486.439	97.000
191.738	348.388	98.000
191.454	348.171	98.000
191.928	348.475	98.000
380.825	259.380	99.000
380.281	259.118	99.000
381.154	257.735	99.000
456.100	236.573	100.000
456.647	235.984	100.000
304.672	44.696	101.000
304.356	44.594	101.000
232.999	234.715	102.000
232.867	235.018	102.000
298.879	149.092	103.000
297.792	148.762	103.000
457.945	252.675	104.000
458.224	252.888	104.000
210.154	52.429	105.000
209.782	51.978	105.000
-47.029	288.221	106.000
-47.480	288.463	106.000
29.099	289.513	107.000
28.287	289.204	107.000
171.579	377.798	108.000
171.131	376.631	108.000
170.935	375.327	108.000
61.195	281.429	109.000
62.078	281.041	109.000
40.817	242.365	110.000
41.401	242.583	110.000
358.269	461.552	111.000
359.042	462.107	111.000
223.693	342.433	112.000
223.810	342.835	112.000
223.658	342.935	112.000
164.651	142.964	113.000
164.357	142.801	113.000
164.483	142.607	113.000
184.028	138.584	114.000
184.569	138.817	114.000
325.448	240.659	115.000
325.757	239.313	115.000
325.688	239.202	115.000
129.037	66.060	116.000
128.593	65.826	116.000
484.335	342.883	117.000
483.682	342.599	117.000
483.268	342.257	117.000
227.234	83.046	118.000
227.572	83.674	118.000
435.177	234.574	119.000
433.432	234.708	119.000
432.599	233.367	119.000
416.777	213.868	120.000
417.234	213.987	120.000
417.228	213.959	120.000
417.099	214.482	120.000
542.685	216.659	121.000
542.915	215.160	121.000
542.062	215.516	121.000
169.394	489.062	122.000
169.435	488.370	122.000
279.742	274.146	123.000
279.811	273.997	123.000
326.517	214.147	124.000
326.761	214.139	124.000
327.039	212.951	124.000
123.525	305.149	125.000
123.200	305.577	125.000
123.990	305.238	125.000
123.825	305.570	125.000
155.006	262.238	126.000
156.262	262.080	126.000
154.859	263.027	126.000
154.310	263.060	126.000
154.276	264.303	126.000
154.202	263.664	126.000
155.514	263.672	126.000
156.553	261.836	126.000
157.225	262.571	126.000
156.654	263.002	126.000
339.188	255.824	127.000
338.792	254.854	127.000
337.853	254.714	127.000
337.676	254.734	127.000
337.650	254.941	127.000
193.764	95.408	128.000
194.145	95.043	128.000
320.462	184.404	129.000
321.843	184.805	129.000
321.320	184.896	129.000
320.962	184.827	129.000
275.544	92.415	130.000
275.560	92.240	130.000
137.588	305.569	131.000
137.184	305.269	131.000
204.295	349.465	132.000
204.382	350.632	132.000
322.209	377.644	133.000
323.008	378.213	133.000
322.736	377.969	133.000
298.927	270.665	134.000
298.660	271.306	134.000
298.836	271.802	134.000
380.221	125.933	135.000
380.527	125.718	135.000
223.420	343.781	136.000
224.137	343.795	136.000
223.740	343.874	136.000
67.943	149.338	137.000
67.880	149.518	137.000
68.182	150.440	137.000
194.583	223.880	138.000
194.596	224.348	138.000
96.037	113.499	139.000
96.775	113.232	139.000
388.056	274.695	140.000
388.384	274.811	140.000
222.449	111.459	141.000
222.310	111.211	141.000
435.757	182.322	142.000
436.386	182.994	142.000
520.046	230.620	143.000
520.755	231.035	143.000
521.610	231.038	143.000
522.242	230.331	143.000
466.708	181.804	144.000
466.753	182.959	144.000
459.252	168.902	145.000
458.835	169.013	145.000
9.529	202.323	146.000
10.188	202.314	146.000
172.652	103.651	147.000
172.554	103.506	147.000
172.834	102.954	147.000
296.910	149.151	148.000
295.559	148.798	148.000
296.018	147.839	148.000
296.607	149.002	148.000
275.873	94.201	149.000
276.453	95.128	149.000
333.573	128.860	150.000
333.222	129.543	150.000
518.582	260.212	151.000
518.529	260.345	151.000
518.335	259.993	151.000
383.775	72.934	152.000
383.046	72.408	152.000
382.693	72.478	152.000
382.461	73.115	152.000
382.248	73.088	152.000
382.068	73.186	152.000
382.275	73.213	152.000
382.877	73.236	152.000
383.271	73.529	152.000
383.040	73.701	152.000
383.080	73.772	152.000
382.797	73.726	152.000
382.702	73.574	152.000
382.571	73.742	152.000
149.313	231.076	153.000
147.789	232.538	153.000
146.936	232.553	153.000
148.352	232.316	153.000
149.492	232.798	153.000
353.885	234.636	154.000
353.344	234.284	154.000
416.398	255.508	155.000
415.982	256.613	155.000
309.887	170.521	156.000
309.291	169.279	156.000
308.936	169.156	156.000
441.033	238.173	157.000
440.117	236.964	157.000
143.909	374.133	158.000
143.344	374.110	158.000
148.013	292.241	159.000
148.235	292.843	159.000
147.454	293.189	159.000
147.896	293.556	159.000
148.063	293.343	159.000
223.927	274.633	160.000
223.965	274.133	160.000
223.533	274.622	160.000
222.856	274.996	160.000
162.628	184.519	161.000
161.742	185.003	161.000
299.420	271.184	162.000
299.168	271.458	162.000
299.472	271.068	162.000
239.887	218.056	163.000
240.168	217.628	163.000
240.005	218.020	163.000
239.942	217.486	163.000
240.625	217.746	163.000
377.182	260.375	164.000
376.766	260.421	164.000
376.590	260.506	164.000
325.417	200.190	165.000
326.293	199.309	165.000
326.053	199.384	165.000
324.481	199.058	165.000
448.851	271.998	166.000
449.000	272.245	166.000
449.050	272.364	166.000
449.807	271.968	166.000
452.178	271.618	166.000
214.671	14.503	167.000
215.139	13.884	167.000
450.770	185.306	168.000
451.670	184.872	168.000
451.539	184.141	168.000
451.486	184.154	168.000
-1.079	340.437	169.000
-1.947	340.279	169.000
106.673	393.275	170.000
107.402	393.838	170.000
106.613	393.300	170.000
106.831	394.197	170.000
227.652	387.479	171.000
226.967	386.049	171.000
134.290	209.220	172.000
133.954	208.323	172.000
410.190	405.122	173.000
409.723	405.402	173.000
416.668	293.312	174.000
417.835	295.354	174.000
418.200	296.775	174.000
281.839	178.017	175.000
282.257	177.392	175.000
283.827	176.884	175.000
282.593	177.177	175.000
281.533	177.130	175.000
280.885	177.394	175.000
283.249	177.680	175.000
282.496	178.459	175.000
282.488	178.180	175.000
281.644	177.718	175.000
423.794	246.361	176.000
424.365	246.392	176.000
424.492	246.455	176.000
331.712	145.643	177.000
332.012	145.992	177.000
238.995	57.375	178.000
239.687	56.488	178.000
176.413	264.403	179.000
176.110	263.725	179.000
175.354	263.705	179.000
175.523	263.059	179.000
163.021	252.572	180.000
162.516	252.780	180.000
162.296	252.437	180.000
162.297	252.587	180.000
162.906	251.829	180.000
232.313	268.709	181.000
233.208	268.503	181.000
381.679	335.235	182.000
380.735	336.553	182.000
321.298	181.954	183.000
322.806	181.911	183.000
323.481	182.061	183.000
308.691	82.240	184.000
308.281	82.624	184.000
308.042	82.398	184.000
308.378	81.582	184.000
504.807	231.923	185.000
504.856	231.456	185.000
304.846	42.897	186.000
304.373	41.719	186.000
303.972	41.418	186.000
305.722	41.799	186.000
306.412	41.820	186.000
306.312	41.845	186.000
426.758	92.418	187.000
426.123	92.889	187.000
200.300	341.934	188.000
199.848	342.712	188.000
201.351	342.412	188.000
183.702	307.862	189.000
182.223	308.329	189.000
219.879	333.749	190.000
220.770	333.480	190.000
221.031	332.384	190.000
323.640	375.636	191.000
323.315	376.054	191.000
322.732	376.336	191.000
322.562	376.312	191.000
285.586	307.066	192.000
285.994	306.877	192.000
191.407	160.194	193.000
191.857	160.698	193.000
142.268	108.817	194.000
142.380	109.266	194.000
142.036	109.089	194.000
141.728	108.388	194.000
141.351	107.807	194.000
164.858	113.852	195.000
163.961	114.038	195.000
216.773	151.482	196.000
217.042	151.317	196.000
216.968	151.499	196.000
217.955	151.012	196.000
217.990	151.028	196.000
217.229	151.709	196.000
217.500	151.813	196.000
391.853	265.743	197.000
391.130	265.794	197.000
391.153	264.878	197.000
308.749	170.572	198.000
309.162	169.681	198.000
406.217	167.341	199.000
405.906	165.595	199.000
406.194	164.866	199.000
406.100	165.887	199.000
296.378	58.030	200.000
295.736	57.062	200.000
296.175	57.418	200.000
519.323	231.934	201.000
520.108	231.961	201.000
477.281	150.339	202.000
476.556	151.919	202.000
476.735	150.911	202.000
158.548	162.729	203.000
157.878	162.265	203.000
157.313	162.081	203.000
185.783	142.239	204.000
187.417	142.633	204.000
410.802	315.047	205.000
410.805	316.215	205.000
337.716	237.347	206.000
337.790	238.379	206.000
250.140	146.133	207.000
250.402	145.042	207.000
250.565	145.443	207.000
250.048	145.226	207.000
496.475	330.861	208.000
495.833	330.686	208.000
495.782	329.833	208.000
534.953	295.207	209.000
534.808	295.644	209.000
504.699	251.185	210.000
504.880	249.830	210.000
504.097	249.497	210.000
505.412	249.960	210.000
505.362	249.624	210.000
505.748	249.766	210.000
470.644	188.555	211.000
471.864	189.066	211.000
64.118	372.099	212.000
64.240	371.670	212.000
19.340	298.834	213.000
19.404	298.756	213.000
18.946	298.451	213.000
18.846	297.280	213.000
17.388	299.264	213.000
17.457	300.005	213.000
17.493	299.829	213.000
175.313	399.268	214.000
175.531	399.761	214.000
175.976	399.808	214.000
193.344	272.665	215.000
193.043	273.255	215.000
221.460	276.856	216.000
221.772	277.049	216.000
111.253	114.806	217.000
110.616	114.736	217.000
325.642	198.669	218.000
327.331	196.999	218.000
327.159	198.438	218.000
424.711	245.996	219.000
423.823	245.344	219.000
423.805	244.850	219.000
424.277	246.052	219.000
468.394	279.347	220.000
468.013	279.302	220.000
335.308	145.075	221.000
333.936	144.962	221.000
333.689	145.942	221.000
227.874	387.288	222.000
227.880	387.860	222.000
202.967	286.762	223.000
202.873	286.540	223.000
171.212	127.244	224.000
168.818	126.884	224.000
320.189	239.455	225.000
320.996	239.071	225.000
321.346	238.338	225.000
321.174	238.758	225.000
164.950	113.202	226.000
165.762	113.636	226.000
369.810	260.972	227.000
369.926	260.984	227.000
229.045	81.354	228.000
229.713	81.720	228.000
238.890	59.022	229.000
238.838	59.769	229.000
239.031	59.461	229.000
238.727	59.480	229.000
360.670	138.070	230.000
361.124	138.444	230.000
342.997	68.827	231.000
342.933	68.581	231.000
343.990	69.688	231.000
-14.900	344.834	232.000
-15.343	344.692	232.000
100.087	261.538	233.000
99.379	261.506	233.000
99.270	261.480	233.000
67.203	215.942	234.000
66.722	216.523	234.000
181.083	273.664	235.000
182.293	273.679	235.000
393.201	428.426	236.000
393.428	427.505	236.000
394.786	424.847	236.000
344.213	277.081	237.000
343.976	275.801	237.000
343.151	276.187	237.000
344.652	275.701	237.000
403.160	221.284	238.000
403.671	221.637	238.000
434.815	202.258	239.000
434.596	201.703	239.000
492.448	214.814	240.000
493.160	213.892	240.000
425.380	94.130	241.000
424.707	92.912	241.000
-27.894	268.866	242.000
-28.260	269.466	242.000
-28.274	270.420	242.000
255.089	461.217	243.000
255.110	461.369	243.000
110.247	217.219	244.000
109.836	216.133	244.000
133.406	208.274	245.000
134.408	208.511	245.000
135.684	209.550	245.000
438.810	422.276	246.000
438.388	421.405	246.000
388.746	267.941	247.000
388.998	267.440	247.000
388.880	267.130	247.000
402.668	241.956	248.000
402.015	242.733	248.000
401.760	243.366	248.000
468.021	134.756	249.000
467.573	134.198	249.000
467.582	134.161	249.000
65.407	371.330	250.000
65.197	370.781	250.000
169.325	428.147	251.000
169.308	428.405	251.000
125.443	310.036	252.000
126.054	309.839	252.000
126.426	310.180	252.000
126.076	309.769	252.000
48.528	185.227	253.000
49.298	185.972	253.000
49.211	185.940	253.000
49.579	185.642	253.000
50.197	185.071	253.000
151.441	263.497	254.000
150.626	263.430	254.000
232.478	307.145	255.000
234.273	306.892	255.000
236.116	307.020	255.000
234.937	305.546	255.000
234.558	305.684	255.000
370.602	367.602	256.000
370.695	368.034	256.000
370.984	367.995	256.000
416.893	297.547	257.000
417.233	296.561	257.000
416.787	296.840	257.000
415.971	297.860	257.000
416.711	298.615	257.000
417.181	297.695	257.000
414.780	261.073	258.000
415.293	261.016	258.000
221.054	92.765	259.000
220.435	92.404	259.000
219.677	92.629	259.000
219.077	92.374	259.000
398.846	188.678	260.000
399.180	188.299	260.000
450.703	220.160	261.000
449.644	219.394	261.000
448.190	218.746	261.000
437.621	181.489	262.000
437.505	181.593	262.000
437.514	181.851	262.000
437.705	181.973	262.000
426.462	163.109	263.000
426.425	162.274	263.000
521.989	231.283	264.000
520.823	232.121	264.000
463.441	120.249	265.000
465.690	120.566	265.000
77.978	316.893	266.000
77.464	317.262	266.000
122.910	294.773	267.000
123.315	294.507	267.000
123.438	294.810	267.000
382.352	320.707	268.000
382.148	320.746	268.000
383.279	320.595	268.000
384.638	321.503	268.000
385.033	322.723	268.000
385.206	322.739	268.000
384.432	322.911	268.000
384.425	323.072	268.000
383.918	323.291	268.000
382.697	322.851	268.000
403.692	221.895	269.000
403.651	221.013	269.000
417.382	214.952	270.000
417.619	215.096	270.000
445.784	169.765	271.000
445.910	169.115	271.000
445.236	169.492	271.000
445.005	169.947	271.000
445.014	169.702	271.000
445.513	169.058	271.000
445.848	168.827	271.000
445.933	168.060	271.000
446.100	168.638	271.000
540.516	232.166	272.000
540.162	232.686	272.000
540.023	232.932	272.000
540.034	232.996	272.000
69.103	324.423	273.000
70.846	323.722	273.000
71.843	323.772	273.000
318.949	473.474	274.000
318.610	472.395	274.000
98.593	261.405	275.000
98.206	261.706	275.000
97.742	261.709	275.000
96.773	262.003	275.000
154.613	243.619	276.000
157.070	243.358	276.000
339.488	376.340	277.000
338.936	374.537	277.000
338.720	374.667	277.000
330.338	285.316	278.000
329.541	285.770	278.000
329.841	285.477	278.000
424.582	313.802	279.000
424.642	314.327	279.000
424.501	315.533	279.000
466.029	344.135	280.000
466.786	343.677	280.000
466.744	344.874	280.000
186.990	121.944	281.000
187.857	122.189	281.000
187.463	122.145	281.000
187.264	121.303	281.000
188.074	121.232	281.000
310.901	170.438	282.000
310.152	171.131	282.000
311.289	171.363	282.000
311.290	170.157	282.000
208.019	86.845	283.000
209.095	86.859	283.000
208.725	86.955	283.000
208.650	87.160	283.000
209.044	87.774	283.000
209.553	86.929	283.000
209.549	86.506	283.000
209.468	87.478	283.000
209.586	88.021	283.000
210.650	87.231	283.000
212.344	88.629	283.000
209.856	88.343	283.000
267.027	75.047	284.000
268.677	75.796	284.000
268.336	76.066	284.000
505.138	250.046	285.000
506.066	251.644	285.000
427.919	142.574	286.000
428.439	143.271	286.000
428.553	142.436	286.000
427.603	141.799	286.000
210.580	488.912	287.000
210.842	488.852	287.000
211.512	488.376	287.000
110.592	215.496	288.000
110.588	215.542	288.000
162.281	253.933	289.000
161.798	253.065	289.000
161.792	252.709	289.000
162.260	251.538	289.000
162.239	251.755	289.000
162.800	251.813	289.000
106.079	83.576	290.000
106.413	84.232	290.000
459.229	360.572	291.000
459.784	360.884	291.000
438.088	338.441	292.000
438.084	337.570	292.000
436.834	338.147	292.000
437.686	338.666	292.000
437.147	338.642	292.000
323.790	212.051	293.000
323.736	212.068	293.000
493.692	331.709	294.000
494.101	332.580	294.000
259.204	126.296	295.000
259.035	126.312	295.000
259.477	126.903	295.000
298.982	153.127	296.000
298.750	153.413	296.000
299.360	154.221	296.000
520.948	232.197	297.000
520.026	232.603	297.000
519.706	233.979	297.000
519.980	234.123	297.000
269.291	4.519	298.000
268.501	4.665	298.000
382.151	392.560	299.000
382.816	393.517	299.000
161.343	70.476	300.000
161.458	69.597	300.000
161.719	67.432	300.000
160.797	68.104	300.000
446.850	218.120	301.000
448.026	218.779	301.000
449.008	218.822	301.000
449.679	219.116	301.000
448.864	219.382	301.000
446.728	217.801	301.000
455.621	141.981	302.000
455.399	142.125	302.000
382.744	74.640	303.000
382.717	74.076	303.000
383.242	74.481	303.000
382.990	74.066	303.000
382.263	73.025	303.000
31.111	291.589	304.000
31.343	291.719	304.000
123.068	294.682	305.000
122.887	294.196	305.000
238.547	217.657	306.000
239.156	216.852	306.000
238.568	217.092	306.000
239.188	216.618	306.000
374.786	319.302	307.000
374.368	318.951	307.000
451.882	351.136	308.000
452.281	350.364	308.000
250.765	143.450	309.000
250.543	143.815	309.000
250.630	144.370	309.000
439.604	282.732	310.000
439.725	282.142	310.000
440.402	282.841	310.000
440.226	282.264	310.000
439.281	281.905	310.000
438.311	281.464	310.000
436.928	280.720	310.000
351.318	164.774	311.000
351.918	164.508	311.000
195.693	41.402	312.000
195.485	41.788	312.000
195.839	41.140	312.000
196.001	40.570	312.000
483.635	261.484	313.000
483.242	260.996	313.000
406.319	163.079	314.000
406.392	163.944	314.000
406.244	163.151	314.000
296.615	57.674	315.000
296.697	57.855	315.000
322.393	53.488	316.000
321.198	52.832	316.000
478.866	149.868	317.000
478.626	150.351	317.000
477.748	151.391	317.000
127.058	357.746	318.000
126.630	357.932	318.000
172.678	258.931	319.000
172.563	259.378	319.000
173.289	260.265	319.000
172.644	260.459	319.000
172.068	261.011	319.000
171.656	261.534	319.000
404.557	433.464	320.000
404.630	435.637	320.000
406.142	437.270	320.000
405.087	436.392	320.000
405.820	436.456	320.000
340.151	291.379	321.000
342.754	291.345	321.000
344.175	274.367	322.000
344.261	275.012	322.000
322.325	243.143	323.000
323.888	243.191	323.000
247.605	183.074	324.000
247.684	184.148	324.000
248.006	183.849	324.000
247.565	182.938	324.000
247.729	183.135	324.000
247.337	183.184	324.000
248.194	182.145	324.000
424.837	314.708	325.000
424.689	314.876	325.000
425.483	313.591	325.000
218.235	151.396	326.000
219.025	153.812	326.000
335.476	172.696	327.000
335.609	172.015	327.000
403.326	221.741	328.000
404.097	221.697	328.000
237.160	58.538	329.000
237.163	58.731	329.000
237.594	59.400	329.000
270.089	76.962	330.000
270.964	77.842	330.000
438.883	182.953	331.000
438.626	182.813	331.000
512.472	181.890	332.000
512.325	181.981	332.000
512.269	181.623	332.000
512.711	182.243	332.000
322.657	13.131	333.000
321.735	13.443	333.000
72.491	401.469	334.000
72.807	401.386	334.000
73.829	402.264	334.000
73.922	400.878	334.000
210.522	488.043	335.000
212.735	487.482	335.000
124.864	311.933	336.000
125.348	312.467	336.000
126.340	313.147	336.000
126.482	312.307	336.000
127.269	312.932	336.000
50.803	246.030	337.000
50.302	246.078	337.000
157.094	242.104	338.000
157.760	241.773	338.000
67.855	149.228	339.000
67.590	149.030	339.000
273.461	240.818	340.000
274.251	241.766	340.000
318.624	253.886	341.000
318.327	253.640	341.000
417.944	295.305	342.000
417.850	295.211	342.000
462.619	304.106	343.000
462.379	304.169	343.000
461.780	304.965	343.000
462.935	304.992	343.000
510.339	323.630	344.000
509.425	321.256	344.000
508.933	321.070	344.000
215.767	56.571	345.000
215.554	56.684	345.000
214.975	56.563	345.000
215.612	57.093	345.000
215.821	57.053	345.000
215.772	56.506	345.000
216.171	56.588	345.000
320.560	111.675	346.000
320.800	111.700	346.000
320.174	111.657	346.000
321.140	112.122	346.000
320.516	112.288	346.000
558.703	271.361	347.000
558.639	271.466	347.000
558.357	270.318	347.000
559.148	270.544	347.000
323.853	509.746	348.000
323.620	509.282	348.000
139.146	345.069	349.000
139.470	344.360	349.000
139.491	344.752	349.000
254.475	383.820	350.000
255.340	383.075	350.000
255.971	382.949	350.000
255.246	381.772	350.000
255.712	382.593	350.000
205.372	327.978	351.000
206.316	328.212	351.000
222.948	333.370	352.000
223.163	334.262	352.000
137.932	210.925	353.000
138.824	211.757	353.000
302.813	261.000	354.000
302.458	260.541	354.000
302.169	261.336	354.000
167.470	126.254	355.000
168.411	126.363	355.000
458.163	325.220	356.000
458.417	324.806	356.000
424.087	279.261	357.000
424.651	278.863	357.000
424.552	278.344	357.000
225.545	37.047	358.000
226.212	36.419	358.000
507.156	251.577	359.000
505.992	251.012	359.000
320.305	546.776	360.000
319.600	545.941	360.000
48.400	183.290	361.000
47.851	182.479	361.000
47.248	183.440	361.000
111.589	212.475	362.000
111.711	212.705	362.000
111.805	212.949	362.000
112.760	212.542	362.000
178.403	221.408	363.000
178.647	220.840	363.000
178.024	220.800	363.000
355.293	358.681	364.000
355.691	359.330	364.000
371.929	260.700	365.000
372.670	260.616	365.000
194.971	105.832	366.000
195.019	105.503	366.000
194.729	104.940	366.000
194.721	104.576	366.000
195.561	104.952	366.000
466.305	227.697	367.000
466.427	227.473	367.000
466.474	227.364	367.000
303.777	42.649	368.000
304.419	42.808	368.000
-60.474	303.722	369.000
-60.409	303.486	369.000
67.950	305.797	370.000
68.979	305.519	370.000
257.269	437.436	371.000
257.329	437.516	371.000
167.082	297.651	372.000
168.088	297.883	372.000
212.491	316.684	373.000
210.210	316.405	373.000
109.463	223.133	374.000
108.706	223.764	374.000
55.433	150.947	375.000
54.219	151.186	375.000
214.921	247.858	376.000
214.851	248.349	376.000
215.240	248.729	376.000
214.603	248.736	376.000
398.001	326.054	377.000
397.644	325.481	377.000
208.971	165.488	378.000
209.814	165.411	378.000
193.413	127.845	379.000
192.919	127.908	379.000
193.380	128.830	379.000
192.187	126.682	379.000
327.355	211.754	380.000
326.394	211.605	380.000
327.157	211.379	380.000
326.906	211.634	380.000
327.041	211.808	380.000
326.642	212.099	380.000
403.594	269.916	381.000
403.818	269.694	381.000
327.280	161.583	382.000
327.730	160.920	382.000
328.640	160.705	382.000
237.078	58.405	383.000
237.436	59.035	383.000
438.527	182.278	384.000
438.639	183.252	384.000
438.475	183.332	384.000
438.428	183.065	384.000
438.006	181.321	384.000
301.177	60.821	385.000
302.732	61.431	385.000
281.801	23.681	386.000
282.019	23.467	386.000
282.101	23.548	386.000
279.488	23.734	386.000
277.746	23.532	386.000
318.206	33.970	387.000
317.973	34.150	387.000
317.434	33.232	387.000
317.296	32.942	387.000
31.710	294.758	388.000
31.198	291.446	388.000
31.745	292.288	388.000
31.749	292.214	388.000
31.346	293.577	388.000
80.638	313.511	389.000
78.408	312.572	389.000
268.061	387.196	390.000
267.480	387.677	390.000
225.439	334.116	391.000
225.280	334.380	391.000
225.082	333.820	391.000
197.844	273.062	392.000
195.903	272.329	392.000
196.344	271.826	392.000
224.768	260.333	393.000
224.186	259.151	393.000
401.806	384.708	394.000
401.801	385.367	394.000
402.525	383.900	394.000
291.752	244.945	395.000
291.868	245.118	395.000
292.557	244.663	395.000
433.131	292.598	396.000
431.329	293.573	396.000
428.682	267.335	397.000
428.525	267.240	397.000
194.027	55.840	398.000
191.893	55.817	398.000
278.198	92.989	399.000
278.049	93.527	399.000
278.100	94.405	399.000
267.775	79.388	400.000
267.101	78.276	400.000
324.907	73.998	401.000
325.432	73.202	401.000
324.740	73.608	401.000
324.949	74.226	401.000
325.355	73.601	401.000
454.138	142.792	402.000
454.578	143.162	402.000
454.854	143.165	402.000
512.223	181.178	403.000
511.680	181.492	403.000
150.993	482.358	404.000
151.080	482.928	404.000
150.573	483.170	404.000
55.739	351.725	405.000
56.057	351.579	405.000
151.695	426.452	406.000
151.154	426.342	406.000
151.791	426.479	406.000
169.457	427.891	407.000
169.788	428.954	407.000
169.516	426.979	407.000
169.746	427.617	407.000
9.305	283.591	408.000
9.863	283.355	408.000
187.324	212.869	409.000
187.833	213.467	409.000
188.147	213.787	409.000
368.830	337.998	410.000
364.774	343.210	410.000
116.618	120.696	411.000
116.318	121.190	411.000
165.099	144.182	412.000
165.315	144.202	412.000
165.265	144.647	412.000
106.079	83.351	413.000
106.502	82.875	413.000
106.086	82.706	413.000
511.636	212.234	414.000
513.132	213.475	414.000
65.858	369.008	415.000
63.399	368.787	415.000
177.254	416.831	416.000
177.840	418.777	416.000
208.934	328.017	417.000
208.860	327.135	417.000
131.143	208.195	418.000
130.340	207.575	418.000
190.067	249.547	419.000
189.716	248.715	419.000
278.208	274.405	420.000
278.337	273.514	420.000
279.110	273.032	420.000
343.984	291.029	421.000
343.206	291.596	421.000
343.017	291.790	421.000
344.199	292.470	421.000
344.980	292.592	421.000
256.828	160.397	422.000
255.692	161.190	422.000
341.834	191.925	423.000
341.305	191.841	423.000
340.951	191.509	423.000
341.686	191.099	423.000
444.256	170.232	424.000
445.628	168.781	424.000
341.965	58.483	425.000
341.710	57.863	425.000
340.820	57.469	425.000
255.402	439.584	426.000
256.067	439.117	426.000
110.574	293.927	427.000
110.137	296.553	427.000
97.713	260.422	428.000
98.172	260.094	428.000
202.660	259.252	429.000
203.877	258.127	429.000
204.135	257.934	429.000
446.578	395.280	430.000
446.840	395.889	430.000
483.861	343.075	431.000
482.340	343.889	431.000
393.437	266.224	432.000
392.543	267.830	432.000
419.989	126.863	433.000
420.245	127.049	433.000
262.362	478.306	434.000
261.122	477.924	434.000
173.381	385.594	435.000
174.067	386.750	435.000
28.622	191.098	436.000
27.848	191.015	436.000
170.679	298.398	437.000
170.470	299.171	437.000
375.971	451.518	438.000
374.980	451.796	438.000
376.301	452.208	438.000
113.860	119.396	439.000
113.897	119.516	439.000
292.799	173.804	440.000
292.817	172.903	440.000
293.904	134.465	441.000
292.259	134.330	441.000
482.157	264.438	442.000
481.885	263.860	442.000
482.443	263.607	442.000
278.451	94.377	443.000
277.567	94.782	443.000
278.590	93.303	443.000
237.628	58.340	444.000
237.266	58.618	444.000
256.833	73.043	445.000
256.932	72.892	445.000
402.236	158.970	446.000
402.140	158.809	446.000
402.753	157.424	446.000
481.793	164.557	447.000
480.765	164.141	447.000
535.393	202.714	448.000
532.856	205.942	448.000
550.801	191.454	449.000
552.105	190.204	449.000
-10.736	330.362	450.000
-10.637	330.908	450.000
258.330	518.612	451.000
257.946	518.907	451.000
198.357	298.604	452.000
198.243	298.727	452.000
129.353	188.427	453.000
128.535	188.431	453.000
229.870	231.106	454.000
230.234	232.154	454.000
161.631	164.684	455.000
160.667	164.553	455.000
274.545	243.915	456.000
275.188	244.399	456.000
449.907	364.007	457.000
452.345	362.455	457.000
428.352	322.493	458.000
427.741	322.386	458.000
277.398	198.687	459.000
277.088	199.249	459.000
368.735	239.443	460.000
367.460	239.884	460.000
266.092	145.864	461.000
265.824	146.399	461.000
54.609	151.189	462.000
54.892	151.392	462.000
54.453	152.102	462.000
53.290	153.290	462.000
54.985	154.310	462.000
54.742	154.563	462.000
53.575	154.153	462.000
230.788	121.012	463.000
231.947	122.237	463.000
230.546	123.651	463.000
231.028	123.531	463.000
230.992	123.306	463.000
232.036	124.010	463.000
186.047	37.555	464.000
185.893	37.571	464.000
185.638	37.090	464.000
185.677	36.830	464.000
185.656	36.129	464.000
186.133	36.084	464.000
260.969	132.062	465.000
261.085	132.183	465.000
260.519	131.609	465.000
260.654	130.157	465.000
403.841	382.333	466.000
403.828	382.260	466.000
402.750	382.719	466.000
463.712	303.790	467.000
462.938	303.468	467.000
462.179	303.723	467.000
462.588	304.195	467.000
437.531	179.949	468.000
437.805	180.221	468.000
438.389	179.717	468.000
438.166	179.481	468.000
439.436	179.154	468.000
439.810	177.923	468.000
-1.489	346.907	469.000
-2.111	346.834	469.000
75.366	398.052	470.000
75.956	397.078	470.000
75.458	395.866	470.000
76.805	395.805	470.000
61.370	333.163	471.000
60.737	330.789	471.000
177.249	417.621	472.000
176.891	417.393	472.000
39.519	241.940	473.000
39.307	242.347	473.000
198.049	273.567	474.000
197.385	273.738	474.000
198.477	272.933	474.000
198.591	272.572	474.000
197.413	272.659	474.000
152.444	231.149	475.000
150.405	230.099	475.000
367.812	337.237	476.000
368.287	336.936	476.000
164.299	143.695	477.000
165.346	143.083	477.000
165.944	142.547	477.000
166.351	142.300	477.000
320.732	246.471	478.000
319.300	253.544	478.000
155.361	113.467	479.000
155.007	116.625	479.000
417.189	300.733	480.000
417.896	301.442	480.000
418.678	300.982	480.000
326.934	211.688	481.000
327.769	211.624	481.000
406.041	244.513	482.000
405.484	243.739	482.000
470.113	295.439	483.000
469.589	296.003	483.000
211.841	86.997	484.000
212.351	87.001	484.000
212.414	86.950	484.000
323.052	71.883	485.000
321.781	70.692	485.000
563.278	222.405	486.000
563.011	222.152	486.000
519.284	171.208	487.000
520.107	170.857	487.000
427.098	404.592	488.000
427.160	405.001	488.000
208.253	167.105	489.000
208.336	167.366	489.000
207.056	169.582	489.000
320.732	195.475	490.000
320.569	196.423	490.000
206.084	71.037	491.000
206.526	71.549	491.000
192.700	56.154	492.000
192.367	55.686	492.000
191.344	54.758	492.000
469.022	179.924	493.000
468.501	179.297	493.000
483.505	188.627	494.000
481.547	188.145	494.000
482.819	187.062	494.000
482.785	186.578	494.000
483.693	186.578	494.000
483.908	186.060	494.000
302.760	38.486	495.000
304.182	39.259	495.000
302.664	38.595	495.000
303.442	39.431	495.000
546.231	214.106	496.000
545.688	213.535	496.000
544.857	213.736	496.000
164.485	112.510	497.000
165.072	112.298	497.000
314.173	153.187	498.000
312.924	153.233	498.000
471.856	257.954	499.000
473.231	256.293	499.000
483.891	263.736	500.000
484.442	262.485	500.000
485.100	262.090	500.000
236.713	59.183	501.000
237.082	58.812	501.000
346.716	117.785	502.000
345.478	118.268	502.000
186.924	338.698	503.000
186.881	338.832	503.000
42.022	173.271	504.000
41.647	173.773	504.000
108.873	221.536	505.000
109.824	223.696	505.000
396.098	422.330	506.000
396.018	422.954	506.000
395.478	423.203	506.000
395.964	423.465	506.000
395.057	423.583	506.000
395.348	423.827	506.000
235.648	246.724	507.000
236.492	245.953	507.000
235.565	245.593	507.000
235.342	246.265	507.000
198.817	185.026	508.000
196.468	184.616	508.000
196.015	184.281	508.000
195.749	183.328	508.000
327.195	211.141	509.000
327.058	211.875	509.000
434.052	280.304	510.000
434.183	279.723	510.000
288.166	131.809	511.000
287.844	129.730	511.000
343.120	160.677	512.000
340.541	158.779	512.000
535.273	295.446	513.000
535.714	295.584	513.000
535.175	294.928	513.000
535.722	295.176	513.000
552.988	253.051	514.000
553.453	253.367	514.000
258.591	-11.838	515.000
259.972	-11.549	515.000
425.918	91.769	516.000
426.804	91.941	516.000
-17.668	275.340	517.000
-17.248	275.084	517.000
220.732	361.068	518.000
219.376	360.881	518.000
218.078	361.656	518.000
130.111	185.027	519.000
129.817	185.668	519.000
401.892	388.460	520.000
399.450	389.272	520.000
339.995	270.527	521.000
339.220	270.503	521.000
459.554	363.067	522.000
459.170	362.641	522.000
273.389	164.707	523.000
272.408	162.547	523.000
180.119	67.004	524.000
179.638	67.781	524.000
262.250	130.353	525.000
262.813	131.025	525.000
211.336	86.723	526.000
211.819	87.027	526.000
321.578	95.007	527.000
321.491	94.969	527.000
539.196	234.472	528.000
539.319	234.317	528.000
563.681	223.404	529.000
563.693	223.415	529.000
437.580	117.560	530.000
438.842	117.202	530.000
55.633	349.309	531.000
55.405	349.476	531.000
259.593	481.164	532.000
261.764	481.192	532.000
262.034	481.213	532.000
261.242	480.847	532.000
70.535	139.346	533.000
69.772	139.846	533.000
70.012	141.120	533.000
68.873	140.076	533.000
166.588	214.192	534.000
166.349	214.502	534.000
192.459	225.125	535.000
193.014	225.531	535.000
192.051	225.658	535.000
432.895	366.755	536.000
433.260	367.078	536.000
209.131	171.399	537.000
208.331	171.582	537.000
186.257	139.202	538.000
186.373	139.378	538.000
322.756	244.369	539.000
321.997	243.668	539.000
324.201	242.308	539.000
325.281	243.057	539.000
483.414	344.522	540.000
482.702	344.904	540.000
482.892	345.791	540.000
482.046	346.564	540.000
257.760	161.822	541.000
257.795	162.060	541.000
258.282	161.626	541.000
258.512	160.842	541.000
258.334	161.560	541.000
259.659	161.833	541.000
258.572	160.578	541.000
259.665	160.555	541.000
259.987	161.008	541.000
193.492	105.985	542.000
193.949	105.940	542.000
193.713	105.999	542.000
194.209	106.069	542.000
243.897	86.271	543.000
242.731	86.529	543.000
319.714	119.676	544.000
318.380	119.413	544.000
416.988	151.081	545.000
416.468	151.713	545.000
416.043	151.915	545.000
89.173	277.118	546.000
89.266	276.905	546.000
211.877	315.734	547.000
211.944	315.431	547.000
384.651	394.745	548.000
385.473	395.940	548.000
350.898	349.904	549.000
351.485	350.319	549.000
485.104	263.125	550.000
484.764	262.971	550.000
484.770	263.200	550.000
-2.365	317.545	551.000
-2.572	317.825	551.000
14.634	258.231	552.000
14.259	258.630	552.000
13.887	257.997	552.000
13.776	258.183	552.000
123.261	291.790	553.000
123.746	290.535	553.000
123.583	290.256	553.000
123.672	289.897	553.000
123.699	290.309	553.000
123.494	291.520	553.000
188.640	339.677	554.000
188.572	339.453	554.000
143.557	260.554	555.000
143.706	261.073	555.000
155.468	153.846	556.000
155.345	154.038	556.000
323.111	272.359	557.000
322.451	273.433	557.000
462.199	378.525	558.000
463.451	379.794	558.000
465.615	345.368	559.000
466.487	345.629	559.000
194.328	126.783	560.000
194.018	128.634	560.000
211.422	88.433	561.000
210.684	88.204	561.000
209.678	88.874	561.000
210.109	89.027	561.000
209.840	89.930	561.000
473.039	258.348	562.000
474.450	257.148	562.000
237.135	59.438	563.000
237.875	59.508	563.000
504.750	197.072	564.000
504.228	198.162	564.000
564.572	224.192	565.000
564.272	224.117	565.000
427.930	92.409	566.000
427.414	92.213	566.000
428.209	92.687	566.000
428.241	92.749	566.000
427.659	92.234	566.000
-57.006	289.463	567.000
-57.471	288.852	567.000
-29.475	254.706	568.000
-28.528	254.703	568.000
58.921	283.610	569.000
59.310	283.793	569.000
197.806	298.238	570.000
197.979	298.571	570.000
111.018	222.908	571.000
110.554	222.385	571.000
111.205	223.187	571.000
129.625	185.029	572.000
129.105	185.660	572.000
131.005	185.782	572.000
130.949	185.749	572.000
131.938	185.760	572.000
447.081	395.529	573.000
445.607	395.780	573.000
453.469	363.140	574.000
453.115	362.846	574.000
187.207	140.097	575.000
186.899	139.948	575.000
186.551	139.964	575.000
403.136	219.505	576.000
403.306	219.135	576.000
197.444	44.985	577.000
196.962	44.451	577.000
195.416	43.692	577.000
195.509	43.746	577.000
319.866	95.441	578.000
319.120	94.211	578.000
533.165	202.147	579.000
532.852	204.076	579.000
224.892	333.117	580.000
225.035	334.048	580.000
224.750	333.238	580.000
224.467	333.548	580.000
224.393	335.339	580.000
223.848	335.545	580.000
160.081	130.478	581.000
159.394	130.403	581.000
160.228	130.496	581.000
494.423	287.986	582.000
494.521	287.930	582.000
187.083	38.002	583.000
187.725	37.927	583.000
364.545	111.394	584.000
364.667	112.218	584.000
186.893	338.773	585.000
186.551	337.979	585.000
186.898	338.486	585.000
129.348	197.592	586.000
130.177	198.611	586.000
130.248	197.456	586.000
129.367	197.010	586.000
193.532	224.939	587.000
192.826	224.296	587.000
241.594	258.468	588.000
242.577	258.299	588.000
273.545	161.526	589.000
274.090	161.743	589.000
274.235	160.951	589.000
274.638	162.720	589.000
273.543	164.176	589.000
273.572	164.420	589.000
273.786	164.012	589.000
405.105	244.351	590.000
404.632	245.117	590.000
403.293	245.029	590.000
403.986	244.623	590.000
323.157	141.163	591.000
323.077	140.935	591.000
484.781	263.441	592.000
486.115	262.965	592.000
238.345	59.298	593.000
237.760	59.571	593.000
380.817	76.674	594.000
379.822	76.025	594.000
0.700	349.649	595.000
0.153	350.273	595.000
-22.310	272.108	596.000
-21.540	272.342	596.000
-22.481	271.102	596.000
211.078	315.474	597.000
211.733	316.159	597.000
212.301	316.743	597.000
211.295	316.382	597.000
415.680	372.277	598.000
416.634	372.991	598.000
179.986	165.697	599.000
180.185	164.680	599.000
179.660	165.048	599.000
408.398	337.763	600.000
409.360	337.856	600.000
143.946	106.835	601.000
143.995	107.251	601.000
472.303	258.785	602.000
473.685	257.325	602.000
472.902	256.122	602.000
446.373	219.016	603.000
447.716	219.223	603.000
490.300	248.963	604.000
490.231	248.810	604.000
489.267	247.828	604.000
443.380	175.093	605.000
444.131	174.812	605.000
444.828	173.992	605.000
445.187	172.859	605.000
445.125	172.873	605.000
416.506	138.357	606.000
416.454	137.857	606.000
562.050	208.517	607.000
561.421	208.894	607.000
75.901	290.237	608.000
75.825	288.870	608.000
11.513	207.175	609.000
12.118	206.979	609.000
12.141	205.950	609.000
11.900	205.051	609.000
195.573	273.589	610.000
195.827	273.310	610.000
197.388	274.206	610.000
219.140	250.164	611.000
219.277	249.924	611.000
352.675	290.186	612.000
352.326	291.182	612.000
351.705	290.490	612.000
161.270	111.877	613.000
160.284	111.155	613.000
160.665	110.870	613.000
373.105	261.200	614.000
373.767	260.300	614.000
374.588	259.868	614.000
375.082	260.530	614.000
461.826	303.930	615.000
461.282	304.485	615.000
421.526	214.799	616.000
419.716	215.270	616.000
421.459	215.817	616.000
421.119	216.346	616.000
421.385	216.293	616.000
421.093	216.797	616.000
420.790	217.355	616.000
256.365	26.971	617.000
256.725	26.770	617.000
257.819	25.563	617.000
501.740	198.606	618.000
502.739	198.476	618.000
259.813	-12.161	619.000
261.070	-10.885	619.000
261.831	-9.667	619.000
77.190	367.679	620.000
78.055	366.910	620.000
124.233	309.130	621.000
124.211	309.648	621.000
124.086	310.441	621.000
125.268	309.988	621.000
28.339	230.509	622.000
28.693	231.106	622.000
28.207	231.251	622.000
113.504	280.136	623.000
114.288	280.515	623.000
179.388	289.114	624.000
178.941	288.694	624.000
179.122	287.817	624.000
178.325	287.549	624.000
178.322	286.228	624.000
170.646	183.177	625.000
170.339	182.023	625.000
95.941	111.397	626.000
96.577	111.095	626.000
137.970	64.533	627.000
137.593	64.200	627.000
138.854	64.516	627.000
138.335	63.199	627.000
266.046	147.321	628.000
265.486	146.760	628.000
466.011	281.159	629.000
465.589	280.945	629.000
351.496	163.692	630.000
350.956	165.034	630.000
351.453	164.343	630.000
237.141	59.652	631.000
237.354	59.236	631.000
236.907	59.001	631.000
236.707	58.852	631.000
237.087	58.889	631.000
236.991	58.696	631.000
237.272	59.088	631.000
236.901	59.418	631.000
236.940	59.532	631.000
236.832	58.759	631.000
237.156	58.957	631.000
236.603	58.769	631.000
235.955	58.660	631.000
25.244	381.922	632.000
25.520	381.989	632.000
172.354	469.622	633.000
171.781	470.860	633.000
65.391	369.898	634.000
65.685	369.499	634.000
397.475	388.579	635.000
398.505	389.270	635.000
393.137	267.960	636.000
392.770	268.086	636.000
391.949	269.638	636.000
346.942	193.758	637.000
346.731	194.439	637.000
346.463	193.883	637.000
415.306	139.481	638.000
413.027	138.328	638.000
413.262	138.616	638.000
528.002	206.357	639.000
530.007	207.545	639.000
404.990	92.938	640.000
405.528	93.265	640.000
405.280	93.851	640.000
526.559	168.638	641.000
526.413	168.609	641.000
1.806	301.442	642.000
2.267	300.500	642.000
173.323	381.033	643.000
173.416	382.311	643.000
172.786	381.747	643.000
172.424	380.938	643.000
243.282	420.067	644.000
242.160	420.451	644.000
242.687	419.995	644.000
42.694	244.445	645.000
42.454	244.807	645.000
42.016	243.879	645.000
42.477	244.642	645.000
41.804	244.256	645.000
41.335	243.595	645.000
41.588	243.473	645.000
41.541	244.129	645.000
41.428	242.933	645.000
40.873	242.487	645.000
40.312	241.556	645.000
39.633	241.070	645.000
376.990	374.423	646.000
377.340	373.280	646.000
232.636	248.327	647.000
232.034	248.837	647.000
232.764	248.794	647.000
232.547	248.205	647.000
407.744	337.099	648.000
408.785	336.811	648.000
162.183	129.564	649.000
161.982	130.294	649.000
168.226	126.130	649.000
144.091	107.498	650.000
143.369	108.803	650.000
260.498	160.519	651.000
260.035	159.945	651.000
260.154	160.185	651.000
260.106	160.580	651.000
259.814	160.741	651.000
259.552	160.534	651.000
367.412	243.859	652.000
367.716	243.724	652.000
186.147	35.124	653.000
185.391	35.647	653.000
472.915	255.206	654.000
473.119	255.724	654.000
418.027	175.304	655.000
417.462	175.921	655.000
417.439	175.666	655.000
502.571	230.370	656.000
501.548	230.617	656.000
484.401	187.105	657.000
484.666	187.350	657.000
484.656	188.073	657.000
483.730	188.539	657.000
484.621	189.261	657.000
484.297	187.455	657.000
484.803	186.724	657.000
409.342	117.182	658.000
409.341	117.559	658.000
408.792	118.081	658.000
260.224	478.346	659.000
260.529	479.107	659.000
356.140	506.341	660.000
357.139	507.420	660.000
148.230	225.242	661.000
148.510	228.321	661.000
148.929	229.549	661.000
222.275	259.213	662.000
222.565	258.987	662.000
106.644	126.539	663.000
106.735	126.938	663.000
106.715	125.667	663.000
203.701	190.050	664.000
202.797	189.289	664.000
202.735	189.463	664.000
463.686	378.737	665.000
462.905	377.863	665.000
462.761	378.700	665.000
335.758	256.186	666.000
336.662	257.001	666.000
336.973	258.034	666.000
350.949	222.624	667.000
350.449	223.922	667.000
350.097	222.744	667.000
349.422	223.277	667.000
348.859	223.552	667.000
200.417	70.249	668.000
201.981	69.815	668.000
508.117	305.860	669.000
508.116	306.763	669.000
215.204	16.110	670.000
215.099	15.771	670.000
140.627	258.959	671.000
141.846	259.356	671.000
141.339	260.958	671.000
166.467	213.199	672.000
166.415	213.267	672.000
223.698	228.239	673.000
223.903	228.949	673.000
216.436	203.487	674.000
217.029	203.307	674.000
217.753	203.390	674.000
216.550	202.503	674.000
217.861	202.690	674.000
217.508	203.306	674.000
217.090	203.133	674.000
465.853	280.743	675.000
464.881	280.023	675.000
465.193	280.981	675.000
249.816	109.648	676.000
249.374	109.789	676.000
247.718	109.859	676.000
323.100	139.679	677.000
323.313	138.599	677.000
323.948	138.699	677.000
325.753	140.152	677.000
325.783	139.977	677.000
318.981	124.966	678.000
318.113	123.622	678.000
[truncated: 88,832 more rows]
