# Supplementary material for: The transpeptidase PBP2 governs initial localization and activity of the major cell-wall synthesis machinery in E. coli
Source: eLife. 2020 Feb 20;9:e50629. doi: 10.7554/eLife.50629 (PMC7089770; doi:10.7554/eLife.50629)
Supplement: Source data 1. [file elife-50629-data1.zip › data/fast/PAmCherry/RodZdepl2h_3.txt]

X Y ID
379.853	133.768	1.000
379.819	133.639	1.000
380.553	133.576	1.000
379.740	133.923	1.000
380.020	133.568	1.000
380.262	133.504	1.000
379.876	133.915	1.000
183.213	213.566	2.000
183.556	212.797	2.000
182.830	212.360	2.000
182.828	212.756	2.000
286.380	245.986	3.000
287.931	246.190	3.000
164.156	295.724	4.000
164.218	295.326	4.000
164.186	295.718	4.000
164.129	295.892	4.000
163.961	295.439	4.000
164.302	295.546	4.000
164.112	295.551	4.000
164.076	295.175	4.000
164.039	295.871	4.000
164.116	295.638	4.000
164.397	295.580	4.000
164.739	295.537	4.000
164.473	295.891	4.000
164.006	295.626	4.000
164.249	295.348	4.000
164.049	295.204	4.000
164.163	295.823	4.000
164.326	295.621	4.000
163.845	295.668	4.000
164.086	295.538	4.000
164.397	295.824	4.000
164.664	295.263	4.000
163.541	296.065	4.000
164.627	295.752	4.000
164.090	295.834	4.000
164.143	295.610	4.000
164.391	295.805	4.000
466.973	385.767	5.000
468.099	387.340	5.000
378.686	112.816	6.000
378.693	112.376	6.000
378.642	111.830	6.000
442.357	121.668	7.000
443.748	119.432	7.000
443.310	119.304	7.000
442.564	120.113	7.000
442.326	119.932	7.000
439.997	118.985	7.000
331.173	258.150	8.000
331.659	258.593	8.000
332.329	258.089	8.000
332.338	259.090	8.000
330.444	259.224	8.000
499.268	300.135	9.000
499.369	300.796	9.000
498.984	299.447	9.000
272.809	322.646	10.000
272.604	322.850	10.000
272.376	323.214	10.000
272.550	323.476	10.000
272.437	322.566	10.000
274.005	422.642	11.000
274.273	422.797	11.000
275.141	422.954	11.000
339.997	190.747	12.000
339.694	189.809	12.000
340.228	190.882	12.000
339.781	192.093	12.000
340.693	191.806	12.000
340.905	190.655	12.000
341.769	191.627	12.000
398.135	302.475	13.000
397.776	302.702	13.000
397.428	303.540	13.000
397.348	303.502	13.000
243.763	225.943	14.000
243.788	225.551	14.000
244.495	225.498	14.000
244.943	226.349	14.000
244.551	225.891	14.000
245.618	223.889	14.000
245.187	223.156	14.000
401.662	219.236	15.000
401.343	218.908	15.000
401.432	219.045	15.000
359.111	273.110	16.000
359.020	273.034	16.000
359.154	272.812	16.000
359.330	272.659	16.000
359.064	273.313	16.000
359.132	273.096	16.000
358.886	273.022	16.000
359.472	272.493	16.000
358.838	272.796	16.000
359.292	272.814	16.000
359.067	272.837	16.000
359.192	273.247	16.000
359.144	273.072	16.000
358.841	273.067	16.000
358.943	273.185	16.000
359.151	273.062	16.000
358.812	272.944	16.000
359.071	272.829	16.000
358.852	273.220	16.000
358.800	273.165	16.000
358.922	273.377	16.000
359.025	273.164	16.000
358.795	272.940	16.000
359.001	273.806	16.000
359.390	273.262	16.000
359.190	273.119	16.000
359.203	272.908	16.000
359.246	273.164	16.000
359.379	273.218	16.000
358.944	273.184	16.000
355.475	324.776	17.000
355.639	325.504	17.000
356.537	324.997	17.000
248.539	358.664	18.000
247.275	358.208	18.000
248.761	358.592	18.000
248.075	357.839	18.000
248.389	357.943	18.000
247.726	357.898	18.000
247.502	358.461	18.000
246.975	358.680	18.000
245.113	358.971	18.000
467.144	388.059	19.000
466.288	388.771	19.000
466.024	387.559	19.000
464.982	387.606	19.000
284.620	197.976	20.000
284.605	197.805	20.000
285.326	198.339	20.000
285.703	197.648	20.000
285.277	197.323	20.000
285.803	197.010	20.000
371.733	326.990	21.000
371.171	326.423	21.000
401.068	347.753	22.000
401.778	348.791	22.000
401.153	349.187	22.000
400.126	349.600	22.000
398.677	350.764	22.000
276.193	424.285	23.000
275.980	422.641	23.000
275.553	423.194	23.000
275.303	423.692	23.000
275.612	423.590	23.000
274.939	423.851	23.000
273.956	423.852	23.000
273.129	424.470	23.000
381.505	104.785	24.000
378.002	110.987	24.000
336.998	222.620	25.000
336.703	222.743	25.000
336.686	222.860	25.000
336.545	222.492	25.000
336.310	221.529	25.000
214.156	276.584	26.000
214.123	276.545	26.000
448.681	224.817	27.000
448.737	225.114	27.000
450.414	226.103	27.000
451.551	225.127	27.000
452.939	223.906	27.000
332.172	258.390	28.000
331.682	257.792	28.000
332.701	257.104	28.000
333.259	257.479	28.000
333.111	258.419	28.000
333.328	257.806	28.000
334.616	257.174	28.000
334.336	257.291	28.000
333.593	258.183	28.000
333.937	257.908	28.000
333.590	258.222	28.000
333.134	258.394	28.000
397.429	303.308	29.000
397.535	302.640	29.000
413.654	424.285	30.000
412.584	423.798	30.000
306.238	435.970	31.000
306.222	435.872	31.000
379.720	133.551	32.000
379.741	133.803	32.000
379.598	133.777	32.000
380.020	134.104	32.000
379.844	133.247	32.000
379.635	133.366	32.000
167.365	200.922	33.000
167.711	201.448	33.000
272.025	321.694	34.000
271.803	321.581	34.000
271.902	321.243	34.000
272.031	320.620	34.000
271.558	321.584	34.000
271.710	321.838	34.000
370.747	326.188	35.000
371.093	326.711	35.000
369.942	327.361	35.000
370.639	327.705	35.000
370.805	327.432	35.000
370.868	327.572	35.000
371.359	327.591	35.000
370.993	327.767	35.000
370.730	328.017	35.000
370.606	327.061	35.000
478.727	123.279	36.000
477.780	123.842	36.000
476.952	123.870	36.000
301.704	307.590	37.000
301.545	307.520	37.000
411.290	421.862	38.000
410.550	421.758	38.000
272.289	214.066	39.000
271.747	213.714	39.000
271.960	214.181	39.000
271.760	214.535	39.000
271.882	214.553	39.000
272.154	214.230	39.000
245.609	224.915	40.000
246.171	225.580	40.000
245.700	225.699	40.000
245.583	225.757	40.000
285.469	197.383	41.000
286.056	198.203	41.000
286.097	197.962	41.000
285.023	198.033	41.000
284.358	197.249	41.000
283.432	197.436	41.000
283.312	196.272	41.000
283.667	196.392	41.000
284.314	196.427	41.000
285.591	196.760	41.000
190.767	51.016	42.000
192.883	49.503	42.000
101.683	74.887	43.000
101.669	74.752	43.000
476.664	125.235	44.000
477.460	124.011	44.000
477.962	124.798	44.000
453.656	222.853	45.000
453.752	223.051	45.000
453.698	223.592	45.000
453.632	222.792	45.000
452.649	223.800	45.000
453.817	224.203	45.000
454.207	224.799	45.000
550.275	250.597	46.000
550.804	250.319	46.000
192.091	319.105	47.000
195.013	318.878	47.000
397.653	303.773	48.000
398.193	303.004	48.000
408.240	422.488	49.000
407.796	423.326	49.000
408.497	423.398	49.000
335.738	218.781	50.000
336.120	218.856	50.000
271.869	320.908	51.000
272.297	320.275	51.000
354.748	318.902	52.000
355.259	320.641	52.000
295.920	340.357	53.000
295.940	338.752	53.000
484.309	111.564	54.000
483.618	112.485	54.000
483.905	112.257	54.000
435.935	115.632	55.000
436.506	115.730	55.000
436.923	117.531	55.000
438.157	119.963	55.000
438.643	121.370	55.000
302.414	307.680	56.000
301.870	308.026	56.000
301.059	307.783	56.000
301.654	307.547	56.000
302.347	307.137	56.000
302.391	307.369	56.000
300.509	308.084	56.000
299.461	307.939	56.000
299.115	308.048	56.000
299.526	308.067	56.000
297.456	307.925	56.000
297.990	308.202	56.000
299.487	309.440	56.000
298.585	310.426	56.000
298.393	310.328	56.000
298.007	309.856	56.000
297.380	309.714	56.000
296.837	309.530	56.000
296.256	308.037	56.000
296.706	306.934	56.000
551.509	409.839	57.000
551.944	409.815	57.000
397.336	302.856	58.000
397.729	303.777	58.000
343.083	190.940	59.000
343.340	190.602	59.000
343.204	190.427	59.000
343.163	190.928	59.000
271.537	213.599	60.000
271.354	213.793	60.000
271.718	213.632	60.000
271.724	213.646	60.000
271.819	214.588	60.000
271.705	214.938	60.000
271.246	215.455	60.000
269.869	214.788	60.000
269.782	215.402	60.000
269.529	215.706	60.000
269.654	215.280	60.000
270.831	215.305	60.000
195.582	52.038	61.000
195.372	51.810	61.000
378.334	109.374	62.000
378.569	108.853	62.000
379.017	108.899	62.000
380.059	107.760	62.000
379.895	107.116	62.000
380.127	106.998	62.000
380.053	106.687	62.000
131.245	133.088	63.000
131.262	133.791	63.000
371.114	327.926	64.000
370.747	327.467	64.000
369.855	326.731	64.000
370.035	325.648	64.000
343.470	352.532	65.000
343.036	353.470	65.000
333.922	257.580	66.000
334.547	256.607	66.000
334.725	256.636	66.000
334.653	256.985	66.000
333.969	256.020	66.000
333.295	255.398	66.000
333.254	255.131	66.000
334.236	255.202	66.000
334.651	254.800	66.000
334.080	254.865	66.000
334.079	255.205	66.000
333.786	255.068	66.000
333.139	254.712	66.000
331.871	254.865	66.000
331.319	254.474	66.000
332.298	253.233	66.000
332.557	253.474	66.000
332.182	252.620	66.000
332.329	253.242	66.000
332.689	252.868	66.000
332.459	252.075	66.000
332.766	252.177	66.000
331.749	252.787	66.000
332.188	254.182	66.000
499.816	164.989	67.000
500.947	164.576	67.000
501.465	164.240	67.000
274.283	321.725	68.000
273.702	322.268	68.000
273.523	322.386	68.000
355.209	324.084	69.000
355.559	324.183	69.000
355.803	324.162	69.000
356.451	325.184	69.000
356.892	324.420	69.000
356.778	324.172	69.000
295.309	335.423	70.000
294.463	337.051	70.000
293.651	335.189	70.000
101.498	75.188	71.000
101.140	74.689	71.000
479.880	125.120	72.000
479.055	124.719	72.000
477.888	124.403	72.000
477.643	124.430	72.000
423.279	268.663	73.000
424.147	268.410	73.000
360.922	182.904	74.000
360.738	183.175	74.000
360.812	183.338	74.000
226.141	370.816	75.000
226.655	370.705	75.000
226.376	370.873	75.000
409.810	422.574	76.000
409.908	423.519	76.000
409.619	421.627	76.000
382.698	163.806	77.000
384.920	162.684	77.000
466.053	389.691	78.000
464.346	389.899	78.000
131.096	132.187	79.000
131.424	133.204	79.000
454.997	224.868	80.000
454.418	224.595	80.000
273.540	322.437	81.000
273.779	322.915	81.000
273.951	322.725	81.000
273.869	322.657	81.000
273.433	322.116	81.000
389.433	236.382	82.000
389.933	237.377	82.000
243.111	358.277	83.000
243.972	358.221	83.000
244.794	359.066	83.000
243.652	358.924	83.000
243.170	358.607	83.000
226.960	371.008	84.000
226.520	370.149	84.000
164.240	295.969	85.000
164.529	295.348	85.000
163.663	295.627	85.000
163.747	295.371	85.000
163.964	295.955	85.000
462.527	388.062	86.000
461.843	387.780	86.000
462.511	387.833	86.000
463.828	387.161	86.000
464.236	385.980	86.000
464.261	385.642	86.000
464.452	384.452	86.000
357.654	325.153	87.000
357.889	325.176	87.000
501.624	162.753	88.000
501.472	160.964	88.000
502.043	160.764	88.000
385.176	166.317	89.000
385.838	165.807	89.000
386.697	165.839	89.000
272.788	323.117	90.000
273.015	324.004	90.000
273.059	324.032	90.000
273.461	324.320	90.000
273.359	323.600	90.000
273.107	323.986	90.000
101.226	74.655	91.000
101.448	74.564	91.000
356.763	325.844	92.000
355.941	325.893	92.000
356.361	325.298	92.000
544.439	336.505	93.000
545.401	336.341	93.000
543.813	336.601	93.000
466.252	383.590	94.000
465.402	384.816	94.000
465.575	385.303	94.000
465.284	387.387	94.000
467.239	388.041	94.000
263.892	412.778	95.000
262.851	413.235	95.000
261.896	411.501	95.000
510.478	171.241	96.000
510.689	171.951	96.000
354.816	325.693	97.000
356.162	326.060	97.000
357.403	326.215	97.000
356.743	326.160	97.000
281.836	197.399	98.000
280.854	198.221	98.000
272.731	323.967	99.000
273.157	324.283	99.000
272.765	324.451	99.000
273.075	323.897	99.000
273.595	324.225	99.000
273.713	324.270	99.000
397.630	393.802	100.000
398.086	394.385	100.000
398.480	393.463	101.000
397.901	393.609	101.000
398.029	393.570	101.000
398.982	394.125	101.000
466.757	388.500	102.000
467.121	388.096	102.000
467.374	388.265	102.000
467.185	389.559	102.000
473.427	111.334	103.000
472.653	111.738	103.000
502.233	163.518	104.000
502.835	162.480	104.000
379.841	133.661	105.000
379.467	133.474	105.000
379.584	133.780	105.000
379.827	134.021	105.000
379.324	134.148	105.000
379.753	133.627	105.000
380.004	133.234	105.000
379.849	133.690	105.000
379.719	133.877	105.000
379.526	133.586	105.000
379.284	133.531	105.000
380.069	133.732	105.000
380.351	133.470	105.000
379.703	133.627	105.000
379.701	133.557	105.000
380.016	134.092	105.000
379.314	133.887	105.000
380.108	133.579	105.000
379.807	133.828	105.000
379.724	133.393	105.000
379.676	133.971	105.000
379.626	133.737	105.000
379.819	134.149	105.000
379.621	133.725	105.000
379.633	133.620	105.000
379.626	133.456	105.000
379.880	133.903	105.000
379.730	133.562	105.000
379.845	133.320	105.000
379.779	133.536	105.000
379.509	133.926	105.000
359.101	273.025	106.000
359.468	272.750	106.000
359.347	273.182	106.000
359.382	273.137	106.000
359.394	273.249	106.000
359.062	272.883	106.000
359.376	272.874	106.000
359.350	273.256	106.000
359.218	273.029	106.000
359.334	273.069	106.000
359.245	273.000	106.000
359.113	273.305	106.000
359.562	273.162	106.000
359.076	273.226	106.000
358.919	273.445	106.000
359.649	273.171	106.000
359.173	273.107	106.000
359.659	273.167	106.000
359.645	272.999	106.000
359.306	273.333	106.000
359.113	272.946	106.000
359.564	273.038	106.000
359.460	273.708	106.000
359.343	273.256	106.000
359.240	273.176	106.000
359.621	272.969	106.000
359.130	273.412	106.000
163.938	295.459	107.000
163.980	295.663	107.000
164.119	295.548	107.000
164.024	295.704	107.000
163.990	295.624	107.000
163.810	295.675	107.000
163.718	295.513	107.000
164.259	295.832	107.000
164.069	295.471	107.000
163.753	295.701	107.000
164.277	295.616	107.000
273.211	324.102	108.000
273.241	324.969	108.000
273.498	324.551	108.000
273.287	323.648	108.000
273.101	322.945	108.000
265.361	137.921	109.000
264.735	138.747	109.000
263.726	138.815	109.000
262.990	138.120	109.000
262.781	138.411	109.000
262.148	137.546	109.000
261.559	137.253	109.000
262.113	136.973	109.000
261.956	136.431	109.000
262.909	135.326	109.000
263.446	135.393	109.000
263.195	135.470	109.000
261.948	135.896	109.000
261.292	136.407	109.000
261.043	136.346	109.000
398.628	393.527	110.000
398.531	393.284	110.000
414.385	252.978	111.000
414.515	252.829	111.000
414.535	251.885	111.000
416.485	251.513	111.000
202.882	350.568	112.000
203.701	351.498	112.000
202.554	352.654	112.000
203.187	354.228	112.000
204.454	353.384	112.000
403.318	352.282	113.000
403.271	351.622	113.000
273.526	322.482	114.000
274.813	322.906	114.000
271.969	186.938	115.000
271.993	186.530	115.000
272.146	186.675	115.000
272.836	186.586	115.000
273.152	186.315	115.000
273.518	185.871	115.000
273.404	185.538	115.000
273.607	184.665	115.000
273.812	184.570	115.000
273.870	184.754	115.000
274.290	184.759	115.000
274.061	184.019	115.000
274.285	183.958	115.000
274.334	183.775	115.000
274.472	183.991	115.000
274.677	183.872	115.000
275.343	183.581	115.000
274.786	182.763	115.000
274.249	183.275	115.000
274.116	183.779	115.000
274.027	183.764	115.000
274.225	183.605	115.000
274.253	183.972	115.000
224.523	336.141	116.000
225.356	337.289	116.000
225.493	337.091	116.000
225.705	336.272	116.000
225.731	336.091	116.000
271.292	217.539	117.000
271.306	217.257	117.000
272.288	217.719	117.000
272.227	216.917	117.000
351.117	257.324	118.000
351.188	258.276	118.000
272.733	322.894	119.000
272.519	322.733	119.000
272.348	322.509	119.000
271.935	323.039	119.000
272.379	323.272	119.000
271.792	323.560	119.000
271.884	323.574	119.000
204.780	351.715	120.000
205.166	349.967	120.000
205.341	348.263	120.000
206.094	348.156	120.000
205.082	348.321	120.000
206.156	347.281	120.000
205.188	348.703	120.000
205.054	350.152	120.000
205.543	352.382	120.000
206.582	352.459	120.000
206.132	351.817	120.000
205.579	352.730	120.000
206.476	352.001	120.000
206.683	350.751	120.000
206.114	349.216	120.000
206.226	349.839	120.000
224.800	336.467	121.000
225.710	336.781	121.000
130.789	132.905	122.000
130.804	132.650	122.000
358.223	326.645	123.000
357.623	325.282	123.000
463.958	391.418	124.000
463.850	391.914	124.000
349.106	257.681	125.000
349.932	256.939	125.000
349.921	256.035	125.000
347.921	255.392	125.000
347.883	255.666	125.000
348.123	255.738	125.000
347.105	256.180	125.000
348.424	253.969	125.000
347.956	253.096	125.000
348.112	252.841	125.000
346.789	253.112	125.000
346.911	252.764	125.000
346.393	253.550	125.000
346.380	254.845	125.000
345.315	256.274	125.000
359.296	272.844	126.000
359.490	273.303	126.000
359.185	273.442	126.000
359.293	273.332	126.000
359.564	273.056	126.000
359.416	273.291	126.000
359.448	273.398	126.000
359.570	273.683	126.000
359.535	273.267	126.000
359.603	273.728	126.000
359.655	273.680	126.000
359.633	273.644	126.000
225.917	336.681	127.000
224.768	337.073	127.000
226.408	336.818	128.000
227.196	337.436	128.000
466.580	389.247	129.000
467.049	388.648	129.000
466.814	388.972	129.000
466.865	389.232	129.000
359.594	273.491	130.000
359.671	273.152	130.000
359.261	273.777	130.000
399.993	392.287	131.000
399.174	392.736	131.000
356.397	292.080	132.000
355.762	293.407	132.000
355.962	292.215	132.000
356.506	292.831	132.000
356.384	293.721	132.000
356.071	294.453	132.000
355.981	294.113	132.000
355.567	294.483	132.000
354.788	294.922	132.000
354.841	294.660	132.000
355.218	295.149	132.000
355.080	295.751	132.000
355.139	295.753	132.000
355.106	295.329	132.000
355.117	295.435	132.000
355.235	294.876	132.000
354.536	294.910	132.000
354.556	295.011	132.000
354.640	293.293	132.000
354.392	294.253	132.000
354.952	293.865	132.000
272.475	323.385	133.000
272.933	323.056	133.000
274.424	184.058	134.000
274.452	184.244	134.000
274.139	183.785	134.000
273.945	183.723	134.000
274.427	183.832	134.000
274.361	184.019	134.000
273.922	183.507	134.000
274.131	183.687	134.000
274.429	182.980	134.000
274.571	183.768	134.000
273.982	183.905	134.000
273.728	184.083	134.000
343.504	256.303	135.000
343.418	255.685	135.000
342.526	255.581	135.000
386.012	77.140	136.000
385.048	76.877	136.000
360.029	273.396	137.000
359.576	273.490	137.000
359.458	273.254	137.000
359.859	273.695	137.000
359.526	273.546	137.000
359.182	273.329	137.000
466.357	389.609	138.000
465.298	387.248	138.000
466.685	386.484	138.000
467.229	387.193	138.000
510.704	171.609	139.000
511.172	171.078	139.000
385.668	75.872	140.000
385.370	76.070	140.000
386.223	75.792	140.000
386.271	75.701	140.000
386.165	74.773	140.000
386.046	74.598	140.000
511.767	170.673	141.000
512.992	170.772	141.000
512.974	169.992	141.000
465.572	388.114	142.000
464.877	388.321	142.000
465.257	388.355	142.000
465.450	387.015	142.000
466.051	387.208	142.000
464.801	387.090	142.000
465.483	387.806	142.000
465.784	388.297	142.000
464.335	388.150	142.000
463.824	388.179	142.000
463.171	388.177	142.000
463.397	389.249	142.000
463.785	388.651	142.000
344.692	253.408	143.000
346.006	251.947	143.000
481.533	115.914	144.000
481.681	115.952	144.000
482.777	115.243	144.000
354.639	216.093	145.000
355.396	215.409	145.000
398.445	394.059	146.000
398.526	394.355	146.000
399.327	393.878	146.000
398.634	395.269	146.000
398.695	394.615	146.000
198.322	352.532	147.000
198.390	352.708	147.000
198.405	352.958	147.000
198.888	352.377	147.000
198.507	351.744	147.000
355.379	215.985	148.000
354.361	215.404	148.000
354.420	216.063	148.000
353.655	216.567	148.000
354.401	217.252	148.000
444.738	93.296	149.000
443.334	93.929	149.000
442.921	94.107	149.000
438.593	93.230	149.000
398.247	395.113	150.000
398.030	394.530	150.000
397.768	394.530	150.000
379.406	133.368	151.000
379.907	133.084	151.000
379.640	133.790	151.000
379.794	133.450	151.000
379.960	133.827	151.000
379.421	133.839	151.000
379.875	133.446	151.000
379.694	133.820	151.000
380.274	133.609	151.000
380.112	133.607	151.000
379.646	133.534	151.000
379.698	133.931	151.000
379.995	133.318	151.000
379.575	133.321	151.000
379.568	133.587	151.000
379.554	133.826	151.000
379.712	134.185	151.000
379.650	134.206	151.000
379.788	133.326	151.000
379.499	134.172	151.000
379.662	133.800	151.000
379.539	133.796	151.000
379.875	133.798	151.000
379.517	133.708	151.000
379.532	133.915	151.000
379.723	133.632	151.000
379.719	133.725	151.000
379.383	133.570	151.000
379.862	133.792	151.000
379.903	134.123	151.000
379.493	133.692	151.000
379.577	133.708	151.000
379.575	133.960	151.000
379.557	133.509	151.000
379.865	134.016	151.000
379.451	133.568	151.000
379.633	133.786	151.000
379.541	133.455	151.000
379.368	133.709	151.000
379.336	134.145	151.000
379.599	133.997	151.000
379.384	133.837	151.000
379.726	133.911	151.000
379.382	133.931	151.000
379.207	133.905	151.000
379.706	133.856	151.000
379.102	133.597	151.000
379.624	133.773	151.000
379.301	133.811	151.000
379.710	133.810	151.000
379.569	133.691	151.000
511.816	171.771	152.000
511.275	172.649	152.000
510.253	171.723	152.000
511.241	172.385	152.000
511.784	171.683	152.000
511.506	171.465	152.000
512.388	172.368	152.000
512.471	172.530	152.000
511.684	172.883	152.000
512.597	172.981	152.000
511.682	173.389	152.000
512.405	172.474	152.000
510.968	172.365	152.000
274.489	183.815	153.000
274.791	183.467	153.000
274.734	184.141	153.000
274.745	184.268	153.000
274.662	184.231	153.000
274.561	183.994	153.000
273.613	183.803	153.000
274.299	183.481	153.000
274.246	183.870	153.000
273.904	183.295	153.000
274.465	184.109	153.000
274.209	184.014	153.000
274.095	183.825	153.000
274.421	183.950	153.000
274.072	183.899	153.000
273.945	183.967	153.000
274.218	183.957	153.000
274.185	184.011	153.000
274.104	184.012	153.000
274.502	183.506	153.000
274.463	183.763	153.000
274.013	183.764	153.000
273.705	184.088	153.000
274.335	183.888	153.000
274.530	183.779	153.000
274.312	183.990	153.000
273.638	184.434	153.000
274.995	184.645	153.000
274.971	183.851	153.000
275.101	183.606	153.000
274.311	183.403	153.000
274.348	184.277	153.000
274.059	184.322	153.000
274.280	184.198	153.000
255.042	159.953	154.000
255.450	160.084	154.000
464.784	390.270	155.000
464.945	390.393	155.000
464.534	390.119	155.000
465.455	389.170	155.000
465.442	388.614	155.000
466.112	387.251	155.000
466.637	387.373	155.000
466.595	386.368	155.000
466.789	386.235	155.000
466.045	384.826	155.000
465.894	384.015	155.000
227.932	343.916	156.000
227.927	343.648	156.000
346.389	254.403	157.000
348.299	252.862	157.000
348.414	252.041	157.000
349.035	252.684	157.000
349.298	253.784	157.000
348.303	254.298	157.000
348.506	254.005	157.000
347.585	252.868	157.000
347.016	253.119	157.000
346.131	255.002	157.000
346.516	255.838	157.000
234.929	174.388	158.000
235.128	174.561	158.000
389.696	236.292	159.000
388.958	236.958	159.000
379.628	133.602	160.000
379.500	133.505	160.000
379.829	133.746	160.000
449.990	376.013	161.000
449.601	375.531	161.000
256.298	161.761	162.000
255.969	161.323	162.000
256.852	161.021	162.000
256.556	159.771	162.000
255.634	158.687	162.000
256.441	159.909	162.000
358.380	321.102	163.000
358.070	320.956	163.000
450.487	375.081	164.000
450.156	374.706	164.000
450.688	374.193	164.000
449.931	373.852	164.000
396.876	394.015	165.000
397.271	394.396	165.000
411.484	420.619	166.000
412.151	419.969	166.000
358.553	321.980	167.000
358.459	322.402	167.000
485.757	317.542	168.000
485.680	316.969	168.000
485.603	317.465	168.000
485.883	318.177	168.000
384.051	163.994	169.000
384.422	164.117	169.000
384.056	164.864	169.000
485.251	315.922	170.000
484.428	315.342	170.000
483.288	315.993	170.000
484.209	317.389	170.000
256.367	160.527	171.000
256.668	159.090	171.000
256.768	159.325	171.000
256.795	158.758	171.000
255.735	156.761	171.000
255.755	155.844	171.000
257.134	154.925	171.000
238.085	253.182	172.000
237.682	256.337	172.000
238.980	257.802	172.000
238.008	259.301	172.000
386.208	163.518	173.000
386.567	164.051	173.000
385.906	164.504	173.000
385.660	164.550	173.000
357.691	320.731	174.000
359.543	322.237	174.000
510.080	297.229	175.000
510.357	297.902	175.000
236.802	260.069	176.000
237.128	258.326	176.000
237.541	257.094	176.000
235.919	258.176	176.000
484.626	316.254	177.000
483.630	317.701	177.000
254.524	155.005	178.000
255.404	154.904	178.000
484.074	114.789	179.000
483.662	114.998	179.000
486.058	114.242	179.000
485.216	114.799	179.000
486.201	115.616	179.000
487.272	116.025	179.000
489.104	116.987	179.000
489.907	115.792	179.000
483.111	314.646	180.000
482.320	314.653	180.000
253.796	156.930	181.000
253.535	157.081	181.000
254.555	157.548	181.000
254.186	157.983	181.000
256.408	158.750	181.000
256.682	157.246	181.000
509.738	300.047	182.000
509.525	299.911	182.000
509.866	299.433	182.000
235.994	261.244	183.000
236.070	261.192	183.000
236.902	260.410	183.000
237.663	260.661	183.000
236.519	260.143	183.000
237.254	260.051	183.000
237.333	259.995	183.000
237.447	260.719	183.000
237.159	260.194	183.000
237.221	260.797	183.000
238.517	261.027	183.000
239.672	259.184	183.000
240.618	259.989	183.000
240.273	260.135	183.000
238.915	261.405	183.000
237.479	261.338	183.000
237.068	261.350	183.000
236.699	260.664	183.000
384.865	164.893	184.000
384.604	165.386	184.000
385.460	165.516	184.000
385.516	165.502	184.000
386.990	165.997	184.000
387.410	165.151	184.000
386.820	164.239	184.000
387.220	163.583	184.000
388.737	163.733	184.000
388.873	164.766	184.000
389.429	165.201	184.000
388.251	164.474	184.000
388.794	164.744	184.000
388.559	165.310	184.000
389.360	165.475	184.000
390.064	164.432	184.000
390.734	164.048	184.000
391.582	164.936	184.000
390.241	166.029	184.000
440.060	416.537	185.000
440.440	416.442	185.000
439.263	415.334	185.000
437.983	416.253	185.000
438.007	416.320	185.000
488.843	115.486	186.000
488.791	115.454	186.000
489.076	115.157	186.000
257.908	155.330	187.000
257.028	155.190	187.000
256.640	155.809	187.000
257.460	155.404	187.000
258.923	155.636	187.000
259.765	156.734	187.000
259.979	156.732	187.000
476.287	317.673	188.000
476.188	317.624	188.000
476.031	317.460	188.000
346.760	205.463	189.000
346.220	206.958	189.000
475.575	315.127	190.000
476.878	316.311	190.000
476.929	316.149	190.000
478.578	316.806	190.000
477.737	315.530	190.000
477.833	318.091	190.000
478.168	318.007	190.000
346.408	206.400	191.000
345.605	206.630	191.000
387.613	238.161	192.000
388.742	238.847	192.000
388.903	239.035	192.000
389.525	239.588	192.000
388.711	241.644	192.000
389.020	241.182	192.000
388.803	240.145	192.000
388.000	240.113	192.000
387.628	239.054	192.000
386.915	239.672	192.000
237.312	261.572	193.000
235.790	260.871	193.000
193.268	251.404	194.000
192.789	252.122	194.000
192.321	252.748	194.000
191.615	252.930	194.000
190.725	253.432	194.000
190.367	253.518	194.000
190.927	253.473	194.000
191.622	252.718	194.000
190.923	251.505	194.000
480.052	316.185	195.000
481.284	315.398	195.000
393.059	168.151	196.000
393.453	168.827	196.000
392.976	168.757	196.000
393.249	168.538	196.000
392.765	169.402	196.000
392.955	169.375	196.000
393.080	169.240	196.000
401.669	350.117	197.000
401.628	350.332	197.000
401.363	350.563	197.000
401.516	350.469	197.000
401.612	350.899	197.000
508.225	172.451	198.000
507.887	172.924	198.000
236.810	261.003	199.000
236.860	260.354	199.000
235.662	261.302	199.000
235.653	261.705	199.000
356.826	315.600	200.000
357.674	316.083	200.000
482.586	314.406	201.000
482.517	314.420	201.000
388.047	240.148	202.000
387.401	241.130	202.000
388.275	240.664	202.000
387.962	241.321	202.000
358.700	316.406	203.000
360.799	316.390	203.000
297.286	320.975	204.000
297.389	321.522	204.000
297.488	322.000	204.000
298.367	322.001	204.000
298.656	321.734	204.000
298.447	322.267	204.000
479.684	316.286	205.000
478.708	316.519	205.000
392.069	168.892	206.000
392.469	168.251	206.000
348.061	206.382	207.000
347.434	206.551	207.000
400.189	347.969	208.000
399.225	348.500	208.000
392.740	169.038	209.000
392.072	167.477	209.000
391.967	165.960	209.000
392.064	165.362	209.000
391.474	165.705	209.000
392.435	165.441	209.000
391.352	164.719	209.000
359.832	317.246	210.000
359.403	319.083	210.000
190.199	251.662	211.000
191.348	251.065	211.000
238.279	259.862	212.000
239.786	260.327	212.000
238.330	259.832	212.000
237.906	259.277	212.000
238.022	260.256	212.000
238.655	261.114	212.000
299.145	321.483	213.000
300.131	321.090	213.000
299.316	320.868	213.000
297.752	322.074	213.000
297.666	321.202	213.000
460.260	355.691	214.000
460.612	355.860	214.000
391.633	165.665	215.000
391.493	165.998	215.000
237.730	260.134	216.000
240.119	260.426	216.000
462.324	355.206	217.000
461.632	355.293	217.000
393.554	393.911	218.000
393.861	392.708	218.000
393.262	393.538	218.000
393.769	393.880	218.000
393.769	393.548	218.000
391.022	166.406	219.000
390.989	165.989	219.000
391.510	166.246	219.000
391.334	166.063	219.000
460.735	354.710	220.000
461.072	356.341	220.000
460.457	355.250	220.000
459.841	355.667	220.000
460.853	355.756	220.000
459.885	354.825	220.000
189.269	255.858	221.000
189.857	257.127	221.000
188.992	255.915	221.000
189.470	256.530	221.000
191.175	256.535	221.000
391.146	165.363	222.000
390.674	165.200	222.000
390.736	165.583	222.000
390.984	166.762	222.000
391.804	166.603	222.000
390.778	166.420	222.000
389.889	166.940	222.000
201.667	59.701	223.000
202.213	58.937	223.000
201.906	59.663	223.000
201.856	60.339	223.000
201.111	60.510	223.000
376.609	82.092	224.000
376.867	81.970	224.000
377.339	81.299	224.000
377.093	80.600	224.000
377.021	81.711	224.000
377.578	81.895	224.000
377.542	81.702	224.000
377.348	81.522	224.000
377.589	81.685	224.000
377.415	81.474	224.000
377.511	81.827	224.000
358.821	90.264	225.000
358.201	90.460	225.000
358.214	89.416	225.000
345.625	150.287	226.000
345.383	149.700	226.000
371.124	184.216	227.000
370.803	183.380	227.000
370.640	182.789	227.000
370.063	182.875	227.000
370.114	182.435	227.000
370.507	182.142	227.000
370.836	181.038	227.000
316.136	195.458	228.000
314.438	194.238	228.000
312.475	192.913	228.000
364.996	208.420	229.000
365.327	207.892	229.000
319.823	216.647	230.000
320.646	216.614	230.000
320.581	216.609	230.000
320.256	216.206	230.000
320.273	216.466	230.000
319.955	216.687	230.000
319.916	216.223	230.000
320.320	217.089	230.000
320.267	216.446	230.000
320.205	216.632	230.000
320.146	216.831	230.000
445.857	216.305	231.000
445.934	215.592	231.000
444.976	214.981	231.000
444.304	214.963	231.000
445.914	215.018	231.000
446.801	215.937	231.000
446.190	215.270	231.000
382.544	229.175	232.000
383.296	229.114	232.000
383.193	227.907	232.000
315.725	270.963	233.000
316.178	271.759	233.000
315.372	271.246	233.000
314.373	271.607	233.000
350.112	297.091	234.000
349.290	297.322	234.000
348.374	296.990	234.000
347.477	297.064	234.000
373.284	318.991	235.000
374.116	319.579	235.000
426.983	318.445	236.000
427.103	318.203	236.000
427.200	318.110	236.000
426.441	318.490	236.000
427.131	317.808	236.000
368.975	359.563	237.000
369.115	358.590	237.000
368.154	358.930	237.000
368.132	358.880	237.000
325.085	378.078	238.000
324.202	378.943	238.000
323.638	379.996	238.000
324.067	379.580	238.000
323.787	379.146	238.000
323.998	379.326	238.000
323.579	379.728	238.000
323.643	379.169	238.000
323.442	378.102	238.000
323.912	378.449	238.000
323.423	378.067	238.000
323.660	378.377	238.000
324.047	378.846	238.000
364.654	405.370	239.000
364.744	405.877	239.000
365.458	405.423	239.000
365.353	404.161	239.000
364.522	404.161	239.000
364.389	403.926	239.000
391.868	165.286	240.000
392.028	164.358	240.000
392.205	163.823	240.000
391.602	163.109	240.000
390.454	163.115	240.000
390.703	162.975	240.000
259.252	216.731	241.000
259.356	216.815	241.000
259.641	216.822	241.000
259.378	217.229	241.000
258.944	217.457	241.000
259.227	217.019	241.000
258.873	216.789	241.000
258.896	217.392	241.000
258.728	217.721	241.000
258.624	216.705	241.000
258.658	217.055	241.000
259.018	216.933	241.000
259.012	216.875	241.000
260.061	215.814	241.000
259.455	214.440	241.000
216.629	337.260	242.000
216.335	337.861	242.000
216.708	337.192	242.000
217.611	337.027	242.000
409.097	341.361	243.000
410.274	341.770	243.000
408.401	340.710	243.000
408.082	340.449	243.000
410.578	339.633	243.000
491.855	152.220	244.000
491.082	152.113	244.000
489.722	167.026	245.000
488.113	168.176	245.000
519.028	261.787	246.000
517.059	260.765	246.000
226.853	323.182	247.000
227.249	323.332	247.000
228.156	322.981	247.000
227.949	323.278	247.000
225.940	324.412	247.000
225.688	323.866	247.000
224.903	322.381	247.000
223.245	322.528	247.000
224.033	322.771	247.000
453.413	323.281	248.000
454.142	322.208	248.000
507.817	343.092	249.000
509.400	343.523	249.000
505.325	129.813	250.000
504.875	128.428	250.000
364.845	208.135	251.000
365.594	207.594	251.000
365.500	207.975	251.000
365.151	207.733	251.000
364.297	207.726	251.000
532.619	404.094	252.000
532.886	403.576	252.000
358.712	89.240	253.000
357.184	89.175	253.000
356.868	90.136	253.000
355.302	90.007	253.000
355.534	91.009	253.000
355.088	90.895	253.000
355.034	91.071	253.000
509.702	82.889	254.000
509.112	83.220	254.000
405.643	367.851	255.000
406.222	367.038	255.000
404.117	367.477	255.000
403.869	367.383	255.000
426.304	99.966	256.000
426.388	99.225	256.000
425.021	99.930	256.000
425.103	100.781	256.000
425.263	100.876	256.000
491.950	118.636	257.000
492.306	120.407	257.000
489.975	152.183	258.000
489.880	151.287	258.000
491.499	151.810	258.000
490.634	152.505	258.000
314.509	191.494	259.000
315.465	192.130	259.000
509.193	342.001	260.000
509.161	343.259	260.000
198.803	61.023	261.000
198.919	63.046	261.000
198.033	60.633	261.000
321.493	153.111	262.000
321.782	153.789	262.000
322.563	152.823	262.000
342.604	287.313	263.000
343.203	287.870	263.000
342.776	286.752	263.000
342.970	286.182	263.000
305.118	309.548	264.000
304.705	310.292	264.000
436.127	379.902	265.000
436.159	379.249	265.000
345.692	149.745	266.000
345.178	148.975	266.000
412.576	187.210	267.000
412.190	186.146	267.000
413.762	186.758	267.000
372.374	260.252	268.000
372.895	260.183	268.000
319.364	305.327	269.000
319.935	304.614	269.000
390.513	161.384	270.000
391.007	161.228	270.000
390.212	162.040	270.000
388.789	163.281	270.000
389.377	163.722	270.000
390.276	164.739	270.000
371.085	181.454	271.000
370.801	182.011	271.000
369.959	181.723	271.000
317.564	193.751	272.000
316.866	194.134	272.000
316.501	194.419	272.000
447.720	216.730	273.000
448.497	218.264	273.000
448.098	217.773	273.000
447.172	218.143	273.000
447.210	217.599	273.000
447.347	217.853	273.000
446.453	216.975	273.000
318.502	231.148	274.000
317.738	231.378	274.000
318.088	231.540	274.000
317.353	231.453	274.000
316.908	231.492	274.000
317.808	230.884	274.000
317.353	231.679	274.000
316.702	231.405	274.000
316.289	232.633	274.000
316.024	233.489	274.000
348.141	297.395	275.000
348.848	297.223	275.000
349.112	296.868	275.000
348.871	295.228	275.000
493.266	119.493	276.000
493.760	118.942	276.000
314.575	273.124	277.000
315.443	272.128	277.000
317.145	271.485	277.000
317.805	269.833	277.000
317.307	268.378	277.000
317.727	269.372	277.000
317.588	270.230	277.000
318.759	271.253	277.000
318.740	271.836	277.000
317.859	272.078	277.000
315.603	270.646	277.000
316.381	269.679	277.000
317.224	269.026	277.000
317.621	270.064	277.000
317.129	268.885	277.000
317.836	267.421	277.000
318.515	267.999	277.000
318.524	268.058	277.000
318.562	266.373	277.000
319.725	266.716	277.000
353.087	342.900	278.000
353.700	344.312	278.000
352.426	343.345	278.000
352.865	342.363	278.000
352.871	342.421	278.000
351.423	341.067	278.000
508.674	342.706	279.000
508.540	342.163	279.000
508.833	343.045	279.000
435.371	380.139	280.000
435.335	379.651	280.000
436.231	379.591	280.000
437.158	378.807	280.000
437.102	379.015	280.000
437.515	378.956	280.000
437.844	379.197	280.000
437.637	379.255	280.000
437.623	378.842	280.000
437.471	378.222	280.000
437.042	378.812	280.000
437.785	379.219	280.000
438.222	379.565	280.000
334.619	406.538	281.000
335.488	406.859	281.000
335.471	408.179	281.000
335.534	409.212	281.000
336.600	408.964	281.000
336.511	409.725	281.000
318.708	304.214	282.000
317.881	304.623	282.000
318.268	304.291	282.000
319.423	303.987	282.000
319.545	304.024	282.000
319.775	303.900	282.000
319.988	303.186	282.000
320.367	302.687	282.000
319.935	301.544	282.000
319.323	302.507	282.000
217.908	334.613	283.000
217.387	333.345	283.000
217.254	332.917	283.000
217.214	332.514	283.000
216.601	332.100	283.000
426.565	104.926	284.000
426.160	103.402	284.000
427.929	100.166	284.000
427.410	98.372	284.000
427.761	96.608	284.000
429.805	97.699	284.000
429.643	95.224	284.000
428.741	93.881	284.000
428.649	94.527	284.000
427.883	94.892	284.000
426.880	93.935	284.000
426.983	94.446	284.000
491.778	150.293	285.000
491.813	149.289	285.000
533.707	403.496	286.000
535.358	402.626	286.000
377.122	81.165	287.000
377.089	81.242	287.000
492.259	164.812	288.000
492.346	166.389	288.000
315.902	192.152	289.000
316.961	193.744	289.000
317.265	193.780	289.000
315.178	192.395	289.000
313.758	192.788	289.000
312.160	192.779	289.000
311.450	193.038	289.000
311.615	192.682	289.000
313.261	192.886	289.000
312.581	194.834	289.000
311.101	194.636	289.000
312.986	192.854	289.000
320.154	216.501	290.000
320.022	216.463	290.000
320.170	216.161	290.000
320.284	216.625	290.000
319.657	216.254	290.000
320.092	216.249	290.000
319.916	216.423	290.000
320.959	216.445	290.000
320.336	215.869	290.000
319.828	216.356	290.000
320.176	215.920	290.000
319.994	216.750	290.000
350.526	294.926	291.000
350.624	294.820	291.000
350.766	295.729	291.000
350.864	295.223	291.000
350.997	295.654	291.000
351.109	294.965	291.000
351.262	294.503	291.000
350.833	294.877	291.000
354.256	91.457	292.000
356.300	91.386	292.000
354.913	93.429	292.000
354.496	93.533	292.000
354.253	94.045	292.000
353.818	95.605	292.000
353.260	93.971	292.000
351.041	94.239	292.000
350.247	94.144	292.000
350.502	94.045	292.000
352.458	94.316	292.000
352.499	95.467	292.000
545.091	336.042	293.000
544.753	336.360	293.000
545.180	335.737	293.000
545.180	335.941	293.000
323.144	378.160	294.000
322.865	377.919	294.000
369.539	182.971	295.000
369.381	182.351	295.000
369.223	182.983	295.000
370.253	183.366	295.000
365.372	208.128	296.000
365.091	207.582	296.000
446.975	216.459	297.000
449.768	218.302	297.000
449.754	218.052	297.000
303.918	310.625	298.000
303.734	309.999	298.000
303.413	309.744	298.000
217.210	332.015	299.000
216.602	332.828	299.000
352.588	342.602	300.000
352.031	343.681	300.000
352.646	343.245	300.000
351.531	344.107	300.000
351.113	343.853	300.000
351.223	343.393	300.000
351.701	343.598	300.000
353.470	343.661	300.000
319.327	110.356	301.000
320.233	110.527	301.000
319.748	110.557	301.000
366.900	403.028	302.000
366.749	403.231	302.000
366.671	402.844	302.000
365.531	402.204	302.000
364.478	403.552	302.000
366.077	402.761	302.000
366.485	402.539	302.000
366.110	404.315	302.000
364.873	403.095	302.000
76.531	117.593	303.000
75.075	117.789	303.000
329.872	250.957	304.000
330.011	251.016	304.000
330.541	251.486	304.000
331.568	251.649	304.000
329.651	250.833	304.000
329.708	251.520	304.000
375.935	81.695	305.000
375.658	82.348	305.000
376.125	82.584	305.000
375.704	82.358	305.000
374.505	81.104	305.000
374.315	81.509	305.000
316.323	233.524	306.000
317.116	233.199	306.000
407.125	342.975	307.000
408.318	343.970	307.000
409.417	344.075	307.000
409.610	343.364	307.000
410.253	344.681	307.000
409.521	345.412	307.000
319.337	110.451	308.000
319.511	110.067	308.000
205.033	189.635	309.000
204.578	190.385	309.000
203.124	191.125	309.000
202.802	190.682	309.000
203.856	191.677	309.000
204.796	192.979	309.000
204.889	194.952	309.000
204.995	193.524	309.000
205.905	194.535	309.000
394.427	240.767	310.000
388.344	242.137	310.000
342.640	289.697	311.000
344.809	288.099	311.000
318.487	303.258	312.000
318.817	303.873	312.000
319.513	304.210	312.000
320.331	303.947	312.000
319.659	303.902	312.000
319.279	306.026	312.000
236.213	376.700	313.000
237.028	376.462	313.000
296.433	137.847	314.000
298.123	137.561	314.000
368.602	180.904	315.000
368.556	179.456	315.000
449.439	218.449	316.000
448.852	219.012	316.000
317.646	232.622	317.000
318.436	231.431	317.000
319.051	232.449	317.000
380.822	382.489	318.000
380.736	382.959	318.000
297.712	320.788	319.000
296.289	321.367	319.000
300.471	377.348	320.000
300.418	377.609	320.000
300.718	377.097	320.000
73.991	117.926	321.000
73.653	117.256	321.000
495.277	122.547	322.000
494.671	122.336	322.000
495.031	122.409	322.000
303.066	162.454	323.000
304.503	161.949	323.000
305.339	162.614	323.000
304.360	162.634	323.000
303.866	162.618	323.000
304.919	161.909	323.000
303.836	162.158	323.000
304.813	161.949	323.000
304.816	163.147	323.000
305.470	164.506	323.000
365.549	207.757	324.000
364.855	207.799	324.000
329.814	253.645	325.000
329.845	253.874	325.000
353.690	343.007	326.000
354.027	341.702	326.000
354.416	340.809	326.000
352.681	340.609	326.000
322.763	378.151	327.000
322.779	378.345	327.000
533.971	402.192	328.000
534.201	402.806	328.000
534.267	402.527	328.000
214.663	331.132	329.000
215.221	332.103	329.000
412.485	343.721	330.000
411.915	343.470	330.000
411.132	343.303	330.000
410.898	343.987	330.000
411.552	343.511	330.000
412.543	342.483	330.000
427.194	94.980	331.000
426.452	95.801	331.000
427.603	95.521	331.000
428.554	96.228	331.000
429.491	96.895	331.000
430.178	96.423	331.000
320.166	216.271	332.000
319.663	216.133	332.000
319.837	216.990	332.000
320.781	216.822	332.000
320.234	216.105	332.000
318.356	303.822	333.000
319.110	303.988	333.000
320.441	370.296	334.000
320.387	369.428	334.000
368.997	372.848	335.000
368.967	373.036	335.000
367.935	372.474	335.000
380.323	390.018	336.000
380.920	392.350	336.000
319.501	110.572	337.000
319.761	110.554	337.000
319.812	110.220	337.000
440.865	215.179	338.000
440.893	216.320	338.000
367.045	405.068	339.000
366.893	405.245	339.000
534.235	402.433	340.000
534.547	402.470	340.000
428.571	80.674	341.000
428.699	80.292	341.000
428.430	80.584	341.000
428.679	81.172	341.000
429.583	81.874	341.000
429.327	82.188	341.000
430.434	81.099	341.000
430.783	81.460	341.000
431.240	81.466	341.000
431.799	82.218	341.000
431.265	81.808	341.000
432.266	81.256	341.000
368.685	177.750	342.000
368.857	177.770	342.000
320.257	268.827	343.000
320.923	268.834	343.000
321.490	267.664	343.000
322.939	269.336	343.000
205.199	191.808	344.000
205.587	192.116	344.000
505.867	215.251	345.000
507.013	215.348	345.000
368.754	177.915	346.000
368.832	177.848	346.000
368.199	177.577	346.000
368.657	177.231	346.000
368.573	177.793	346.000
368.834	178.288	346.000
369.124	177.899	346.000
368.997	177.731	346.000
369.363	177.818	346.000
322.227	378.436	347.000
322.268	378.191	347.000
365.754	371.856	348.000
364.916	370.630	348.000
365.066	372.050	348.000
313.745	192.554	349.000
311.752	193.114	349.000
314.454	193.879	349.000
313.809	192.116	349.000
256.193	214.655	350.000
255.623	214.183	350.000
258.441	215.792	350.000
259.172	215.157	350.000
259.217	215.508	350.000
367.404	406.862	351.000
366.510	406.472	351.000
322.234	266.598	352.000
321.736	265.642	352.000
320.474	216.015	353.000
320.281	216.364	353.000
322.393	305.053	354.000
322.401	304.732	354.000
369.700	356.569	355.000
370.990	356.528	355.000
370.468	356.691	355.000
371.020	357.306	355.000
370.818	357.974	355.000
371.767	358.048	355.000
371.006	357.880	355.000
319.470	110.964	356.000
319.241	110.558	356.000
319.713	110.154	356.000
322.256	378.518	357.000
322.240	378.571	357.000
321.868	378.104	357.000
322.154	378.169	357.000
321.915	376.330	357.000
319.885	216.717	358.000
319.920	216.613	358.000
321.509	266.929	359.000
320.627	267.869	359.000
320.128	268.068	359.000
376.547	81.077	360.000
375.161	83.440	360.000
430.646	94.803	361.000
428.765	95.770	361.000
427.591	95.491	361.000
427.777	95.232	361.000
427.787	94.831	361.000
428.123	96.625	361.000
427.597	97.169	361.000
429.046	97.384	361.000
300.223	375.920	362.000
299.820	376.275	362.000
443.116	217.838	363.000
443.601	217.825	363.000
444.386	216.733	363.000
444.155	217.302	363.000
443.065	215.987	363.000
443.747	217.921	363.000
442.704	219.014	363.000
370.900	177.020	364.000
369.641	177.532	364.000
370.348	177.673	364.000
371.591	177.000	364.000
320.063	216.790	365.000
320.454	216.607	365.000
372.571	260.513	366.000
373.003	260.289	366.000
363.655	371.082	367.000
363.862	370.535	367.000
364.680	372.179	367.000
364.651	372.634	367.000
364.710	373.346	367.000
364.912	373.664	367.000
329.097	251.503	368.000
329.679	249.851	368.000
219.779	159.449	369.000
220.306	159.643	369.000
219.683	160.845	369.000
218.733	160.599	369.000
218.932	160.890	369.000
218.664	160.787	369.000
218.504	161.788	369.000
218.139	163.104	369.000
219.072	163.759	369.000
219.216	164.656	369.000
220.360	166.156	369.000
220.472	166.096	369.000
221.007	166.362	369.000
221.140	166.411	369.000
220.780	165.991	369.000
219.893	165.451	369.000
219.955	163.911	369.000
219.709	164.040	369.000
219.786	163.896	369.000
220.199	162.190	369.000
219.843	161.512	369.000
219.471	161.484	369.000
219.642	160.620	369.000
218.828	161.000	369.000
219.005	159.236	369.000
218.149	158.880	369.000
217.430	159.883	369.000
216.497	160.037	369.000
218.150	160.316	369.000
218.922	160.130	369.000
219.716	159.619	369.000
219.336	160.099	369.000
219.784	161.024	369.000
220.037	161.219	369.000
220.658	161.196	369.000
220.572	159.777	369.000
219.906	160.515	369.000
219.252	160.328	369.000
218.545	160.239	369.000
217.341	161.509	369.000
218.041	161.131	369.000
217.744	162.107	369.000
217.351	162.672	369.000
217.269	162.403	369.000
216.966	162.040	369.000
216.199	160.597	369.000
202.675	61.710	370.000
202.605	61.433	370.000
202.121	61.730	370.000
201.505	61.480	370.000
202.066	61.265	370.000
202.366	60.735	370.000
202.422	60.341	370.000
203.614	60.212	370.000
204.014	60.991	370.000
203.712	60.360	370.000
203.230	61.223	370.000
202.932	62.354	370.000
429.335	81.735	371.000
430.088	81.250	371.000
429.844	80.274	371.000
430.333	80.383	371.000
430.219	80.420	371.000
429.889	80.423	371.000
430.060	80.342	371.000
429.632	81.330	371.000
430.202	81.949	371.000
432.223	82.164	371.000
206.585	190.819	372.000
206.653	190.164	372.000
205.919	190.558	372.000
205.470	189.916	372.000
205.897	189.422	372.000
320.434	216.740	373.000
320.006	216.386	373.000
320.097	216.392	373.000
320.261	216.077	373.000
320.039	216.759	373.000
320.117	216.105	373.000
320.384	216.434	373.000
320.179	216.511	373.000
300.854	375.725	374.000
300.513	375.639	374.000
299.628	375.564	374.000
300.036	377.058	374.000
366.684	406.750	375.000
367.505	406.821	375.000
366.817	407.209	375.000
316.301	272.676	376.000
316.312	273.997	376.000
371.370	358.780	377.000
371.123	359.155	377.000
371.440	359.468	377.000
429.768	96.933	378.000
431.308	97.307	378.000
497.372	122.681	379.000
498.076	122.382	379.000
499.127	123.240	379.000
373.592	178.767	380.000
375.067	178.802	380.000
174.097	217.759	381.000
173.864	216.918	381.000
379.871	390.819	382.000
379.044	391.082	382.000
364.739	405.245	383.000
364.968	404.056	383.000
364.300	404.829	383.000
534.991	401.662	384.000
534.007	400.664	384.000
345.335	149.730	385.000
345.125	150.097	385.000
206.234	188.747	386.000
204.975	189.001	386.000
204.736	189.597	386.000
203.766	189.505	386.000
204.745	189.819	386.000
205.060	191.277	386.000
204.445	191.837	386.000
203.672	191.045	386.000
203.422	190.631	386.000
202.631	189.772	386.000
202.885	188.845	386.000
203.569	189.351	386.000
201.741	189.236	386.000
201.785	190.299	386.000
202.200	188.821	386.000
202.973	188.750	386.000
203.166	188.806	386.000
203.559	189.145	386.000
203.810	188.166	386.000
317.337	272.204	387.000
317.380	271.597	387.000
438.033	291.309	388.000
438.089	290.831	388.000
373.141	358.364	389.000
372.472	357.669	389.000
372.512	357.262	389.000
371.620	357.946	389.000
371.737	357.447	389.000
371.500	357.326	389.000
371.792	357.574	389.000
372.108	357.825	389.000
370.845	356.847	389.000
370.156	357.699	389.000
365.694	406.141	390.000
366.939	406.331	390.000
366.334	405.991	390.000
366.606	404.273	390.000
367.645	404.719	390.000
367.268	403.015	390.000
367.459	401.718	390.000
366.329	402.333	390.000
320.246	217.339	391.000
320.192	216.589	391.000
320.502	216.123	391.000
411.849	345.742	392.000
411.794	345.337	392.000
229.366	321.536	393.000
229.623	321.988	393.000
432.761	81.577	394.000
433.110	81.094	394.000
433.124	82.014	394.000
432.767	81.741	394.000
298.179	374.928	395.000
298.659	375.913	395.000
298.079	375.922	395.000
298.156	375.887	395.000
297.816	374.979	395.000
295.011	140.093	396.000
294.040	139.744	396.000
319.653	216.429	397.000
320.017	216.345	397.000
[truncated: 43,150 more rows]
