# Supplementary material for: The transpeptidase PBP2 governs initial localization and activity of the major cell-wall synthesis machinery in E. coli
Source: eLife. 2020 Feb 20;9:e50629. doi: 10.7554/eLife.50629 (PMC7089770; doi:10.7554/eLife.50629)
Supplement: Source data 1. [file elife-50629-data1.zip › data/fast/PAmCherry/RodZdepl2h_4.txt]

X Y ID
-6.110	211.357	1.000
-6.205	211.192	1.000
-6.245	211.123	1.000
-5.980	211.124	1.000
-5.963	211.153	1.000
-6.091	211.159	1.000
-6.104	211.163	1.000
-5.949	211.225	1.000
-6.143	211.265	1.000
-5.996	211.429	1.000
-6.083	211.149	1.000
-6.070	211.315	1.000
-5.946	211.126	1.000
-6.112	211.200	1.000
-6.102	211.285	1.000
-6.051	211.458	1.000
-6.261	211.202	1.000
-6.090	211.223	1.000
-5.999	211.256	1.000
-6.113	211.206	1.000
-6.087	211.151	1.000
-6.041	211.239	1.000
-6.158	211.094	1.000
-5.925	211.307	1.000
-6.073	211.140	1.000
-5.936	211.119	1.000
-6.136	211.118	1.000
-5.991	211.156	1.000
-6.098	211.244	1.000
-6.098	210.922	1.000
-6.029	211.222	1.000
-5.961	211.177	1.000
-5.911	211.248	1.000
-6.091	210.645	1.000
286.888	44.135	2.000
287.133	44.300	2.000
286.859	44.816	2.000
286.877	44.184	2.000
192.639	202.948	3.000
191.862	203.961	3.000
192.533	204.264	3.000
192.288	203.445	3.000
192.397	203.148	3.000
193.682	203.455	3.000
193.814	203.387	3.000
195.452	202.818	3.000
195.496	202.899	3.000
195.357	203.437	3.000
194.505	203.779	3.000
193.850	204.455	3.000
194.382	203.788	3.000
195.383	203.096	3.000
196.080	203.286	3.000
195.839	202.718	3.000
195.436	202.073	3.000
196.385	202.506	3.000
197.721	201.471	3.000
230.130	162.135	4.000
230.177	162.393	4.000
230.571	162.380	4.000
230.165	162.469	4.000
230.061	162.228	4.000
230.106	162.846	4.000
230.612	162.622	4.000
229.953	162.259	4.000
230.147	162.385	4.000
230.251	162.818	4.000
229.758	162.280	4.000
230.683	162.383	4.000
230.462	162.622	4.000
230.398	162.485	4.000
230.609	162.582	4.000
230.339	162.545	4.000
230.579	162.593	4.000
230.398	162.466	4.000
230.614	162.461	4.000
230.430	162.503	4.000
230.317	162.671	4.000
321.645	58.056	5.000
321.603	58.415	5.000
321.885	57.747	5.000
320.708	59.081	5.000
320.381	59.678	5.000
319.992	58.394	5.000
319.821	58.131	5.000
320.557	57.589	5.000
319.997	57.634	5.000
319.113	56.821	5.000
319.501	56.510	5.000
320.337	55.203	5.000
320.094	54.925	5.000
320.319	55.858	5.000
320.849	55.476	5.000
322.394	54.606	5.000
323.625	53.644	5.000
226.678	210.824	6.000
226.134	210.283	6.000
271.565	165.127	7.000
271.859	165.879	7.000
271.958	165.972	7.000
272.438	165.006	7.000
272.961	163.877	7.000
273.019	163.839	7.000
272.708	163.312	7.000
273.366	163.229	7.000
273.605	162.748	7.000
273.273	162.349	7.000
273.242	162.740	7.000
273.364	162.564	7.000
273.397	162.379	7.000
273.263	162.945	7.000
273.284	162.824	7.000
273.209	162.570	7.000
273.543	162.453	7.000
273.653	162.630	7.000
273.192	162.837	7.000
273.488	162.828	7.000
273.269	162.738	7.000
273.214	162.514	7.000
273.244	162.667	7.000
273.470	162.463	7.000
273.553	162.540	7.000
273.518	162.416	7.000
273.839	162.421	7.000
273.342	163.045	7.000
273.778	162.479	7.000
273.404	162.943	7.000
273.724	162.763	7.000
273.646	162.756	7.000
273.230	162.384	7.000
353.994	89.071	8.000
354.830	89.283	8.000
355.127	89.768	8.000
355.188	88.213	8.000
354.230	89.708	8.000
335.664	134.509	9.000
336.128	134.504	9.000
335.658	134.355	9.000
336.080	134.388	9.000
335.947	134.502	9.000
256.840	264.735	10.000
255.741	264.395	10.000
251.138	302.776	11.000
251.333	303.134	11.000
251.138	303.164	11.000
251.164	303.048	11.000
251.396	303.377	11.000
251.229	303.065	11.000
251.199	303.492	11.000
251.123	302.953	11.000
251.270	303.311	11.000
251.265	302.768	11.000
251.114	303.211	11.000
250.962	303.195	11.000
251.337	302.875	11.000
251.384	303.571	11.000
251.367	302.935	11.000
251.231	303.029	11.000
251.383	303.064	11.000
251.352	302.966	11.000
251.219	302.947	11.000
348.393	197.659	12.000
348.692	197.960	12.000
348.548	198.941	12.000
349.703	198.630	12.000
266.820	298.131	13.000
266.087	298.653	13.000
266.001	299.436	13.000
266.261	299.278	13.000
266.888	299.002	13.000
267.327	298.991	13.000
268.372	299.422	13.000
417.614	149.816	14.000
417.667	150.393	14.000
418.588	150.552	14.000
418.618	151.780	14.000
418.152	151.553	14.000
419.480	150.794	14.000
419.088	148.516	14.000
419.919	149.099	14.000
422.016	150.879	14.000
421.117	150.808	14.000
367.194	283.040	15.000
366.133	284.432	15.000
366.046	282.929	15.000
365.511	282.910	15.000
364.726	281.204	15.000
430.886	220.264	16.000
430.431	220.319	16.000
429.597	219.830	16.000
430.800	220.243	16.000
430.584	219.499	16.000
434.222	247.126	17.000
435.712	249.068	17.000
511.736	234.115	18.000
510.619	232.119	18.000
173.355	204.328	19.000
173.702	204.590	19.000
173.482	205.010	19.000
173.345	204.170	19.000
174.306	204.274	19.000
174.303	204.752	19.000
173.556	204.032	19.000
173.424	203.180	19.000
173.379	203.475	19.000
174.281	204.000	19.000
330.958	260.569	20.000
329.781	260.015	20.000
370.983	328.402	21.000
371.999	328.330	21.000
372.953	328.837	21.000
372.816	328.095	21.000
373.337	328.075	21.000
374.164	327.876	21.000
374.656	328.678	21.000
373.964	329.730	21.000
441.073	314.661	22.000
439.480	315.214	22.000
438.771	315.245	22.000
437.953	316.500	22.000
438.001	317.950	22.000
437.633	317.097	22.000
346.498	101.959	23.000
347.364	101.474	23.000
372.943	194.369	24.000
371.187	196.131	24.000
370.936	198.660	24.000
371.117	198.659	24.000
371.638	197.710	24.000
370.248	197.478	24.000
370.709	195.955	24.000
371.722	197.136	24.000
372.864	196.522	24.000
374.283	195.377	24.000
373.585	195.073	24.000
371.628	195.483	24.000
370.812	197.576	24.000
292.736	298.723	25.000
293.093	299.048	25.000
293.928	299.344	25.000
293.500	300.196	25.000
294.358	299.668	25.000
294.569	299.683	25.000
293.102	299.059	25.000
292.482	299.529	25.000
292.492	299.584	25.000
293.193	300.667	25.000
292.684	300.863	25.000
292.806	300.357	25.000
292.338	300.764	25.000
292.056	300.993	25.000
291.032	301.741	25.000
290.381	302.564	25.000
289.227	302.247	25.000
288.682	302.508	25.000
358.641	340.977	26.000
359.160	341.259	26.000
391.703	310.564	27.000
393.623	309.491	27.000
391.129	308.544	27.000
390.171	306.192	27.000
389.312	304.684	27.000
-37.330	193.603	28.000
-38.148	193.386	28.000
-13.056	192.893	29.000
-13.200	192.932	29.000
27.574	157.835	30.000
27.330	158.198	30.000
310.886	41.034	31.000
311.279	42.219	31.000
311.273	42.051	31.000
312.129	42.215	31.000
312.181	42.223	31.000
312.537	42.673	31.000
312.783	42.756	31.000
313.401	196.463	32.000
313.787	196.820	32.000
313.901	197.187	32.000
313.313	196.919	32.000
313.846	196.911	32.000
313.745	196.729	32.000
313.327	197.364	32.000
313.662	197.251	32.000
313.207	196.926	32.000
313.273	196.386	32.000
314.119	197.116	32.000
255.148	264.013	33.000
254.623	263.288	33.000
254.498	263.250	33.000
302.760	212.801	34.000
303.509	213.436	34.000
302.604	213.629	34.000
127.695	187.219	35.000
128.538	187.847	35.000
128.399	189.158	35.000
128.220	188.886	35.000
288.350	75.558	36.000
287.230	74.543	36.000
288.403	74.435	36.000
287.721	74.302	36.000
309.081	305.663	37.000
310.759	305.658	37.000
311.658	304.601	37.000
311.076	304.359	37.000
311.651	304.590	37.000
311.396	304.012	37.000
310.653	304.709	37.000
310.699	304.479	37.000
311.312	304.701	37.000
310.618	304.763	37.000
309.744	305.356	37.000
310.603	305.582	37.000
310.174	306.453	37.000
368.432	265.800	38.000
370.102	264.992	38.000
370.523	264.846	38.000
370.398	266.231	38.000
6.173	224.893	39.000
6.222	224.654	39.000
6.774	224.484	39.000
6.774	224.511	39.000
6.495	224.605	39.000
6.135	225.008	39.000
6.513	224.305	39.000
291.467	105.263	40.000
291.357	106.263	40.000
291.092	105.929	40.000
291.290	106.076	40.000
256.316	113.334	41.000
255.890	113.212	41.000
380.233	175.391	42.000
380.385	175.110	42.000
380.044	174.281	42.000
379.775	174.730	42.000
381.101	174.315	42.000
253.832	327.008	43.000
251.827	328.683	43.000
255.922	261.172	44.000
255.680	260.844	44.000
254.866	261.906	44.000
255.541	260.918	44.000
251.744	160.105	45.000
251.804	161.319	45.000
251.443	160.455	45.000
249.842	159.359	45.000
249.967	158.049	45.000
250.668	157.987	45.000
176.290	289.174	46.000
176.424	288.955	46.000
430.262	219.539	47.000
430.972	219.935	47.000
438.574	315.730	48.000
438.366	314.917	48.000
436.832	314.214	48.000
437.077	314.503	48.000
437.127	315.359	48.000
437.907	316.194	48.000
437.547	317.286	48.000
437.301	317.881	48.000
436.166	318.978	48.000
435.943	318.641	48.000
525.314	263.577	49.000
524.387	264.212	49.000
524.314	264.909	49.000
128.329	189.154	50.000
129.465	189.938	50.000
128.856	190.232	50.000
128.307	190.091	50.000
308.143	140.806	51.000
307.724	140.597	51.000
369.259	266.485	52.000
371.235	266.707	52.000
372.342	267.150	52.000
372.786	268.581	52.000
372.737	268.828	52.000
374.265	270.393	52.000
376.889	271.480	52.000
294.653	33.205	53.000
294.186	32.848	53.000
355.920	91.466	54.000
356.290	88.847	54.000
252.733	328.130	55.000
252.348	329.086	55.000
96.750	199.274	56.000
96.631	198.828	56.000
235.106	43.402	57.000
234.823	43.697	57.000
235.032	42.667	57.000
312.351	43.115	58.000
311.175	43.936	58.000
312.355	44.947	58.000
287.873	74.676	59.000
287.757	74.012	59.000
287.187	74.408	59.000
286.863	74.193	59.000
286.739	73.722	59.000
286.264	73.011	59.000
287.841	73.539	59.000
347.282	199.914	60.000
347.469	200.849	60.000
347.761	200.851	60.000
348.476	199.938	60.000
479.298	286.388	61.000
479.024	287.514	61.000
480.392	287.740	61.000
480.317	288.379	61.000
479.037	287.734	61.000
480.230	288.884	61.000
480.959	290.380	61.000
484.488	298.289	62.000
483.666	299.969	62.000
483.430	300.053	62.000
483.796	298.765	62.000
484.297	300.433	62.000
483.901	299.238	62.000
264.571	69.674	63.000
265.934	69.640	63.000
265.818	71.186	63.000
267.777	71.384	63.000
268.652	71.057	63.000
269.669	70.907	63.000
477.865	309.194	64.000
477.948	308.697	64.000
478.476	308.593	64.000
479.087	309.789	64.000
6.292	224.732	65.000
6.706	224.742	65.000
6.451	224.920	65.000
6.376	224.730	65.000
6.147	224.274	65.000
6.532	224.507	65.000
203.085	162.118	66.000
204.492	163.694	66.000
204.193	163.626	66.000
204.358	163.785	66.000
205.331	163.949	66.000
204.998	163.934	66.000
205.776	162.792	66.000
204.692	164.092	66.000
432.022	220.351	67.000
431.453	220.899	67.000
432.423	220.235	67.000
432.200	219.808	67.000
96.520	198.708	68.000
97.301	198.966	68.000
58.293	146.824	69.000
57.829	146.782	69.000
331.119	190.935	70.000
329.999	191.047	70.000
330.158	190.611	70.000
330.441	191.071	70.000
379.647	175.981	71.000
378.762	175.032	71.000
380.550	174.857	71.000
380.515	174.642	71.000
379.393	173.638	71.000
380.012	172.946	71.000
380.263	172.035	71.000
381.475	170.383	71.000
382.420	169.332	71.000
235.751	42.422	72.000
234.351	42.720	72.000
465.098	218.422	73.000
465.864	219.792	73.000
301.135	130.304	74.000
300.327	130.756	74.000
300.524	130.029	74.000
344.507	117.167	75.000
345.797	116.592	75.000
345.583	116.337	75.000
346.209	116.111	75.000
344.779	116.874	75.000
346.182	115.755	75.000
373.661	102.030	76.000
372.895	101.943	76.000
235.159	43.164	77.000
234.566	42.816	77.000
234.310	43.498	77.000
309.800	143.695	78.000
309.698	142.472	78.000
309.891	141.217	78.000
311.239	141.497	78.000
312.580	142.102	78.000
355.660	244.013	79.000
356.509	244.892	79.000
356.004	243.612	79.000
354.464	244.468	79.000
432.229	220.089	80.000
431.265	219.198	80.000
483.798	298.938	81.000
483.363	298.881	81.000
287.198	74.332	82.000
287.276	73.772	82.000
287.009	73.133	82.000
286.883	73.353	82.000
196.915	202.450	83.000
196.903	202.422	83.000
197.300	202.308	83.000
197.119	202.105	83.000
197.226	201.675	83.000
197.025	201.838	83.000
197.107	202.108	83.000
251.097	302.813	84.000
251.176	302.924	84.000
251.188	303.005	84.000
251.115	302.950	84.000
251.560	303.223	84.000
251.536	302.627	84.000
251.647	303.019	84.000
251.402	303.293	84.000
251.399	303.126	84.000
251.655	303.478	84.000
251.782	303.164	84.000
309.680	306.822	85.000
310.199	306.476	85.000
310.447	306.246	85.000
310.589	305.376	85.000
310.633	305.065	85.000
310.444	305.178	85.000
310.298	304.718	85.000
310.043	305.678	85.000
310.491	305.376	85.000
308.659	304.009	85.000
479.143	287.936	86.000
478.074	288.781	86.000
-37.750	193.812	87.000
-38.217	193.248	87.000
127.219	188.424	88.000
128.479	189.358	88.000
128.506	190.543	88.000
295.828	97.330	89.000
296.837	96.318	89.000
296.496	97.564	89.000
366.406	286.924	90.000
367.408	288.081	90.000
366.439	287.690	90.000
365.853	286.605	90.000
365.655	286.375	90.000
367.432	288.154	90.000
368.269	287.492	90.000
368.388	287.253	90.000
368.078	287.298	90.000
368.401	286.948	90.000
367.762	285.357	90.000
365.668	281.740	90.000
366.358	282.619	90.000
366.878	285.081	90.000
366.623	286.620	90.000
366.141	283.788	90.000
363.140	283.463	90.000
364.011	281.897	90.000
364.157	280.339	90.000
365.447	279.886	90.000
366.279	278.973	90.000
367.263	278.779	90.000
366.359	278.921	90.000
437.116	317.945	91.000
437.272	317.541	91.000
437.412	317.714	91.000
230.531	162.551	92.000
230.502	161.887	92.000
229.815	162.167	92.000
230.518	162.273	92.000
230.661	162.653	92.000
230.440	162.455	92.000
230.799	162.392	92.000
230.397	162.154	92.000
230.667	162.291	92.000
230.345	162.575	92.000
230.512	161.930	92.000
375.607	270.678	93.000
375.078	270.537	93.000
376.651	270.497	93.000
374.314	269.606	93.000
373.911	270.178	93.000
372.940	270.121	93.000
373.508	268.741	93.000
372.109	266.702	93.000
372.197	267.153	93.000
372.822	269.164	93.000
373.486	268.560	93.000
373.633	267.754	93.000
374.928	267.023	93.000
182.880	227.074	94.000
182.383	227.078	94.000
291.162	310.041	95.000
292.008	309.079	95.000
354.482	240.374	96.000
354.467	241.160	96.000
354.336	241.329	96.000
354.004	242.796	96.000
354.313	244.061	96.000
352.598	244.454	96.000
352.941	244.471	96.000
353.855	244.274	96.000
356.411	243.060	96.000
357.931	243.715	96.000
358.647	242.910	96.000
358.464	242.566	96.000
480.360	206.669	97.000
480.609	206.783	97.000
478.945	206.196	97.000
478.409	206.004	97.000
477.306	205.863	97.000
522.620	265.188	98.000
522.167	265.158	98.000
287.247	73.901	99.000
286.463	73.333	99.000
286.847	73.925	99.000
287.685	73.843	99.000
287.340	73.196	99.000
287.044	73.237	99.000
286.686	73.725	99.000
286.847	73.794	99.000
286.960	73.665	99.000
287.223	73.850	99.000
287.412	73.359	99.000
288.299	74.179	99.000
312.188	142.579	100.000
311.778	143.334	100.000
379.052	167.851	101.000
378.636	166.916	101.000
377.844	166.772	101.000
97.502	199.222	102.000
96.555	198.638	102.000
301.463	259.131	103.000
301.798	259.856	103.000
433.649	217.549	104.000
432.841	218.988	104.000
110.069	275.412	105.000
110.694	275.543	105.000
110.390	275.455	105.000
311.719	143.481	106.000
311.955	143.254	106.000
312.008	143.520	106.000
311.695	144.251	106.000
402.444	133.648	107.000
403.176	132.417	107.000
402.494	131.159	107.000
402.061	129.938	107.000
255.413	330.729	108.000
256.908	328.939	108.000
379.796	167.334	109.000
380.946	166.221	109.000
380.869	165.657	109.000
499.324	200.719	110.000
499.026	199.434	110.000
235.042	45.379	111.000
234.231	45.317	111.000
234.208	46.395	111.000
233.248	45.848	111.000
234.088	45.839	111.000
233.361	46.748	111.000
234.147	47.717	111.000
234.039	47.144	111.000
233.943	47.371	111.000
234.093	47.982	111.000
255.926	223.236	112.000
255.813	222.812	112.000
257.349	223.219	112.000
256.185	223.927	112.000
255.493	225.087	112.000
364.623	89.425	113.000
364.692	91.481	113.000
365.981	92.915	113.000
366.071	92.402	113.000
366.041	92.664	113.000
365.199	92.901	113.000
364.293	92.817	113.000
364.713	92.103	113.000
364.921	91.834	113.000
365.035	92.461	113.000
472.182	195.537	114.000
471.339	195.470	114.000
476.392	205.548	115.000
476.149	205.806	115.000
527.662	249.828	116.000
527.817	249.011	116.000
527.921	250.561	116.000
336.729	113.966	117.000
335.680	112.067	117.000
335.228	109.391	117.000
334.883	107.674	117.000
333.925	106.855	117.000
334.037	108.959	117.000
334.333	110.330	117.000
334.878	110.117	117.000
333.391	108.510	117.000
334.247	106.022	117.000
309.374	230.637	118.000
310.522	230.961	118.000
310.201	232.256	118.000
251.620	302.845	119.000
251.315	302.685	119.000
251.315	302.868	119.000
251.475	303.038	119.000
479.383	238.677	120.000
479.188	237.959	120.000
479.185	237.577	120.000
401.962	127.356	121.000
400.858	127.462	121.000
401.057	128.563	121.000
230.693	162.092	122.000
230.634	162.321	122.000
230.559	162.449	122.000
183.407	226.870	123.000
183.030	227.390	123.000
183.499	227.413	123.000
183.276	226.990	123.000
183.052	226.710	123.000
328.136	190.807	124.000
328.263	190.975	124.000
256.085	329.896	125.000
257.052	329.963	125.000
347.833	229.331	126.000
348.086	229.232	126.000
473.708	194.982	127.000
470.772	195.660	127.000
471.276	195.568	127.000
470.632	195.488	127.000
469.992	195.275	127.000
468.914	195.761	127.000
469.536	195.564	127.000
468.482	195.958	127.000
468.121	196.109	127.000
467.839	196.262	127.000
467.665	195.654	127.000
467.990	194.053	127.000
468.574	193.785	127.000
468.686	192.338	127.000
476.032	205.877	128.000
476.230	205.585	128.000
475.180	205.557	128.000
-5.837	211.001	129.000
-5.680	211.124	129.000
-6.095	211.544	129.000
-5.762	211.220	129.000
-5.768	211.138	129.000
-6.015	211.286	129.000
-6.046	211.425	129.000
-6.035	211.140	129.000
-6.106	211.291	129.000
-6.233	211.027	129.000
254.267	262.604	130.000
254.484	262.693	130.000
311.407	228.806	131.000
311.045	229.162	131.000
312.809	228.724	131.000
314.048	229.326	131.000
314.008	230.161	131.000
313.583	231.056	131.000
312.689	230.854	131.000
313.237	232.263	131.000
313.522	232.905	131.000
312.887	233.840	131.000
312.385	235.054	131.000
526.729	251.198	132.000
527.163	251.628	132.000
527.362	252.066	132.000
528.015	252.025	132.000
288.417	74.616	133.000
287.444	74.959	133.000
251.439	302.750	134.000
251.793	302.773	134.000
418.316	269.146	135.000
418.371	270.030	135.000
418.530	269.841	135.000
357.478	88.541	136.000
357.475	88.126	136.000
257.681	227.077	137.000
257.877	225.674	137.000
258.530	225.193	137.000
258.423	226.021	137.000
258.113	226.343	137.000
258.355	226.535	137.000
258.839	226.977	137.000
259.472	227.126	137.000
329.992	190.643	138.000
329.322	190.167	138.000
329.290	189.522	138.000
402.839	128.385	139.000
404.417	128.032	139.000
403.524	127.309	139.000
400.711	127.864	139.000
400.261	128.654	139.000
400.398	129.222	139.000
316.813	198.304	140.000
315.986	197.160	140.000
316.375	198.339	140.000
499.560	199.260	141.000
498.577	200.367	141.000
499.789	200.436	141.000
499.514	200.145	141.000
500.118	200.794	141.000
501.858	200.750	141.000
8.174	158.385	142.000
7.864	158.575	142.000
7.996	158.709	142.000
8.293	158.621	142.000
7.756	158.795	142.000
356.882	88.288	143.000
357.465	88.204	143.000
529.240	251.384	144.000
530.311	250.744	144.000
303.753	210.237	145.000
303.369	209.740	145.000
266.231	77.495	146.000
266.066	77.234	146.000
402.312	171.908	147.000
402.090	171.248	147.000
401.867	171.220	147.000
380.145	201.592	148.000
380.461	201.785	148.000
379.062	166.821	149.000
379.895	168.759	149.000
380.841	170.274	149.000
380.405	169.270	149.000
380.321	169.791	149.000
380.864	170.286	149.000
382.000	170.459	149.000
381.416	172.164	149.000
382.437	170.432	149.000
383.670	170.369	149.000
383.755	170.300	149.000
382.914	168.979	149.000
382.865	166.561	149.000
383.751	165.099	149.000
385.626	165.649	149.000
386.377	165.676	149.000
385.200	165.317	149.000
384.121	163.887	149.000
385.309	163.211	149.000
387.525	162.646	149.000
386.815	162.357	149.000
387.057	161.513	149.000
386.600	160.247	149.000
255.647	264.009	150.000
255.523	264.254	150.000
255.316	263.888	150.000
254.700	262.983	150.000
254.459	263.111	150.000
254.441	262.703	150.000
254.514	262.425	150.000
255.421	262.525	150.000
255.368	262.603	150.000
254.875	262.248	150.000
311.061	305.788	151.000
311.150	305.735	151.000
310.431	305.045	151.000
311.265	305.204	151.000
311.212	304.895	151.000
311.247	304.923	151.000
310.839	304.868	151.000
310.341	304.726	151.000
310.147	305.023	151.000
310.561	304.881	151.000
310.501	304.993	151.000
309.212	304.527	151.000
309.942	304.441	151.000
311.043	305.189	151.000
311.691	304.672	151.000
311.121	303.986	151.000
310.832	304.300	151.000
310.232	304.385	151.000
308.893	303.622	151.000
308.556	303.410	151.000
308.376	303.642	151.000
232.102	49.214	152.000
230.013	50.537	152.000
229.965	50.782	152.000
230.096	50.685	152.000
230.234	49.847	152.000
232.156	48.267	152.000
233.903	48.873	152.000
234.445	49.466	152.000
128.331	189.213	153.000
128.512	188.323	153.000
129.111	187.488	153.000
127.947	187.412	153.000
128.749	187.639	153.000
128.923	187.199	153.000
129.438	186.810	153.000
129.289	187.024	153.000
129.193	186.850	153.000
454.565	290.560	154.000
454.897	290.641	154.000
455.004	290.776	154.000
454.440	290.293	154.000
454.736	290.332	154.000
454.448	290.212	154.000
455.095	290.153	154.000
454.572	290.066	154.000
454.038	290.064	154.000
454.373	289.930	154.000
454.531	290.311	154.000
454.827	289.477	154.000
454.333	289.752	154.000
454.380	289.419	154.000
454.795	289.379	154.000
454.294	289.083	154.000
453.521	289.372	154.000
453.150	289.624	154.000
453.497	289.141	154.000
-5.952	211.218	155.000
-5.983	210.960	155.000
-6.015	211.091	155.000
-5.898	211.207	155.000
-5.913	211.128	155.000
-6.008	211.192	155.000
-6.016	211.037	155.000
-5.839	210.977	155.000
-5.877	211.095	155.000
-5.937	211.063	155.000
-5.961	211.100	155.000
-5.945	211.016	155.000
-5.943	211.073	155.000
-5.881	210.889	155.000
-5.919	211.103	155.000
-5.867	211.075	155.000
-6.010	211.305	155.000
-5.918	210.925	155.000
-5.985	211.131	155.000
-6.061	211.122	155.000
-5.944	211.159	155.000
-5.834	211.012	155.000
-5.827	211.037	155.000
-5.805	211.058	155.000
-5.874	211.126	155.000
-6.029	211.013	155.000
-5.776	211.094	155.000
-6.005	210.941	155.000
-5.995	211.143	155.000
-5.875	210.981	155.000
-5.763	211.067	155.000
-5.977	211.080	155.000
-5.928	211.104	155.000
-5.852	210.959	155.000
-5.873	211.053	155.000
-5.869	211.019	155.000
-5.922	211.106	155.000
-5.929	210.916	155.000
-5.919	210.968	155.000
-5.944	210.941	155.000
-5.961	210.938	155.000
-5.961	210.938	155.000
-5.941	211.013	155.000
-5.777	211.108	155.000
-5.729	210.907	155.000
-5.804	211.003	155.000
-5.878	210.923	155.000
183.138	227.468	156.000
183.494	226.907	156.000
183.598	227.199	156.000
317.597	195.467	157.000
318.095	194.732	157.000
318.073	194.567	157.000
317.879	194.217	157.000
252.540	161.471	158.000
252.766	161.542	158.000
351.569	99.876	159.000
351.931	100.433	159.000
351.931	100.560	159.000
351.888	100.836	159.000
351.924	101.103	159.000
352.263	100.830	159.000
399.208	129.794	160.000
399.648	129.783	160.000
401.390	129.555	160.000
265.408	77.015	161.000
264.729	76.932	161.000
259.052	226.501	162.000
260.078	225.117	162.000
260.198	225.571	162.000
421.573	271.599	163.000
420.467	269.727	163.000
419.586	270.871	163.000
418.337	270.787	163.000
418.597	270.643	163.000
419.245	269.529	163.000
418.442	269.511	163.000
96.423	198.865	164.000
96.536	198.926	164.000
208.434	146.512	165.000
207.966	146.006	165.000
206.618	145.800	165.000
449.533	246.280	166.000
450.275	246.391	166.000
450.774	245.961	166.000
450.194	245.936	166.000
450.284	244.441	166.000
451.218	244.313	166.000
450.881	244.774	166.000
450.582	245.029	166.000
450.956	243.228	166.000
451.265	242.171	166.000
452.349	241.493	166.000
451.483	240.903	166.000
451.388	241.152	166.000
451.516	240.881	166.000
452.137	241.593	166.000
452.117	242.668	166.000
452.012	243.305	166.000
451.543	242.714	166.000
450.735	243.882	166.000
451.531	243.368	166.000
452.655	243.147	166.000
453.495	241.424	166.000
453.208	241.095	166.000
452.468	241.955	166.000
453.031	242.137	166.000
453.184	241.482	166.000
452.939	241.348	166.000
453.179	241.407	166.000
452.965	240.431	166.000
364.930	279.690	167.000
364.646	278.796	167.000
364.622	278.641	167.000
465.995	191.850	168.000
466.025	191.394	168.000
467.253	237.317	169.000
469.439	237.187	169.000
470.206	236.892	169.000
42.753	276.418	170.000
43.407	276.447	170.000
43.471	276.586	170.000
43.349	276.346	170.000
43.320	276.146	170.000
251.922	161.263	171.000
251.695	161.819	171.000
250.950	162.511	171.000
334.014	106.724	172.000
335.239	107.120	172.000
335.340	106.107	172.000
334.590	107.816	172.000
318.688	193.479	173.000
317.710	193.260	173.000
317.310	193.640	173.000
-25.584	193.413	174.000
-25.419	193.074	174.000
-25.710	193.105	174.000
-25.697	192.958	174.000
-25.475	192.547	174.000
401.161	133.005	175.000
401.197	133.885	175.000
401.729	132.503	175.000
183.450	227.142	176.000
183.168	226.843	176.000
259.808	239.538	177.000
260.445	237.497	177.000
260.923	236.016	177.000
354.332	154.583	178.000
355.467	153.709	178.000
355.719	152.434	178.000
364.768	275.870	179.000
366.127	276.324	179.000
485.406	298.591	180.000
486.300	298.764	180.000
530.480	250.655	181.000
529.914	250.426	181.000
529.467	250.997	181.000
529.249	251.309	181.000
230.948	162.655	182.000
230.252	163.636	182.000
250.816	163.574	183.000
250.503	163.538	183.000
252.362	162.217	183.000
251.992	162.167	183.000
251.435	162.323	183.000
251.293	162.488	183.000
252.245	162.158	183.000
468.259	192.275	184.000
467.928	192.654	184.000
419.991	269.767	185.000
419.880	269.670	185.000
420.255	269.582	185.000
334.077	107.785	186.000
333.766	109.432	186.000
333.261	109.816	186.000
401.982	132.915	187.000
401.823	132.437	187.000
401.913	132.147	187.000
-25.509	193.024	188.000
-25.678	193.054	188.000
-25.570	193.192	188.000
-25.425	192.851	188.000
-25.461	192.776	188.000
-25.639	192.818	188.000
-25.659	193.069	188.000
-25.525	192.877	188.000
-25.473	193.202	188.000
-25.307	193.410	188.000
261.697	235.172	189.000
263.471	236.914	189.000
261.488	236.487	189.000
260.958	237.330	189.000
261.639	238.747	189.000
262.894	239.417	189.000
263.434	239.103	189.000
262.597	238.062	189.000
263.955	239.212	189.000
265.156	239.761	189.000
265.638	239.505	189.000
265.694	238.846	189.000
264.792	237.594	189.000
264.799	237.518	189.000
264.469	237.850	189.000
265.265	237.058	189.000
232.432	129.002	190.000
232.769	129.629	190.000
215.661	237.171	191.000
214.619	237.495	191.000
213.373	236.392	191.000
211.889	237.150	191.000
211.108	237.967	191.000
230.698	162.545	192.000
230.602	162.376	192.000
230.898	162.395	192.000
231.109	162.635	192.000
230.683	162.473	192.000
231.447	162.334	192.000
230.994	162.597	192.000
403.156	131.092	193.000
402.455	130.911	193.000
402.324	132.169	193.000
284.382	293.560	194.000
284.013	293.458	194.000
283.342	292.682	194.000
284.037	292.889	194.000
283.313	292.280	194.000
283.582	292.184	194.000
284.246	292.163	194.000
285.261	292.490	194.000
325.166	260.143	195.000
325.535	260.452	195.000
352.824	155.528	196.000
352.121	155.460	196.000
309.230	303.145	197.000
309.927	302.527	197.000
310.777	302.753	197.000
310.232	304.362	197.000
310.849	304.689	197.000
311.361	304.750	197.000
310.968	304.520	197.000
311.282	304.741	197.000
311.076	304.261	197.000
311.690	305.055	197.000
454.824	289.689	198.000
455.115	289.149	198.000
454.594	290.066	198.000
251.834	161.199	199.000
250.865	159.680	199.000
251.078	160.435	199.000
250.264	159.165	199.000
251.832	157.174	199.000
248.806	156.019	199.000
248.903	156.333	199.000
249.576	156.578	199.000
249.662	156.992	199.000
217.019	166.152	200.000
217.921	165.014	200.000
218.716	164.262	200.000
219.350	164.278	200.000
219.002	163.938	200.000
220.396	163.782	200.000
326.190	260.494	201.000
327.043	259.367	201.000
326.367	259.472	201.000
326.707	258.891	201.000
326.446	259.622	201.000
326.756	260.463	201.000
325.999	259.733	201.000
529.838	249.603	202.000
530.753	250.166	202.000
531.231	250.883	202.000
532.548	250.508	202.000
533.798	251.322	202.000
534.721	251.378	202.000
535.088	249.860	202.000
332.166	212.635	203.000
330.728	210.787	203.000
405.502	206.083	204.000
405.362	207.149	204.000
470.096	192.484	205.000
470.334	193.593	205.000
169.832	256.067	206.000
169.069	256.027	206.000
169.839	256.240	206.000
325.974	260.650	207.000
326.148	261.607	207.000
326.395	261.132	207.000
390.497	194.769	208.000
389.013	196.859	208.000
389.498	196.649	208.000
389.747	197.675	208.000
390.088	197.204	208.000
389.948	197.280	208.000
390.073	194.862	208.000
389.743	193.794	208.000
387.889	193.288	208.000
386.276	192.404	208.000
383.792	191.784	208.000
383.627	192.627	208.000
386.786	194.305	208.000
386.786	194.305	208.000
386.496	194.126	208.000
51.652	96.893	209.000
51.855	96.457	209.000
184.553	57.708	210.000
183.576	58.840	210.000
183.650	59.619	210.000
311.530	305.385	211.000
311.381	305.280	211.000
309.994	304.709	211.000
454.300	289.591	212.000
454.260	289.607	212.000
535.241	251.275	213.000
535.956	250.566	213.000
183.702	282.233	214.000
183.408	284.011	214.000
169.888	256.379	215.000
169.722	255.776	215.000
372.098	282.527	216.000
371.858	283.168	216.000
391.519	305.412	217.000
391.033	304.253	217.000
391.041	303.330	217.000
391.397	304.031	217.000
392.191	305.040	217.000
534.704	253.470	218.000
534.984	253.880	218.000
453.679	240.899	219.000
453.923	241.486	219.000
454.591	241.969	219.000
347.948	200.540	220.000
348.103	199.820	220.000
348.176	200.057	220.000
347.644	200.373	220.000
347.993	200.579	220.000
349.086	201.573	220.000
349.086	201.573	220.000
349.231	202.012	220.000
348.561	203.360	220.000
349.102	203.684	220.000
255.665	222.686	221.000
256.271	221.726	221.000
247.084	262.315	222.000
246.061	262.690	222.000
245.938	263.173	222.000
246.835	261.504	222.000
246.835	261.504	222.000
250.839	301.990	223.000
252.117	303.334	223.000
441.609	157.237	224.000
438.690	156.635	224.000
439.332	156.692	224.000
438.494	156.497	224.000
438.494	156.497	224.000
440.965	153.947	224.000
466.809	195.311	225.000
467.312	193.702	225.000
464.194	191.389	225.000
464.194	191.389	225.000
452.941	241.975	226.000
452.053	241.528	226.000
452.053	241.528	226.000
451.492	240.901	226.000
451.561	240.739	226.000
451.018	241.153	226.000
451.554	240.964	226.000
450.653	241.072	226.000
450.316	239.945	226.000
449.688	239.506	226.000
236.334	128.841	227.000
236.334	128.841	227.000
235.387	127.879	227.000
235.277	126.618	227.000
235.144	127.030	227.000
354.037	151.345	228.000
354.037	151.345	228.000
404.216	164.286	229.000
404.216	164.286	229.000
477.998	284.188	230.000
477.879	283.927	230.000
477.071	283.529	230.000
225.828	210.421	231.000
226.405	210.537	231.000
226.624	210.070	231.000
226.474	210.308	231.000
385.377	194.469	232.000
384.526	192.703	232.000
536.246	257.134	233.000
534.999	256.900	233.000
176.808	148.895	234.000
175.198	148.343	234.000
49.206	96.862	235.000
49.415	97.070	235.000
356.441	153.211	236.000
357.194	152.314	236.000
42.280	262.569	237.000
42.370	262.994	237.000
257.800	220.123	238.000
256.521	221.933	238.000
257.084	222.183	238.000
258.360	221.975	238.000
259.673	221.379	238.000
259.654	221.622	238.000
259.045	222.381	238.000
259.215	221.948	238.000
259.468	222.392	238.000
259.300	221.945	238.000
258.483	221.831	238.000
259.292	221.697	238.000
258.688	221.475	238.000
258.837	221.893	238.000
258.860	222.550	238.000
259.677	222.151	238.000
259.537	223.080	238.000
259.534	223.432	238.000
260.352	224.218	238.000
260.602	223.172	238.000
260.735	223.510	238.000
261.275	222.666	238.000
261.935	223.296	238.000
546.653	252.261	239.000
547.286	251.390	239.000
545.494	251.410	239.000
544.987	251.965	239.000
544.886	252.085	239.000
544.458	252.650	239.000
544.056	252.465	239.000
544.569	250.226	239.000
385.393	192.317	240.000
384.035	189.847	240.000
383.771	190.901	240.000
387.075	301.529	241.000
386.722	300.750	241.000
384.502	303.620	241.000
383.770	303.045	241.000
384.064	302.183	241.000
385.302	302.141	241.000
387.541	302.424	241.000
385.641	301.602	241.000
385.707	302.374	241.000
385.278	304.988	241.000
479.065	283.340	242.000
480.588	282.725	242.000
480.473	283.951	242.000
479.317	283.752	242.000
478.099	284.027	242.000
479.160	283.911	242.000
48.934	96.672	243.000
48.243	95.398	243.000
48.227	94.025	243.000
48.497	93.985	243.000
48.728	94.683	243.000
371.604	253.007	244.000
370.997	253.690	244.000
371.674	253.403	244.000
370.231	253.648	244.000
368.903	253.924	244.000
369.400	252.667	244.000
368.670	252.764	244.000
369.658	252.409	244.000
369.836	252.049	244.000
368.858	252.097	244.000
368.639	251.943	244.000
369.247	251.527	244.000
369.213	251.843	244.000
368.684	251.493	244.000
535.306	256.445	245.000
536.480	257.345	245.000
309.905	63.664	246.000
309.827	64.067	246.000
309.732	64.268	246.000
357.071	154.513	247.000
357.499	155.431	247.000
357.291	155.603	247.000
357.977	155.495	247.000
359.160	155.284	247.000
358.904	154.723	247.000
357.980	153.914	247.000
383.257	188.065	248.000
384.467	188.820	248.000
300.370	288.057	249.000
300.737	288.390	249.000
301.848	288.375	249.000
302.331	288.295	249.000
302.016	287.969	249.000
301.519	287.296	249.000
301.005	287.155	249.000
301.686	287.532	249.000
300.853	286.956	249.000
302.598	286.290	249.000
301.742	286.899	249.000
300.345	285.874	249.000
300.516	285.882	249.000
301.206	286.694	249.000
304.287	286.838	249.000
450.544	238.910	250.000
451.157	238.070	250.000
451.195	238.337	250.000
470.271	245.332	251.000
470.652	245.856	251.000
481.122	283.758	252.000
480.244	283.989	252.000
480.577	284.683	252.000
480.981	285.103	252.000
307.431	65.540	253.000
307.164	65.054	253.000
384.725	303.285	254.000
385.964	304.797	254.000
451.863	238.623	255.000
452.165	238.895	255.000
42.978	263.202	256.000
42.235	263.616	256.000
42.182	263.646	256.000
159.494	217.885	257.000
159.879	217.029	257.000
251.552	303.015	258.000
250.942	303.023	258.000
428.453	232.006	259.000
429.625	232.907	259.000
430.288	232.056	259.000
429.959	232.404	259.000
430.810	232.970	259.000
430.929	232.665	259.000
431.628	232.999	259.000
431.895	231.666	259.000
429.938	230.645	259.000
430.205	230.378	259.000
429.061	232.418	259.000
429.787	233.553	259.000
428.827	234.062	259.000
428.735	234.401	259.000
428.835	235.115	259.000
229.792	55.612	260.000
229.310	54.857	260.000
355.545	153.722	261.000
354.893	154.379	261.000
388.252	301.663	262.000
387.720	302.386	262.000
369.315	291.091	263.000
368.969	288.542	263.000
370.208	287.200	263.000
371.767	288.285	263.000
372.320	289.059	263.000
370.435	289.049	263.000
370.846	288.263	263.000
372.437	286.214	263.000
373.952	285.781	263.000
372.934	285.784	263.000
372.897	285.543	263.000
318.811	60.857	264.000
318.786	60.532	264.000
263.661	223.124	265.000
261.679	222.557	265.000
261.248	221.400	265.000
261.731	220.907	265.000
261.483	221.000	265.000
261.748	220.098	265.000
262.431	219.107	265.000
371.208	251.430	266.000
371.741	252.921	266.000
388.020	305.746	267.000
387.628	305.294	267.000
387.584	303.346	267.000
387.428	301.577	267.000
386.183	301.019	267.000
384.883	300.628	267.000
388.157	301.442	267.000
387.871	302.942	267.000
388.688	303.177	267.000
387.188	304.685	267.000
391.119	305.357	267.000
392.390	304.933	267.000
392.459	305.962	267.000
432.511	263.056	268.000
432.680	262.519	268.000
433.806	261.230	268.000
434.390	260.901	268.000
434.144	261.189	268.000
205.195	305.894	269.000
204.383	306.840	269.000
205.473	305.189	269.000
206.270	305.683	269.000
205.977	305.695	269.000
356.429	155.725	270.000
357.129	156.502	270.000
356.730	156.753	270.000
357.560	155.946	270.000
358.246	156.006	270.000
301.409	424.605	271.000
300.949	424.440	271.000
333.986	155.463	272.000
334.011	156.285	272.000
334.104	156.641	272.000
333.818	155.032	272.000
276.687	142.137	273.000
275.054	141.914	273.000
275.980	141.255	273.000
273.769	142.481	273.000
272.218	142.312	273.000
389.629	275.745	274.000
390.957	275.173	274.000
392.110	275.389	274.000
186.863	202.247	275.000
188.230	200.790	275.000
188.838	199.696	275.000
188.997	199.747	275.000
190.657	200.670	275.000
191.018	201.194	275.000
191.701	200.570	275.000
369.342	126.588	276.000
370.192	127.095	276.000
371.121	126.241	276.000
373.168	251.747	277.000
371.585	251.485	277.000
371.572	250.405	277.000
207.739	146.199	278.000
207.397	148.486	278.000
318.952	59.261	279.000
319.181	58.874	279.000
310.189	117.393	280.000
308.769	119.766	280.000
308.374	119.687	280.000
309.129	118.212	280.000
307.803	120.409	280.000
309.062	121.132	280.000
308.882	119.662	280.000
309.397	118.254	280.000
308.274	116.745	280.000
303.190	288.127	281.000
303.497	288.117	281.000
303.501	288.111	281.000
304.328	286.416	281.000
356.620	152.982	282.000
357.493	152.437	282.000
356.601	153.028	282.000
321.042	59.339	283.000
321.591	57.829	283.000
321.765	58.387	283.000
321.106	58.467	283.000
321.260	58.292	283.000
291.344	142.344	284.000
290.679	141.845	284.000
292.870	142.319	284.000
292.619	141.224	284.000
292.016	141.625	284.000
293.579	140.417	284.000
293.311	141.569	284.000
364.051	412.388	285.000
363.354	413.578	285.000
363.423	413.798	285.000
363.894	414.142	285.000
364.177	413.540	285.000
363.939	412.071	285.000
291.332	104.164	286.000
290.983	106.399	286.000
291.816	104.670	286.000
290.893	102.541	286.000
290.475	101.431	286.000
290.632	103.381	286.000
290.706	104.143	286.000
290.313	102.941	286.000
355.450	153.614	287.000
355.295	153.417	287.000
372.163	251.979	288.000
371.882	250.584	288.000
309.108	67.483	289.000
308.898	66.905	289.000
301.919	287.626	290.000
301.442	287.792	290.000
302.105	287.418	290.000
189.680	201.866	291.000
188.963	203.537	291.000
320.423	57.793	292.000
319.583	58.075	292.000
250.020	85.464	293.000
250.327	84.250	293.000
251.100	85.382	293.000
308.193	67.682	294.000
308.032	68.035	294.000
309.172	67.556	294.000
309.360	67.337	294.000
310.003	67.627	294.000
309.637	67.466	294.000
310.124	67.453	294.000
311.252	67.080	294.000
311.425	66.715	294.000
176.302	29.951	295.000
175.321	29.328	295.000
251.009	86.961	296.000
251.161	85.981	296.000
252.548	86.050	296.000
283.484	62.522	297.000
283.256	62.052	297.000
282.945	61.456	297.000
283.538	62.518	297.000
198.210	195.227	298.000
198.837	195.375	298.000
198.675	195.060	298.000
198.364	195.425	298.000
198.295	194.741	298.000
320.267	57.216	299.000
320.898	58.743	299.000
319.813	58.330	299.000
321.634	58.268	299.000
322.998	58.587	299.000
399.370	161.996	300.000
399.303	160.508	300.000
358.048	211.830	301.000
359.604	210.885	301.000
359.536	210.202	301.000
378.370	173.315	302.000
377.300	174.265	302.000
252.395	85.404	303.000
253.747	85.982	303.000
352.869	157.505	304.000
353.331	157.436	304.000
353.070	158.102	304.000
376.589	172.533	305.000
376.999	170.303	305.000
371.362	252.154	306.000
372.315	253.605	306.000
153.435	69.073	307.000
152.480	68.359	307.000
203.248	37.256	308.000
202.278	37.798	308.000
311.501	67.275	309.000
313.577	67.570	309.000
315.186	66.839	309.000
292.579	100.831	310.000
292.989	99.320	310.000
251.293	302.106	311.000
251.270	302.893	311.000
295.170	142.071	312.000
295.512	142.119	312.000
295.347	141.932	312.000
295.219	141.814	312.000
295.467	143.646	312.000
295.887	142.613	312.000
295.876	142.523	312.000
295.835	142.437	312.000
296.327	142.432	312.000
295.968	142.281	312.000
295.383	142.336	312.000
295.555	142.984	312.000
295.235	142.670	312.000
294.727	142.612	312.000
294.590	142.694	312.000
294.686	141.961	312.000
294.753	142.021	312.000
294.929	142.275	312.000
294.777	142.037	312.000
294.897	142.018	312.000
294.364	142.121	312.000
372.913	253.396	313.000
371.417	253.606	313.000
371.218	253.067	313.000
372.140	253.762	313.000
371.496	253.386	313.000
370.685	254.088	313.000
370.933	254.249	313.000
370.260	254.364	313.000
368.893	254.910	313.000
368.909	253.506	313.000
369.004	253.108	313.000
368.383	253.194	313.000
368.804	252.732	313.000
369.116	252.785	313.000
369.475	252.969	313.000
368.961	253.765	313.000
370.413	253.559	313.000
371.423	253.425	313.000
371.645	253.760	313.000
371.664	254.240	313.000
371.009	253.333	313.000
370.688	253.370	313.000
369.284	253.626	313.000
370.839	254.480	313.000
370.476	255.461	313.000
370.491	254.877	313.000
370.453	254.624	313.000
371.167	255.816	313.000
371.746	257.059	313.000
370.861	256.850	313.000
353.272	158.318	314.000
353.476	156.562	314.000
397.034	234.427	315.000
395.090	234.300	315.000
320.647	57.097	316.000
320.561	56.419	316.000
309.997	115.969	317.000
310.299	117.023	317.000
392.443	275.668	318.000
392.446	275.266	318.000
393.445	275.598	318.000
392.113	276.340	318.000
390.480	274.990	318.000
391.477	272.028	318.000
391.944	271.277	318.000
391.691	270.729	318.000
392.635	270.809	318.000
392.705	270.706	318.000
392.734	270.137	318.000
392.831	268.063	318.000
393.519	268.430	318.000
392.545	268.046	318.000
392.001	268.071	318.000
392.583	268.437	318.000
392.318	268.303	318.000
392.212	268.153	318.000
391.617	268.572	318.000
313.730	64.825	319.000
314.005	65.947	319.000
313.912	65.982	319.000
313.983	65.856	319.000
4.870	197.957	320.000
4.991	198.883	320.000
4.458	198.603	320.000
3.779	198.957	320.000
3.833	198.893	320.000
4.120	198.948	320.000
4.315	199.278	320.000
5.175	199.030	320.000
4.999	199.000	320.000
4.795	199.192	320.000
5.936	197.868	320.000
7.336	197.900	320.000
6.885	197.623	320.000
7.012	198.194	320.000
6.705	197.926	320.000
7.106	199.128	320.000
6.042	199.358	320.000
6.105	199.258	320.000
5.764	200.550	320.000
5.328	200.825	320.000
5.812	200.495	320.000
5.845	200.581	320.000
6.299	200.374	320.000
5.456	198.820	320.000
5.000	198.907	320.000
5.779	198.674	320.000
6.461	198.694	320.000
6.617	198.760	320.000
4.882	198.681	320.000
5.781	199.203	320.000
5.461	199.096	320.000
5.507	199.269	320.000
5.448	198.443	320.000
5.592	198.872	320.000
5.093	198.834	320.000
3.826	198.147	320.000
3.537	197.156	320.000
3.522	196.918	320.000
3.294	195.689	320.000
3.003	195.454	320.000
3.162	195.262	320.000
3.155	196.149	320.000
3.317	197.228	320.000
4.117	198.150	320.000
4.869	197.926	320.000
5.736	197.911	320.000
252.435	86.788	321.000
251.018	85.891	321.000
250.374	86.186	321.000
292.177	102.721	322.000
291.090	102.566	322.000
396.829	234.047	323.000
395.826	232.985	323.000
396.953	233.007	323.000
202.971	36.988	324.000
202.364	35.632	324.000
201.671	33.917	324.000
201.593	34.377	324.000
201.627	37.057	324.000
286.819	282.998	325.000
286.144	284.073	325.000
249.994	87.034	326.000
249.984	85.949	326.000
251.145	85.650	326.000
251.400	84.717	326.000
283.776	284.074	327.000
282.832	284.555	327.000
282.509	285.974	327.000
283.069	285.280	327.000
282.266	286.924	327.000
397.208	235.062	328.000
397.752	235.337	328.000
396.136	236.037	328.000
202.840	36.826	329.000
205.365	37.755	329.000
206.745	37.775	329.000
206.564	37.746	329.000
206.296	37.417	329.000
253.925	303.751	330.000
256.090	304.140	330.000
252.084	85.258	331.000
250.742	86.118	331.000
251.069	85.073	331.000
250.892	85.268	331.000
314.646	96.943	332.000
314.290	96.892	332.000
314.700	97.085	332.000
305.529	285.140	333.000
305.468	282.807	333.000
305.835	282.095	333.000
306.323	282.309	333.000
307.775	282.065	333.000
205.108	37.539	334.000
205.674	37.291	334.000
204.944	37.191	334.000
204.066	37.550	334.000
252.796	86.470	335.000
252.997	86.196	335.000
328.839	229.791	336.000
328.948	230.078	336.000
330.425	230.455	336.000
256.822	303.293	337.000
255.743	303.521	337.000
253.370	85.504	338.000
254.122	85.338	338.000
205.882	37.188	339.000
207.266	36.366	339.000
207.052	36.271	339.000
207.538	36.763	339.000
207.439	37.439	339.000
255.467	303.214	340.000
254.513	303.653	340.000
315.058	96.751	341.000
315.026	96.912	341.000
264.935	239.443	342.000
265.346	239.152	342.000
264.754	238.805	342.000
264.474	239.425	342.000
265.185	238.533	342.000
332.382	231.428	343.000
333.084	231.544	343.000
332.780	232.334	343.000
333.533	233.298	343.000
334.514	234.527	343.000
334.832	234.624	343.000
333.858	233.777	343.000
332.252	94.019	344.000
332.096	94.792	344.000
196.131	204.129	345.000
196.852	205.854	345.000
305.389	284.331	346.000
304.858	286.034	346.000
304.702	285.725	346.000
205.637	37.615	347.000
205.869	37.122	347.000
474.720	285.781	348.000
475.788	285.428	348.000
476.909	284.573	348.000
477.234	285.060	348.000
292.959	42.810	349.000
291.160	43.815	349.000
291.402	44.313	349.000
290.608	44.551	349.000
290.453	43.409	349.000
290.647	44.695	349.000
290.301	44.821	349.000
289.943	44.770	349.000
290.417	44.842	349.000
393.061	235.820	350.000
392.301	236.812	350.000
393.250	236.318	350.000
391.566	238.614	350.000
392.446	237.963	350.000
393.035	239.544	350.000
393.983	241.105	350.000
291.466	428.317	351.000
291.860	431.330	351.000
281.388	295.362	352.000
280.237	294.089	352.000
281.278	294.486	352.000
281.143	294.091	352.000
281.217	293.639	352.000
282.430	293.163	352.000
304.484	285.282	353.000
304.803	286.147	353.000
368.683	254.745	354.000
369.666	255.579	354.000
369.618	256.185	354.000
371.106	255.205	354.000
334.187	234.604	355.000
334.635	233.965	355.000
335.562	234.434	355.000
336.095	234.394	355.000
334.323	234.946	355.000
333.986	234.918	355.000
334.081	234.189	355.000
336.460	233.912	355.000
335.989	233.770	355.000
336.391	235.023	355.000
336.211	234.205	355.000
336.158	234.823	355.000
335.664	234.825	355.000
335.702	235.843	355.000
335.120	235.345	355.000
335.452	235.677	355.000
483.682	218.208	356.000
482.613	217.516	356.000
482.712	216.827	356.000
482.043	216.892	356.000
265.829	237.117	357.000
265.968	238.226	357.000
332.506	94.504	358.000
332.462	94.558	358.000
477.041	284.537	359.000
477.907	284.151	359.000
482.580	218.061	360.000
481.270	218.978	360.000
482.078	217.762	360.000
483.761	218.251	360.000
483.041	217.492	360.000
264.671	238.795	361.000
265.646	239.388	361.000
205.636	37.348	362.000
206.405	36.890	362.000
401.322	222.578	363.000
401.790	221.379	363.000
50.793	100.462	364.000
50.921	100.087	364.000
52.699	98.908	364.000
55.139	99.191	364.000
56.317	99.502	364.000
209.270	37.175	365.000
209.124	36.935	365.000
209.347	37.696	365.000
482.540	219.992	366.000
484.980	220.476	366.000
486.027	221.330	366.000
215.523	163.841	367.000
215.745	163.703	367.000
217.259	162.983	367.000
216.470	160.524	367.000
216.488	161.083	367.000
216.124	162.009	367.000
163.561	82.870	368.000
164.624	81.989	368.000
164.902	82.543	368.000
335.516	234.253	369.000
334.957	235.490	369.000
334.586	234.239	369.000
335.170	233.135	369.000
335.569	233.329	369.000
336.125	233.669	369.000
336.095	233.655	369.000
336.471	233.099	369.000
336.282	233.865	369.000
334.501	233.418	369.000
333.466	233.416	369.000
333.340	235.268	369.000
332.833	235.286	369.000
332.818	236.045	369.000
332.929	234.890	369.000
383.205	306.598	370.000
382.934	307.082	370.000
457.346	244.038	371.000
458.303	244.460	371.000
457.531	244.349	371.000
458.547	244.416	371.000
459.258	244.726	371.000
1.554	196.257	372.000
0.445	196.148	372.000
1.522	196.045	372.000
1.276	196.329	372.000
1.488	196.453	372.000
244.730	50.118	373.000
244.504	49.281	373.000
293.529	31.141	374.000
294.242	30.516	374.000
294.046	29.419	374.000
292.521	29.331	374.000
291.517	30.265	374.000
293.019	31.236	374.000
291.723	32.408	374.000
291.135	31.189	374.000
288.266	59.362	375.000
289.379	60.203	375.000
242.100	116.340	376.000
242.982	115.776	376.000
245.079	115.564	376.000
244.272	114.231	376.000
245.944	114.389	376.000
244.600	115.265	376.000
245.307	115.091	376.000
245.708	114.340	376.000
246.046	114.116	376.000
245.633	115.473	376.000
171.170	205.503	377.000
171.190	205.049	377.000
231.548	168.933	378.000
232.215	169.163	378.000
233.624	169.759	378.000
232.844	168.770	378.000
232.194	167.860	378.000
[truncated: 74,486 more rows]
