# Supplementary material for: The transpeptidase PBP2 governs initial localization and activity of the major cell-wall synthesis machinery in E. coli
Source: eLife. 2020 Feb 20;9:e50629. doi: 10.7554/eLife.50629 (PMC7089770; doi:10.7554/eLife.50629)
Supplement: Source data 1. [file elife-50629-data1.zip › data/fast/PAmCherry/RodZdepl2h_5.txt]

X Y ID
513.962	153.665	1.000
512.542	152.123	1.000
347.254	225.868	2.000
346.885	224.791	2.000
347.117	224.607	2.000
346.794	224.619	2.000
346.580	224.014	2.000
347.434	224.063	2.000
495.193	176.445	3.000
494.919	176.524	3.000
494.951	176.715	3.000
494.015	177.363	3.000
494.561	177.101	3.000
461.062	200.678	4.000
459.202	200.200	4.000
459.974	199.861	4.000
442.250	235.965	5.000
441.953	235.537	5.000
441.565	235.693	5.000
441.643	235.435	5.000
442.117	234.592	5.000
441.446	234.682	5.000
441.115	235.768	5.000
440.955	234.683	5.000
441.192	234.703	5.000
441.233	234.037	5.000
440.923	233.689	5.000
441.891	233.488	5.000
441.697	233.715	5.000
440.821	233.838	5.000
440.715	234.729	5.000
440.422	234.913	5.000
440.322	234.767	5.000
440.404	234.789	5.000
440.285	234.821	5.000
441.584	234.421	5.000
441.990	234.601	5.000
442.408	234.086	5.000
441.446	233.791	5.000
441.593	234.287	5.000
442.370	235.293	5.000
442.370	234.351	5.000
443.458	234.688	5.000
444.557	234.119	5.000
183.768	332.008	6.000
183.432	331.880	6.000
183.398	331.751	6.000
550.561	228.317	7.000
549.907	229.108	7.000
548.148	229.491	7.000
548.082	228.557	7.000
481.533	275.723	8.000
481.603	274.613	8.000
482.379	273.441	8.000
483.333	274.275	8.000
482.602	275.345	8.000
481.578	275.081	8.000
480.466	274.595	8.000
481.682	274.917	8.000
481.845	276.867	8.000
480.802	276.739	8.000
518.047	306.683	9.000
518.340	307.286	9.000
521.834	335.361	10.000
522.635	335.453	10.000
521.464	335.168	10.000
522.282	334.767	10.000
273.477	226.588	11.000
273.822	226.602	11.000
291.182	270.729	12.000
291.123	270.479	12.000
291.095	270.327	12.000
290.226	269.488	12.000
290.839	269.823	12.000
290.648	270.722	12.000
290.763	271.111	12.000
290.242	270.725	12.000
539.736	221.488	13.000
540.414	220.836	13.000
540.370	220.387	13.000
539.931	220.087	13.000
539.325	219.566	13.000
458.841	309.859	14.000
459.123	310.963	14.000
153.092	263.480	15.000
153.094	263.265	15.000
413.280	184.952	16.000
412.511	184.833	16.000
413.216	184.037	16.000
413.133	182.288	16.000
413.408	181.515	16.000
413.814	179.470	16.000
413.209	179.213	16.000
465.283	212.092	17.000
464.000	211.966	17.000
462.883	212.178	17.000
490.941	231.470	18.000
491.285	232.469	18.000
558.675	274.922	19.000
559.360	274.487	19.000
407.899	165.147	20.000
407.450	165.735	20.000
508.926	150.350	21.000
508.471	151.294	21.000
509.907	151.046	21.000
510.881	152.005	21.000
511.395	150.595	21.000
512.089	149.800	21.000
512.185	149.035	21.000
405.804	240.336	22.000
404.911	239.852	22.000
404.901	239.970	22.000
404.609	238.846	22.000
404.990	237.888	22.000
405.331	238.737	22.000
404.988	236.828	22.000
405.562	235.381	22.000
405.194	235.524	22.000
446.945	260.326	23.000
447.157	259.787	23.000
447.162	260.303	23.000
447.078	260.171	23.000
447.061	260.541	23.000
447.103	260.243	23.000
543.171	267.029	24.000
543.618	267.631	24.000
544.088	268.123	24.000
544.888	268.598	24.000
521.794	274.888	25.000
522.359	275.324	25.000
514.821	315.033	26.000
515.363	317.459	26.000
531.372	316.526	27.000
529.719	316.112	27.000
530.150	315.563	27.000
460.090	198.005	28.000
461.276	197.182	28.000
460.964	197.298	28.000
183.454	332.039	29.000
183.035	331.815	29.000
183.549	331.576	29.000
183.279	331.301	29.000
183.613	331.614	29.000
184.031	331.784	29.000
183.707	331.898	29.000
441.324	286.103	30.000
440.215	285.273	30.000
437.974	285.797	30.000
437.553	287.171	30.000
437.030	286.171	30.000
435.728	285.680	30.000
435.145	286.929	30.000
450.452	305.716	31.000
451.235	305.790	31.000
407.602	147.408	32.000
406.333	146.597	32.000
406.202	147.305	32.000
405.697	147.480	32.000
405.104	148.144	32.000
404.418	148.681	32.000
404.445	147.750	32.000
405.830	147.863	32.000
405.523	148.086	32.000
406.068	146.574	32.000
406.484	147.161	32.000
407.118	147.086	32.000
408.115	146.814	32.000
408.774	145.938	32.000
409.615	146.826	32.000
409.613	145.220	32.000
408.971	145.429	32.000
408.850	145.047	32.000
507.717	213.287	33.000
508.075	213.177	33.000
491.168	231.530	34.000
490.462	230.013	34.000
557.683	276.403	35.000
558.751	276.388	35.000
494.669	177.606	36.000
494.401	176.943	36.000
494.674	176.237	36.000
493.952	176.889	36.000
494.736	177.389	36.000
494.589	176.843	36.000
494.409	176.902	36.000
549.319	226.735	37.000
549.646	226.250	37.000
464.880	325.767	38.000
465.835	324.756	38.000
466.255	324.495	38.000
348.509	224.046	39.000
347.653	224.924	39.000
347.263	224.790	39.000
347.544	225.163	39.000
347.367	224.620	39.000
347.151	224.470	39.000
386.197	214.235	40.000
387.299	215.863	40.000
387.620	215.364	40.000
387.939	214.458	40.000
388.315	214.003	40.000
388.279	213.625	40.000
388.492	214.100	40.000
388.298	214.643	40.000
388.237	214.642	40.000
388.188	215.250	40.000
388.866	215.329	40.000
388.597	215.814	40.000
388.264	215.628	40.000
388.351	216.481	40.000
400.573	223.112	41.000
401.363	223.441	41.000
401.457	225.121	41.000
401.707	225.540	41.000
402.162	226.050	41.000
514.779	203.227	42.000
515.243	202.886	42.000
514.479	316.092	43.000
514.444	316.070	43.000
573.922	309.533	44.000
574.048	309.694	44.000
634.631	299.662	45.000
634.913	301.352	45.000
285.965	295.205	46.000
286.129	295.009	46.000
489.841	229.452	47.000
489.729	227.403	47.000
489.613	226.372	47.000
540.186	219.201	48.000
540.889	218.838	48.000
540.573	220.321	48.000
540.886	220.852	48.000
541.363	221.450	48.000
364.005	373.988	49.000
364.351	373.253	49.000
364.108	372.474	49.000
362.668	372.864	49.000
362.207	371.924	49.000
362.379	372.450	49.000
362.472	372.759	49.000
362.305	372.253	49.000
362.336	372.539	49.000
362.160	372.676	49.000
362.189	372.532	49.000
362.291	372.639	49.000
362.553	372.766	49.000
362.480	372.077	49.000
361.784	372.147	49.000
362.444	372.327	49.000
471.245	300.655	50.000
471.590	300.590	50.000
471.546	300.201	50.000
471.589	299.646	50.000
472.456	298.409	50.000
473.565	298.774	50.000
472.614	298.522	50.000
472.494	297.555	50.000
472.801	297.594	50.000
472.544	297.886	50.000
471.897	297.720	50.000
273.395	226.790	51.000
274.252	226.483	51.000
544.547	266.951	52.000
543.964	266.956	52.000
464.253	326.566	53.000
464.664	328.330	53.000
464.767	329.058	53.000
464.747	332.188	53.000
464.963	333.505	53.000
463.680	332.538	53.000
464.356	331.903	53.000
465.744	330.073	53.000
465.028	330.324	53.000
464.806	329.674	53.000
464.864	329.258	53.000
464.939	329.830	53.000
466.339	330.812	53.000
515.465	314.220	54.000
516.253	314.566	54.000
635.120	301.106	55.000
635.312	301.782	55.000
268.044	281.488	56.000
266.815	282.440	56.000
514.393	203.556	57.000
514.005	204.203	57.000
514.874	204.832	57.000
515.354	205.602	57.000
515.901	204.916	57.000
183.639	331.275	58.000
183.904	331.957	58.000
447.065	259.389	59.000
447.037	260.574	59.000
483.252	274.960	60.000
483.464	275.683	60.000
484.030	275.489	60.000
482.868	276.203	60.000
483.132	277.484	60.000
484.317	278.127	60.000
482.967	278.305	60.000
482.492	278.295	60.000
483.445	278.250	60.000
484.284	277.994	60.000
484.753	278.170	60.000
484.935	279.732	60.000
484.389	279.241	60.000
450.985	303.424	61.000
451.935	303.268	61.000
451.854	303.254	61.000
452.099	303.140	61.000
347.668	223.268	62.000
347.348	223.368	62.000
347.842	222.897	62.000
347.187	222.719	62.000
347.127	222.424	62.000
347.228	223.203	62.000
494.953	176.773	63.000
493.605	176.868	63.000
494.063	177.059	63.000
495.081	177.137	63.000
541.699	220.911	64.000
541.273	221.584	64.000
519.877	238.427	65.000
520.641	238.207	65.000
521.286	237.382	65.000
512.982	313.014	66.000
513.419	315.254	66.000
514.179	313.897	66.000
479.012	345.877	67.000
479.728	345.263	67.000
280.532	264.174	68.000
279.894	264.216	68.000
280.006	263.351	68.000
279.877	262.956	68.000
280.407	262.981	68.000
281.234	264.068	68.000
541.447	221.820	69.000
541.340	222.185	69.000
541.940	222.790	69.000
541.230	222.785	69.000
446.281	260.055	70.000
447.443	260.733	70.000
447.613	259.476	70.000
446.553	260.839	70.000
447.303	260.314	70.000
555.381	240.066	71.000
554.409	240.713	71.000
412.059	178.653	72.000
413.875	178.501	72.000
412.499	178.808	72.000
411.563	179.527	72.000
412.156	178.247	72.000
411.030	235.635	73.000
410.430	235.531	73.000
410.550	235.228	73.000
410.431	235.568	73.000
411.384	234.939	73.000
410.494	235.842	73.000
183.549	331.642	74.000
183.219	332.279	74.000
417.163	165.592	75.000
416.121	165.290	75.000
416.031	165.095	75.000
520.450	238.224	76.000
520.116	238.659	76.000
183.185	331.585	77.000
183.407	331.366	77.000
183.597	331.567	77.000
184.078	331.707	77.000
183.642	331.383	77.000
183.976	331.408	77.000
183.978	331.287	77.000
183.292	331.473	77.000
285.412	295.202	78.000
285.499	294.883	78.000
517.676	278.924	79.000
517.462	280.220	79.000
518.723	280.508	79.000
518.378	278.233	79.000
520.418	277.283	79.000
630.310	300.291	80.000
629.136	300.312	80.000
628.734	299.047	80.000
494.568	177.354	81.000
494.199	177.057	81.000
390.482	217.522	82.000
390.342	217.594	82.000
389.685	217.850	82.000
389.837	218.127	82.000
390.060	216.814	82.000
390.024	215.989	82.000
390.321	215.800	82.000
390.937	215.781	82.000
391.490	215.138	82.000
390.630	214.981	82.000
389.342	214.525	82.000
389.789	214.698	82.000
389.473	214.703	82.000
389.263	214.423	82.000
389.340	214.287	82.000
389.811	214.051	82.000
389.917	214.044	82.000
389.950	214.064	82.000
389.871	214.155	82.000
389.868	214.136	82.000
389.888	214.131	82.000
389.231	214.268	82.000
414.818	165.700	83.000
415.076	165.067	83.000
415.218	165.206	83.000
520.482	238.409	84.000
520.330	238.960	84.000
520.324	238.324	84.000
411.078	146.189	85.000
410.886	145.849	85.000
410.404	144.915	85.000
410.195	145.145	85.000
409.491	145.463	85.000
410.147	145.952	85.000
409.744	145.869	85.000
409.789	146.755	85.000
466.824	331.385	86.000
467.070	330.323	86.000
468.162	329.384	86.000
515.043	148.615	87.000
514.132	148.318	87.000
513.875	147.459	87.000
513.504	148.798	87.000
513.669	149.108	87.000
513.685	149.520	87.000
513.322	149.110	87.000
512.769	148.684	87.000
513.207	149.893	87.000
513.256	149.161	87.000
409.679	235.410	88.000
410.546	237.335	88.000
413.128	236.035	88.000
412.183	236.772	88.000
413.004	235.751	88.000
443.805	361.335	89.000
444.242	361.178	89.000
444.554	360.370	89.000
443.753	360.165	89.000
443.460	359.571	89.000
443.252	358.741	89.000
442.825	357.907	89.000
442.055	358.273	89.000
441.030	357.941	89.000
441.044	358.087	89.000
440.632	358.545	89.000
440.810	358.138	89.000
441.882	358.187	89.000
440.982	358.092	89.000
440.881	358.175	89.000
414.499	165.354	90.000
413.989	164.979	90.000
523.257	277.778	91.000
521.943	277.669	91.000
523.199	278.265	91.000
523.766	277.435	91.000
627.565	299.929	92.000
628.888	298.977	92.000
375.449	214.891	93.000
375.572	214.050	93.000
493.858	225.572	94.000
494.426	226.953	94.000
493.399	226.082	94.000
520.937	239.345	95.000
520.597	239.894	95.000
521.701	240.333	95.000
522.141	239.726	95.000
523.165	239.671	95.000
524.658	239.114	95.000
523.742	240.714	95.000
524.179	242.476	95.000
523.870	242.596	95.000
522.781	244.354	95.000
521.668	245.725	95.000
521.034	246.722	95.000
520.518	246.432	95.000
519.792	245.788	95.000
519.553	244.379	95.000
519.341	245.234	95.000
520.489	245.995	95.000
520.693	247.533	95.000
521.278	247.968	95.000
520.613	247.892	95.000
484.273	277.915	96.000
485.803	276.801	96.000
485.594	276.210	96.000
485.478	276.707	96.000
531.480	270.336	97.000
531.700	270.105	97.000
532.201	268.787	97.000
531.757	268.616	97.000
530.647	268.352	97.000
531.643	270.277	97.000
531.898	270.430	97.000
531.536	270.588	97.000
530.231	269.946	97.000
273.923	226.993	98.000
273.863	226.642	98.000
446.268	236.048	99.000
446.754	235.650	99.000
451.841	308.811	100.000
452.082	308.247	100.000
451.351	309.346	100.000
518.330	308.219	101.000
518.160	309.005	101.000
481.230	351.031	102.000
481.279	350.926	102.000
284.468	267.590	103.000
285.363	268.984	103.000
285.146	269.297	103.000
469.742	327.783	104.000
469.217	327.246	104.000
468.774	327.644	104.000
469.039	327.338	104.000
469.361	327.186	104.000
628.482	297.044	105.000
628.718	297.997	105.000
627.655	300.232	105.000
629.910	299.042	105.000
415.588	164.604	106.000
415.067	165.087	106.000
493.976	177.442	107.000
493.889	177.202	107.000
326.140	274.465	108.000
324.907	273.818	108.000
533.070	317.720	109.000
533.593	317.827	109.000
413.662	177.918	110.000
413.928	177.802	110.000
414.825	177.888	110.000
414.656	176.697	110.000
413.739	177.578	110.000
414.409	177.266	110.000
413.671	178.309	110.000
522.130	275.969	111.000
522.155	275.475	111.000
523.403	275.219	111.000
493.673	176.968	112.000
494.430	176.781	112.000
285.868	270.254	113.000
286.590	270.397	113.000
285.710	270.706	113.000
285.548	269.929	113.000
517.949	309.253	114.000
517.860	308.599	114.000
483.562	349.164	115.000
485.519	347.680	115.000
485.193	347.456	115.000
477.496	195.425	116.000
477.782	195.086	116.000
478.381	195.233	116.000
478.883	195.289	116.000
478.274	195.107	116.000
476.449	194.932	116.000
476.462	195.856	116.000
478.060	195.583	116.000
450.093	309.248	117.000
451.378	308.456	117.000
451.918	308.578	117.000
452.018	309.744	117.000
629.668	300.794	118.000
628.634	300.529	118.000
413.036	145.509	119.000
412.885	145.691	119.000
584.875	281.159	120.000
585.927	280.709	120.000
585.944	280.307	120.000
584.520	280.721	120.000
507.912	213.151	121.000
507.939	213.133	121.000
509.445	212.547	121.000
535.573	276.591	122.000
535.744	276.411	122.000
535.385	275.848	122.000
534.554	277.649	122.000
534.897	277.350	122.000
534.954	277.875	122.000
508.085	307.093	123.000
507.737	307.293	123.000
507.257	308.609	123.000
507.562	309.444	123.000
507.645	310.462	123.000
506.502	310.471	123.000
506.381	311.088	123.000
413.374	146.164	124.000
413.798	148.242	124.000
414.082	148.606	124.000
414.930	147.293	124.000
415.838	147.499	124.000
416.320	148.051	124.000
415.743	148.575	124.000
415.876	147.709	124.000
486.467	274.764	125.000
486.486	275.368	125.000
183.690	331.691	126.000
183.461	331.662	126.000
183.882	331.729	126.000
485.112	275.916	127.000
486.091	275.704	127.000
584.914	281.439	128.000
584.887	281.627	128.000
536.295	279.741	129.000
536.182	279.333	129.000
534.681	279.091	129.000
416.257	176.848	130.000
417.595	177.321	130.000
420.109	176.677	130.000
526.754	291.962	131.000
524.924	291.561	131.000
506.478	310.318	132.000
506.185	312.185	132.000
585.476	282.638	133.000
585.291	282.504	133.000
460.062	234.333	134.000
459.514	232.852	134.000
459.566	232.770	134.000
459.924	230.221	134.000
459.646	231.861	134.000
459.137	232.996	134.000
460.257	233.572	134.000
459.554	234.003	134.000
460.001	232.669	134.000
460.393	233.396	134.000
524.287	274.455	135.000
524.317	275.547	135.000
522.744	277.258	135.000
523.557	278.921	135.000
522.730	279.769	135.000
521.260	280.274	135.000
519.981	280.170	135.000
492.734	195.102	136.000
492.501	195.175	136.000
491.549	195.124	136.000
183.849	331.963	137.000
183.359	331.594	137.000
183.335	331.512	137.000
183.489	332.152	137.000
183.375	332.157	137.000
183.350	331.322	137.000
183.060	331.160	137.000
452.996	309.906	138.000
454.811	308.976	138.000
453.599	308.747	138.000
453.848	309.628	138.000
454.333	310.033	138.000
453.709	309.392	138.000
454.829	309.969	138.000
415.170	235.795	139.000
416.682	235.187	139.000
416.422	234.429	139.000
416.242	233.398	139.000
416.230	234.071	139.000
416.781	234.089	139.000
417.058	234.577	139.000
416.126	235.243	139.000
416.128	236.817	139.000
415.794	146.872	140.000
415.699	147.006	140.000
415.970	147.762	140.000
415.702	147.923	140.000
416.310	148.987	140.000
415.403	149.057	140.000
413.852	149.115	140.000
413.428	149.085	140.000
412.224	148.889	140.000
412.331	148.873	140.000
411.622	148.832	140.000
412.851	148.585	140.000
412.921	148.753	140.000
410.684	148.878	140.000
409.702	148.102	140.000
409.652	148.249	140.000
410.319	147.633	140.000
409.181	148.404	140.000
408.444	146.929	140.000
407.166	146.164	140.000
407.052	146.528	140.000
406.826	146.950	140.000
441.677	358.565	141.000
441.942	359.562	141.000
441.733	359.430	141.000
441.575	359.160	141.000
441.101	360.095	141.000
440.628	360.405	141.000
440.889	360.544	141.000
441.112	360.753	141.000
440.411	360.430	141.000
440.299	359.818	141.000
440.530	360.837	141.000
441.171	361.363	141.000
441.960	361.745	141.000
441.578	362.762	141.000
440.875	362.327	141.000
494.082	177.575	142.000
494.131	177.140	142.000
493.465	225.356	143.000
493.229	225.246	143.000
493.541	226.317	143.000
493.644	226.094	143.000
494.813	228.064	143.000
497.920	228.062	143.000
517.371	249.180	144.000
518.673	248.321	144.000
518.524	248.368	144.000
517.906	250.417	144.000
518.681	249.547	144.000
519.080	249.830	144.000
518.877	249.554	144.000
404.907	235.196	145.000
405.299	235.405	145.000
405.294	236.386	145.000
405.058	236.009	145.000
406.526	235.843	145.000
406.831	236.187	145.000
255.939	275.503	146.000
254.398	275.049	146.000
517.196	260.184	147.000
518.658	262.044	147.000
518.647	263.091	147.000
521.053	263.896	147.000
491.638	195.876	148.000
492.856	194.807	148.000
492.880	194.785	148.000
183.760	331.758	149.000
183.264	331.840	149.000
183.625	331.784	149.000
183.886	331.588	149.000
183.617	331.622	149.000
446.240	235.653	150.000
445.506	234.921	150.000
445.757	234.106	150.000
444.868	234.008	150.000
522.891	289.071	151.000
521.807	288.473	151.000
461.933	350.094	152.000
462.754	350.855	152.000
490.890	236.796	153.000
492.018	237.219	153.000
468.415	330.957	154.000
466.508	330.090	154.000
465.834	329.683	154.000
466.665	329.599	154.000
467.299	331.127	154.000
322.892	266.900	155.000
322.966	266.282	155.000
323.307	266.575	155.000
322.562	266.498	155.000
322.663	265.971	155.000
322.728	266.722	155.000
323.636	266.707	155.000
323.856	266.122	155.000
323.117	265.813	155.000
323.378	266.150	155.000
520.674	250.114	156.000
521.526	249.771	156.000
519.772	248.123	156.000
518.153	246.928	156.000
524.035	289.259	157.000
524.730	289.599	157.000
485.051	345.507	158.000
485.231	345.276	158.000
407.056	234.807	159.000
406.659	234.816	159.000
414.484	233.829	159.000
494.254	177.581	160.000
494.540	177.455	160.000
183.595	331.651	161.000
183.818	331.625	161.000
415.856	247.406	162.000
415.787	247.235	162.000
495.954	226.686	163.000
494.506	227.290	163.000
506.760	223.482	164.000
506.527	219.931	164.000
504.737	218.722	164.000
441.282	363.354	165.000
440.438	363.013	165.000
493.271	237.343	166.000
493.440	239.676	166.000
494.652	240.484	166.000
494.217	240.410	166.000
494.505	241.011	166.000
505.145	315.023	167.000
505.391	314.762	167.000
504.398	314.274	167.000
503.526	313.743	167.000
504.221	312.998	167.000
504.464	314.145	167.000
504.742	313.999	167.000
494.672	176.546	168.000
493.957	176.536	168.000
493.923	176.888	168.000
495.266	177.326	168.000
440.220	362.814	169.000
440.962	362.009	169.000
440.923	360.824	169.000
435.309	243.006	170.000
435.895	241.989	170.000
435.700	243.032	170.000
435.556	242.898	170.000
494.576	241.143	171.000
494.325	240.720	171.000
493.766	241.217	171.000
494.322	241.113	171.000
493.885	240.967	171.000
492.895	241.503	171.000
493.126	240.897	171.000
527.116	290.741	172.000
527.850	290.205	172.000
527.045	289.020	172.000
569.974	302.070	173.000
570.879	301.156	173.000
494.022	177.554	174.000
493.805	177.284	174.000
494.375	176.543	174.000
494.997	177.174	174.000
493.969	177.049	174.000
494.732	177.174	174.000
494.653	177.111	174.000
494.854	177.305	174.000
494.652	177.550	174.000
494.341	177.076	174.000
494.649	176.704	174.000
322.539	265.761	175.000
321.665	267.378	175.000
321.133	267.811	175.000
321.628	267.757	175.000
322.284	267.202	175.000
518.296	249.349	176.000
519.112	250.861	176.000
505.033	315.582	177.000
504.410	315.637	177.000
503.850	315.625	177.000
503.981	315.822	177.000
408.567	144.578	178.000
408.834	144.989	178.000
409.387	145.797	178.000
408.485	145.286	178.000
408.492	145.393	178.000
408.380	145.055	178.000
435.173	243.533	179.000
435.314	243.457	179.000
435.585	243.165	179.000
435.654	242.949	179.000
435.302	243.217	179.000
436.011	243.677	179.000
435.577	243.773	179.000
435.639	244.404	179.000
435.245	244.436	179.000
435.666	244.258	179.000
435.781	244.071	179.000
435.802	244.354	179.000
435.749	243.378	179.000
435.726	243.641	179.000
435.853	244.347	179.000
435.651	243.922	179.000
436.070	243.394	179.000
435.626	244.010	179.000
441.796	362.118	180.000
441.995	362.173	180.000
442.159	361.493	180.000
442.197	360.750	180.000
592.354	319.637	181.000
592.346	319.242	181.000
592.413	318.246	181.000
593.746	317.740	181.000
593.915	318.656	181.000
183.530	331.285	182.000
183.582	332.188	182.000
183.651	331.454	182.000
183.925	331.542	182.000
183.435	331.501	182.000
291.662	270.293	183.000
292.031	269.437	183.000
292.038	269.750	183.000
292.756	270.141	183.000
555.988	271.030	184.000
556.248	271.399	184.000
527.378	287.838	185.000
527.616	287.818	185.000
526.380	287.216	185.000
526.351	287.379	185.000
528.267	285.534	185.000
529.423	286.333	185.000
529.379	284.782	185.000
529.584	286.247	185.000
528.567	286.051	185.000
458.318	206.439	186.000
458.571	205.482	186.000
459.111	206.121	186.000
458.604	205.606	186.000
458.943	206.059	186.000
322.905	266.061	187.000
323.989	266.573	187.000
532.640	320.151	188.000
532.167	319.437	188.000
409.066	146.274	189.000
409.340	147.129	189.000
409.822	146.795	189.000
408.771	146.908	189.000
409.210	147.342	189.000
408.724	147.548	189.000
408.508	145.995	189.000
522.171	250.512	190.000
522.121	250.524	190.000
522.408	250.203	190.000
521.803	249.759	190.000
521.680	250.933	190.000
522.358	251.693	190.000
522.348	252.708	190.000
493.996	176.967	191.000
493.720	176.975	191.000
494.946	177.458	191.000
494.794	177.218	191.000
494.539	177.130	191.000
494.976	176.864	191.000
494.269	177.254	191.000
323.607	265.613	192.000
323.659	265.870	192.000
482.977	344.284	193.000
483.594	344.514	193.000
483.782	344.206	194.000
482.060	344.248	194.000
324.340	266.218	195.000
323.709	265.176	195.000
322.832	264.444	195.000
323.274	265.447	195.000
323.135	263.757	195.000
419.076	233.589	196.000
418.470	234.394	196.000
418.203	235.613	196.000
417.542	234.770	196.000
417.603	232.914	196.000
483.126	344.623	197.000
483.435	344.469	197.000
483.639	344.585	197.000
483.400	344.076	197.000
494.309	177.383	198.000
494.213	176.442	198.000
495.010	177.872	198.000
493.964	177.290	198.000
494.155	177.337	198.000
419.075	233.584	199.000
418.119	233.214	199.000
594.252	317.608	200.000
593.197	318.350	200.000
408.100	253.376	201.000
410.600	254.201	201.000
410.268	253.731	201.000
410.798	253.304	201.000
410.589	253.500	201.000
409.845	254.264	201.000
409.781	254.265	201.000
410.787	253.274	201.000
411.397	253.305	201.000
410.661	253.927	201.000
411.187	254.736	201.000
411.360	253.963	201.000
410.364	254.055	201.000
409.444	256.747	201.000
408.940	256.823	201.000
409.095	255.903	201.000
409.434	256.345	201.000
410.480	255.851	201.000
410.781	257.048	201.000
410.234	257.947	201.000
411.646	258.611	201.000
412.939	258.433	201.000
414.318	257.236	201.000
413.730	256.983	201.000
412.038	258.741	201.000
411.606	258.258	201.000
411.341	258.644	201.000
412.149	258.938	201.000
413.025	259.900	201.000
414.673	260.655	201.000
413.716	260.149	201.000
183.853	331.668	202.000
183.862	331.979	202.000
183.614	331.849	202.000
183.339	331.913	202.000
183.117	331.861	202.000
183.377	331.720	202.000
183.622	331.677	202.000
183.274	331.724	202.000
184.129	331.039	202.000
184.056	332.231	202.000
183.807	331.650	202.000
183.572	331.424	202.000
183.111	331.616	202.000
183.810	331.827	202.000
183.378	331.165	202.000
183.711	331.671	202.000
183.714	330.918	202.000
183.838	331.371	202.000
183.736	331.784	202.000
183.154	331.362	202.000
184.213	331.182	202.000
406.723	147.081	203.000
407.771	146.656	203.000
407.655	146.704	203.000
408.693	146.173	203.000
408.194	146.007	203.000
408.004	146.721	203.000
407.851	146.722	203.000
407.106	146.981	203.000
407.634	147.042	203.000
435.854	243.666	204.000
435.326	242.958	204.000
435.712	243.721	204.000
435.384	243.700	204.000
435.118	244.273	204.000
435.645	243.487	204.000
435.464	244.076	204.000
435.217	243.362	204.000
323.124	266.679	205.000
323.296	266.273	205.000
323.523	267.057	205.000
322.742	266.909	205.000
322.843	266.744	205.000
321.544	267.343	205.000
321.601	267.001	205.000
322.930	267.272	205.000
322.476	267.023	205.000
322.282	266.765	205.000
322.323	266.578	205.000
322.384	266.730	205.000
523.162	250.953	206.000
524.080	249.653	206.000
524.336	249.522	206.000
525.875	250.323	206.000
419.375	233.439	207.000
418.781	234.369	207.000
417.007	233.045	207.000
408.151	146.383	208.000
408.145	146.575	208.000
408.136	146.286	208.000
407.844	145.454	208.000
407.553	146.500	208.000
406.980	146.701	208.000
405.923	146.612	208.000
405.390	146.740	208.000
405.370	146.882	208.000
405.415	145.705	208.000
405.689	146.995	208.000
406.257	148.506	208.000
407.315	149.352	208.000
406.715	149.091	208.000
406.167	148.730	208.000
407.119	148.227	208.000
407.587	147.828	208.000
590.488	288.349	209.000
589.606	287.864	209.000
525.772	250.583	210.000
525.911	250.374	210.000
526.474	249.250	210.000
526.455	249.030	210.000
526.039	249.425	210.000
526.501	248.678	210.000
526.193	248.433	210.000
567.948	250.641	211.000
569.357	251.358	211.000
423.341	233.948	212.000
421.601	233.035	212.000
554.637	334.954	213.000
552.062	334.553	213.000
550.487	335.306	213.000
548.489	335.645	213.000
494.188	176.644	214.000
493.589	176.991	214.000
494.722	177.285	214.000
494.909	177.145	214.000
183.558	331.789	215.000
183.757	331.148	215.000
183.640	331.444	215.000
183.985	331.186	215.000
407.466	165.758	216.000
407.121	165.339	216.000
583.112	282.266	217.000
584.300	282.533	217.000
584.586	283.774	217.000
432.310	144.400	218.000
432.048	144.383	218.000
323.307	266.589	219.000
323.591	266.225	219.000
324.147	265.748	219.000
322.703	267.040	219.000
322.377	267.421	219.000
322.676	267.050	219.000
322.724	267.031	219.000
321.589	266.620	219.000
321.141	266.923	219.000
321.427	266.170	219.000
320.250	267.660	219.000
320.274	267.650	219.000
321.022	268.161	219.000
322.298	266.805	219.000
323.002	265.211	219.000
322.554	266.069	219.000
322.325	266.904	219.000
321.891	266.146	219.000
320.506	267.541	219.000
320.317	268.093	219.000
321.761	267.507	219.000
572.054	251.735	220.000
571.822	252.116	220.000
413.293	260.614	221.000
413.227	259.940	221.000
413.681	259.774	221.000
413.016	259.826	221.000
412.955	259.949	221.000
412.891	260.189	221.000
525.928	247.662	222.000
526.180	247.357	222.000
525.603	247.303	222.000
494.633	176.683	223.000
494.649	176.908	223.000
494.566	176.787	223.000
494.486	176.243	223.000
494.601	177.457	223.000
494.905	176.640	223.000
494.784	176.694	223.000
494.671	176.897	223.000
494.281	176.990	223.000
494.712	176.930	223.000
494.419	176.906	223.000
494.438	177.012	223.000
494.741	177.084	223.000
495.018	176.731	223.000
494.824	176.971	223.000
494.206	177.224	223.000
494.282	176.533	223.000
494.318	175.666	223.000
569.476	254.239	224.000
568.550	253.162	224.000
569.661	252.077	224.000
568.075	252.989	224.000
566.837	252.930	224.000
565.885	251.690	224.000
408.361	148.484	225.000
407.201	149.104	225.000
406.809	149.497	225.000
406.289	149.660	225.000
406.295	149.125	225.000
524.087	247.484	226.000
523.436	247.475	226.000
522.940	246.577	226.000
524.252	247.105	226.000
523.959	246.530	226.000
456.231	311.324	227.000
456.402	311.218	227.000
493.364	236.697	228.000
494.090	236.023	228.000
412.440	259.757	229.000
412.896	260.225	229.000
413.799	259.954	229.000
456.920	309.393	230.000
457.279	307.780	230.000
456.351	307.256	230.000
454.851	309.288	230.000
454.841	310.490	230.000
455.284	309.952	230.000
454.323	311.286	230.000
415.384	258.318	231.000
415.050	258.484	231.000
557.123	229.462	232.000
556.980	229.762	232.000
556.930	230.819	232.000
407.091	165.843	233.000
407.010	165.731	233.000
406.579	165.746	233.000
479.019	268.741	234.000
478.813	269.866	234.000
321.157	267.716	235.000
320.992	268.226	235.000
320.528	268.385	235.000
320.596	269.077	235.000
320.466	268.207	235.000
319.317	268.558	235.000
318.931	268.922	235.000
318.566	270.357	235.000
318.341	270.703	235.000
493.497	176.578	236.000
494.406	176.610	236.000
450.854	308.447	237.000
450.536	307.482	237.000
449.169	307.809	237.000
449.075	308.338	237.000
403.453	150.031	238.000
403.329	149.508	238.000
494.374	177.268	239.000
494.089	177.382	239.000
495.103	177.310	239.000
494.542	177.605	239.000
495.044	177.342	239.000
494.802	176.523	239.000
494.350	177.568	239.000
494.922	176.744	239.000
495.092	176.186	239.000
494.595	176.886	239.000
509.742	223.443	240.000
510.128	221.212	240.000
509.390	220.498	240.000
509.670	220.779	240.000
510.011	221.550	240.000
509.095	221.792	240.000
509.267	221.556	240.000
509.707	222.079	240.000
509.626	221.227	240.000
338.042	310.326	241.000
337.781	310.272	241.000
479.441	271.207	242.000
478.766	270.505	242.000
478.703	271.760	242.000
184.180	331.191	243.000
183.414	331.583	243.000
184.158	331.617	243.000
183.802	331.469	243.000
558.087	229.099	244.000
558.258	228.901	244.000
558.449	228.599	244.000
557.975	227.321	244.000
322.282	234.883	245.000
321.859	236.139	245.000
528.531	264.557	246.000
528.369	264.175	246.000
526.874	266.027	246.000
527.228	266.380	246.000
570.912	246.582	247.000
570.082	247.986	247.000
569.784	248.069	247.000
571.816	249.681	247.000
571.524	248.673	247.000
569.788	249.281	247.000
569.888	248.749	247.000
570.263	249.177	247.000
569.449	249.813	247.000
570.290	249.818	247.000
571.251	248.397	247.000
571.336	248.126	247.000
449.203	307.648	248.000
449.915	306.257	248.000
448.899	306.017	248.000
447.566	305.472	248.000
447.385	305.429	248.000
448.997	304.883	248.000
448.738	305.178	248.000
450.222	305.165	248.000
450.732	306.103	248.000
449.398	305.673	248.000
318.550	269.017	249.000
316.531	269.468	249.000
316.308	269.098	249.000
316.815	268.574	249.000
316.851	269.248	249.000
317.093	269.196	249.000
318.084	267.563	249.000
317.823	267.458	249.000
317.454	267.738	249.000
183.953	331.797	250.000
184.149	331.130	250.000
184.018	331.914	250.000
183.372	331.424	250.000
183.582	331.722	250.000
526.702	266.260	251.000
526.443	266.137	251.000
259.300	192.206	252.000
258.978	192.189	252.000
259.219	192.143	252.000
258.879	192.431	252.000
259.587	192.076	252.000
448.530	306.241	253.000
449.586	305.246	253.000
448.726	303.834	253.000
448.322	302.584	253.000
449.237	302.748	253.000
449.594	302.737	253.000
450.275	301.706	253.000
317.473	265.841	254.000
315.777	266.340	254.000
314.769	266.743	254.000
554.897	226.274	255.000
555.628	227.725	255.000
555.632	226.745	255.000
555.341	228.273	255.000
555.816	227.960	255.000
556.922	228.093	255.000
556.722	228.349	255.000
557.614	228.430	255.000
590.725	313.942	256.000
589.280	313.619	256.000
183.944	331.837	257.000
184.387	331.459	257.000
183.466	331.700	257.000
184.122	331.547	257.000
184.205	331.446	257.000
493.955	177.288	258.000
493.966	176.513	258.000
494.543	176.530	258.000
553.985	269.756	259.000
555.195	269.805	259.000
232.830	280.106	260.000
232.954	280.548	260.000
526.228	266.820	261.000
527.689	268.588	261.000
529.391	270.082	261.000
530.902	271.013	261.000
531.098	271.430	261.000
530.134	271.034	261.000
529.581	268.914	261.000
531.399	266.463	261.000
531.227	267.195	261.000
532.484	266.569	261.000
532.366	266.667	261.000
532.066	267.760	261.000
532.616	268.111	261.000
531.677	267.082	261.000
531.696	267.682	261.000
531.971	265.999	261.000
531.809	265.759	261.000
532.938	266.590	261.000
532.866	266.776	261.000
531.742	268.428	261.000
531.895	268.391	261.000
531.266	269.761	261.000
532.217	270.485	261.000
532.449	269.440	261.000
532.078	268.882	261.000
532.249	269.545	261.000
532.462	269.745	261.000
532.274	268.201	261.000
531.074	268.322	261.000
530.765	268.075	261.000
555.606	269.099	262.000
554.515	271.001	262.000
554.074	271.347	262.000
553.571	271.624	262.000
554.197	272.044	262.000
554.063	272.239	262.000
554.429	271.965	262.000
554.952	272.046	262.000
555.020	272.325	262.000
555.034	272.290	262.000
553.860	272.545	262.000
406.142	146.326	263.000
404.815	147.364	263.000
405.506	146.558	263.000
259.450	192.284	264.000
259.133	191.877	264.000
258.459	192.920	264.000
259.369	192.266	264.000
258.967	192.188	264.000
409.456	234.322	265.000
408.500	234.899	265.000
449.266	301.444	266.000
447.924	300.929	266.000
337.570	357.917	267.000
337.085	357.679	267.000
337.498	357.501	267.000
259.005	192.493	268.000
258.588	192.079	268.000
409.207	235.826	269.000
408.440	236.919	269.000
407.759	236.865	269.000
406.411	235.827	269.000
337.120	357.726	270.000
337.374	357.274	270.000
424.488	326.700	271.000
424.364	328.097	271.000
554.516	271.910	272.000
555.341	272.259	272.000
517.302	260.841	273.000
516.241	260.456	273.000
516.612	260.234	273.000
423.572	327.841	274.000
423.653	328.158	274.000
422.618	327.434	274.000
282.251	264.846	275.000
282.494	265.013	275.000
317.160	269.924	276.000
317.197	269.857	276.000
318.508	268.693	276.000
545.707	267.381	277.000
546.749	267.774	277.000
528.377	242.121	278.000
528.363	242.492	278.000
281.315	263.354	279.000
281.741	262.339	279.000
424.426	325.297	280.000
424.079	326.629	280.000
239.605	110.944	281.000
240.297	110.860	281.000
268.742	315.251	282.000
268.162	313.673	282.000
266.767	311.439	282.000
317.996	269.690	283.000
318.120	269.954	283.000
317.580	269.796	283.000
316.299	269.532	283.000
345.658	225.683	284.000
345.453	226.221	284.000
345.629	225.182	284.000
283.285	263.851	285.000
284.720	263.672	285.000
285.461	264.412	285.000
285.650	264.838	285.000
284.137	264.075	285.000
283.674	263.325	285.000
282.846	264.131	285.000
282.500	264.102	285.000
245.568	104.312	286.000
244.887	104.957	286.000
245.785	105.231	286.000
245.199	104.647	286.000
354.923	219.426	287.000
354.730	218.747	287.000
355.151	218.833	287.000
354.984	218.191	287.000
354.263	215.789	287.000
306.023	256.562	288.000
305.161	256.189	288.000
305.479	271.083	289.000
305.751	271.131	289.000
304.944	270.774	289.000
304.866	270.149	289.000
183.956	331.229	290.000
183.898	331.630	290.000
183.933	331.548	290.000
183.969	331.556	290.000
184.203	331.527	290.000
183.833	331.689	290.000
184.043	331.098	290.000
183.898	331.155	290.000
183.682	331.157	290.000
183.599	331.064	290.000
183.795	331.919	290.000
183.617	331.208	290.000
398.642	252.805	291.000
398.222	253.300	291.000
399.064	252.957	291.000
399.402	251.403	291.000
399.467	251.114	291.000
398.796	250.281	291.000
399.746	250.714	291.000
400.800	250.278	291.000
494.619	224.282	292.000
493.082	223.846	292.000
527.541	216.042	293.000
528.060	216.857	293.000
462.802	241.022	294.000
462.646	240.948	294.000
327.853	293.000	295.000
328.516	293.659	295.000
328.283	294.017	295.000
329.646	293.352	295.000
330.011	292.460	295.000
328.616	293.335	295.000
328.624	293.789	295.000
329.369	293.587	295.000
329.403	292.920	295.000
329.688	290.937	295.000
329.077	291.988	295.000
543.832	216.402	296.000
543.575	216.612	296.000
379.687	305.963	297.000
379.376	305.570	297.000
379.205	305.827	297.000
305.543	357.391	298.000
305.448	358.347	298.000
304.609	357.567	298.000
303.476	357.076	298.000
304.289	355.255	298.000
304.110	356.110	298.000
303.166	355.991	298.000
301.608	355.318	298.000
503.336	295.473	299.000
502.775	294.748	299.000
502.146	296.307	299.000
503.072	296.796	299.000
503.105	296.811	299.000
503.930	297.000	299.000
504.125	296.524	299.000
503.993	296.859	299.000
504.173	296.136	299.000
503.527	296.898	299.000
503.309	297.234	299.000
502.641	297.627	299.000
503.154	298.259	299.000
437.379	362.998	300.000
437.490	362.430	300.000
437.042	361.466	300.000
549.830	335.533	301.000
550.121	335.159	301.000
401.497	157.725	302.000
400.220	156.073	302.000
399.534	155.511	302.000
370.280	258.991	303.000
369.913	258.724	303.000
447.585	302.542	304.000
446.176	302.268	304.000
446.892	302.384	304.000
439.839	330.381	305.000
441.069	329.774	305.000
413.254	240.820	306.000
413.610	239.469	306.000
413.689	238.726	306.000
415.148	238.414	306.000
415.450	238.417	306.000
415.254	238.853	306.000
550.746	223.716	307.000
550.557	223.274	307.000
410.488	288.251	308.000
407.677	288.861	308.000
407.070	289.661	308.000
405.749	290.751	308.000
405.258	289.839	308.000
406.667	288.562	308.000
408.213	288.100	308.000
409.874	287.395	308.000
409.445	286.911	308.000
410.155	287.609	308.000
410.153	287.176	308.000
409.793	284.811	308.000
407.698	284.040	308.000
408.054	284.320	308.000
407.432	282.664	308.000
408.020	282.126	308.000
408.282	282.403	308.000
409.491	281.259	308.000
409.388	280.425	308.000
393.496	296.515	309.000
393.879	296.991	309.000
599.339	298.046	310.000
599.042	298.688	310.000
599.744	299.107	310.000
329.374	213.675	311.000
328.898	213.690	311.000
329.388	214.157	311.000
329.057	214.398	311.000
329.004	213.897	311.000
328.847	214.394	311.000
329.742	213.367	311.000
329.485	214.023	311.000
329.300	213.227	311.000
329.641	214.594	311.000
330.535	215.650	311.000
330.280	216.703	311.000
330.213	216.894	311.000
329.991	216.016	311.000
462.585	240.684	312.000
462.754	241.130	312.000
582.682	286.307	313.000
580.888	286.920	313.000
611.778	305.277	314.000
612.459	305.383	314.000
611.933	305.368	314.000
612.040	304.832	314.000
611.764	304.444	314.000
611.792	304.508	314.000
612.147	304.895	314.000
611.559	304.616	314.000
611.285	304.505	314.000
611.840	305.739	314.000
610.828	304.536	314.000
611.249	304.855	314.000
284.370	291.514	315.000
284.215	290.731	315.000
284.660	292.343	315.000
284.721	293.675	315.000
284.121	293.148	315.000
284.931	292.875	315.000
283.144	292.984	315.000
379.139	305.700	316.000
379.603	305.539	316.000
438.587	360.868	317.000
439.075	359.789	317.000
439.408	358.817	317.000
439.198	358.567	317.000
439.204	357.627	317.000
440.438	357.920	317.000
440.033	356.998	317.000
440.162	356.661	317.000
440.728	357.010	317.000
399.635	155.067	318.000
400.448	156.348	318.000
308.386	257.800	319.000
307.058	256.027	319.000
306.984	256.205	319.000
542.903	220.370	320.000
541.056	221.671	320.000
303.419	269.217	321.000
302.648	269.890	321.000
302.733	269.982	321.000
303.121	270.753	321.000
303.871	270.500	321.000
303.567	269.841	321.000
462.987	240.797	322.000
462.744	241.128	322.000
379.418	305.807	323.000
379.487	305.536	323.000
379.245	305.871	323.000
379.157	305.442	323.000
379.458	305.478	323.000
379.550	305.708	323.000
379.286	305.331	323.000
379.504	305.685	323.000
379.292	305.887	323.000
380.165	305.530	323.000
379.367	305.557	323.000
379.200	306.251	323.000
378.875	305.776	323.000
379.110	305.570	323.000
379.348	305.747	323.000
379.436	305.802	323.000
551.733	223.026	324.000
550.652	223.327	324.000
550.967	223.476	324.000
417.531	360.908	325.000
419.616	361.270	325.000
422.230	361.553	325.000
440.586	215.742	326.000
440.208	216.126	326.000
439.640	216.139	326.000
438.589	216.293	326.000
437.526	217.188	326.000
438.313	218.985	326.000
304.953	255.970	327.000
304.310	255.427	327.000
305.474	256.350	327.000
304.297	256.155	327.000
305.342	256.922	327.000
305.010	257.392	327.000
303.248	257.143	327.000
303.686	257.505	327.000
304.319	258.405	327.000
306.765	260.030	327.000
305.395	260.748	327.000
305.337	259.529	327.000
303.805	259.341	327.000
303.158	259.621	327.000
303.783	259.398	327.000
488.620	194.474	328.000
488.203	193.471	328.000
487.600	192.178	328.000
398.511	362.521	329.000
399.241	362.541	329.000
559.745	317.675	330.000
558.647	319.504	330.000
558.243	319.340	330.000
557.119	318.373	330.000
556.378	318.539	330.000
556.396	320.285	330.000
556.521	320.698	330.000
556.036	320.688	330.000
556.756	320.931	330.000
556.378	320.557	330.000
556.198	321.096	330.000
556.191	320.909	330.000
556.775	320.514	330.000
506.615	338.065	331.000
505.904	335.572	331.000
505.952	335.207	331.000
505.810	335.489	331.000
506.817	335.648	331.000
506.518	334.893	331.000
507.584	334.792	331.000
507.526	333.813	331.000
507.982	332.706	331.000
507.995	332.004	331.000
508.620	332.247	331.000
507.925	331.776	331.000
398.664	155.937	332.000
398.710	154.587	332.000
161.505	294.604	333.000
161.191	294.521	333.000
161.154	294.578	333.000
162.150	294.477	333.000
197.517	229.927	334.000
196.572	231.406	334.000
195.400	230.604	334.000
196.244	230.898	334.000
197.211	230.270	334.000
507.505	178.385	335.000
507.569	179.088	335.000
332.874	289.185	336.000
332.864	289.667	336.000
331.242	289.252	336.000
329.869	287.561	336.000
329.518	287.918	336.000
330.256	287.292	336.000
330.131	287.239	336.000
330.731	288.429	336.000
330.413	289.611	336.000
330.225	291.152	336.000
330.816	292.224	336.000
330.696	292.464	336.000
329.195	291.364	336.000
327.642	290.934	336.000
329.092	290.266	336.000
329.771	289.085	336.000
330.261	287.464	336.000
329.798	287.079	336.000
328.992	286.655	336.000
328.839	288.039	336.000
329.026	287.428	336.000
328.062	286.300	336.000
329.028	286.860	336.000
329.416	287.403	336.000
329.960	290.330	336.000
330.612	291.286	336.000
331.176	292.017	336.000
329.997	292.458	336.000
329.391	293.852	336.000
330.787	296.378	336.000
330.960	295.927	336.000
330.295	295.671	336.000
445.559	302.292	337.000
445.321	302.330	337.000
445.715	302.231	337.000
445.992	301.378	337.000
446.363	301.968	337.000
446.447	302.510	337.000
446.784	302.618	337.000
445.758	303.673	337.000
446.317	303.575	337.000
445.969	303.327	337.000
446.581	303.708	337.000
446.881	302.479	337.000
447.479	301.585	337.000
446.263	302.346	337.000
445.450	302.937	337.000
190.055	160.460	338.000
189.674	158.933	338.000
183.813	331.399	339.000
183.896	330.773	339.000
184.350	331.151	339.000
183.669	331.305	339.000
302.574	270.119	340.000
303.256	270.581	340.000
302.457	269.479	340.000
302.535	269.712	340.000
302.729	270.432	340.000
369.470	259.306	341.000
369.903	258.946	341.000
369.684	258.968	341.000
369.632	259.388	341.000
461.656	326.138	342.000
461.830	327.746	342.000
462.671	328.790	342.000
464.074	328.027	342.000
465.124	328.924	342.000
465.360	329.078	342.000
439.781	356.964	343.000
439.481	356.760	343.000
439.713	357.212	343.000
439.120	357.588	343.000
440.327	357.259	343.000
440.101	357.011	343.000
439.675	357.759	343.000
440.427	357.681	343.000
439.989	358.678	343.000
441.475	359.338	343.000
442.524	359.429	343.000
443.545	359.155	343.000
444.770	359.483	343.000
444.922	359.775	343.000
409.119	165.142	344.000
408.757	166.205	344.000
408.864	165.562	344.000
408.992	165.722	344.000
408.800	166.220	344.000
407.728	166.219	344.000
407.000	167.712	344.000
407.387	169.011	344.000
365.974	214.033	345.000
365.236	214.206	345.000
365.960	212.341	345.000
551.018	223.084	346.000
550.901	223.020	346.000
161.967	295.631	347.000
162.266	295.073	347.000
162.444	294.720	347.000
162.568	294.457	347.000
162.992	294.608	347.000
161.946	295.620	347.000
506.726	221.379	348.000
506.885	221.538	348.000
506.865	221.248	348.000
507.309	220.257	348.000
506.967	220.306	348.000
506.645	220.340	348.000
507.949	219.982	348.000
509.257	220.513	348.000
507.135	222.578	348.000
506.297	223.323	348.000
506.205	223.823	348.000
506.966	223.960	348.000
507.648	225.237	348.000
550.738	223.831	349.000
551.471	223.775	349.000
609.979	304.255	350.000
609.595	306.266	350.000
367.327	214.538	351.000
367.890	214.473	351.000
368.375	215.984	351.000
368.800	215.534	351.000
369.658	213.666	351.000
368.751	212.762	351.000
183.871	331.483	352.000
183.766	331.198	352.000
183.629	331.111	352.000
183.006	331.399	352.000
302.963	270.829	353.000
303.859	270.993	353.000
305.799	271.375	353.000
306.364	271.208	353.000
306.121	271.071	353.000
305.668	270.762	353.000
306.850	271.520	353.000
308.261	272.264	353.000
308.329	271.822	353.000
306.831	271.989	353.000
306.797	271.535	353.000
306.414	271.068	353.000
305.839	270.504	353.000
305.759	270.460	353.000
305.938	271.271	353.000
306.422	272.733	353.000
306.621	272.245	353.000
306.346	272.546	353.000
307.394	273.108	353.000
307.638	272.239	353.000
306.902	270.371	353.000
306.874	270.549	353.000
306.246	271.111	353.000
305.534	270.697	353.000
442.648	221.452	354.000
441.774	221.277	354.000
550.937	223.136	355.000
551.196	223.411	355.000
440.758	220.910	356.000
440.372	221.081	356.000
609.893	308.207	357.000
610.149	306.587	357.000
195.385	230.604	358.000
194.459	231.117	358.000
369.574	258.602	359.000
370.120	258.833	359.000
183.655	331.233	360.000
183.877	330.940	360.000
184.004	331.372	360.000
183.623	330.998	360.000
184.089	331.408	360.000
183.850	331.540	360.000
183.840	330.943	360.000
183.634	332.091	360.000
184.436	331.296	360.000
183.608	331.438	360.000
183.915	331.752	360.000
183.382	331.493	360.000
183.680	331.511	360.000
183.484	332.057	360.000
551.094	223.911	361.000
550.818	223.522	361.000
550.582	223.264	361.000
550.921	223.762	361.000
550.771	223.766	361.000
551.197	223.127	361.000
551.127	222.886	361.000
551.244	223.070	361.000
551.106	223.198	361.000
550.891	223.007	361.000
379.099	305.461	362.000
379.267	305.941	362.000
379.700	305.308	362.000
379.404	305.653	362.000
379.358	305.516	362.000
379.429	305.607	362.000
529.514	321.217	363.000
531.687	319.710	363.000
556.560	320.175	364.000
556.960	320.538	364.000
557.025	320.048	364.000
557.548	319.540	364.000
558.108	320.024	364.000
558.266	321.703	364.000
559.348	322.060	364.000
558.935	321.446	364.000
360.565	209.406	365.000
361.962	209.533	365.000
360.560	209.264	365.000
505.366	182.152	366.000
504.940	182.364	366.000
505.202	181.538	366.000
506.936	180.465	366.000
506.820	179.966	366.000
306.361	260.770	367.000
305.652	261.427	367.000
306.200	261.081	367.000
420.097	233.623	368.000
421.033	234.179	368.000
420.415	234.048	368.000
419.872	234.479	368.000
419.684	235.271	368.000
419.662	235.335	368.000
419.014	235.010	368.000
417.949	234.507	368.000
418.902	235.546	368.000
420.015	234.164	368.000
421.433	233.928	368.000
422.425	233.529	368.000
423.082	232.886	368.000
421.896	234.426	368.000
421.164	233.804	368.000
565.734	291.695	369.000
565.263	292.366	369.000
565.619	291.546	369.000
566.366	292.992	369.000
370.031	259.663	370.000
369.562	259.218	370.000
369.902	259.680	370.000
369.795	259.430	370.000
369.732	258.849	370.000
369.817	259.391	370.000
370.039	259.063	370.000
369.652	259.159	370.000
369.536	259.263	370.000
369.905	258.709	370.000
369.785	259.710	370.000
369.614	259.338	370.000
369.571	259.331	370.000
370.030	259.183	370.000
369.907	258.824	370.000
369.913	259.230	370.000
369.313	258.832	370.000
369.574	259.529	370.000
532.974	320.001	371.000
532.406	319.827	371.000
530.038	318.513	371.000
531.114	319.211	371.000
529.625	319.518	371.000
527.494	321.157	371.000
525.420	321.521	371.000
525.659	321.479	371.000
193.916	229.386	372.000
193.139	229.217	372.000
194.915	227.468	372.000
195.156	227.043	372.000
194.815	228.382	372.000
195.705	228.641	372.000
195.057	227.555	372.000
195.491	227.037	372.000
410.593	150.145	373.000
410.348	149.353	373.000
411.314	149.362	373.000
409.780	149.684	373.000
408.733	150.163	373.000
409.366	151.276	373.000
410.320	151.451	373.000
379.563	305.657	374.000
379.380	305.480	374.000
444.949	221.835	375.000
444.197	220.599	375.000
445.262	222.353	375.000
440.059	328.074	376.000
439.746	329.284	376.000
440.601	329.009	376.000
441.297	329.781	376.000
441.052	330.601	376.000
440.572	330.628	376.000
439.980	330.706	376.000
439.403	331.142	376.000
565.366	293.334	377.000
565.170	292.248	377.000
559.217	322.347	378.000
558.498	321.327	378.000
558.596	321.162	378.000
558.601	320.357	378.000
558.329	320.341	378.000
406.222	167.668	379.000
405.872	167.175	379.000
405.495	167.256	379.000
405.417	167.382	379.000
406.071	166.290	379.000
379.312	305.352	380.000
380.125	305.482	380.000
379.273	305.232	380.000
379.441	305.885	380.000
379.515	305.122	380.000
379.723	305.681	380.000
379.061	305.873	380.000
379.065	305.576	380.000
379.286	305.790	380.000
502.881	247.940	381.000
502.852	247.049	381.000
448.833	304.139	382.000
[truncated: 56,447 more rows]
