# Supplementary material for: The transpeptidase PBP2 governs initial localization and activity of the major cell-wall synthesis machinery in E. coli
Source: eLife. 2020 Feb 20;9:e50629. doi: 10.7554/eLife.50629 (PMC7089770; doi:10.7554/eLife.50629)
Supplement: Source data 1. [file elife-50629-data1.zip › data/fast/PAmCherry/RodZdepl4h_1.txt]

X Y ID
37.957	142.566	1.000
37.925	140.984	1.000
37.327	141.019	1.000
37.153	140.531	1.000
37.081	141.400	1.000
33.883	192.234	2.000
33.300	191.388	2.000
32.738	191.061	2.000
33.393	191.266	2.000
34.234	191.259	2.000
34.678	191.763	2.000
119.459	100.051	3.000
119.919	101.132	3.000
119.736	100.896	3.000
119.259	101.549	3.000
119.554	101.570	3.000
119.390	101.529	3.000
120.207	101.408	3.000
120.252	101.939	3.000
119.960	102.426	3.000
120.094	103.020	3.000
120.326	103.311	3.000
118.487	103.722	3.000
118.335	104.413	3.000
118.611	104.560	3.000
119.229	104.358	3.000
121.278	103.495	3.000
120.573	103.089	3.000
45.860	228.431	4.000
46.187	228.408	4.000
46.126	227.119	4.000
45.631	226.117	4.000
45.926	226.526	4.000
47.331	227.051	4.000
46.122	226.551	4.000
46.075	226.486	4.000
61.573	257.565	5.000
61.737	257.276	5.000
65.227	283.818	6.000
66.080	282.729	6.000
247.244	104.203	7.000
246.588	104.720	7.000
246.285	104.277	7.000
246.500	103.488	7.000
247.725	102.299	7.000
246.567	102.999	7.000
176.585	226.285	8.000
176.691	226.623	8.000
176.219	226.873	8.000
175.925	227.575	8.000
175.505	227.426	8.000
175.784	227.026	8.000
228.344	224.422	9.000
228.857	225.073	9.000
226.689	223.987	9.000
270.344	199.974	10.000
270.129	200.004	10.000
270.667	199.884	10.000
270.632	200.084	10.000
270.763	200.000	10.000
270.800	199.767	10.000
270.976	199.861	10.000
270.933	200.035	10.000
270.527	199.790	10.000
270.997	200.294	10.000
270.825	199.924	10.000
270.747	200.154	10.000
358.783	139.187	11.000
358.803	139.986	11.000
381.651	145.155	12.000
381.370	145.029	12.000
309.847	261.648	13.000
309.638	261.282	13.000
310.439	260.326	13.000
475.654	206.980	14.000
475.910	207.312	14.000
536.205	204.120	15.000
537.188	204.414	15.000
537.547	204.416	15.000
537.484	204.782	15.000
536.552	205.420	15.000
444.886	343.757	16.000
444.153	342.965	16.000
443.975	342.355	16.000
443.910	342.525	16.000
117.518	71.517	17.000
117.830	71.969	17.000
116.843	72.105	17.000
116.124	72.014	17.000
115.739	72.195	17.000
214.806	142.966	18.000
214.324	142.601	18.000
274.465	79.431	19.000
275.452	78.896	19.000
277.357	79.679	19.000
475.206	217.412	20.000
475.174	217.405	20.000
476.138	217.416	20.000
476.551	217.694	20.000
476.835	217.462	20.000
476.702	217.556	20.000
476.755	218.220	20.000
249.633	282.355	21.000
249.710	281.266	21.000
249.866	282.296	21.000
249.692	282.115	21.000
249.070	281.788	21.000
250.229	281.601	21.000
298.797	264.023	22.000
299.374	262.824	22.000
400.026	199.375	23.000
399.601	199.617	23.000
399.670	200.344	23.000
400.037	201.509	23.000
400.260	201.963	23.000
401.901	201.875	23.000
441.381	211.569	24.000
440.738	212.266	24.000
440.880	211.363	24.000
441.331	211.590	24.000
128.734	140.577	25.000
129.374	139.790	25.000
118.659	182.336	26.000
118.880	184.428	26.000
118.391	183.378	26.000
117.601	181.056	26.000
116.523	180.709	26.000
116.309	180.701	26.000
115.768	181.163	26.000
178.878	203.659	27.000
179.433	202.021	27.000
163.005	71.959	28.000
162.621	71.869	28.000
162.453	71.880	28.000
161.321	71.518	28.000
161.928	71.320	28.000
37.301	266.475	29.000
36.391	267.280	29.000
169.727	138.259	30.000
170.254	138.608	30.000
170.478	140.435	30.000
168.521	139.331	30.000
353.412	251.948	31.000
353.257	251.596	31.000
353.069	251.591	31.000
409.827	178.000	32.000
409.107	178.002	32.000
408.316	178.856	32.000
407.099	177.895	32.000
308.585	376.765	33.000
308.001	375.477	33.000
454.950	239.697	34.000
455.991	240.843	34.000
454.667	242.056	34.000
454.527	243.096	34.000
454.220	243.731	34.000
454.689	241.564	34.000
454.316	241.625	34.000
454.379	240.836	34.000
456.718	309.422	35.000
457.376	309.663	35.000
457.147	309.474	35.000
459.143	309.870	35.000
459.910	310.937	35.000
134.174	127.459	36.000
133.042	126.424	36.000
129.515	138.394	37.000
128.397	138.022	37.000
176.827	150.084	38.000
176.009	151.816	38.000
298.671	262.842	39.000
298.621	261.154	39.000
298.992	261.848	39.000
310.968	322.211	40.000
310.879	320.123	40.000
535.107	229.549	41.000
535.197	229.719	41.000
535.320	229.390	41.000
535.396	229.336	41.000
535.302	229.369	41.000
535.663	229.491	41.000
534.644	229.270	41.000
115.058	71.800	42.000
115.600	71.447	42.000
115.574	72.692	42.000
115.425	73.124	42.000
115.853	72.803	42.000
42.342	209.495	43.000
41.827	210.982	43.000
215.057	139.504	44.000
216.875	137.806	44.000
218.646	137.328	44.000
218.892	137.000	44.000
218.352	137.672	44.000
219.002	137.997	44.000
219.119	136.832	44.000
176.858	151.942	45.000
176.742	153.508	45.000
178.184	155.092	45.000
213.037	295.992	46.000
212.051	296.616	46.000
149.695	186.655	47.000
150.111	188.198	47.000
150.000	188.813	47.000
484.174	220.640	48.000
483.479	220.375	48.000
116.022	180.341	49.000
115.233	180.109	49.000
114.718	180.297	49.000
298.772	263.702	50.000
298.264	264.362	50.000
178.559	138.782	51.000
178.354	138.110	51.000
178.620	138.072	51.000
179.443	137.011	51.000
179.169	136.496	51.000
66.615	280.221	52.000
66.269	280.339	52.000
66.901	280.473	52.000
475.987	216.950	53.000
476.139	216.937	53.000
475.139	216.044	53.000
484.747	223.509	54.000
484.815	223.723	54.000
484.758	224.345	54.000
484.594	223.931	54.000
484.230	224.160	54.000
484.516	224.641	54.000
354.379	250.857	55.000
353.759	250.509	55.000
534.995	229.677	56.000
535.017	229.608	56.000
535.607	229.603	56.000
535.802	229.596	56.000
534.673	230.113	56.000
535.080	229.565	56.000
37.594	111.819	57.000
37.907	111.820	57.000
37.273	112.713	57.000
140.415	264.976	58.000
140.308	264.969	58.000
140.550	264.733	58.000
139.913	264.023	58.000
141.606	264.091	58.000
231.665	225.802	59.000
232.382	225.241	59.000
233.067	224.449	59.000
391.045	298.826	60.000
390.720	298.868	60.000
391.371	298.633	60.000
391.443	298.938	60.000
390.951	298.268	60.000
390.433	298.764	60.000
391.130	299.031	60.000
390.995	299.078	60.000
57.506	149.129	61.000
56.290	148.834	61.000
56.148	149.182	61.000
56.947	150.246	61.000
57.059	149.992	61.000
57.162	150.224	61.000
56.697	150.421	61.000
38.670	111.791	62.000
38.327	111.531	62.000
270.460	199.701	63.000
270.460	199.919	63.000
475.222	213.901	64.000
475.001	214.455	64.000
474.839	214.349	64.000
474.938	215.371	64.000
474.599	215.034	64.000
474.580	216.088	64.000
474.384	216.852	64.000
474.739	216.432	64.000
474.212	216.660	64.000
473.718	217.353	64.000
473.235	217.424	64.000
232.064	223.095	65.000
230.766	223.376	65.000
230.442	223.443	65.000
229.541	223.199	65.000
61.562	386.265	66.000
60.987	386.541	66.000
502.028	169.361	67.000
502.072	169.503	67.000
502.752	170.057	67.000
74.093	185.634	68.000
75.054	185.293	68.000
181.541	208.010	69.000
182.836	207.564	69.000
182.602	207.173	69.000
534.759	229.559	70.000
534.601	229.732	70.000
535.209	230.045	70.000
534.833	230.179	70.000
535.404	229.430	70.000
534.608	229.552	70.000
534.634	229.498	70.000
123.261	54.133	71.000
123.114	54.224	71.000
123.281	54.316	71.000
122.993	54.130	71.000
123.153	54.625	71.000
287.812	104.085	72.000
287.986	103.823	72.000
420.284	313.631	73.000
421.236	313.272	73.000
421.766	312.874	73.000
401.083	228.126	74.000
400.123	227.042	74.000
182.627	201.623	75.000
180.438	201.904	75.000
179.368	201.818	75.000
464.505	331.489	76.000
464.387	331.961	76.000
465.275	331.637	76.000
378.510	128.596	77.000
379.356	128.333	77.000
180.187	201.796	78.000
180.629	200.438	78.000
179.409	201.112	78.000
179.240	201.854	78.000
89.369	95.990	79.000
89.719	95.675	79.000
88.723	95.890	79.000
60.730	227.743	80.000
60.841	227.986	80.000
153.462	41.911	81.000
152.242	43.277	81.000
152.717	44.088	81.000
152.965	42.115	81.000
152.286	41.322	81.000
152.427	41.820	81.000
153.815	42.515	81.000
124.281	100.731	82.000
124.364	101.748	82.000
359.168	430.700	83.000
359.026	431.353	83.000
358.791	431.547	83.000
359.975	431.197	83.000
331.624	206.597	84.000
334.378	205.342	84.000
335.654	205.434	84.000
335.361	205.585	84.000
177.967	252.361	85.000
176.639	252.000	85.000
365.334	431.632	86.000
365.388	431.475	86.000
160.721	217.679	87.000
160.969	218.381	87.000
161.325	219.464	87.000
458.497	338.788	88.000
457.170	337.820	88.000
457.180	337.399	88.000
457.307	337.699	88.000
236.938	217.368	89.000
237.155	217.772	89.000
236.911	217.712	89.000
456.667	337.666	90.000
457.173	338.013	90.000
456.669	336.958	90.000
457.247	337.442	90.000
456.466	337.283	90.000
456.300	337.400	90.000
456.847	337.417	90.000
456.398	337.931	90.000
456.650	337.305	90.000
91.380	113.726	91.000
93.706	114.018	91.000
423.726	122.900	92.000
423.855	122.665	92.000
176.285	104.397	93.000
175.267	104.600	93.000
175.156	104.763	93.000
174.743	104.818	93.000
175.263	105.515	93.000
175.131	105.036	93.000
174.672	104.634	94.000
175.065	104.868	94.000
175.579	104.707	94.000
119.671	214.949	95.000
120.626	216.210	95.000
120.912	216.553	95.000
121.734	216.356	95.000
62.510	326.627	96.000
62.217	326.557	96.000
61.897	325.883	96.000
129.259	246.990	97.000
129.695	245.938	97.000
130.732	246.591	97.000
176.830	315.657	98.000
176.349	316.317	98.000
176.018	316.085	98.000
176.294	316.525	98.000
176.441	317.002	98.000
176.118	316.270	98.000
176.271	315.962	98.000
175.832	316.993	98.000
175.925	316.131	98.000
175.213	316.296	98.000
425.776	343.819	99.000
425.748	343.597	99.000
425.407	344.300	99.000
423.842	342.604	99.000
424.741	342.230	99.000
425.547	341.926	99.000
423.968	341.576	99.000
421.961	341.274	99.000
423.554	339.992	99.000
422.915	337.915	99.000
423.561	336.760	99.000
424.078	336.251	99.000
423.735	336.129	99.000
424.689	335.645	99.000
35.938	212.370	100.000
35.436	212.145	100.000
34.618	212.966	100.000
34.015	212.261	100.000
72.773	252.040	101.000
71.029	253.951	101.000
231.869	234.562	102.000
232.367	235.141	102.000
231.839	235.337	102.000
231.085	234.928	102.000
230.749	234.519	102.000
250.714	302.402	103.000
250.497	302.119	103.000
250.551	302.526	103.000
318.058	322.333	104.000
318.581	325.790	104.000
477.952	260.765	105.000
478.751	260.782	105.000
466.349	229.012	106.000
466.452	228.715	106.000
465.862	229.086	106.000
70.989	253.681	107.000
70.558	254.214	107.000
311.509	156.349	108.000
311.190	156.574	108.000
310.297	157.376	108.000
309.567	157.472	108.000
430.521	276.243	109.000
431.300	276.226	109.000
431.237	276.134	109.000
430.998	275.718	109.000
429.512	275.726	109.000
429.905	275.897	109.000
429.703	276.021	109.000
429.348	276.062	109.000
428.979	274.551	109.000
428.614	275.108	109.000
462.552	336.951	110.000
462.723	338.247	110.000
316.838	322.079	111.000
316.588	322.741	111.000
317.635	323.670	111.000
452.412	335.419	112.000
453.179	334.756	112.000
452.901	333.823	112.000
452.693	334.462	112.000
382.563	337.068	113.000
381.324	335.797	113.000
335.089	348.640	114.000
335.167	349.215	114.000
335.012	350.179	114.000
335.236	350.208	114.000
336.365	351.139	114.000
336.893	350.813	114.000
495.347	223.657	115.000
495.744	222.515	115.000
495.779	223.459	115.000
495.360	223.311	115.000
495.149	223.002	115.000
495.118	222.783	115.000
495.093	222.958	115.000
460.943	338.114	116.000
460.816	338.016	116.000
175.557	315.389	117.000
175.815	314.571	117.000
175.143	313.830	117.000
173.968	314.796	117.000
174.448	315.179	117.000
174.535	315.096	117.000
453.005	334.489	118.000
452.965	334.848	118.000
453.248	334.605	118.000
453.593	334.457	118.000
152.805	184.661	119.000
151.927	185.851	119.000
151.600	185.431	119.000
151.540	185.704	119.000
151.458	185.891	119.000
152.643	185.356	119.000
382.115	335.487	120.000
382.183	335.108	120.000
382.178	334.433	120.000
453.521	335.484	121.000
452.997	335.982	121.000
452.959	335.412	121.000
453.249	336.284	121.000
453.103	335.490	121.000
453.108	335.738	121.000
335.622	350.859	122.000
335.940	350.570	122.000
335.272	350.976	122.000
149.834	186.130	123.000
150.131	186.274	123.000
150.908	187.097	123.000
149.948	187.061	123.000
150.653	186.901	123.000
150.379	187.260	123.000
150.134	186.861	123.000
149.598	186.010	123.000
149.092	184.739	123.000
148.910	185.171	123.000
335.847	350.759	124.000
335.648	351.273	124.000
417.749	258.636	125.000
418.212	257.669	125.000
452.486	335.485	126.000
452.312	334.943	126.000
454.359	334.766	126.000
454.180	334.739	126.000
454.058	334.379	126.000
453.975	334.915	126.000
453.489	334.730	126.000
454.091	333.562	126.000
454.327	334.558	126.000
418.716	257.931	127.000
416.758	257.707	127.000
416.475	258.196	127.000
415.817	258.248	127.000
416.130	257.895	127.000
416.308	258.551	127.000
415.878	258.923	127.000
415.901	259.161	127.000
416.081	258.574	127.000
415.286	257.954	127.000
416.130	257.148	127.000
454.486	334.865	128.000
454.381	334.580	128.000
454.123	334.604	128.000
454.108	335.013	128.000
453.976	334.473	128.000
454.854	334.566	128.000
454.002	334.135	129.000
454.056	333.954	129.000
302.489	156.333	130.000
304.409	155.975	130.000
305.995	155.103	130.000
306.459	154.341	130.000
308.241	154.362	130.000
307.113	154.421	130.000
307.100	154.328	130.000
453.865	333.989	131.000
453.784	333.343	131.000
453.607	333.671	131.000
453.663	333.507	131.000
453.652	333.716	131.000
453.232	334.160	131.000
453.862	334.466	132.000
453.749	334.362	132.000
453.359	336.281	132.000
453.482	336.957	132.000
357.651	160.995	133.000
356.601	162.594	133.000
355.920	163.122	133.000
355.055	164.076	133.000
352.321	164.532	133.000
352.837	165.497	133.000
353.962	163.910	133.000
180.746	146.967	134.000
180.990	146.392	134.000
181.396	146.619	134.000
346.543	129.760	135.000
346.173	129.696	135.000
229.114	226.363	136.000
228.707	225.733	136.000
228.821	226.542	136.000
227.385	225.812	136.000
474.562	230.528	137.000
473.992	230.448	137.000
474.193	230.923	137.000
366.067	161.331	138.000
368.342	162.478	138.000
503.804	262.329	139.000
502.640	263.624	139.000
501.770	261.318	139.000
248.217	101.805	140.000
247.799	101.699	140.000
313.010	34.450	141.000
312.002	35.855	141.000
546.193	209.379	142.000
545.064	209.643	142.000
105.203	200.193	143.000
103.816	200.808	143.000
104.716	200.519	143.000
54.597	146.509	144.000
55.186	145.774	144.000
55.489	145.349	144.000
55.467	145.587	144.000
56.457	145.832	144.000
55.253	147.874	144.000
55.245	148.796	144.000
308.502	155.537	145.000
309.112	155.080	145.000
310.095	156.578	145.000
309.737	156.146	145.000
309.442	155.574	145.000
309.212	154.698	145.000
309.526	155.098	145.000
374.696	394.954	146.000
374.245	394.956	146.000
517.354	198.203	147.000
517.604	197.709	147.000
517.388	196.772	147.000
518.272	195.949	147.000
448.782	330.710	148.000
448.747	331.188	148.000
448.852	331.337	148.000
449.598	330.457	148.000
450.265	330.571	148.000
450.469	330.465	148.000
374.660	394.855	149.000
375.207	394.635	149.000
374.723	394.109	149.000
374.865	393.873	149.000
374.800	394.315	149.000
374.677	393.432	149.000
374.887	393.498	149.000
374.878	393.249	149.000
149.264	251.379	150.000
147.789	250.260	150.000
148.213	250.646	150.000
147.044	251.268	150.000
373.751	392.617	151.000
374.144	392.110	151.000
375.425	391.789	151.000
374.825	391.020	151.000
146.447	252.002	152.000
145.437	251.741	152.000
144.692	251.424	152.000
297.998	106.616	153.000
298.013	107.696	153.000
374.765	391.390	154.000
375.079	391.534	154.000
374.684	391.344	154.000
374.871	391.507	154.000
374.834	389.899	154.000
375.072	390.257	154.000
375.349	390.786	154.000
374.841	391.944	154.000
374.037	391.510	154.000
373.407	391.761	154.000
314.837	42.021	155.000
314.980	41.698	155.000
315.217	42.012	155.000
66.385	388.133	156.000
66.709	388.338	156.000
66.981	388.599	156.000
67.266	387.981	156.000
66.985	387.830	157.000
67.068	387.809	157.000
66.673	387.619	157.000
144.503	206.897	158.000
144.344	207.157	158.000
144.570	207.265	158.000
144.852	206.973	158.000
144.570	207.026	158.000
144.561	207.063	158.000
144.252	207.079	158.000
144.427	206.991	158.000
144.208	207.270	158.000
144.324	206.992	158.000
252.557	57.880	159.000
253.647	56.839	159.000
144.319	206.976	160.000
144.752	206.692	160.000
144.506	206.658	160.000
144.260	207.067	160.000
144.146	206.944	160.000
144.293	207.062	160.000
144.044	206.860	160.000
144.401	206.998	161.000
144.509	206.839	161.000
144.381	207.144	161.000
336.766	112.563	162.000
339.539	111.837	162.000
144.552	206.594	163.000
144.467	206.975	163.000
266.680	45.754	164.000
266.448	46.343	164.000
144.510	207.147	165.000
144.279	207.148	165.000
144.440	206.581	165.000
144.772	206.684	165.000
144.253	206.697	166.000
144.364	206.925	166.000
144.513	206.940	166.000
143.964	206.909	167.000
143.901	206.990	167.000
385.309	198.475	168.000
386.687	196.975	168.000
386.530	195.734	168.000
455.258	142.768	169.000
455.004	142.059	169.000
455.293	144.055	169.000
456.415	144.795	169.000
453.225	144.198	169.000
452.287	144.135	169.000
502.856	160.524	170.000
502.887	160.662	170.000
502.624	160.035	170.000
502.812	161.033	170.000
437.920	344.290	171.000
438.268	344.713	171.000
438.572	344.683	171.000
438.399	344.183	171.000
437.607	344.188	171.000
437.842	343.401	171.000
514.601	173.241	172.000
514.827	172.859	172.000
514.691	173.236	172.000
514.510	172.842	172.000
513.777	172.270	172.000
513.592	171.180	172.000
513.357	171.071	172.000
513.576	171.841	172.000
514.529	172.498	172.000
454.095	349.007	173.000
454.943	349.885	173.000
454.129	350.347	173.000
282.496	161.870	174.000
282.415	162.193	174.000
282.547	162.240	174.000
282.484	162.817	174.000
282.505	162.501	174.000
282.388	162.078	174.000
282.317	162.321	174.000
396.433	304.471	175.000
395.870	304.839	175.000
395.753	304.710	175.000
395.552	304.705	175.000
395.393	304.060	175.000
447.918	146.427	176.000
447.416	147.349	176.000
449.829	144.631	176.000
448.774	143.745	176.000
450.082	144.217	176.000
416.181	262.867	177.000
415.389	262.083	177.000
504.895	199.618	178.000
505.429	199.457	178.000
504.550	199.216	178.000
452.506	351.888	179.000
451.415	351.222	179.000
252.793	205.335	180.000
251.715	206.389	180.000
250.643	205.864	180.000
251.055	205.153	180.000
376.392	166.920	181.000
376.300	167.137	181.000
234.029	100.508	182.000
234.157	99.784	182.000
500.489	176.346	183.000
500.017	176.134	183.000
500.091	175.995	183.000
234.015	100.750	184.000
233.950	100.355	184.000
233.727	100.357	184.000
376.599	166.347	185.000
377.045	166.162	185.000
158.782	198.233	186.000
158.458	198.082	186.000
214.361	329.958	187.000
213.608	329.954	187.000
213.317	329.918	187.000
211.716	329.882	187.000
211.685	328.981	187.000
279.003	327.560	188.000
279.025	327.818	188.000
444.658	365.053	189.000
443.726	365.776	189.000
27.760	193.934	190.000
27.283	194.508	190.000
27.190	193.912	191.000
27.237	193.429	191.000
197.397	321.021	192.000
197.580	322.197	192.000
306.843	380.896	193.000
307.479	380.184	193.000
183.698	334.241	194.000
184.117	333.585	194.000
183.523	333.238	195.000
183.524	332.755	195.000
183.170	332.888	195.000
182.976	331.946	195.000
182.143	331.727	195.000
181.948	332.264	195.000
180.930	332.588	195.000
181.532	332.507	195.000
130.476	276.551	196.000
130.167	276.276	196.000
456.702	258.991	197.000
456.942	259.022	197.000
456.846	258.578	197.000
456.560	258.828	197.000
456.593	258.616	197.000
456.846	258.716	197.000
128.902	276.106	198.000
128.300	276.602	198.000
127.363	275.431	198.000
127.031	275.114	199.000
127.535	275.252	199.000
127.795	274.865	199.000
331.595	352.221	200.000
331.044	351.080	200.000
127.599	274.600	201.000
128.322	274.644	201.000
128.965	274.347	201.000
129.365	274.396	201.000
187.316	305.430	202.000
187.908	305.736	202.000
187.000	305.568	202.000
187.277	305.873	202.000
187.645	305.837	202.000
274.520	117.475	203.000
274.241	117.526	203.000
274.114	117.712	203.000
274.436	117.630	203.000
187.909	305.719	204.000
188.282	305.648	204.000
189.057	305.028	204.000
188.625	305.416	204.000
188.704	305.698	204.000
188.246	304.867	204.000
188.646	305.111	204.000
187.867	305.841	205.000
187.875	305.798	205.000
187.721	305.682	205.000
189.000	304.619	205.000
188.894	304.502	205.000
187.202	305.212	206.000
187.130	304.572	206.000
38.595	361.514	207.000
38.451	360.690	207.000
356.470	125.993	208.000
356.964	125.899	208.000
356.681	126.217	208.000
356.457	125.861	208.000
243.205	322.574	209.000
243.017	322.373	209.000
502.883	207.825	210.000
503.097	208.105	210.000
7.055	187.814	211.000
6.412	187.742	211.000
80.955	98.171	212.000
81.260	99.031	212.000
70.720	137.703	213.000
69.228	136.712	213.000
69.311	135.912	213.000
115.656	142.933	214.000
116.038	143.297	214.000
220.979	80.194	215.000
220.160	79.927	215.000
219.227	79.990	215.000
218.555	81.668	215.000
217.294	82.518	215.000
214.723	80.506	215.000
214.201	80.279	215.000
118.483	260.856	216.000
118.814	260.672	216.000
118.901	260.379	216.000
155.604	239.185	217.000
155.530	238.953	217.000
125.149	288.889	218.000
125.324	288.870	218.000
124.809	287.778	218.000
124.816	288.196	218.000
124.318	288.235	218.000
213.663	235.035	219.000
213.417	235.253	219.000
212.507	234.913	219.000
348.852	114.178	220.000
346.193	116.224	220.000
291.712	220.071	221.000
292.100	219.633	221.000
251.385	300.378	222.000
253.160	300.559	222.000
509.836	202.434	223.000
511.835	202.193	223.000
437.068	305.135	224.000
436.972	304.821	224.000
501.290	280.460	225.000
501.901	280.962	225.000
502.014	281.441	225.000
500.988	281.279	225.000
501.055	280.853	225.000
142.392	121.634	226.000
142.848	122.444	226.000
142.630	121.184	226.000
141.342	122.126	226.000
142.514	123.888	226.000
143.742	122.592	226.000
186.802	266.440	227.000
187.613	266.304	227.000
188.347	265.811	227.000
370.147	149.150	228.000
370.838	148.354	228.000
407.028	317.415	229.000
406.452	317.207	229.000
241.769	58.030	230.000
242.404	57.245	230.000
241.941	57.779	230.000
241.672	57.769	230.000
128.455	300.882	231.000
128.288	301.421	231.000
273.568	181.689	232.000
272.788	181.775	232.000
308.033	242.327	233.000
307.059	242.181	233.000
307.157	242.306	233.000
307.349	244.207	233.000
460.146	167.325	234.000
459.861	166.332	234.000
460.298	166.073	234.000
459.830	167.208	234.000
459.656	167.802	234.000
459.726	168.019	234.000
115.870	142.622	235.000
115.431	142.607	235.000
115.920	142.266	235.000
116.322	142.965	235.000
115.410	142.537	235.000
115.881	143.065	235.000
115.824	142.841	235.000
115.622	142.481	235.000
305.745	167.721	236.000
306.577	167.206	236.000
291.225	220.125	237.000
292.155	218.807	237.000
460.222	268.230	238.000
460.621	268.018	238.000
217.938	207.095	239.000
218.730	206.613	239.000
368.947	147.699	240.000
369.614	148.005	240.000
369.957	148.841	240.000
369.774	148.216	240.000
369.055	150.204	240.000
368.279	150.512	240.000
367.761	149.943	240.000
367.962	150.598	240.000
367.232	150.290	240.000
366.827	149.956	240.000
218.703	386.997	241.000
216.377	381.248	241.000
214.259	376.521	241.000
213.579	375.760	241.000
256.913	335.684	242.000
254.952	334.750	242.000
254.853	334.045	242.000
253.583	335.013	242.000
253.284	332.957	242.000
254.821	333.380	242.000
510.850	216.384	243.000
511.066	216.699	243.000
511.215	216.978	243.000
511.290	216.960	243.000
175.293	138.323	244.000
175.465	138.576	244.000
174.304	138.862	244.000
48.397	207.936	245.000
47.346	207.571	245.000
147.833	156.253	246.000
148.033	156.430	246.000
230.460	147.915	247.000
231.494	147.918	247.000
232.615	149.070	247.000
234.189	149.139	247.000
234.201	148.948	247.000
233.206	149.318	247.000
233.611	150.050	247.000
234.873	150.592	247.000
235.469	150.019	247.000
436.729	298.524	248.000
436.124	298.555	248.000
476.474	334.534	249.000
474.993	332.884	249.000
305.965	163.280	250.000
305.403	163.056	250.000
304.099	162.079	250.000
303.344	161.206	250.000
302.312	161.874	250.000
304.579	163.231	250.000
371.062	107.671	251.000
370.890	107.853	251.000
371.005	108.465	251.000
307.700	307.987	252.000
306.918	306.654	252.000
549.240	202.616	253.000
549.093	202.451	253.000
549.055	202.676	253.000
548.915	203.498	253.000
549.129	203.859	253.000
548.931	203.935	253.000
548.501	203.647	253.000
547.863	203.176	253.000
141.484	123.069	254.000
142.029	124.000	254.000
322.464	136.046	255.000
322.897	135.802	255.000
322.122	135.824	255.000
524.611	238.725	256.000
524.637	239.417	256.000
524.201	238.878	256.000
505.647	285.010	257.000
504.906	284.329	257.000
504.756	284.428	257.000
173.482	137.563	258.000
172.954	138.791	258.000
455.519	231.800	259.000
456.646	232.161	259.000
458.312	231.869	259.000
148.939	156.308	260.000
148.978	156.509	260.000
330.920	349.480	261.000
331.748	350.197	261.000
331.821	349.915	261.000
524.851	239.330	262.000
524.867	239.642	262.000
524.717	239.031	262.000
537.139	190.980	263.000
537.631	191.321	263.000
535.809	190.232	263.000
195.703	265.257	264.000
196.846	266.095	264.000
199.125	107.771	265.000
199.554	108.513	265.000
200.332	110.294	265.000
533.746	188.010	266.000
533.737	188.050	266.000
548.888	202.946	267.000
548.667	202.997	267.000
548.609	202.744	267.000
548.527	202.512	267.000
522.228	237.407	268.000
522.748	237.673	268.000
521.170	237.006	268.000
519.527	237.111	268.000
519.032	237.116	268.000
519.469	236.192	268.000
519.982	236.670	268.000
520.422	236.997	268.000
520.858	237.427	268.000
520.581	236.904	268.000
520.490	236.693	268.000
522.100	237.480	268.000
523.577	238.457	268.000
524.327	238.426	268.000
421.661	125.982	269.000
421.510	126.176	269.000
125.308	247.945	270.000
125.200	248.243	270.000
125.322	247.756	270.000
124.940	247.700	270.000
125.503	247.738	270.000
125.319	247.900	270.000
548.403	202.629	271.000
548.647	202.798	271.000
548.873	202.184	271.000
548.299	202.205	271.000
548.248	202.059	271.000
148.430	155.242	272.000
149.504	153.825	272.000
148.936	154.320	272.000
296.328	231.375	273.000
295.407	230.833	273.000
250.506	279.573	274.000
250.671	279.919	274.000
435.908	298.650	275.000
436.782	299.045	275.000
435.231	298.676	275.000
90.920	127.934	276.000
90.740	127.849	276.000
90.844	128.090	276.000
90.628	127.980	276.000
100.504	220.988	277.000
101.242	221.166	277.000
100.752	223.796	277.000
100.845	225.252	277.000
124.827	248.386	278.000
125.205	247.880	278.000
125.437	247.921	278.000
545.237	227.920	279.000
545.246	226.509	279.000
544.850	227.443	279.000
234.392	93.895	280.000
234.350	93.062	280.000
234.695	93.577	280.000
436.422	299.071	281.000
436.382	298.961	281.000
436.663	298.377	281.000
306.696	239.002	282.000
307.155	239.465	282.000
263.519	152.151	283.000
264.126	153.117	283.000
264.153	153.562	283.000
264.097	153.560	283.000
263.126	153.206	283.000
263.383	153.836	283.000
571.069	202.097	284.000
571.756	201.617	284.000
291.357	220.019	285.000
291.805	220.079	285.000
532.260	215.406	286.000
532.553	217.725	286.000
532.801	216.026	286.000
535.258	215.323	286.000
534.670	212.771	286.000
251.487	280.048	287.000
251.695	279.820	287.000
251.361	279.594	287.000
360.394	199.237	288.000
359.233	199.600	288.000
226.520	215.442	289.000
225.366	215.835	289.000
226.096	216.970	289.000
225.237	217.378	289.000
223.715	218.549	289.000
223.354	218.143	289.000
224.116	217.082	289.000
224.381	216.856	289.000
226.057	216.554	289.000
369.813	200.942	290.000
370.301	199.182	290.000
369.404	198.970	290.000
99.239	223.882	291.000
100.533	222.806	291.000
436.049	297.811	292.000
436.541	298.077	292.000
530.120	213.827	293.000
530.385	215.177	293.000
126.542	300.779	294.000
126.547	300.175	294.000
127.620	301.312	294.000
129.312	301.438	294.000
137.533	236.036	295.000
136.785	235.647	295.000
318.022	295.926	296.000
319.036	296.833	296.000
318.435	296.783	296.000
317.772	297.349	296.000
381.531	422.550	297.000
381.434	420.819	297.000
382.388	420.787	297.000
383.104	420.457	297.000
383.447	152.033	298.000
383.690	151.133	298.000
384.039	149.704	298.000
387.155	150.429	298.000
387.044	151.699	298.000
387.702	151.097	298.000
384.677	147.441	298.000
384.479	145.962	298.000
384.556	146.384	298.000
383.240	144.945	298.000
383.379	145.047	298.000
385.024	144.606	298.000
386.683	143.320	298.000
436.208	298.768	299.000
436.027	298.910	299.000
218.017	278.767	300.000
218.380	278.903	300.000
217.753	279.216	300.000
216.459	279.241	300.000
216.831	279.721	300.000
217.882	279.775	300.000
294.844	269.330	301.000
293.999	268.800	301.000
449.543	333.558	302.000
450.366	333.982	302.000
449.840	334.206	302.000
448.797	333.976	302.000
447.238	333.480	302.000
447.629	335.024	302.000
116.731	196.196	303.000
117.207	196.069	303.000
117.075	196.588	304.000
116.639	196.098	304.000
117.126	196.356	304.000
548.861	204.173	305.000
549.024	203.967	305.000
217.942	227.642	306.000
217.574	228.098	306.000
217.398	227.522	307.000
217.452	227.253	307.000
134.569	211.069	308.000
134.764	210.986	308.000
134.827	210.765	308.000
218.087	227.719	309.000
217.724	227.567	309.000
299.459	236.407	310.000
300.298	239.232	310.000
325.947	313.519	311.000
324.255	312.567	311.000
269.682	85.382	312.000
270.478	85.856	312.000
217.807	227.725	313.000
217.134	226.889	313.000
480.860	174.454	314.000
480.396	174.219	314.000
481.349	174.648	314.000
481.889	174.664	314.000
481.624	174.889	314.000
483.898	173.652	314.000
37.151	142.719	315.000
36.987	141.605	315.000
21.397	195.115	316.000
20.222	195.648	316.000
104.704	107.048	317.000
104.579	105.855	317.000
104.601	105.008	317.000
103.695	122.615	318.000
102.937	122.341	318.000
102.568	122.017	318.000
102.985	121.656	318.000
92.459	157.537	319.000
92.264	158.106	319.000
91.458	157.660	319.000
92.742	157.026	319.000
4.089	328.360	320.000
4.595	328.650	320.000
4.598	328.678	320.000
3.809	328.402	320.000
4.551	328.337	320.000
4.303	328.725	320.000
94.412	259.932	321.000
94.844	259.434	321.000
95.263	259.998	321.000
94.804	259.656	321.000
95.109	259.047	321.000
95.407	258.920	321.000
95.484	259.044	321.000
95.373	259.020	321.000
95.925	258.563	321.000
95.489	257.965	321.000
96.288	258.309	321.000
134.620	261.580	322.000
134.100	260.358	322.000
133.313	261.298	322.000
133.478	262.264	322.000
134.397	263.723	322.000
133.731	264.320	322.000
133.756	264.220	322.000
127.269	299.134	323.000
127.380	298.828	323.000
127.730	298.944	323.000
128.273	298.457	323.000
127.859	298.589	323.000
128.279	298.523	323.000
127.076	298.026	323.000
127.232	297.387	323.000
127.218	296.996	323.000
127.887	296.854	323.000
127.790	296.913	323.000
146.104	314.782	324.000
146.106	314.448	324.000
185.001	277.133	325.000
185.083	276.089	325.000
186.007	274.797	325.000
184.544	274.922	325.000
184.249	274.736	325.000
183.121	274.116	325.000
182.405	273.335	325.000
182.243	273.888	325.000
182.191	273.674	325.000
182.183	273.316	325.000
199.536	297.332	326.000
199.138	297.496	326.000
199.725	297.492	326.000
199.231	297.865	326.000
198.847	297.554	326.000
198.888	297.272	326.000
198.703	296.810	326.000
198.570	297.145	326.000
198.749	296.871	326.000
198.909	297.053	326.000
198.873	297.070	326.000
315.213	178.942	327.000
314.955	179.533	327.000
292.564	236.131	328.000
292.147	235.719	328.000
292.418	235.913	328.000
291.633	234.865	328.000
291.866	234.653	328.000
290.991	233.653	328.000
418.357	197.121	329.000
418.243	196.825	329.000
417.767	197.490	329.000
424.206	303.264	330.000
425.243	303.464	330.000
453.113	266.795	331.000
452.407	266.020	331.000
453.177	265.592	331.000
452.155	266.563	331.000
451.508	266.913	331.000
451.011	267.695	331.000
450.880	267.445	331.000
450.533	267.507	331.000
451.542	267.396	331.000
451.498	267.831	331.000
18.088	152.978	332.000
16.992	153.097	332.000
219.979	274.016	333.000
218.173	273.307	333.000
218.015	272.718	333.000
217.894	272.169	333.000
217.537	272.932	333.000
216.978	273.349	333.000
216.796	273.560	333.000
216.140	273.962	333.000
215.404	274.324	333.000
215.530	274.418	333.000
217.336	273.999	333.000
217.011	274.643	333.000
217.941	275.202	333.000
218.290	275.382	333.000
218.116	275.789	333.000
218.378	275.197	333.000
218.974	275.141	333.000
217.761	274.507	333.000
218.309	274.640	333.000
218.751	274.463	333.000
219.057	274.609	333.000
219.042	275.239	333.000
218.716	276.163	333.000
218.494	277.460	333.000
218.745	277.266	333.000
217.424	277.492	333.000
217.436	277.866	333.000
216.891	276.454	333.000
216.949	277.392	333.000
216.741	278.627	333.000
216.394	278.209	333.000
215.890	277.709	333.000
216.167	278.689	333.000
216.075	278.365	333.000
214.941	277.816	333.000
214.880	278.275	333.000
215.434	277.596	333.000
215.941	278.059	333.000
217.409	278.084	333.000
216.608	277.710	333.000
216.017	276.780	333.000
216.147	275.961	333.000
216.929	274.950	333.000
217.049	274.641	333.000
217.464	275.022	333.000
538.877	240.362	334.000
538.829	241.051	334.000
253.843	132.056	335.000
253.912	132.512	335.000
253.903	132.447	335.000
253.685	132.545	335.000
254.261	131.966	335.000
254.302	131.960	335.000
254.106	132.170	335.000
253.731	132.988	335.000
254.174	132.787	335.000
253.947	132.054	335.000
253.426	131.587	335.000
253.094	131.563	335.000
252.348	131.731	335.000
251.270	132.438	335.000
250.859	131.585	335.000
251.594	130.937	335.000
250.128	131.536	335.000
250.867	131.761	335.000
251.743	133.003	335.000
252.462	132.289	335.000
252.874	132.254	335.000
252.696	132.237	335.000
291.428	95.316	336.000
291.823	95.141	336.000
293.229	94.939	336.000
294.546	94.513	336.000
258.989	367.602	337.000
259.133	367.607	337.000
258.733	366.808	337.000
258.190	366.826	337.000
258.315	366.476	337.000
256.494	365.836	337.000
415.700	207.265	338.000
415.536	207.797	338.000
415.738	207.526	338.000
548.284	229.835	339.000
547.316	230.213	339.000
547.948	229.381	339.000
547.752	229.272	339.000
547.582	229.366	339.000
314.495	259.539	340.000
314.750	258.927	340.000
393.828	203.580	341.000
394.778	203.615	341.000
394.348	203.980	341.000
393.821	203.973	341.000
394.649	203.436	341.000
394.647	204.380	341.000
394.522	204.737	341.000
394.566	203.996	341.000
395.191	203.325	341.000
395.467	203.315	341.000
394.816	204.436	341.000
395.015	204.862	341.000
396.239	205.074	341.000
395.847	204.249	341.000
396.601	203.200	341.000
396.379	203.088	341.000
397.588	201.942	341.000
397.510	200.780	341.000
203.710	234.092	342.000
203.296	233.939	342.000
203.541	233.933	342.000
204.186	233.864	342.000
204.389	233.247	342.000
203.819	233.160	342.000
536.956	243.060	343.000
537.222	243.301	343.000
102.563	123.594	344.000
102.150	123.574	344.000
101.974	124.186	344.000
101.817	124.396	344.000
101.421	124.252	344.000
101.162	124.110	344.000
101.983	123.634	344.000
101.363	124.065	344.000
101.718	124.481	344.000
101.785	124.414	344.000
102.034	123.888	344.000
101.930	124.212	344.000
314.945	177.879	345.000
315.165	176.084	345.000
35.376	251.236	346.000
35.576	251.725	346.000
33.605	252.154	346.000
33.863	252.101	346.000
290.526	233.411	347.000
291.159	234.615	347.000
132.489	264.562	348.000
131.613	262.806	348.000
132.533	262.032	348.000
133.042	261.196	348.000
133.028	260.588	348.000
134.555	259.610	348.000
135.028	259.093	348.000
135.360	259.138	348.000
135.989	259.425	348.000
135.661	259.767	348.000
135.140	259.107	348.000
5.542	329.540	349.000
5.358	329.396	349.000
285.451	243.382	350.000
285.658	244.207	350.000
285.658	243.827	350.000
281.771	503.738	351.000
281.211	504.319	351.000
451.656	267.094	352.000
452.067	267.476	352.000
451.183	267.991	352.000
5.544	329.582	353.000
6.746	329.966	353.000
6.657	330.427	353.000
6.553	329.672	353.000
6.421	329.860	353.000
279.959	504.856	354.000
283.040	502.922	354.000
286.192	243.192	355.000
287.469	243.618	355.000
-48.475	252.896	356.000
-48.462	254.068	356.000
-48.775	253.688	356.000
-49.618	254.103	356.000
454.036	266.943	357.000
455.532	266.082	357.000
355.466	140.546	358.000
355.112	139.548	358.000
288.259	242.584	359.000
288.778	241.927	359.000
396.751	201.875	360.000
396.268	202.021	360.000
396.776	202.518	360.000
397.020	202.123	360.000
396.809	202.779	360.000
396.982	201.809	360.000
397.856	201.157	360.000
74.429	111.587	361.000
74.997	111.024	361.000
76.024	111.485	361.000
75.726	112.193	361.000
75.374	113.510	361.000
75.849	113.046	361.000
76.480	111.710	361.000
323.539	269.922	362.000
322.667	270.088	362.000
428.563	403.683	363.000
428.756	401.727	363.000
216.069	276.064	364.000
216.061	275.388	364.000
215.610	275.719	364.000
214.884	276.114	364.000
236.535	93.120	365.000
236.698	93.008	365.000
214.289	276.025	366.000
214.871	276.767	366.000
215.439	277.151	366.000
368.920	396.991	367.000
368.358	396.136	367.000
366.993	396.005	367.000
366.928	395.238	367.000
366.593	394.320	367.000
74.834	131.303	368.000
74.220	132.585	368.000
215.872	275.769	369.000
215.899	275.140	369.000
498.738	155.072	370.000
499.491	155.465	370.000
182.569	168.214	371.000
182.400	168.688	371.000
182.622	168.575	371.000
182.497	168.638	371.000
182.686	168.758	371.000
28.070	179.589	372.000
27.867	179.516	372.000
27.572	179.585	372.000
488.699	295.969	373.000
489.741	295.963	373.000
488.818	295.917	373.000
166.645	247.067	374.000
167.668	246.621	374.000
217.468	458.110	375.000
217.593	457.806	375.000
217.770	458.404	375.000
216.742	458.065	375.000
217.979	458.838	376.000
218.227	459.831	376.000
219.463	458.783	376.000
219.295	458.436	376.000
218.948	457.686	376.000
219.469	457.371	376.000
219.304	457.059	376.000
219.734	456.103	376.000
219.720	455.452	376.000
219.971	455.644	376.000
221.741	454.833	377.000
222.619	455.589	377.000
222.906	455.809	377.000
377.562	401.665	378.000
377.403	402.005	378.000
376.839	401.694	378.000
223.186	454.880	379.000
222.944	455.029	379.000
222.969	454.530	379.000
237.945	88.140	380.000
237.844	87.644	380.000
221.844	454.942	381.000
223.036	454.733	381.000
243.644	193.475	382.000
242.400	192.718	382.000
242.073	191.564	382.000
241.628	191.586	382.000
241.310	191.842	382.000
196.633	306.145	383.000
197.072	306.243	383.000
196.309	306.638	383.000
565.217	195.493	384.000
565.241	195.977	384.000
566.846	197.236	384.000
60.157	265.111	385.000
59.264	265.704	385.000
57.956	265.799	385.000
102.814	298.873	386.000
103.315	299.231	386.000
318.443	301.969	387.000
317.225	300.890	387.000
320.573	325.218	388.000
320.748	323.582	388.000
319.927	322.741	388.000
320.129	323.130	388.000
319.277	323.211	388.000
318.618	324.172	388.000
297.815	107.271	389.000
298.119	107.622	389.000
234.590	264.615	390.000
234.528	264.702	390.000
234.535	264.479	390.000
234.493	265.103	390.000
235.178	264.943	390.000
236.878	250.341	391.000
237.061	250.416	391.000
237.084	250.481	391.000
237.044	249.762	391.000
236.721	249.501	391.000
237.290	249.431	391.000
237.740	249.734	391.000
237.669	250.327	391.000
238.393	250.982	391.000
322.247	448.560	392.000
321.978	449.255	392.000
321.543	449.177	392.000
321.971	450.404	392.000
322.182	450.515	392.000
321.106	450.371	392.000
321.109	449.837	392.000
319.758	449.691	392.000
427.916	417.380	393.000
428.967	417.902	393.000
-23.537	252.147	394.000
-23.672	252.270	394.000
299.629	107.152	395.000
299.050	105.761	395.000
298.990	106.239	395.000
299.750	106.585	395.000
235.051	264.837	396.000
234.638	264.363	396.000
234.848	264.917	396.000
234.739	264.661	396.000
234.881	264.439	396.000
234.407	264.851	396.000
235.093	264.854	396.000
234.847	265.095	396.000
163.095	152.551	397.000
161.817	153.581	397.000
162.894	153.231	397.000
225.972	179.948	398.000
226.557	181.304	398.000
226.506	180.667	398.000
227.503	181.222	398.000
-23.942	252.372	399.000
-24.542	254.243	399.000
443.087	138.511	400.000
443.312	139.094	400.000
318.817	322.932	401.000
317.491	323.435	401.000
317.523	323.644	401.000
486.656	195.567	402.000
485.327	195.794	402.000
483.688	195.907	402.000
300.399	108.100	403.000
299.910	107.771	403.000
465.372	211.455	404.000
465.081	211.640	404.000
463.835	210.964	404.000
319.802	449.586	405.000
320.415	449.429	405.000
495.618	279.699	406.000
496.054	279.480	406.000
462.859	209.647	407.000
461.787	210.352	407.000
227.243	303.969	408.000
228.017	304.251	408.000
227.862	303.923	408.000
227.649	304.147	408.000
227.353	303.828	408.000
227.393	303.208	408.000
227.848	302.938	408.000
311.412	322.167	409.000
310.716	322.212	409.000
310.910	322.123	409.000
311.972	321.733	409.000
311.756	321.286	409.000
311.662	320.601	409.000
311.023	319.928	409.000
310.773	320.504	409.000
311.072	318.546	409.000
312.001	318.522	409.000
312.761	316.878	409.000
447.731	174.821	410.000
448.275	174.739	410.000
447.591	174.950	410.000
447.655	173.875	410.000
446.658	173.804	410.000
459.062	211.683	411.000
458.159	212.056	411.000
459.154	211.425	411.000
459.046	209.652	411.000
483.805	196.205	412.000
484.435	196.716	412.000
446.852	174.818	413.000
446.488	174.819	413.000
446.727	174.310	413.000
447.564	174.034	413.000
448.311	173.452	413.000
102.990	305.531	414.000
102.976	305.835	414.000
314.336	316.057	415.000
314.583	315.742	415.000
409.116	251.066	416.000
409.461	252.326	416.000
459.973	211.730	417.000
459.718	210.034	417.000
459.773	209.020	417.000
104.541	306.286	418.000
104.329	305.496	418.000
113.056	296.295	419.000
112.210	295.656	419.000
111.790	295.122	419.000
112.228	295.137	419.000
111.974	295.014	419.000
112.205	295.775	419.000
111.479	297.042	419.000
111.763	297.172	419.000
111.818	296.341	419.000
112.434	296.009	419.000
112.949	296.117	419.000
448.147	173.249	420.000
447.491	172.354	420.000
425.988	252.635	421.000
426.174	253.289	421.000
426.243	252.666	421.000
426.161	252.886	421.000
426.493	253.113	421.000
426.745	252.826	421.000
427.082	252.624	421.000
426.097	252.957	421.000
425.729	252.515	421.000
426.018	252.688	421.000
426.379	254.185	421.000
447.799	171.560	422.000
449.080	171.395	422.000
448.369	171.309	422.000
448.824	170.271	422.000
449.820	170.515	422.000
352.595	136.019	423.000
352.587	135.112	423.000
442.771	138.968	424.000
441.658	139.049	424.000
306.812	267.015	425.000
307.177	266.864	425.000
306.874	266.861	425.000
306.720	266.722	425.000
306.577	266.177	425.000
210.634	80.909	426.000
210.284	80.490	426.000
486.497	268.195	427.000
486.573	268.156	427.000
486.793	268.414	427.000
486.412	268.242	427.000
486.600	268.251	427.000
486.504	268.124	427.000
486.393	267.889	427.000
486.263	268.054	427.000
424.001	253.979	428.000
423.004	253.930	428.000
440.396	139.480	429.000
440.951	138.145	429.000
441.819	139.862	429.000
442.018	139.280	429.000
442.058	140.217	429.000
442.246	140.650	429.000
442.482	141.522	429.000
308.414	266.053	430.000
308.706	266.744	430.000
308.593	266.457	430.000
210.877	80.331	431.000
210.295	80.345	431.000
210.221	80.634	431.000
258.203	199.800	432.000
257.999	200.936	432.000
258.556	199.579	432.000
313.994	319.770	433.000
313.728	320.042	433.000
313.672	320.424	433.000
310.915	265.495	434.000
310.535	265.816	434.000
310.399	265.205	434.000
310.676	265.377	434.000
310.584	264.186	434.000
309.559	265.646	434.000
310.040	265.755	434.000
311.220	265.855	434.000
313.285	319.881	435.000
314.590	319.301	435.000
350.396	172.514	436.000
350.143	172.177	436.000
361.962	388.813	437.000
361.438	387.882	437.000
487.519	263.925	438.000
484.220	262.012	438.000
96.173	142.639	439.000
96.042	142.392	439.000
95.947	142.055	439.000
96.142	142.215	439.000
47.123	229.829	440.000
46.875	230.246	440.000
97.143	142.335	441.000
96.176	141.369	441.000
240.911	99.801	442.000
240.664	100.235	442.000
240.727	99.843	442.000
240.290	100.547	443.000
240.385	99.648	443.000
22.794	336.136	444.000
23.829	334.684	444.000
24.143	334.746	444.000
25.811	334.108	445.000
23.835	334.002	445.000
22.589	334.441	445.000
22.405	334.448	445.000
21.639	336.531	445.000
5.080	212.487	446.000
6.034	213.945	446.000
6.553	213.011	446.000
7.262	211.325	446.000
8.154	213.610	446.000
9.171	213.924	446.000
8.855	212.897	446.000
7.119	212.401	446.000
5.510	211.426	446.000
5.268	212.219	446.000
122.080	146.281	447.000
122.514	146.444	447.000
122.415	146.818	447.000
122.615	147.378	447.000
128.651	298.727	448.000
128.830	299.158	448.000
128.867	299.330	448.000
274.885	186.335	449.000
275.582	185.346	449.000
275.043	186.170	449.000
235.161	302.836	450.000
235.136	302.832	450.000
432.899	381.125	451.000
433.023	381.361	451.000
432.904	380.693	451.000
432.348	379.647	451.000
432.080	378.606	451.000
431.847	378.338	451.000
432.003	378.841	451.000
431.592	378.925	451.000
430.080	378.433	451.000
431.270	378.822	451.000
431.565	378.783	451.000
432.584	379.271	451.000
432.528	379.747	451.000
431.932	378.871	451.000
431.551	377.845	451.000
432.207	377.413	451.000
54.480	239.861	452.000
54.378	239.238	452.000
157.323	144.886	453.000
157.165	143.665	453.000
273.059	326.302	454.000
274.460	326.300	454.000
274.496	327.197	454.000
273.579	329.187	454.000
307.256	368.397	455.000
307.296	368.064	455.000
305.986	369.476	455.000
305.991	370.831	455.000
306.250	371.293	455.000
307.148	371.630	455.000
306.919	371.833	455.000
304.834	371.526	455.000
303.881	371.278	455.000
317.673	353.632	456.000
317.635	354.060	456.000
372.584	311.314	457.000
372.571	312.543	457.000
372.268	311.667	457.000
468.844	332.585	458.000
467.540	333.283	458.000
55.548	241.715	459.000
55.277	242.517	459.000
275.955	186.576	460.000
276.027	187.155	460.000
371.225	336.967	461.000
370.773	335.998	461.000
371.279	336.132	461.000
371.004	335.756	461.000
53.246	240.128	462.000
53.923	240.610	462.000
54.047	240.502	462.000
53.709	242.603	462.000
53.435	241.973	462.000
53.165	242.373	462.000
54.325	240.378	462.000
54.772	240.393	462.000
53.367	240.864	462.000
56.227	364.615	463.000
56.868	363.826	463.000
122.118	146.312	464.000
121.672	146.443	464.000
188.680	290.379	465.000
188.855	290.522	465.000
189.182	289.873	465.000
189.339	290.088	465.000
189.213	290.670	465.000
189.757	290.390	465.000
189.522	290.927	465.000
188.771	290.700	465.000
120.936	147.115	466.000
120.940	146.907	466.000
156.128	303.051	467.000
157.850	303.245	467.000
424.141	336.071	468.000
425.792	335.576	468.000
157.379	302.886	469.000
157.975	303.423	469.000
157.906	304.111	469.000
157.116	304.038	469.000
157.875	303.650	469.000
158.278	303.510	469.000
54.609	238.428	470.000
54.585	238.651	470.000
54.234	238.960	470.000
54.631	239.263	470.000
53.406	238.776	470.000
238.463	70.467	471.000
239.868	70.965	471.000
205.704	234.967	472.000
205.196	234.169	472.000
205.660	234.265	472.000
203.820	234.326	472.000
205.458	232.924	472.000
206.694	232.661	472.000
205.734	231.830	472.000
199.868	166.130	473.000
200.919	166.372	473.000
204.154	233.002	474.000
204.781	232.516	474.000
204.435	234.008	474.000
48.976	128.068	475.000
49.840	127.333	475.000
30.124	263.914	476.000
29.719	263.486	476.000
29.011	264.505	476.000
28.502	262.957	476.000
558.367	209.724	477.000
558.538	210.084	477.000
270.198	295.587	478.000
269.868	295.921	478.000
190.191	188.393	479.000
190.450	186.977	479.000
190.460	188.607	479.000
190.865	188.497	479.000
191.763	189.274	479.000
191.857	188.606	479.000
189.956	188.427	480.000
188.844	180.516	480.000
56.648	201.659	481.000
58.606	204.012	481.000
557.939	221.350	482.000
558.036	221.239	482.000
558.537	221.566	482.000
327.791	118.956	483.000
325.404	120.232	483.000
228.766	153.911	484.000
227.563	153.099	484.000
229.216	153.698	484.000
229.243	154.442	484.000
443.347	264.252	485.000
443.513	264.239	485.000
443.988	264.544	485.000
443.811	263.686	485.000
17.423	198.236	486.000
19.114	199.218	486.000
336.672	394.623	487.000
336.699	394.071	487.000
116.474	233.018	488.000
116.598	232.721	488.000
116.615	232.929	488.000
116.558	232.990	488.000
116.278	232.850	488.000
116.456	232.832	488.000
116.308	233.435	488.000
116.509	233.052	488.000
116.642	232.277	488.000
116.271	232.879	488.000
134.352	286.011	489.000
133.433	285.629	489.000
131.756	284.503	489.000
131.520	282.188	489.000
285.722	329.456	490.000
285.551	330.094	490.000
284.912	331.495	490.000
511.000	204.819	491.000
510.217	205.390	491.000
510.597	204.057	491.000
510.412	203.083	491.000
433.398	385.575	492.000
433.554	385.445	492.000
433.308	385.390	492.000
433.906	385.615	492.000
432.671	385.547	492.000
275.317	183.124	493.000
277.000	183.401	493.000
277.380	183.317	493.000
277.027	183.818	493.000
[truncated: 5,651 more rows]
