# Supplementary material for: The transpeptidase PBP2 governs initial localization and activity of the major cell-wall synthesis machinery in E. coli
Source: eLife. 2020 Feb 20;9:e50629. doi: 10.7554/eLife.50629 (PMC7089770; doi:10.7554/eLife.50629)
Supplement: Source data 1. [file elife-50629-data1.zip › data/fast/PAmCherry/RodZdepl4h_2.txt]

X Y ID
98.099	283.128	1.000
97.864	283.249	1.000
145.402	235.940	2.000
146.801	235.555	2.000
148.814	235.250	2.000
149.595	234.992	2.000
149.543	234.911	2.000
150.615	234.647	2.000
150.112	233.805	2.000
150.245	233.446	2.000
325.241	252.617	3.000
324.702	252.787	3.000
195.527	164.416	4.000
195.871	163.670	4.000
185.606	130.287	5.000
185.192	131.521	5.000
195.651	113.781	6.000
195.880	114.180	6.000
196.165	114.340	6.000
195.997	112.036	6.000
194.194	111.026	6.000
100.419	72.715	7.000
100.057	74.128	7.000
261.701	31.984	8.000
261.254	33.092	8.000
260.390	33.436	8.000
106.711	370.154	9.000
106.480	370.610	9.000
106.640	372.087	9.000
106.887	372.482	9.000
58.485	298.404	10.000
58.943	298.722	10.000
58.063	298.487	10.000
110.782	338.009	11.000
111.321	337.998	11.000
111.671	338.275	11.000
112.543	337.575	11.000
111.854	338.035	11.000
112.675	337.870	11.000
113.002	336.530	11.000
112.147	336.614	11.000
124.043	119.508	12.000
124.192	118.457	12.000
94.504	311.897	13.000
93.840	312.930	13.000
94.829	312.376	13.000
36.718	222.560	14.000
35.805	224.461	14.000
156.740	186.275	15.000
155.939	186.203	15.000
155.570	187.132	15.000
154.876	187.225	15.000
154.508	187.594	15.000
154.263	187.622	15.000
153.801	187.413	15.000
153.849	187.884	15.000
154.544	187.213	15.000
154.378	187.391	15.000
154.384	187.173	15.000
154.843	187.979	15.000
163.113	167.032	16.000
162.891	166.756	16.000
162.551	167.379	16.000
162.119	167.982	16.000
161.852	168.157	16.000
162.864	168.028	16.000
162.785	167.566	16.000
163.107	167.624	16.000
195.239	164.063	17.000
195.536	164.029	17.000
195.130	164.001	17.000
195.774	164.099	17.000
195.432	164.158	17.000
193.991	164.534	17.000
195.154	163.679	17.000
194.311	164.498	17.000
175.964	111.967	18.000
175.420	113.044	18.000
159.580	94.365	19.000
159.721	94.598	19.000
276.998	59.066	20.000
277.413	58.877	20.000
277.809	59.086	20.000
278.287	58.555	20.000
258.858	377.151	21.000
258.866	376.614	21.000
99.592	77.895	22.000
100.680	76.661	22.000
100.056	77.161	22.000
99.696	77.483	22.000
99.033	283.001	23.000
99.233	283.057	23.000
131.163	273.714	24.000
130.275	274.196	24.000
129.807	273.442	24.000
127.518	422.725	25.000
127.271	423.017	25.000
126.298	423.905	25.000
159.022	151.154	26.000
159.301	151.603	26.000
158.688	150.669	26.000
158.924	149.811	26.000
158.735	148.297	26.000
159.213	148.142	26.000
158.824	148.304	26.000
157.548	148.945	26.000
157.364	148.990	26.000
158.109	148.879	26.000
159.003	149.175	26.000
257.342	376.021	27.000
258.320	376.757	27.000
258.625	375.616	27.000
258.472	376.026	27.000
259.016	375.600	27.000
95.060	311.563	28.000
95.296	311.125	28.000
95.237	310.842	28.000
95.463	310.945	28.000
95.036	311.036	28.000
94.576	310.260	28.000
93.918	309.434	28.000
257.152	144.774	29.000
257.144	145.239	29.000
257.602	144.708	29.000
256.659	143.887	29.000
256.636	144.532	29.000
256.104	144.259	29.000
55.801	309.356	30.000
55.827	308.781	30.000
54.282	309.001	30.000
54.651	308.208	30.000
53.987	308.178	30.000
160.807	94.843	31.000
161.058	94.871	31.000
159.905	94.041	31.000
160.643	93.602	31.000
160.574	93.202	31.000
160.329	93.355	31.000
308.632	67.126	32.000
308.240	67.803	32.000
307.799	67.012	32.000
306.386	66.636	32.000
306.013	67.407	32.000
151.365	231.884	33.000
150.695	231.115	33.000
124.214	116.287	34.000
124.557	116.891	34.000
98.291	79.264	35.000
99.333	78.869	35.000
99.227	78.825	35.000
97.446	78.921	35.000
97.814	78.142	35.000
97.195	78.562	35.000
98.525	77.228	35.000
98.871	76.156	35.000
127.691	423.366	36.000
127.815	423.963	36.000
151.876	79.817	37.000
151.580	79.708	37.000
277.650	60.440	38.000
277.977	60.051	38.000
279.076	59.956	38.000
280.029	60.764	38.000
280.179	61.109	38.000
280.552	61.307	38.000
280.106	60.627	38.000
281.130	60.106	38.000
280.973	60.630	38.000
136.968	307.337	39.000
137.671	307.315	39.000
117.597	171.641	40.000
117.590	170.957	40.000
260.837	375.274	41.000
262.185	375.231	41.000
261.943	375.142	41.000
260.592	375.868	41.000
261.886	374.838	41.000
262.451	374.579	41.000
261.618	372.856	41.000
261.219	372.706	41.000
260.712	372.177	41.000
260.256	372.182	41.000
259.970	373.298	41.000
260.251	373.198	41.000
258.975	372.938	41.000
259.162	370.492	41.000
256.606	372.679	41.000
256.114	373.735	41.000
258.836	374.799	41.000
258.035	373.793	41.000
257.389	373.725	41.000
256.243	372.489	41.000
256.025	371.535	41.000
256.626	370.665	41.000
256.442	371.417	41.000
256.486	371.062	41.000
256.298	371.769	41.000
255.114	370.385	41.000
195.586	110.222	42.000
196.812	113.551	42.000
151.491	80.061	43.000
151.394	79.724	43.000
252.111	65.555	44.000
252.457	65.352	44.000
315.469	68.447	45.000
313.765	65.847	45.000
127.412	424.275	46.000
127.554	424.899	46.000
128.109	425.093	46.000
128.177	425.386	46.000
128.429	424.694	46.000
128.846	425.284	46.000
128.633	424.770	46.000
128.423	424.626	46.000
128.641	423.960	46.000
128.391	424.169	46.000
94.285	308.345	47.000
93.280	308.752	47.000
92.876	309.088	47.000
92.463	308.664	47.000
92.112	308.168	47.000
93.391	309.279	47.000
93.555	308.787	47.000
92.950	308.199	47.000
94.422	306.923	47.000
95.367	307.067	47.000
96.320	307.138	47.000
96.206	306.439	47.000
95.816	307.386	47.000
96.277	308.689	47.000
96.280	308.921	47.000
96.224	309.008	47.000
96.452	309.362	47.000
96.299	309.542	47.000
95.640	308.810	47.000
94.035	307.842	47.000
92.337	307.635	47.000
149.313	231.551	48.000
148.884	233.091	48.000
254.643	143.743	49.000
257.404	144.146	49.000
257.239	143.276	49.000
258.084	141.862	49.000
258.705	142.034	49.000
257.178	141.182	49.000
256.507	141.635	49.000
256.175	141.545	49.000
254.591	140.694	49.000
253.391	139.894	49.000
159.846	93.800	50.000
159.131	93.090	50.000
159.672	92.984	50.000
159.107	92.873	50.000
300.495	99.692	51.000
300.582	99.477	51.000
300.757	100.580	51.000
53.784	308.881	52.000
54.018	308.949	52.000
115.932	250.579	53.000
114.953	251.629	53.000
115.391	250.770	53.000
115.157	251.366	53.000
114.075	251.545	53.000
113.900	252.422	53.000
113.221	253.062	53.000
112.856	252.836	53.000
112.411	252.747	53.000
111.893	250.978	53.000
112.064	252.990	53.000
112.126	252.544	53.000
148.469	82.249	54.000
148.680	81.170	54.000
149.549	80.812	54.000
54.043	308.748	55.000
53.939	309.449	55.000
54.298	308.921	55.000
53.474	309.618	55.000
53.493	309.990	55.000
53.145	309.933	55.000
53.816	310.413	55.000
53.922	310.228	55.000
53.771	310.047	55.000
193.169	110.239	56.000
194.294	110.172	56.000
193.060	110.554	56.000
193.060	111.129	56.000
300.556	101.402	57.000
300.762	100.636	57.000
310.204	66.647	58.000
309.219	68.119	58.000
156.275	188.544	59.000
155.169	187.490	59.000
154.147	187.433	59.000
154.451	187.808	59.000
154.919	188.419	59.000
156.548	188.973	59.000
143.097	111.786	60.000
142.460	112.184	60.000
252.330	65.863	61.000
252.272	66.038	61.000
281.643	59.937	62.000
280.705	60.818	62.000
280.867	61.071	62.000
280.715	60.834	62.000
281.567	59.123	62.000
281.914	60.136	62.000
281.964	59.128	62.000
282.930	59.008	62.000
282.155	59.098	62.000
281.143	59.373	62.000
280.979	58.868	62.000
281.160	58.225	62.000
169.661	226.258	63.000
170.029	226.287	63.000
98.427	74.459	64.000
98.257	74.587	64.000
314.744	186.076	65.000
314.655	185.091	65.000
143.000	112.428	66.000
142.693	112.580	66.000
142.614	112.979	66.000
141.983	112.712	66.000
307.845	68.691	67.000
308.431	68.771	67.000
-37.698	415.657	68.000
-38.349	415.402	68.000
-36.713	414.862	68.000
-37.303	415.372	68.000
-37.078	416.191	68.000
-37.011	414.389	68.000
-36.574	415.140	68.000
122.942	306.779	69.000
123.086	306.635	69.000
122.114	306.245	69.000
137.577	132.560	70.000
137.641	131.995	70.000
137.585	132.594	70.000
137.150	132.474	70.000
137.271	132.141	70.000
137.954	131.866	70.000
424.811	72.112	71.000
424.361	72.037	71.000
156.697	187.472	72.000
156.368	187.912	72.000
156.666	187.233	72.000
157.124	188.352	72.000
156.092	189.062	72.000
160.751	92.489	73.000
160.864	92.162	73.000
160.630	92.208	73.000
160.912	91.450	73.000
161.503	91.697	73.000
162.177	91.932	73.000
162.351	92.311	73.000
162.314	92.254	73.000
162.334	92.021	73.000
162.348	92.094	73.000
162.178	92.124	73.000
161.810	92.008	73.000
162.846	91.749	73.000
53.298	311.237	74.000
53.381	311.170	74.000
54.220	311.003	74.000
53.894	310.271	74.000
189.064	111.787	75.000
188.779	112.043	75.000
142.670	112.603	76.000
142.637	111.509	76.000
142.573	111.851	76.000
142.737	111.618	76.000
142.494	111.473	76.000
142.910	111.897	76.000
143.747	112.408	76.000
143.387	112.621	76.000
59.165	299.164	77.000
58.745	298.440	77.000
-3.558	240.482	78.000
-3.662	240.084	78.000
310.406	128.689	79.000
310.161	128.255	79.000
310.729	128.241	79.000
310.272	127.286	79.000
310.163	127.346	79.000
-36.585	413.906	80.000
-35.432	413.633	80.000
-36.193	413.823	80.000
282.106	57.878	81.000
281.776	59.119	81.000
281.564	59.416	81.000
280.594	59.634	81.000
280.336	59.576	81.000
280.011	59.832	81.000
280.533	58.647	81.000
279.937	58.360	81.000
279.310	58.476	81.000
279.533	58.693	81.000
58.624	298.581	82.000
59.019	298.499	82.000
58.852	297.915	82.000
58.293	297.846	82.000
59.384	298.327	82.000
59.082	297.907	82.000
59.238	297.775	82.000
58.573	298.289	82.000
58.758	298.477	82.000
59.011	297.323	82.000
59.318	298.376	82.000
58.937	297.766	82.000
59.078	298.558	82.000
-28.558	345.578	83.000
-28.275	344.504	83.000
-28.698	345.337	83.000
-29.968	344.645	83.000
171.471	225.118	84.000
172.123	225.633	84.000
171.217	225.062	84.000
96.815	75.095	85.000
96.843	76.030	85.000
97.363	75.822	85.000
97.580	75.840	85.000
97.558	76.480	85.000
99.813	76.846	85.000
99.625	76.100	85.000
98.944	76.248	85.000
-36.575	414.680	86.000
-37.043	414.671	86.000
-36.787	415.717	86.000
-35.186	414.847	86.000
-36.131	416.242	86.000
123.914	118.579	87.000
124.967	119.296	87.000
125.185	120.773	87.000
200.098	147.621	88.000
200.254	148.606	88.000
252.868	370.589	89.000
252.297	370.602	89.000
311.487	127.901	90.000
311.854	128.375	90.000
311.856	128.133	90.000
311.447	128.595	90.000
311.417	127.715	90.000
94.850	281.730	91.000
95.644	282.788	91.000
96.361	281.927	91.000
97.428	282.201	91.000
99.418	282.267	91.000
100.182	282.662	91.000
-37.265	415.730	92.000
-35.610	416.407	92.000
252.333	370.545	93.000
253.327	370.821	93.000
418.483	197.397	94.000
417.036	197.220	94.000
280.790	57.967	95.000
281.029	57.980	95.000
281.072	58.503	95.000
281.252	59.086	95.000
325.124	166.414	96.000
325.163	166.199	96.000
109.996	253.671	97.000
111.117	254.758	97.000
110.887	255.677	97.000
109.874	255.687	97.000
110.840	256.452	97.000
110.846	257.093	97.000
111.016	255.686	97.000
110.902	255.151	97.000
111.335	256.431	97.000
111.027	256.488	97.000
111.267	256.021	97.000
111.884	256.125	97.000
111.479	256.082	97.000
112.348	256.656	97.000
112.643	256.545	97.000
112.096	257.058	97.000
111.458	255.991	97.000
111.196	256.596	97.000
111.539	257.095	97.000
112.113	255.620	97.000
110.762	256.673	97.000
109.134	257.160	97.000
109.300	257.321	97.000
110.667	257.609	97.000
110.568	257.780	97.000
109.758	255.974	97.000
110.112	255.979	97.000
109.785	256.599	97.000
110.726	255.304	97.000
111.081	255.867	97.000
110.636	255.949	97.000
110.201	255.451	97.000
110.216	254.987	97.000
110.513	254.744	97.000
111.447	255.515	97.000
111.078	256.144	97.000
110.936	256.401	97.000
163.082	90.342	98.000
162.666	91.154	98.000
163.114	90.579	98.000
162.385	91.022	98.000
162.815	90.903	98.000
162.841	91.017	98.000
162.365	91.708	98.000
199.115	150.098	99.000
198.548	149.460	99.000
198.459	149.297	99.000
198.366	149.889	99.000
252.164	370.683	100.000
251.976	370.732	100.000
416.026	197.103	101.000
416.545	196.930	101.000
144.188	113.785	102.000
144.515	114.190	102.000
145.173	113.986	102.000
191.189	114.456	103.000
192.727	113.837	103.000
311.138	128.720	104.000
311.611	128.707	104.000
311.520	128.129	104.000
311.335	128.577	104.000
312.301	129.362	104.000
312.404	129.240	104.000
312.867	128.459	104.000
58.774	297.601	105.000
59.195	298.181	105.000
58.478	297.615	105.000
59.342	298.026	105.000
59.383	297.873	105.000
59.127	298.195	105.000
59.093	298.252	105.000
192.341	114.844	106.000
194.825	113.997	106.000
279.500	59.962	107.000
279.739	60.332	107.000
280.566	60.061	107.000
199.108	148.168	108.000
199.288	148.951	108.000
7.623	108.136	109.000
7.733	107.074	109.000
215.333	98.784	110.000
215.272	98.392	110.000
280.856	60.527	111.000
281.677	60.912	111.000
281.839	60.930	111.000
282.132	61.988	111.000
283.389	61.802	111.000
283.691	62.143	111.000
284.058	61.433	111.000
284.519	61.344	111.000
283.683	61.380	111.000
284.044	61.623	111.000
284.774	62.157	111.000
284.123	61.572	111.000
284.350	61.782	111.000
285.093	62.300	111.000
284.442	62.478	111.000
284.738	62.731	111.000
284.626	62.445	111.000
284.339	62.524	111.000
284.620	63.376	111.000
285.135	63.295	111.000
-31.857	419.091	112.000
-31.510	419.217	112.000
144.637	113.710	113.000
144.873	113.830	113.000
-32.932	345.677	114.000
-33.546	345.549	114.000
313.054	127.636	115.000
314.338	126.809	115.000
59.018	298.215	116.000
59.064	298.343	116.000
58.693	298.739	116.000
58.901	298.663	116.000
58.897	298.281	116.000
58.572	298.405	116.000
58.956	298.334	116.000
58.757	297.952	116.000
6.815	107.450	117.000
8.206	107.218	117.000
7.480	106.477	117.000
187.710	130.607	118.000
191.972	128.838	118.000
144.273	113.991	119.000
143.953	113.138	119.000
144.255	112.799	119.000
-31.619	418.380	120.000
-31.210	417.941	120.000
261.198	189.989	121.000
260.572	190.587	121.000
260.867	191.135	121.000
261.218	192.943	121.000
261.901	194.152	121.000
262.504	194.335	121.000
261.905	193.922	121.000
262.217	193.217	121.000
262.499	193.119	121.000
261.505	193.608	121.000
262.116	193.120	121.000
263.228	192.644	121.000
144.256	113.181	122.000
143.855	113.798	122.000
314.575	126.615	123.000
314.332	127.211	123.000
194.433	114.046	124.000
194.106	113.798	124.000
309.242	67.105	125.000
309.113	67.694	125.000
307.724	67.888	125.000
307.016	68.763	125.000
305.058	68.234	125.000
201.153	146.212	126.000
201.463	147.498	126.000
200.593	146.715	126.000
214.974	98.334	127.000
214.844	98.080	127.000
111.459	258.147	128.000
111.229	258.129	128.000
199.246	146.553	129.000
198.894	148.342	129.000
198.613	149.922	129.000
197.946	149.985	129.000
197.120	149.412	129.000
196.449	148.715	129.000
195.958	149.343	129.000
196.784	149.624	129.000
58.384	298.374	130.000
58.505	298.505	130.000
415.302	196.179	131.000
414.897	194.669	131.000
415.025	195.322	131.000
416.044	196.933	131.000
416.242	197.247	131.000
145.866	113.874	132.000
145.533	113.124	132.000
32.362	305.661	133.000
32.986	304.890	133.000
31.914	306.460	133.000
31.577	306.522	133.000
32.383	305.916	133.000
31.242	305.511	133.000
31.228	305.333	133.000
30.689	305.124	133.000
215.724	98.014	134.000
215.554	98.002	134.000
214.751	97.639	134.000
214.781	97.007	134.000
215.005	96.979	134.000
44.092	404.074	135.000
44.195	404.196	135.000
44.796	406.578	135.000
43.285	407.013	135.000
108.554	256.459	136.000
108.992	256.980	136.000
262.897	193.121	137.000
263.738	194.332	137.000
263.273	194.403	137.000
262.959	193.013	137.000
262.893	193.821	137.000
263.131	192.844	137.000
263.450	192.898	137.000
263.643	193.382	137.000
263.735	192.748	137.000
146.146	113.322	138.000
145.726	113.678	138.000
58.952	298.371	139.000
58.711	298.385	139.000
59.633	298.624	139.000
59.203	298.029	139.000
284.870	63.906	140.000
284.930	63.751	140.000
284.989	64.164	140.000
285.524	64.001	140.000
284.854	63.772	140.000
284.519	64.846	140.000
284.632	64.816	140.000
108.692	257.217	141.000
108.924	258.541	141.000
109.839	259.142	141.000
110.035	258.835	141.000
109.640	258.711	141.000
111.017	258.216	141.000
108.680	258.348	141.000
-15.588	198.679	142.000
-15.528	198.749	142.000
-15.578	199.230	142.000
-15.655	199.109	142.000
115.196	308.979	143.000
114.897	308.411	143.000
115.600	307.526	143.000
116.607	306.572	143.000
117.214	305.862	143.000
117.871	304.912	143.000
117.785	305.344	143.000
118.118	305.257	143.000
118.409	305.159	143.000
118.580	304.887	143.000
119.056	304.772	143.000
119.946	304.831	143.000
119.637	305.377	143.000
119.330	306.476	143.000
198.540	151.108	144.000
198.634	151.430	144.000
4.120	386.141	145.000
5.062	385.750	145.000
33.959	289.210	146.000
33.592	289.198	146.000
33.057	288.871	146.000
146.178	114.049	147.000
145.781	114.203	147.000
324.037	170.875	148.000
323.235	169.402	148.000
30.554	305.468	149.000
30.955	305.517	149.000
58.814	298.488	150.000
58.724	298.188	150.000
58.937	298.472	150.000
58.705	298.574	150.000
59.255	297.893	150.000
58.864	298.282	150.000
59.378	298.426	150.000
145.575	113.371	151.000
145.349	114.184	151.000
284.724	64.435	152.000
284.621	64.619	152.000
32.460	288.530	153.000
32.711	288.852	153.000
264.834	194.466	154.000
264.564	192.792	154.000
-15.905	198.625	155.000
-9.463	201.141	155.000
-10.046	201.271	155.000
14.971	66.642	156.000
15.323	66.979	156.000
58.211	298.356	157.000
58.525	298.130	157.000
145.709	112.995	158.000
145.641	113.983	158.000
146.062	113.767	158.000
145.476	113.746	158.000
284.414	64.140	159.000
284.603	64.293	159.000
284.122	64.941	159.000
284.583	65.490	159.000
264.600	194.459	160.000
264.966	193.825	160.000
17.991	65.313	161.000
18.681	65.597	161.000
-5.602	234.033	162.000
-5.435	234.753	162.000
146.330	113.451	163.000
145.803	113.542	163.000
201.446	148.068	164.000
200.628	147.579	164.000
215.549	95.684	165.000
214.619	96.078	165.000
213.999	95.974	165.000
212.882	95.173	165.000
213.110	96.136	165.000
211.536	96.316	165.000
210.994	96.050	165.000
210.700	96.667	165.000
211.469	96.490	165.000
210.869	95.924	165.000
211.096	96.263	165.000
211.397	96.027	165.000
212.440	96.420	165.000
212.934	96.200	165.000
212.868	96.078	165.000
213.684	96.543	165.000
212.582	96.312	165.000
212.496	96.424	165.000
262.909	194.471	166.000
264.079	194.835	166.000
263.667	194.139	166.000
264.090	194.174	166.000
264.046	194.756	166.000
264.959	193.327	166.000
265.355	193.116	166.000
266.062	192.815	166.000
59.235	298.034	167.000
58.614	298.094	167.000
58.887	298.616	167.000
58.703	298.427	167.000
59.317	298.590	167.000
59.283	298.486	167.000
59.034	298.005	167.000
58.449	297.890	167.000
322.045	171.701	168.000
322.354	170.988	168.000
201.512	146.378	169.000
201.173	147.160	169.000
-3.387	236.349	170.000
-2.981	235.872	170.000
-9.932	201.601	171.000
-9.724	200.823	171.000
-9.822	201.462	171.000
-9.524	201.377	171.000
-9.346	201.606	171.000
321.729	172.042	172.000
320.695	171.208	172.000
425.112	72.359	173.000
424.863	72.193	173.000
424.818	72.333	173.000
424.645	72.253	173.000
424.830	72.310	173.000
424.905	72.132	173.000
425.201	71.932	173.000
263.386	192.952	174.000
264.751	192.282	174.000
419.346	198.541	175.000
419.845	196.841	175.000
419.512	196.198	175.000
419.589	195.360	175.000
419.618	195.552	175.000
420.363	194.656	175.000
319.841	168.355	176.000
320.199	168.580	176.000
320.109	167.820	176.000
321.425	168.485	176.000
320.978	168.172	176.000
321.285	167.108	176.000
321.937	166.807	176.000
321.154	165.662	176.000
321.701	166.489	176.000
320.976	166.684	176.000
320.876	167.093	176.000
320.508	167.437	176.000
320.441	167.280	176.000
321.157	168.493	176.000
320.750	169.135	176.000
320.228	169.207	176.000
320.079	169.033	176.000
320.031	169.097	176.000
320.294	169.212	176.000
319.538	169.331	176.000
319.745	169.402	176.000
320.185	169.639	176.000
319.423	169.575	176.000
59.087	298.763	177.000
58.648	298.183	177.000
317.752	197.694	178.000
317.714	198.652	178.000
268.331	192.325	179.000
268.933	192.435	179.000
424.890	72.193	180.000
425.166	72.214	180.000
59.409	297.775	181.000
59.060	298.117	181.000
58.995	298.683	181.000
59.261	298.739	181.000
-10.063	201.729	182.000
-9.681	201.547	182.000
419.883	193.297	183.000
419.307	193.206	183.000
418.821	193.089	183.000
419.549	193.819	183.000
-2.385	236.350	184.000
-2.415	236.190	184.000
58.630	298.157	185.000
58.978	298.536	185.000
59.570	298.133	185.000
417.956	194.457	186.000
417.247	195.148	186.000
417.886	194.718	186.000
417.459	194.510	186.000
416.477	194.154	186.000
416.892	193.853	186.000
416.752	193.882	186.000
417.287	194.986	186.000
417.108	195.391	186.000
417.157	194.531	186.000
418.707	195.490	186.000
417.524	195.953	186.000
417.667	196.098	186.000
282.637	60.916	187.000
283.734	60.721	187.000
283.481	61.908	187.000
120.781	306.508	188.000
119.792	306.264	188.000
120.423	307.538	188.000
120.803	309.031	188.000
424.856	71.953	189.000
425.129	72.135	189.000
58.603	298.358	190.000
58.804	298.111	190.000
59.265	298.149	190.000
58.855	298.472	190.000
315.987	130.756	191.000
316.423	130.669	191.000
424.576	72.308	192.000
425.375	72.126	192.000
425.000	72.228	192.000
425.302	72.319	192.000
425.384	72.070	192.000
424.933	72.153	192.000
120.910	308.506	193.000
119.822	307.917	193.000
119.640	308.281	193.000
120.216	307.346	193.000
119.685	307.765	193.000
118.713	307.839	193.000
118.900	308.109	193.000
118.638	308.429	193.000
-3.096	235.626	194.000
-3.852	236.687	194.000
-4.817	236.613	194.000
-5.168	236.863	194.000
-5.049	236.739	194.000
-4.489	236.727	194.000
-3.737	236.421	194.000
-9.731	201.738	195.000
-9.272	201.392	195.000
59.035	298.806	196.000
58.273	298.055	196.000
58.075	298.041	196.000
274.145	64.056	197.000
273.872	61.897	197.000
320.248	169.375	198.000
321.101	168.143	198.000
322.685	168.210	198.000
322.279	167.741	198.000
323.559	167.168	198.000
323.613	166.955	198.000
324.340	167.754	198.000
324.444	166.861	198.000
323.468	166.335	198.000
322.604	166.255	198.000
323.120	166.037	198.000
424.906	72.469	199.000
424.947	72.033	199.000
273.640	61.801	200.000
273.256	61.873	200.000
118.411	308.612	201.000
118.241	308.693	201.000
282.182	337.631	202.000
280.393	338.278	202.000
280.850	337.881	202.000
58.980	298.454	203.000
58.574	298.079	203.000
-2.762	237.553	204.000
-2.460	237.653	204.000
274.034	59.564	205.000
274.043	61.593	205.000
273.283	61.100	205.000
272.835	62.000	205.000
117.908	308.526	206.000
118.470	308.044	206.000
118.368	308.329	206.000
117.695	307.647	206.000
118.696	307.069	206.000
119.897	307.768	206.000
119.598	307.599	206.000
120.235	307.534	206.000
58.489	298.065	207.000
58.513	298.201	207.000
58.543	298.646	207.000
58.397	298.272	207.000
59.353	298.184	207.000
150.832	77.382	208.000
151.679	77.157	208.000
151.959	77.319	208.000
152.489	77.725	208.000
274.036	61.500	209.000
274.225	61.462	209.000
322.221	164.793	210.000
321.825	164.682	210.000
92.212	284.210	211.000
92.711	285.526	211.000
92.374	285.865	211.000
92.455	285.164	211.000
-2.898	236.601	212.000
-1.616	236.340	212.000
59.485	298.244	213.000
59.095	298.435	213.000
58.859	298.344	213.000
58.813	298.498	213.000
321.481	164.531	214.000
321.273	164.437	214.000
275.651	61.266	215.000
275.738	60.924	215.000
275.399	60.735	215.000
275.495	61.467	215.000
275.580	61.376	215.000
276.013	61.778	215.000
275.378	62.164	215.000
275.659	61.252	215.000
275.188	61.134	215.000
275.198	61.552	215.000
117.780	307.282	216.000
118.371	307.457	216.000
118.979	305.994	216.000
119.281	305.816	216.000
119.256	307.160	216.000
118.933	307.095	216.000
119.276	307.234	216.000
118.903	306.808	216.000
94.067	285.357	217.000
94.497	285.362	217.000
59.186	298.900	218.000
59.015	298.011	218.000
58.858	298.309	218.000
59.293	298.508	218.000
59.136	298.700	218.000
30.674	305.267	219.000
31.737	305.761	219.000
32.618	305.949	219.000
32.997	305.553	219.000
32.818	304.973	219.000
94.158	150.865	220.000
94.009	150.863	220.000
92.726	283.640	221.000
93.076	283.374	221.000
95.134	283.708	221.000
95.225	285.976	221.000
94.333	287.499	221.000
94.729	285.444	221.000
94.087	285.087	221.000
94.379	284.669	221.000
94.539	285.724	221.000
94.418	286.123	221.000
96.035	285.629	221.000
95.649	286.264	221.000
95.282	286.527	221.000
95.107	285.802	221.000
94.572	286.124	221.000
95.103	286.545	221.000
95.224	286.539	221.000
94.805	287.330	221.000
95.047	286.764	221.000
95.877	286.910	221.000
95.777	286.682	221.000
95.566	286.731	221.000
95.278	287.817	221.000
94.652	288.695	221.000
94.421	288.488	221.000
93.683	288.088	221.000
93.835	288.072	221.000
93.583	288.506	221.000
59.068	298.388	222.000
58.893	297.783	222.000
58.729	297.920	222.000
58.784	298.470	222.000
59.259	297.576	222.000
276.706	61.560	223.000
276.994	61.364	223.000
276.351	61.419	223.000
275.266	61.516	223.000
58.766	298.514	224.000
58.555	298.651	224.000
58.460	298.440	224.000
58.462	297.838	224.000
58.684	298.062	224.000
58.563	298.293	224.000
58.841	298.416	224.000
58.591	298.132	224.000
58.675	298.058	224.000
151.096	74.297	225.000
151.367	73.644	225.000
151.163	72.777	225.000
151.330	72.618	225.000
151.536	73.255	225.000
58.576	298.782	226.000
58.405	298.352	226.000
59.134	297.937	226.000
279.135	58.868	227.000
279.179	60.597	227.000
151.534	72.929	228.000
152.469	72.987	228.000
153.326	73.546	228.000
58.771	298.406	229.000
59.047	298.738	229.000
314.450	182.974	230.000
313.965	182.422	230.000
32.883	305.233	231.000
33.164	306.468	231.000
32.860	306.129	231.000
32.994	305.967	231.000
418.361	194.331	232.000
419.217	194.115	232.000
58.806	297.966	233.000
59.329	298.653	233.000
58.238	298.185	233.000
313.563	182.261	234.000
314.034	181.679	234.000
93.801	289.310	235.000
93.814	289.849	235.000
94.374	288.903	235.000
152.770	75.414	236.000
152.357	73.894	236.000
151.781	74.225	236.000
32.339	306.008	237.000
30.837	306.510	237.000
313.897	181.164	238.000
313.609	182.069	238.000
420.695	193.642	239.000
420.220	194.236	239.000
420.658	193.777	239.000
420.274	192.872	239.000
31.225	306.708	240.000
30.966	307.550	240.000
31.761	307.760	240.000
313.477	181.515	241.000
313.424	182.042	241.000
313.811	181.832	241.000
314.208	182.432	241.000
93.687	291.599	242.000
93.437	290.321	242.000
309.290	65.924	243.000
310.819	65.327	243.000
93.017	151.019	244.000
94.079	151.853	244.000
32.416	309.099	245.000
32.578	308.914	245.000
32.182	308.592	245.000
31.703	308.330	245.000
32.318	308.311	245.000
152.762	75.844	246.000
153.381	76.489	246.000
153.131	75.740	246.000
152.734	76.452	246.000
151.583	76.243	246.000
105.169	370.164	247.000
105.094	370.080	247.000
105.149	369.475	247.000
104.761	369.057	247.000
104.710	369.790	247.000
102.746	287.023	248.000
103.543	287.050	248.000
103.594	286.695	248.000
216.760	283.947	249.000
216.403	283.687	249.000
216.374	282.057	249.000
214.519	282.438	249.000
214.865	282.419	249.000
214.938	282.616	249.000
216.345	284.592	249.000
216.275	284.923	249.000
215.023	285.206	249.000
215.292	283.992	249.000
215.722	283.516	249.000
216.112	282.674	249.000
214.828	283.100	249.000
214.954	283.279	249.000
216.447	283.866	249.000
216.086	283.848	249.000
215.637	284.329	249.000
216.013	283.849	249.000
217.410	283.146	249.000
217.469	284.063	249.000
217.401	283.145	249.000
218.027	282.020	249.000
218.005	282.339	249.000
217.627	282.438	249.000
217.690	281.214	249.000
217.905	280.755	249.000
218.174	280.785	249.000
219.071	281.060	249.000
218.930	281.630	249.000
218.946	281.301	249.000
217.758	281.940	249.000
217.285	282.924	249.000
123.745	194.380	250.000
124.655	195.209	250.000
101.841	180.662	251.000
102.268	180.564	251.000
102.202	180.763	251.000
102.474	179.384	251.000
102.888	179.139	251.000
102.438	179.925	251.000
101.795	180.616	251.000
102.209	180.648	251.000
51.290	164.974	252.000
50.690	164.328	252.000
49.799	163.209	252.000
278.640	186.888	253.000
279.841	188.109	253.000
279.490	188.503	253.000
432.896	208.916	254.000
433.406	208.730	254.000
433.176	207.514	254.000
433.153	208.633	254.000
433.591	208.397	254.000
434.197	208.934	254.000
172.554	137.213	255.000
172.456	137.205	255.000
199.713	80.189	256.000
199.861	79.715	256.000
198.904	79.793	256.000
198.907	79.545	256.000
242.663	38.758	257.000
242.678	39.086	257.000
242.941	39.381	257.000
242.351	39.483	257.000
242.847	39.172	257.000
242.591	39.863	257.000
242.374	39.812	257.000
243.088	40.234	257.000
244.136	40.680	257.000
496.219	279.075	258.000
495.833	279.213	258.000
-22.259	381.777	259.000
-22.157	381.254	259.000
94.293	345.745	260.000
94.684	345.517	260.000
108.155	323.665	261.000
108.445	323.396	261.000
40.100	248.249	262.000
40.014	247.648	262.000
143.946	239.056	263.000
144.246	238.478	263.000
143.394	238.785	263.000
142.825	239.033	263.000
142.685	239.085	263.000
201.098	240.261	264.000
201.500	240.205	264.000
200.913	240.389	264.000
200.920	241.714	264.000
199.687	240.845	264.000
198.701	240.921	264.000
197.975	240.948	264.000
197.704	239.874	264.000
198.751	241.362	264.000
197.868	241.419	264.000
197.525	241.270	264.000
298.956	190.180	265.000
298.589	190.286	265.000
298.902	190.283	265.000
299.434	190.321	265.000
298.605	190.581	265.000
298.492	190.504	265.000
298.267	190.031	265.000
298.441	189.891	265.000
298.465	191.448	265.000
298.062	190.771	265.000
298.031	191.033	265.000
298.005	190.724	265.000
232.124	160.022	266.000
233.044	160.083	266.000
232.553	160.115	266.000
233.645	159.742	266.000
233.451	159.674	266.000
233.403	159.973	266.000
232.653	160.455	266.000
232.366	161.010	266.000
232.412	160.537	266.000
234.366	161.268	266.000
128.526	28.965	267.000
127.623	27.923	267.000
42.649	275.532	268.000
43.396	275.254	268.000
187.569	194.276	269.000
188.076	193.099	269.000
421.639	195.679	270.000
421.471	194.598	270.000
420.466	195.415	270.000
212.920	99.271	271.000
213.579	99.025	271.000
18.199	312.471	272.000
18.023	312.961	272.000
172.734	137.788	273.000
173.473	138.202	273.000
173.521	137.534	273.000
281.432	133.653	274.000
281.212	132.776	274.000
280.174	133.534	274.000
316.037	118.043	275.000
314.709	116.752	275.000
274.598	59.166	276.000
273.655	59.528	276.000
-22.994	382.248	277.000
-23.488	382.570	277.000
-24.153	383.240	277.000
-22.957	383.720	277.000
107.370	322.000	278.000
107.888	322.228	278.000
39.821	248.182	279.000
39.334	247.502	279.000
39.523	247.570	279.000
39.439	247.937	279.000
278.907	188.697	280.000
278.137	189.144	280.000
277.845	189.083	280.000
277.905	189.681	280.000
277.384	189.679	280.000
353.629	182.375	281.000
353.667	181.648	281.000
353.696	180.490	281.000
354.565	181.111	281.000
354.732	180.446	281.000
354.692	180.187	281.000
353.981	180.277	281.000
354.361	180.535	281.000
355.259	180.490	281.000
355.706	180.138	281.000
355.672	180.725	281.000
355.098	180.166	281.000
355.533	181.047	281.000
355.042	181.659	281.000
355.204	182.760	281.000
355.375	182.826	281.000
355.848	182.828	281.000
355.939	183.130	281.000
355.762	183.272	281.000
355.239	183.548	281.000
355.010	183.754	281.000
354.916	184.338	281.000
149.827	80.683	282.000
149.253	80.913	282.000
149.453	81.055	282.000
149.064	81.601	282.000
202.628	337.323	283.000
203.561	336.643	283.000
133.994	303.043	284.000
134.207	303.769	284.000
134.203	303.593	284.000
135.159	303.486	284.000
134.706	303.229	284.000
135.443	303.380	284.000
135.305	304.273	284.000
158.799	242.677	285.000
159.268	242.969	285.000
158.403	242.460	285.000
158.322	243.160	285.000
157.844	243.842	285.000
158.210	243.088	285.000
158.328	244.887	285.000
158.768	244.665	285.000
123.383	197.050	286.000
123.150	195.867	286.000
122.846	195.986	286.000
123.681	196.515	286.000
125.029	196.302	286.000
124.724	196.475	286.000
125.149	196.250	286.000
125.956	196.785	286.000
127.009	196.959	286.000
126.032	196.768	286.000
211.818	99.903	287.000
212.049	99.146	287.000
104.907	368.693	288.000
104.849	368.443	288.000
17.089	313.579	289.000
17.949	314.679	289.000
26.246	283.769	290.000
25.310	283.597	290.000
26.888	283.501	290.000
68.253	59.794	291.000
67.311	58.037	291.000
65.646	58.124	291.000
242.341	71.144	292.000
242.324	72.163	292.000
243.705	72.267	292.000
89.755	47.013	293.000
90.849	45.858	293.000
90.122	45.640	293.000
273.701	60.145	294.000
273.811	60.358	294.000
273.943	60.448	294.000
274.507	60.255	294.000
42.874	275.364	295.000
42.468	276.527	295.000
145.463	238.375	296.000
145.940	238.629	296.000
145.818	238.658	296.000
187.779	194.497	297.000
187.518	193.928	297.000
187.427	193.441	297.000
434.889	208.649	298.000
434.842	208.672	298.000
435.170	208.737	298.000
436.303	207.925	298.000
436.541	207.879	298.000
437.504	208.767	298.000
316.632	116.277	299.000
316.346	117.210	299.000
94.172	346.318	300.000
94.533	345.969	300.000
202.652	337.915	301.000
202.643	337.966	301.000
202.914	337.758	301.000
202.075	337.507	301.000
496.714	276.256	302.000
497.074	276.615	302.000
496.469	277.049	302.000
498.382	276.757	302.000
73.828	280.295	303.000
73.812	280.767	303.000
173.369	137.581	304.000
173.055	138.539	304.000
172.830	137.101	304.000
173.545	137.003	304.000
173.738	137.751	304.000
173.915	137.193	304.000
173.459	136.988	304.000
173.471	137.910	304.000
173.146	137.378	304.000
148.821	80.160	305.000
147.317	80.710	305.000
147.094	79.922	305.000
147.764	80.685	305.000
147.967	81.202	305.000
129.541	30.158	306.000
127.486	29.806	306.000
126.574	29.540	306.000
127.162	30.141	306.000
127.242	31.404	306.000
127.342	31.374	306.000
126.319	30.848	306.000
127.103	31.384	306.000
105.374	368.833	307.000
104.603	368.376	307.000
104.902	369.053	307.000
104.677	368.592	307.000
104.248	368.933	307.000
104.678	369.183	307.000
28.121	284.493	308.000
28.307	283.474	308.000
41.903	274.598	309.000
42.815	274.549	309.000
277.935	188.515	310.000
278.052	188.744	310.000
278.879	188.238	310.000
94.055	347.028	311.000
94.513	346.351	311.000
94.976	346.071	311.000
93.883	346.256	311.000
94.046	347.832	311.000
93.787	348.009	311.000
93.527	347.593	311.000
93.586	347.810	311.000
93.875	347.191	311.000
94.621	346.872	311.000
95.095	345.433	311.000
38.819	248.359	312.000
39.700	248.238	312.000
146.989	238.805	313.000
146.604	239.694	313.000
145.742	238.882	313.000
187.074	195.200	314.000
187.187	195.174	314.000
187.561	195.971	314.000
102.695	181.064	315.000
102.115	180.779	315.000
102.753	180.588	315.000
103.959	181.713	315.000
103.737	181.863	315.000
105.508	183.157	315.000
105.933	183.739	315.000
106.096	183.725	315.000
105.726	183.787	315.000
312.096	189.138	316.000
313.218	188.923	316.000
312.431	188.374	316.000
194.859	150.478	317.000
194.555	150.630	317.000
89.687	46.109	318.000
90.028	45.877	318.000
311.983	66.447	319.000
312.982	65.803	319.000
313.480	66.891	319.000
313.970	66.677	319.000
314.475	67.040	319.000
313.129	69.319	319.000
313.331	70.570	319.000
243.254	41.495	320.000
243.833	40.022	320.000
74.564	279.703	321.000
74.207	280.021	321.000
74.189	280.336	321.000
313.681	117.037	322.000
312.313	116.809	322.000
38.565	386.264	323.000
38.832	386.173	323.000
134.985	302.629	324.000
133.968	304.313	324.000
135.037	304.103	324.000
135.023	303.213	324.000
135.718	303.365	324.000
135.735	303.396	324.000
134.630	303.026	324.000
134.944	303.529	324.000
499.606	276.099	325.000
500.150	276.380	325.000
500.109	275.921	325.000
499.721	275.394	325.000
160.162	243.816	326.000
159.442	244.390	326.000
159.882	244.684	326.000
160.240	244.688	326.000
159.695	245.215	326.000
159.708	245.565	326.000
159.934	244.659	326.000
160.651	244.587	326.000
160.235	244.365	326.000
160.725	244.689	326.000
162.083	245.563	326.000
161.801	245.281	326.000
161.335	245.778	326.000
161.439	245.860	326.000
223.849	177.494	327.000
223.895	177.038	327.000
223.898	175.782	327.000
222.798	175.328	327.000
222.200	175.528	327.000
193.689	151.049	328.000
194.363	149.826	328.000
192.935	149.820	328.000
192.884	148.761	328.000
193.579	148.359	328.000
194.253	148.402	328.000
194.898	148.525	328.000
195.570	148.117	328.000
194.912	147.736	328.000
208.128	95.223	329.000
208.886	94.972	329.000
208.840	94.695	329.000
208.165	94.528	329.000
207.567	94.459	329.000
206.995	94.046	329.000
206.979	95.009	329.000
207.288	94.915	329.000
206.791	94.504	329.000
206.444	94.691	329.000
206.345	94.687	329.000
206.172	95.015	329.000
205.259	96.199	329.000
205.134	96.082	329.000
204.007	95.991	329.000
204.447	95.927	329.000
90.202	46.351	330.000
90.684	45.882	330.000
90.673	45.843	330.000
90.725	45.796	330.000
90.495	45.436	330.000
90.785	45.629	330.000
90.850	45.462	330.000
91.123	45.382	330.000
-23.604	383.390	331.000
-23.891	383.703	331.000
145.492	237.671	332.000
144.678	237.866	332.000
145.158	237.856	332.000
278.396	185.646	333.000
278.898	185.894	333.000
82.191	126.793	334.000
82.366	126.466	334.000
82.372	125.983	334.000
39.188	384.664	335.000
39.178	385.498	335.000
39.563	385.405	335.000
27.499	283.053	336.000
26.481	283.037	336.000
210.861	175.164	337.000
210.595	174.850	337.000
210.916	174.906	337.000
211.486	174.838	337.000
211.148	175.429	337.000
211.228	175.274	337.000
211.341	174.880	337.000
211.651	174.440	337.000
211.612	174.197	337.000
211.892	173.839	337.000
145.758	81.044	338.000
146.645	80.404	338.000
146.613	80.660	338.000
147.021	80.769	338.000
293.683	38.374	339.000
294.430	38.941	339.000
295.138	39.660	339.000
104.850	370.045	340.000
104.089	371.318	340.000
104.256	371.495	340.000
103.514	372.525	340.000
104.853	374.765	340.000
194.472	158.810	341.000
194.135	158.873	341.000
193.808	159.703	341.000
193.936	159.098	341.000
193.557	158.771	341.000
193.679	158.942	341.000
194.586	159.514	341.000
194.305	160.327	341.000
193.482	160.030	341.000
193.163	159.861	341.000
193.994	159.522	341.000
194.395	159.015	341.000
234.477	158.631	342.000
234.887	158.683	342.000
-21.951	382.572	343.000
-21.334	381.705	343.000
275.039	59.150	344.000
274.168	58.467	344.000
274.776	59.214	344.000
274.677	59.809	344.000
274.547	58.906	344.000
274.859	59.453	344.000
275.194	59.564	344.000
275.447	59.872	344.000
126.463	31.791	345.000
126.578	32.463	345.000
127.239	33.865	345.000
126.356	34.150	345.000
26.282	283.427	346.000
25.512	282.880	346.000
24.909	284.051	346.000
124.747	292.368	347.000
125.076	292.466	347.000
125.597	292.862	347.000
125.039	292.671	347.000
264.483	387.542	348.000
263.321	387.565	348.000
262.711	387.948	348.000
262.682	387.730	348.000
263.245	388.500	348.000
263.004	387.774	348.000
263.508	388.048	348.000
222.291	176.098	349.000
222.444	176.385	349.000
222.334	176.224	349.000
223.182	176.242	349.000
225.013	176.400	349.000
226.169	178.209	349.000
226.026	178.024	349.000
225.694	179.589	349.000
225.844	179.213	349.000
225.885	179.087	349.000
225.856	177.681	349.000
225.199	177.720	349.000
226.157	179.306	349.000
226.204	179.731	349.000
226.827	179.913	349.000
227.715	179.629	349.000
227.146	178.668	349.000
227.663	178.854	349.000
227.838	178.876	349.000
194.783	112.853	350.000
193.899	113.129	350.000
240.338	70.036	351.000
238.734	70.220	351.000
236.867	71.279	351.000
237.035	72.134	351.000
237.487	72.040	351.000
237.020	72.769	351.000
237.220	73.028	351.000
236.060	72.681	351.000
234.419	71.011	351.000
234.317	70.427	351.000
234.644	70.138	351.000
233.284	72.209	351.000
232.383	73.243	351.000
231.762	73.331	351.000
230.622	71.232	351.000
231.551	71.148	351.000
231.340	71.303	351.000
232.490	69.939	351.000
232.244	71.041	351.000
231.211	70.774	351.000
231.158	72.372	351.000
232.180	71.275	351.000
230.703	70.267	351.000
232.337	70.665	351.000
231.476	70.267	351.000
231.343	72.518	351.000
292.371	43.243	352.000
292.456	44.252	352.000
292.557	43.724	352.000
292.978	43.577	352.000
291.492	44.327	352.000
-21.743	382.351	353.000
-23.235	383.369	353.000
38.733	384.160	354.000
39.144	384.985	354.000
38.439	385.826	354.000
105.526	184.398	355.000
105.037	185.178	355.000
104.302	185.529	355.000
104.499	185.407	355.000
105.209	185.414	355.000
106.118	185.580	355.000
105.997	185.997	355.000
104.989	186.390	355.000
105.184	186.600	355.000
173.274	137.779	356.000
173.032	136.597	356.000
54.745	181.466	357.000
55.719	181.072	357.000
55.421	181.763	357.000
243.725	41.151	358.000
243.187	40.356	358.000
243.124	39.874	358.000
243.175	39.413	358.000
305.631	163.898	359.000
305.653	163.819	359.000
305.781	163.766	359.000
306.306	163.791	359.000
307.555	163.902	359.000
306.604	164.076	359.000
306.201	163.313	359.000
306.376	163.291	359.000
148.276	82.148	360.000
148.426	81.919	360.000
148.617	82.287	360.000
-22.756	380.466	361.000
-22.711	381.374	361.000
-23.398	381.239	361.000
-22.909	382.371	361.000
119.923	342.832	362.000
118.905	343.002	362.000
135.758	302.835	363.000
135.737	302.206	363.000
134.597	302.182	363.000
134.512	302.768	363.000
112.466	131.565	364.000
113.301	131.243	364.000
316.901	116.101	365.000
317.011	115.737	365.000
317.077	116.289	365.000
102.041	54.775	366.000
102.705	55.180	366.000
39.233	385.078	367.000
38.684	384.711	367.000
137.234	367.118	368.000
137.270	366.698	368.000
137.394	366.950	368.000
53.729	317.012	369.000
53.758	317.621	369.000
53.821	317.697	369.000
53.822	317.354	369.000
53.599	317.033	369.000
53.163	316.944	369.000
438.462	208.807	370.000
438.317	208.799	370.000
437.578	208.092	370.000
438.301	208.207	370.000
199.940	147.347	371.000
194.370	148.109	371.000
192.753	146.727	371.000
192.489	147.089	371.000
192.708	147.856	371.000
89.667	46.018	372.000
89.795	44.835	372.000
283.453	228.684	373.000
282.703	228.490	373.000
290.823	44.790	374.000
290.960	45.372	374.000
289.779	46.744	374.000
289.368	46.372	374.000
289.849	47.233	374.000
289.500	49.765	374.000
289.806	48.327	374.000
289.293	48.261	374.000
289.039	49.830	374.000
499.940	276.144	375.000
500.010	276.622	375.000
211.748	174.023	376.000
211.172	173.933	376.000
355.601	183.591	377.000
356.073	184.156	377.000
355.584	185.317	377.000
242.545	40.767	378.000
242.873	39.498	378.000
243.275	39.714	378.000
135.135	303.164	379.000
134.862	303.418	379.000
134.255	303.173	379.000
133.602	302.894	379.000
133.766	303.082	379.000
133.506	302.919	379.000
133.606	303.348	379.000
133.405	303.910	379.000
135.149	303.869	379.000
135.794	303.347	379.000
135.805	302.738	379.000
135.819	302.143	379.000
135.078	302.533	379.000
135.217	303.280	379.000
134.855	303.057	379.000
135.875	303.368	379.000
55.316	181.845	380.000
56.072	182.341	380.000
55.685	182.108	380.000
82.412	146.025	381.000
82.050	145.617	381.000
324.379	167.797	382.000
324.075	168.159	382.000
324.646	167.972	382.000
324.813	167.248	382.000
137.053	366.409	383.000
136.656	367.009	383.000
136.600	366.832	383.000
36.356	246.140	384.000
37.143	246.262	384.000
36.663	245.967	384.000
212.582	174.191	385.000
213.550	173.559	385.000
318.091	114.657	386.000
317.873	114.230	386.000
317.977	115.128	386.000
317.270	115.361	386.000
317.704	114.258	386.000
317.602	114.561	386.000
317.259	114.720	386.000
316.562	114.198	386.000
89.952	43.069	387.000
89.926	42.832	387.000
-23.007	384.165	388.000
-22.324	383.284	388.000
-22.857	382.549	388.000
-23.010	382.389	388.000
-22.786	382.291	388.000
-23.203	382.215	388.000
-23.119	382.672	388.000
356.527	184.906	389.000
355.840	185.113	389.000
355.939	185.962	389.000
204.666	94.759	390.000
204.332	94.609	390.000
204.393	94.681	390.000
243.424	38.995	391.000
242.988	39.192	391.000
242.916	39.510	391.000
242.682	38.797	391.000
243.262	39.275	391.000
435.846	209.824	392.000
435.672	209.152	392.000
435.756	208.160	392.000
435.369	207.765	392.000
435.385	206.413	392.000
435.690	206.538	392.000
262.873	389.077	393.000
263.438	389.129	393.000
97.588	327.784	394.000
98.222	327.563	394.000
99.243	326.414	394.000
100.435	326.052	394.000
52.970	318.548	395.000
54.045	319.221	395.000
53.283	318.127	395.000
53.467	317.735	395.000
53.347	317.648	395.000
53.214	317.088	395.000
53.633	317.677	395.000
53.357	318.288	395.000
53.290	317.956	395.000
104.543	187.345	396.000
105.823	187.759	396.000
105.633	187.598	396.000
82.250	143.147	397.000
82.460	143.802	397.000
82.501	144.589	397.000
82.343	144.597	397.000
191.720	145.351	398.000
192.026	145.033	398.000
192.051	145.329	398.000
191.821	145.282	398.000
191.649	145.444	398.000
56.808	417.794	399.000
55.959	417.392	399.000
57.114	183.295	400.000
56.371	182.799	400.000
214.352	172.401	401.000
214.237	172.605	401.000
120.831	93.887	402.000
120.841	94.220	402.000
204.589	94.773	403.000
204.465	95.063	403.000
204.825	95.071	403.000
262.589	388.121	404.000
262.996	387.945	404.000
401.892	272.054	405.000
403.110	273.167	405.000
185.778	93.734	406.000
186.783	93.650	406.000
288.834	50.003	407.000
288.946	49.524	407.000
162.919	242.204	408.000
162.394	241.906	408.000
148.817	83.709	409.000
148.235	84.307	409.000
316.306	115.292	410.000
315.322	114.602	410.000
205.311	94.328	411.000
205.610	95.007	411.000
290.196	49.271	412.000
289.805	49.823	412.000
243.445	38.218	413.000
242.857	38.381	413.000
242.958	38.866	413.000
243.173	38.407	413.000
242.571	39.430	413.000
242.755	39.495	413.000
263.782	387.830	414.000
264.018	386.543	414.000
263.967	386.656	414.000
264.410	387.095	414.000
263.865	386.386	414.000
226.848	177.129	415.000
226.806	177.052	415.000
226.037	176.108	415.000
226.622	175.911	415.000
82.873	145.140	416.000
81.226	144.682	416.000
147.570	83.693	417.000
148.305	82.110	417.000
39.227	386.500	418.000
40.733	386.404	418.000
88.509	41.970	419.000
87.987	42.158	419.000
88.831	42.543	419.000
-7.837	335.316	420.000
-7.368	335.209	420.000
-7.862	335.377	420.000
202.077	146.500	421.000
201.622	145.763	421.000
200.591	148.085	421.000
34.742	96.121	422.000
36.042	97.491	422.000
52.780	317.080	423.000
52.559	317.535	423.000
53.202	317.713	423.000
52.783	317.264	423.000
73.715	211.095	424.000
74.224	210.781	424.000
80.725	144.024	425.000
80.424	144.085	425.000
80.388	143.753	425.000
193.979	158.191	426.000
193.162	158.531	426.000
193.981	158.829	426.000
193.995	159.497	426.000
193.371	159.109	426.000
165.222	243.097	427.000
165.552	243.451	427.000
291.452	49.755	428.000
291.439	49.688	428.000
292.541	48.757	428.000
88.724	42.171	429.000
88.512	41.252	429.000
324.358	451.976	430.000
323.285	452.620	430.000
-7.715	336.043	431.000
-8.379	335.417	431.000
149.364	82.418	432.000
148.445	82.207	432.000
355.660	185.274	433.000
355.580	184.315	433.000
355.603	183.910	433.000
355.232	184.289	433.000
354.441	184.456	433.000
355.186	184.181	433.000
355.606	184.006	433.000
355.494	183.687	433.000
354.993	183.315	433.000
355.348	183.741	433.000
354.846	184.171	433.000
355.372	184.163	433.000
355.575	183.432	433.000
355.433	183.391	433.000
355.062	183.022	433.000
355.574	182.322	433.000
356.450	181.491	433.000
355.686	181.216	433.000
355.869	182.445	433.000
354.885	182.891	433.000
355.543	182.957	433.000
354.583	182.643	433.000
353.949	181.872	433.000
353.339	182.375	433.000
353.728	182.545	433.000
353.111	183.021	433.000
352.327	182.464	433.000
352.623	182.206	433.000
352.212	182.335	433.000
437.694	208.126	434.000
437.552	208.486	434.000
438.243	207.936	434.000
437.473	208.611	434.000
437.549	206.912	434.000
437.454	207.427	434.000
436.887	208.454	434.000
436.875	208.376	434.000
437.374	208.623	434.000
437.649	207.335	434.000
437.560	207.424	434.000
438.375	207.968	434.000
438.731	208.494	434.000
438.373	210.018	434.000
314.534	114.696	435.000
315.835	114.324	435.000
315.526	113.870	435.000
313.984	113.849	435.000
312.327	113.879	435.000
311.881	113.707	435.000
312.525	113.304	435.000
312.849	113.171	435.000
312.117	112.572	435.000
-24.070	384.101	436.000
-23.704	383.706	436.000
153.742	187.401	437.000
[truncated: 45,525 more rows]
