# Supplementary material for: The transpeptidase PBP2 governs initial localization and activity of the major cell-wall synthesis machinery in E. coli
Source: eLife. 2020 Feb 20;9:e50629. doi: 10.7554/eLife.50629 (PMC7089770; doi:10.7554/eLife.50629)
Supplement: Source data 1. [file elife-50629-data1.zip › data/fast/PAmCherry/RodZdepl4h_3.txt]

X Y ID
20.901	205.207	1.000
20.878	204.992	1.000
21.206	205.054	1.000
21.051	205.161	1.000
21.108	206.169	1.000
22.028	204.804	1.000
22.207	205.018	1.000
22.161	205.389	1.000
21.987	206.426	1.000
21.964	206.364	1.000
197.949	302.185	2.000
198.734	300.955	2.000
198.958	301.096	2.000
212.135	157.667	3.000
213.502	156.727	3.000
370.066	335.555	4.000
369.971	336.412	4.000
249.331	155.971	5.000
249.492	156.611	5.000
279.557	103.967	6.000
279.265	104.378	6.000
279.749	103.820	6.000
279.649	104.042	6.000
278.478	103.002	6.000
279.117	103.728	6.000
427.057	253.765	7.000
426.723	253.599	7.000
426.811	253.053	7.000
426.916	252.543	7.000
426.579	252.507	7.000
365.846	166.647	8.000
365.111	166.577	8.000
365.158	166.187	8.000
365.128	165.882	8.000
400.379	175.950	9.000
400.893	175.163	9.000
401.646	173.398	9.000
401.856	173.706	9.000
400.777	174.508	9.000
398.192	175.623	9.000
441.593	230.980	10.000
441.664	230.997	10.000
440.941	231.235	10.000
441.716	230.355	10.000
441.499	230.154	10.000
4.149	178.889	11.000
4.490	178.260	11.000
4.340	178.276	11.000
160.013	77.398	12.000
160.814	75.143	12.000
308.348	69.677	13.000
308.471	68.971	13.000
308.793	69.417	13.000
456.025	240.517	14.000
456.540	240.159	14.000
521.844	202.321	15.000
522.418	202.270	15.000
521.032	202.202	15.000
521.200	202.016	15.000
522.057	202.664	15.000
521.523	202.457	15.000
522.320	203.318	15.000
522.185	203.818	15.000
521.847	204.434	15.000
370.525	336.187	16.000
370.676	335.947	16.000
370.142	336.415	16.000
370.602	337.290	16.000
370.433	337.176	16.000
198.964	299.919	17.000
198.918	300.182	17.000
114.504	89.324	18.000
116.196	90.456	18.000
169.152	107.769	19.000
169.909	107.487	19.000
159.353	74.286	20.000
158.513	76.253	20.000
160.077	76.580	20.000
427.304	251.767	21.000
426.137	251.623	21.000
424.774	250.637	21.000
441.551	230.965	22.000
441.603	230.863	22.000
441.629	230.684	22.000
442.008	230.766	22.000
213.474	260.822	23.000
212.970	261.549	23.000
336.310	-33.404	24.000
336.751	-33.483	24.000
344.416	260.578	25.000
344.419	260.755	25.000
344.385	260.765	25.000
345.242	260.531	25.000
344.517	260.610	25.000
344.536	260.458	25.000
345.140	259.439	25.000
345.092	260.274	25.000
346.034	259.044	25.000
345.357	258.451	25.000
345.544	258.832	25.000
345.382	259.318	25.000
345.844	259.287	25.000
345.374	259.450	25.000
345.293	258.843	25.000
345.065	258.272	25.000
345.312	257.982	25.000
344.906	257.697	25.000
345.258	257.632	25.000
344.897	257.651	25.000
438.746	268.994	26.000
439.199	270.522	26.000
438.978	271.155	26.000
439.478	271.524	26.000
439.968	271.767	26.000
440.516	271.058	26.000
440.631	271.701	26.000
440.776	272.401	26.000
440.434	271.886	26.000
439.987	272.462	26.000
440.035	272.493	26.000
439.546	273.504	26.000
440.334	272.746	26.000
304.481	119.507	27.000
303.852	119.444	27.000
304.784	119.545	27.000
304.309	119.617	27.000
303.577	119.334	27.000
364.703	166.189	28.000
365.107	167.083	28.000
365.815	166.214	28.000
364.655	166.133	28.000
363.429	165.692	28.000
363.741	166.169	28.000
180.421	56.255	29.000
181.849	56.189	29.000
181.371	55.620	29.000
111.900	101.353	30.000
110.782	101.074	30.000
510.636	225.312	31.000
509.510	226.145	31.000
509.298	227.732	31.000
509.577	228.122	31.000
511.965	230.353	31.000
22.685	206.873	32.000
21.778	206.381	32.000
21.438	207.338	32.000
102.089	261.668	33.000
101.735	262.596	33.000
456.656	242.570	34.000
457.331	242.896	34.000
181.879	56.237	35.000
181.726	55.126	35.000
440.099	272.730	36.000
440.663	272.972	36.000
440.876	272.653	36.000
363.984	165.936	37.000
363.741	166.292	37.000
363.701	166.695	37.000
364.267	166.699	37.000
363.210	165.995	37.000
363.434	166.560	37.000
363.732	166.278	37.000
363.998	165.602	37.000
363.992	166.133	37.000
363.363	165.588	37.000
408.514	219.137	38.000
408.836	219.006	38.000
409.053	219.184	38.000
409.588	131.499	39.000
408.604	130.494	39.000
337.140	-32.631	40.000
338.748	-32.332	40.000
200.195	302.247	41.000
199.750	301.740	41.000
511.835	231.322	42.000
512.511	230.735	42.000
513.474	228.761	42.000
513.256	228.295	42.000
171.266	370.492	43.000
171.685	370.968	43.000
171.293	371.043	43.000
171.355	370.827	43.000
301.221	118.080	44.000
300.802	118.907	44.000
300.855	119.243	44.000
302.436	119.349	44.000
301.673	120.953	44.000
300.192	121.978	44.000
300.222	122.151	44.000
329.472	123.384	45.000
328.397	124.343	45.000
403.327	68.730	46.000
403.278	68.169	46.000
441.491	273.194	47.000
441.521	273.014	47.000
338.732	-32.536	48.000
337.065	-31.940	48.000
199.699	302.123	49.000
200.141	301.848	49.000
235.641	309.328	50.000
235.554	309.691	50.000
235.587	309.803	50.000
236.139	310.185	50.000
235.841	310.260	50.000
236.115	310.166	50.000
235.453	310.440	50.000
235.809	310.171	50.000
235.526	310.581	50.000
235.545	310.513	50.000
234.870	310.598	50.000
234.113	309.926	50.000
232.508	309.811	50.000
233.081	310.895	50.000
233.161	311.646	50.000
232.832	312.054	50.000
233.278	312.768	50.000
232.787	312.503	50.000
232.505	311.966	50.000
233.541	311.724	50.000
421.983	52.599	51.000
422.145	52.767	51.000
422.021	52.584	51.000
421.973	52.757	51.000
422.115	52.641	51.000
422.278	52.839	51.000
422.052	52.784	51.000
422.451	52.697	51.000
421.950	52.877	51.000
422.165	52.467	51.000
421.853	52.552	51.000
181.199	57.073	52.000
181.528	56.750	52.000
181.409	56.599	52.000
181.220	56.869	52.000
345.254	256.154	53.000
344.731	257.788	53.000
426.023	124.391	54.000
426.882	124.678	54.000
512.736	230.621	55.000
512.090	230.566	55.000
171.723	370.386	56.000
171.586	371.450	56.000
209.571	74.438	57.000
209.406	74.896	57.000
441.089	271.253	58.000
441.285	271.149	58.000
363.336	166.047	59.000
364.069	163.964	59.000
363.931	163.022	59.000
364.487	163.501	59.000
365.144	164.482	59.000
365.282	164.541	59.000
399.224	176.365	60.000
400.369	176.317	60.000
426.625	124.851	61.000
427.765	125.062	61.000
181.713	56.532	62.000
181.860	56.774	62.000
181.662	55.851	62.000
300.651	121.834	63.000
301.292	122.309	63.000
301.709	123.002	63.000
344.010	256.324	64.000
343.748	256.272	64.000
344.005	256.727	64.000
343.467	256.176	64.000
343.811	255.618	64.000
441.308	270.434	65.000
440.528	271.125	65.000
440.339	270.790	65.000
426.398	125.210	66.000
426.300	125.419	66.000
426.141	125.504	66.000
425.431	125.437	66.000
425.870	125.450	66.000
425.218	126.083	66.000
425.521	125.599	66.000
513.848	227.510	67.000
513.642	227.850	67.000
513.143	227.038	67.000
512.446	227.404	67.000
512.621	228.095	67.000
511.963	228.165	67.000
512.453	227.277	67.000
513.432	226.879	67.000
512.965	225.642	67.000
403.664	67.591	68.000
403.864	67.185	68.000
404.379	67.042	68.000
181.225	56.261	69.000
181.640	56.090	69.000
400.552	176.704	70.000
400.574	176.734	70.000
400.521	176.525	70.000
442.122	269.678	71.000
442.045	269.386	71.000
89.682	171.535	72.000
88.720	171.127	72.000
404.082	67.230	73.000
404.291	66.505	73.000
403.707	66.456	73.000
366.937	166.379	74.000
367.278	165.921	74.000
367.090	163.788	74.000
442.849	270.011	75.000
441.099	269.878	75.000
442.270	269.406	75.000
422.615	52.850	76.000
422.352	52.891	76.000
422.318	52.923	76.000
422.577	52.689	76.000
422.632	53.195	76.000
401.739	175.137	77.000
402.860	174.135	77.000
403.630	173.362	77.000
401.166	173.771	77.000
402.877	174.019	77.000
404.301	174.210	77.000
88.992	169.922	78.000
88.670	169.421	78.000
512.845	226.467	79.000
511.559	227.659	79.000
366.444	164.370	80.000
366.590	164.578	80.000
365.576	164.307	80.000
366.213	164.218	80.000
403.120	66.120	81.000
403.428	66.073	81.000
403.742	65.436	81.000
160.829	79.135	82.000
161.303	79.437	82.000
216.772	68.642	83.000
218.248	69.074	83.000
422.927	52.749	84.000
422.393	52.237	84.000
181.024	57.731	85.000
180.549	57.594	85.000
180.214	57.516	85.000
160.496	76.617	86.000
160.958	76.823	86.000
160.468	76.593	86.000
160.701	76.958	86.000
160.513	76.809	86.000
160.790	77.815	86.000
442.781	270.544	87.000
441.822	269.979	87.000
109.135	100.075	88.000
109.014	98.194	88.000
370.704	332.791	89.000
370.969	333.611	89.000
219.967	68.717	90.000
219.287	68.591	90.000
220.336	69.805	90.000
404.007	170.783	91.000
404.907	172.208	91.000
405.463	172.928	91.000
403.284	66.197	92.000
402.482	66.091	92.000
198.844	304.318	93.000
199.277	303.140	93.000
220.288	68.525	94.000
220.268	70.254	94.000
368.603	333.000	95.000
368.151	333.223	95.000
110.247	95.020	96.000
109.547	95.192	96.000
161.127	78.248	97.000
160.821	77.760	97.000
287.292	195.859	98.000
287.721	196.087	98.000
288.205	195.999	98.000
288.861	195.651	98.000
288.539	195.557	98.000
513.462	226.844	99.000
514.421	227.905	99.000
513.791	228.127	99.000
408.000	173.144	100.000
408.260	172.610	100.000
367.674	332.575	101.000
369.534	332.182	101.000
366.018	162.762	102.000
365.303	163.150	102.000
364.615	161.897	102.000
314.362	-30.901	103.000
314.447	-31.977	103.000
221.909	69.122	104.000
221.081	68.165	104.000
222.103	67.815	104.000
160.824	78.681	105.000
160.203	79.960	105.000
221.075	365.046	106.000
221.003	365.316	106.000
221.439	365.352	106.000
221.682	365.881	106.000
221.788	366.206	106.000
220.700	366.951	106.000
221.493	367.536	106.000
221.893	366.737	106.000
222.265	367.536	106.000
221.731	366.942	106.000
222.245	367.480	106.000
222.118	367.089	106.000
222.299	366.954	106.000
222.270	366.993	106.000
222.504	367.238	106.000
223.262	368.609	106.000
223.950	369.064	106.000
224.591	368.934	106.000
224.492	369.343	106.000
223.738	368.254	106.000
224.016	368.295	106.000
225.086	368.198	106.000
225.186	367.765	106.000
224.972	367.239	106.000
225.386	366.569	106.000
225.124	366.823	106.000
225.207	367.287	106.000
225.533	366.720	106.000
198.242	261.772	107.000
200.504	260.211	107.000
201.930	258.510	107.000
199.688	260.112	107.000
198.047	259.506	107.000
196.284	260.178	107.000
181.690	56.661	108.000
182.297	57.000	108.000
182.445	55.490	108.000
182.232	56.284	108.000
314.197	-31.898	109.000
314.427	-32.534	109.000
314.807	-32.350	109.000
315.769	-31.449	109.000
362.460	162.608	110.000
362.082	161.886	110.000
362.184	160.305	110.000
360.910	160.760	110.000
360.880	159.803	110.000
150.460	425.899	111.000
149.872	423.055	111.000
221.121	68.919	112.000
221.126	69.106	112.000
219.959	68.396	112.000
219.913	69.463	112.000
219.532	68.921	112.000
218.023	69.162	112.000
218.742	68.070	112.000
218.659	68.014	112.000
218.155	67.655	112.000
218.684	67.482	112.000
217.933	66.620	112.000
219.558	66.464	112.000
218.787	67.961	112.000
218.388	69.086	112.000
219.233	70.943	112.000
182.576	56.761	113.000
181.929	56.420	113.000
306.355	69.237	114.000
306.909	69.266	114.000
306.698	69.042	114.000
182.097	56.799	115.000
181.599	56.214	115.000
441.413	231.180	116.000
441.698	230.676	116.000
441.589	230.808	116.000
441.701	231.039	116.000
441.397	230.775	116.000
441.450	230.577	116.000
441.659	230.871	116.000
441.690	230.479	116.000
441.701	231.285	116.000
441.622	230.702	116.000
441.698	230.984	116.000
441.636	230.788	116.000
442.013	230.541	116.000
441.623	230.995	116.000
441.566	231.103	116.000
441.908	230.776	116.000
441.685	230.794	116.000
441.605	230.874	116.000
441.609	230.851	116.000
441.581	230.986	116.000
161.008	81.660	117.000
162.146	80.409	117.000
160.981	78.477	117.000
159.930	78.397	117.000
160.197	79.250	117.000
159.867	80.005	117.000
172.017	182.870	118.000
172.333	182.334	118.000
406.452	175.074	119.000
406.344	175.268	119.000
405.347	174.603	119.000
405.492	173.837	119.000
487.807	220.282	120.000
487.842	220.660	120.000
487.819	220.655	120.000
487.892	220.341	120.000
487.905	221.184	120.000
316.114	-31.505	121.000
316.134	-30.964	121.000
350.709	17.094	122.000
349.970	17.023	122.000
173.548	183.467	123.000
172.498	183.343	123.000
114.055	93.272	124.000
113.025	92.976	124.000
112.165	96.203	124.000
160.182	78.450	125.000
160.865	80.955	125.000
487.917	219.847	126.000
487.878	221.191	126.000
488.018	220.732	126.000
488.489	220.588	126.000
488.354	220.449	126.000
487.797	220.649	126.000
340.383	-29.643	127.000
340.627	-28.729	127.000
339.792	-28.699	127.000
339.614	-28.324	127.000
339.649	-28.165	127.000
338.842	-29.303	127.000
339.143	-28.976	127.000
340.031	-27.567	127.000
110.093	94.413	128.000
111.468	94.487	128.000
113.332	94.342	128.000
113.907	95.652	128.000
180.578	57.008	129.000
180.537	56.724	129.000
304.942	68.480	130.000
305.479	69.154	130.000
305.599	68.355	130.000
402.023	174.713	131.000
402.416	175.837	131.000
242.844	318.211	132.000
242.673	316.696	132.000
316.545	-30.854	133.000
317.579	-31.486	133.000
353.276	14.314	134.000
354.587	13.303	134.000
488.189	220.676	135.000
487.833	220.732	135.000
487.801	220.633	135.000
488.169	220.577	135.000
441.870	230.974	136.000
441.509	231.027	136.000
340.243	-27.721	137.000
340.531	-27.941	137.000
472.534	116.290	138.000
471.965	116.098	138.000
471.415	115.663	138.000
470.447	115.138	138.000
471.261	115.057	138.000
487.820	220.996	139.000
487.816	221.002	139.000
487.698	220.467	139.000
488.194	220.812	139.000
488.106	221.803	139.000
487.342	221.296	139.000
487.051	221.632	139.000
488.208	221.626	139.000
337.690	-29.145	140.000
337.643	-28.935	140.000
337.262	-29.578	140.000
339.669	-31.941	141.000
339.130	-32.392	141.000
337.101	-32.778	141.000
335.944	-32.446	141.000
337.696	-33.279	141.000
356.541	15.199	142.000
357.134	15.684	142.000
356.897	15.528	142.000
357.372	15.851	142.000
348.390	187.265	143.000
350.071	186.957	143.000
351.062	186.788	143.000
158.501	129.053	144.000
158.666	129.224	144.000
158.998	129.073	144.000
455.671	241.339	145.000
455.717	242.069	145.000
358.362	16.100	146.000
359.367	15.587	146.000
441.218	231.168	147.000
441.758	230.663	147.000
441.773	231.163	147.000
441.543	231.006	147.000
441.641	230.980	147.000
440.818	231.151	147.000
441.415	231.074	147.000
441.395	230.777	147.000
441.677	231.097	147.000
441.763	230.895	147.000
441.611	230.984	147.000
441.815	230.849	147.000
441.310	231.019	147.000
441.968	230.718	147.000
441.503	230.599	147.000
441.680	230.800	147.000
441.859	230.866	147.000
441.726	230.756	147.000
441.912	230.636	147.000
441.890	231.467	147.000
441.425	230.552	147.000
441.808	231.065	147.000
441.638	230.829	147.000
441.728	230.963	147.000
441.542	230.874	147.000
441.684	230.916	147.000
441.175	230.912	147.000
441.799	231.079	147.000
441.419	231.335	147.000
441.354	230.584	147.000
441.430	230.826	147.000
510.108	228.818	148.000
509.124	228.254	148.000
509.166	227.585	148.000
431.774	126.846	149.000
430.396	126.596	149.000
195.925	258.413	150.000
197.958	256.494	150.000
197.126	257.778	150.000
195.533	261.261	150.000
194.006	262.870	150.000
112.458	97.935	151.000
111.774	97.536	151.000
353.635	166.962	152.000
353.742	166.769	152.000
193.242	260.501	153.000
194.342	261.779	153.000
244.735	141.764	154.000
243.185	144.982	154.000
500.521	274.261	155.000
501.333	274.523	155.000
500.317	274.655	155.000
499.748	274.330	155.000
499.343	273.550	155.000
499.612	273.728	155.000
499.316	273.563	155.000
402.923	68.208	156.000
402.684	68.191	156.000
403.314	68.333	156.000
403.209	68.150	156.000
403.562	68.940	156.000
403.343	69.267	156.000
220.432	69.325	157.000
218.293	68.705	157.000
217.304	69.154	157.000
216.648	67.580	157.000
231.851	226.288	158.000
233.267	226.272	158.000
232.880	226.862	158.000
232.383	227.926	158.000
233.658	229.010	158.000
441.199	230.988	159.000
441.711	231.109	159.000
427.585	128.489	160.000
428.623	127.788	160.000
427.647	126.707	160.000
429.583	124.959	160.000
499.631	274.500	161.000
499.329	274.584	161.000
498.577	274.959	161.000
498.724	273.858	161.000
498.179	274.691	161.000
184.826	56.031	162.000
183.346	56.409	162.000
182.831	56.069	162.000
287.934	201.088	163.000
289.232	201.298	163.000
288.835	201.685	163.000
289.422	200.812	163.000
289.104	200.731	163.000
289.636	202.547	163.000
289.061	202.162	163.000
289.851	200.896	163.000
429.215	126.312	164.000
430.034	126.751	164.000
403.120	69.428	165.000
404.515	69.849	165.000
499.477	273.991	166.000
499.001	273.705	166.000
499.785	272.742	166.000
403.752	68.893	167.000
403.427	69.826	167.000
404.163	69.567	167.000
403.567	69.314	167.000
403.685	69.331	167.000
403.576	69.261	167.000
403.584	69.107	167.000
352.469	168.498	168.000
352.245	167.869	168.000
351.222	168.171	168.000
351.169	168.793	168.000
351.419	168.908	168.000
351.150	168.296	168.000
351.493	168.204	168.000
351.193	167.979	168.000
350.912	168.172	168.000
350.912	168.857	168.000
350.997	169.838	168.000
351.271	170.837	168.000
351.219	171.263	168.000
350.856	170.861	168.000
351.133	171.386	168.000
351.153	171.215	168.000
351.240	172.224	168.000
350.822	172.928	168.000
350.958	172.731	168.000
350.270	172.455	168.000
233.439	228.924	169.000
232.579	228.708	169.000
355.777	16.356	170.000
356.225	16.616	170.000
355.758	16.137	170.000
355.243	16.681	170.000
355.352	16.862	170.000
353.803	16.046	170.000
290.025	198.810	171.000
290.705	199.330	171.000
289.935	199.309	171.000
290.102	200.889	171.000
291.170	200.940	171.000
291.009	201.304	171.000
291.473	200.211	171.000
289.747	200.935	171.000
289.421	200.575	171.000
289.385	200.098	171.000
290.048	200.767	171.000
289.926	199.773	171.000
290.841	199.989	171.000
291.021	200.451	171.000
441.368	230.629	172.000
441.010	230.940	172.000
441.433	231.096	172.000
441.747	231.062	172.000
441.514	231.249	172.000
441.697	231.081	172.000
441.578	231.153	172.000
441.652	231.051	172.000
441.590	231.114	172.000
441.328	230.995	172.000
441.613	230.994	172.000
442.032	230.969	172.000
441.777	231.100	172.000
441.367	230.970	172.000
498.943	273.932	173.000
499.494	273.873	173.000
500.233	273.338	173.000
318.961	410.040	174.000
319.178	410.125	174.000
318.556	409.827	174.000
318.848	410.196	174.000
403.527	69.221	175.000
403.998	68.818	175.000
404.233	68.314	175.000
403.719	69.100	175.000
353.093	15.967	176.000
353.972	15.671	176.000
353.762	15.849	176.000
354.214	16.100	176.000
354.124	16.275	176.000
354.639	16.691	176.000
354.154	15.954	176.000
280.406	92.061	177.000
279.260	93.179	177.000
279.180	92.344	177.000
278.823	91.647	177.000
278.395	91.024	177.000
319.345	410.252	178.000
318.833	410.653	178.000
319.087	410.326	178.000
319.041	410.422	178.000
318.614	410.309	178.000
319.096	410.098	178.000
318.823	410.247	178.000
318.734	410.218	178.000
218.280	69.077	179.000
218.800	69.427	179.000
219.858	68.919	179.000
430.394	126.326	180.000
430.340	126.492	180.000
430.657	125.999	180.000
221.104	68.205	181.000
221.188	67.959	181.000
221.607	67.685	181.000
94.736	201.821	182.000
94.447	201.357	182.000
93.730	200.577	182.000
94.011	200.040	182.000
94.859	200.528	182.000
94.665	200.057	182.000
95.095	199.392	182.000
95.865	197.929	182.000
101.091	182.210	183.000
101.175	182.706	183.000
102.103	181.183	183.000
102.470	180.938	183.000
102.515	181.293	183.000
102.172	182.517	183.000
152.374	190.335	184.000
152.522	189.465	184.000
150.740	189.174	184.000
150.750	188.979	184.000
150.909	187.665	184.000
149.719	186.287	184.000
219.935	271.464	185.000
220.054	271.373	185.000
220.412	271.327	185.000
219.826	271.886	185.000
220.567	271.938	185.000
220.897	271.892	185.000
221.201	272.137	185.000
235.722	279.605	186.000
236.511	280.247	186.000
235.700	281.465	186.000
316.863	372.362	187.000
316.975	371.296	187.000
318.767	371.102	187.000
319.182	370.082	187.000
318.514	370.795	187.000
257.701	194.223	188.000
257.225	194.001	188.000
257.975	193.277	188.000
258.170	192.853	188.000
257.775	192.893	188.000
257.067	194.199	188.000
255.985	194.877	188.000
341.635	291.919	189.000
340.642	293.934	189.000
339.884	293.773	189.000
339.782	292.694	189.000
340.545	292.162	189.000
340.466	292.528	189.000
339.523	290.547	189.000
337.079	290.193	189.000
337.065	290.499	189.000
337.022	290.013	189.000
337.275	290.331	189.000
322.062	254.627	190.000
322.393	254.076	190.000
322.472	254.541	190.000
322.575	254.221	190.000
321.880	254.487	190.000
320.681	253.532	190.000
321.092	253.936	190.000
321.322	253.151	190.000
321.781	252.066	190.000
321.650	252.249	190.000
320.350	251.717	190.000
244.744	63.747	191.000
245.335	63.649	191.000
243.851	63.239	191.000
243.016	62.832	191.000
242.237	62.625	191.000
242.937	62.604	191.000
242.084	62.309	191.000
424.612	264.660	192.000
424.375	263.972	192.000
424.514	264.036	192.000
424.284	217.807	193.000
423.867	218.070	193.000
424.156	217.709	193.000
423.437	217.163	193.000
423.758	218.298	193.000
424.876	218.285	193.000
412.701	189.796	194.000
413.043	189.378	194.000
412.779	189.415	194.000
412.756	190.605	194.000
439.920	194.155	195.000
439.870	196.021	195.000
439.636	194.145	195.000
439.308	193.628	195.000
439.552	193.177	195.000
443.156	176.455	196.000
443.862	175.069	196.000
441.854	175.040	196.000
439.865	175.241	196.000
67.992	128.489	197.000
68.870	129.137	197.000
208.648	206.238	198.000
208.216	205.460	198.000
207.607	204.983	198.000
207.624	204.983	198.000
207.744	204.791	198.000
207.118	203.628	198.000
207.014	203.974	198.000
207.992	203.659	198.000
207.329	204.281	198.000
208.159	203.716	198.000
317.464	284.862	199.000
317.412	285.010	199.000
235.443	56.265	200.000
235.267	55.528	200.000
235.633	55.729	200.000
413.433	256.178	201.000
412.956	256.486	201.000
412.905	257.508	201.000
286.523	76.702	202.000
287.167	78.627	202.000
442.084	230.706	203.000
441.151	231.042	203.000
441.571	230.851	203.000
441.613	230.948	203.000
441.657	230.714	203.000
441.447	230.618	203.000
441.615	230.837	203.000
441.292	231.145	203.000
301.637	17.264	204.000
301.765	16.631	204.000
303.089	16.726	204.000
484.232	238.742	205.000
484.329	238.424	205.000
360.009	208.061	206.000
359.500	208.234	206.000
358.807	208.630	206.000
357.548	209.163	206.000
357.901	209.369	206.000
358.041	209.780	206.000
357.739	210.144	206.000
357.840	210.202	206.000
356.993	210.720	206.000
357.867	210.292	206.000
358.112	210.245	206.000
357.810	210.154	206.000
194.018	261.458	207.000
192.295	261.117	207.000
344.962	340.713	208.000
345.786	341.219	208.000
345.037	340.308	208.000
344.954	339.404	208.000
345.860	340.576	208.000
345.282	340.629	208.000
345.770	341.253	208.000
345.224	340.691	208.000
345.984	341.182	208.000
345.635	341.301	208.000
345.316	341.292	208.000
343.136	341.209	208.000
342.430	341.835	208.000
303.266	238.758	209.000
302.932	238.409	209.000
302.988	239.761	209.000
302.519	240.248	209.000
303.013	240.954	209.000
302.832	240.200	209.000
301.703	239.887	209.000
292.255	199.464	210.000
291.943	199.500	210.000
292.431	198.468	210.000
292.901	197.993	210.000
292.001	198.111	210.000
291.617	197.973	210.000
291.729	198.027	210.000
292.314	198.300	210.000
291.617	198.562	210.000
289.913	198.413	210.000
289.727	198.423	210.000
424.026	264.828	211.000
423.895	264.660	211.000
423.840	265.202	211.000
424.045	264.738	211.000
423.906	263.937	211.000
424.133	263.950	211.000
424.092	263.904	211.000
425.065	264.469	211.000
425.585	264.675	211.000
208.082	296.878	212.000
208.054	296.503	212.000
207.846	296.210	212.000
270.338	70.822	213.000
269.069	70.611	213.000
268.757	70.607	213.000
447.461	220.962	214.000
448.059	219.556	214.000
447.702	219.035	214.000
302.001	17.505	215.000
303.038	16.470	215.000
302.332	15.545	215.000
302.799	15.946	215.000
113.112	322.312	216.000
113.077	322.453	216.000
112.783	321.139	216.000
112.163	320.554	216.000
110.974	320.802	216.000
112.914	320.450	216.000
317.582	284.059	217.000
317.137	285.210	217.000
272.855	151.700	218.000
273.567	149.585	218.000
275.318	150.411	218.000
275.699	150.883	218.000
276.705	151.471	218.000
277.396	151.915	218.000
278.481	153.452	218.000
362.034	141.058	219.000
361.718	140.956	219.000
362.027	141.076	219.000
362.033	141.054	219.000
362.227	140.182	219.000
363.043	139.734	219.000
440.364	174.842	220.000
439.238	175.423	220.000
35.826	151.283	221.000
36.576	151.815	221.000
36.624	152.641	221.000
37.159	152.188	221.000
36.966	152.543	221.000
37.902	152.644	221.000
101.444	182.796	222.000
101.618	182.011	222.000
102.226	181.672	222.000
295.954	141.476	223.000
294.861	141.594	223.000
295.764	141.053	223.000
295.129	142.414	223.000
296.004	142.675	223.000
91.335	172.005	224.000
90.089	172.623	224.000
90.520	173.606	224.000
83.411	154.771	225.000
81.176	156.452	225.000
81.567	155.329	225.000
81.562	153.653	225.000
256.281	195.113	226.000
258.118	194.334	226.000
257.825	193.584	226.000
258.773	194.263	226.000
257.995	193.936	226.000
258.204	192.965	226.000
257.631	192.918	226.000
256.785	192.664	226.000
256.138	191.730	226.000
276.835	91.735	227.000
277.161	90.951	227.000
340.720	109.658	228.000
341.292	110.417	228.000
341.200	110.981	228.000
108.103	219.532	229.000
108.538	218.633	229.000
316.726	369.125	230.000
317.946	368.186	230.000
317.307	284.282	231.000
317.903	284.251	231.000
414.088	256.927	232.000
414.178	257.382	232.000
414.428	256.149	232.000
486.878	150.703	233.000
487.135	149.108	233.000
486.066	149.284	233.000
484.755	149.517	233.000
236.060	280.294	234.000
235.863	280.110	234.000
303.305	16.529	235.000
302.306	16.861	235.000
302.171	16.917	235.000
303.327	17.398	235.000
303.285	17.840	235.000
448.676	210.131	236.000
447.278	210.913	236.000
241.727	63.442	237.000
242.457	62.988	237.000
242.735	61.423	237.000
243.079	61.534	237.000
243.000	62.156	237.000
242.826	61.001	237.000
243.566	61.000	237.000
244.638	61.650	237.000
245.017	61.208	237.000
243.029	61.377	237.000
242.572	60.539	237.000
243.032	60.405	237.000
242.809	60.482	237.000
243.820	59.609	237.000
246.218	60.365	237.000
378.231	184.453	238.000
378.147	184.012	238.000
377.374	183.556	238.000
377.852	183.560	238.000
377.726	183.634	238.000
377.665	185.375	238.000
377.933	184.770	238.000
377.507	185.633	238.000
377.989	186.069	238.000
377.925	185.941	238.000
377.970	185.918	238.000
377.805	185.369	238.000
377.851	186.215	238.000
377.762	186.286	238.000
377.999	186.367	238.000
377.899	186.248	238.000
377.786	185.643	238.000
378.105	185.845	238.000
378.094	185.522	238.000
378.102	185.866	238.000
378.116	185.603	238.000
377.977	185.743	238.000
378.013	185.448	238.000
112.151	164.468	239.000
111.495	164.109	239.000
319.948	250.819	240.000
320.077	250.868	240.000
319.970	251.521	240.000
320.737	251.263	240.000
320.484	251.254	240.000
319.967	251.341	240.000
319.630	251.025	240.000
319.617	251.025	240.000
319.414	251.017	240.000
320.406	250.766	240.000
320.394	250.875	240.000
320.041	252.179	240.000
319.360	252.433	240.000
319.881	252.824	240.000
320.262	253.413	240.000
320.384	252.801	240.000
320.158	252.906	240.000
320.259	252.939	240.000
320.759	252.898	240.000
275.996	88.992	241.000
275.665	88.797	241.000
276.860	88.892	241.000
276.885	88.024	241.000
276.802	87.426	241.000
277.470	87.154	241.000
276.095	87.081	241.000
276.181	87.164	241.000
392.475	227.442	242.000
392.270	227.016	242.000
112.055	318.728	243.000
111.874	318.729	243.000
112.338	318.573	243.000
112.370	318.765	243.000
111.131	318.013	243.000
111.008	318.242	243.000
111.392	318.830	243.000
111.978	319.263	243.000
111.925	319.869	243.000
112.039	318.998	243.000
112.192	319.178	243.000
81.785	155.691	244.000
82.153	155.244	244.000
81.900	154.855	244.000
82.868	156.527	244.000
150.363	186.161	245.000
151.126	185.480	245.000
237.183	129.183	246.000
236.616	127.752	246.000
295.569	141.330	247.000
295.267	141.527	247.000
294.872	142.492	247.000
294.409	143.465	247.000
294.364	143.557	247.000
293.372	143.822	247.000
293.558	144.054	247.000
293.810	143.841	247.000
294.350	143.490	247.000
363.800	138.328	248.000
363.826	139.087	248.000
332.141	240.067	249.000
332.351	240.008	249.000
425.498	264.321	250.000
425.321	264.244	250.000
425.097	264.919	250.000
424.289	264.776	250.000
423.898	264.224	250.000
424.511	264.289	250.000
423.833	263.630	250.000
423.977	264.394	250.000
424.543	265.027	250.000
424.666	265.234	250.000
424.338	264.932	250.000
424.159	264.675	250.000
212.374	294.254	251.000
211.344	295.896	251.000
316.866	369.553	252.000
316.278	369.686	252.000
318.087	370.770	252.000
289.757	197.507	253.000
288.697	198.395	253.000
287.664	198.137	253.000
279.287	154.061	254.000
278.151	154.011	254.000
441.757	230.839	255.000
441.447	231.057	255.000
441.613	231.013	255.000
441.375	231.085	255.000
441.963	230.960	255.000
304.034	17.921	256.000
303.441	18.021	256.000
304.355	18.215	256.000
271.183	203.212	257.000
270.289	202.733	257.000
270.014	202.981	257.000
269.525	202.962	257.000
268.621	202.185	257.000
268.535	203.468	257.000
268.248	203.430	257.000
90.845	187.781	258.000
91.037	186.397	258.000
91.036	187.162	258.000
91.225	186.483	258.000
362.823	140.232	259.000
363.164	140.207	259.000
362.723	140.209	259.000
362.823	139.490	259.000
362.837	138.793	259.000
363.384	138.145	259.000
363.021	136.832	259.000
363.287	135.371	259.000
364.033	134.951	259.000
364.645	135.705	259.000
364.457	136.152	259.000
365.008	136.728	259.000
364.304	136.744	259.000
364.752	136.362	259.000
377.774	137.458	260.000
378.888	137.976	260.000
379.354	138.604	260.000
379.831	138.125	260.000
380.368	137.532	260.000
317.155	371.195	261.000
316.039	371.932	261.000
316.232	372.202	261.000
317.033	372.505	261.000
317.160	372.671	261.000
317.592	372.507	261.000
317.234	371.335	261.000
316.704	371.966	261.000
317.223	371.500	261.000
316.928	370.729	261.000
402.861	201.423	262.000
402.783	201.768	262.000
402.761	201.519	262.000
403.399	201.543	262.000
403.598	202.163	262.000
174.129	226.788	263.000
173.947	227.414	263.000
175.264	226.669	263.000
342.577	111.661	264.000
342.617	112.542	264.000
343.084	112.646	264.000
342.025	111.512	264.000
343.691	111.755	264.000
255.797	194.086	265.000
255.411	194.041	265.000
287.128	199.876	266.000
286.550	200.889	266.000
286.785	201.833	266.000
285.679	201.864	266.000
285.440	201.422	266.000
276.841	87.354	267.000
276.689	87.534	267.000
277.223	88.612	267.000
111.772	163.677	268.000
111.635	164.078	268.000
203.699	258.707	269.000
199.514	257.884	269.000
301.719	18.673	270.000
302.283	17.895	270.000
308.508	224.826	271.000
308.001	223.159	271.000
308.814	223.558	271.000
307.676	224.015	271.000
308.117	223.637	271.000
450.289	216.867	272.000
449.900	215.217	272.000
90.148	186.885	273.000
92.076	187.299	273.000
92.511	186.573	273.000
91.718	186.285	273.000
90.281	187.119	273.000
90.326	186.726	273.000
89.242	188.031	273.000
403.170	201.801	274.000
402.681	200.965	274.000
403.868	200.601	274.000
403.854	199.752	274.000
381.571	137.405	275.000
381.276	137.043	275.000
380.855	136.906	275.000
301.131	18.060	276.000
300.710	17.019	276.000
301.130	16.766	276.000
58.866	362.899	277.000
58.230	362.697	277.000
110.579	163.501	278.000
111.252	164.694	278.000
316.572	285.975	279.000
317.036	285.690	279.000
316.862	285.447	279.000
448.822	217.422	280.000
449.413	215.802	280.000
449.131	216.783	280.000
448.115	216.759	280.000
448.462	215.838	280.000
446.646	215.382	280.000
446.400	215.491	280.000
445.885	215.816	280.000
444.951	216.540	280.000
444.885	216.899	280.000
444.880	216.467	280.000
445.158	216.770	280.000
445.419	216.420	280.000
444.846	216.673	280.000
444.391	217.846	280.000
444.391	217.846	280.000
443.556	219.318	280.000
444.345	219.963	280.000
442.938	219.917	280.000
442.904	218.763	280.000
442.055	219.187	280.000
423.608	265.397	281.000
423.640	264.955	281.000
423.218	265.949	281.000
423.117	265.759	281.000
423.249	266.074	281.000
275.921	88.133	282.000
275.644	88.380	282.000
276.253	87.035	282.000
276.717	87.238	282.000
113.088	318.133	283.000
112.992	319.160	283.000
113.835	318.459	283.000
160.487	172.628	284.000
160.725	173.164	284.000
393.492	261.574	285.000
393.647	261.306	285.000
394.089	261.111	285.000
392.704	260.858	285.000
379.559	137.312	286.000
379.827	137.561	286.000
379.875	138.651	286.000
316.749	370.756	287.000
316.347	370.903	287.000
317.539	370.559	287.000
317.068	370.256	287.000
316.999	369.790	287.000
255.812	193.622	288.000
256.081	192.572	288.000
256.591	192.815	288.000
256.445	192.632	288.000
256.178	192.738	288.000
412.916	255.699	289.000
412.702	255.292	289.000
412.556	255.379	289.000
412.851	256.259	289.000
413.235	255.562	289.000
170.822	117.579	290.000
170.569	116.887	290.000
192.967	89.094	291.000
192.862	88.082	291.000
352.834	13.645	292.000
353.172	12.511	292.000
300.096	16.876	293.000
301.355	17.318	293.000
38.705	150.530	294.000
36.251	150.018	294.000
35.609	149.692	294.000
158.567	174.343	295.000
158.789	174.832	295.000
192.458	89.391	296.000
192.494	89.791	296.000
365.360	136.749	297.000
365.087	136.702	297.000
365.039	136.640	297.000
275.445	89.712	298.000
277.519	89.485	298.000
278.221	89.191	298.000
277.517	88.844	298.000
405.223	200.766	299.000
404.536	200.312	299.000
404.822	199.679	299.000
165.537	62.187	300.000
165.610	62.185	300.000
377.891	186.013	301.000
378.094	185.850	301.000
378.143	185.341	301.000
377.660	185.802	301.000
377.660	185.802	301.000
378.053	185.809	301.000
33.792	149.242	302.000
34.251	149.230	302.000
96.046	167.690	303.000
96.132	168.200	303.000
96.132	168.200	303.000
95.865	166.653	303.000
236.105	280.715	304.000
236.853	280.867	304.000
236.853	280.867	304.000
237.210	282.000	304.000
237.443	281.904	304.000
364.802	135.934	305.000
365.001	135.443	305.000
365.001	135.443	305.000
365.009	134.095	305.000
364.249	133.582	305.000
365.282	134.468	305.000
201.765	253.282	306.000
201.765	253.282	306.000
193.734	90.434	307.000
193.734	90.434	307.000
212.604	87.028	308.000
212.604	87.028	308.000
213.841	85.654	308.000
212.367	85.415	308.000
211.456	85.929	308.000
390.204	259.217	309.000
390.204	259.217	309.000
295.621	83.922	310.000
295.621	83.922	310.000
294.270	84.982	310.000
404.909	200.709	311.000
404.909	200.709	311.000
404.962	200.814	311.000
404.542	200.818	311.000
404.860	201.372	311.000
405.072	201.228	311.000
31.782	151.199	312.000
31.701	151.391	312.000
14.222	221.975	313.000
13.770	222.704	313.000
276.818	88.485	314.000
276.282	88.571	314.000
275.184	89.569	314.000
276.335	89.784	314.000
41.671	312.014	315.000
41.877	313.248	315.000
141.264	142.319	316.000
141.264	142.060	316.000
140.917	142.557	316.000
140.653	141.311	316.000
344.621	-36.103	317.000
345.100	-36.510	317.000
286.412	205.380	318.000
287.538	204.113	318.000
261.132	98.640	319.000
261.384	98.526	319.000
89.743	188.272	320.000
90.160	187.814	320.000
405.513	201.211	321.000
405.126	200.720	321.000
301.752	15.679	322.000
300.749	15.152	322.000
319.089	368.307	323.000
318.477	370.426	323.000
318.194	370.618	323.000
318.871	370.594	323.000
318.960	371.379	323.000
318.916	371.199	323.000
318.883	371.600	323.000
319.785	371.181	323.000
319.837	370.977	323.000
319.732	372.289	323.000
318.521	371.960	323.000
318.082	370.525	323.000
378.072	185.781	324.000
377.881	185.708	324.000
377.900	186.066	324.000
377.922	185.900	324.000
378.366	185.874	324.000
377.913	186.038	324.000
378.421	186.248	324.000
377.782	185.720	324.000
366.019	136.387	325.000
365.097	135.861	325.000
365.157	136.489	325.000
364.757	136.403	325.000
443.987	220.258	326.000
443.947	219.939	326.000
444.920	219.870	326.000
445.336	220.196	326.000
445.589	220.186	326.000
445.291	218.392	326.000
444.203	218.316	326.000
444.387	216.137	326.000
445.618	215.855	326.000
444.954	215.507	326.000
444.382	213.597	326.000
287.756	203.404	327.000
287.257	202.041	327.000
287.715	201.811	327.000
285.995	201.623	327.000
285.354	201.714	327.000
286.659	201.230	327.000
285.457	201.334	327.000
284.833	200.750	327.000
442.330	231.169	328.000
441.902	230.882	328.000
441.825	231.001	328.000
441.910	230.846	328.000
441.766	231.201	328.000
153.184	204.428	329.000
152.084	204.973	329.000
152.844	204.527	329.000
244.909	61.947	330.000
244.964	61.444	330.000
246.207	60.923	330.000
364.291	108.713	331.000
364.908	107.000	331.000
363.999	106.315	331.000
302.080	15.386	332.000
301.758	16.060	332.000
302.523	16.424	332.000
303.593	16.297	332.000
303.566	16.489	332.000
447.437	129.737	333.000
447.577	129.329	333.000
91.211	187.677	334.000
92.331	188.139	334.000
91.274	189.015	334.000
91.641	188.446	334.000
92.058	188.174	334.000
192.338	90.901	335.000
192.429	89.958	335.000
364.753	136.929	336.000
364.904	137.020	336.000
364.195	137.132	336.000
364.128	136.628	336.000
364.237	137.145	336.000
363.481	136.821	336.000
364.068	137.530	336.000
364.430	136.545	336.000
405.027	200.577	337.000
405.200	200.610	337.000
441.710	231.014	338.000
441.500	230.725	338.000
441.719	230.867	338.000
441.705	230.863	338.000
441.456	231.144	338.000
441.924	230.762	338.000
441.737	231.307	338.000
441.347	230.781	338.000
441.573	231.458	338.000
362.621	105.836	339.000
363.756	106.542	339.000
140.043	140.604	340.000
139.508	140.775	340.000
140.401	140.997	340.000
318.680	371.969	341.000
319.907	371.423	341.000
320.441	371.506	341.000
320.705	371.874	341.000
320.868	372.576	341.000
321.642	373.223	341.000
322.167	373.456	341.000
323.015	375.366	341.000
323.173	375.823	341.000
303.471	17.081	342.000
302.732	17.072	342.000
286.432	199.563	343.000
286.512	199.480	343.000
286.931	200.450	343.000
287.650	200.610	343.000
288.525	200.190	343.000
289.020	200.352	343.000
288.955	200.003	343.000
290.544	200.111	343.000
290.312	200.579	343.000
291.977	201.734	343.000
290.231	201.759	343.000
289.849	201.370	343.000
288.631	201.474	343.000
289.106	201.220	343.000
290.417	200.620	343.000
291.661	200.571	343.000
291.911	199.981	343.000
246.993	60.506	344.000
246.729	60.892	344.000
246.911	62.436	344.000
246.584	62.158	344.000
246.643	62.597	344.000
405.461	200.872	345.000
405.336	200.393	345.000
14.110	222.443	346.000
14.628	223.226	346.000
139.025	141.559	347.000
139.237	141.685	347.000
139.377	141.068	347.000
446.934	214.596	348.000
447.090	213.151	348.000
446.826	212.592	348.000
446.860	213.606	348.000
446.910	213.464	348.000
446.711	213.191	348.000
91.261	187.588	349.000
91.391	186.801	349.000
163.052	174.889	350.000
163.300	174.563	350.000
456.927	206.199	351.000
456.859	207.099	351.000
166.242	113.077	352.000
166.692	113.779	352.000
304.252	15.376	353.000
303.522	16.014	353.000
90.839	186.052	354.000
92.204	186.182	354.000
91.598	186.410	354.000
90.925	186.859	354.000
89.419	186.883	354.000
291.865	340.183	355.000
292.544	340.150	355.000
204.325	254.412	356.000
204.596	255.699	356.000
207.496	255.826	356.000
362.604	105.208	357.000
362.139	105.874	357.000
302.784	15.392	358.000
301.612	15.881	358.000
456.370	204.860	359.000
456.643	205.528	359.000
456.520	204.174	359.000
456.842	204.918	359.000
456.455	205.458	359.000
456.856	205.373	359.000
88.787	170.736	360.000
89.818	170.710	360.000
90.715	170.671	360.000
165.686	113.884	361.000
167.069	113.281	361.000
166.622	113.054	361.000
166.871	113.570	361.000
301.822	16.394	362.000
301.551	15.090	362.000
88.350	170.356	363.000
88.076	168.951	363.000
302.722	297.362	364.000
303.296	297.156	364.000
303.127	296.987	364.000
303.034	296.521	364.000
302.935	296.228	364.000
302.735	296.251	364.000
303.148	296.452	364.000
302.727	296.297	364.000
302.812	296.619	364.000
303.103	296.556	364.000
303.191	296.443	364.000
303.024	296.388	364.000
303.543	296.873	364.000
302.869	296.661	364.000
302.702	296.493	364.000
302.954	296.492	364.000
302.720	296.340	364.000
302.947	296.464	364.000
302.698	296.904	364.000
303.326	296.562	364.000
261.939	98.756	365.000
262.819	98.183	365.000
262.435	98.773	365.000
441.634	230.684	366.000
441.916	230.911	366.000
441.914	231.153	366.000
167.207	115.336	367.000
167.303	115.428	367.000
167.137	115.248	367.000
168.391	114.685	367.000
168.402	115.099	367.000
168.236	114.055	367.000
167.219	114.145	367.000
167.596	113.379	367.000
167.488	113.524	367.000
167.333	114.518	367.000
86.638	170.202	368.000
88.041	171.230	368.000
87.862	171.737	368.000
87.108	170.486	368.000
87.779	170.753	368.000
87.763	171.400	368.000
246.461	63.646	369.000
247.026	63.916	369.000
245.848	63.436	369.000
245.471	63.864	369.000
246.932	63.155	369.000
458.186	206.516	370.000
456.943	208.025	370.000
456.410	209.215	370.000
456.715	208.284	370.000
392.047	262.695	371.000
391.763	261.487	371.000
392.392	259.807	371.000
393.782	260.838	371.000
351.929	61.159	372.000
351.245	60.806	372.000
249.786	89.920	373.000
249.202	90.152	373.000
277.882	88.547	374.000
277.656	88.257	374.000
278.350	88.195	374.000
278.189	89.041	374.000
277.494	88.929	374.000
277.268	89.360	374.000
277.504	90.386	374.000
89.620	169.241	375.000
89.093	169.948	375.000
166.779	110.283	376.000
167.045	108.500	376.000
167.576	108.847	376.000
167.551	109.230	376.000
166.126	108.874	376.000
439.495	392.631	377.000
438.485	393.378	377.000
84.338	112.815	378.000
83.697	112.026	378.000
302.967	296.547	379.000
303.502	296.604	379.000
303.733	296.611	379.000
302.632	296.426	379.000
167.058	108.490	380.000
168.424	108.440	380.000
277.096	89.282	381.000
277.441	90.366	381.000
277.528	91.249	381.000
277.347	93.424	381.000
153.927	208.430	382.000
153.909	209.265	382.000
169.203	109.237	383.000
168.180	108.058	383.000
167.771	108.574	383.000
169.117	109.662	384.000
169.158	109.368	384.000
168.809	110.202	384.000
168.943	111.276	384.000
169.171	111.124	384.000
168.940	111.094	384.000
169.070	111.449	384.000
169.821	112.160	384.000
168.555	112.563	384.000
167.864	111.735	384.000
168.153	111.557	384.000
322.466	375.642	385.000
322.795	376.135	385.000
218.637	63.303	386.000
219.551	62.282	386.000
351.059	59.694	387.000
351.425	60.423	387.000
152.621	211.028	388.000
152.934	212.652	388.000
319.952	375.223	389.000
319.692	375.110	389.000
393.254	263.436	390.000
393.625	261.967	390.000
394.956	261.286	390.000
271.830	316.268	391.000
270.995	317.212	391.000
270.574	317.382	391.000
271.210	318.658	391.000
271.322	318.335	391.000
272.252	319.166	391.000
272.055	319.652	391.000
271.152	318.889	391.000
270.563	320.210	391.000
269.984	320.219	391.000
269.633	319.417	391.000
270.427	319.288	391.000
271.690	317.455	391.000
272.878	319.133	391.000
273.311	319.489	391.000
274.375	321.074	391.000
273.430	320.544	391.000
166.774	111.769	392.000
167.715	112.244	392.000
249.559	87.780	393.000
249.716	87.936	393.000
167.539	113.435	394.000
167.375	114.166	394.000
166.542	112.963	394.000
166.767	113.853	394.000
167.862	114.999	394.000
167.861	115.776	394.000
168.245	115.444	394.000
168.539	115.627	394.000
168.703	115.342	394.000
168.703	116.337	394.000
168.236	116.249	394.000
168.326	115.257	394.000
168.105	114.157	394.000
168.238	114.481	394.000
168.412	114.405	394.000
167.726	114.494	394.000
166.637	113.780	394.000
214.426	162.303	395.000
213.854	161.955	395.000
319.808	374.740	396.000
319.628	374.843	396.000
248.914	88.110	397.000
249.999	87.277	397.000
213.257	162.187	398.000
213.783	162.345	398.000
214.390	161.896	398.000
240.563	138.259	399.000
241.824	136.350	399.000
319.771	375.543	400.000
320.470	375.544	400.000
153.919	214.820	401.000
150.654	215.210	401.000
213.429	162.134	402.000
214.758	161.130	402.000
214.768	160.355	402.000
213.008	161.028	402.000
212.812	161.741	402.000
249.758	88.347	403.000
250.455	88.219	403.000
250.798	87.462	403.000
150.736	217.599	404.000
149.972	216.393	404.000
377.786	393.600	405.000
377.562	393.386	405.000
377.854	393.311	405.000
377.118	392.650	405.000
377.481	393.535	405.000
337.575	212.056	406.000
335.938	211.514	406.000
336.359	212.926	406.000
336.608	213.046	406.000
209.301	119.317	407.000
209.735	118.579	407.000
210.920	119.683	407.000
212.391	160.909	408.000
212.956	160.341	408.000
211.842	160.847	408.000
212.305	161.562	408.000
211.660	161.315	408.000
210.290	160.613	408.000
211.259	160.761	408.000
211.452	160.593	408.000
451.900	324.846	409.000
452.751	325.633	409.000
451.643	326.118	409.000
180.173	59.215	410.000
179.801	58.761	410.000
180.033	58.973	410.000
179.567	59.170	410.000
273.356	320.293	411.000
273.099	319.744	411.000
485.398	325.997	412.000
485.663	326.058	412.000
196.156	68.600	413.000
195.737	70.175	413.000
452.088	325.266	414.000
452.163	326.195	414.000
451.179	324.828	414.000
450.704	325.484	414.000
112.369	166.401	415.000
111.755	166.583	415.000
273.228	320.464	416.000
273.002	320.761	416.000
272.646	320.181	416.000
273.303	319.697	416.000
272.076	319.784	416.000
271.686	319.296	416.000
272.312	320.039	416.000
273.644	319.836	416.000
272.877	320.805	416.000
272.993	321.449	416.000
166.712	114.209	417.000
166.816	113.953	417.000
167.199	113.217	417.000
167.451	112.490	417.000
167.793	112.839	417.000
168.396	112.816	417.000
168.564	111.723	417.000
168.322	112.440	417.000
167.377	112.245	417.000
167.101	112.214	417.000
212.496	120.279	418.000
212.571	120.415	418.000
111.992	165.808	419.000
112.021	165.498	419.000
111.162	165.660	419.000
211.317	159.839	420.000
211.440	160.547	420.000
195.462	69.835	421.000
194.964	70.397	421.000
387.230	50.259	422.000
388.500	50.664	422.000
211.825	119.866	423.000
212.140	119.786	423.000
211.766	120.086	423.000
211.496	120.294	423.000
211.389	120.130	423.000
211.214	120.345	423.000
211.808	120.230	423.000
211.486	120.404	423.000
211.233	120.665	423.000
211.021	121.256	423.000
211.822	121.563	423.000
166.681	112.575	424.000
166.843	112.939	424.000
166.058	112.118	424.000
166.767	112.106	424.000
165.377	112.089	424.000
489.141	331.055	425.000
489.195	330.861	425.000
304.561	69.254	426.000
304.100	70.001	426.000
211.036	120.293	427.000
211.713	120.940	427.000
211.189	120.342	428.000
211.099	121.993	428.000
210.948	120.827	428.000
427.185	127.441	429.000
427.758	126.483	429.000
180.185	56.124	430.000
181.277	56.813	430.000
182.168	58.293	430.000
182.819	59.004	430.000
182.147	59.125	430.000
181.370	59.538	430.000
146.894	245.680	431.000
147.162	246.312	431.000
426.467	174.645	432.000
426.425	174.666	432.000
336.206	113.537	433.000
336.649	115.179	433.000
338.000	196.924	434.000
337.092	196.857	434.000
336.029	197.342	434.000
336.263	196.142	434.000
389.347	50.945	435.000
389.228	50.973	435.000
322.195	181.096	436.000
323.029	182.255	436.000
148.087	248.675	437.000
148.206	247.880	437.000
148.434	247.631	437.000
166.108	59.345	438.000
166.162	59.708	438.000
165.586	59.768	438.000
166.330	60.221	438.000
484.750	207.212	439.000
484.202	207.576	439.000
484.919	207.781	439.000
483.690	205.447	439.000
484.775	205.774	439.000
322.835	181.546	440.000
322.790	181.768	440.000
323.680	182.338	441.000
323.261	181.724	441.000
484.708	205.654	442.000
485.872	204.980	442.000
322.858	181.694	443.000
322.467	181.947	443.000
322.918	182.883	443.000
287.548	349.713	444.000
287.678	349.535	444.000
287.575	349.538	444.000
287.956	348.936	444.000
289.178	349.054	444.000
290.088	349.113	444.000
290.128	347.636	444.000
289.251	347.551	444.000
290.134	348.235	444.000
289.419	349.644	444.000
290.490	350.040	444.000
289.859	351.303	444.000
486.739	204.338	445.000
485.979	202.959	445.000
486.655	202.901	445.000
183.851	60.201	446.000
183.531	61.960	446.000
183.788	61.024	446.000
93.055	216.068	447.000
92.130	216.454	447.000
93.094	216.167	447.000
323.249	180.979	448.000
323.331	181.423	448.000
323.010	182.348	448.000
441.429	231.028	449.000
441.799	230.912	449.000
442.027	230.973	449.000
441.690	231.017	449.000
441.867	231.494	449.000
441.647	231.044	449.000
441.379	230.902	449.000
441.798	230.909	449.000
441.559	231.164	449.000
441.738	230.663	449.000
307.218	343.366	450.000
308.011	343.270	450.000
307.108	343.081	450.000
307.598	343.425	450.000
307.049	343.455	450.000
307.187	344.096	450.000
307.165	344.715	450.000
183.478	58.769	451.000
184.102	58.218	451.000
183.672	58.961	451.000
323.697	183.084	452.000
323.751	183.403	452.000
234.941	273.615	453.000
235.689	274.615	453.000
236.217	274.778	453.000
183.716	57.952	454.000
183.719	58.724	454.000
183.990	59.105	454.000
183.860	59.020	454.000
446.953	172.317	455.000
446.295	172.740	455.000
[truncated: 41,176 more rows]
