# Supplementary material for: The transpeptidase PBP2 governs initial localization and activity of the major cell-wall synthesis machinery in E. coli
Source: eLife. 2020 Feb 20;9:e50629. doi: 10.7554/eLife.50629 (PMC7089770; doi:10.7554/eLife.50629)
Supplement: Source data 1. [file elife-50629-data1.zip › data/fast/PAmCherry/RodZdepl4h_4.txt]

X Y ID
299.050	158.087	1.000
298.311	158.058	1.000
298.100	157.964	1.000
298.488	157.545	1.000
298.791	157.775	1.000
298.918	157.776	1.000
298.394	157.755	1.000
298.777	157.541	1.000
298.328	157.723	1.000
298.675	158.103	1.000
298.672	157.546	1.000
298.867	157.784	1.000
299.071	157.334	1.000
279.008	178.501	2.000
278.411	178.783	2.000
278.465	178.099	2.000
324.044	349.694	3.000
323.384	349.684	3.000
148.569	168.028	4.000
148.599	168.339	4.000
148.364	168.310	4.000
213.569	166.939	5.000
212.931	166.420	5.000
213.181	166.196	5.000
213.071	166.344	5.000
213.180	166.535	5.000
213.127	166.389	5.000
213.158	166.456	5.000
212.597	166.284	5.000
212.962	166.663	5.000
213.089	166.507	5.000
212.749	166.506	5.000
213.180	166.528	5.000
213.198	166.403	5.000
229.283	166.064	6.000
228.987	165.418	6.000
228.836	164.578	6.000
228.216	165.116	6.000
227.051	164.719	6.000
226.014	164.627	6.000
226.179	164.917	6.000
225.755	164.558	6.000
225.794	164.313	6.000
225.338	164.351	6.000
481.446	172.093	7.000
481.624	172.525	7.000
482.423	172.913	7.000
482.414	171.976	7.000
481.799	171.160	7.000
482.214	171.420	7.000
482.698	172.184	7.000
483.654	173.272	7.000
483.942	173.360	7.000
483.381	173.220	7.000
482.043	172.913	7.000
481.968	172.616	7.000
481.478	171.877	7.000
481.965	173.127	7.000
481.943	172.412	7.000
481.509	171.553	7.000
481.086	172.316	7.000
481.716	172.001	7.000
482.023	173.218	7.000
481.595	173.430	7.000
481.107	172.948	7.000
480.409	172.719	7.000
480.393	172.562	7.000
479.019	172.163	7.000
479.637	171.776	7.000
480.242	172.161	7.000
479.295	172.360	7.000
479.023	171.639	7.000
479.260	171.993	7.000
335.707	26.314	8.000
334.376	27.220	8.000
9.851	190.055	9.000
10.626	189.755	9.000
10.768	190.620	9.000
11.373	191.260	9.000
10.455	191.882	9.000
10.090	191.669	9.000
7.249	184.222	9.000
7.573	184.204	9.000
7.563	184.290	9.000
7.519	184.135	9.000
7.238	184.180	9.000
7.756	184.106	9.000
365.007	140.482	10.000
365.098	140.377	10.000
365.036	140.813	10.000
360.867	40.066	11.000
360.746	40.879	11.000
361.165	41.497	11.000
361.229	39.862	11.000
361.318	40.230	11.000
34.432	164.060	12.000
33.667	164.061	12.000
32.894	164.171	12.000
33.361	164.735	12.000
32.511	164.664	12.000
33.258	164.280	12.000
34.577	164.705	12.000
34.556	164.238	12.000
-7.032	160.882	13.000
-6.802	161.154	13.000
-6.365	160.801	13.000
-6.426	160.765	13.000
-6.563	160.985	13.000
-6.413	160.657	13.000
-6.392	161.177	13.000
-6.370	161.845	13.000
-8.055	162.049	13.000
-6.811	161.251	13.000
-7.414	161.363	13.000
203.504	264.647	14.000
204.634	264.233	14.000
204.525	264.998	14.000
204.461	264.408	14.000
203.841	264.258	14.000
202.743	263.751	14.000
202.646	263.417	14.000
214.541	181.089	15.000
215.041	180.752	15.000
279.262	178.118	16.000
279.638	178.447	16.000
334.898	26.570	17.000
334.538	26.636	17.000
334.213	27.529	17.000
333.944	27.406	17.000
148.578	168.071	18.000
148.537	168.474	18.000
148.262	168.421	18.000
237.016	191.195	19.000
236.509	192.392	19.000
236.065	192.393	19.000
189.318	258.701	20.000
190.862	257.736	20.000
192.581	257.830	20.000
192.732	256.563	20.000
192.636	257.051	20.000
192.781	256.499	20.000
192.536	256.749	20.000
192.561	257.026	20.000
491.049	135.903	21.000
490.821	137.291	21.000
491.245	139.057	21.000
491.184	139.507	21.000
180.036	218.731	22.000
179.811	219.455	22.000
179.866	219.027	22.000
179.221	219.078	22.000
179.127	218.933	22.000
133.899	160.506	23.000
133.624	160.635	23.000
132.831	160.984	23.000
132.527	161.199	23.000
132.800	162.384	23.000
132.709	162.165	23.000
360.839	41.645	24.000
361.885	42.141	24.000
361.164	42.005	24.000
531.185	114.045	25.000
531.869	113.165	25.000
531.778	112.030	25.000
532.221	112.639	25.000
532.433	111.611	25.000
533.978	112.523	25.000
534.463	112.201	25.000
534.505	112.299	25.000
534.783	111.797	25.000
534.598	112.382	25.000
535.846	111.629	25.000
535.773	111.842	25.000
535.223	111.122	25.000
534.443	111.435	25.000
534.161	110.754	25.000
534.598	112.211	25.000
533.984	111.636	25.000
534.486	112.005	25.000
535.983	112.121	25.000
536.306	112.227	25.000
535.945	111.757	25.000
537.324	111.802	25.000
537.926	112.001	25.000
536.728	113.562	25.000
536.370	113.098	25.000
536.404	113.369	25.000
535.776	113.834	25.000
535.683	114.013	25.000
534.994	113.910	25.000
534.702	113.782	25.000
534.681	114.018	25.000
536.203	115.830	25.000
536.595	115.180	25.000
537.045	116.311	25.000
536.671	117.491	25.000
534.746	117.117	25.000
535.357	117.271	25.000
536.045	117.615	25.000
201.221	136.917	26.000
201.804	137.196	26.000
201.563	137.436	26.000
201.431	137.199	26.000
200.675	136.874	26.000
200.942	136.751	26.000
200.624	136.284	26.000
202.703	263.242	27.000
202.588	263.849	27.000
201.431	264.443	27.000
201.264	265.712	27.000
201.403	268.021	27.000
200.936	268.204	27.000
199.186	268.081	27.000
198.505	267.450	27.000
198.203	267.502	27.000
197.814	268.418	27.000
198.483	266.961	27.000
214.621	180.395	28.000
214.818	180.863	28.000
361.195	41.820	29.000
361.011	41.954	29.000
361.079	41.878	29.000
360.829	40.162	29.000
359.714	38.577	29.000
360.198	39.053	29.000
361.348	38.108	29.000
362.874	36.713	29.000
363.095	37.128	29.000
361.932	36.037	29.000
362.682	36.635	29.000
360.775	35.054	29.000
359.930	35.519	29.000
223.351	164.500	30.000
224.085	164.604	30.000
314.055	144.496	31.000
313.846	144.098	31.000
313.489	143.383	31.000
404.806	314.194	32.000
405.528	313.349	32.000
405.113	313.507	32.000
405.109	313.728	32.000
405.320	314.156	32.000
405.990	314.385	32.000
406.467	314.489	32.000
405.885	314.646	32.000
406.236	314.141	32.000
406.547	314.518	32.000
406.507	315.017	32.000
406.108	315.561	32.000
406.570	316.026	32.000
407.134	315.904	32.000
192.386	256.729	33.000
192.496	256.627	33.000
192.624	256.729	33.000
192.655	256.413	33.000
193.047	256.800	33.000
333.871	27.553	34.000
333.829	27.503	34.000
334.368	27.823	34.000
178.451	219.270	35.000
178.800	219.221	35.000
178.992	219.317	35.000
180.241	220.001	35.000
180.327	219.883	35.000
180.367	219.409	35.000
180.328	219.284	35.000
179.292	219.126	35.000
179.939	219.275	35.000
179.756	219.628	35.000
179.480	219.927	35.000
180.068	220.137	35.000
180.995	220.703	35.000
180.922	220.366	35.000
181.171	220.250	35.000
180.904	220.640	35.000
180.846	221.056	35.000
180.377	221.721	35.000
180.471	220.770	35.000
299.110	157.704	36.000
298.949	157.512	36.000
298.668	157.457	36.000
298.485	157.566	36.000
298.888	157.843	36.000
298.747	157.583	36.000
298.705	157.477	36.000
298.752	157.553	36.000
298.417	157.247	36.000
313.609	143.724	37.000
314.046	144.000	37.000
313.743	144.189	37.000
314.046	143.648	37.000
370.857	25.557	38.000
371.193	25.636	38.000
247.306	156.002	39.000
246.081	156.395	39.000
245.868	155.848	39.000
246.008	155.763	39.000
244.596	155.745	39.000
243.751	154.268	39.000
242.715	153.976	39.000
242.891	154.334	39.000
244.047	154.334	39.000
244.565	153.848	39.000
244.697	153.846	39.000
244.644	152.867	39.000
244.193	153.608	39.000
244.391	152.941	39.000
245.526	152.408	39.000
245.396	153.081	39.000
244.889	153.310	39.000
245.380	154.443	39.000
245.741	155.161	39.000
246.008	155.143	39.000
244.959	155.939	39.000
244.825	156.700	39.000
334.096	27.990	40.000
334.365	27.791	40.000
334.102	28.087	40.000
334.043	27.562	40.000
334.087	26.972	40.000
334.558	27.324	40.000
334.478	27.311	40.000
334.029	27.824	40.000
334.464	27.535	40.000
333.903	27.565	40.000
334.046	27.513	40.000
333.524	28.038	40.000
333.633	27.442	40.000
333.336	27.180	40.000
333.784	27.401	40.000
332.994	27.224	40.000
333.142	27.341	40.000
215.026	180.632	41.000
214.773	180.786	41.000
214.692	180.714	41.000
198.639	265.255	42.000
197.991	265.779	42.000
373.730	27.206	43.000
373.563	26.781	43.000
373.866	26.092	43.000
314.477	144.056	44.000
314.415	143.497	44.000
313.848	144.129	44.000
314.237	143.785	44.000
313.733	143.442	44.000
364.605	140.182	45.000
364.133	139.807	45.000
328.729	51.014	46.000
327.698	50.339	46.000
359.665	37.313	47.000
359.066	37.793	47.000
358.127	37.606	47.000
359.346	37.959	47.000
298.265	158.210	48.000
298.460	157.497	48.000
298.709	157.879	48.000
299.249	157.490	48.000
298.397	157.992	48.000
298.460	157.611	48.000
214.697	180.628	49.000
214.640	181.117	49.000
214.973	180.402	49.000
214.471	180.442	49.000
314.356	144.390	50.000
314.143	143.621	50.000
406.680	315.868	51.000
406.600	315.429	51.000
406.492	315.313	51.000
406.386	315.679	51.000
406.023	315.341	51.000
405.455	314.880	51.000
405.547	314.672	51.000
358.737	36.754	52.000
358.447	36.247	52.000
298.374	157.659	53.000
298.514	157.747	53.000
298.476	157.674	53.000
299.339	157.641	53.000
298.335	157.907	53.000
298.566	157.632	53.000
298.577	157.529	53.000
298.344	157.917	53.000
214.972	180.877	54.000
214.858	180.083	54.000
214.483	180.654	54.000
313.304	144.197	55.000
313.850	143.946	55.000
227.077	368.478	56.000
226.824	368.778	56.000
226.832	369.259	56.000
226.959	368.322	56.000
226.897	368.531	56.000
278.119	144.434	57.000
276.759	144.597	57.000
333.124	27.351	58.000
333.093	25.968	58.000
332.948	26.404	58.000
405.902	315.499	59.000
406.097	315.629	59.000
405.783	315.318	59.000
406.001	315.546	59.000
405.958	315.485	59.000
405.913	315.709	59.000
405.274	315.288	59.000
405.825	315.573	59.000
406.126	315.268	59.000
406.535	315.257	59.000
406.372	314.686	59.000
406.994	314.920	59.000
198.919	266.182	60.000
199.171	267.879	60.000
199.318	267.040	60.000
199.000	269.559	60.000
198.408	270.945	60.000
200.252	272.585	60.000
199.724	272.869	60.000
200.176	273.229	60.000
200.769	273.968	60.000
200.906	274.828	60.000
200.925	274.902	60.000
200.329	275.013	60.000
200.564	274.695	60.000
201.189	275.266	60.000
200.645	275.497	60.000
200.251	273.967	60.000
201.442	273.663	60.000
202.623	273.564	60.000
202.354	273.578	60.000
204.016	273.488	60.000
535.200	118.386	61.000
535.066	118.194	61.000
535.487	118.052	61.000
535.152	118.645	61.000
534.874	118.089	61.000
535.028	117.951	61.000
534.725	117.778	61.000
534.226	116.901	61.000
534.520	116.876	61.000
536.134	115.428	61.000
535.819	115.557	61.000
536.271	114.539	61.000
537.098	114.758	61.000
536.065	114.103	61.000
536.467	114.384	61.000
535.849	113.962	61.000
535.956	114.717	61.000
536.809	115.963	61.000
537.859	116.836	61.000
314.647	143.581	62.000
314.917	144.369	62.000
214.667	180.895	63.000
214.737	180.758	63.000
214.826	180.271	63.000
214.306	181.049	63.000
314.357	144.789	64.000
314.841	145.312	64.000
333.933	26.682	65.000
333.394	27.200	65.000
332.402	28.265	65.000
333.002	28.447	65.000
332.636	27.899	65.000
333.520	27.483	65.000
334.051	28.266	65.000
333.514	28.392	65.000
334.121	28.749	65.000
315.473	145.410	66.000
314.964	146.370	66.000
405.923	313.686	67.000
406.224	313.859	67.000
405.756	314.444	67.000
406.201	314.193	67.000
406.327	314.252	67.000
407.548	314.736	67.000
406.675	314.508	67.000
406.412	314.498	67.000
214.803	180.532	68.000
216.232	181.391	68.000
52.817	271.298	69.000
52.281	271.560	69.000
214.394	180.614	70.000
215.243	181.359	70.000
214.338	181.248	70.000
215.083	180.634	70.000
53.664	272.227	71.000
53.966	272.550	71.000
53.423	274.054	71.000
227.176	368.807	72.000
227.032	368.718	72.000
336.763	29.063	73.000
337.147	28.481	73.000
338.164	28.097	73.000
338.137	27.948	73.000
338.122	28.085	73.000
339.013	27.928	73.000
338.559	27.750	73.000
337.380	29.217	73.000
337.815	29.252	73.000
407.021	313.932	74.000
407.318	314.327	74.000
407.310	314.341	74.000
407.427	314.104	74.000
407.402	314.818	74.000
406.822	314.296	74.000
193.743	157.026	75.000
193.757	157.210	75.000
193.904	157.237	75.000
193.779	157.195	75.000
193.924	157.187	75.000
193.716	157.340	75.000
193.955	157.035	75.000
193.759	157.493	75.000
194.190	157.236	75.000
193.790	157.306	75.000
193.999	157.218	75.000
193.788	157.174	75.000
194.020	157.288	75.000
193.947	157.120	75.000
193.808	157.122	75.000
194.063	157.467	75.000
193.809	157.306	75.000
327.612	179.459	76.000
327.418	179.236	76.000
327.694	179.577	76.000
327.160	180.071	77.000
326.864	179.650	77.000
407.263	314.408	78.000
406.583	314.741	78.000
214.874	180.691	79.000
214.706	180.929	79.000
535.906	117.331	80.000
534.766	117.536	80.000
534.607	117.782	80.000
533.983	118.009	80.000
534.123	116.958	80.000
533.741	117.132	80.000
533.083	117.879	80.000
533.445	117.881	80.000
534.144	118.410	80.000
533.838	119.072	80.000
534.812	119.713	80.000
535.510	119.619	80.000
327.739	179.637	81.000
327.387	179.256	81.000
214.627	180.869	82.000
215.260	180.743	82.000
502.057	106.022	83.000
502.142	105.554	83.000
502.017	105.696	83.000
502.394	106.016	83.000
-96.374	244.731	84.000
-96.640	243.959	84.000
282.532	168.355	85.000
282.143	170.096	85.000
281.417	170.361	85.000
281.528	169.488	85.000
280.291	169.312	85.000
280.134	167.886	85.000
279.918	168.291	85.000
157.338	158.520	86.000
157.564	159.242	86.000
157.649	159.725	86.000
156.978	160.728	86.000
327.784	179.546	87.000
327.638	179.931	87.000
193.786	157.199	88.000
193.889	157.107	88.000
193.682	157.364	88.000
193.877	157.319	88.000
193.604	157.241	88.000
194.007	157.374	88.000
193.734	157.286	88.000
193.896	157.380	88.000
193.547	157.089	88.000
193.864	157.197	88.000
193.892	157.273	88.000
193.751	157.094	88.000
193.841	157.042	88.000
193.974	157.275	88.000
193.858	157.188	88.000
194.016	157.251	88.000
193.745	157.181	88.000
193.832	157.124	88.000
193.921	157.175	88.000
193.740	157.234	88.000
193.508	157.236	88.000
193.638	157.241	88.000
502.664	106.216	89.000
502.262	106.708	89.000
501.795	106.780	89.000
501.638	106.909	89.000
502.649	106.913	89.000
502.996	107.591	89.000
502.464	107.620	89.000
502.176	107.390	89.000
502.674	106.674	89.000
225.537	155.758	90.000
225.000	156.555	90.000
225.319	157.677	90.000
224.960	158.101	90.000
224.885	158.677	90.000
225.388	159.791	90.000
225.547	160.352	90.000
226.201	160.435	90.000
226.364	161.057	90.000
226.814	161.441	90.000
225.823	161.404	90.000
226.963	161.403	90.000
226.990	160.891	90.000
226.866	160.744	90.000
228.781	160.155	90.000
228.376	160.593	90.000
228.276	162.178	90.000
227.910	162.464	90.000
227.872	162.192	90.000
227.623	161.157	90.000
227.248	159.209	90.000
226.882	159.790	90.000
227.070	160.011	90.000
227.594	159.492	90.000
501.319	107.225	91.000
501.716	107.277	91.000
154.367	161.591	92.000
152.530	160.494	92.000
214.900	180.837	93.000
214.939	180.701	93.000
177.369	161.943	94.000
177.196	162.016	94.000
177.475	161.787	94.000
177.367	161.902	94.000
177.395	161.597	94.000
177.437	161.932	94.000
177.591	161.789	94.000
177.460	162.056	94.000
177.662	161.875	94.000
177.643	161.882	94.000
177.371	161.739	94.000
503.123	106.452	95.000
502.221	107.252	95.000
501.409	106.627	95.000
501.391	106.955	95.000
501.317	107.162	95.000
501.082	106.827	95.000
501.822	105.697	95.000
249.340	211.203	96.000
249.697	211.809	96.000
226.218	161.050	97.000
226.144	161.618	97.000
226.480	160.448	97.000
227.499	160.352	97.000
227.212	160.211	97.000
226.076	159.865	97.000
225.924	159.471	97.000
225.372	159.135	97.000
225.288	158.232	97.000
224.507	158.668	97.000
214.597	181.037	98.000
214.602	180.781	98.000
214.944	180.866	98.000
241.173	351.546	99.000
240.649	351.963	99.000
241.101	351.142	99.000
240.525	352.216	99.000
373.575	25.485	100.000
374.147	24.705	100.000
355.392	139.915	101.000
355.108	140.073	101.000
147.443	155.926	102.000
148.744	155.912	102.000
148.088	155.752	102.000
147.617	154.122	103.000
148.472	154.719	103.000
148.392	157.519	104.000
150.281	157.912	104.000
148.532	159.146	104.000
148.849	157.724	105.000
150.016	156.945	105.000
151.089	158.076	105.000
151.106	158.207	105.000
150.304	155.713	105.000
3.151	182.100	106.000
3.524	183.502	106.000
3.761	183.568	106.000
2.885	184.434	106.000
2.325	184.145	106.000
148.960	156.284	107.000
147.865	155.499	107.000
148.457	155.801	107.000
150.337	156.830	107.000
149.892	156.716	107.000
149.806	157.286	107.000
151.654	157.582	107.000
152.388	157.169	107.000
152.457	156.896	107.000
-7.641	147.028	108.000
-7.428	147.839	108.000
-6.829	147.247	108.000
-6.931	147.769	108.000
-30.864	197.513	109.000
-30.668	197.761	109.000
-6.325	149.229	110.000
-6.826	148.090	110.000
-7.140	148.095	110.000
-6.719	147.841	110.000
-7.524	147.753	110.000
152.744	155.459	111.000
150.898	156.548	111.000
151.051	156.421	111.000
-29.020	199.797	112.000
-28.743	198.802	112.000
213.910	180.602	113.000
214.682	181.276	113.000
214.928	181.002	114.000
214.620	180.710	114.000
-27.535	201.160	115.000
-27.408	201.029	115.000
-27.221	199.957	115.000
-25.751	200.726	115.000
-6.912	147.669	116.000
-7.825	147.624	116.000
-8.884	147.166	116.000
246.740	355.510	117.000
247.026	354.590	117.000
-7.294	159.298	118.000
-7.717	157.852	118.000
-7.721	158.586	118.000
-8.138	158.855	118.000
-7.631	158.849	118.000
-7.596	158.292	118.000
-8.117	158.276	118.000
-7.289	158.103	118.000
-6.880	158.263	118.000
-7.716	158.218	118.000
-8.148	159.202	118.000
-8.680	159.449	118.000
-8.151	158.904	118.000
-8.605	158.634	118.000
-8.493	159.825	118.000
-9.162	159.303	118.000
-9.190	158.175	118.000
-8.603	158.517	118.000
-7.134	159.736	118.000
-8.229	159.509	118.000
-7.548	158.268	118.000
-8.162	158.296	118.000
-9.094	158.604	118.000
-9.872	158.060	118.000
-9.867	156.569	118.000
-10.345	155.939	118.000
-10.094	156.307	118.000
-9.761	156.190	118.000
-9.814	156.035	118.000
-10.459	156.065	118.000
-10.105	155.981	118.000
-9.976	155.688	118.000
-10.435	155.421	118.000
-10.791	155.876	118.000
-9.587	155.355	118.000
22.789	135.679	119.000
21.750	135.539	119.000
21.368	135.709	119.000
21.419	135.390	119.000
514.482	137.039	120.000
513.484	137.059	120.000
513.578	136.145	120.000
515.872	135.678	120.000
516.461	136.174	120.000
516.088	136.022	120.000
515.954	136.181	120.000
516.510	136.443	120.000
-8.461	145.632	121.000
-8.441	146.409	121.000
-8.810	145.455	121.000
-8.517	145.962	121.000
-8.312	146.581	121.000
-7.927	145.652	121.000
-7.555	145.790	121.000
-6.880	145.892	121.000
-7.246	145.848	121.000
163.500	236.295	122.000
163.812	237.053	122.000
163.003	237.203	122.000
163.309	237.131	122.000
164.319	239.743	122.000
165.394	240.036	122.000
165.374	240.629	122.000
163.820	241.183	122.000
205.926	152.215	123.000
205.555	151.704	123.000
205.343	151.475	123.000
205.539	152.166	123.000
205.761	152.010	123.000
205.098	152.234	123.000
348.612	207.698	124.000
348.856	207.152	124.000
348.700	207.159	124.000
349.557	206.516	124.000
349.416	205.840	124.000
10.507	160.738	125.000
10.571	161.138	125.000
10.518	160.402	125.000
9.819	160.025	125.000
9.357	159.444	125.000
8.907	159.441	125.000
10.190	159.769	125.000
11.229	159.352	125.000
216.493	285.519	126.000
216.584	285.315	126.000
216.443	285.200	126.000
216.605	285.024	126.000
216.501	285.028	126.000
216.391	285.599	126.000
216.555	285.052	126.000
215.965	285.227	126.000
216.395	284.766	126.000
216.152	285.408	126.000
216.543	285.208	126.000
216.277	284.750	126.000
216.305	285.042	126.000
252.095	192.521	127.000
251.182	192.423	127.000
250.837	192.585	127.000
251.022	192.752	127.000
251.659	193.473	127.000
252.021	193.177	127.000
252.120	192.542	127.000
252.010	193.295	127.000
251.085	194.230	127.000
250.773	193.522	127.000
250.972	193.403	127.000
249.819	193.658	127.000
249.316	194.087	127.000
248.786	194.738	127.000
250.225	194.657	127.000
249.787	195.120	127.000
250.019	195.526	127.000
249.762	195.879	127.000
249.429	196.457	127.000
250.043	195.652	127.000
250.366	195.791	127.000
250.877	195.251	127.000
250.896	195.165	127.000
250.458	195.441	127.000
250.083	196.051	127.000
249.940	195.892	127.000
249.917	194.853	127.000
249.657	194.376	127.000
250.123	195.018	127.000
250.985	195.227	127.000
250.584	195.392	127.000
303.004	183.442	128.000
302.988	183.466	128.000
302.444	183.841	128.000
302.434	184.455	128.000
302.417	184.747	128.000
302.662	184.050	128.000
302.921	183.685	128.000
302.651	183.743	128.000
302.499	183.619	128.000
302.522	183.355	128.000
302.229	181.915	128.000
301.284	181.468	128.000
300.492	181.522	128.000
300.332	181.911	128.000
299.987	181.362	128.000
300.539	181.150	128.000
299.971	180.984	128.000
300.075	181.610	128.000
300.548	181.186	128.000
300.228	180.191	128.000
300.846	180.343	128.000
300.691	180.080	128.000
300.152	180.671	128.000
300.106	181.016	128.000
300.179	180.914	128.000
300.211	180.526	128.000
299.866	180.792	128.000
299.356	180.907	128.000
331.440	125.451	129.000
331.615	125.833	129.000
331.328	125.102	129.000
331.418	125.331	129.000
501.178	149.276	130.000
501.198	149.405	130.000
500.943	149.003	130.000
500.195	149.300	130.000
499.712	148.481	130.000
499.993	148.233	130.000
499.958	148.677	130.000
500.426	148.840	130.000
500.545	148.571	130.000
499.975	148.529	130.000
500.354	148.336	130.000
423.806	37.966	131.000
423.509	36.953	131.000
424.347	36.184	131.000
-26.272	199.326	132.000
-26.283	198.261	132.000
-25.071	197.071	132.000
334.020	170.066	133.000
334.155	170.524	133.000
334.435	170.369	133.000
334.726	170.435	133.000
334.605	170.165	133.000
336.660	169.277	133.000
459.820	140.747	134.000
459.859	140.793	134.000
459.190	140.962	134.000
459.655	141.651	134.000
459.411	141.841	134.000
459.828	141.730	134.000
459.545	140.989	134.000
459.351	141.061	134.000
459.017	141.910	134.000
459.084	142.577	134.000
459.508	143.034	134.000
459.493	143.466	134.000
459.174	143.976	134.000
458.970	143.106	134.000
458.900	142.844	134.000
459.125	143.675	134.000
459.155	143.920	134.000
459.089	143.574	134.000
458.453	143.423	134.000
458.668	142.848	134.000
458.914	142.683	134.000
459.054	142.560	134.000
458.822	142.892	134.000
458.754	142.501	134.000
458.377	142.508	134.000
458.483	142.125	134.000
458.167	141.832	134.000
457.895	142.122	134.000
419.051	20.860	135.000
419.064	20.253	135.000
418.847	20.923	135.000
6.326	188.749	136.000
6.357	188.496	136.000
6.420	188.102	136.000
419.752	148.992	137.000
420.274	148.917	137.000
419.335	148.061	137.000
420.657	147.540	137.000
421.967	146.243	137.000
422.056	145.161	137.000
421.460	144.825	137.000
421.298	144.788	137.000
420.948	145.081	137.000
421.131	144.666	137.000
420.955	145.448	137.000
422.162	146.185	137.000
421.947	147.156	137.000
421.107	147.668	137.000
156.078	156.670	138.000
155.839	157.533	138.000
154.871	157.861	138.000
154.770	158.501	138.000
153.325	159.616	138.000
154.375	159.349	138.000
155.466	158.870	138.000
155.774	160.662	138.000
156.332	160.489	138.000
156.264	159.874	138.000
155.923	160.015	138.000
154.933	159.874	138.000
154.601	159.118	138.000
153.156	157.958	138.000
153.025	158.445	138.000
152.792	156.950	138.000
151.769	156.214	138.000
348.569	205.715	139.000
348.942	205.639	139.000
349.251	205.567	139.000
348.890	204.803	139.000
349.655	204.602	139.000
349.510	204.627	139.000
349.319	204.178	139.000
348.764	204.650	139.000
349.050	205.290	139.000
367.188	152.871	140.000
364.881	152.787	140.000
36.403	329.519	141.000
38.017	329.670	141.000
346.825	68.776	142.000
346.108	69.138	142.000
346.595	67.873	142.000
347.391	66.294	142.000
347.703	66.650	142.000
347.841	66.779	142.000
348.416	67.941	142.000
6.998	189.441	143.000
6.660	188.117	143.000
8.145	188.690	143.000
8.864	189.538	143.000
8.941	188.989	143.000
9.522	188.683	143.000
10.234	188.623	143.000
10.569	188.667	143.000
11.031	188.436	143.000
61.566	165.533	144.000
62.731	166.009	144.000
62.023	166.570	144.000
61.871	167.409	144.000
61.316	167.245	144.000
62.011	167.167	144.000
63.636	167.402	144.000
62.305	166.178	144.000
62.532	166.515	144.000
61.921	166.343	144.000
61.869	166.182	144.000
61.896	165.192	144.000
60.159	164.421	144.000
60.743	165.443	144.000
191.952	139.958	145.000
190.960	139.596	145.000
418.796	20.653	146.000
418.481	19.988	146.000
516.243	135.149	147.000
516.137	135.555	147.000
517.471	136.138	147.000
516.749	137.245	147.000
516.358	136.000	147.000
-6.614	146.429	148.000
-7.112	146.351	148.000
-7.362	145.309	148.000
336.796	170.709	149.000
336.653	170.717	149.000
430.780	127.800	150.000
430.947	128.427	150.000
431.319	129.893	150.000
442.370	132.104	151.000
442.778	130.562	151.000
441.943	130.046	151.000
369.383	182.624	152.000
368.704	182.623	152.000
368.186	182.648	152.000
318.080	50.898	153.000
317.849	51.221	153.000
419.153	20.952	154.000
419.834	22.493	154.000
-28.741	198.187	155.000
-29.889	198.465	155.000
-30.080	198.257	155.000
1.887	141.113	156.000
2.828	140.765	156.000
392.224	160.744	157.000
392.169	160.876	157.000
391.774	161.711	157.000
392.579	161.569	157.000
391.895	161.344	157.000
402.085	308.875	158.000
402.760	309.158	158.000
402.397	308.953	158.000
402.998	308.745	158.000
402.249	309.633	158.000
403.198	308.411	158.000
402.864	308.847	158.000
403.366	308.727	158.000
401.736	308.853	158.000
401.895	74.718	159.000
402.078	73.755	159.000
402.388	73.845	159.000
134.909	172.272	160.000
134.717	172.670	160.000
-7.588	145.836	161.000
-7.298	146.286	161.000
-7.706	145.879	161.000
-7.884	145.396	161.000
-7.919	144.345	161.000
-7.839	143.265	161.000
-7.287	142.628	161.000
-7.704	142.984	161.000
-8.614	142.592	161.000
285.521	155.869	162.000
284.295	155.712	162.000
368.206	18.138	163.000
369.066	18.957	163.000
369.294	19.682	163.000
369.573	19.703	163.000
368.385	19.121	163.000
367.775	19.349	163.000
367.540	18.446	163.000
369.516	20.100	163.000
368.780	21.104	163.000
368.028	22.499	163.000
368.552	21.126	163.000
368.320	21.993	163.000
368.969	23.764	163.000
369.699	25.403	163.000
53.740	343.648	164.000
53.571	343.895	164.000
54.084	344.664	164.000
53.771	344.737	164.000
53.749	344.543	164.000
54.280	342.670	164.000
53.996	342.655	164.000
55.196	342.857	164.000
55.019	343.802	164.000
54.696	344.082	164.000
53.851	343.167	164.000
53.615	342.734	164.000
52.775	342.755	164.000
216.576	284.996	165.000
216.181	285.288	165.000
216.128	285.412	165.000
216.242	284.925	165.000
348.911	68.730	166.000
348.782	67.557	166.000
349.252	66.661	166.000
349.069	66.335	166.000
347.877	66.323	166.000
348.770	66.778	166.000
348.548	65.658	166.000
348.200	65.241	166.000
349.229	65.621	166.000
349.265	65.855	166.000
433.118	129.800	167.000
433.750	130.002	167.000
433.095	130.387	167.000
433.190	130.476	167.000
433.217	129.623	167.000
432.416	129.060	167.000
433.465	129.559	167.000
433.357	129.589	167.000
433.824	129.354	167.000
444.620	129.158	168.000
444.615	128.987	168.000
444.834	129.435	168.000
446.077	130.114	168.000
445.221	130.118	168.000
444.241	130.688	168.000
444.760	129.832	168.000
446.050	129.101	168.000
446.009	129.221	168.000
444.711	129.696	168.000
443.322	130.486	168.000
443.962	130.057	168.000
442.677	130.607	168.000
442.899	130.519	168.000
444.922	129.466	168.000
339.164	170.990	169.000
338.372	172.213	169.000
10.580	188.995	170.000
11.508	189.925	170.000
11.184	189.325	170.000
10.221	189.453	170.000
9.617	188.577	170.000
9.422	187.622	170.000
9.016	187.516	170.000
8.704	187.616	170.000
8.691	187.972	170.000
8.924	187.333	170.000
7.868	186.667	170.000
314.500	185.975	171.000
314.289	186.829	171.000
288.310	168.381	172.000
289.144	168.486	172.000
367.222	151.033	173.000
367.472	151.265	173.000
391.976	159.790	174.000
391.696	158.939	174.000
393.348	159.062	174.000
393.979	157.134	174.000
393.443	155.238	174.000
393.374	155.365	174.000
393.075	154.952	174.000
393.781	155.513	174.000
394.274	157.036	174.000
394.200	156.796	174.000
342.676	8.472	175.000
343.096	8.461	175.000
343.218	9.010	175.000
164.202	241.915	176.000
164.873	242.087	176.000
164.694	242.696	176.000
394.602	176.072	177.000
394.710	175.591	177.000
400.560	76.117	178.000
400.802	75.662	178.000
286.073	157.271	179.000
286.989	155.384	179.000
287.625	155.751	179.000
367.573	151.215	180.000
367.525	151.386	180.000
403.059	308.874	181.000
402.670	308.212	181.000
402.419	308.456	181.000
402.072	308.717	181.000
402.593	309.183	181.000
402.546	308.858	181.000
409.886	21.302	182.000
410.059	21.612	182.000
411.441	22.079	182.000
164.955	245.117	183.000
165.853	244.197	183.000
198.466	161.689	184.000
198.368	161.931	184.000
198.395	161.627	184.000
198.633	162.236	184.000
328.719	224.153	185.000
327.853	224.059	185.000
328.300	224.702	185.000
328.462	224.604	185.000
327.107	224.297	185.000
327.406	224.292	185.000
327.515	223.329	185.000
327.455	223.123	185.000
326.393	222.800	185.000
326.448	223.154	185.000
326.823	223.291	185.000
327.100	222.540	185.000
1.834	141.018	186.000
2.676	140.951	186.000
152.734	157.666	187.000
153.991	158.847	187.000
153.455	158.937	187.000
155.049	157.594	187.000
156.756	158.493	187.000
156.894	157.711	187.000
157.132	157.540	187.000
156.500	157.607	187.000
156.512	157.222	187.000
157.088	157.121	187.000
156.668	158.057	187.000
157.633	156.688	187.000
343.121	169.656	188.000
342.621	169.109	188.000
342.164	168.704	188.000
341.670	169.436	188.000
251.922	307.265	189.000
251.396	307.415	189.000
251.619	306.905	189.000
251.526	306.748	189.000
393.749	176.958	190.000
393.691	177.336	190.000
267.967	159.547	191.000
268.450	159.515	191.000
516.141	140.171	192.000
517.680	140.272	192.000
190.470	140.106	193.000
190.567	139.824	193.000
410.449	24.354	194.000
410.563	24.577	194.000
410.521	24.363	194.000
273.578	206.563	195.000
274.788	206.388	195.000
274.525	206.828	195.000
367.403	151.409	196.000
367.131	151.548	196.000
54.738	343.004	197.000
54.256	342.406	197.000
365.471	23.826	198.000
364.715	21.921	198.000
8.683	186.399	199.000
9.466	186.776	199.000
10.100	187.279	199.000
11.860	187.881	199.000
11.640	188.407	199.000
11.789	186.715	199.000
12.894	188.540	199.000
12.359	188.616	199.000
11.714	189.826	199.000
11.651	189.093	199.000
10.532	189.080	199.000
11.021	188.720	199.000
11.562	188.494	199.000
11.186	188.321	199.000
10.822	187.385	199.000
10.913	188.127	199.000
11.812	188.571	199.000
393.455	157.790	200.000
392.195	159.221	200.000
393.283	159.788	200.000
394.541	160.326	200.000
393.084	160.322	200.000
391.537	158.798	200.000
392.348	157.577	200.000
391.181	157.829	200.000
391.263	157.082	200.000
349.873	65.470	201.000
349.847	65.724	201.000
349.341	67.183	201.000
348.654	67.582	201.000
349.552	67.465	201.000
516.575	140.024	202.000
515.647	141.116	202.000
514.064	140.992	202.000
514.796	140.954	202.000
514.777	140.815	202.000
514.491	140.755	202.000
514.024	140.510	202.000
214.810	180.944	203.000
215.179	180.331	203.000
214.463	180.939	203.000
132.592	170.971	204.000
133.661	170.901	204.000
288.369	155.926	205.000
288.083	155.032	205.000
287.386	154.639	205.000
288.107	154.618	205.000
340.604	169.235	206.000
339.095	168.575	206.000
338.195	168.540	206.000
338.022	167.584	206.000
339.030	167.851	206.000
338.859	167.113	206.000
316.825	53.261	207.000
316.918	53.158	207.000
402.390	307.964	208.000
401.860	308.314	208.000
402.081	308.066	208.000
60.552	165.638	209.000
59.990	165.453	209.000
60.332	165.839	209.000
60.962	165.152	209.000
60.850	164.818	209.000
61.035	164.315	209.000
60.540	164.388	209.000
366.706	151.430	210.000
366.456	151.591	210.000
366.791	24.198	211.000
366.294	23.388	211.000
366.914	24.228	211.000
274.440	207.495	212.000
274.033	207.317	212.000
273.755	207.091	212.000
268.518	160.404	213.000
267.791	159.700	213.000
267.332	159.912	213.000
268.014	160.036	213.000
268.225	161.268	213.000
267.468	160.121	213.000
268.116	161.455	213.000
268.726	161.443	213.000
267.510	160.706	213.000
267.047	160.920	213.000
214.699	180.693	214.000
214.564	180.367	214.000
214.936	180.977	214.000
214.497	180.630	214.000
349.091	70.206	215.000
347.561	70.272	215.000
405.731	46.464	216.000
406.220	46.227	216.000
406.197	47.713	216.000
406.053	47.141	216.000
406.469	45.877	216.000
409.696	44.629	216.000
410.821	46.296	216.000
410.362	46.933	216.000
411.980	45.999	216.000
412.794	44.578	216.000
413.175	46.564	216.000
1.504	140.439	217.000
1.278	139.776	217.000
298.352	180.049	218.000
298.734	179.497	218.000
402.187	75.347	219.000
401.043	75.198	219.000
401.198	76.026	219.000
-9.851	155.691	220.000
-11.930	156.092	220.000
-13.387	156.559	220.000
278.089	143.258	221.000
276.358	144.131	221.000
274.517	142.842	221.000
273.994	141.666	221.000
272.660	141.194	221.000
271.319	140.933	221.000
163.341	211.203	222.000
162.721	211.259	222.000
299.147	179.564	223.000
300.024	179.447	223.000
317.539	57.046	224.000
317.416	56.533	224.000
402.473	308.396	225.000
402.690	308.930	225.000
347.772	71.367	226.000
348.211	71.920	226.000
347.000	71.760	226.000
-29.172	196.895	227.000
-29.611	196.985	227.000
402.340	308.587	228.000
402.458	309.405	228.000
401.431	309.293	228.000
338.679	166.735	229.000
338.111	166.806	229.000
338.435	166.341	229.000
339.120	167.624	229.000
318.023	57.054	230.000
318.498	57.308	230.000
251.678	307.855	231.000
251.516	307.939	231.000
365.622	22.047	232.000
365.358	21.953	232.000
366.642	21.756	232.000
369.111	20.581	232.000
368.728	19.624	232.000
369.164	19.165	232.000
369.572	18.109	232.000
370.661	19.931	232.000
371.127	18.826	232.000
371.409	17.758	232.000
371.542	16.810	232.000
370.648	17.820	232.000
370.108	17.072	232.000
371.500	15.905	232.000
370.311	16.556	232.000
369.594	16.838	232.000
368.938	17.172	232.000
367.948	15.877	232.000
347.420	72.146	233.000
346.992	71.003	233.000
346.597	71.697	233.000
346.057	71.266	233.000
344.263	70.308	233.000
343.875	69.716	233.000
343.097	70.604	233.000
343.221	69.757	233.000
343.365	69.934	233.000
342.379	70.443	233.000
342.603	69.975	233.000
273.404	139.904	234.000
274.532	140.062	234.000
275.173	139.161	234.000
274.198	139.332	234.000
273.442	139.232	234.000
272.973	138.911	234.000
272.566	138.503	234.000
272.307	139.044	234.000
273.521	140.796	234.000
272.485	141.359	234.000
272.528	142.041	234.000
270.938	141.714	234.000
272.010	141.588	234.000
272.335	139.779	234.000
271.420	139.451	234.000
271.673	138.873	234.000
269.793	140.463	234.000
-29.960	198.237	235.000
-30.285	197.768	235.000
-30.907	198.758	235.000
164.485	211.702	236.000
163.896	212.269	236.000
60.642	162.927	237.000
60.562	162.617	237.000
339.726	167.170	238.000
340.752	168.442	238.000
341.255	168.172	238.000
340.840	168.435	238.000
341.296	168.828	238.000
340.503	168.413	238.000
340.281	167.553	238.000
339.462	167.794	238.000
339.535	168.328	238.000
339.407	168.086	238.000
340.535	168.120	238.000
401.971	308.987	239.000
402.027	308.694	239.000
402.303	309.149	239.000
401.951	309.463	239.000
401.970	309.737	239.000
402.074	309.230	239.000
401.708	308.566	239.000
402.266	308.713	239.000
317.483	55.370	240.000
316.792	55.660	240.000
272.879	177.075	241.000
273.214	176.393	241.000
272.484	177.772	241.000
272.012	179.146	241.000
11.679	185.534	242.000
11.423	185.645	242.000
11.678	185.246	242.000
11.562	185.474	242.000
11.275	185.350	242.000
2.129	141.756	243.000
1.985	142.636	243.000
197.540	162.042	244.000
196.987	163.181	244.000
196.842	161.966	244.000
317.770	55.951	245.000
317.319	56.585	245.000
318.714	56.584	246.000
318.921	56.477	246.000
250.389	307.646	247.000
249.661	307.747	247.000
249.267	308.010	247.000
248.586	308.233	247.000
248.646	307.753	247.000
249.359	307.785	247.000
249.191	308.623	247.000
248.598	309.236	247.000
249.590	309.250	247.000
256.098	210.183	248.000
256.305	209.693	248.000
216.316	180.743	249.000
214.334	181.156	249.000
214.295	181.505	249.000
227.123	368.544	250.000
226.782	369.252	250.000
215.038	180.713	251.000
214.914	180.603	251.000
214.601	180.621	251.000
215.007	180.694	251.000
214.917	180.052	251.000
214.555	180.560	251.000
215.223	181.165	251.000
214.582	180.376	251.000
214.680	180.441	251.000
214.862	180.578	251.000
214.351	180.420	251.000
272.768	178.223	252.000
273.519	177.892	252.000
273.474	180.408	252.000
273.755	179.597	252.000
273.902	178.374	252.000
275.410	178.308	252.000
276.916	179.295	252.000
278.530	178.628	252.000
279.679	177.313	252.000
278.790	178.104	252.000
279.029	178.106	252.000
278.677	176.582	252.000
270.904	138.225	253.000
270.356	138.111	253.000
272.110	139.757	253.000
273.023	139.680	253.000
272.355	141.937	253.000
272.332	142.694	253.000
342.615	72.365	254.000
342.862	73.308	254.000
217.220	163.600	255.000
216.396	162.884	255.000
283.688	155.496	256.000
283.908	153.188	256.000
274.756	207.625	257.000
275.141	206.806	257.000
275.463	206.543	257.000
274.666	206.286	257.000
271.212	144.012	258.000
271.096	144.907	258.000
270.981	145.224	258.000
271.120	146.200	258.000
270.450	145.188	258.000
271.875	143.839	258.000
272.697	144.461	258.000
272.039	144.979	258.000
271.895	144.851	258.000
272.587	144.345	258.000
460.243	95.460	259.000
458.467	96.921	259.000
344.312	73.613	260.000
345.029	74.704	260.000
277.425	176.444	261.000
277.673	176.216	261.000
277.310	175.725	261.000
276.951	174.880	261.000
429.564	124.991	262.000
427.823	127.721	262.000
427.335	128.581	262.000
425.744	93.160	263.000
426.538	93.540	263.000
426.986	93.289	263.000
195.720	160.528	264.000
195.289	159.707	264.000
195.703	160.838	264.000
196.533	161.174	264.000
196.680	161.507	264.000
196.504	161.445	264.000
196.332	161.301	264.000
196.269	161.103	264.000
195.537	161.617	264.000
195.916	161.502	264.000
194.566	161.877	264.000
398.144	152.912	265.000
398.770	155.183	265.000
396.781	157.402	265.000
396.852	155.206	265.000
395.326	156.500	265.000
396.552	154.333	265.000
395.839	154.048	265.000
214.825	180.021	266.000
214.603	180.740	266.000
214.493	180.035	266.000
428.096	132.521	267.000
428.081	134.276	267.000
426.566	95.702	268.000
424.510	96.000	268.000
545.858	158.530	269.000
545.277	158.422	269.000
225.226	157.950	270.000
225.070	157.462	270.000
226.180	157.590	270.000
225.178	159.140	270.000
226.576	158.400	270.000
227.086	158.635	270.000
459.056	96.500	271.000
458.173	95.710	271.000
345.782	70.819	272.000
345.795	70.538	272.000
345.611	69.983	272.000
345.919	69.958	272.000
421.372	97.069	273.000
420.685	96.870	273.000
419.527	96.524	273.000
419.833	95.612	273.000
420.434	94.596	273.000
287.770	151.756	274.000
286.900	152.569	274.000
289.484	151.626	274.000
273.238	143.671	275.000
273.262	143.103	275.000
273.442	144.234	275.000
273.859	144.645	275.000
273.117	144.744	275.000
273.033	145.915	275.000
272.888	144.736	275.000
273.325	144.772	275.000
437.412	134.088	276.000
431.151	132.005	276.000
431.354	130.417	276.000
431.070	129.448	276.000
430.413	129.132	276.000
431.244	127.365	276.000
226.772	157.878	277.000
226.467	157.849	277.000
224.404	158.789	277.000
431.372	130.983	278.000
433.477	130.890	278.000
429.442	131.177	278.000
355.150	165.472	279.000
355.920	166.537	279.000
-12.875	153.921	280.000
-12.886	153.392	280.000
374.785	59.141	281.000
374.025	56.817	281.000
344.919	57.511	282.000
344.557	57.837	282.000
162.496	215.511	283.000
162.826	215.069	283.000
162.301	215.460	283.000
162.746	215.527	283.000
161.754	215.992	283.000
162.035	215.855	283.000
161.887	216.005	283.000
161.936	215.843	283.000
162.004	215.960	283.000
161.897	215.837	283.000
162.073	215.756	283.000
162.066	215.972	283.000
162.658	216.038	283.000
162.754	216.800	283.000
163.001	216.636	283.000
163.306	216.474	283.000
162.759	215.875	283.000
162.153	216.286	283.000
162.837	214.750	283.000
163.210	214.595	283.000
163.222	214.201	283.000
162.429	214.591	283.000
162.476	214.802	283.000
162.815	215.089	283.000
162.660	215.192	283.000
162.854	215.197	283.000
162.878	216.170	283.000
162.657	217.351	283.000
162.517	218.150	283.000
163.337	217.217	283.000
162.752	217.458	283.000
163.454	216.461	283.000
163.440	217.174	283.000
162.903	217.110	283.000
162.476	218.128	283.000
163.138	218.127	283.000
164.079	218.548	283.000
542.744	160.122	284.000
541.354	160.299	284.000
543.385	158.589	284.000
543.056	157.772	284.000
543.917	157.698	284.000
543.691	156.840	284.000
543.939	157.503	284.000
542.783	157.395	284.000
542.685	156.804	284.000
543.338	157.807	284.000
542.965	159.423	284.000
543.520	160.443	284.000
273.053	144.295	285.000
272.042	143.047	285.000
271.854	143.952	285.000
272.195	143.868	285.000
272.054	145.511	285.000
343.541	58.550	286.000
342.721	59.151	286.000
440.782	46.770	287.000
440.359	46.125	287.000
440.318	45.997	287.000
440.304	46.854	287.000
438.838	47.739	287.000
439.029	48.299	287.000
438.950	48.094	287.000
375.137	56.988	288.000
373.852	56.361	288.000
373.607	54.507	288.000
374.625	55.544	288.000
367.063	179.860	289.000
367.894	179.783	289.000
-13.230	155.038	290.000
-13.999	154.609	290.000
342.181	61.557	291.000
342.305	61.856	291.000
362.199	14.993	292.000
361.846	14.404	292.000
541.610	159.862	293.000
540.680	161.127	293.000
538.384	162.117	293.000
537.812	162.338	293.000
538.548	161.970	293.000
537.975	161.450	293.000
538.187	160.634	293.000
538.616	161.404	293.000
341.298	61.299	294.000
341.476	62.148	294.000
-15.047	155.005	295.000
-14.546	154.621	295.000
-14.064	155.368	295.000
437.644	48.202	296.000
437.552	47.945	296.000
436.991	46.915	296.000
272.637	147.375	297.000
271.659	145.396	297.000
-14.940	154.887	298.000
-14.604	154.447	298.000
-15.087	154.898	298.000
-16.075	156.187	298.000
-16.777	157.021	298.000
-16.164	158.939	298.000
-15.901	158.599	298.000
342.525	64.175	299.000
341.605	64.112	299.000
341.890	64.065	299.000
341.539	64.216	299.000
272.705	144.623	300.000
273.699	143.569	300.000
274.926	144.024	300.000
275.503	144.489	300.000
275.610	144.124	300.000
436.566	44.993	301.000
436.325	45.011	301.000
436.795	45.152	301.000
437.247	45.122	301.000
436.995	45.441	301.000
437.042	45.045	301.000
436.590	45.576	301.000
436.784	45.154	301.000
436.777	45.174	301.000
436.637	45.122	301.000
436.769	44.652	301.000
436.512	44.975	301.000
366.486	16.384	302.000
366.893	16.715	302.000
366.506	16.595	302.000
366.080	16.208	302.000
365.149	16.946	302.000
365.486	16.317	302.000
365.515	15.684	302.000
364.292	16.667	302.000
362.989	15.563	302.000
362.612	14.617	302.000
362.893	15.644	302.000
363.817	16.230	302.000
349.237	67.225	303.000
346.589	67.456	303.000
-17.651	157.791	304.000
-17.446	157.412	304.000
-16.897	158.469	304.000
-16.647	158.799	304.000
-18.154	159.213	304.000
341.153	62.947	305.000
341.270	63.302	305.000
341.422	62.076	305.000
185.370	286.020	306.000
185.400	286.048	306.000
185.140	286.349	306.000
345.039	69.326	307.000
344.067	69.112	307.000
345.230	69.008	307.000
364.218	15.603	308.000
364.599	16.788	308.000
365.432	16.642	308.000
365.367	16.149	308.000
362.990	15.798	308.000
365.287	15.814	308.000
366.569	15.774	308.000
436.842	47.156	309.000
437.345	46.693	309.000
346.486	67.842	310.000
346.727	67.320	310.000
185.147	286.534	311.000
184.988	286.168	311.000
184.921	286.346	311.000
185.132	286.244	311.000
185.090	286.273	311.000
184.824	286.369	311.000
184.618	286.197	311.000
185.078	286.144	311.000
185.172	286.301	311.000
185.036	285.569	311.000
436.105	45.437	312.000
435.631	44.961	312.000
435.098	45.768	312.000
493.717	125.218	313.000
492.409	125.927	313.000
492.948	126.131	313.000
492.985	125.578	313.000
493.110	125.760	313.000
492.842	125.812	313.000
492.686	125.932	313.000
491.732	126.624	313.000
489.701	126.004	313.000
489.404	125.911	313.000
489.477	125.713	313.000
489.015	125.593	313.000
490.288	126.041	313.000
490.391	125.135	313.000
490.298	125.257	313.000
490.993	125.542	313.000
491.518	126.454	313.000
492.995	127.408	313.000
493.011	127.287	313.000
492.240	127.359	313.000
490.749	127.152	313.000
491.462	127.609	313.000
492.198	127.302	313.000
492.179	127.459	313.000
492.373	127.449	313.000
492.638	128.176	313.000
163.604	219.175	314.000
163.219	218.125	314.000
163.020	217.447	314.000
162.996	217.627	314.000
162.824	216.942	314.000
163.454	216.834	314.000
162.903	217.004	314.000
163.050	217.318	314.000
162.714	217.514	314.000
163.571	217.611	314.000
163.723	217.357	314.000
163.636	217.940	314.000
163.486	218.073	314.000
164.041	217.539	314.000
163.374	217.628	314.000
163.420	217.918	314.000
163.288	217.889	314.000
163.293	217.489	314.000
163.896	217.181	314.000
163.236	217.451	314.000
162.843	217.354	314.000
163.295	217.232	314.000
163.176	217.310	314.000
163.003	216.505	314.000
162.115	215.001	314.000
160.747	214.312	314.000
159.722	213.270	314.000
159.076	213.034	314.000
158.410	213.350	314.000
193.055	293.508	315.000
192.157	293.611	315.000
192.092	294.454	315.000
451.081	123.381	316.000
450.281	124.284	316.000
434.195	45.072	317.000
434.697	45.092	317.000
435.176	44.641	317.000
449.847	124.324	318.000
447.949	122.631	318.000
448.456	123.106	318.000
491.669	127.484	319.000
492.554	127.472	319.000
397.050	151.878	320.000
398.824	152.070	320.000
157.219	211.705	321.000
157.866	211.977	321.000
158.226	211.655	321.000
158.544	213.043	321.000
157.949	212.970	321.000
157.950	211.849	321.000
157.547	210.913	321.000
157.724	212.177	321.000
157.161	213.206	321.000
157.206	212.112	321.000
157.814	210.698	321.000
156.643	210.295	321.000
276.418	142.692	322.000
276.182	142.362	322.000
275.463	141.540	322.000
274.507	141.708	322.000
274.896	141.905	322.000
275.970	141.428	322.000
276.327	142.487	322.000
276.422	143.541	322.000
275.728	143.614	322.000
274.037	143.932	322.000
273.347	142.695	322.000
273.089	142.699	322.000
272.689	141.223	322.000
271.501	140.792	322.000
272.361	140.755	322.000
272.555	141.038	322.000
270.936	140.053	322.000
271.558	139.798	322.000
270.488	140.034	322.000
271.525	139.566	322.000
271.553	139.746	322.000
271.800	139.616	322.000
272.897	141.200	322.000
272.361	142.593	322.000
273.779	143.052	322.000
273.303	141.886	322.000
274.572	140.432	322.000
274.440	141.099	322.000
273.641	140.349	322.000
273.503	140.994	322.000
273.080	141.283	322.000
272.615	141.826	322.000
272.148	141.226	322.000
270.424	142.026	322.000
435.846	45.381	323.000
436.428	45.369	323.000
450.475	124.619	324.000
450.047	124.778	324.000
157.933	210.185	325.000
159.163	209.173	325.000
158.662	209.356	325.000
158.956	209.220	325.000
159.630	208.216	325.000
160.901	207.453	325.000
130.937	166.731	326.000
131.348	167.386	326.000
185.030	286.157	327.000
185.246	286.214	327.000
160.754	206.993	328.000
160.657	207.179	328.000
130.271	168.210	329.000
131.628	165.156	329.000
130.932	167.081	329.000
131.914	166.391	329.000
160.111	207.781	330.000
159.898	207.367	330.000
296.214	146.217	331.000
295.206	146.605	331.000
333.333	158.367	332.000
332.963	158.585	332.000
24.994	236.370	333.000
24.458	237.263	333.000
27.429	238.614	333.000
56.975	266.849	334.000
56.246	268.179	334.000
34.718	328.381	335.000
35.041	328.123	335.000
34.748	327.968	335.000
35.255	327.929	335.000
34.788	328.317	335.000
35.800	328.062	335.000
35.846	328.749	335.000
35.650	327.793	335.000
36.332	327.797	335.000
36.595	327.447	335.000
37.100	327.570	335.000
36.860	326.543	335.000
37.443	327.476	335.000
36.876	327.420	335.000
36.683	327.920	335.000
36.827	328.065	335.000
36.289	328.043	335.000
35.916	328.173	335.000
35.591	328.252	335.000
35.524	328.442	335.000
35.569	328.181	335.000
35.838	328.132	335.000
36.172	327.369	335.000
36.297	327.258	335.000
36.213	327.136	335.000
36.167	327.469	335.000
35.747	327.936	335.000
35.763	328.213	335.000
35.556	328.136	335.000
34.900	328.017	335.000
35.684	328.423	335.000
36.066	328.280	335.000
36.164	327.585	335.000
37.993	325.712	335.000
38.548	325.977	335.000
38.353	326.662	335.000
289.367	147.674	336.000
290.468	147.184	336.000
291.156	146.248	336.000
291.741	146.597	336.000
295.630	146.356	336.000
[truncated: 40,941 more rows]
