# Supplementary material for: The transpeptidase PBP2 governs initial localization and activity of the major cell-wall synthesis machinery in E. coli
Source: eLife. 2020 Feb 20;9:e50629. doi: 10.7554/eLife.50629 (PMC7089770; doi:10.7554/eLife.50629)
Supplement: Source data 1. [file elife-50629-data1.zip › data/fast/PAmCherry/RodZdepl6h_1.txt]

X Y ID
-20.914	261.985	1.000
-21.989	262.058	1.000
-22.479	262.058	1.000
-22.661	262.351	1.000
-22.083	262.551	1.000
-22.135	262.292	1.000
-21.693	261.952	1.000
-21.522	262.377	1.000
-47.405	183.724	2.000
-48.001	183.294	2.000
-47.732	182.876	2.000
-46.694	182.920	2.000
26.280	272.393	3.000
26.227	272.109	3.000
26.636	271.754	3.000
26.068	271.857	3.000
25.979	271.648	3.000
26.114	270.858	3.000
26.478	271.200	3.000
103.824	346.659	4.000
103.940	346.411	4.000
103.781	345.669	4.000
103.538	346.247	4.000
102.809	346.656	4.000
102.574	347.267	4.000
86.059	294.280	5.000
85.801	294.993	5.000
191.759	377.020	6.000
192.449	375.948	6.000
192.645	374.918	6.000
191.858	374.515	6.000
192.469	284.517	7.000
193.367	285.140	7.000
193.470	285.017	7.000
192.894	284.548	7.000
192.323	284.638	7.000
192.681	284.569	7.000
192.820	284.455	7.000
192.081	284.143	7.000
192.010	284.663	7.000
191.417	284.150	7.000
191.483	284.234	7.000
192.427	284.437	7.000
173.917	253.053	8.000
173.565	251.946	8.000
279.455	296.740	9.000
279.067	296.891	9.000
279.326	296.843	9.000
279.253	296.977	9.000
279.909	296.860	9.000
405.101	377.506	10.000
405.126	376.209	10.000
405.094	377.693	10.000
405.471	378.546	10.000
494.788	333.377	11.000
494.393	333.095	11.000
494.228	333.628	11.000
481.738	307.016	12.000
482.305	307.141	12.000
481.551	307.197	12.000
479.858	306.420	12.000
479.131	305.877	12.000
479.204	304.774	12.000
478.938	304.810	12.000
478.034	303.958	12.000
478.931	304.086	12.000
478.211	303.854	12.000
478.275	303.836	12.000
505.779	295.651	13.000
505.509	295.447	13.000
521.818	306.889	14.000
521.402	307.077	14.000
521.216	306.724	14.000
520.762	307.378	14.000
521.119	307.850	14.000
96.567	476.344	15.000
96.521	476.965	15.000
97.932	477.476	15.000
203.566	402.685	16.000
203.706	403.769	16.000
197.960	389.411	17.000
197.230	390.238	17.000
197.234	390.304	17.000
254.582	393.292	18.000
253.013	393.918	18.000
251.857	394.278	18.000
251.942	394.415	18.000
251.883	394.458	18.000
251.703	394.334	18.000
251.932	393.733	18.000
251.733	393.945	18.000
251.504	394.245	18.000
252.470	394.077	18.000
267.722	344.652	19.000
268.453	344.409	19.000
269.446	344.507	19.000
270.143	345.476	19.000
232.400	266.114	20.000
232.489	266.035	20.000
232.497	266.110	20.000
405.698	360.628	21.000
405.163	361.496	21.000
337.882	198.159	22.000
337.645	197.911	22.000
337.808	197.055	22.000
337.624	197.841	22.000
403.601	238.406	23.000
403.265	238.945	23.000
53.335	334.130	24.000
51.200	333.011	24.000
50.924	333.132	24.000
50.150	333.021	24.000
51.010	333.308	24.000
50.165	332.675	24.000
50.750	332.924	24.000
50.752	333.402	24.000
51.373	333.197	24.000
100.696	323.561	25.000
100.640	323.059	25.000
101.271	322.782	25.000
159.274	345.687	26.000
159.377	345.923	26.000
121.273	239.311	27.000
120.333	238.053	27.000
171.806	142.223	28.000
170.523	142.301	28.000
263.236	259.040	29.000
262.744	258.316	29.000
263.482	258.745	29.000
467.586	303.669	30.000
466.923	304.836	30.000
466.958	304.280	30.000
467.385	304.246	30.000
467.604	305.555	30.000
486.500	257.617	31.000
486.263	258.088	31.000
436.334	145.253	32.000
435.905	144.836	32.000
436.560	144.617	32.000
437.226	143.828	32.000
47.139	387.605	33.000
49.969	386.768	33.000
62.770	373.891	34.000
62.631	373.438	34.000
63.854	372.288	34.000
109.304	490.697	35.000
108.739	490.954	35.000
429.071	395.462	36.000
429.930	395.511	36.000
284.913	189.938	37.000
284.953	188.585	37.000
284.702	188.667	37.000
471.251	314.092	38.000
470.078	315.863	38.000
469.801	316.101	38.000
470.199	315.397	38.000
470.929	314.586	38.000
458.006	291.634	39.000
458.685	291.194	39.000
93.265	397.021	40.000
93.959	395.821	40.000
94.525	395.756	40.000
48.980	254.083	41.000
48.122	254.337	41.000
48.113	254.087	41.000
203.972	404.491	42.000
204.764	405.173	42.000
204.203	405.080	42.000
151.711	33.882	43.000
151.447	35.556	43.000
324.475	339.373	44.000
323.703	340.222	44.000
265.805	176.724	45.000
266.214	177.212	45.000
265.385	176.785	45.000
265.625	176.982	45.000
265.657	176.704	45.000
265.005	176.397	45.000
264.173	176.283	45.000
264.259	176.434	45.000
264.262	176.219	45.000
428.312	374.301	46.000
429.344	375.717	46.000
430.193	373.676	46.000
-30.591	269.466	47.000
-31.363	268.493	47.000
-32.058	268.425	47.000
-32.309	269.456	47.000
96.851	478.136	48.000
97.670	477.294	48.000
97.787	477.595	48.000
98.348	478.332	48.000
97.883	478.705	48.000
98.607	477.508	48.000
359.224	172.250	49.000
359.779	171.749	49.000
358.337	171.179	49.000
358.128	168.688	49.000
63.842	294.784	50.000
63.796	295.323	50.000
77.067	288.066	51.000
77.064	287.638	51.000
160.010	321.010	52.000
159.013	319.956	52.000
270.470	345.890	53.000
269.904	346.182	53.000
269.622	345.439	53.000
311.717	357.774	54.000
310.666	356.744	54.000
355.776	327.257	55.000
357.159	327.935	55.000
355.875	327.766	55.000
357.104	327.283	55.000
356.593	328.213	55.000
357.462	328.602	55.000
358.251	329.584	55.000
401.232	360.934	56.000
400.452	360.069	56.000
494.256	333.424	57.000
494.584	333.225	57.000
494.097	333.696	57.000
63.063	373.623	58.000
64.089	373.622	58.000
64.395	372.207	58.000
182.105	420.376	59.000
183.982	420.271	59.000
66.810	219.931	60.000
67.901	220.274	60.000
192.361	376.917	61.000
190.755	376.625	61.000
192.881	377.175	61.000
192.591	377.495	61.000
192.510	378.216	61.000
192.347	377.624	61.000
192.432	377.805	61.000
26.691	270.471	62.000
25.946	270.422	62.000
26.680	270.612	62.000
27.754	271.549	62.000
155.602	383.298	63.000
155.560	381.197	63.000
203.894	403.769	64.000
203.993	403.744	64.000
204.794	403.448	64.000
202.634	403.038	64.000
202.171	403.465	64.000
201.991	403.403	64.000
201.703	403.223	64.000
200.937	403.635	64.000
200.920	403.592	64.000
201.447	403.791	64.000
201.006	403.893	64.000
200.678	403.240	64.000
200.530	403.064	64.000
199.527	403.434	64.000
240.575	456.858	65.000
240.314	458.113	65.000
240.173	459.031	65.000
264.293	286.237	66.000
266.520	287.828	66.000
266.901	287.956	66.000
240.535	246.107	67.000
241.450	244.992	67.000
240.677	245.356	67.000
241.109	245.569	67.000
241.770	245.213	67.000
241.650	245.856	67.000
241.827	246.113	67.000
241.028	245.403	67.000
241.905	245.100	67.000
241.278	244.523	67.000
240.414	244.623	67.000
240.168	244.122	67.000
170.644	140.385	68.000
170.147	141.938	68.000
340.493	199.039	69.000
341.049	199.693	69.000
343.376	199.916	69.000
158.127	318.908	70.000
156.150	319.735	70.000
312.708	357.391	71.000
314.330	356.817	71.000
314.363	356.449	71.000
315.165	355.536	71.000
315.711	355.405	71.000
422.071	390.155	72.000
419.472	393.132	72.000
417.319	395.449	72.000
417.407	396.097	72.000
509.397	345.525	73.000
509.294	345.618	73.000
509.629	345.186	73.000
509.147	344.474	73.000
509.878	344.863	73.000
509.701	345.636	73.000
509.237	345.031	73.000
509.200	344.634	73.000
509.116	343.792	73.000
509.810	344.212	73.000
509.829	343.921	73.000
510.829	343.963	73.000
434.322	213.446	74.000
433.458	213.104	74.000
432.689	213.422	74.000
48.239	249.964	75.000
48.394	250.580	75.000
48.533	250.972	75.000
117.878	487.696	76.000
118.512	487.610	76.000
118.062	487.753	76.000
117.697	487.745	76.000
152.469	36.408	77.000
153.132	36.867	77.000
232.457	265.516	78.000
232.180	265.786	78.000
357.503	168.200	79.000
357.323	167.996	79.000
356.964	169.146	79.000
358.675	170.583	79.000
358.549	169.927	79.000
358.504	169.369	79.000
64.094	294.740	80.000
63.859	294.935	80.000
269.619	345.432	81.000
269.429	344.291	81.000
269.648	344.587	81.000
269.528	344.341	81.000
269.803	344.397	81.000
269.665	343.678	81.000
269.796	343.729	81.000
269.713	343.552	81.000
270.042	344.027	81.000
270.796	343.825	81.000
271.401	343.469	81.000
272.561	344.342	81.000
171.730	140.543	82.000
170.978	141.636	82.000
171.229	142.097	82.000
170.696	142.269	82.000
302.803	265.708	83.000
302.391	265.134	83.000
281.663	191.407	84.000
281.107	191.973	84.000
448.180	323.389	85.000
449.383	323.106	85.000
449.090	324.057	85.000
449.636	323.882	85.000
154.744	380.618	86.000
155.025	379.434	86.000
155.454	379.011	86.000
67.126	221.152	87.000
67.029	221.372	87.000
264.400	286.392	88.000
264.486	286.333	88.000
494.376	333.253	89.000
493.765	333.593	89.000
494.506	333.443	89.000
478.174	303.447	90.000
478.395	304.216	90.000
478.760	304.506	90.000
-20.794	261.668	91.000
-20.907	262.440	91.000
-21.232	262.112	91.000
180.170	340.707	92.000
180.066	340.999	92.000
321.033	346.244	93.000
320.892	345.668	93.000
320.569	345.414	93.000
320.258	345.063	93.000
433.480	214.278	94.000
432.936	214.387	94.000
432.698	214.000	94.000
232.573	266.411	95.000
232.779	266.213	95.000
359.445	329.391	96.000
359.536	328.686	96.000
359.203	328.407	96.000
359.252	327.517	96.000
359.623	328.115	96.000
359.356	327.775	96.000
358.831	327.955	96.000
282.467	191.783	97.000
282.220	192.138	97.000
281.867	191.922	97.000
282.303	191.302	97.000
191.520	283.913	98.000
193.239	284.405	98.000
193.860	284.821	98.000
193.340	284.640	98.000
191.631	284.027	98.000
191.710	283.672	98.000
260.938	285.892	99.000
260.715	285.939	99.000
259.948	285.160	99.000
259.437	284.422	99.000
258.993	283.949	99.000
258.645	284.284	99.000
169.749	141.674	100.000
171.111	141.762	100.000
478.879	304.480	101.000
479.184	305.059	101.000
478.502	304.491	101.000
478.864	304.571	101.000
478.873	304.821	101.000
383.307	139.391	102.000
383.381	140.099	102.000
-22.474	261.579	103.000
-22.700	261.942	103.000
-22.228	262.452	103.000
-21.801	261.643	103.000
-20.179	262.334	103.000
-21.090	262.157	103.000
157.746	379.952	104.000
157.370	380.342	104.000
156.826	379.792	104.000
156.507	380.366	104.000
156.266	379.925	104.000
180.645	340.907	105.000
179.573	340.974	105.000
180.146	341.214	105.000
179.673	341.296	105.000
144.617	164.260	106.000
144.720	163.349	106.000
116.425	237.808	107.000
115.851	238.130	107.000
322.464	345.055	108.000
323.265	344.637	108.000
457.240	210.868	109.000
457.239	210.501	109.000
170.048	141.855	110.000
170.067	142.623	110.000
170.056	141.804	110.000
274.549	261.552	111.000
273.377	262.309	111.000
273.887	262.997	111.000
274.347	263.345	111.000
275.568	262.977	111.000
275.027	263.282	111.000
274.385	263.643	111.000
275.498	264.314	111.000
276.289	265.264	111.000
276.650	266.343	111.000
276.532	266.278	111.000
276.892	266.426	111.000
277.467	266.888	111.000
277.436	266.946	111.000
277.562	266.669	111.000
277.139	266.245	111.000
277.088	266.515	111.000
277.635	266.816	111.000
276.937	266.906	111.000
276.905	266.839	111.000
277.194	267.015	111.000
275.995	266.386	111.000
275.479	266.534	111.000
274.735	266.334	111.000
276.071	266.048	111.000
275.218	264.679	111.000
457.486	210.279	112.000
457.483	210.565	112.000
456.920	210.430	112.000
478.528	305.568	113.000
479.149	305.795	113.000
80.903	202.579	114.000
81.308	202.412	114.000
82.019	202.738	114.000
82.894	202.124	114.000
82.162	202.155	114.000
82.931	202.480	114.000
83.429	203.210	114.000
23.994	287.082	115.000
23.373	286.333	115.000
157.687	380.366	116.000
157.804	379.547	116.000
191.034	283.896	117.000
190.637	283.759	117.000
404.286	223.320	118.000
405.090	223.375	118.000
405.066	223.201	118.000
405.576	222.700	118.000
404.910	222.471	118.000
405.286	221.672	118.000
405.114	222.024	118.000
405.035	222.858	118.000
330.124	176.126	119.000
330.868	174.473	119.000
330.203	175.588	119.000
69.047	264.618	120.000
68.766	265.540	120.000
68.561	265.478	120.000
68.586	265.417	120.000
158.728	380.488	121.000
158.670	380.778	121.000
158.851	382.591	121.000
122.590	312.163	122.000
123.161	310.064	122.000
122.800	309.459	122.000
228.735	461.841	123.000
228.966	461.472	123.000
227.242	461.653	123.000
227.182	462.504	123.000
266.769	209.550	124.000
264.903	208.115	124.000
428.207	210.464	125.000
429.190	210.605	125.000
427.824	211.164	125.000
152.255	177.814	126.000
153.366	175.919	126.000
153.460	175.607	126.000
170.500	141.565	127.000
169.953	140.454	127.000
170.461	141.447	127.000
170.131	142.179	127.000
170.484	143.189	127.000
169.847	142.766	127.000
168.798	142.716	127.000
168.470	142.463	127.000
168.807	142.112	127.000
331.493	176.339	128.000
331.449	175.981	128.000
332.195	175.550	128.000
226.715	460.359	129.000
227.084	459.124	129.000
228.359	458.548	129.000
227.098	458.657	129.000
331.614	177.423	130.000
331.801	178.208	130.000
331.583	177.587	130.000
329.871	176.943	130.000
464.131	293.226	131.000
465.059	293.774	131.000
403.930	324.685	132.000
403.157	324.321	132.000
402.697	325.399	132.000
429.893	212.580	133.000
430.531	212.934	133.000
431.414	213.739	133.000
430.430	214.482	133.000
426.970	266.884	134.000
427.609	266.607	134.000
426.672	265.365	134.000
426.366	266.061	134.000
178.462	339.976	135.000
178.810	339.840	135.000
206.614	204.319	136.000
206.768	204.493	136.000
168.520	141.797	137.000
168.518	141.379	137.000
168.691	141.940	137.000
225.792	458.668	138.000
226.032	458.923	138.000
226.103	459.154	138.000
81.817	204.233	139.000
82.120	204.204	139.000
425.503	267.051	140.000
425.911	267.311	140.000
430.659	214.155	141.000
429.523	213.725	141.000
429.336	214.144	141.000
429.309	214.668	141.000
429.833	214.017	141.000
430.534	215.014	141.000
430.322	214.435	141.000
430.467	214.307	141.000
180.706	339.247	142.000
182.796	338.206	142.000
182.687	336.625	142.000
168.889	140.610	143.000
169.306	139.713	143.000
169.729	140.199	143.000
169.245	140.252	143.000
169.295	140.745	143.000
168.292	140.317	143.000
168.638	140.603	143.000
168.468	140.275	143.000
274.682	264.169	144.000
274.190	264.669	144.000
273.811	263.836	144.000
273.227	263.871	144.000
272.348	263.923	144.000
145.068	300.143	145.000
145.441	299.791	145.000
145.416	299.783	145.000
145.438	299.661	145.000
145.144	299.900	145.000
144.233	300.998	145.000
144.372	302.499	145.000
145.679	304.388	145.000
146.207	304.590	145.000
146.523	304.282	145.000
144.879	303.528	145.000
144.879	304.163	145.000
145.141	304.822	145.000
145.624	304.561	145.000
145.883	304.598	145.000
146.952	305.026	145.000
146.733	304.902	145.000
146.640	304.290	145.000
147.302	303.706	145.000
147.657	304.136	145.000
147.289	304.160	145.000
147.094	304.315	145.000
146.338	304.172	145.000
145.459	303.914	145.000
145.576	303.901	145.000
145.461	303.873	145.000
145.328	303.712	145.000
144.634	302.854	145.000
143.779	302.578	145.000
143.956	303.128	145.000
143.841	302.781	145.000
144.642	303.228	145.000
374.851	336.762	146.000
375.247	336.528	146.000
375.050	336.201	146.000
272.067	263.864	147.000
271.085	263.574	147.000
271.547	263.769	147.000
77.708	293.850	148.000
76.656	293.480	148.000
77.038	293.282	148.000
319.882	344.602	149.000
319.180	344.243	149.000
270.691	264.020	150.000
270.775	264.154	150.000
71.653	321.845	151.000
72.067	321.341	151.000
72.616	321.917	151.000
72.500	322.112	151.000
71.518	321.985	151.000
71.935	321.229	151.000
71.973	320.937	151.000
72.311	320.121	151.000
73.038	320.098	151.000
73.108	319.718	151.000
72.593	320.061	151.000
72.521	319.716	151.000
73.191	319.581	151.000
77.624	293.453	152.000
77.641	293.715	152.000
78.138	294.229	152.000
78.330	294.282	152.000
77.496	294.472	152.000
78.043	295.365	152.000
419.378	345.382	153.000
418.590	345.565	153.000
269.910	263.059	154.000
269.639	262.794	154.000
269.620	261.997	154.000
6.291	276.157	155.000
5.459	276.083	155.000
5.978	276.379	155.000
5.849	277.092	155.000
6.038	276.244	155.000
6.035	275.150	155.000
5.770	275.831	155.000
454.033	284.136	156.000
454.489	284.372	156.000
454.371	284.514	156.000
454.296	284.304	156.000
454.318	284.751	156.000
454.288	284.664	156.000
454.439	284.418	156.000
268.995	261.806	157.000
270.325	263.042	157.000
269.614	263.105	157.000
269.085	263.320	157.000
431.682	214.253	158.000
430.786	213.753	158.000
432.269	215.316	158.000
432.838	214.732	158.000
433.435	214.790	158.000
433.415	214.360	158.000
268.031	263.775	159.000
267.912	262.689	159.000
267.118	261.766	159.000
266.388	261.574	159.000
266.042	261.482	159.000
454.347	284.734	160.000
454.275	284.606	160.000
454.144	284.973	160.000
454.754	285.006	160.000
359.458	310.878	161.000
359.068	310.414	161.000
359.702	310.287	161.000
360.234	309.614	161.000
266.363	261.887	162.000
266.410	261.662	162.000
228.081	280.751	163.000
228.464	278.651	163.000
431.980	214.314	164.000
431.333	213.991	164.000
431.907	213.222	164.000
-72.546	218.862	165.000
-73.171	219.608	165.000
-72.320	218.967	165.000
265.388	261.112	166.000
265.556	260.792	166.000
265.991	259.895	166.000
265.082	259.695	166.000
264.441	258.901	166.000
-19.494	222.116	167.000
-20.985	219.490	167.000
264.452	260.222	168.000
265.168	259.914	168.000
266.446	260.473	168.000
266.918	261.485	168.000
265.498	260.893	168.000
266.199	261.697	168.000
266.360	260.906	168.000
266.467	261.343	168.000
267.044	260.368	168.000
2.579	204.051	169.000
2.428	203.846	169.000
2.494	203.388	169.000
2.324	203.142	169.000
2.717	203.317	169.000
1.884	203.030	169.000
1.859	204.201	169.000
451.156	317.150	170.000
451.273	316.823	170.000
451.313	316.879	170.000
2.121	205.067	171.000
3.449	205.465	171.000
266.438	151.086	172.000
266.339	151.220	172.000
266.594	150.707	172.000
265.407	150.290	172.000
262.714	258.632	173.000
263.269	259.182	173.000
132.044	270.989	174.000
131.965	272.235	174.000
131.677	272.055	174.000
132.711	271.388	174.000
-13.774	223.315	175.000
-13.195	223.516	175.000
-12.512	224.104	175.000
-12.834	224.156	175.000
-12.628	224.297	175.000
-13.274	223.974	175.000
-14.482	223.783	175.000
265.053	260.474	176.000
265.464	261.694	176.000
266.765	261.256	176.000
266.502	261.164	176.000
266.162	261.458	176.000
266.095	261.246	176.000
265.874	261.777	176.000
269.229	233.363	177.000
269.323	233.467	177.000
268.847	233.390	177.000
269.418	233.284	177.000
269.587	233.556	177.000
419.766	378.648	178.000
419.261	379.641	178.000
208.125	228.066	179.000
208.210	228.033	179.000
208.660	228.033	179.000
208.820	228.023	179.000
397.799	239.940	180.000
397.674	240.135	180.000
397.545	240.055	180.000
397.664	240.130	180.000
397.529	240.224	180.000
397.774	240.338	180.000
397.592	240.533	180.000
134.583	271.469	181.000
134.078	270.727	181.000
136.404	270.266	181.000
135.464	270.772	181.000
164.604	29.002	182.000
164.489	29.115	182.000
82.610	208.340	183.000
82.648	208.392	183.000
81.874	207.992	183.000
211.737	356.222	184.000
212.813	356.262	184.000
208.637	228.115	185.000
208.797	228.805	185.000
208.438	228.429	185.000
207.673	229.297	185.000
207.418	228.539	185.000
135.873	270.859	186.000
135.092	270.011	186.000
266.522	262.188	187.000
266.461	261.466	187.000
139.462	306.690	188.000
139.209	307.205	188.000
139.000	307.539	188.000
265.882	261.621	189.000
266.219	261.649	189.000
265.959	262.259	189.000
266.102	261.288	189.000
67.846	211.046	190.000
62.474	212.702	190.000
135.512	269.701	191.000
135.119	269.434	191.000
276.890	288.366	192.000
277.782	289.269	192.000
277.876	289.589	192.000
278.410	289.295	192.000
278.125	288.823	192.000
278.403	291.077	192.000
437.311	193.672	193.000
438.552	193.458	193.000
438.811	193.604	193.000
438.071	193.745	193.000
437.014	193.351	193.000
437.418	193.750	193.000
437.904	193.315	193.000
438.075	193.358	193.000
438.963	193.867	193.000
437.537	193.661	193.000
437.909	193.541	193.000
438.062	193.788	193.000
437.592	194.065	193.000
437.712	194.062	193.000
438.364	193.786	193.000
439.220	193.030	193.000
254.148	295.506	194.000
251.950	294.830	194.000
252.149	292.348	194.000
251.162	292.729	194.000
250.654	291.806	194.000
251.325	289.216	194.000
251.703	288.581	194.000
523.220	307.473	195.000
524.846	307.806	195.000
524.919	309.281	195.000
525.724	310.516	195.000
525.592	311.505	195.000
134.202	342.118	196.000
133.860	342.007	196.000
140.042	304.003	197.000
140.380	304.345	197.000
299.054	247.352	198.000
299.372	247.643	198.000
299.322	247.269	198.000
299.502	247.331	198.000
138.696	307.398	199.000
137.950	307.862	199.000
236.583	151.560	200.000
236.486	152.251	200.000
236.270	151.724	200.000
86.346	207.766	201.000
86.501	208.362	201.000
85.991	208.253	201.000
85.623	208.675	201.000
84.913	208.739	201.000
250.300	290.449	202.000
249.808	291.718	202.000
15.413	269.590	203.000
16.836	269.438	203.000
16.352	269.731	203.000
527.378	312.870	204.000
526.646	312.927	204.000
527.864	312.373	204.000
528.083	312.984	204.000
527.514	312.686	204.000
299.434	247.869	205.000
299.897	247.937	205.000
300.536	247.548	205.000
84.553	207.634	206.000
85.973	207.774	206.000
439.485	192.802	207.000
439.521	192.698	207.000
440.898	192.661	207.000
440.988	193.031	207.000
529.021	313.198	208.000
530.679	313.498	208.000
84.640	207.800	209.000
84.812	208.057	209.000
84.475	208.586	209.000
341.085	267.616	210.000
342.233	267.295	210.000
277.397	293.027	211.000
277.169	293.381	211.000
278.038	291.874	211.000
150.595	304.841	212.000
148.255	303.842	212.000
288.384	262.053	213.000
288.049	262.075	213.000
287.877	261.830	213.000
287.972	262.055	213.000
287.949	262.230	213.000
288.499	261.744	213.000
287.630	262.455	213.000
286.861	262.656	213.000
286.573	261.692	213.000
289.552	260.694	213.000
288.935	261.247	213.000
288.591	261.999	213.000
486.498	283.313	214.000
486.637	283.580	214.000
85.931	208.044	215.000
86.118	208.917	215.000
86.882	208.797	215.000
486.572	283.385	216.000
486.485	283.328	216.000
486.472	283.121	217.000
486.604	283.094	217.000
486.663	283.284	217.000
486.825	282.962	217.000
345.129	267.179	218.000
345.266	266.654	218.000
345.046	265.623	219.000
344.570	265.682	219.000
156.724	264.503	220.000
158.522	263.653	220.000
157.838	264.977	220.000
486.445	283.041	221.000
486.775	283.082	221.000
486.893	283.306	221.000
147.553	304.978	222.000
148.983	305.678	222.000
148.704	305.687	222.000
287.963	261.928	223.000
288.736	262.041	223.000
287.870	262.116	223.000
287.240	261.938	223.000
287.380	262.418	223.000
72.600	229.860	224.000
72.572	229.465	224.000
288.416	262.190	225.000
290.139	260.752	225.000
289.455	260.845	225.000
235.865	150.087	226.000
235.471	150.591	226.000
235.753	150.105	226.000
428.801	186.377	227.000
428.667	185.534	227.000
428.963	186.178	227.000
428.829	187.277	227.000
428.985	186.581	227.000
428.791	185.151	227.000
428.694	185.602	227.000
428.241	186.479	227.000
481.308	293.475	228.000
481.357	293.597	228.000
481.617	293.425	228.000
481.444	293.674	228.000
290.497	260.584	229.000
289.852	261.162	229.000
288.190	261.388	229.000
75.427	352.752	230.000
75.142	353.765	230.000
298.640	228.771	231.000
299.530	227.943	231.000
300.473	226.946	231.000
300.049	226.566	231.000
300.472	226.302	231.000
300.229	226.234	231.000
300.424	226.166	231.000
299.028	226.869	231.000
298.885	227.690	231.000
298.487	228.007	231.000
298.525	227.782	231.000
298.819	227.463	231.000
299.908	226.708	231.000
480.729	293.778	232.000
480.795	293.822	232.000
290.007	260.057	233.000
290.141	259.984	233.000
429.189	187.052	234.000
429.471	185.594	234.000
428.952	185.876	234.000
429.039	187.595	234.000
428.400	186.496	234.000
35.618	364.186	235.000
35.881	364.732	235.000
70.617	270.288	236.000
70.916	270.545	236.000
70.997	270.565	236.000
103.713	447.582	237.000
103.577	447.672	237.000
103.819	447.441	237.000
104.539	447.624	237.000
204.763	422.528	238.000
205.205	422.800	238.000
206.722	423.474	238.000
206.190	422.369	238.000
206.385	423.395	238.000
44.850	197.775	239.000
45.448	197.694	239.000
46.225	198.506	239.000
45.703	198.166	239.000
69.278	228.667	240.000
69.482	228.156	240.000
185.490	371.229	241.000
184.716	370.744	241.000
183.819	369.905	241.000
189.705	292.775	242.000
189.149	294.555	242.000
199.861	233.614	243.000
200.590	233.036	243.000
198.327	232.864	243.000
216.685	252.283	244.000
216.172	252.031	244.000
243.820	276.230	245.000
243.733	275.947	245.000
297.284	205.060	246.000
298.818	205.060	246.000
298.835	204.985	246.000
299.386	205.118	246.000
299.391	206.435	246.000
299.159	206.483	246.000
299.294	206.329	246.000
299.133	206.058	246.000
298.749	205.849	246.000
298.695	205.227	246.000
297.949	205.741	246.000
297.999	205.308	246.000
298.982	204.322	246.000
325.655	177.789	247.000
325.171	176.532	247.000
397.987	237.905	248.000
394.686	232.700	248.000
394.804	231.683	248.000
393.637	231.913	248.000
393.767	231.463	248.000
502.943	348.379	249.000
502.315	350.084	249.000
502.198	351.090	249.000
429.342	183.714	250.000
429.488	184.068	250.000
429.393	185.344	250.000
429.624	185.164	250.000
112.996	356.954	251.000
113.659	357.581	251.000
112.831	357.700	251.000
155.909	260.080	252.000
155.570	261.164	252.000
154.278	262.319	252.000
154.201	262.055	252.000
154.604	261.541	252.000
155.110	261.259	252.000
154.979	261.782	252.000
154.575	261.958	252.000
154.129	261.747	252.000
155.590	261.507	252.000
155.366	261.497	252.000
155.698	261.502	252.000
154.887	261.636	252.000
155.372	261.615	252.000
154.900	261.234	252.000
155.181	261.262	252.000
154.775	261.349	252.000
154.945	261.933	252.000
206.873	245.780	253.000
207.059	246.077	253.000
207.595	246.322	253.000
215.436	163.188	254.000
215.787	162.541	254.000
216.185	161.764	254.000
215.693	161.624	254.000
215.422	162.121	254.000
216.486	162.740	254.000
216.666	163.705	254.000
216.453	163.336	254.000
216.942	163.409	254.000
388.958	191.598	255.000
387.682	192.099	255.000
98.538	489.039	256.000
97.500	488.905	256.000
96.140	434.388	257.000
96.095	433.694	257.000
95.973	432.839	257.000
97.277	432.651	257.000
261.112	272.512	258.000
261.283	271.928	258.000
261.842	271.436	258.000
290.488	237.028	259.000
292.353	236.107	259.000
292.411	236.171	259.000
308.173	237.018	260.000
307.579	236.456	260.000
308.053	236.421	260.000
309.013	235.144	260.000
309.298	233.875	260.000
438.523	307.546	261.000
437.181	308.777	261.000
484.509	362.233	262.000
484.166	362.560	262.000
483.900	362.374	262.000
484.202	361.893	262.000
484.485	362.388	262.000
440.115	247.586	263.000
439.864	248.133	263.000
440.121	249.371	263.000
441.562	249.797	263.000
83.917	278.617	264.000
83.533	278.272	264.000
83.885	278.181	264.000
84.792	277.542	264.000
85.068	276.362	264.000
84.705	276.307	264.000
84.828	275.992	264.000
83.944	276.139	264.000
84.163	276.519	264.000
84.244	276.152	264.000
84.735	275.661	264.000
69.778	228.578	265.000
68.845	228.592	265.000
243.841	276.216	266.000
243.584	276.111	266.000
406.649	162.959	267.000
406.515	162.053	267.000
274.790	202.167	268.000
274.720	202.208	268.000
353.442	163.320	269.000
353.708	162.802	269.000
540.623	282.547	270.000
540.280	281.643	270.000
539.868	281.284	270.000
541.294	282.110	270.000
540.211	282.200	270.000
42.382	299.104	271.000
41.851	299.146	271.000
42.029	301.230	271.000
42.255	299.906	271.000
192.047	296.012	272.000
191.830	296.258	272.000
113.040	357.864	273.000
111.482	358.193	273.000
110.258	359.452	273.000
237.804	465.444	274.000
238.959	464.581	274.000
384.382	340.539	275.000
384.384	339.997	275.000
386.949	192.437	276.000
386.842	192.719	276.000
386.555	192.458	276.000
264.179	267.564	277.000
263.577	268.235	277.000
263.734	269.605	277.000
263.836	270.642	277.000
264.727	268.266	277.000
263.713	269.028	277.000
442.117	249.512	278.000
441.431	249.222	278.000
441.309	248.154	278.000
417.887	212.883	279.000
417.870	213.722	279.000
429.913	190.127	280.000
430.044	189.733	280.000
430.370	190.769	280.000
61.364	272.521	281.000
60.377	271.978	281.000
193.886	296.594	282.000
195.236	296.649	282.000
158.114	240.757	283.000
159.237	239.516	283.000
473.898	270.728	284.000
474.743	270.761	284.000
475.301	271.426	284.000
476.074	272.752	284.000
478.164	272.722	284.000
64.774	362.262	285.000
64.630	362.553	285.000
64.267	363.196	285.000
93.266	433.747	286.000
94.480	432.126	286.000
486.446	364.941	287.000
487.581	364.221	287.000
486.774	365.150	287.000
485.723	366.224	287.000
42.732	298.956	288.000
42.467	299.776	288.000
117.199	170.042	289.000
118.239	171.087	289.000
229.612	275.890	290.000
230.168	275.139	290.000
275.704	250.542	291.000
276.849	250.187	291.000
275.762	250.081	291.000
276.780	249.726	291.000
275.636	249.928	291.000
274.776	250.413	291.000
420.386	214.986	292.000
420.452	214.412	292.000
418.741	215.198	292.000
439.368	248.332	293.000
439.430	248.272	293.000
439.635	246.879	293.000
439.222	123.703	294.000
439.161	124.545	294.000
-37.927	204.465	295.000
-36.920	203.863	295.000
102.705	343.462	296.000
103.626	344.601	296.000
103.825	344.912	296.000
103.998	344.849	296.000
103.345	344.563	296.000
103.126	344.686	296.000
104.046	345.203	296.000
103.617	345.389	296.000
103.634	345.052	296.000
103.531	345.039	296.000
103.496	345.095	296.000
104.776	346.255	296.000
105.182	346.172	296.000
103.880	346.376	296.000
103.479	345.970	296.000
104.742	347.612	296.000
93.686	431.311	297.000
93.926	433.114	297.000
94.325	432.251	297.000
93.952	431.350	297.000
69.168	227.360	298.000
68.887	228.911	298.000
69.003	228.969	298.000
68.892	228.798	298.000
154.559	149.307	299.000
154.253	149.746	299.000
215.830	162.825	300.000
216.482	162.969	300.000
42.599	295.033	301.000
42.417	294.018	301.000
43.556	293.154	301.000
44.429	292.531	301.000
44.950	291.720	301.000
46.573	290.498	301.000
46.736	290.151	301.000
46.869	290.063	301.000
165.315	184.001	302.000
166.511	184.043	302.000
485.912	366.430	303.000
484.750	366.767	303.000
483.306	366.375	303.000
482.672	366.471	303.000
482.242	366.195	303.000
483.213	366.328	303.000
483.995	366.905	303.000
484.518	367.101	303.000
483.148	366.053	303.000
483.360	364.655	303.000
482.128	364.077	303.000
35.917	364.226	304.000
36.774	363.312	304.000
70.609	323.051	305.000
69.657	322.846	305.000
70.343	322.628	305.000
70.850	323.004	305.000
70.379	322.533	305.000
70.173	322.237	305.000
70.759	322.629	305.000
215.156	162.456	306.000
215.975	162.184	306.000
215.806	162.217	306.000
215.336	162.186	306.000
193.360	294.625	307.000
195.193	294.475	307.000
418.066	215.414	308.000
416.387	216.798	308.000
11.321	320.580	309.000
10.931	320.231	309.000
116.954	169.127	310.000
117.132	169.347	310.000
118.273	168.860	310.000
166.618	185.745	311.000
166.307	185.825	311.000
386.160	353.142	312.000
385.646	353.079	312.000
386.098	353.192	312.000
385.876	352.855	312.000
443.606	312.461	313.000
444.531	313.187	313.000
445.055	313.735	313.000
444.933	311.536	313.000
323.604	356.690	314.000
323.919	357.036	314.000
324.577	357.176	314.000
446.166	249.635	315.000
447.073	249.779	315.000
166.686	186.466	316.000
168.241	185.412	316.000
169.323	185.246	316.000
168.523	185.508	316.000
168.679	185.125	316.000
168.071	185.493	316.000
167.343	186.468	316.000
166.307	186.838	316.000
164.033	187.807	316.000
163.554	188.148	316.000
164.198	188.338	316.000
163.052	188.169	316.000
237.106	465.922	317.000
236.316	466.053	317.000
216.190	162.889	318.000
216.717	162.827	318.000
216.411	161.419	318.000
215.664	160.706	318.000
215.527	160.444	318.000
215.520	160.143	318.000
215.636	160.139	318.000
215.606	160.246	318.000
446.403	163.536	319.000
446.729	162.896	319.000
446.496	162.040	319.000
-1.849	324.944	320.000
-1.666	324.755	320.000
-0.951	324.331	320.000
-0.703	324.955	320.000
-0.563	324.935	320.000
417.260	218.602	321.000
417.671	218.531	321.000
417.611	218.961	321.000
417.506	218.643	321.000
417.973	217.988	321.000
158.718	239.974	322.000
159.064	240.071	322.000
159.287	240.287	322.000
158.671	239.936	322.000
443.748	252.543	323.000
443.712	253.438	323.000
236.196	464.785	324.000
236.540	464.778	324.000
424.642	374.983	325.000
423.975	373.930	325.000
218.868	355.468	326.000
220.397	357.050	326.000
220.181	357.942	326.000
220.609	357.491	326.000
220.598	357.099	326.000
220.454	355.963	326.000
220.591	355.095	326.000
221.519	355.431	326.000
487.166	283.338	327.000
486.675	282.905	327.000
486.872	283.069	327.000
487.149	282.839	327.000
486.608	283.313	327.000
486.955	283.266	327.000
486.819	283.043	327.000
237.701	462.781	328.000
237.952	462.687	328.000
482.650	364.119	329.000
484.843	364.507	329.000
178.037	190.307	330.000
178.608	190.661	330.000
179.454	190.298	330.000
179.750	190.302	330.000
181.097	190.179	330.000
180.998	190.450	330.000
180.953	190.339	330.000
180.819	190.354	330.000
181.471	190.747	330.000
423.884	374.937	331.000
424.501	375.708	331.000
425.090	376.420	331.000
414.704	218.139	332.000
414.070	218.667	332.000
414.287	219.386	332.000
414.187	219.256	332.000
72.753	323.462	333.000
72.439	322.729	333.000
72.898	321.417	333.000
95.215	200.588	334.000
95.510	201.150	334.000
95.349	201.416	334.000
60.203	212.715	335.000
60.137	212.758	335.000
72.971	321.352	336.000
73.930	322.113	336.000
96.889	201.351	337.000
96.854	201.187	337.000
488.855	364.945	338.000
488.514	364.405	338.000
489.667	363.368	338.000
487.918	364.548	338.000
239.081	463.874	339.000
238.741	463.693	339.000
163.299	188.396	340.000
164.630	188.381	340.000
164.490	187.687	340.000
181.299	190.618	341.000
181.796	190.570	341.000
179.893	190.387	341.000
487.150	283.398	342.000
487.765	282.802	342.000
486.742	283.161	342.000
486.592	283.367	342.000
486.454	283.593	342.000
320.403	335.863	343.000
321.442	336.254	343.000
239.849	464.218	344.000
239.014	464.585	344.000
428.843	378.707	345.000
427.106	379.493	345.000
158.428	239.897	346.000
158.773	240.157	346.000
179.099	190.667	347.000
179.023	189.945	347.000
321.195	336.878	348.000
321.451	336.262	348.000
535.497	288.756	349.000
535.568	289.756	349.000
285.037	171.804	350.000
284.691	174.097	350.000
284.460	174.213	350.000
284.697	174.696	350.000
284.900	173.927	350.000
285.558	173.516	350.000
285.384	173.993	350.000
285.296	173.967	350.000
285.323	173.595	350.000
285.300	173.502	350.000
285.347	173.540	350.000
285.930	173.026	350.000
285.216	173.550	350.000
285.467	173.180	350.000
285.524	173.175	350.000
285.419	172.943	350.000
284.196	173.100	350.000
462.073	158.950	351.000
461.796	159.078	351.000
462.097	158.838	351.000
461.942	158.564	351.000
462.160	157.780	351.000
461.185	158.226	351.000
460.557	158.958	351.000
48.868	235.471	352.000
48.444	236.236	352.000
48.571	236.719	352.000
49.156	236.625	352.000
60.900	247.283	353.000
60.442	247.153	353.000
435.384	317.354	354.000
435.500	317.337	354.000
436.526	318.147	354.000
436.241	319.133	354.000
535.027	289.578	355.000
535.396	290.407	355.000
534.924	291.236	355.000
212.325	424.523	356.000
212.632	425.161	356.000
212.066	425.467	356.000
212.364	425.414	356.000
212.003	425.322	356.000
321.608	335.434	357.000
322.574	334.897	357.000
60.096	247.573	358.000
59.562	248.204	358.000
59.463	248.544	358.000
284.653	173.177	359.000
284.589	173.651	359.000
284.685	173.969	359.000
284.741	173.390	359.000
285.105	172.758	359.000
284.701	173.426	359.000
284.640	172.784	359.000
284.601	173.129	359.000
438.342	317.353	360.000
439.232	317.421	360.000
321.604	333.855	361.000
322.067	333.646	361.000
321.519	334.080	361.000
321.503	333.968	361.000
158.589	240.263	362.000
158.837	239.503	362.000
461.953	159.839	363.000
461.541	158.945	363.000
181.604	307.333	364.000
181.090	307.538	364.000
182.656	306.573	364.000
182.163	306.081	364.000
182.563	306.131	364.000
182.791	306.396	364.000
320.394	332.400	365.000
321.030	331.665	365.000
321.045	331.934	365.000
281.371	305.361	366.000
281.849	305.619	366.000
282.360	304.357	366.000
214.689	160.979	367.000
215.021	160.820	367.000
159.416	240.009	368.000
158.846	240.213	368.000
268.314	290.115	369.000
269.882	290.627	369.000
268.859	290.085	369.000
268.041	289.490	369.000
214.610	159.698	370.000
210.845	159.933	370.000
158.630	240.573	371.000
159.403	239.947	371.000
158.826	240.284	371.000
158.589	240.178	371.000
477.639	339.483	372.000
477.029	339.594	372.000
158.570	240.352	373.000
159.102	240.375	373.000
158.935	240.420	374.000
159.222	240.670	374.000
464.847	162.289	375.000
464.899	161.744	375.000
236.539	391.478	376.000
235.519	391.531	376.000
281.444	204.920	377.000
281.592	204.821	377.000
281.720	204.758	377.000
281.432	205.347	377.000
281.233	205.156	377.000
235.048	391.548	378.000
234.830	391.249	378.000
235.414	391.375	378.000
464.555	162.587	379.000
463.398	162.191	379.000
320.210	250.240	380.000
321.918	248.498	380.000
399.701	311.788	381.000
399.972	311.999	381.000
418.643	209.290	382.000
419.704	208.863	382.000
462.331	160.912	383.000
462.050	160.920	383.000
461.877	159.471	383.000
538.884	286.906	384.000
539.110	286.825	384.000
400.641	312.623	385.000
401.375	312.572	385.000
461.381	157.175	386.000
461.677	156.767	386.000
462.236	157.878	387.000
463.070	158.865	387.000
74.029	266.659	388.000
74.045	267.516	388.000
73.933	267.385	388.000
73.630	266.974	388.000
73.369	267.911	388.000
72.610	267.303	388.000
72.907	266.391	388.000
264.553	209.861	389.000
265.464	208.969	389.000
72.716	379.799	390.000
73.118	378.887	390.000
71.758	377.898	390.000
71.705	378.925	390.000
73.873	378.866	390.000
162.597	141.799	391.000
164.147	142.669	391.000
153.955	309.438	392.000
154.882	309.327	392.000
155.679	32.596	393.000
155.479	32.736	393.000
78.405	373.515	394.000
77.707	371.570	394.000
76.571	371.133	394.000
184.672	330.565	395.000
184.310	330.022	395.000
165.920	144.902	396.000
165.969	144.956	396.000
165.743	144.415	396.000
-21.807	226.232	397.000
-21.967	225.787	397.000
-21.718	226.404	397.000
-21.634	226.355	397.000
-21.950	225.697	397.000
-21.832	225.096	397.000
-22.011	225.697	397.000
155.258	29.532	398.000
156.588	29.786	398.000
156.851	309.618	399.000
156.583	309.608	399.000
165.803	144.383	400.000
165.387	144.496	400.000
165.520	144.436	400.000
165.876	144.389	400.000
165.984	144.615	400.000
165.771	144.824	400.000
166.007	145.214	400.000
168.609	147.740	400.000
167.350	148.727	400.000
167.574	149.156	400.000
167.301	148.285	400.000
167.240	147.648	400.000
167.292	147.090	400.000
166.875	147.728	400.000
166.938	148.008	400.000
167.661	147.851	400.000
167.191	147.303	400.000
167.206	148.443	400.000
167.249	149.200	400.000
168.303	149.038	400.000
80.215	367.944	401.000
81.314	368.869	401.000
156.782	310.586	402.000
155.789	310.922	402.000
163.709	257.150	403.000
163.494	257.169	403.000
351.302	329.495	404.000
357.038	323.990	404.000
359.261	324.399	404.000
63.279	278.958	405.000
63.088	278.899	405.000
63.634	278.628	405.000
63.108	279.988	405.000
63.549	278.580	405.000
63.713	278.941	405.000
64.078	278.358	405.000
64.434	279.498	405.000
63.866	278.772	405.000
168.110	149.759	406.000
167.167	151.033	406.000
166.991	150.334	406.000
166.849	150.585	406.000
167.050	151.769	406.000
167.688	150.927	406.000
305.982	365.144	407.000
306.137	365.614	407.000
294.316	282.791	408.000
293.864	282.642	408.000
64.165	278.210	409.000
65.672	277.996	409.000
455.076	194.387	410.000
454.830	193.543	410.000
167.638	151.766	411.000
167.337	151.824	411.000
63.060	279.227	412.000
62.841	278.978	412.000
167.289	152.732	413.000
167.133	154.129	413.000
186.553	366.378	414.000
185.733	368.419	414.000
185.395	370.256	414.000
186.084	369.918	414.000
186.381	371.062	414.000
120.616	413.791	415.000
121.265	412.832	415.000
121.155	412.465	415.000
121.709	412.024	415.000
120.312	410.573	415.000
121.581	409.169	415.000
122.502	411.524	416.000
122.381	410.266	416.000
120.420	409.365	416.000
120.612	409.594	416.000
51.063	201.091	417.000
52.199	200.354	417.000
51.180	201.024	417.000
52.268	200.612	417.000
52.652	200.321	417.000
52.525	200.493	417.000
52.268	200.025	417.000
53.444	198.647	417.000
232.098	327.519	418.000
232.222	327.120	418.000
232.493	328.120	418.000
232.450	329.660	418.000
232.328	329.274	418.000
232.628	329.302	418.000
231.627	329.728	418.000
232.002	330.011	418.000
231.539	330.524	418.000
231.759	332.153	418.000
231.517	329.450	418.000
232.532	329.304	418.000
301.867	310.339	419.000
301.907	309.332	419.000
375.483	330.243	420.000
373.995	330.399	420.000
373.278	329.949	420.000
373.951	330.230	420.000
373.110	330.953	420.000
122.870	412.705	421.000
122.363	412.911	421.000
301.197	310.362	422.000
300.775	310.500	422.000
300.856	310.571	422.000
164.597	148.292	423.000
164.487	148.908	423.000
164.393	147.971	423.000
163.104	148.583	423.000
197.989	226.123	424.000
198.534	225.802	424.000
373.196	330.084	425.000
372.501	329.455	425.000
374.381	331.018	425.000
433.126	383.230	426.000
432.560	381.791	426.000
432.026	382.423	426.000
431.695	381.010	426.000
431.618	381.638	426.000
325.188	349.732	427.000
326.001	349.859	427.000
53.746	360.583	428.000
53.189	360.559	428.000
50.733	362.352	428.000
50.335	362.202	428.000
50.213	362.219	428.000
50.511	362.360	428.000
50.204	362.227	428.000
51.360	362.499	428.000
133.602	412.970	429.000
134.369	413.806	429.000
12.890	208.291	430.000
13.080	207.225	430.000
13.147	206.410	430.000
68.109	256.504	431.000
66.694	256.347	431.000
66.978	256.113	431.000
67.976	238.303	432.000
67.505	238.091	432.000
161.298	317.535	433.000
160.430	317.820	433.000
169.395	288.640	434.000
169.242	289.021	434.000
168.854	289.135	434.000
153.795	256.651	435.000
153.575	258.797	435.000
154.277	258.639	435.000
153.999	258.276	435.000
335.572	380.142	436.000
333.606	379.648	436.000
331.889	379.443	436.000
302.543	324.559	437.000
301.771	324.290	437.000
302.378	324.656	437.000
302.863	324.281	437.000
303.125	324.288	437.000
302.887	323.913	437.000
302.247	324.278	437.000
280.542	252.233	438.000
281.363	252.882	438.000
349.600	307.801	439.000
349.426	308.114	439.000
349.798	307.790	439.000
349.869	307.340	439.000
351.806	305.388	439.000
351.612	305.827	439.000
351.493	305.019	439.000
400.787	368.634	440.000
401.173	368.275	440.000
458.015	358.309	441.000
459.192	357.034	441.000
486.492	373.610	442.000
487.526	373.116	442.000
486.825	373.970	442.000
191.147	408.951	443.000
191.424	410.043	443.000
190.033	409.830	443.000
189.391	409.881	443.000
188.752	408.744	443.000
189.356	409.726	443.000
188.833	410.090	443.000
192.397	294.406	444.000
193.485	293.426	444.000
391.819	353.967	445.000
392.769	354.376	445.000
393.311	356.134	445.000
394.070	357.219	445.000
393.983	355.477	445.000
393.849	356.057	445.000
392.827	355.902	445.000
392.274	355.818	445.000
283.505	145.412	446.000
283.107	145.748	446.000
366.044	214.613	447.000
365.188	214.797	447.000
483.117	318.244	448.000
483.188	318.650	448.000
483.071	319.437	448.000
477.150	269.194	449.000
477.595	269.357	449.000
216.547	403.011	450.000
216.671	403.093	450.000
137.117	272.940	451.000
139.058	273.437	451.000
227.527	400.399	452.000
227.168	399.308	452.000
259.628	392.717	453.000
259.088	392.969	453.000
259.662	393.346	453.000
259.587	392.898	453.000
380.830	351.111	454.000
380.315	351.283	454.000
379.849	352.096	454.000
269.266	168.169	455.000
269.433	167.731	455.000
431.559	380.876	456.000
430.609	381.033	456.000
396.859	142.980	457.000
398.496	141.988	457.000
-11.533	228.743	458.000
-11.469	228.508	458.000
-10.548	228.168	458.000
-11.189	228.466	458.000
190.703	284.941	459.000
192.076	284.882	459.000
192.089	284.714	459.000
191.702	284.786	459.000
190.863	284.788	459.000
273.611	203.215	460.000
273.236	202.836	460.000
273.912	205.192	460.000
430.938	364.211	461.000
431.449	362.958	461.000
431.641	363.019	461.000
410.483	179.828	462.000
411.149	178.725	462.000
410.947	178.768	462.000
410.591	178.559	462.000
410.479	179.261	462.000
409.494	180.233	462.000
409.379	180.209	462.000
409.953	180.516	462.000
408.978	181.735	462.000
408.544	181.061	462.000
408.739	180.886	462.000
408.614	181.121	462.000
407.702	181.572	462.000
29.458	272.574	463.000
29.565	273.172	463.000
168.611	289.833	464.000
169.087	289.015	464.000
188.280	305.815	465.000
188.069	304.506	465.000
187.177	304.361	465.000
187.511	305.151	465.000
187.366	305.285	465.000
186.927	305.434	465.000
186.914	305.224	465.000
186.628	305.444	465.000
186.508	304.853	465.000
187.213	304.749	465.000
188.997	306.031	465.000
189.283	306.426	465.000
188.628	305.659	465.000
88.937	389.503	466.000
88.673	389.346	466.000
88.769	389.680	466.000
216.779	402.789	467.000
217.343	402.574	467.000
217.402	402.703	467.000
216.752	402.051	467.000
216.692	401.215	467.000
375.726	238.614	468.000
374.150	238.874	468.000
373.338	240.097	468.000
367.835	212.174	469.000
367.509	212.605	469.000
367.284	212.955	469.000
509.800	300.939	470.000
506.780	297.757	470.000
145.450	408.454	471.000
145.529	409.972	471.000
146.456	410.921	471.000
145.260	410.227	471.000
145.192	410.319	471.000
146.366	410.799	471.000
146.260	410.291	471.000
145.241	410.904	471.000
141.403	275.960	472.000
140.282	276.809	472.000
259.900	392.597	473.000
259.840	393.835	473.000
431.610	365.091	474.000
431.392	365.356	474.000
431.216	364.910	474.000
430.608	364.684	474.000
431.223	365.465	474.000
334.520	211.478	475.000
334.358	211.465	475.000
462.328	356.789	476.000
464.216	357.794	476.000
463.869	357.959	476.000
463.915	356.860	476.000
13.056	207.589	477.000
13.443	207.784	477.000
13.284	208.327	477.000
13.044	208.147	477.000
186.918	375.831	478.000
186.991	375.832	478.000
186.133	375.396	478.000
186.382	375.716	478.000
186.363	375.624	478.000
158.123	255.105	479.000
157.858	256.049	479.000
156.570	256.214	479.000
155.530	256.792	479.000
156.306	257.872	479.000
156.363	257.913	479.000
156.810	257.861	479.000
401.217	139.942	480.000
401.625	139.128	480.000
401.340	137.878	480.000
401.932	136.578	480.000
-84.305	210.951	481.000
-84.081	211.191	481.000
-83.577	211.364	481.000
-83.976	211.393	481.000
-84.051	210.721	481.000
-84.963	209.932	481.000
-84.778	209.927	481.000
-84.854	210.542	481.000
-85.315	210.542	481.000
-85.124	209.934	481.000
-84.873	209.645	481.000
-85.180	209.531	481.000
-86.067	210.000	481.000
91.888	392.391	482.000
93.566	392.189	482.000
93.874	392.014	482.000
94.666	392.762	482.000
94.532	393.263	482.000
93.150	393.827	482.000
93.064	393.476	482.000
94.965	392.588	482.000
94.922	392.965	482.000
94.951	392.812	482.000
187.208	411.632	483.000
186.584	411.900	483.000
186.077	411.903	483.000
186.985	412.768	483.000
-35.949	238.324	484.000
-37.852	237.747	484.000
138.705	276.062	485.000
139.231	276.016	485.000
138.290	276.260	485.000
139.246	276.579	485.000
139.609	276.858	485.000
137.201	277.054	485.000
191.434	291.671	486.000
192.831	285.161	486.000
192.262	284.505	486.000
412.139	125.305	487.000
412.287	124.755	487.000
163.909	273.572	488.000
162.935	273.240	488.000
372.358	239.601	489.000
373.375	239.031	489.000
461.516	356.254	490.000
460.500	356.350	490.000
460.517	357.331	490.000
442.688	361.666	491.000
443.368	362.046	491.000
185.978	374.743	492.000
186.265	373.921	492.000
184.856	372.790	492.000
303.986	311.869	493.000
303.521	311.094	493.000
303.141	311.062	493.000
303.383	310.257	493.000
284.988	240.222	494.000
286.349	239.533	494.000
349.670	304.933	495.000
350.337	305.039	495.000
145.177	412.388	496.000
144.518	411.501	496.000
115.933	356.932	497.000
117.182	357.630	497.000
240.191	448.608	498.000
240.286	448.128	498.000
238.584	448.578	498.000
238.384	449.608	498.000
239.468	447.857	498.000
460.999	357.871	499.000
461.732	357.822	499.000
461.958	357.455	499.000
136.116	272.456	500.000
136.620	271.218	500.000
135.635	270.516	500.000
135.931	271.418	500.000
135.690	271.231	500.000
135.213	271.429	500.000
133.338	271.969	500.000
133.163	271.412	500.000
132.465	272.934	500.000
133.429	272.656	500.000
133.622	272.772	500.000
134.689	273.426	500.000
133.625	274.606	500.000
132.829	273.573	500.000
132.117	272.793	500.000
157.651	257.082	501.000
158.293	256.439	501.000
158.166	256.696	501.000
158.690	256.294	501.000
159.265	256.732	501.000
159.735	255.833	501.000
159.664	256.275	501.000
158.594	255.696	501.000
159.250	254.892	501.000
479.672	270.344	502.000
479.396	271.593	502.000
479.364	273.238	502.000
371.986	237.668	503.000
372.126	237.726	503.000
372.705	239.007	503.000
406.741	184.128	504.000
406.789	183.413	504.000
406.542	183.024	504.000
143.870	411.488	505.000
144.052	411.386	505.000
144.325	411.852	505.000
144.742	411.182	505.000
444.501	361.664	506.000
444.969	361.780	506.000
443.120	362.258	506.000
[truncated: 38,807 more rows]
