# Supplementary material for: The transpeptidase PBP2 governs initial localization and activity of the major cell-wall synthesis machinery in E. coli
Source: eLife. 2020 Feb 20;9:e50629. doi: 10.7554/eLife.50629 (PMC7089770; doi:10.7554/eLife.50629)
Supplement: Source data 1. [file elife-50629-data1.zip › data/fast/PAmCherry/RodZdepl6h_2.txt]

X Y ID
82.496	249.080	1.000
81.588	248.449	1.000
81.314	247.766	1.000
81.855	248.299	1.000
95.322	218.849	2.000
94.665	220.029	2.000
124.581	245.579	3.000
125.189	245.938	3.000
125.122	246.934	3.000
126.302	247.975	3.000
127.870	247.472	3.000
129.434	245.742	3.000
130.691	245.769	3.000
62.252	136.236	4.000
62.240	136.121	4.000
62.376	136.590	4.000
181.161	233.324	5.000
181.571	234.977	5.000
226.116	162.054	6.000
227.188	161.880	6.000
256.497	77.763	7.000
256.701	76.956	7.000
427.830	262.944	8.000
427.642	262.898	8.000
427.679	262.442	8.000
427.554	263.339	8.000
413.989	325.921	9.000
413.154	325.567	9.000
442.579	335.341	10.000
442.612	335.437	10.000
442.437	335.520	10.000
235.472	390.395	11.000
235.668	391.130	11.000
235.680	391.121	11.000
235.923	390.882	11.000
235.371	390.484	11.000
234.067	390.352	11.000
235.231	391.806	11.000
235.975	393.232	11.000
235.767	393.175	11.000
266.184	126.108	12.000
265.856	126.321	12.000
265.886	126.877	12.000
311.352	79.079	13.000
311.488	79.238	13.000
311.917	78.605	13.000
313.987	77.557	13.000
313.278	77.918	13.000
312.733	78.594	13.000
313.406	78.367	13.000
313.872	78.467	13.000
313.589	77.827	13.000
312.115	77.006	13.000
312.036	76.808	13.000
311.763	76.354	13.000
312.551	77.490	13.000
313.998	78.084	13.000
313.473	79.317	13.000
313.038	78.963	13.000
313.687	77.656	13.000
312.908	77.552	13.000
312.696	77.750	13.000
358.476	88.081	14.000
359.943	86.558	14.000
359.639	86.327	14.000
359.305	85.384	14.000
358.482	86.409	14.000
357.428	86.071	14.000
414.678	106.624	15.000
415.267	107.175	15.000
82.515	110.879	16.000
82.076	110.915	16.000
81.574	112.673	16.000
81.963	112.799	16.000
81.580	111.618	16.000
80.604	111.283	16.000
81.152	111.266	16.000
80.912	111.697	16.000
82.084	111.379	16.000
82.597	110.144	16.000
83.445	108.836	16.000
84.984	107.908	16.000
83.848	106.974	16.000
84.008	106.775	16.000
84.613	105.712	16.000
118.740	97.410	17.000
118.886	98.546	17.000
118.439	98.104	17.000
342.537	486.080	18.000
342.049	486.063	18.000
342.778	485.202	18.000
247.834	133.685	19.000
247.245	134.443	19.000
247.058	134.663	19.000
246.416	134.533	19.000
246.112	133.554	19.000
257.005	77.784	20.000
255.874	77.961	20.000
257.097	76.876	20.000
258.303	76.211	20.000
259.948	76.107	20.000
412.396	276.530	21.000
413.140	275.315	21.000
443.706	89.501	22.000
444.160	88.820	22.000
444.332	89.075	22.000
445.160	89.187	22.000
93.248	116.773	23.000
94.055	116.848	23.000
95.527	117.492	23.000
95.922	117.678	23.000
96.484	117.543	23.000
96.749	117.701	23.000
97.566	117.348	23.000
96.830	116.338	23.000
95.942	117.386	23.000
94.541	117.417	23.000
93.860	117.950	23.000
93.652	117.671	23.000
93.875	117.041	23.000
94.738	117.351	23.000
95.637	118.214	23.000
95.508	118.409	23.000
95.217	117.520	23.000
140.964	420.906	24.000
141.014	420.793	24.000
140.892	421.057	24.000
141.315	420.676	24.000
140.939	420.998	24.000
140.841	421.075	24.000
141.018	421.035	24.000
141.185	421.047	24.000
141.113	421.187	24.000
415.826	107.043	25.000
415.224	106.872	25.000
414.419	106.373	25.000
117.350	161.676	26.000
118.193	161.181	26.000
117.931	161.049	26.000
117.909	161.315	26.000
117.216	160.601	26.000
116.303	161.231	26.000
116.781	161.985	26.000
117.618	161.373	26.000
117.420	162.083	26.000
118.483	162.556	26.000
118.725	162.951	26.000
117.355	163.196	26.000
117.324	163.805	26.000
116.794	163.491	26.000
117.158	163.148	26.000
117.144	162.971	26.000
116.761	163.126	26.000
116.526	162.985	26.000
116.545	163.206	26.000
319.474	95.259	27.000
319.412	95.053	27.000
319.564	95.027	27.000
318.951	94.983	27.000
318.085	95.985	27.000
318.938	94.350	27.000
318.883	94.567	27.000
320.056	94.272	27.000
360.139	501.300	28.000
359.990	501.626	28.000
360.418	501.101	28.000
75.825	124.313	29.000
77.133	123.776	29.000
417.636	469.088	30.000
417.923	467.695	30.000
418.923	466.260	30.000
419.220	464.540	30.000
418.940	463.926	30.000
342.490	485.741	31.000
342.664	486.021	31.000
342.121	485.995	31.000
342.326	486.190	31.000
341.950	486.022	31.000
342.162	486.071	31.000
342.211	485.736	31.000
342.125	485.907	31.000
341.975	485.597	31.000
342.192	486.207	31.000
342.059	485.408	31.000
341.882	485.700	31.000
342.456	485.704	31.000
341.810	485.598	31.000
342.128	485.775	31.000
342.036	485.704	31.000
341.893	485.453	31.000
341.968	485.593	31.000
341.765	485.867	31.000
342.223	485.637	31.000
341.969	485.651	31.000
341.838	485.382	31.000
342.382	485.411	31.000
341.858	485.775	31.000
342.246	485.908	31.000
342.096	485.665	31.000
341.826	485.472	31.000
341.908	485.757	31.000
341.812	485.363	31.000
415.138	106.686	32.000
414.769	106.712	32.000
414.853	106.116	32.000
415.262	106.740	32.000
414.880	106.922	32.000
414.719	106.753	32.000
414.806	107.044	32.000
415.245	106.457	32.000
118.933	98.793	33.000
118.786	99.472	33.000
77.311	120.359	34.000
77.228	119.717	34.000
79.637	121.313	34.000
80.099	119.857	34.000
79.596	119.749	34.000
79.257	120.046	34.000
78.423	120.236	34.000
77.195	120.191	34.000
77.352	120.776	34.000
77.390	121.121	34.000
76.488	119.567	34.000
179.491	236.153	35.000
178.330	235.668	35.000
179.948	236.119	35.000
179.418	236.265	35.000
179.435	236.302	35.000
226.546	161.935	36.000
226.724	162.499	36.000
309.171	481.243	37.000
308.950	480.964	37.000
308.744	481.340	37.000
329.076	77.340	38.000
328.627	78.439	38.000
328.485	78.041	38.000
327.239	79.998	38.000
328.197	78.853	38.000
327.998	79.282	38.000
329.591	79.388	38.000
329.529	78.662	38.000
331.867	79.323	38.000
332.035	79.632	38.000
332.143	79.250	38.000
329.827	77.392	38.000
331.244	78.137	38.000
227.281	161.846	39.000
226.979	161.836	39.000
226.662	161.643	39.000
430.744	263.118	40.000
430.295	263.654	40.000
430.887	263.152	40.000
499.920	82.668	41.000
500.421	82.446	41.000
501.066	83.557	41.000
501.557	82.801	41.000
501.459	81.080	41.000
120.754	349.727	42.000
119.890	347.645	42.000
120.413	347.383	42.000
141.654	419.952	43.000
141.136	420.331	43.000
456.737	19.141	44.000
457.469	19.516	44.000
457.761	19.919	44.000
455.842	17.541	44.000
456.661	19.334	44.000
455.923	20.443	44.000
459.038	21.740	44.000
458.198	20.929	44.000
458.598	19.044	44.000
142.122	233.176	45.000
142.278	233.388	45.000
303.176	52.162	46.000
302.290	52.127	46.000
302.368	51.212	46.000
302.326	51.567	46.000
302.347	51.893	46.000
301.636	52.622	46.000
301.096	52.538	46.000
302.000	52.862	46.000
301.721	53.959	46.000
302.962	52.567	46.000
416.141	106.421	47.000
416.212	106.461	47.000
416.190	106.734	47.000
415.293	105.353	47.000
415.889	105.644	47.000
402.704	94.322	48.000
402.469	93.022	48.000
226.195	162.183	49.000
226.484	161.975	49.000
227.457	162.076	49.000
227.598	162.420	49.000
227.834	162.030	49.000
228.346	162.088	49.000
230.310	162.894	49.000
231.671	162.072	49.000
232.154	161.998	49.000
140.625	420.416	50.000
141.424	420.983	50.000
313.962	76.810	51.000
313.942	76.971	51.000
313.730	76.860	51.000
313.469	77.264	51.000
313.357	76.945	51.000
312.370	76.882	51.000
311.534	77.021	51.000
79.210	118.885	52.000
79.676	118.226	52.000
179.591	238.251	53.000
180.556	236.559	53.000
178.654	236.436	53.000
179.447	236.726	53.000
179.105	235.443	53.000
415.693	106.211	54.000
415.776	106.450	54.000
416.015	105.649	54.000
144.623	419.589	55.000
144.463	420.481	55.000
329.297	93.977	56.000
327.374	93.311	56.000
429.900	262.538	57.000
430.332	262.732	57.000
430.401	260.435	57.000
415.790	105.831	58.000
415.071	105.842	58.000
415.148	106.134	58.000
457.323	18.069	59.000
456.731	18.403	59.000
457.774	19.067	59.000
457.989	20.231	59.000
181.102	235.678	60.000
180.437	235.724	60.000
179.309	233.977	60.000
180.371	232.688	60.000
450.812	401.237	61.000
450.537	401.637	61.000
449.526	402.423	61.000
448.111	402.180	61.000
448.184	401.666	61.000
449.156	401.394	61.000
450.164	400.381	61.000
450.663	399.484	61.000
449.763	399.596	61.000
191.543	103.171	62.000
191.832	103.594	62.000
191.899	103.960	62.000
191.112	103.861	62.000
449.277	265.003	63.000
449.456	265.121	63.000
449.116	264.518	63.000
449.168	265.821	63.000
448.971	266.242	63.000
448.774	265.774	63.000
179.532	232.891	64.000
177.634	234.719	64.000
178.003	234.223	64.000
178.746	234.503	64.000
326.752	92.730	65.000
326.241	92.900	65.000
324.887	93.370	65.000
180.806	234.398	66.000
181.358	234.892	66.000
342.194	485.391	67.000
342.112	485.832	67.000
342.202	485.610	67.000
450.057	267.281	68.000
449.923	267.801	68.000
330.273	81.670	69.000
329.617	79.730	69.000
451.079	398.513	70.000
451.057	398.650	70.000
450.333	398.886	70.000
431.853	263.064	71.000
432.162	263.778	71.000
431.786	262.579	71.000
307.676	479.177	72.000
306.976	479.868	72.000
306.753	479.510	72.000
307.183	479.108	72.000
430.083	263.533	73.000
429.852	263.326	73.000
429.831	263.196	73.000
120.706	100.120	74.000
120.278	98.377	74.000
431.074	262.725	75.000
431.132	261.329	75.000
431.045	261.310	75.000
431.391	261.183	75.000
430.693	260.553	75.000
430.866	261.170	75.000
119.178	323.155	76.000
118.640	324.996	76.000
118.693	325.894	76.000
119.221	326.040	76.000
119.167	326.815	76.000
122.445	95.521	77.000
122.166	94.802	77.000
-28.559	138.914	78.000
-28.647	138.115	78.000
124.908	116.964	79.000
125.353	116.980	79.000
124.697	116.860	79.000
124.410	115.570	79.000
125.036	115.287	79.000
122.932	114.271	79.000
121.784	113.405	79.000
121.407	113.721	79.000
120.344	114.228	79.000
120.241	114.340	79.000
119.764	114.425	79.000
120.012	114.866	79.000
430.443	262.936	80.000
430.283	263.045	80.000
431.215	262.932	80.000
430.949	262.612	80.000
431.239	263.135	80.000
430.764	263.278	80.000
122.795	94.098	81.000
123.648	94.308	81.000
121.276	325.772	82.000
118.684	326.660	82.000
448.167	396.701	83.000
448.419	395.799	83.000
447.406	396.253	83.000
447.856	396.219	83.000
-24.266	132.368	84.000
-24.675	133.386	84.000
431.013	262.549	85.000
430.555	262.304	85.000
430.885	263.142	85.000
431.207	262.561	85.000
431.403	262.295	85.000
-27.173	132.510	86.000
-24.467	131.972	86.000
247.629	130.291	87.000
247.987	131.012	87.000
247.020	131.011	87.000
117.072	327.154	88.000
114.345	325.886	88.000
431.178	262.424	89.000
431.048	263.155	89.000
431.405	263.220	89.000
430.487	263.979	89.000
100.085	142.240	90.000
100.254	142.493	90.000
301.043	135.942	91.000
300.991	135.428	91.000
302.319	136.313	91.000
302.204	135.623	91.000
301.946	137.219	91.000
301.449	137.607	91.000
302.127	138.236	91.000
302.477	138.181	91.000
302.788	139.478	91.000
304.174	139.321	91.000
304.431	139.501	91.000
302.775	138.997	91.000
302.588	139.857	91.000
302.665	140.210	91.000
302.545	140.488	91.000
302.377	140.004	91.000
432.900	260.716	92.000
431.780	261.685	92.000
432.029	261.997	92.000
431.917	260.899	92.000
430.349	260.936	92.000
430.920	260.687	92.000
432.960	260.149	92.000
431.841	259.603	92.000
432.286	260.145	92.000
431.858	260.372	92.000
432.811	259.833	92.000
432.274	259.670	92.000
433.076	260.593	92.000
432.190	261.954	92.000
432.252	262.750	92.000
302.499	140.080	93.000
302.234	139.651	93.000
302.590	140.262	93.000
430.780	262.256	94.000
431.647	262.187	94.000
431.911	260.909	94.000
430.425	260.845	94.000
431.388	261.426	94.000
430.903	259.849	94.000
431.510	258.888	94.000
431.106	257.458	94.000
433.062	258.777	94.000
432.643	259.027	94.000
432.621	259.142	94.000
431.231	258.801	94.000
430.232	258.125	94.000
429.841	257.581	94.000
233.154	109.960	95.000
233.159	109.879	95.000
233.335	110.922	96.000
232.106	110.724	96.000
231.784	109.712	96.000
302.548	139.551	97.000
302.388	140.024	97.000
96.861	125.022	98.000
97.324	125.613	98.000
96.401	125.770	98.000
6.759	138.336	99.000
5.987	138.674	99.000
231.140	109.097	100.000
231.650	109.683	100.000
96.100	125.980	101.000
95.157	125.419	101.000
95.487	125.324	101.000
96.290	125.797	101.000
95.902	124.296	101.000
95.782	124.004	101.000
95.331	124.042	101.000
94.951	124.881	101.000
95.491	125.877	101.000
95.096	125.284	101.000
302.842	139.974	102.000
301.852	139.784	102.000
302.386	138.745	102.000
301.998	139.888	102.000
302.185	140.004	102.000
301.878	139.877	102.000
433.816	258.298	103.000
433.914	257.693	103.000
227.612	105.133	104.000
227.088	104.808	104.000
227.571	107.663	104.000
303.347	139.410	105.000
301.927	139.168	105.000
434.320	257.224	106.000
432.249	256.216	106.000
94.800	122.907	107.000
94.789	123.386	107.000
302.592	138.665	108.000
301.670	138.604	108.000
433.707	255.451	109.000
433.370	256.886	109.000
434.473	257.665	109.000
227.628	105.165	110.000
227.533	104.300	110.000
227.527	104.611	110.000
226.779	105.074	111.000
226.880	103.175	111.000
303.645	137.630	112.000
303.806	137.925	112.000
433.000	260.749	113.000
433.405	259.734	113.000
433.109	260.628	113.000
432.541	262.361	113.000
432.359	262.869	113.000
432.469	261.208	113.000
432.149	261.690	113.000
432.221	260.428	113.000
431.870	260.616	113.000
431.231	260.754	113.000
432.163	261.309	113.000
434.053	260.052	113.000
161.912	250.622	114.000
161.722	250.757	114.000
163.329	252.315	114.000
164.225	252.275	114.000
165.107	253.785	114.000
163.375	253.947	115.000
163.795	255.060	115.000
164.024	255.571	115.000
164.239	254.771	115.000
163.835	253.747	115.000
163.060	254.624	115.000
164.163	254.721	115.000
163.815	254.508	115.000
163.442	254.729	115.000
304.555	137.690	116.000
304.089	137.667	116.000
304.249	138.510	117.000
304.796	138.334	117.000
305.105	138.199	118.000
304.901	137.965	118.000
305.360	138.035	118.000
305.352	137.950	118.000
305.925	137.745	119.000
305.574	137.604	119.000
305.644	137.979	119.000
305.035	138.561	119.000
304.906	138.551	119.000
304.707	138.460	119.000
305.187	137.213	119.000
305.864	135.705	119.000
305.850	136.276	120.000
305.263	136.791	120.000
305.083	136.475	120.000
304.647	135.961	120.000
304.362	135.658	120.000
305.178	135.458	120.000
304.744	135.982	120.000
304.313	135.813	120.000
304.426	136.025	120.000
255.273	174.477	121.000
255.579	175.364	121.000
255.678	177.008	121.000
255.143	177.768	121.000
306.575	134.645	122.000
307.271	135.700	122.000
297.936	64.354	123.000
297.670	63.846	123.000
297.783	63.794	123.000
307.422	133.862	124.000
307.460	133.519	124.000
8.308	116.021	125.000
8.575	116.015	125.000
8.758	116.160	125.000
8.385	115.861	125.000
8.908	116.080	125.000
8.864	115.963	125.000
8.854	115.874	125.000
9.569	115.967	125.000
9.105	116.124	125.000
8.702	116.047	125.000
8.579	116.739	125.000
105.631	360.282	126.000
106.296	359.588	126.000
118.250	317.363	127.000
117.476	316.585	127.000
116.314	317.743	127.000
181.336	255.901	128.000
181.147	255.698	128.000
181.650	256.928	128.000
182.081	256.392	128.000
181.882	256.452	128.000
182.580	256.632	128.000
183.643	256.084	128.000
163.038	439.642	129.000
161.654	439.492	129.000
160.205	439.574	129.000
160.712	438.402	129.000
161.226	438.163	129.000
162.123	438.584	129.000
162.780	448.586	130.000
161.704	449.236	130.000
227.367	322.626	131.000
228.490	321.956	131.000
228.455	321.783	131.000
234.645	366.343	132.000
234.175	366.030	132.000
234.682	364.467	132.000
232.632	363.591	132.000
305.833	135.759	133.000
304.287	136.093	133.000
304.578	135.533	133.000
304.182	136.351	133.000
304.488	136.442	133.000
304.779	135.883	133.000
305.363	135.126	133.000
305.620	135.218	133.000
304.432	134.573	133.000
303.705	134.050	133.000
305.628	135.266	133.000
305.928	133.968	133.000
305.036	133.691	133.000
271.544	65.434	134.000
271.580	65.424	134.000
271.747	65.598	134.000
389.046	510.118	135.000
388.637	511.386	135.000
452.952	289.049	136.000
452.247	288.801	136.000
452.435	289.027	136.000
452.668	289.262	136.000
451.983	290.282	136.000
442.663	332.952	137.000
442.122	332.815	137.000
441.938	332.136	137.000
442.255	332.801	137.000
442.972	332.778	137.000
442.646	332.863	137.000
442.170	332.399	137.000
443.402	333.165	137.000
444.541	333.789	137.000
444.507	333.827	137.000
444.650	335.790	137.000
445.412	335.536	137.000
445.495	335.323	137.000
445.244	334.600	137.000
175.505	228.236	138.000
174.969	228.216	138.000
174.595	228.493	138.000
175.041	228.887	138.000
176.209	229.046	138.000
226.504	172.220	139.000
225.013	172.724	139.000
226.263	172.941	139.000
227.016	173.377	139.000
226.498	173.427	139.000
226.072	172.673	139.000
226.088	172.710	139.000
216.128	327.092	140.000
216.012	326.396	140.000
434.582	378.036	141.000
434.124	379.206	141.000
434.470	379.176	141.000
433.993	379.476	141.000
433.412	379.619	141.000
433.232	379.280	141.000
433.663	380.745	141.000
77.276	120.301	142.000
79.692	121.414	142.000
272.322	178.129	143.000
272.665	177.264	143.000
275.106	177.803	143.000
276.549	176.428	143.000
276.713	175.645	143.000
276.681	174.965	143.000
276.176	174.928	143.000
277.388	173.823	143.000
275.436	173.618	143.000
275.718	174.255	143.000
277.543	175.190	143.000
276.423	176.191	143.000
273.667	177.214	143.000
272.849	177.603	143.000
274.951	177.890	143.000
273.681	177.693	143.000
325.307	122.051	144.000
325.285	122.671	144.000
324.994	122.069	144.000
325.571	121.938	144.000
399.416	90.890	145.000
398.806	91.363	145.000
434.036	435.667	146.000
434.599	435.932	146.000
435.240	436.095	146.000
435.505	436.077	146.000
150.979	400.559	147.000
151.057	400.200	147.000
151.093	401.136	147.000
151.477	401.121	147.000
151.343	401.069	147.000
151.309	400.807	147.000
152.739	401.810	147.000
152.845	402.384	147.000
152.666	403.041	147.000
153.193	402.517	147.000
153.284	401.193	147.000
154.225	398.872	147.000
104.514	84.393	148.000
104.912	84.811	148.000
103.954	84.034	148.000
103.663	85.311	148.000
415.290	284.046	149.000
413.669	283.039	149.000
116.930	344.239	150.000
117.089	343.844	150.000
116.156	343.614	150.000
114.659	343.118	150.000
114.330	343.964	150.000
114.579	343.421	150.000
114.455	344.121	150.000
114.370	344.174	150.000
113.707	344.398	150.000
112.695	344.414	150.000
95.163	143.061	151.000
94.789	142.908	151.000
95.691	142.486	151.000
81.869	77.050	152.000
81.783	77.154	152.000
81.626	77.198	152.000
81.638	77.094	152.000
80.645	76.473	152.000
81.662	75.688	152.000
250.661	183.609	153.000
250.458	183.219	153.000
227.643	322.007	154.000
227.980	322.378	154.000
228.026	322.102	154.000
228.111	322.070	154.000
271.883	65.565	155.000
271.540	65.375	155.000
271.272	65.710	155.000
364.752	94.144	156.000
365.071	94.493	156.000
364.304	94.581	156.000
363.508	95.037	156.000
122.155	195.272	157.000
121.750	195.444	157.000
122.285	196.116	157.000
78.360	139.664	158.000
80.269	140.773	158.000
216.664	324.739	159.000
216.306	325.365	159.000
216.043	325.663	159.000
215.063	325.205	159.000
214.276	325.568	159.000
214.445	325.435	159.000
214.448	325.611	159.000
213.687	325.866	159.000
213.136	325.208	159.000
212.911	325.576	159.000
213.040	326.026	159.000
212.668	326.080	159.000
212.553	326.779	159.000
212.733	326.490	159.000
212.905	326.618	159.000
213.355	326.373	159.000
213.825	326.079	159.000
213.732	325.051	159.000
214.653	325.033	159.000
214.990	324.521	159.000
216.046	325.078	159.000
216.353	325.186	159.000
216.782	325.878	159.000
216.316	326.331	159.000
215.690	327.002	159.000
215.956	326.591	159.000
216.016	326.552	159.000
216.234	326.350	159.000
217.121	326.912	159.000
217.476	327.675	159.000
218.636	327.884	159.000
218.836	328.413	159.000
219.482	328.394	159.000
220.540	328.128	159.000
220.267	328.456	159.000
220.323	328.997	159.000
220.079	330.044	159.000
219.850	330.111	159.000
218.971	330.355	159.000
219.214	330.117	159.000
219.804	330.625	159.000
219.161	330.502	159.000
416.809	282.309	160.000
416.056	284.313	160.000
414.695	284.515	160.000
414.069	283.096	160.000
414.542	282.273	160.000
414.807	281.217	160.000
415.521	281.339	160.000
414.547	282.883	160.000
415.859	285.524	160.000
397.030	434.378	161.000
398.104	434.559	161.000
398.239	434.627	161.000
398.445	434.133	161.000
399.130	434.386	161.000
399.707	434.030	161.000
399.840	433.356	161.000
163.644	447.953	162.000
163.507	447.856	162.000
268.170	455.424	163.000
267.902	455.396	163.000
267.288	455.654	163.000
268.145	455.416	163.000
267.527	454.976	163.000
268.549	455.229	163.000
387.597	511.449	164.000
388.247	511.014	164.000
95.586	142.696	165.000
96.275	142.936	165.000
96.730	143.177	165.000
96.457	143.199	165.000
95.654	143.175	165.000
95.747	143.819	165.000
95.376	144.792	165.000
94.888	145.359	165.000
271.806	65.448	166.000
271.689	65.763	166.000
271.493	64.998	166.000
271.216	65.438	166.000
271.700	65.368	166.000
271.133	66.153	166.000
271.753	65.906	166.000
271.398	65.865	166.000
271.358	65.861	166.000
271.829	65.716	166.000
324.483	129.621	167.000
323.581	127.918	167.000
120.925	195.993	168.000
120.451	196.478	168.000
121.050	196.211	168.000
121.443	196.299	168.000
121.994	196.542	168.000
122.784	196.829	168.000
75.792	117.811	169.000
74.661	116.717	169.000
74.869	117.584	169.000
75.049	116.574	169.000
131.916	100.612	170.000
131.350	99.957	170.000
132.795	99.417	170.000
133.955	99.414	170.000
132.879	99.320	170.000
132.620	98.976	170.000
132.996	99.039	170.000
132.726	100.440	170.000
132.849	100.613	170.000
132.093	100.588	170.000
362.608	95.460	171.000
362.331	97.295	171.000
361.632	97.444	171.000
360.388	96.892	171.000
359.919	96.044	171.000
361.597	95.564	171.000
361.130	96.828	171.000
360.759	97.565	171.000
361.518	96.722	171.000
431.666	383.389	172.000
431.747	382.496	172.000
432.395	381.761	172.000
83.656	141.346	173.000
84.651	146.263	173.000
85.390	144.851	173.000
322.420	127.201	174.000
321.829	127.102	174.000
320.631	126.343	174.000
319.639	126.729	174.000
87.273	262.227	175.000
85.786	261.732	175.000
74.758	113.485	176.000
75.921	113.169	176.000
72.436	113.427	176.000
74.185	114.416	176.000
75.413	114.110	176.000
74.585	113.478	176.000
75.822	112.840	176.000
123.649	164.570	177.000
124.867	164.783	177.000
164.207	448.033	178.000
164.158	447.728	178.000
163.961	447.672	178.000
401.034	434.628	179.000
401.432	434.809	179.000
261.675	132.614	180.000
261.571	132.047	180.000
261.572	131.768	180.000
261.696	132.905	180.000
261.412	133.140	180.000
260.910	132.752	180.000
261.743	132.874	180.000
261.856	133.645	180.000
261.997	133.507	180.000
307.865	81.929	181.000
307.761	81.388	181.000
307.909	82.353	181.000
308.360	81.470	181.000
308.769	79.533	181.000
124.717	198.148	182.000
124.100	196.975	182.000
124.154	196.961	182.000
124.745	196.557	182.000
123.946	197.804	182.000
255.133	118.772	183.000
255.286	118.748	183.000
321.774	126.551	184.000
321.583	126.877	184.000
321.400	126.778	184.000
320.798	126.581	184.000
320.985	126.066	184.000
415.732	287.034	185.000
416.365	286.505	185.000
416.766	286.881	185.000
417.117	287.658	185.000
416.385	288.574	185.000
444.558	335.165	186.000
445.217	335.629	186.000
445.088	335.843	186.000
445.418	335.555	186.000
444.592	336.502	186.000
443.976	336.616	186.000
443.492	336.146	186.000
94.897	144.050	187.000
95.024	143.352	187.000
94.717	144.174	187.000
123.746	164.708	188.000
123.058	165.541	188.000
254.517	118.625	189.000
253.877	118.506	189.000
96.267	144.786	190.000
97.308	144.968	190.000
98.015	144.986	190.000
212.239	171.525	191.000
212.473	171.983	191.000
213.093	172.663	191.000
214.328	174.044	191.000
213.602	173.664	191.000
212.824	171.347	191.000
309.038	79.971	192.000
307.512	82.429	192.000
307.455	82.691	192.000
306.851	81.948	192.000
439.549	309.724	193.000
439.339	309.671	193.000
124.133	196.818	194.000
124.891	196.476	194.000
124.023	196.480	194.000
124.107	196.406	194.000
124.385	196.669	194.000
124.890	197.966	194.000
124.953	199.127	194.000
124.776	199.300	194.000
123.839	199.188	194.000
124.441	199.367	194.000
303.240	134.208	195.000
303.378	133.026	195.000
302.930	134.409	195.000
416.746	288.735	196.000
416.416	289.726	196.000
141.923	227.774	197.000
141.932	228.752	197.000
270.830	65.996	198.000
271.591	66.017	198.000
439.695	308.728	199.000
440.148	308.147	199.000
440.517	307.726	199.000
441.003	307.715	199.000
440.712	308.191	199.000
441.338	309.058	199.000
442.255	308.965	199.000
442.978	309.326	199.000
95.868	145.610	200.000
94.524	145.596	200.000
262.509	131.661	201.000
261.816	131.820	201.000
262.523	131.051	201.000
261.491	130.850	201.000
82.734	95.676	202.000
82.614	95.651	202.000
252.102	119.660	203.000
253.210	119.493	203.000
141.280	227.187	204.000
141.100	227.707	204.000
141.358	227.340	204.000
141.350	227.170	204.000
94.863	145.346	205.000
95.207	144.680	205.000
302.159	135.226	206.000
301.885	135.566	206.000
82.558	95.439	207.000
82.624	95.299	207.000
83.274	95.168	207.000
302.760	135.711	208.000
303.286	135.170	208.000
301.971	135.159	208.000
141.021	226.903	209.000
141.378	227.293	209.000
141.525	227.278	209.000
167.179	445.909	210.000
166.177	446.202	210.000
165.724	445.385	210.000
165.750	445.122	210.000
165.430	445.727	210.000
166.331	446.422	210.000
166.063	446.017	210.000
193.836	118.218	211.000
194.160	117.308	211.000
253.357	163.442	212.000
253.255	163.044	212.000
253.300	162.974	212.000
253.259	162.788	212.000
253.398	162.985	212.000
253.181	162.786	212.000
253.463	162.635	212.000
253.260	163.053	212.000
253.841	162.950	212.000
376.074	492.391	213.000
376.817	492.211	213.000
376.926	492.661	213.000
376.778	493.021	213.000
377.659	491.739	213.000
442.359	309.596	214.000
442.142	308.407	214.000
441.611	307.384	214.000
441.240	307.743	214.000
441.801	307.404	214.000
442.164	307.165	214.000
441.313	306.742	214.000
440.906	306.084	214.000
70.853	379.100	215.000
69.140	379.399	215.000
67.725	380.522	215.000
68.203	381.194	215.000
67.445	382.333	215.000
66.702	381.987	215.000
67.385	381.883	215.000
270.430	66.517	216.000
271.679	66.080	216.000
271.680	66.155	216.000
79.500	135.045	217.000
77.159	137.536	217.000
77.786	137.313	217.000
78.795	137.006	217.000
81.412	137.519	217.000
81.174	136.556	217.000
83.873	95.857	218.000
83.405	95.880	218.000
82.742	95.509	218.000
194.171	118.553	219.000
193.795	117.768	219.000
377.355	492.381	220.000
377.695	492.286	220.000
140.610	227.341	221.000
141.312	225.994	221.000
192.864	116.409	222.000
192.291	116.878	222.000
80.827	140.228	223.000
81.867	139.297	223.000
441.331	304.882	224.000
441.791	305.658	224.000
124.563	199.637	225.000
124.701	199.247	225.000
124.686	199.303	225.000
123.308	197.900	225.000
123.439	197.155	225.000
123.328	196.794	225.000
124.171	197.033	225.000
123.762	195.706	225.000
123.539	195.499	225.000
124.342	195.356	225.000
124.790	195.297	225.000
124.174	194.913	225.000
124.347	195.277	225.000
123.902	195.132	225.000
124.206	194.763	225.000
124.602	194.200	225.000
125.505	193.617	225.000
84.229	95.925	226.000
84.193	96.339	226.000
84.277	96.194	226.000
83.843	95.780	226.000
83.959	95.937	226.000
83.939	96.057	226.000
83.811	95.457	226.000
84.360	95.654	226.000
165.293	446.796	227.000
164.954	446.977	227.000
163.759	447.926	227.000
192.632	116.983	228.000
191.616	116.506	228.000
191.886	115.470	228.000
193.363	115.006	228.000
192.924	114.169	228.000
192.124	112.991	228.000
193.350	112.890	228.000
447.288	334.331	229.000
445.225	334.460	229.000
443.047	334.968	229.000
377.415	88.412	230.000
375.822	88.454	230.000
82.088	138.326	231.000
82.586	139.082	231.000
82.967	137.659	231.000
82.340	137.602	231.000
81.032	138.477	231.000
440.946	306.417	232.000
440.209	304.149	232.000
439.963	303.174	232.000
84.201	96.479	233.000
84.158	95.823	233.000
84.306	96.467	233.000
269.935	152.835	234.000
269.790	151.666	234.000
270.936	152.047	234.000
271.217	151.237	234.000
270.884	151.024	234.000
271.588	149.437	234.000
273.103	149.276	234.000
272.214	148.791	234.000
270.950	148.441	234.000
271.096	150.290	234.000
272.032	151.353	234.000
271.473	150.680	234.000
270.567	150.455	234.000
270.384	150.935	234.000
270.787	151.169	234.000
269.382	150.584	234.000
270.928	150.556	234.000
269.767	151.084	234.000
276.924	75.341	235.000
276.744	75.442	235.000
276.752	75.072	235.000
275.837	73.938	235.000
81.688	136.482	236.000
80.449	137.103	236.000
79.890	137.780	236.000
228.484	320.357	237.000
227.045	321.001	237.000
227.542	321.469	237.000
226.765	321.265	237.000
225.909	319.891	237.000
226.860	320.626	237.000
226.868	320.064	237.000
226.463	321.477	237.000
227.609	321.353	237.000
227.582	321.205	237.000
227.668	321.301	237.000
227.559	320.727	237.000
240.249	126.366	238.000
239.630	126.113	238.000
239.493	125.943	238.000
238.972	126.300	238.000
238.865	127.634	238.000
238.459	127.830	238.000
238.058	127.236	238.000
237.552	126.001	238.000
192.566	114.733	239.000
194.362	115.815	239.000
194.722	115.400	239.000
194.953	115.431	239.000
195.002	117.713	239.000
195.092	118.658	239.000
194.765	118.524	239.000
194.396	117.741	239.000
194.536	117.330	239.000
195.204	116.372	239.000
195.859	116.139	239.000
197.488	114.409	239.000
275.437	74.393	240.000
274.176	75.779	240.000
273.797	74.532	240.000
375.187	87.219	241.000
374.837	86.285	241.000
213.022	132.710	242.000
212.543	132.297	242.000
212.665	131.866	242.000
212.642	131.759	242.000
211.931	132.627	242.000
212.107	131.357	242.000
211.910	130.892	242.000
441.281	332.915	243.000
442.388	332.514	243.000
442.022	333.467	243.000
443.756	334.346	243.000
443.004	334.420	243.000
462.175	271.874	244.000
462.579	272.027	244.000
461.662	272.243	244.000
462.175	271.595	244.000
462.341	270.933	244.000
461.966	270.628	244.000
463.427	271.042	244.000
462.325	271.353	244.000
462.480	271.530	244.000
463.130	271.694	244.000
462.893	272.989	244.000
463.482	273.103	244.000
464.385	273.347	244.000
464.279	273.842	244.000
374.165	82.389	245.000
374.455	82.439	245.000
375.384	82.855	245.000
268.260	130.996	246.000
269.642	132.194	246.000
270.200	132.253	246.000
270.053	132.443	246.000
375.364	83.500	247.000
375.082	83.994	247.000
270.083	149.293	248.000
269.680	149.222	248.000
104.998	233.967	249.000
103.311	233.074	249.000
131.092	396.869	250.000
130.537	397.216	250.000
347.905	183.512	251.000
347.835	183.515	251.000
347.678	183.148	251.000
347.808	183.419	251.000
347.640	183.778	251.000
347.557	183.887	251.000
347.142	183.157	251.000
347.692	183.294	251.000
347.754	183.170	251.000
348.331	183.286	251.000
347.352	183.542	251.000
347.615	183.274	251.000
347.771	183.480	251.000
347.323	183.465	251.000
347.802	183.255	251.000
347.246	183.566	251.000
348.472	183.466	251.000
222.700	123.637	252.000
222.713	123.414	252.000
223.155	124.100	252.000
223.767	123.975	252.000
224.826	123.390	252.000
225.911	123.499	252.000
225.412	124.736	252.000
227.032	125.434	252.000
226.647	125.767	252.000
132.970	395.915	253.000
133.086	396.686	253.000
132.620	396.336	253.000
133.111	395.751	253.000
132.398	394.944	253.000
131.798	395.366	253.000
131.411	395.426	253.000
131.059	395.647	253.000
129.335	394.208	253.000
129.734	396.179	253.000
465.588	275.361	254.000
465.461	275.973	254.000
466.290	276.555	254.000
22.759	104.102	255.000
21.071	104.504	255.000
260.123	192.666	256.000
261.144	193.979	256.000
261.292	195.364	256.000
261.611	195.835	256.000
261.946	195.867	256.000
264.916	196.269	256.000
265.743	196.485	256.000
265.806	195.782	256.000
265.194	195.807	256.000
266.407	196.440	256.000
421.929	256.059	257.000
419.337	256.461	257.000
417.325	257.170	257.000
433.216	285.430	258.000
432.618	285.985	258.000
432.880	285.904	258.000
433.106	285.409	258.000
433.178	285.241	258.000
433.594	286.191	258.000
432.655	286.027	258.000
432.353	285.180	258.000
465.848	275.915	259.000
464.998	275.761	259.000
465.122	275.618	259.000
464.226	276.264	259.000
464.415	275.613	259.000
464.281	275.984	259.000
464.321	275.209	259.000
465.148	275.451	259.000
159.643	88.772	260.000
159.823	88.631	260.000
131.636	393.502	261.000
131.049	392.226	261.000
431.599	285.594	262.000
430.779	285.184	262.000
214.891	129.264	263.000
214.393	129.501	263.000
214.213	129.862	263.000
272.164	77.530	264.000
272.034	80.568	264.000
272.869	81.224	264.000
195.291	115.071	265.000
195.927	116.353	265.000
430.970	285.517	266.000
431.328	285.286	266.000
431.747	285.563	266.000
431.877	284.862	266.000
276.067	79.398	267.000
276.953	80.419	267.000
276.190	81.259	267.000
278.656	82.320	267.000
278.263	82.549	267.000
464.561	275.678	268.000
464.022	275.309	268.000
464.253	274.879	269.000
464.379	275.298	269.000
464.486	274.957	269.000
130.956	396.212	270.000
131.342	396.148	270.000
131.336	397.022	270.000
132.855	396.737	270.000
134.249	397.550	270.000
134.535	397.954	270.000
135.811	397.272	270.000
136.407	396.445	270.000
137.607	395.951	270.000
138.621	395.872	270.000
138.664	396.794	270.000
136.812	396.781	270.000
138.016	398.275	270.000
138.064	399.579	270.000
138.921	399.298	270.000
139.823	399.916	270.000
139.971	399.638	270.000
140.441	400.023	270.000
140.820	400.008	270.000
141.422	399.890	270.000
213.854	130.189	271.000
214.323	130.060	271.000
215.494	130.749	271.000
214.882	131.138	271.000
214.504	130.986	271.000
214.426	130.310	271.000
214.347	130.856	271.000
214.033	130.738	271.000
214.504	130.516	271.000
213.328	130.024	271.000
214.154	130.025	271.000
213.327	130.034	271.000
432.518	286.020	272.000
431.987	287.754	272.000
432.434	287.972	272.000
434.210	288.699	272.000
433.550	288.404	272.000
433.345	288.267	272.000
434.191	289.948	272.000
434.435	290.331	272.000
434.535	290.127	272.000
435.168	289.415	272.000
434.768	288.425	272.000
434.766	288.129	272.000
433.858	287.536	272.000
434.224	288.429	272.000
435.197	288.815	272.000
435.418	288.290	272.000
434.905	286.736	272.000
434.101	285.932	272.000
433.592	286.492	272.000
432.561	285.804	272.000
433.274	286.409	272.000
161.513	97.237	273.000
161.266	96.921	273.000
278.751	84.388	274.000
280.405	82.594	274.000
279.158	82.162	274.000
277.890	82.207	274.000
277.533	81.404	274.000
276.708	81.148	274.000
464.120	275.051	275.000
463.539	274.632	275.000
463.285	274.448	275.000
462.162	274.260	275.000
462.776	274.637	275.000
461.700	274.701	275.000
461.757	274.403	275.000
461.366	274.961	275.000
160.974	97.329	276.000
161.375	97.110	276.000
161.390	97.700	276.000
161.241	97.231	276.000
161.469	97.099	276.000
161.347	97.147	276.000
161.444	97.069	276.000
161.451	97.110	276.000
161.738	96.960	276.000
161.472	96.812	276.000
161.646	97.003	276.000
161.462	97.077	276.000
161.032	96.940	276.000
161.426	96.857	276.000
161.323	96.596	276.000
161.476	96.979	276.000
162.240	96.830	276.000
161.372	96.741	276.000
161.343	96.959	276.000
161.263	96.794	276.000
161.337	97.096	276.000
161.548	96.955	276.000
161.444	96.695	276.000
161.580	97.223	276.000
161.385	97.297	276.000
161.449	96.887	276.000
161.646	96.892	276.000
161.426	97.050	276.000
161.753	96.688	276.000
161.645	96.774	276.000
161.398	97.124	276.000
161.258	96.813	276.000
275.633	80.704	277.000
275.605	79.689	277.000
276.122	78.349	277.000
276.295	78.375	277.000
290.455	95.027	278.000
290.523	93.247	278.000
289.884	93.508	278.000
289.886	92.021	278.000
293.033	89.725	278.000
294.949	90.349	278.000
276.675	77.145	279.000
276.714	78.420	279.000
269.974	459.945	280.000
269.573	459.652	280.000
270.151	459.251	280.000
271.211	460.078	280.000
270.467	460.641	280.000
269.399	460.743	280.000
269.364	460.731	280.000
268.213	459.961	280.000
268.072	459.851	280.000
295.362	91.253	281.000
296.070	93.118	281.000
112.991	89.424	282.000
113.030	89.171	282.000
113.607	89.614	282.000
113.518	88.881	282.000
113.089	87.914	282.000
279.391	78.325	283.000
278.875	77.908	283.000
298.401	95.830	284.000
297.441	95.451	284.000
298.187	93.601	284.000
298.193	94.036	284.000
299.635	94.116	284.000
301.324	92.851	284.000
301.427	92.432	284.000
302.790	93.962	284.000
150.899	220.242	285.000
152.767	217.708	285.000
153.741	216.461	285.000
153.038	217.453	285.000
153.285	217.716	285.000
266.113	458.241	286.000
265.366	458.221	286.000
264.992	456.151	287.000
265.428	457.127	287.000
265.764	458.415	288.000
265.968	456.968	288.000
111.156	86.701	289.000
111.201	86.607	289.000
111.188	88.261	289.000
111.394	87.902	289.000
109.727	88.195	289.000
110.206	89.036	289.000
108.306	88.181	289.000
108.881	87.887	289.000
108.047	87.594	289.000
107.649	87.829	289.000
107.526	88.535	289.000
107.866	88.434	289.000
161.174	97.028	290.000
160.990	96.938	290.000
161.063	96.922	290.000
161.252	96.682	290.000
161.224	96.740	290.000
161.338	96.433	290.000
161.131	96.781	290.000
161.237	96.849	290.000
161.217	97.016	290.000
306.961	82.468	291.000
306.468	83.344	291.000
307.731	83.658	291.000
306.175	84.359	291.000
108.611	88.211	292.000
110.113	88.363	292.000
109.806	87.567	292.000
109.788	86.716	292.000
-3.127	140.144	293.000
-3.404	139.291	293.000
308.548	87.143	294.000
307.642	85.040	294.000
307.700	85.425	295.000
307.261	85.384	295.000
161.737	96.926	296.000
161.880	96.502	296.000
307.630	85.823	297.000
307.853	85.013	297.000
418.688	257.834	298.000
418.415	258.238	298.000
419.311	258.162	298.000
419.795	259.948	298.000
418.241	260.438	298.000
418.987	261.158	298.000
417.661	260.479	298.000
416.755	259.931	298.000
416.800	258.868	298.000
417.002	257.693	298.000
416.577	258.183	298.000
416.753	257.783	298.000
416.363	257.547	298.000
415.169	257.537	298.000
414.461	257.730	298.000
414.145	257.445	298.000
161.840	96.653	299.000
161.065	96.950	299.000
161.527	96.696	299.000
132.912	201.039	300.000
134.000	200.453	300.000
131.628	199.990	300.000
310.362	82.131	301.000
310.775	81.719	301.000
122.027	189.760	302.000
122.435	189.766	302.000
120.731	190.727	302.000
122.822	191.086	302.000
125.028	192.048	302.000
124.626	192.442	302.000
125.492	191.770	302.000
161.407	96.831	303.000
161.538	96.800	303.000
310.804	81.510	304.000
311.438	81.572	304.000
310.886	82.097	305.000
310.614	81.690	305.000
161.619	96.742	306.000
161.435	97.241	306.000
161.634	97.089	306.000
414.056	258.390	307.000
413.134	258.295	307.000
413.524	258.134	307.000
412.908	257.113	307.000
413.121	256.253	307.000
123.888	188.214	308.000
125.485	187.560	308.000
125.802	188.019	308.000
126.980	187.713	308.000
131.356	196.838	309.000
133.139	196.546	309.000
-25.176	145.923	310.000
-25.987	145.311	310.000
103.527	236.947	311.000
103.042	237.062	311.000
37.715	95.097	312.000
38.508	95.418	312.000
107.695	350.612	313.000
107.792	351.046	313.000
109.522	351.013	313.000
108.851	350.094	313.000
108.476	350.204	313.000
108.811	349.502	313.000
128.074	287.889	314.000
128.819	287.666	314.000
130.709	287.723	314.000
132.303	289.005	314.000
132.752	288.581	314.000
133.020	289.289	314.000
133.575	288.597	314.000
103.079	403.492	315.000
103.584	403.301	315.000
103.894	404.041	315.000
105.243	403.914	315.000
106.141	403.811	315.000
105.773	403.998	315.000
105.028	403.776	315.000
173.953	238.306	316.000
174.691	237.545	316.000
174.595	237.277	316.000
108.281	150.479	317.000
107.167	151.042	317.000
122.181	133.354	318.000
120.384	133.222	318.000
84.380	65.173	319.000
84.832	64.834	319.000
83.725	65.341	319.000
85.742	65.740	319.000
86.298	66.511	319.000
86.683	67.619	319.000
86.556	67.459	319.000
85.736	68.156	319.000
86.630	68.212	319.000
86.937	67.567	319.000
85.226	68.293	319.000
180.167	419.831	320.000
179.841	418.746	320.000
179.166	418.146	320.000
179.788	417.926	320.000
150.562	77.749	321.000
150.850	77.690	321.000
150.378	78.756	321.000
151.150	77.800	321.000
152.117	76.928	321.000
152.277	76.087	321.000
151.871	76.367	321.000
152.251	76.053	321.000
224.784	299.530	322.000
224.760	300.406	322.000
266.882	194.001	323.000
266.553	193.997	323.000
265.682	192.583	323.000
266.102	192.456	323.000
274.056	103.591	324.000
274.283	104.048	324.000
275.619	103.240	324.000
276.334	103.076	324.000
276.463	101.913	324.000
276.737	101.573	324.000
278.095	101.420	324.000
354.899	178.473	325.000
354.788	178.509	325.000
355.554	179.138	325.000
355.645	179.800	325.000
356.686	180.036	325.000
333.021	125.761	326.000
332.332	125.111	326.000
333.543	124.489	326.000
333.520	123.850	326.000
335.722	89.113	327.000
335.433	89.468	327.000
335.053	89.280	327.000
335.130	89.693	327.000
333.961	89.135	327.000
334.217	90.326	327.000
334.358	89.048	327.000
333.532	88.057	327.000
332.326	87.154	327.000
330.940	86.119	327.000
375.127	78.743	328.000
375.507	79.312	328.000
376.549	78.709	328.000
377.135	79.092	328.000
420.749	276.111	329.000
420.716	276.932	329.000
505.627	80.886	330.000
507.241	79.907	330.000
128.772	267.372	331.000
127.910	266.773	331.000
124.856	265.385	331.000
125.265	264.946	331.000
109.644	200.583	332.000
110.356	199.788	332.000
110.309	198.974	332.000
108.742	198.364	332.000
109.716	198.523	332.000
109.718	197.683	332.000
110.542	196.725	332.000
111.635	196.639	332.000
265.411	156.632	333.000
265.535	156.668	333.000
341.339	495.168	334.000
341.425	495.608	334.000
341.384	495.573	334.000
341.191	495.724	334.000
105.147	257.594	335.000
105.423	257.298	335.000
105.223	257.889	335.000
105.517	257.884	335.000
105.265	257.689	335.000
215.740	297.522	336.000
216.173	298.050	336.000
217.285	299.842	336.000
217.607	298.606	336.000
218.002	300.053	336.000
222.558	383.979	337.000
222.707	383.572	337.000
255.012	419.137	338.000
254.255	418.530	338.000
253.367	417.428	338.000
254.245	417.557	338.000
254.198	417.758	338.000
254.466	417.105	338.000
254.285	417.043	338.000
253.712	417.209	338.000
253.315	415.482	338.000
253.518	413.821	338.000
254.297	412.272	338.000
253.902	411.635	338.000
311.667	79.544	339.000
312.514	79.285	339.000
321.964	84.873	340.000
321.576	84.522	340.000
321.972	84.304	340.000
322.465	84.782	340.000
406.911	89.709	341.000
407.364	90.464	341.000
406.609	88.808	341.000
407.000	87.852	341.000
405.901	86.926	341.000
454.048	465.942	342.000
454.507	466.664	342.000
454.976	465.793	342.000
453.452	464.580	342.000
453.716	463.523	342.000
-25.892	145.542	343.000
-26.579	145.351	343.000
39.154	95.342	344.000
38.824	94.569	344.000
106.443	152.466	345.000
105.518	153.159	345.000
119.121	135.571	346.000
119.228	138.489	346.000
119.493	137.367	346.000
118.819	136.772	346.000
120.964	135.594	346.000
507.681	80.216	347.000
506.825	80.227	347.000
508.132	81.123	347.000
508.224	80.353	347.000
508.239	78.925	347.000
509.015	78.413	347.000
508.445	78.315	347.000
103.007	237.483	348.000
103.825	236.971	348.000
174.129	239.308	349.000
174.402	238.653	349.000
174.586	238.493	349.000
174.609	239.491	349.000
249.721	123.145	350.000
249.598	123.439	350.000
310.999	78.911	351.000
310.337	79.072	351.000
340.794	495.919	352.000
340.888	495.554	352.000
340.516	495.512	352.000
126.933	280.398	353.000
125.650	280.424	353.000
108.298	350.057	354.000
107.223	350.649	354.000
412.398	260.868	355.000
412.376	261.329	355.000
412.744	261.374	355.000
412.807	261.827	355.000
412.536	261.479	355.000
412.762	260.684	355.000
412.839	259.550	355.000
412.522	257.711	355.000
413.847	257.514	355.000
413.640	256.922	355.000
414.340	257.306	355.000
104.622	257.423	356.000
104.824	257.524	356.000
104.928	257.173	356.000
105.148	257.069	356.000
104.614	257.235	356.000
104.127	258.134	356.000
103.596	257.975	356.000
103.909	258.056	356.000
103.136	258.444	356.000
101.668	257.498	356.000
101.503	258.574	356.000
101.835	258.423	356.000
101.843	258.151	356.000
101.233	257.607	356.000
101.359	256.585	356.000
101.982	256.258	356.000
278.738	101.762	357.000
279.675	100.930	357.000
279.312	102.275	357.000
406.821	86.645	358.000
405.939	88.635	358.000
406.355	88.018	358.000
408.389	87.979	358.000
407.336	87.261	358.000
407.883	87.603	358.000
407.354	87.933	358.000
408.484	86.943	358.000
408.538	88.062	358.000
409.566	88.227	358.000
-25.983	144.767	359.000
-26.228	145.061	359.000
84.251	109.106	360.000
83.084	109.747	360.000
83.777	109.098	360.000
85.410	108.564	360.000
85.260	107.783	360.000
84.584	108.426	360.000
84.245	110.733	360.000
121.048	135.032	361.000
123.001	133.968	361.000
123.720	135.165	361.000
125.423	134.715	361.000
334.125	125.540	362.000
333.946	125.983	362.000
111.980	194.950	363.000
112.175	195.001	363.000
112.646	195.161	363.000
112.815	195.533	363.000
113.200	194.014	363.000
114.507	194.398	363.000
114.792	194.672	363.000
114.000	195.953	363.000
112.632	196.080	363.000
110.902	197.294	363.000
111.181	196.850	363.000
111.734	195.349	363.000
111.419	195.739	363.000
113.059	194.170	363.000
114.266	194.308	363.000
108.331	350.820	364.000
108.442	350.885	364.000
108.778	352.339	364.000
107.352	353.587	364.000
237.938	397.335	365.000
238.262	396.987	365.000
238.206	396.606	365.000
238.235	396.766	365.000
237.954	397.349	365.000
237.919	397.173	365.000
238.003	397.074	365.000
238.021	397.202	365.000
238.408	397.306	365.000
238.583	396.274	365.000
235.918	397.098	365.000
235.972	397.481	365.000
235.768	397.528	365.000
235.876	396.672	365.000
235.251	397.016	365.000
331.055	84.354	366.000
330.769	84.551	366.000
330.857	83.404	366.000
330.845	83.438	366.000
330.777	83.669	366.000
500.388	281.679	367.000
499.921	280.654	367.000
500.134	278.812	367.000
500.948	278.041	367.000
500.771	278.511	367.000
500.488	280.152	367.000
499.697	280.913	367.000
500.337	280.699	367.000
278.284	100.769	368.000
278.798	100.997	368.000
333.730	126.840	369.000
333.494	128.245	369.000
333.595	128.258	369.000
173.183	239.991	370.000
174.247	238.639	370.000
173.805	237.893	370.000
103.882	152.631	371.000
104.790	152.908	371.000
442.352	98.290	372.000
442.794	99.614	372.000
442.284	100.234	372.000
126.402	136.139	373.000
126.158	135.547	373.000
126.144	135.464	373.000
264.751	155.331	374.000
265.403	154.342	374.000
264.105	154.368	374.000
263.730	155.518	374.000
263.067	155.163	374.000
263.374	154.409	374.000
263.972	155.239	374.000
264.029	155.793	374.000
263.739	155.611	374.000
263.928	155.155	374.000
263.874	154.838	374.000
263.939	155.576	374.000
264.013	155.196	374.000
263.593	155.127	374.000
263.352	155.031	374.000
263.755	155.318	374.000
263.099	155.084	374.000
262.612	154.064	374.000
262.117	154.108	374.000
260.847	152.840	374.000
261.219	153.063	374.000
261.160	151.520	374.000
261.747	152.566	374.000
262.011	152.343	374.000
277.659	99.739	375.000
277.695	99.430	375.000
276.030	99.264	375.000
275.583	99.799	375.000
332.894	126.330	376.000
333.566	126.607	376.000
85.506	109.958	377.000
84.016	111.461	377.000
84.133	111.442	377.000
86.126	110.167	377.000
87.542	111.277	377.000
88.014	111.830	377.000
331.152	83.141	378.000
331.123	82.683	378.000
330.464	82.463	378.000
173.221	236.016	379.000
174.022	238.342	379.000
333.067	125.793	380.000
333.237	125.993	380.000
333.497	125.502	380.000
333.224	125.503	380.000
333.109	125.800	380.000
332.793	125.837	380.000
332.957	125.963	380.000
332.902	125.822	380.000
414.577	256.713	381.000
414.158	257.107	381.000
413.224	257.575	381.000
414.057	257.653	381.000
414.143	257.442	381.000
414.002	256.303	381.000
414.717	254.823	381.000
441.956	100.619	382.000
442.786	99.909	382.000
274.780	99.902	383.000
275.231	100.136	383.000
276.347	99.911	383.000
312.630	79.870	384.000
312.316	79.738	384.000
312.843	80.546	384.000
312.392	80.801	384.000
312.865	80.766	384.000
118.133	107.609	385.000
116.320	108.185	385.000
117.473	108.072	385.000
116.955	108.327	385.000
118.861	107.242	385.000
500.749	277.892	386.000
501.179	279.191	386.000
175.830	237.016	387.000
176.023	236.795	387.000
122.604	161.668	388.000
123.461	160.598	388.000
122.599	160.677	388.000
121.619	161.137	388.000
86.974	108.136	389.000
87.387	108.692	389.000
86.456	108.756	389.000
86.850	108.635	389.000
87.301	108.896	389.000
86.924	108.944	389.000
86.668	108.602	389.000
87.028	108.542	389.000
86.388	109.090	389.000
85.650	109.297	389.000
86.234	109.149	389.000
85.792	110.366	389.000
85.778	109.969	389.000
[truncated: 12,482 more rows]
