# Supplementary material for: The transpeptidase PBP2 governs initial localization and activity of the major cell-wall synthesis machinery in E. coli
Source: eLife. 2020 Feb 20;9:e50629. doi: 10.7554/eLife.50629 (PMC7089770; doi:10.7554/eLife.50629)
Supplement: Source data 1. [file elife-50629-data1.zip › data/fast/PAmCherry/RodZdepl6h_3.txt]

X Y ID
192.613	165.678	1.000
192.213	165.898	1.000
191.921	165.649	1.000
191.843	165.298	1.000
90.490	287.771	2.000
89.345	287.964	2.000
89.427	288.682	2.000
412.026	58.105	3.000
411.568	58.162	3.000
412.634	58.569	3.000
411.232	59.021	3.000
411.370	59.008	3.000
411.381	59.240	3.000
410.852	59.170	3.000
410.755	59.249	3.000
411.715	59.226	3.000
411.309	59.360	3.000
410.609	59.558	3.000
131.045	278.543	4.000
130.886	279.251	4.000
382.507	111.848	5.000
382.932	111.342	5.000
192.013	317.282	6.000
192.013	318.361	6.000
191.194	318.578	6.000
191.430	319.029	6.000
190.327	319.410	6.000
191.079	319.821	6.000
191.280	320.306	6.000
409.761	165.869	7.000
409.626	165.007	7.000
409.375	165.477	7.000
410.012	166.844	7.000
410.399	167.807	7.000
410.075	168.916	7.000
409.561	169.077	7.000
228.219	309.555	8.000
228.164	310.502	8.000
228.124	310.444	8.000
228.417	310.058	8.000
227.841	310.080	8.000
228.372	310.096	8.000
228.027	309.665	8.000
227.827	309.650	8.000
228.002	310.324	8.000
227.223	310.456	8.000
228.022	309.315	8.000
372.405	237.960	9.000
373.313	237.847	9.000
405.571	338.260	10.000
405.636	338.413	10.000
403.603	338.572	10.000
403.081	337.997	10.000
402.411	339.718	10.000
402.202	341.260	10.000
401.275	342.182	10.000
400.403	343.734	10.000
400.362	342.203	10.000
400.689	341.947	10.000
400.855	342.077	10.000
256.212	487.971	11.000
255.978	488.541	11.000
418.078	383.383	12.000
417.801	384.148	12.000
415.484	384.603	12.000
414.940	385.518	12.000
414.740	386.549	12.000
416.349	386.706	12.000
416.558	386.314	12.000
415.801	386.455	12.000
414.588	386.817	12.000
415.253	385.711	12.000
415.498	385.776	12.000
416.701	386.043	12.000
416.535	386.135	12.000
417.133	386.838	12.000
415.768	386.935	12.000
416.486	386.965	12.000
417.289	387.571	12.000
49.286	226.121	13.000
46.778	227.052	13.000
197.295	142.779	14.000
197.707	143.465	14.000
198.369	143.520	14.000
199.415	144.336	14.000
199.984	144.245	14.000
183.267	187.002	15.000
183.279	185.667	15.000
182.761	185.523	15.000
183.624	186.570	15.000
352.110	86.057	16.000
353.152	86.485	16.000
205.469	206.292	17.000
205.397	206.311	17.000
207.143	207.359	17.000
207.562	207.256	17.000
208.549	206.700	17.000
405.835	69.963	18.000
404.703	68.625	18.000
405.952	69.063	18.000
405.268	68.787	18.000
405.683	69.295	18.000
404.788	68.981	18.000
405.007	69.523	18.000
404.614	69.674	18.000
354.423	194.962	19.000
353.961	194.608	19.000
353.685	195.109	19.000
352.656	194.462	19.000
353.002	194.080	19.000
353.812	193.737	19.000
354.414	193.737	19.000
512.132	276.548	20.000
512.517	277.544	20.000
512.778	277.578	20.000
512.978	277.552	20.000
512.712	276.876	20.000
513.078	276.954	20.000
513.031	277.205	20.000
512.833	277.055	20.000
513.702	276.235	20.000
512.032	276.675	20.000
51.956	164.172	21.000
52.284	164.296	21.000
51.667	164.467	21.000
52.333	164.509	21.000
350.591	102.975	22.000
350.268	103.129	22.000
350.142	103.310	22.000
349.901	103.399	22.000
350.242	103.348	22.000
351.496	102.563	22.000
351.644	102.774	22.000
351.854	102.998	22.000
403.148	121.673	23.000
403.343	122.294	23.000
404.005	121.130	23.000
404.291	119.941	23.000
403.831	120.094	23.000
403.320	119.041	23.000
388.146	158.244	24.000
388.121	159.370	24.000
388.495	160.899	24.000
266.573	276.192	25.000
267.718	277.015	25.000
268.317	276.527	25.000
268.180	275.789	25.000
267.540	275.465	25.000
268.505	275.232	25.000
268.279	275.507	25.000
268.600	275.433	25.000
268.446	275.392	25.000
268.087	276.000	25.000
267.696	275.240	25.000
267.416	273.731	25.000
266.896	273.474	25.000
267.426	273.816	25.000
267.566	273.821	25.000
267.460	273.804	25.000
266.958	273.450	25.000
318.761	269.927	26.000
318.841	270.143	26.000
317.778	271.178	26.000
318.184	270.699	26.000
318.919	271.129	26.000
319.196	269.662	26.000
319.530	269.147	26.000
229.575	379.180	27.000
229.856	379.020	27.000
229.690	379.081	27.000
285.600	342.463	28.000
286.399	342.636	28.000
285.774	343.538	28.000
286.175	343.878	28.000
287.030	343.252	28.000
286.690	342.978	28.000
285.818	343.196	28.000
287.113	343.727	28.000
288.204	343.628	28.000
364.147	426.889	29.000
364.095	427.220	29.000
364.172	426.379	29.000
239.112	548.546	30.000
238.580	548.143	30.000
132.964	172.000	31.000
132.802	172.599	31.000
134.200	174.569	31.000
133.915	175.026	31.000
133.823	175.634	31.000
133.467	176.326	31.000
134.261	178.086	31.000
134.526	177.986	31.000
274.642	117.055	32.000
275.822	117.750	32.000
275.242	117.495	32.000
274.945	117.406	32.000
273.947	117.777	32.000
274.870	117.589	32.000
275.316	118.970	32.000
245.755	183.233	33.000
244.831	182.742	33.000
383.400	112.647	34.000
383.979	113.006	34.000
383.751	112.735	34.000
384.283	113.519	34.000
187.995	291.311	35.000
188.745	291.684	35.000
189.283	291.750	35.000
188.789	291.369	35.000
188.471	292.228	35.000
188.432	293.138	35.000
188.334	292.740	35.000
187.413	293.011	35.000
186.505	294.473	35.000
186.341	294.829	35.000
423.938	119.264	36.000
423.297	119.687	36.000
236.912	288.551	37.000
236.816	288.832	37.000
235.828	289.597	37.000
236.015	289.735	37.000
235.101	290.089	37.000
235.015	290.008	37.000
235.602	289.805	37.000
235.822	289.923	37.000
346.480	229.366	38.000
346.902	230.888	38.000
349.171	231.596	38.000
349.473	231.608	38.000
349.810	232.293	38.000
349.599	233.639	38.000
349.326	233.521	38.000
349.957	233.981	38.000
349.895	234.794	38.000
350.258	234.777	38.000
351.095	234.917	38.000
448.224	168.049	39.000
448.733	167.488	39.000
446.965	165.482	39.000
551.415	247.626	40.000
551.828	248.836	40.000
6.203	211.488	41.000
6.865	211.992	41.000
9.847	211.188	41.000
9.743	210.509	41.000
9.640	210.796	41.000
10.058	210.648	41.000
9.280	209.999	41.000
8.803	209.637	41.000
274.181	217.533	42.000
274.236	218.708	42.000
274.244	218.084	42.000
272.921	218.035	42.000
273.444	217.343	42.000
272.784	217.031	42.000
273.091	217.826	42.000
274.063	421.141	43.000
273.273	421.050	43.000
273.584	420.927	43.000
273.425	421.264	43.000
273.504	421.228	43.000
273.627	420.992	43.000
274.210	421.551	43.000
274.208	421.534	43.000
445.408	312.173	44.000
445.301	311.781	44.000
444.428	312.469	44.000
427.968	408.222	45.000
429.173	407.843	45.000
29.422	167.791	46.000
30.350	167.644	46.000
30.207	166.855	46.000
31.121	165.596	46.000
30.520	165.817	46.000
10.516	270.745	47.000
10.020	270.670	47.000
215.720	144.397	48.000
216.358	144.778	48.000
216.705	144.095	48.000
385.663	86.600	49.000
385.787	86.461	49.000
385.144	86.397	49.000
288.744	251.548	50.000
289.551	251.410	50.000
288.866	251.351	50.000
289.625	251.826	50.000
290.267	252.039	50.000
290.966	251.984	50.000
264.113	372.109	51.000
262.330	373.702	51.000
262.062	373.548	51.000
263.112	373.504	51.000
243.470	444.793	52.000
242.731	444.773	52.000
244.128	445.035	52.000
243.858	445.168	52.000
244.022	444.650	52.000
243.953	445.074	52.000
243.820	445.452	52.000
244.053	446.095	52.000
243.752	445.940	52.000
243.283	446.836	52.000
566.761	309.278	53.000
564.930	309.833	53.000
564.633	309.760	53.000
47.489	110.626	54.000
47.458	110.583	54.000
47.772	110.914	54.000
47.095	110.993	54.000
47.029	110.670	54.000
47.184	109.893	54.000
246.520	183.107	55.000
246.686	183.501	55.000
246.162	183.074	55.000
244.957	182.637	55.000
245.919	182.204	55.000
245.963	182.373	55.000
246.116	182.689	55.000
246.947	182.004	55.000
247.236	181.737	55.000
248.072	182.567	55.000
246.394	181.986	55.000
247.762	181.642	55.000
249.025	180.925	55.000
250.048	180.805	55.000
249.598	179.753	55.000
249.248	180.543	55.000
248.771	179.589	55.000
248.725	180.547	55.000
261.358	178.872	56.000
260.515	180.379	56.000
422.900	119.995	57.000
422.230	119.847	57.000
387.455	220.273	58.000
387.455	220.419	58.000
387.454	219.766	58.000
387.705	219.859	58.000
387.413	219.319	58.000
296.949	310.553	59.000
297.417	310.117	59.000
296.903	311.309	59.000
296.714	310.490	59.000
295.896	311.427	59.000
295.908	311.809	59.000
296.191	312.457	59.000
296.807	313.837	59.000
295.983	315.673	59.000
296.123	316.260	59.000
295.730	315.719	59.000
295.268	315.791	59.000
295.333	316.412	59.000
295.405	316.873	59.000
296.178	316.996	59.000
299.058	318.039	59.000
300.088	319.549	59.000
52.484	164.582	60.000
51.999	164.403	60.000
51.749	164.245	60.000
51.848	164.456	60.000
52.023	164.236	60.000
51.789	164.040	60.000
51.847	164.122	60.000
51.824	164.248	60.000
51.722	164.457	60.000
51.519	164.551	60.000
51.851	164.721	60.000
209.202	207.308	61.000
209.051	206.346	61.000
369.922	182.155	62.000
369.329	182.930	62.000
369.441	183.118	62.000
368.393	182.698	62.000
368.552	182.989	62.000
80.669	122.124	63.000
81.321	122.214	63.000
81.497	122.207	63.000
81.690	122.354	63.000
82.458	123.101	63.000
81.893	122.122	63.000
81.399	122.760	63.000
82.481	123.879	63.000
82.561	123.639	63.000
81.821	123.383	63.000
82.548	122.961	63.000
419.782	68.872	64.000
419.388	68.644	64.000
419.717	68.370	64.000
419.880	69.052	64.000
409.636	168.186	65.000
409.030	167.989	65.000
387.089	114.494	66.000
387.437	114.649	66.000
391.006	147.573	67.000
391.229	147.374	67.000
355.099	195.753	68.000
354.835	195.317	68.000
354.546	194.483	68.000
354.801	194.030	68.000
354.252	194.454	68.000
566.799	302.223	69.000
566.007	300.209	69.000
9.400	270.010	70.000
9.810	268.825	70.000
10.205	268.157	70.000
351.952	102.256	71.000
350.781	102.842	71.000
350.281	103.372	71.000
350.149	103.357	71.000
350.342	103.864	71.000
350.899	104.719	71.000
350.943	104.778	71.000
351.355	104.622	71.000
351.854	104.508	71.000
353.492	103.551	71.000
354.035	103.528	71.000
354.079	103.538	71.000
354.540	103.062	71.000
355.363	104.393	71.000
355.526	104.215	71.000
355.355	103.629	71.000
405.844	69.431	72.000
405.840	69.869	72.000
405.469	69.185	72.000
405.549	69.957	72.000
405.454	69.490	72.000
405.225	69.119	72.000
404.969	70.538	72.000
404.938	70.636	72.000
404.536	70.611	72.000
403.889	69.887	72.000
404.564	69.416	72.000
404.471	70.116	72.000
403.860	70.690	72.000
403.978	70.705	72.000
405.066	70.630	72.000
405.859	69.277	72.000
405.605	70.215	72.000
221.354	278.471	73.000
223.459	279.326	73.000
224.671	278.479	73.000
225.333	277.763	73.000
225.133	277.402	73.000
409.182	167.253	74.000
409.657	167.903	74.000
407.782	168.063	74.000
408.064	168.246	74.000
407.752	166.801	74.000
407.713	165.942	74.000
479.878	256.375	75.000
480.547	256.650	75.000
481.833	257.389	75.000
481.161	257.410	75.000
237.343	472.303	76.000
238.052	472.740	76.000
237.512	472.090	76.000
237.018	472.333	76.000
236.504	472.442	76.000
236.725	472.133	76.000
237.173	471.620	76.000
236.180	471.618	76.000
235.869	471.855	76.000
236.990	471.421	76.000
236.190	472.155	76.000
236.381	472.482	76.000
235.471	472.857	76.000
410.859	59.205	77.000
411.244	59.852	77.000
411.464	58.597	77.000
411.169	58.822	77.000
142.362	323.649	78.000
142.434	323.177	78.000
188.926	320.453	79.000
186.955	319.093	79.000
187.072	319.372	79.000
189.061	318.969	79.000
387.629	218.029	80.000
387.258	217.928	80.000
387.655	218.519	80.000
262.987	372.406	81.000
261.760	372.614	81.000
400.129	343.168	82.000
398.128	342.222	82.000
399.361	342.821	82.000
398.867	343.274	82.000
399.059	343.905	82.000
399.356	343.891	82.000
511.985	277.427	83.000
512.166	277.406	83.000
8.698	209.894	84.000
9.714	209.673	84.000
9.474	211.217	84.000
10.346	213.588	84.000
10.203	213.611	84.000
194.684	205.712	85.000
194.336	205.377	85.000
390.701	163.721	86.000
388.777	161.628	86.000
388.735	159.947	86.000
388.084	159.536	86.000
385.440	159.467	86.000
385.368	158.591	86.000
368.319	182.509	87.000
369.550	182.861	87.000
368.753	181.765	87.000
369.118	182.008	87.000
369.030	182.337	87.000
369.714	182.378	87.000
369.390	183.454	87.000
368.806	183.586	87.000
367.929	183.146	87.000
368.024	181.993	87.000
48.282	108.858	88.000
48.392	109.209	88.000
186.198	294.901	89.000
186.121	295.531	89.000
186.536	295.292	89.000
186.169	294.131	89.000
185.368	293.753	89.000
185.778	294.193	89.000
190.657	522.887	90.000
190.260	522.110	90.000
189.421	522.291	90.000
190.079	521.759	90.000
190.097	522.075	90.000
190.011	519.910	90.000
189.926	518.856	90.000
288.046	349.466	91.000
287.324	349.435	91.000
288.176	348.511	91.000
261.811	372.022	92.000
261.419	373.560	92.000
237.241	431.793	93.000
237.707	431.075	93.000
237.717	429.639	93.000
237.117	428.712	93.000
235.912	428.028	93.000
242.752	447.711	94.000
242.726	447.000	94.000
242.704	447.053	94.000
243.010	447.832	94.000
242.683	447.114	94.000
242.677	446.143	94.000
242.615	446.630	94.000
242.381	447.626	94.000
242.555	447.726	94.000
242.556	447.755	94.000
242.672	447.552	94.000
243.426	447.894	94.000
359.420	394.655	95.000
358.834	394.812	95.000
359.704	394.127	95.000
359.294	393.033	95.000
359.073	392.042	95.000
408.631	166.092	96.000
408.417	166.559	96.000
386.460	219.783	97.000
386.411	219.566	97.000
376.689	235.692	98.000
375.264	236.851	98.000
418.104	387.383	99.000
416.813	386.845	99.000
417.605	387.268	99.000
82.246	124.008	100.000
79.969	123.576	100.000
79.284	123.192	100.000
78.532	122.941	100.000
79.207	124.243	100.000
79.617	123.788	100.000
79.930	123.574	100.000
79.738	124.912	100.000
79.884	125.225	100.000
81.271	124.550	100.000
81.278	124.199	100.000
80.753	123.267	100.000
80.392	122.298	100.000
79.788	122.360	100.000
77.758	122.748	100.000
76.608	123.220	100.000
195.326	204.956	101.000
194.416	205.188	101.000
421.885	186.001	102.000
422.116	186.880	102.000
420.692	187.808	102.000
422.194	188.460	102.000
422.429	188.308	102.000
422.112	188.649	102.000
228.182	278.602	103.000
228.541	278.322	103.000
228.072	276.193	103.000
226.327	275.965	103.000
225.417	274.710	103.000
320.887	264.788	104.000
320.523	265.160	104.000
320.893	264.874	104.000
320.488	264.634	104.000
320.034	264.415	104.000
319.463	264.161	104.000
412.110	426.720	105.000
410.600	426.545	105.000
379.933	157.577	106.000
381.187	158.141	106.000
410.915	166.746	107.000
409.657	166.259	107.000
409.139	166.057	107.000
408.853	166.623	107.000
409.769	167.279	107.000
409.869	166.714	107.000
410.499	167.606	107.000
410.727	168.130	107.000
411.811	168.571	107.000
413.478	169.456	107.000
413.849	168.051	107.000
414.167	169.318	107.000
295.849	292.253	108.000
295.512	291.898	108.000
295.620	291.514	108.000
294.860	290.916	108.000
294.271	290.827	108.000
194.837	204.862	109.000
194.565	205.387	109.000
239.779	496.371	110.000
238.783	496.799	110.000
238.650	496.981	110.000
238.119	498.185	110.000
238.718	498.050	110.000
238.987	498.682	110.000
238.422	497.596	110.000
238.795	497.358	110.000
238.769	497.745	110.000
237.683	497.492	110.000
238.092	496.674	110.000
411.572	427.553	111.000
412.263	426.564	111.000
377.912	157.614	112.000
377.287	158.866	112.000
367.099	180.582	113.000
365.971	180.099	113.000
366.442	179.099	113.000
366.393	179.118	113.000
366.485	179.985	113.000
367.664	180.056	113.000
369.114	178.481	113.000
370.073	177.630	113.000
370.422	176.520	113.000
371.012	177.088	113.000
204.058	204.728	114.000
205.148	203.789	114.000
204.322	203.691	114.000
203.596	203.387	114.000
202.965	203.211	114.000
369.774	206.601	115.000
370.036	206.486	115.000
370.152	206.124	115.000
370.047	206.593	115.000
370.172	206.078	115.000
231.117	432.200	116.000
230.782	432.348	116.000
340.951	377.180	117.000
340.319	378.259	117.000
340.423	376.940	117.000
340.415	376.658	117.000
162.459	182.826	118.000
162.757	181.831	118.000
380.643	159.341	119.000
380.795	159.637	119.000
295.658	290.415	120.000
296.224	289.481	120.000
291.894	346.989	121.000
291.942	347.766	121.000
291.165	348.023	121.000
291.104	349.096	121.000
260.531	375.791	122.000
260.481	375.583	122.000
232.566	166.912	123.000
231.858	166.991	123.000
404.810	70.107	124.000
405.158	70.059	124.000
405.643	70.224	124.000
405.934	70.047	124.000
405.611	70.536	124.000
405.443	70.428	124.000
405.178	70.780	124.000
404.911	69.104	124.000
405.919	69.553	124.000
416.608	427.178	125.000
415.783	426.912	125.000
415.515	427.086	125.000
416.128	426.432	125.000
416.085	426.567	125.000
416.005	426.662	125.000
414.794	427.248	125.000
476.856	190.060	126.000
477.610	190.265	126.000
229.972	432.794	127.000
230.161	433.318	127.000
229.029	432.286	127.000
243.776	447.479	128.000
242.794	447.470	128.000
341.849	375.303	129.000
341.986	375.348	129.000
341.592	375.594	129.000
340.897	375.895	129.000
86.751	81.824	130.000
86.834	82.839	130.000
88.491	85.410	130.000
90.728	86.184	130.000
88.871	87.085	130.000
89.290	85.808	130.000
87.970	86.462	130.000
86.350	85.935	130.000
84.545	87.672	130.000
82.750	88.893	130.000
82.529	87.710	130.000
369.823	206.054	131.000
369.973	206.317	131.000
369.520	206.384	131.000
369.836	206.422	131.000
369.437	206.187	131.000
369.460	206.392	131.000
369.362	206.136	131.000
369.698	205.776	131.000
369.519	206.300	131.000
369.254	206.481	131.000
369.452	205.914	131.000
369.595	205.984	131.000
523.678	283.299	132.000
524.639	283.253	132.000
525.278	283.043	132.000
525.237	283.291	132.000
525.382	282.802	132.000
477.945	189.971	133.000
477.534	189.676	133.000
259.628	375.530	134.000
258.743	377.566	134.000
370.874	177.442	135.000
371.040	177.799	135.000
339.739	377.688	136.000
339.494	376.612	136.000
370.474	39.053	137.000
370.511	38.307	137.000
415.208	427.357	138.000
415.297	428.749	138.000
413.577	427.796	138.000
413.747	427.971	138.000
479.374	189.877	139.000
479.798	189.524	139.000
340.414	377.271	140.000
339.786	378.288	140.000
340.011	377.671	140.000
187.984	256.408	141.000
186.778	255.657	141.000
479.976	189.856	142.000
479.604	190.188	142.000
424.373	118.753	143.000
424.706	118.427	143.000
425.117	118.212	143.000
425.335	118.031	143.000
425.863	118.921	143.000
427.334	118.785	143.000
426.432	119.566	143.000
425.686	119.714	143.000
427.305	120.060	143.000
428.141	120.024	143.000
426.008	119.720	143.000
425.026	120.156	143.000
425.286	119.989	143.000
425.656	119.582	143.000
426.173	118.338	143.000
427.294	118.307	143.000
426.974	119.672	143.000
427.384	121.141	143.000
426.067	120.601	143.000
426.478	120.447	143.000
426.896	121.343	143.000
427.545	120.876	143.000
427.397	122.077	143.000
429.045	122.739	143.000
430.435	123.188	143.000
431.225	123.290	143.000
431.076	122.913	143.000
430.872	123.066	143.000
430.537	122.745	143.000
431.103	123.207	143.000
431.801	124.666	143.000
431.770	125.489	143.000
430.931	125.289	143.000
430.790	125.019	143.000
430.511	124.451	143.000
431.562	124.823	143.000
431.002	125.477	143.000
431.717	125.465	143.000
432.156	125.810	143.000
431.234	125.667	143.000
430.723	124.712	143.000
355.478	104.923	144.000
356.143	104.648	144.000
354.912	103.307	144.000
354.357	103.208	144.000
353.114	102.681	144.000
353.566	102.556	144.000
354.141	102.516	144.000
355.298	102.718	144.000
356.151	102.529	144.000
355.828	102.657	144.000
355.293	103.199	144.000
354.647	102.621	144.000
354.461	103.389	144.000
354.660	103.703	144.000
353.782	103.217	144.000
353.967	103.800	144.000
354.322	104.577	144.000
353.270	104.750	144.000
352.477	105.831	144.000
352.700	106.041	144.000
353.384	107.912	144.000
404.004	68.720	145.000
404.200	69.640	145.000
404.539	70.979	145.000
405.143	69.756	145.000
405.194	69.296	145.000
405.578	69.627	145.000
405.572	69.835	145.000
405.004	70.454	145.000
404.347	70.181	145.000
404.478	70.789	145.000
404.503	70.442	145.000
404.090	70.305	145.000
404.506	70.373	145.000
405.055	70.975	145.000
405.294	70.078	145.000
186.628	255.585	146.000
184.080	255.239	146.000
182.113	254.916	146.000
181.628	255.255	146.000
180.283	257.027	146.000
181.842	256.602	146.000
182.607	257.169	146.000
182.160	255.664	146.000
181.382	255.185	146.000
182.309	254.764	146.000
181.299	253.634	146.000
181.626	251.986	146.000
181.678	252.457	146.000
181.102	252.020	146.000
82.917	87.780	147.000
83.248	86.201	147.000
83.367	85.885	147.000
82.843	84.888	147.000
82.000	87.078	147.000
81.173	87.218	147.000
80.229	87.390	147.000
80.594	86.019	147.000
228.568	166.508	148.000
228.852	165.988	148.000
261.557	375.526	149.000
260.414	376.220	149.000
353.198	108.307	150.000
353.839	108.220	150.000
354.358	106.852	150.000
354.729	107.558	150.000
355.183	107.258	150.000
273.055	255.872	151.000
273.305	254.131	151.000
272.994	253.305	151.000
272.199	253.090	151.000
273.965	253.129	151.000
273.244	253.349	151.000
274.732	253.720	151.000
432.103	124.442	152.000
431.775	124.375	152.000
430.863	123.797	152.000
431.662	124.205	152.000
431.168	123.239	152.000
430.903	123.710	152.000
278.450	306.245	153.000
278.443	305.146	153.000
221.738	231.258	154.000
221.529	231.596	154.000
221.004	231.076	154.000
221.590	231.135	154.000
223.310	234.661	154.000
261.958	374.975	155.000
262.370	374.642	155.000
262.041	375.049	155.000
355.240	107.191	156.000
356.281	106.902	156.000
380.688	228.670	157.000
380.645	228.880	157.000
381.392	228.139	157.000
251.923	334.748	158.000
252.037	334.016	158.000
252.030	334.130	158.000
356.261	185.887	159.000
356.475	186.394	159.000
279.043	304.955	160.000
280.399	304.915	160.000
282.110	304.720	160.000
413.861	426.880	161.000
414.731	427.118	161.000
413.281	426.213	161.000
199.027	216.718	162.000
199.179	216.559	162.000
260.575	372.865	163.000
261.246	372.736	163.000
260.943	373.184	163.000
259.509	374.507	163.000
185.029	253.723	164.000
184.082	254.578	164.000
182.407	254.583	164.000
182.579	253.219	164.000
182.086	253.757	164.000
182.066	255.196	164.000
183.966	257.186	164.000
183.448	257.950	164.000
182.848	257.548	164.000
184.323	258.479	164.000
183.720	258.849	164.000
182.660	258.423	164.000
253.500	334.836	165.000
253.963	334.175	165.000
222.785	234.599	166.000
222.137	233.417	166.000
284.487	303.453	167.000
284.227	302.449	167.000
284.344	301.888	167.000
286.290	300.989	167.000
286.121	302.400	167.000
284.902	303.003	167.000
284.700	303.476	167.000
482.458	190.767	168.000
482.872	190.612	168.000
258.468	373.591	169.000
257.963	372.991	169.000
258.184	372.727	169.000
258.514	373.265	169.000
257.452	373.853	169.000
259.049	374.836	169.000
220.143	231.724	170.000
219.754	231.011	170.000
227.413	431.684	171.000
227.305	432.264	171.000
226.687	432.338	171.000
228.350	431.565	171.000
228.418	428.965	171.000
353.918	104.993	172.000
354.107	105.848	172.000
354.959	105.287	172.000
202.712	202.908	173.000
202.259	203.577	173.000
203.029	203.354	173.000
204.601	204.583	173.000
204.440	203.804	173.000
203.546	203.241	173.000
203.772	205.725	173.000
216.151	233.881	174.000
222.050	236.113	174.000
224.091	235.400	174.000
265.297	336.416	175.000
265.183	336.551	175.000
265.107	335.581	175.000
258.687	375.280	176.000
258.494	375.305	176.000
259.043	374.911	176.000
258.402	375.399	176.000
258.227	374.944	176.000
258.168	375.513	176.000
180.872	260.524	177.000
181.717	260.341	177.000
285.187	304.809	178.000
285.849	304.310	178.000
285.295	303.859	178.000
285.720	304.644	178.000
439.695	109.289	179.000
438.923	108.040	179.000
438.540	107.349	179.000
437.306	107.100	179.000
439.009	107.979	179.000
438.547	108.229	179.000
229.314	430.794	180.000
228.440	430.081	180.000
265.276	336.466	181.000
264.951	336.193	181.000
265.137	336.065	181.000
264.412	336.896	181.000
414.868	424.260	182.000
414.968	425.581	182.000
415.826	424.610	182.000
344.196	29.972	183.000
344.473	30.342	183.000
344.172	30.008	183.000
343.993	29.867	183.000
354.712	105.520	184.000
354.871	105.440	184.000
259.047	329.567	185.000
260.108	328.986	185.000
354.590	105.404	186.000
355.534	104.702	186.000
354.745	104.975	186.000
355.390	104.903	186.000
355.650	106.152	186.000
355.902	105.817	186.000
355.874	107.021	186.000
439.053	113.737	187.000
438.796	113.728	187.000
439.529	113.775	187.000
283.484	303.937	188.000
284.297	302.673	188.000
282.595	303.299	189.000
282.246	303.324	189.000
284.807	303.311	189.000
286.884	303.593	189.000
287.759	303.070	189.000
288.086	302.887	189.000
287.858	301.306	189.000
256.227	376.091	190.000
257.404	377.073	190.000
257.556	376.918	190.000
415.378	425.839	191.000
416.522	425.079	191.000
416.359	425.756	191.000
440.433	113.716	192.000
439.591	115.350	192.000
439.636	116.706	192.000
439.412	116.956	192.000
440.035	117.550	192.000
439.630	118.385	192.000
439.115	118.948	192.000
438.515	119.228	192.000
485.735	340.332	193.000
486.389	340.481	193.000
356.254	107.766	194.000
357.826	108.500	194.000
358.439	107.832	194.000
202.920	206.295	195.000
202.726	205.240	195.000
202.638	204.265	195.000
203.248	204.954	195.000
202.699	204.289	195.000
203.304	204.964	195.000
203.083	205.201	195.000
203.002	204.919	195.000
202.613	204.920	195.000
202.960	205.855	195.000
303.184	414.345	196.000
301.491	415.492	196.000
301.659	416.362	196.000
301.095	416.676	196.000
300.570	417.913	196.000
299.399	416.966	196.000
299.772	416.763	196.000
300.003	417.009	196.000
300.558	416.353	196.000
299.630	416.024	196.000
299.402	416.118	196.000
300.082	415.669	196.000
300.817	414.843	196.000
300.256	413.202	196.000
477.166	198.019	197.000
476.176	199.210	197.000
476.699	197.618	197.000
-31.938	209.085	198.000
-32.240	209.249	198.000
260.893	329.559	199.000
260.468	329.498	199.000
289.648	303.576	200.000
289.619	304.585	200.000
290.914	303.783	200.000
486.186	340.795	201.000
486.449	342.690	201.000
485.987	341.884	201.000
258.202	375.072	202.000
259.103	374.697	202.000
260.626	372.875	202.000
260.745	372.945	202.000
414.340	425.852	203.000
414.491	426.284	203.000
414.678	426.087	203.000
414.835	425.848	203.000
414.994	425.923	203.000
414.654	425.710	203.000
357.847	109.387	204.000
358.876	109.692	204.000
359.206	109.890	204.000
359.543	111.314	204.000
358.817	111.660	204.000
359.179	111.556	204.000
203.357	205.654	205.000
203.958	205.342	205.000
203.374	204.801	205.000
478.898	199.917	206.000
477.416	198.638	206.000
477.429	198.796	206.000
478.793	198.896	206.000
479.741	199.362	206.000
479.678	198.653	206.000
479.101	198.282	206.000
479.398	199.378	206.000
259.248	329.368	207.000
259.817	329.299	207.000
259.454	329.071	207.000
257.792	328.284	207.000
450.126	113.092	208.000
449.159	113.864	208.000
414.383	427.656	209.000
413.608	427.832	209.000
290.263	310.172	210.000
290.469	310.418	210.000
290.178	309.951	210.000
290.125	310.606	210.000
289.773	309.446	210.000
289.552	309.704	210.000
288.859	310.009	210.000
287.973	311.513	210.000
288.795	309.638	210.000
288.128	309.959	210.000
286.824	309.227	210.000
287.176	308.967	210.000
287.140	309.809	210.000
286.019	311.337	210.000
284.418	311.182	210.000
282.531	310.821	210.000
300.276	411.475	211.000
299.239	411.245	211.000
298.321	411.661	211.000
298.288	411.681	211.000
298.384	413.479	211.000
299.514	414.174	211.000
299.669	414.614	211.000
299.770	413.628	211.000
300.728	414.708	211.000
300.385	414.177	211.000
300.254	414.068	211.000
299.133	413.310	211.000
299.281	412.144	211.000
299.774	414.231	211.000
300.380	412.963	211.000
300.600	412.737	211.000
299.526	413.109	211.000
300.281	413.125	211.000
269.270	500.882	212.000
270.576	501.249	212.000
270.161	500.590	212.000
269.961	501.138	212.000
269.613	501.053	212.000
268.710	500.428	212.000
416.457	219.272	213.000
415.141	217.619	213.000
479.216	199.605	214.000
479.721	198.870	214.000
479.320	198.481	214.000
480.128	196.732	214.000
482.445	196.036	214.000
482.991	196.325	214.000
483.674	196.137	214.000
483.129	195.754	214.000
481.952	197.052	214.000
482.413	196.467	214.000
263.633	373.741	215.000
262.785	372.888	215.000
262.075	372.303	215.000
199.209	149.097	216.000
199.741	148.597	216.000
200.538	148.447	216.000
204.066	161.439	217.000
204.134	161.011	217.000
203.741	160.902	217.000
69.502	255.087	218.000
69.576	255.291	218.000
203.975	161.186	219.000
203.966	161.111	219.000
283.617	304.754	220.000
282.156	303.550	220.000
281.739	303.322	220.000
388.736	385.131	221.000
388.819	385.239	221.000
135.635	214.987	222.000
135.900	214.991	222.000
135.860	214.507	222.000
388.311	384.869	223.000
388.303	384.856	223.000
295.071	115.871	224.000
294.833	116.162	224.000
295.518	116.089	224.000
295.019	115.677	224.000
294.802	115.444	224.000
294.621	116.563	224.000
276.235	344.127	225.000
276.147	345.926	225.000
273.583	346.141	225.000
282.890	303.183	226.000
283.251	304.071	226.000
283.421	302.767	226.000
283.944	305.028	226.000
283.596	305.366	226.000
283.530	304.999	226.000
283.368	305.357	226.000
283.660	305.968	226.000
473.713	205.309	227.000
473.016	206.040	227.000
472.204	207.327	227.000
294.827	116.384	228.000
294.234	115.896	228.000
294.512	115.613	228.000
473.527	208.856	229.000
473.774	210.752	229.000
474.828	210.399	229.000
474.611	209.470	229.000
475.730	208.813	229.000
475.734	207.470	229.000
474.930	207.207	229.000
474.925	209.788	229.000
475.852	208.566	229.000
283.082	305.302	230.000
283.163	305.224	230.000
283.210	305.056	230.000
282.405	304.655	230.000
57.820	287.784	231.000
56.475	287.181	231.000
202.356	405.238	232.000
202.871	406.871	232.000
89.526	110.690	233.000
88.659	108.693	233.000
88.342	109.678	233.000
90.396	110.888	233.000
90.301	111.355	233.000
89.820	114.232	233.000
89.651	114.512	233.000
294.789	115.142	234.000
294.801	115.811	234.000
295.095	115.716	234.000
294.991	115.771	234.000
84.896	111.627	235.000
87.034	110.631	235.000
86.038	110.169	235.000
82.254	108.741	235.000
260.665	442.658	236.000
260.765	443.671	236.000
261.666	443.436	237.000
260.486	442.528	237.000
260.837	442.277	237.000
258.671	441.151	237.000
257.537	442.382	237.000
258.060	442.241	237.000
274.809	241.400	238.000
275.687	239.424	238.000
385.690	32.314	239.000
383.937	30.413	239.000
384.159	31.271	239.000
411.818	176.821	240.000
411.480	176.899	240.000
411.961	176.720	240.000
219.564	222.694	241.000
219.636	221.776	241.000
256.829	442.490	242.000
257.095	442.221	242.000
257.257	441.498	242.000
257.361	440.711	242.000
257.372	441.266	242.000
256.062	441.062	242.000
256.461	441.364	242.000
256.175	440.875	242.000
256.218	439.760	242.000
255.638	439.950	242.000
255.876	440.206	242.000
257.942	440.614	242.000
257.371	441.943	242.000
413.136	175.415	243.000
412.249	175.994	243.000
412.619	176.515	243.000
221.574	223.003	244.000
221.559	222.531	244.000
221.462	222.428	244.000
220.743	222.520	244.000
186.150	194.400	245.000
187.328	194.521	245.000
187.684	193.523	245.000
187.471	195.015	245.000
188.262	194.529	245.000
187.531	195.177	245.000
276.546	242.611	246.000
276.281	242.178	246.000
268.612	242.703	246.000
194.829	206.495	247.000
194.644	206.635	247.000
194.690	206.973	247.000
194.670	206.659	247.000
194.786	206.577	247.000
194.827	206.528	247.000
194.784	206.731	247.000
194.324	206.507	247.000
194.203	206.613	247.000
194.338	206.960	247.000
194.500	206.855	247.000
194.542	206.964	247.000
-13.283	162.927	248.000
-12.537	163.469	248.000
-12.595	164.920	248.000
-13.372	164.494	248.000
-14.110	164.878	248.000
-13.475	165.082	248.000
223.825	129.343	249.000
224.028	129.117	249.000
142.362	193.962	250.000
141.970	193.954	250.000
141.094	192.343	250.000
87.858	257.862	251.000
87.889	257.548	251.000
87.833	257.740	251.000
87.806	257.606	251.000
87.803	257.304	251.000
87.800	257.405	251.000
87.774	257.671	251.000
87.592	257.365	251.000
87.752	257.540	251.000
87.797	257.678	251.000
87.743	257.465	251.000
194.465	206.900	252.000
194.585	207.069	252.000
194.181	206.793	252.000
194.112	206.232	252.000
228.185	194.324	253.000
228.746	195.172	253.000
228.873	196.322	253.000
228.939	196.744	253.000
378.640	94.555	254.000
377.815	92.722	254.000
377.250	92.376	254.000
377.787	92.360	254.000
377.990	91.144	254.000
378.746	91.227	254.000
378.423	91.345	254.000
378.472	90.996	254.000
378.404	92.244	254.000
378.663	93.580	254.000
378.932	93.617	254.000
380.004	94.228	254.000
380.146	94.272	254.000
380.305	94.415	254.000
380.918	94.863	254.000
381.432	95.537	254.000
382.145	95.879	254.000
382.097	95.421	254.000
382.997	95.086	254.000
215.266	246.012	255.000
214.847	246.242	255.000
215.070	245.956	255.000
216.314	245.226	255.000
217.063	245.318	255.000
216.759	246.077	255.000
217.012	246.161	255.000
216.451	245.806	255.000
216.650	245.825	255.000
411.537	97.484	256.000
412.005	97.306	256.000
237.472	263.399	257.000
237.640	263.782	257.000
236.830	263.362	257.000
236.733	263.337	257.000
235.726	264.598	257.000
235.136	265.828	257.000
235.190	267.363	257.000
235.570	267.360	257.000
235.748	267.526	257.000
235.776	266.524	257.000
235.779	266.747	257.000
236.317	266.209	257.000
405.073	192.300	258.000
404.334	193.553	258.000
405.592	193.277	258.000
406.907	192.911	258.000
405.913	192.604	258.000
405.865	192.779	258.000
406.845	190.767	258.000
407.546	190.579	258.000
408.898	189.303	258.000
409.651	188.945	258.000
408.445	188.674	258.000
408.474	188.942	258.000
408.728	187.866	258.000
408.720	188.709	258.000
410.704	189.227	258.000
410.166	188.944	258.000
408.272	191.001	258.000
406.879	192.285	258.000
406.326	194.347	258.000
460.678	167.182	259.000
460.538	168.850	259.000
461.258	170.619	259.000
277.330	320.216	260.000
277.433	320.057	260.000
276.487	319.419	260.000
296.385	341.999	261.000
294.599	342.516	261.000
295.518	345.113	261.000
296.338	345.315	261.000
295.520	344.126	261.000
296.535	344.450	261.000
297.595	347.002	261.000
170.613	466.000	262.000
170.788	465.986	262.000
170.809	465.882	262.000
170.513	466.139	262.000
170.650	466.066	262.000
170.821	465.688	262.000
170.406	466.368	262.000
170.870	465.913	262.000
170.440	466.073	262.000
214.190	442.586	263.000
214.177	442.587	263.000
527.115	206.610	264.000
526.206	207.076	264.000
526.208	207.022	264.000
526.744	207.155	264.000
201.414	488.899	265.000
202.021	489.436	265.000
202.591	489.959	265.000
202.637	489.781	265.000
202.551	490.097	265.000
202.706	489.914	265.000
338.812	401.727	266.000
338.204	402.035	266.000
337.474	401.384	266.000
557.207	240.283	267.000
557.167	240.415	267.000
200.890	527.388	268.000
200.630	526.746	268.000
199.873	527.586	268.000
200.218	527.890	268.000
200.496	528.030	268.000
200.480	528.219	268.000
199.969	526.872	268.000
200.307	527.784	268.000
200.427	527.456	268.000
201.530	527.837	268.000
201.101	526.981	268.000
201.157	527.567	268.000
201.041	527.146	268.000
201.247	527.800	268.000
200.450	527.500	268.000
306.947	453.593	269.000
307.014	453.282	269.000
307.438	452.906	269.000
307.187	452.037	269.000
306.198	452.217	269.000
307.085	452.932	269.000
307.866	452.414	269.000
307.891	452.787	269.000
307.557	452.027	269.000
395.310	411.496	270.000
395.201	411.653	270.000
395.116	411.779	270.000
395.192	413.186	270.000
264.432	115.747	271.000
263.721	116.532	271.000
264.756	116.061	271.000
264.293	117.264	271.000
264.216	117.109	271.000
264.136	115.392	271.000
264.074	116.202	271.000
262.731	115.775	271.000
394.360	40.807	272.000
394.744	41.606	272.000
395.284	41.203	272.000
395.274	41.295	272.000
396.014	41.212	272.000
395.898	40.606	272.000
396.112	40.275	272.000
246.770	194.750	273.000
246.525	194.167	273.000
246.885	192.668	273.000
247.674	193.194	273.000
247.091	193.246	273.000
247.597	373.334	274.000
248.569	374.181	274.000
248.510	373.427	274.000
546.073	324.238	275.000
545.688	322.925	275.000
544.836	321.626	275.000
-19.766	258.747	276.000
-18.761	259.049	276.000
-18.443	259.670	276.000
-18.311	259.853	276.000
-19.025	259.591	276.000
-18.630	259.167	276.000
-18.491	258.960	276.000
-19.161	259.690	276.000
131.128	166.763	277.000
131.630	165.939	277.000
130.803	165.922	277.000
131.249	166.539	277.000
131.433	166.627	277.000
129.726	165.959	277.000
128.981	165.518	277.000
232.984	129.287	278.000
233.246	128.849	278.000
260.259	133.607	279.000
260.253	133.750	279.000
260.440	133.205	279.000
260.048	133.242	279.000
259.315	134.318	279.000
259.086	134.538	279.000
258.136	133.599	279.000
258.661	133.265	279.000
259.377	132.957	279.000
258.893	132.098	279.000
432.219	111.696	280.000
433.008	111.521	280.000
433.323	111.090	280.000
433.025	110.712	280.000
432.096	110.671	280.000
431.996	109.074	280.000
433.388	108.933	280.000
305.728	222.956	281.000
305.913	222.395	281.000
306.812	222.539	281.000
503.128	153.194	282.000
503.467	153.092	282.000
458.305	196.105	283.000
458.349	196.036	283.000
517.278	196.496	284.000
517.559	196.920	284.000
518.622	197.498	284.000
235.028	433.904	285.000
235.756	433.584	285.000
367.054	366.200	286.000
367.217	366.303	286.000
367.619	366.621	286.000
367.541	366.191	286.000
368.402	366.014	286.000
368.195	365.459	286.000
368.118	364.452	286.000
367.943	365.055	286.000
367.632	365.663	286.000
366.848	364.731	286.000
366.051	364.211	286.000
339.084	55.507	287.000
339.319	56.140	287.000
106.192	277.793	288.000
105.678	276.622	288.000
105.305	274.881	288.000
404.361	68.404	289.000
404.779	68.563	289.000
404.202	68.937	289.000
404.563	69.010	289.000
404.301	69.311	289.000
179.043	270.327	290.000
178.734	269.876	290.000
177.964	268.979	290.000
178.286	268.921	290.000
179.034	268.716	290.000
481.760	137.203	291.000
481.315	137.912	291.000
496.219	225.112	292.000
494.820	224.989	292.000
493.782	224.276	292.000
494.687	225.817	292.000
494.789	226.831	292.000
495.126	226.329	292.000
507.659	275.369	293.000
508.476	275.438	293.000
557.295	240.648	294.000
557.005	240.372	294.000
556.934	240.076	294.000
557.359	240.617	294.000
14.499	166.039	295.000
14.165	165.978	295.000
387.077	161.879	296.000
386.562	161.644	296.000
386.281	162.432	296.000
386.543	161.789	296.000
385.977	161.190	296.000
458.366	195.145	297.000
456.880	197.282	297.000
455.962	198.590	297.000
456.277	197.900	297.000
249.129	375.260	298.000
248.216	374.553	298.000
247.045	374.728	298.000
247.764	374.737	298.000
248.080	373.464	298.000
247.468	373.607	298.000
247.801	373.570	298.000
248.389	374.341	298.000
473.951	353.027	299.000
474.006	353.092	299.000
473.535	353.499	299.000
473.557	353.168	299.000
395.558	414.283	300.000
394.813	413.814	300.000
394.427	413.953	300.000
394.703	413.936	300.000
394.592	413.846	300.000
394.413	414.133	300.000
394.160	414.179	300.000
394.447	414.256	300.000
512.129	348.745	301.000
512.134	347.359	301.000
511.995	346.418	301.000
511.723	346.444	301.000
511.504	345.340	301.000
106.943	165.085	302.000
106.198	165.121	302.000
254.600	99.320	303.000
255.138	99.348	303.000
254.973	99.162	303.000
290.482	215.166	304.000
290.016	215.167	304.000
290.175	215.394	304.000
290.084	215.311	304.000
290.067	215.300	304.000
289.699	214.757	304.000
290.431	215.095	304.000
206.446	319.027	305.000
205.601	320.895	305.000
206.467	322.069	305.000
206.286	322.568	305.000
472.883	131.395	306.000
472.562	131.617	306.000
471.521	131.011	306.000
544.279	323.013	307.000
544.768	322.382	307.000
544.683	323.015	307.000
544.822	323.007	307.000
545.194	322.057	307.000
545.387	322.370	307.000
107.810	273.341	308.000
106.574	274.520	308.000
107.303	274.442	308.000
108.575	275.111	308.000
108.855	276.711	308.000
110.540	277.565	308.000
111.935	279.304	308.000
111.548	280.740	308.000
112.667	278.946	308.000
247.026	193.670	309.000
247.519	193.325	309.000
247.044	193.353	309.000
246.672	193.730	309.000
169.424	357.804	310.000
169.311	358.151	310.000
169.841	359.067	310.000
169.794	358.926	310.000
169.360	358.405	310.000
-12.872	164.365	311.000
-12.533	164.057	311.000
-13.361	165.004	311.000
480.200	136.702	312.000
480.115	136.453	312.000
480.010	136.125	312.000
481.133	135.972	312.000
481.515	135.127	312.000
481.461	136.168	312.000
482.428	138.027	312.000
481.362	139.066	312.000
480.578	138.118	312.000
480.568	137.166	312.000
480.806	137.354	312.000
479.786	137.151	312.000
479.956	136.722	312.000
479.701	137.069	312.000
410.303	429.372	313.000
409.171	430.938	313.000
428.273	149.503	314.000
428.233	149.738	314.000
411.391	93.148	315.000
411.052	93.728	315.000
410.484	93.402	315.000
408.959	92.764	315.000
218.703	245.398	316.000
218.055	245.552	316.000
218.774	246.137	316.000
219.118	246.497	316.000
219.164	246.602	316.000
218.998	247.119	316.000
217.327	246.229	316.000
502.621	152.242	317.000
501.047	152.751	317.000
500.690	153.234	317.000
498.568	153.253	317.000
497.931	154.592	317.000
497.311	154.000	317.000
259.999	357.070	318.000
260.461	356.454	318.000
170.179	466.148	319.000
169.759	466.176	319.000
169.970	465.924	319.000
305.530	452.149	320.000
305.178	452.338	320.000
306.003	452.678	320.000
255.376	99.744	321.000
255.406	99.780	321.000
263.841	114.925	322.000
263.994	115.107	322.000
264.634	114.066	322.000
404.055	69.296	323.000
404.570	69.073	323.000
404.974	69.157	323.000
404.546	69.172	323.000
403.618	69.400	323.000
403.935	69.158	323.000
404.819	68.930	323.000
405.032	68.963	323.000
405.362	69.882	323.000
405.341	69.631	323.000
405.406	69.449	323.000
405.159	69.397	323.000
404.956	69.191	323.000
399.942	137.722	324.000
399.655	137.332	324.000
400.115	137.204	324.000
269.180	351.665	325.000
269.391	352.010	325.000
269.803	353.288	325.000
270.372	352.973	325.000
270.198	353.272	325.000
268.780	354.349	325.000
267.735	354.370	325.000
267.794	353.958	325.000
269.192	354.142	325.000
268.925	355.152	325.000
268.269	356.279	325.000
267.998	357.365	325.000
266.571	357.208	325.000
127.892	166.778	326.000
129.783	167.316	326.000
129.312	167.969	326.000
129.518	167.748	326.000
131.283	167.320	326.000
131.796	167.416	326.000
131.351	168.096	326.000
131.803	168.096	326.000
132.317	166.857	326.000
178.801	269.738	327.000
177.641	268.863	327.000
178.217	267.973	327.000
178.331	267.668	327.000
178.731	266.737	327.000
179.021	266.700	327.000
179.491	266.042	327.000
179.110	267.101	327.000
428.329	150.297	328.000
428.351	150.331	328.000
428.302	150.019	328.000
517.443	198.161	329.000
515.954	199.685	329.000
235.825	435.859	330.000
236.471	434.800	330.000
454.669	331.965	331.000
454.445	332.279	331.000
453.376	331.758	331.000
454.544	330.767	331.000
454.388	330.794	331.000
454.237	329.770	331.000
455.353	330.288	331.000
455.737	330.144	331.000
455.322	330.372	331.000
454.503	330.159	331.000
-20.351	259.294	332.000
-19.670	258.172	332.000
492.088	225.947	333.000
492.121	225.476	333.000
522.301	208.519	334.000
523.058	208.397	334.000
257.445	546.470	335.000
255.735	546.599	335.000
7.787	154.813	336.000
8.558	154.400	336.000
66.115	246.263	337.000
67.476	245.706	337.000
164.423	270.739	338.000
164.024	271.289	338.000
162.990	272.371	338.000
395.621	149.136	339.000
395.574	149.377	339.000
307.838	228.167	340.000
306.627	229.077	340.000
248.607	374.140	341.000
247.788	374.850	341.000
365.253	363.905	342.000
364.860	363.553	342.000
365.618	363.757	342.000
366.578	364.381	342.000
366.359	364.295	342.000
394.437	413.948	343.000
394.571	413.965	343.000
394.751	414.269	343.000
394.582	413.695	343.000
394.476	413.943	343.000
394.678	414.213	343.000
394.098	413.860	343.000
394.650	414.326	343.000
394.543	414.307	343.000
393.939	413.704	343.000
392.742	414.277	343.000
392.187	413.828	343.000
392.271	413.685	343.000
-13.374	162.672	344.000
-13.510	163.861	344.000
-12.774	164.254	344.000
-12.770	165.030	344.000
-13.361	166.097	344.000
-13.584	165.738	344.000
233.607	115.680	345.000
235.092	115.628	345.000
233.186	115.188	345.000
404.813	91.269	346.000
403.944	89.347	346.000
404.900	89.771	346.000
405.915	88.942	346.000
557.307	240.342	347.000
557.158	240.625	347.000
557.110	240.202	347.000
556.890	240.528	347.000
555.163	240.255	347.000
544.685	323.708	348.000
544.510	325.077	348.000
545.059	325.390	348.000
545.809	326.246	348.000
8.600	155.400	349.000
8.241	154.494	349.000
8.413	153.793	349.000
8.345	154.684	349.000
236.558	263.718	350.000
237.296	264.256	350.000
237.480	263.763	350.000
238.518	264.260	350.000
239.029	262.719	350.000
239.295	262.911	350.000
239.382	263.232	350.000
240.047	263.968	350.000
240.370	263.557	350.000
497.711	154.061	351.000
497.987	154.037	351.000
497.852	154.112	351.000
497.769	154.271	351.000
497.620	154.013	351.000
247.485	373.269	352.000
247.781	374.425	352.000
246.728	375.211	352.000
245.623	375.832	352.000
238.816	435.392	353.000
238.750	434.486	353.000
238.819	434.914	353.000
306.573	452.295	354.000
306.264	451.936	354.000
408.487	427.829	355.000
407.271	429.043	355.000
408.206	428.881	355.000
408.659	429.682	355.000
408.908	429.248	355.000
434.274	110.662	356.000
436.640	110.469	356.000
436.297	109.882	356.000
435.727	109.210	356.000
434.782	109.556	356.000
86.755	237.459	357.000
87.067	239.078	357.000
86.595	241.326	357.000
87.309	242.855	357.000
87.581	243.169	357.000
456.670	195.759	358.000
457.843	195.900	358.000
173.971	494.888	359.000
174.437	494.513	359.000
173.175	495.338	359.000
173.082	494.733	359.000
357.778	191.525	360.000
358.067	191.338	360.000
358.025	192.832	360.000
305.054	453.551	361.000
305.794	453.296	361.000
305.492	453.704	361.000
394.087	71.047	362.000
393.589	70.258	362.000
393.897	68.730	362.000
393.472	68.609	362.000
393.207	69.856	362.000
393.579	67.319	362.000
210.265	428.762	363.000
209.850	427.763	363.000
8.247	154.546	364.000
8.467	155.660	364.000
7.991	155.962	364.000
8.861	157.297	364.000
8.613	158.788	364.000
7.950	159.617	364.000
7.385	159.028	364.000
7.793	157.546	364.000
131.512	165.551	365.000
133.482	165.870	365.000
133.596	165.583	365.000
110.049	283.892	366.000
111.228	282.055	366.000
113.736	280.401	366.000
183.149	483.675	367.000
182.687	483.649	367.000
304.994	453.005	368.000
306.896	453.349	368.000
56.439	138.894	369.000
55.872	137.753	369.000
87.265	243.733	370.000
82.775	242.735	370.000
87.937	245.809	370.000
87.146	244.391	370.000
238.965	433.155	371.000
238.342	434.273	371.000
236.766	434.225	371.000
173.612	494.286	372.000
173.340	494.212	372.000
174.119	494.576	372.000
173.638	494.560	372.000
174.242	494.908	372.000
174.561	494.499	372.000
174.157	494.807	372.000
174.166	494.534	372.000
174.326	495.011	372.000
174.177	494.487	372.000
174.217	495.082	372.000
174.208	494.787	372.000
173.692	494.781	372.000
173.803	494.701	372.000
555.036	239.134	373.000
554.242	238.383	373.000
554.360	238.603	373.000
454.117	332.326	374.000
454.847	333.053	374.000
403.631	69.936	375.000
403.792	69.432	375.000
317.962	290.772	376.000
318.736	291.861	376.000
318.610	291.637	376.000
317.964	291.382	376.000
251.429	443.019	377.000
252.355	442.973	377.000
253.248	443.690	377.000
255.215	445.864	377.000
255.650	444.661	377.000
255.234	445.701	377.000
411.694	427.605	378.000
411.358	428.600	378.000
411.049	428.117	378.000
410.433	428.239	378.000
231.026	384.098	379.000
231.316	384.416	379.000
392.438	413.420	380.000
391.589	413.452	380.000
234.033	435.087	381.000
233.931	434.064	381.000
234.368	435.624	381.000
233.806	433.982	381.000
522.256	208.825	382.000
521.650	210.175	382.000
437.443	103.811	383.000
437.189	104.441	383.000
422.113	100.528	384.000
420.346	100.643	384.000
421.005	100.311	384.000
421.793	99.953	384.000
420.656	97.745	384.000
422.097	97.787	384.000
421.607	97.393	384.000
420.420	97.659	384.000
420.047	98.195	384.000
420.157	97.533	384.000
420.135	96.435	384.000
420.271	96.190	384.000
317.565	289.987	385.000
317.889	290.757	385.000
319.150	289.703	385.000
232.610	434.423	386.000
233.935	435.446	386.000
255.100	446.211	387.000
257.403	444.758	387.000
257.700	444.114	387.000
257.434	444.933	387.000
257.129	445.617	387.000
257.568	445.090	387.000
256.955	444.015	387.000
70.544	219.639	388.000
70.385	219.245	388.000
69.981	219.192	388.000
69.559	218.425	388.000
70.128	218.811	388.000
411.869	425.623	389.000
411.893	424.962	389.000
170.487	280.220	390.000
170.347	280.109	390.000
460.300	366.269	391.000
460.126	366.053	391.000
460.432	366.036	391.000
460.368	366.306	391.000
459.879	366.105	391.000
459.347	368.261	391.000
319.133	289.650	392.000
318.758	290.221	392.000
318.238	289.674	392.000
317.929	289.800	392.000
318.081	290.223	392.000
411.580	426.421	393.000
[truncated: 14,568 more rows]
