# Supplementary material for: The transpeptidase PBP2 governs initial localization and activity of the major cell-wall synthesis machinery in E. coli
Source: eLife. 2020 Feb 20;9:e50629. doi: 10.7554/eLife.50629 (PMC7089770; doi:10.7554/eLife.50629)
Supplement: Source data 1. [file elife-50629-data1.zip › data/fast/PAmCherry/RodZdepl6h_4.txt]

X Y ID
42.464	116.330	1.000
42.756	116.228	1.000
42.627	116.099	1.000
42.650	116.041	1.000
42.407	116.256	1.000
42.731	115.878	1.000
42.257	116.071	1.000
42.680	116.262	1.000
42.584	115.926	1.000
42.486	115.662	1.000
205.433	163.290	2.000
205.509	163.639	2.000
203.171	82.563	3.000
203.304	82.623	3.000
203.348	82.476	3.000
203.817	82.237	3.000
203.369	81.239	3.000
203.406	81.421	3.000
203.510	81.211	3.000
202.888	81.931	3.000
202.533	81.834	3.000
202.913	82.608	3.000
202.433	81.694	3.000
203.596	81.828	3.000
202.417	81.636	3.000
202.501	82.811	3.000
203.114	82.719	3.000
203.437	83.310	3.000
203.930	83.704	3.000
203.182	83.530	3.000
202.686	83.559	3.000
202.018	84.137	3.000
201.852	82.460	3.000
200.643	83.329	3.000
225.043	165.699	4.000
225.458	165.877	4.000
225.441	166.202	4.000
225.052	166.469	4.000
285.585	240.052	5.000
285.939	240.588	5.000
285.979	240.518	5.000
287.140	240.858	5.000
286.832	241.467	5.000
287.440	240.791	5.000
287.743	240.275	5.000
311.085	238.379	6.000
310.619	238.334	6.000
310.442	239.688	6.000
310.143	240.407	6.000
331.374	274.648	7.000
331.061	275.721	7.000
321.253	201.638	8.000
321.590	200.404	8.000
320.377	200.419	8.000
320.516	201.109	8.000
320.403	201.268	8.000
358.439	173.820	9.000
358.302	173.773	9.000
358.216	173.380	9.000
358.290	173.476	9.000
358.707	173.350	9.000
358.904	173.381	9.000
358.834	173.956	9.000
358.929	173.800	9.000
359.337	173.525	9.000
359.181	172.846	9.000
359.637	173.073	9.000
359.529	173.303	9.000
359.443	173.240	9.000
359.578	173.421	9.000
359.458	172.935	9.000
359.319	173.080	9.000
359.327	172.899	9.000
359.060	172.466	9.000
359.793	173.166	9.000
359.968	173.172	9.000
360.128	173.018	9.000
359.657	173.564	9.000
359.031	173.511	9.000
360.644	173.349	9.000
360.222	172.831	9.000
360.859	172.936	9.000
360.375	173.459	9.000
361.499	173.534	9.000
361.058	173.284	9.000
361.277	172.685	9.000
388.105	87.242	10.000
388.140	87.901	10.000
388.382	87.748	10.000
388.192	88.340	10.000
388.293	87.152	10.000
388.586	87.733	10.000
388.424	87.956	10.000
388.106	87.395	10.000
385.820	35.396	11.000
386.026	35.539	11.000
385.123	37.000	11.000
383.464	38.160	11.000
383.838	38.985	11.000
383.945	38.522	11.000
420.748	258.576	12.000
421.133	258.493	12.000
420.778	258.519	12.000
420.632	258.534	12.000
421.100	258.600	12.000
417.818	163.401	13.000
417.993	163.491	13.000
417.573	163.846	13.000
417.594	163.891	13.000
417.870	163.864	13.000
417.589	163.624	13.000
119.212	44.917	14.000
119.158	44.945	14.000
118.987	45.365	14.000
119.354	44.849	14.000
120.187	45.004	14.000
119.804	44.537	14.000
120.490	44.595	14.000
121.430	44.969	14.000
128.406	83.431	15.000
128.573	82.152	15.000
317.533	276.374	16.000
316.829	276.286	16.000
443.834	164.895	17.000
444.325	165.268	17.000
443.847	165.099	17.000
443.890	165.189	17.000
444.164	164.880	17.000
443.831	165.219	17.000
443.688	164.741	17.000
444.277	163.953	17.000
444.147	164.688	17.000
444.350	164.394	17.000
444.822	164.075	17.000
164.806	189.993	18.000
165.026	189.664	18.000
165.275	189.675	18.000
268.304	233.530	19.000
267.948	233.053	19.000
268.501	233.442	19.000
267.227	233.366	19.000
266.159	233.640	19.000
266.708	233.847	19.000
267.489	233.910	19.000
266.683	234.590	19.000
265.644	235.410	19.000
288.299	320.704	20.000
289.095	320.959	20.000
260.551	88.765	21.000
260.046	88.564	21.000
261.561	87.758	21.000
261.212	86.627	21.000
261.240	86.558	21.000
260.459	86.430	21.000
259.666	86.437	21.000
258.558	88.674	21.000
258.826	87.670	21.000
258.786	89.071	21.000
293.646	260.806	22.000
293.166	260.533	22.000
292.970	260.253	22.000
167.870	60.213	23.000
167.725	60.164	23.000
167.675	60.054	23.000
168.098	59.576	23.000
168.764	58.680	23.000
167.944	58.744	23.000
167.350	58.696	23.000
167.932	58.756	23.000
168.761	58.495	23.000
168.154	58.769	23.000
168.108	59.420	23.000
168.063	59.113	23.000
167.378	59.166	23.000
166.755	59.379	23.000
166.822	58.880	23.000
165.884	59.334	23.000
167.468	58.979	23.000
167.410	59.049	23.000
167.213	58.483	23.000
167.555	58.311	23.000
167.719	58.421	23.000
167.413	58.430	23.000
165.800	58.790	23.000
165.823	59.019	23.000
166.124	59.111	23.000
165.454	59.359	23.000
166.307	59.117	23.000
165.559	59.165	23.000
164.829	59.506	23.000
165.519	59.217	23.000
165.094	59.453	23.000
165.364	59.366	23.000
165.184	59.510	23.000
165.030	59.463	23.000
266.277	128.303	24.000
266.273	127.882	24.000
266.115	128.338	24.000
266.745	128.629	24.000
267.077	128.316	24.000
267.394	128.900	24.000
267.705	128.684	24.000
268.039	128.902	24.000
267.635	128.557	24.000
267.283	128.819	24.000
267.020	128.439	24.000
266.785	128.737	24.000
267.393	128.119	24.000
269.425	128.042	24.000
269.315	128.725	24.000
269.294	128.015	24.000
269.771	128.196	24.000
269.562	128.105	24.000
269.855	127.469	24.000
270.153	126.872	24.000
270.242	126.723	24.000
270.266	126.598	24.000
269.815	126.956	24.000
270.090	127.462	24.000
270.099	127.309	24.000
269.158	127.438	24.000
268.390	127.625	24.000
330.546	15.819	25.000
330.849	14.789	25.000
182.891	57.859	26.000
182.471	57.739	26.000
330.476	276.691	27.000
331.956	275.909	27.000
331.990	277.784	27.000
331.243	278.276	27.000
330.399	278.133	27.000
329.307	277.433	27.000
330.037	278.860	27.000
329.988	279.906	27.000
330.002	279.744	27.000
329.757	278.233	27.000
330.726	278.204	27.000
329.627	278.145	27.000
384.844	184.874	28.000
385.496	183.872	28.000
385.064	184.557	28.000
53.182	380.985	29.000
55.185	379.423	29.000
204.483	163.071	30.000
204.280	162.910	30.000
252.258	249.744	31.000
252.148	249.526	31.000
252.733	249.879	31.000
252.579	249.920	31.000
253.063	250.089	31.000
253.464	250.208	31.000
253.568	250.101	31.000
253.666	250.864	31.000
253.984	250.908	31.000
254.594	251.063	31.000
254.698	251.222	31.000
255.117	251.185	31.000
255.028	251.224	31.000
255.084	251.476	31.000
254.758	251.588	31.000
254.379	251.557	31.000
254.509	251.404	31.000
254.052	251.756	31.000
253.723	252.243	31.000
253.817	252.222	31.000
253.705	251.619	31.000
253.800	251.471	31.000
253.415	250.719	31.000
253.104	250.834	31.000
253.025	250.472	31.000
253.198	251.471	31.000
253.508	251.349	31.000
253.595	251.206	31.000
253.211	250.684	31.000
253.057	250.791	31.000
386.986	166.607	32.000
386.972	167.262	32.000
386.449	167.013	32.000
387.176	167.551	32.000
386.710	167.958	32.000
387.154	169.208	32.000
225.106	166.296	33.000
224.901	166.183	33.000
225.243	166.972	33.000
224.787	166.295	33.000
292.325	259.917	34.000
292.078	260.941	34.000
319.754	200.650	35.000
320.087	200.808	35.000
421.271	258.679	36.000
420.837	258.849	36.000
420.509	258.836	36.000
448.049	144.420	37.000
448.876	144.101	37.000
310.444	240.670	38.000
310.375	241.301	38.000
415.595	139.963	39.000
415.681	140.276	39.000
414.280	139.843	39.000
413.293	140.005	39.000
414.068	140.020	39.000
414.355	139.295	39.000
412.651	139.396	39.000
111.342	47.209	40.000
110.844	48.691	40.000
184.812	210.513	41.000
184.641	210.398	41.000
182.248	209.214	41.000
182.486	207.277	41.000
182.920	206.538	41.000
204.683	163.426	42.000
205.086	162.328	42.000
205.221	161.882	42.000
204.614	162.431	42.000
204.687	162.428	42.000
204.793	162.808	42.000
205.670	162.041	42.000
206.032	162.437	42.000
206.437	162.987	42.000
206.092	163.346	42.000
206.541	163.302	42.000
206.953	163.957	42.000
206.975	162.983	42.000
206.793	162.946	42.000
206.921	162.630	42.000
205.870	163.283	42.000
205.759	163.088	42.000
205.440	162.297	42.000
205.230	162.134	42.000
204.922	162.672	42.000
204.990	162.353	42.000
204.692	162.601	42.000
204.478	163.049	42.000
204.264	162.542	42.000
337.388	217.330	43.000
337.091	219.371	43.000
337.483	220.946	43.000
338.299	220.631	43.000
383.787	37.284	44.000
384.147	36.370	44.000
384.352	36.046	44.000
426.668	137.137	45.000
427.242	137.409	45.000
427.963	137.474	45.000
427.279	136.608	45.000
434.833	152.948	46.000
434.533	152.030	46.000
153.038	144.950	47.000
153.030	146.669	47.000
152.513	147.724	47.000
153.479	146.982	47.000
153.880	147.179	47.000
204.741	220.019	48.000
204.442	219.270	48.000
204.846	218.909	48.000
205.207	219.059	48.000
205.564	219.151	48.000
206.272	219.215	48.000
205.298	219.910	48.000
205.168	219.730	48.000
204.986	219.515	48.000
204.368	219.861	48.000
203.952	220.935	48.000
204.196	220.824	48.000
204.146	221.519	48.000
203.743	220.713	48.000
204.306	221.283	48.000
320.200	200.578	49.000
318.988	199.431	49.000
318.747	199.166	49.000
448.920	143.899	50.000
448.959	144.303	50.000
449.154	145.397	50.000
50.725	165.431	51.000
50.869	165.351	51.000
328.966	26.666	52.000
328.831	26.238	52.000
329.371	25.393	52.000
329.082	26.129	52.000
330.006	16.544	53.000
328.759	16.288	53.000
385.213	184.167	54.000
385.092	184.197	54.000
385.449	184.262	54.000
385.586	183.991	54.000
384.984	184.512	54.000
385.278	183.908	54.000
384.935	184.344	54.000
421.024	259.542	55.000
420.973	259.551	55.000
421.570	259.201	55.000
421.187	260.206	55.000
33.464	211.662	56.000
34.000	212.015	56.000
42.643	116.036	57.000
42.487	116.220	57.000
273.170	30.004	58.000
272.249	29.590	58.000
317.221	276.584	59.000
317.354	276.426	59.000
421.409	220.604	60.000
420.250	219.887	60.000
433.894	150.987	61.000
433.822	151.433	61.000
433.716	152.111	61.000
432.940	151.619	61.000
173.260	135.782	62.000
172.441	135.235	62.000
173.348	134.063	62.000
173.626	133.990	62.000
173.573	134.603	62.000
386.655	166.912	63.000
386.090	167.746	63.000
385.751	168.219	63.000
385.664	168.411	63.000
385.746	167.587	63.000
385.620	168.010	63.000
385.963	168.270	63.000
386.147	167.709	63.000
385.867	168.488	63.000
388.601	87.672	64.000
388.861	87.471	64.000
388.768	87.471	64.000
384.072	34.165	65.000
383.133	34.982	65.000
383.019	34.872	65.000
383.257	36.025	65.000
383.454	37.251	65.000
380.807	37.369	65.000
427.124	137.304	66.000
427.670	137.297	66.000
445.413	163.168	67.000
444.341	164.023	67.000
444.976	164.703	67.000
449.940	145.597	68.000
450.816	145.882	68.000
194.499	70.841	69.000
193.820	71.012	69.000
224.480	165.492	70.000
225.072	165.177	70.000
225.320	165.425	70.000
224.879	165.720	70.000
228.329	118.233	71.000
228.293	117.467	71.000
227.735	117.889	71.000
228.095	118.062	71.000
272.401	57.504	72.000
273.043	58.137	72.000
317.857	276.531	73.000
317.321	276.315	73.000
328.827	17.206	74.000
328.974	16.935	74.000
363.228	154.425	75.000
364.052	154.084	75.000
153.486	147.049	76.000
153.788	148.219	76.000
153.750	148.280	76.000
153.728	148.507	76.000
152.230	149.423	76.000
152.313	149.703	76.000
152.389	150.234	76.000
412.129	141.118	77.000
411.429	141.873	77.000
410.182	142.005	77.000
409.327	141.536	77.000
409.529	140.902	77.000
409.818	141.609	77.000
411.310	141.696	77.000
412.745	142.068	77.000
412.263	141.703	77.000
412.787	142.839	77.000
412.659	143.741	77.000
413.149	144.463	77.000
49.953	165.767	78.000
50.955	165.074	78.000
50.566	164.978	78.000
141.586	107.570	79.000
141.796	107.500	79.000
141.320	107.950	79.000
141.558	107.570	79.000
354.598	69.899	80.000
354.801	69.615	80.000
355.259	71.659	80.000
356.082	70.912	80.000
355.667	71.726	80.000
355.844	70.740	80.000
355.195	71.170	80.000
355.208	71.463	80.000
354.479	71.609	80.000
354.917	72.218	80.000
368.222	129.760	81.000
367.566	129.056	81.000
368.031	129.439	81.000
367.455	128.457	81.000
367.499	128.741	81.000
388.746	87.323	82.000
388.350	87.434	82.000
388.581	87.980	82.000
388.718	87.797	82.000
388.594	87.796	82.000
388.566	87.959	82.000
388.744	88.460	82.000
427.636	137.223	83.000
427.891	137.157	83.000
427.391	137.942	83.000
317.695	275.538	84.000
317.161	276.722	84.000
317.437	276.769	84.000
421.499	260.240	85.000
421.383	260.193	85.000
421.632	259.841	85.000
421.740	259.502	85.000
421.657	259.995	85.000
421.915	260.248	85.000
421.328	260.646	85.000
401.280	62.457	86.000
401.831	62.454	86.000
432.997	152.693	87.000
433.559	152.886	87.000
434.155	152.796	87.000
434.214	151.498	87.000
434.581	150.459	87.000
329.011	25.794	88.000
328.903	25.970	88.000
330.025	25.506	88.000
329.395	25.050	88.000
364.596	153.606	89.000
364.635	154.341	89.000
364.169	154.683	89.000
364.164	153.319	89.000
363.565	153.461	89.000
424.870	73.942	90.000
424.096	74.870	90.000
272.230	27.665	91.000
273.225	29.071	91.000
272.408	28.694	91.000
272.714	28.458	91.000
421.652	220.809	92.000
422.086	221.540	92.000
42.469	115.982	93.000
42.328	116.195	93.000
42.483	115.950	93.000
42.660	115.917	93.000
42.532	116.163	93.000
42.199	116.067	93.000
385.815	184.434	94.000
385.198	184.132	94.000
385.053	184.948	94.000
384.889	185.022	94.000
427.176	137.197	95.000
427.749	136.792	95.000
427.802	136.594	95.000
449.888	147.670	96.000
450.035	147.181	96.000
423.991	74.268	97.000
424.016	74.376	97.000
424.070	74.515	97.000
424.101	73.947	97.000
424.059	73.830	97.000
424.291	73.882	97.000
423.644	74.367	97.000
424.089	74.373	97.000
424.298	73.709	97.000
423.811	74.084	97.000
122.335	46.313	98.000
121.292	45.235	98.000
122.441	45.884	98.000
142.235	108.026	99.000
141.695	107.925	99.000
141.730	107.828	99.000
141.864	107.951	99.000
142.333	106.834	99.000
342.933	270.399	100.000
343.499	270.198	100.000
342.608	269.942	100.000
366.943	127.167	101.000
367.294	127.417	101.000
366.017	128.429	101.000
366.510	127.475	101.000
366.601	127.459	101.000
112.125	49.099	102.000
111.303	48.152	102.000
193.789	70.943	103.000
193.412	71.379	103.000
355.973	189.172	104.000
356.724	189.836	104.000
356.097	189.644	104.000
356.046	189.344	104.000
387.036	168.626	105.000
387.051	168.256	105.000
387.158	168.465	105.000
387.120	169.241	105.000
387.965	169.136	105.000
388.166	168.896	105.000
387.898	168.056	105.000
388.470	168.112	105.000
388.103	167.830	105.000
387.971	167.958	105.000
387.662	167.894	105.000
387.616	167.603	105.000
387.353	167.355	105.000
386.173	167.183	105.000
386.934	167.523	105.000
386.313	167.477	105.000
380.434	37.097	106.000
382.397	38.623	106.000
382.373	38.914	106.000
433.777	149.424	107.000
432.860	148.932	107.000
273.173	29.096	108.000
272.407	28.808	108.000
272.467	29.800	108.000
388.393	88.051	109.000
388.967	88.328	109.000
388.633	87.768	109.000
388.853	88.081	109.000
427.834	136.624	110.000
428.304	136.959	110.000
427.705	137.043	110.000
427.240	136.980	110.000
426.986	137.032	110.000
427.591	136.630	110.000
427.636	136.802	110.000
200.819	82.726	111.000
200.649	82.666	111.000
199.871	81.730	111.000
200.081	39.215	112.000
200.312	39.994	112.000
199.402	40.027	112.000
225.163	165.561	113.000
225.682	165.736	113.000
228.229	118.451	114.000
227.806	118.507	114.000
385.603	184.468	115.000
385.091	184.722	115.000
384.809	184.594	115.000
111.397	48.127	116.000
111.726	47.272	116.000
110.873	48.275	116.000
121.276	46.276	117.000
121.273	46.991	117.000
316.936	276.503	118.000
317.475	276.523	118.000
328.396	281.067	119.000
328.577	280.424	119.000
42.395	116.207	120.000
42.619	115.672	120.000
42.432	116.478	120.000
42.588	116.319	120.000
50.495	165.177	121.000
51.341	164.810	121.000
50.647	165.582	121.000
341.828	268.541	122.000
342.245	268.697	122.000
342.513	269.356	122.000
383.133	41.127	123.000
383.444	41.090	123.000
382.814	41.039	123.000
382.987	40.195	123.000
194.416	69.787	124.000
194.456	70.999	124.000
224.989	165.857	125.000
224.816	166.058	125.000
224.758	165.551	125.000
224.772	165.551	125.000
224.723	165.319	125.000
225.069	165.949	125.000
224.532	165.660	125.000
224.807	165.280	125.000
328.800	26.052	126.000
328.113	18.214	126.000
356.975	189.432	127.000
357.008	188.224	127.000
355.467	189.012	127.000
356.466	188.123	127.000
356.474	188.587	127.000
356.183	188.400	127.000
356.098	188.321	127.000
356.121	188.101	127.000
356.059	188.347	127.000
356.361	188.491	127.000
355.958	188.353	127.000
355.629	188.936	127.000
412.807	145.566	128.000
412.497	145.236	128.000
411.031	145.294	128.000
412.197	145.417	128.000
411.279	144.736	128.000
412.170	143.779	128.000
412.396	143.351	128.000
413.135	142.790	128.000
414.361	142.047	128.000
414.742	141.748	128.000
414.704	140.863	128.000
203.747	220.552	129.000
203.897	220.649	129.000
204.957	220.902	129.000
228.242	118.189	130.000
228.760	117.647	130.000
316.967	276.625	131.000
317.652	276.314	131.000
354.831	72.228	132.000
353.952	72.766	132.000
385.663	184.587	133.000
384.840	184.184	133.000
385.155	184.338	133.000
421.990	260.751	134.000
421.607	261.324	134.000
422.733	221.185	135.000
422.128	221.866	135.000
422.107	222.824	135.000
434.089	148.905	136.000
435.040	149.041	136.000
427.577	94.449	137.000
427.786	94.669	137.000
91.730	203.849	138.000
91.005	203.481	138.000
363.214	115.726	139.000
363.181	115.954	139.000
362.654	115.914	139.000
361.085	172.835	140.000
360.239	172.207	140.000
360.647	172.673	140.000
359.999	172.999	140.000
359.909	172.901	140.000
366.596	127.969	141.000
365.882	127.299	141.000
365.860	127.734	141.000
42.616	116.039	142.000
42.720	116.242	142.000
42.567	116.102	142.000
69.020	94.202	143.000
68.800	94.452	143.000
68.277	94.179	143.000
68.746	94.698	143.000
68.656	94.130	143.000
68.831	94.432	143.000
68.700	94.430	143.000
69.253	94.218	143.000
69.096	94.174	143.000
421.773	261.188	144.000
422.181	260.634	144.000
428.108	135.322	145.000
428.016	134.899	145.000
427.536	134.660	145.000
426.882	134.483	145.000
426.369	134.378	145.000
426.461	134.202	145.000
424.434	74.439	146.000
423.892	74.494	146.000
427.415	94.318	147.000
427.877	95.004	147.000
427.847	94.515	147.000
193.996	70.222	148.000
194.095	70.587	148.000
200.390	80.518	149.000
200.829	80.552	149.000
199.456	79.841	149.000
228.027	118.046	150.000
228.482	118.072	150.000
228.471	118.637	150.000
328.194	25.743	151.000
328.447	26.531	151.000
328.377	26.817	151.000
171.283	380.769	152.000
170.949	380.233	152.000
198.867	36.569	153.000
198.391	35.167	153.000
198.413	34.548	153.000
199.392	34.815	153.000
200.863	32.551	153.000
200.169	32.718	153.000
200.402	32.935	153.000
363.574	116.235	154.000
362.824	116.781	154.000
363.337	117.027	154.000
363.940	116.485	154.000
363.400	116.847	154.000
363.588	116.574	154.000
363.265	116.545	154.000
141.901	107.785	155.000
141.086	107.744	155.000
142.455	107.776	155.000
141.837	107.609	155.000
141.540	108.413	155.000
179.583	142.211	156.000
179.830	141.891	156.000
179.495	141.716	156.000
179.687	142.835	156.000
178.590	142.902	156.000
179.124	141.991	156.000
178.882	140.929	156.000
178.168	141.313	156.000
178.299	141.740	156.000
177.931	141.474	156.000
179.430	142.476	156.000
178.547	142.932	156.000
178.707	142.455	156.000
354.678	73.094	157.000
355.262	73.296	157.000
355.141	73.115	157.000
367.099	126.525	158.000
366.984	127.807	158.000
373.923	82.175	159.000
374.633	81.833	159.000
374.057	81.555	159.000
383.268	38.374	160.000
384.249	38.374	160.000
384.156	37.970	160.000
384.153	38.899	160.000
42.569	116.159	161.000
43.035	115.452	161.000
42.887	115.944	161.000
42.346	116.288	161.000
42.413	116.129	161.000
424.082	74.199	162.000
423.770	74.119	162.000
424.260	74.273	162.000
423.745	74.749	162.000
424.066	73.966	162.000
424.150	74.534	162.000
424.126	74.093	162.000
423.883	74.757	162.000
423.482	74.296	162.000
423.951	74.121	162.000
424.087	74.119	162.000
423.791	74.102	162.000
358.568	172.814	163.000
359.113	172.805	163.000
359.724	171.901	163.000
353.638	118.375	164.000
353.596	118.143	164.000
422.142	260.981	165.000
422.319	261.188	165.000
427.321	94.137	166.000
427.619	94.495	166.000
427.452	94.178	166.000
428.015	94.564	166.000
164.866	58.951	167.000
165.387	59.468	167.000
165.472	59.304	167.000
200.790	80.117	168.000
199.996	79.820	168.000
353.079	73.011	169.000
353.065	72.454	169.000
353.143	71.581	169.000
352.296	71.838	169.000
352.802	71.797	169.000
444.246	262.421	170.000
444.251	262.326	170.000
205.106	220.740	171.000
204.439	221.130	171.000
204.289	221.155	171.000
269.916	29.066	172.000
269.416	28.872	172.000
270.017	28.646	172.000
271.867	27.731	172.000
272.239	28.223	172.000
273.749	27.842	172.000
273.585	28.865	172.000
374.363	80.291	173.000
373.439	79.630	173.000
373.575	78.501	173.000
373.929	78.590	173.000
422.008	260.576	174.000
422.135	261.193	174.000
421.760	261.055	174.000
422.746	261.056	174.000
421.320	260.728	174.000
421.813	260.375	174.000
199.694	79.129	175.000
199.491	78.860	175.000
199.509	78.761	175.000
355.638	188.194	176.000
356.205	187.729	176.000
355.889	187.717	176.000
356.103	187.559	176.000
383.571	38.367	177.000
382.647	37.277	177.000
381.275	37.709	177.000
68.785	94.127	178.000
69.098	94.075	178.000
68.597	94.663	178.000
164.835	58.865	179.000
165.202	59.385	179.000
363.163	117.156	180.000
363.745	117.145	180.000
428.013	95.170	181.000
427.446	94.406	181.000
188.799	143.926	182.000
188.455	143.222	182.000
188.544	143.775	182.000
188.509	143.871	182.000
199.779	33.478	183.000
200.113	33.879	183.000
198.559	33.930	183.000
198.941	32.851	183.000
453.116	233.821	184.000
452.965	233.703	184.000
452.906	234.043	184.000
123.412	44.737	185.000
123.753	44.681	185.000
204.056	161.276	186.000
203.398	162.120	186.000
203.146	161.231	186.000
203.455	161.301	186.000
204.698	160.487	186.000
204.602	159.822	186.000
204.817	160.155	186.000
204.600	160.248	186.000
204.371	160.298	186.000
203.859	160.847	186.000
204.299	160.350	186.000
204.161	159.538	186.000
204.972	158.852	186.000
204.666	159.546	186.000
204.834	158.733	186.000
204.799	158.070	186.000
385.436	184.738	187.000
385.521	184.238	187.000
384.952	184.485	187.000
384.979	184.280	187.000
385.509	184.497	187.000
384.850	184.166	187.000
385.207	184.008	187.000
384.766	184.119	187.000
384.887	184.265	187.000
385.248	184.228	187.000
384.844	184.530	187.000
385.286	184.249	187.000
384.996	184.998	187.000
384.886	184.747	187.000
384.969	184.181	187.000
385.268	184.480	187.000
384.903	183.746	187.000
385.177	184.836	187.000
385.257	184.466	187.000
440.689	63.954	188.000
440.965	63.738	188.000
440.960	63.901	188.000
440.422	63.843	188.000
442.044	63.787	188.000
440.929	64.058	188.000
42.474	115.759	189.000
42.037	116.146	189.000
42.481	115.965	189.000
42.048	115.672	189.000
42.494	116.342	189.000
42.513	115.974	189.000
42.451	115.897	189.000
42.487	115.681	189.000
42.531	115.796	189.000
42.501	116.008	189.000
42.443	116.145	189.000
42.618	115.972	189.000
42.597	116.154	189.000
360.019	172.291	190.000
359.350	172.348	190.000
359.278	172.821	190.000
358.970	172.299	190.000
374.535	77.143	191.000
373.555	77.547	191.000
373.654	77.253	191.000
374.039	77.711	191.000
374.604	78.256	191.000
68.713	94.630	192.000
69.098	94.661	192.000
68.790	93.807	192.000
68.997	94.427	192.000
68.853	93.583	192.000
69.267	94.150	192.000
68.381	94.434	192.000
69.083	93.760	192.000
68.986	94.080	192.000
69.064	94.893	192.000
69.018	93.942	192.000
69.146	93.816	192.000
69.290	93.596	192.000
69.652	94.152	192.000
69.530	94.507	192.000
68.963	94.242	192.000
142.356	107.688	193.000
142.385	107.654	193.000
142.034	107.903	193.000
142.545	108.139	193.000
164.960	59.267	194.000
165.013	59.294	194.000
165.404	59.529	194.000
165.768	59.582	194.000
164.942	59.306	194.000
165.118	59.473	194.000
165.050	59.395	194.000
164.757	59.716	194.000
165.493	59.056	194.000
165.392	59.189	194.000
165.101	59.483	194.000
165.210	59.435	194.000
164.885	59.531	194.000
165.416	59.576	194.000
165.262	59.876	194.000
165.083	59.977	194.000
333.051	315.780	195.000
332.601	316.072	195.000
333.071	316.020	195.000
333.037	316.363	195.000
333.969	316.149	195.000
334.286	314.974	195.000
356.561	187.137	196.000
356.426	187.349	196.000
356.496	187.128	196.000
356.301	187.256	196.000
356.234	186.807	196.000
356.709	186.618	196.000
357.254	186.562	196.000
357.853	186.802	196.000
357.416	185.961	196.000
357.706	186.343	196.000
357.805	185.937	196.000
357.409	186.687	196.000
357.929	185.455	196.000
358.269	185.087	196.000
358.897	185.319	196.000
358.555	184.919	196.000
358.527	184.938	196.000
358.615	185.554	196.000
358.469	185.724	196.000
358.777	184.995	196.000
358.931	185.685	196.000
359.456	185.088	196.000
200.754	80.392	197.000
201.257	79.955	197.000
201.106	79.349	197.000
201.805	79.403	197.000
201.740	79.468	197.000
199.723	33.066	198.000
199.075	33.069	198.000
199.052	34.046	198.000
199.839	32.722	198.000
363.656	117.072	199.000
363.280	117.016	199.000
380.390	36.783	200.000
380.680	37.372	200.000
381.380	38.743	200.000
380.469	39.269	200.000
272.234	27.653	201.000
272.187	26.274	201.000
272.866	26.393	201.000
271.458	26.327	201.000
271.523	24.677	201.000
272.225	25.085	201.000
205.408	157.541	202.000
206.606	157.590	202.000
206.006	156.843	202.000
205.862	157.225	202.000
206.138	157.724	202.000
206.255	158.344	202.000
206.208	158.064	202.000
205.947	158.770	202.000
206.008	157.888	202.000
205.532	159.449	202.000
205.925	159.352	202.000
206.524	158.531	202.000
207.746	157.960	202.000
207.536	158.577	202.000
207.317	158.874	202.000
207.343	159.787	202.000
207.271	160.403	202.000
207.610	159.925	202.000
207.728	159.473	202.000
208.454	160.230	202.000
209.164	160.531	202.000
360.316	171.579	203.000
359.940	172.674	203.000
360.520	172.423	203.000
440.762	63.649	204.000
441.180	64.331	204.000
440.141	63.667	204.000
441.333	63.709	204.000
441.022	63.842	204.000
441.163	62.977	204.000
121.548	45.270	205.000
121.454	44.330	205.000
120.761	44.055	205.000
120.541	43.526	205.000
120.763	43.264	205.000
121.063	43.454	205.000
121.178	43.512	205.000
120.649	42.658	205.000
120.445	43.677	205.000
119.678	44.289	205.000
141.409	107.792	206.000
142.109	107.504	206.000
142.094	107.886	206.000
141.695	107.622	206.000
141.855	107.231	206.000
142.430	107.583	206.000
142.064	107.059	206.000
357.867	72.246	207.000
357.855	71.576	207.000
356.377	71.236	207.000
357.662	72.827	207.000
424.096	73.796	208.000
424.770	74.134	208.000
424.911	73.644	208.000
421.096	262.100	209.000
421.868	260.788	209.000
421.256	260.593	209.000
414.633	143.868	210.000
414.927	144.410	210.000
414.337	144.327	210.000
200.840	78.082	211.000
199.789	78.505	211.000
199.507	33.762	212.000
199.499	33.297	212.000
199.487	33.038	212.000
199.222	33.876	212.000
199.742	33.226	212.000
199.025	33.212	212.000
199.585	33.485	212.000
200.206	33.373	212.000
294.961	242.625	213.000
295.625	242.534	213.000
295.660	242.486	213.000
375.033	78.052	214.000
374.379	78.307	214.000
361.302	154.228	215.000
361.846	154.645	215.000
329.491	24.832	216.000
328.600	24.086	216.000
384.999	184.721	217.000
384.868	184.526	217.000
424.664	74.271	218.000
425.150	73.781	218.000
206.449	219.451	219.000
206.695	219.061	219.000
206.204	219.610	219.000
206.027	219.218	219.000
206.052	218.586	219.000
453.016	233.617	220.000
452.757	233.382	220.000
363.191	116.775	221.000
363.860	116.676	221.000
363.280	116.695	221.000
363.117	116.226	221.000
421.553	260.518	222.000
421.020	260.841	222.000
421.509	260.011	222.000
384.776	184.299	223.000
385.125	184.234	223.000
384.821	183.802	223.000
385.386	183.863	223.000
385.015	184.418	223.000
384.403	184.636	223.000
384.452	184.529	223.000
384.537	183.637	223.000
385.111	184.105	223.000
424.090	74.272	224.000
423.932	74.262	224.000
206.207	73.956	225.000
205.709	74.935	225.000
439.430	62.945	226.000
438.235	63.057	226.000
357.739	70.540	227.000
357.637	70.742	227.000
357.998	70.861	227.000
357.632	70.862	227.000
86.925	58.710	228.000
86.881	58.954	228.000
87.931	58.211	228.000
421.239	260.760	229.000
420.965	260.184	229.000
424.704	74.303	230.000
424.561	75.163	230.000
425.150	74.611	230.000
425.094	74.590	230.000
206.576	218.753	231.000
205.803	219.303	231.000
363.758	116.343	232.000
363.496	116.564	232.000
363.198	116.371	232.000
42.257	116.217	233.000
42.469	115.744	233.000
42.549	116.155	233.000
42.578	116.122	233.000
42.531	115.700	233.000
42.518	116.087	233.000
42.066	115.585	233.000
68.613	94.186	234.000
68.890	94.036	234.000
69.165	93.865	234.000
69.633	93.364	234.000
69.390	94.056	234.000
69.190	94.027	234.000
145.898	128.485	235.000
146.071	128.658	235.000
146.040	128.424	235.000
165.406	59.197	236.000
165.175	59.921	236.000
164.877	59.501	236.000
165.251	59.757	236.000
164.923	60.202	236.000
164.870	59.626	236.000
164.902	58.898	236.000
164.999	59.462	236.000
164.702	59.395	236.000
165.611	59.691	236.000
165.078	59.199	236.000
165.403	59.186	236.000
295.846	243.466	237.000
295.323	243.477	237.000
295.627	244.311	237.000
273.780	28.620	238.000
274.856	28.641	238.000
199.479	33.806	239.000
198.866	34.060	239.000
199.388	33.474	239.000
360.095	153.965	240.000
360.476	152.944	240.000
361.345	152.605	240.000
115.599	47.066	241.000
115.369	48.015	241.000
357.132	171.934	242.000
357.193	171.886	242.000
205.509	218.798	243.000
206.206	219.246	243.000
274.104	28.116	244.000
274.850	28.473	244.000
275.071	29.329	244.000
329.706	25.078	245.000
329.149	26.175	245.000
329.550	25.853	245.000
328.985	26.471	245.000
358.245	170.855	246.000
358.242	170.009	246.000
425.215	73.103	247.000
424.639	73.162	247.000
424.703	73.188	247.000
425.105	72.885	247.000
425.891	73.082	247.000
425.284	72.751	247.000
425.745	72.710	247.000
426.338	73.147	247.000
425.634	72.860	247.000
425.333	72.471	247.000
426.010	72.801	247.000
425.729	72.442	247.000
425.693	72.674	247.000
424.986	72.137	247.000
425.071	72.077	247.000
425.303	72.066	247.000
425.044	73.010	247.000
424.639	73.351	247.000
424.024	73.869	247.000
424.641	73.488	247.000
424.015	73.479	247.000
423.898	72.413	247.000
423.385	72.651	247.000
237.580	127.549	248.000
237.710	127.563	248.000
363.752	116.431	249.000
363.530	116.926	249.000
206.122	218.083	250.000
206.130	218.153	250.000
206.403	218.715	250.000
205.974	217.870	250.000
205.956	217.333	250.000
205.346	217.476	250.000
206.729	217.814	250.000
207.012	218.039	250.000
198.869	33.064	251.000
199.370	32.327	251.000
198.623	33.219	251.000
198.066	32.416	251.000
360.527	185.585	252.000
360.464	185.590	252.000
129.375	147.911	253.000
129.932	148.085	253.000
130.159	147.955	253.000
131.028	148.497	253.000
131.196	148.545	253.000
130.677	148.875	253.000
130.320	148.399	253.000
130.987	148.812	253.000
132.129	148.116	253.000
130.585	148.699	253.000
273.935	29.967	254.000
273.436	28.632	254.000
274.354	29.723	254.000
209.369	159.364	255.000
209.261	158.733	255.000
209.043	158.739	255.000
208.257	158.687	255.000
208.880	158.223	255.000
208.612	158.139	255.000
208.166	157.024	255.000
208.640	156.683	255.000
208.531	156.990	255.000
209.001	157.585	255.000
208.577	157.406	255.000
208.203	157.782	255.000
206.967	157.770	255.000
207.116	157.010	255.000
207.031	156.644	255.000
364.021	116.720	256.000
363.716	116.505	256.000
116.561	48.986	257.000
116.836	48.495	257.000
379.255	38.354	258.000
379.108	38.630	258.000
381.380	38.249	258.000
381.285	37.944	258.000
357.400	71.623	259.000
356.478	72.625	259.000
356.280	73.230	259.000
355.787	73.380	259.000
42.215	116.170	260.000
42.362	115.611	260.000
42.503	116.408	260.000
360.003	185.731	261.000
360.161	186.260	261.000
164.932	59.476	262.000
165.098	58.717	262.000
165.327	59.678	262.000
164.829	58.994	262.000
164.896	58.988	262.000
164.894	59.371	262.000
164.821	59.321	262.000
398.308	477.461	263.000
399.033	478.507	263.000
394.083	59.302	264.000
393.335	59.304	264.000
87.058	59.809	265.000
85.984	60.859	265.000
317.431	276.476	266.000
317.820	276.214	266.000
329.401	25.613	267.000
329.296	26.228	267.000
329.093	26.356	267.000
363.409	115.800	268.000
363.944	115.774	268.000
363.302	115.627	268.000
363.749	115.697	268.000
363.613	116.259	268.000
363.259	116.358	268.000
206.184	217.846	269.000
206.073	218.447	269.000
206.255	217.964	269.000
206.487	218.243	269.000
206.952	219.143	269.000
206.026	220.026	269.000
206.028	220.053	269.000
206.068	219.877	269.000
206.285	220.142	269.000
393.690	59.018	270.000
393.536	59.054	270.000
393.484	58.775	270.000
115.111	48.073	271.000
115.474	47.427	271.000
115.591	47.461	271.000
115.881	46.648	271.000
114.720	46.080	271.000
329.009	306.075	272.000
329.461	305.831	272.000
357.802	171.141	273.000
357.895	170.520	273.000
358.318	170.372	273.000
358.293	170.917	273.000
358.272	170.812	273.000
357.738	171.206	273.000
357.727	171.199	273.000
329.648	25.979	274.000
329.657	26.197	274.000
329.322	26.525	274.000
384.600	184.371	275.000
384.674	184.496	275.000
385.658	183.733	275.000
408.182	38.104	276.000
409.211	38.182	276.000
130.366	148.455	277.000
130.820	148.516	277.000
131.234	148.187	277.000
132.009	147.915	277.000
369.527	219.744	278.000
369.589	220.354	278.000
369.741	220.243	278.000
164.947	59.314	279.000
165.117	59.132	279.000
165.255	59.284	279.000
165.133	59.197	279.000
164.933	59.464	279.000
164.618	59.650	279.000
165.047	59.214	279.000
164.756	59.819	279.000
165.032	59.263	279.000
164.946	59.627	279.000
165.530	59.143	279.000
165.031	59.244	279.000
113.441	46.539	280.000
114.188	46.060	280.000
113.433	45.660	280.000
113.868	45.343	280.000
369.456	220.309	281.000
369.821	219.675	281.000
369.569	220.275	281.000
369.310	220.637	281.000
369.377	220.112	281.000
369.608	219.804	281.000
369.460	219.479	281.000
369.314	219.589	281.000
369.289	219.026	281.000
368.572	219.405	281.000
369.656	219.426	281.000
131.410	148.959	282.000
131.882	148.910	282.000
409.341	37.124	283.000
410.283	37.576	283.000
408.931	38.164	283.000
194.228	71.478	284.000
194.768	70.855	284.000
194.481	70.655	284.000
206.039	219.686	285.000
205.985	219.152	285.000
207.399	219.124	285.000
113.285	45.888	286.000
113.525	45.673	286.000
275.315	29.982	287.000
275.083	29.661	287.000
202.353	33.716	288.000
201.755	33.237	288.000
329.179	24.650	289.000
329.959	24.378	289.000
363.528	117.708	290.000
363.437	117.483	290.000
362.600	117.200	290.000
358.294	172.466	291.000
358.136	171.622	291.000
384.987	184.507	292.000
384.310	184.101	292.000
391.790	59.581	293.000
392.057	60.042	293.000
145.002	81.392	294.000
145.386	81.773	294.000
423.764	182.422	295.000
423.338	183.189	295.000
275.054	30.523	296.000
276.346	30.177	296.000
131.230	147.855	297.000
130.611	147.313	297.000
130.894	147.205	297.000
130.850	146.805	297.000
131.134	147.697	297.000
131.397	147.704	297.000
130.311	147.964	297.000
130.511	148.153	297.000
130.314	148.383	297.000
131.002	148.187	297.000
131.156	149.013	297.000
131.319	148.362	297.000
131.048	149.300	297.000
131.649	150.554	297.000
131.116	150.597	297.000
130.668	150.177	297.000
131.237	150.231	297.000
131.102	148.992	297.000
129.659	149.231	297.000
129.257	149.415	297.000
129.148	149.475	297.000
423.642	72.338	298.000
422.840	72.117	298.000
423.931	72.375	298.000
424.432	72.900	298.000
423.423	73.083	298.000
423.966	73.111	298.000
423.852	73.503	298.000
424.091	73.192	298.000
423.537	73.181	298.000
423.200	72.549	298.000
423.658	72.816	298.000
424.097	73.358	298.000
417.924	47.986	299.000
418.312	48.294	299.000
418.346	48.548	299.000
418.764	48.885	299.000
418.420	49.327	299.000
363.682	117.222	300.000
364.208	116.642	300.000
363.355	116.558	300.000
86.314	60.135	301.000
86.030	60.350	301.000
164.791	59.119	302.000
164.650	59.601	302.000
165.191	58.846	302.000
165.203	59.328	302.000
164.894	59.380	302.000
164.676	59.260	302.000
164.740	59.371	302.000
164.969	59.735	302.000
357.157	172.658	303.000
356.932	172.274	303.000
357.336	171.933	303.000
358.796	171.459	303.000
358.321	171.570	303.000
144.465	81.518	304.000
144.897	81.573	304.000
194.389	70.275	305.000
194.737	70.619	305.000
270.322	66.784	306.000
272.141	65.754	306.000
271.122	65.878	306.000
363.632	116.923	307.000
363.174	116.624	307.000
410.748	36.353	308.000
411.557	36.380	308.000
418.140	49.382	309.000
419.018	49.282	309.000
418.508	49.264	309.000
419.045	48.808	309.000
419.006	48.876	309.000
418.671	49.618	309.000
417.544	50.174	309.000
138.163	354.907	310.000
137.558	354.567	310.000
155.425	62.760	311.000
155.156	62.985	311.000
154.910	62.997	311.000
290.069	234.858	312.000
289.998	234.788	312.000
369.654	218.648	313.000
368.828	219.034	313.000
202.648	33.573	314.000
202.542	33.648	314.000
84.090	58.651	315.000
84.115	59.992	315.000
82.712	59.200	315.000
83.217	59.141	315.000
144.170	82.594	316.000
143.539	83.178	316.000
213.877	98.107	317.000
213.740	98.711	317.000
276.831	29.867	318.000
276.605	29.501	318.000
275.751	29.646	318.000
277.308	28.080	318.000
276.445	27.901	318.000
275.995	28.679	318.000
275.174	28.523	318.000
410.579	143.723	319.000
410.266	143.382	319.000
410.648	143.547	319.000
409.494	143.538	319.000
409.581	143.972	319.000
409.569	143.490	319.000
409.666	143.299	319.000
408.708	144.141	319.000
409.396	143.185	319.000
409.812	141.589	319.000
409.352	140.104	319.000
409.923	139.101	319.000
291.881	234.420	320.000
291.935	235.202	320.000
290.932	235.917	320.000
289.860	235.434	320.000
290.424	235.332	320.000
290.932	235.495	320.000
290.922	234.335	320.000
291.081	235.309	320.000
290.248	236.159	320.000
289.828	236.207	320.000
289.158	235.615	320.000
289.356	234.418	320.000
397.757	477.076	321.000
398.268	478.111	321.000
137.952	351.644	322.000
137.757	349.967	322.000
137.616	350.939	322.000
153.958	63.403	323.000
154.088	63.622	323.000
153.609	63.373	323.000
153.149	63.157	323.000
153.692	63.889	323.000
153.211	63.348	323.000
203.100	34.366	324.000
203.652	34.410	324.000
424.180	72.971	325.000
423.632	73.624	325.000
424.475	72.588	325.000
424.357	72.914	325.000
424.375	72.353	325.000
424.038	72.143	325.000
423.106	71.929	325.000
422.943	72.031	325.000
422.545	71.965	325.000
422.880	72.200	325.000
422.699	72.328	325.000
352.860	72.389	326.000
353.372	72.821	326.000
344.164	253.639	327.000
344.062	253.357	327.000
345.329	254.399	327.000
345.147	254.336	327.000
154.467	125.716	328.000
155.710	124.365	328.000
416.718	50.327	329.000
416.517	49.745	329.000
416.657	50.067	329.000
416.874	49.739	329.000
416.441	49.385	329.000
415.692	49.524	329.000
416.431	49.466	329.000
415.973	48.530	329.000
249.572	243.703	330.000
250.045	244.808	330.000
250.524	244.443	330.000
250.283	244.397	330.000
250.502	244.214	330.000
250.779	244.328	330.000
250.098	244.049	330.000
249.924	243.627	330.000
248.900	244.342	330.000
249.279	243.712	330.000
249.359	243.613	330.000
249.507	243.700	330.000
249.507	243.567	330.000
249.357	243.549	330.000
249.290	243.473	330.000
249.717	243.285	330.000
249.945	243.156	330.000
249.817	244.345	330.000
249.641	243.955	330.000
134.238	356.349	331.000
133.200	356.983	331.000
447.657	150.445	332.000
448.142	151.259	332.000
128.580	148.832	333.000
128.625	149.575	333.000
127.820	148.408	333.000
126.653	148.362	333.000
126.682	148.198	333.000
127.773	148.277	333.000
127.424	147.524	333.000
277.644	289.479	334.000
277.473	290.175	334.000
276.958	290.744	334.000
277.625	291.478	334.000
278.536	291.221	334.000
277.414	290.274	334.000
277.317	289.207	334.000
278.166	288.895	334.000
277.357	289.287	334.000
276.551	288.795	334.000
275.651	289.263	334.000
363.389	116.350	335.000
363.069	116.661	335.000
363.350	115.756	335.000
363.549	116.832	335.000
384.554	96.003	336.000
382.893	97.046	336.000
117.242	48.453	337.000
117.457	48.244	337.000
118.815	47.277	337.000
119.676	47.229	337.000
119.307	47.607	337.000
119.396	47.959	337.000
344.565	253.508	338.000
343.688	253.318	338.000
354.502	300.416	339.000
354.341	299.824	339.000
81.610	288.616	340.000
82.039	289.064	340.000
133.523	356.991	341.000
133.485	356.554	341.000
154.809	124.541	342.000
155.289	124.746	342.000
155.118	124.864	342.000
155.259	125.441	342.000
203.794	34.920	343.000
202.890	35.036	343.000
203.373	35.062	343.000
276.165	29.648	344.000
275.404	29.595	344.000
275.294	28.288	344.000
274.926	28.138	344.000
274.107	28.644	344.000
274.107	28.060	344.000
273.250	27.170	344.000
273.025	27.110	344.000
271.988	27.361	344.000
272.174	27.945	344.000
272.219	28.598	344.000
271.663	29.144	344.000
343.727	253.961	345.000
344.086	254.057	345.000
343.486	253.985	345.000
423.025	72.838	346.000
423.369	72.945	346.000
423.231	73.819	346.000
422.462	74.037	346.000
422.371	73.581	346.000
422.414	74.118	346.000
422.717	74.246	346.000
155.255	126.196	347.000
155.703	125.693	347.000
156.146	126.009	347.000
156.217	125.602	347.000
155.949	125.110	347.000
155.668	125.115	347.000
155.246	124.671	347.000
154.792	126.491	347.000
414.870	48.164	348.000
414.876	47.489	348.000
415.486	48.359	348.000
415.202	47.850	348.000
84.831	243.043	349.000
85.417	243.214	349.000
85.403	240.944	349.000
85.342	242.887	349.000
84.306	242.545	349.000
84.683	242.497	349.000
85.126	241.826	349.000
85.369	240.192	349.000
85.449	240.757	349.000
83.698	241.571	349.000
82.482	242.273	349.000
82.214	240.703	349.000
82.540	242.374	349.000
118.607	47.370	350.000
118.755	47.020	350.000
119.890	47.113	350.000
396.161	203.987	351.000
396.659	204.823	351.000
350.975	73.089	352.000
351.035	72.966	352.000
81.980	288.659	353.000
82.148	288.002	353.000
290.044	234.611	354.000
290.550	235.536	354.000
119.618	47.033	355.000
119.528	46.670	355.000
119.444	47.733	355.000
327.734	334.765	356.000
327.210	335.192	356.000
288.771	236.808	357.000
289.122	237.392	357.000
289.489	238.030	357.000
289.165	239.532	357.000
289.150	239.922	357.000
290.175	239.912	357.000
290.169	239.888	357.000
290.885	239.714	357.000
291.251	239.960	357.000
291.353	239.947	357.000
291.206	240.266	357.000
422.772	74.122	358.000
422.810	74.626	358.000
422.356	74.109	358.000
414.379	47.604	359.000
414.154	47.113	359.000
154.860	124.603	360.000
155.488	125.070	360.000
155.668	125.203	360.000
155.613	125.822	360.000
155.748	125.955	360.000
156.024	125.367	360.000
156.165	125.676	360.000
155.309	124.976	360.000
155.113	125.514	360.000
155.912	124.820	360.000
155.801	123.783	360.000
154.691	124.250	360.000
343.218	252.599	361.000
343.024	252.827	361.000
69.437	93.661	362.000
69.626	93.918	362.000
69.928	93.996	362.000
249.576	244.183	363.000
249.806	244.950	363.000
249.834	244.336	363.000
249.434	244.157	363.000
414.277	47.708	364.000
414.221	47.553	364.000
413.900	47.631	364.000
413.424	47.550	364.000
413.806	48.096	364.000
414.650	48.198	364.000
117.804	47.883	365.000
118.446	47.672	365.000
118.306	48.057	365.000
117.286	47.923	365.000
363.537	116.848	366.000
363.468	117.258	366.000
209.158	77.475	367.000
208.724	78.577	367.000
415.053	47.770	368.000
414.903	48.617	368.000
451.079	45.424	369.000
452.118	44.828	369.000
452.653	44.795	369.000
451.576	45.058	369.000
450.393	45.171	369.000
450.151	45.569	369.000
450.643	45.713	369.000
450.236	45.901	369.000
450.178	45.332	369.000
450.516	45.844	369.000
208.731	76.808	370.000
208.700	78.491	370.000
213.733	97.454	371.000
214.260	98.083	371.000
85.651	58.513	372.000
85.087	58.102	372.000
269.309	269.055	373.000
269.587	269.023	373.000
327.776	24.838	374.000
327.456	24.261	374.000
327.111	24.196	374.000
380.610	42.188	375.000
380.891	44.307	375.000
170.235	45.877	376.000
170.473	46.497	376.000
250.006	243.445	377.000
250.370	243.649	377.000
249.879	243.187	377.000
250.336	243.161	377.000
250.004	243.191	377.000
250.339	242.793	377.000
250.539	243.163	377.000
250.350	243.344	377.000
250.368	243.882	377.000
249.846	243.683	377.000
249.322	243.507	377.000
249.680	242.995	377.000
250.180	243.523	377.000
249.909	244.810	377.000
250.267	245.323	377.000
414.787	48.479	378.000
414.462	48.334	378.000
414.785	47.679	378.000
415.043	47.239	378.000
415.371	47.735	378.000
415.253	47.542	378.000
415.460	48.002	378.000
414.943	47.900	378.000
415.474	47.961	378.000
69.344	93.813	379.000
69.998	93.393	379.000
70.105	93.907	379.000
169.495	45.669	380.000
169.010	46.618	380.000
274.890	30.058	381.000
275.000	29.755	381.000
249.067	244.734	382.000
249.810	244.684	382.000
249.831	244.950	382.000
250.765	243.825	382.000
249.579	244.579	382.000
266.308	10.699	383.000
265.798	11.723	383.000
266.115	11.160	383.000
266.819	10.088	383.000
266.143	10.314	383.000
266.160	10.364	383.000
266.251	10.481	383.000
81.071	287.892	384.000
82.903	289.187	384.000
327.393	25.907	385.000
327.889	24.956	385.000
357.107	169.932	386.000
357.632	170.075	386.000
16.138	121.858	387.000
15.162	122.843	387.000
168.373	48.142	388.000
169.120	48.274	388.000
168.144	47.580	388.000
78.966	376.119	389.000
78.509	376.078	389.000
250.477	243.235	390.000
250.483	243.454	390.000
358.242	170.612	391.000
357.869	170.602	391.000
359.238	170.591	391.000
359.593	171.483	391.000
415.507	48.483	392.000
415.500	47.612	392.000
415.036	47.461	392.000
415.075	46.954	392.000
414.828	47.389	392.000
414.447	47.910	392.000
415.139	47.402	392.000
414.896	47.213	392.000
78.247	376.421	393.000
78.428	376.472	393.000
250.340	243.027	394.000
250.157	242.686	394.000
249.509	242.795	394.000
338.649	278.657	395.000
338.323	278.489	395.000
338.296	278.510	395.000
338.348	278.204	395.000
338.140	278.417	395.000
338.125	278.919	395.000
338.500	278.778	395.000
338.278	278.595	395.000
338.026	278.575	395.000
338.218	278.552	395.000
83.448	58.279	396.000
82.683	57.872	396.000
83.096	58.330	396.000
83.204	58.156	396.000
260.436	85.818	397.000
258.363	85.183	397.000
157.732	122.908	398.000
158.333	123.747	398.000
157.150	123.379	398.000
158.424	122.529	398.000
263.140	10.715	399.000
263.539	11.286	399.000
263.612	11.814	399.000
264.004	11.529	399.000
264.217	11.452	399.000
200.128	107.843	400.000
199.791	107.774	400.000
425.277	92.780	401.000
425.723	93.194	401.000
425.618	93.768	401.000
162.277	188.852	402.000
163.310	188.396	402.000
83.032	56.857	403.000
82.437	57.069	403.000
200.003	107.472	404.000
199.558	107.268	404.000
415.787	48.157	405.000
415.431	47.958	405.000
358.574	172.585	406.000
358.378	172.454	406.000
363.999	117.538	407.000
364.933	117.439	407.000
364.070	117.233	407.000
82.463	58.206	408.000
82.994	57.988	408.000
415.061	48.241	409.000
415.642	48.786	409.000
159.713	122.205	410.000
158.620	124.210	410.000
338.816	240.151	411.000
338.253	240.178	411.000
337.784	239.540	411.000
338.640	238.313	411.000
341.119	238.420	411.000
341.857	238.157	411.000
341.763	238.431	411.000
415.626	48.098	412.000
414.800	48.518	412.000
84.155	56.176	413.000
84.071	57.076	413.000
83.955	57.005	413.000
83.587	56.301	413.000
84.714	56.910	413.000
220.887	162.664	414.000
220.239	162.697	414.000
219.812	162.579	414.000
414.710	48.347	415.000
414.458	48.363	415.000
414.189	48.535	415.000
414.071	48.591	415.000
414.271	48.232	415.000
414.615	47.650	415.000
414.550	47.336	415.000
414.614	47.955	415.000
212.792	85.119	416.000
211.972	86.257	416.000
212.790	88.671	416.000
259.056	84.930	417.000
259.314	83.050	417.000
259.794	83.512	417.000
259.670	84.934	417.000
342.575	240.842	418.000
342.973	239.879	418.000
340.647	238.773	418.000
340.716	238.783	418.000
339.618	239.481	418.000
340.047	238.333	418.000
339.925	237.110	418.000
82.766	59.399	419.000
83.899	59.426	419.000
286.538	195.356	420.000
286.106	195.057	420.000
286.331	195.042	420.000
85.232	59.114	421.000
86.380	58.708	421.000
85.861	58.298	421.000
250.589	244.616	422.000
250.758	244.194	422.000
388.457	231.456	423.000
388.154	231.434	423.000
433.806	469.039	424.000
434.305	468.535	424.000
357.462	172.704	425.000
357.377	172.912	425.000
94.460	207.204	426.000
[truncated: 61,301 more rows]
