# Supplementary material for: The transpeptidase PBP2 governs initial localization and activity of the major cell-wall synthesis machinery in E. coli
Source: eLife. 2020 Feb 20;9:e50629. doi: 10.7554/eLife.50629 (PMC7089770; doi:10.7554/eLife.50629)
Supplement: Source data 1. [file elife-50629-data1.zip › data/fast/PAmCherry/RodZdepl6h_5.txt]

X Y ID
122.388	236.821	1.000
122.736	236.437	1.000
122.235	237.330	1.000
121.962	238.473	1.000
121.775	238.869	1.000
121.612	238.197	1.000
121.346	238.703	1.000
122.157	238.162	1.000
122.539	237.336	1.000
123.701	236.777	1.000
123.384	237.486	1.000
122.221	237.869	1.000
121.992	238.843	1.000
122.346	239.280	1.000
122.418	239.448	1.000
122.501	239.852	1.000
122.631	239.237	1.000
121.774	239.847	1.000
121.776	240.479	1.000
232.624	181.512	2.000
233.110	182.189	2.000
233.624	182.507	2.000
232.815	182.745	2.000
232.753	183.449	2.000
345.913	270.927	3.000
346.099	271.746	3.000
345.697	272.262	3.000
358.317	226.959	4.000
357.343	227.054	4.000
356.386	228.490	4.000
356.183	227.924	4.000
356.530	227.983	4.000
355.827	228.179	4.000
356.211	228.531	4.000
356.076	228.231	4.000
356.043	227.938	4.000
355.449	228.132	4.000
391.830	228.672	5.000
391.216	228.660	5.000
391.587	228.194	5.000
391.183	227.917	5.000
391.126	227.885	5.000
390.971	227.945	5.000
390.755	228.291	5.000
390.983	228.180	5.000
391.259	228.590	5.000
424.221	265.861	6.000
425.198	266.461	6.000
424.577	266.236	6.000
425.107	266.026	6.000
425.231	265.796	6.000
424.776	266.405	6.000
423.993	266.012	6.000
423.120	265.292	6.000
364.136	105.482	7.000
364.040	104.724	7.000
364.412	105.103	7.000
365.720	104.395	7.000
365.961	105.309	7.000
194.683	224.375	8.000
193.780	224.361	8.000
131.795	248.093	9.000
131.058	250.142	9.000
232.272	425.955	10.000
232.204	425.853	10.000
232.111	425.617	10.000
232.192	425.843	10.000
262.155	135.675	11.000
262.950	135.554	11.000
263.927	136.170	11.000
423.770	285.728	12.000
423.180	286.040	12.000
424.493	285.681	12.000
424.413	286.363	12.000
424.772	286.247	12.000
425.834	286.206	12.000
424.301	287.461	12.000
425.492	286.951	12.000
426.001	286.752	12.000
425.755	286.502	12.000
425.480	285.832	12.000
425.249	285.724	12.000
296.809	107.011	13.000
296.265	107.572	13.000
372.921	167.515	14.000
374.680	167.780	14.000
375.455	167.869	14.000
493.138	232.666	15.000
493.758	232.981	15.000
493.620	232.758	15.000
493.674	233.037	15.000
493.891	232.774	15.000
493.730	232.946	15.000
493.964	232.658	15.000
494.817	233.029	15.000
495.052	233.279	15.000
495.165	233.638	15.000
494.483	233.293	15.000
493.968	233.382	15.000
493.117	233.890	15.000
493.760	234.799	15.000
493.595	234.533	15.000
493.852	233.608	15.000
389.924	11.558	16.000
389.087	11.271	16.000
434.880	93.920	17.000
434.970	93.878	17.000
225.238	165.724	18.000
224.858	166.348	18.000
223.897	165.468	18.000
224.681	165.987	18.000
225.126	165.831	18.000
226.384	165.822	18.000
226.750	166.325	18.000
228.073	167.068	18.000
228.259	166.793	18.000
228.158	166.739	18.000
227.417	168.427	18.000
227.404	168.309	18.000
227.588	168.714	18.000
227.841	168.110	18.000
227.660	168.329	18.000
228.116	168.458	18.000
227.692	168.435	18.000
345.438	270.739	19.000
344.877	271.168	19.000
403.161	194.183	20.000
405.055	194.386	20.000
404.182	194.096	20.000
404.748	193.612	20.000
404.802	193.801	20.000
404.383	194.095	20.000
404.032	194.458	20.000
403.365	195.218	20.000
402.986	196.130	20.000
401.771	196.621	20.000
402.603	195.665	20.000
404.135	195.874	20.000
405.293	196.723	20.000
405.613	195.084	20.000
405.903	195.197	20.000
404.805	196.240	20.000
404.573	196.687	20.000
403.228	193.874	20.000
131.534	250.360	21.000
132.296	249.667	21.000
132.266	249.498	21.000
133.021	249.137	21.000
133.877	249.145	21.000
133.257	249.433	21.000
162.354	236.370	22.000
162.579	236.700	22.000
162.528	236.271	22.000
161.064	236.482	22.000
161.462	236.098	22.000
162.149	235.749	22.000
161.325	235.937	22.000
161.618	236.880	22.000
161.392	237.259	22.000
160.614	236.619	22.000
160.293	236.540	22.000
160.779	236.063	22.000
161.139	235.838	22.000
161.863	235.933	22.000
235.587	334.856	23.000
235.319	333.890	23.000
296.730	108.331	24.000
296.945	109.853	24.000
297.442	110.077	24.000
297.180	109.835	24.000
365.283	106.065	25.000
364.868	105.150	25.000
365.161	105.282	25.000
365.175	105.094	25.000
364.972	105.083	25.000
519.265	250.796	26.000
520.044	250.694	26.000
519.555	251.214	26.000
232.132	425.727	27.000
232.004	425.795	27.000
232.020	425.883	27.000
232.591	425.909	27.000
231.911	425.948	27.000
202.347	322.152	28.000
201.865	321.685	28.000
201.658	321.610	28.000
193.374	223.309	29.000
193.462	221.976	29.000
193.885	221.615	29.000
195.272	221.718	29.000
195.638	221.782	29.000
194.205	221.170	29.000
194.265	221.449	29.000
193.782	221.608	29.000
193.861	221.641	29.000
192.302	222.533	29.000
191.972	222.958	29.000
231.262	180.891	30.000
231.831	181.207	30.000
231.980	181.672	30.000
232.207	181.303	30.000
232.298	181.035	30.000
231.031	180.650	30.000
231.058	179.740	30.000
230.815	180.899	30.000
375.217	167.835	31.000
375.082	167.048	31.000
375.166	168.049	31.000
394.288	160.407	32.000
394.569	160.809	32.000
394.589	161.536	32.000
153.789	186.240	33.000
154.524	185.875	33.000
194.350	206.442	34.000
195.154	207.097	34.000
262.141	136.271	35.000
262.343	135.674	35.000
240.138	211.431	36.000
240.066	211.266	36.000
47.986	154.414	37.000
47.629	153.840	37.000
47.866	154.141	37.000
46.574	155.873	37.000
45.449	156.513	37.000
45.814	156.158	37.000
45.697	155.827	37.000
44.841	156.281	37.000
44.289	156.178	37.000
45.060	155.636	37.000
45.035	155.225	37.000
45.914	154.808	37.000
153.610	187.457	38.000
152.955	188.531	38.000
355.616	228.214	39.000
355.379	227.859	39.000
354.978	228.064	39.000
355.728	227.752	39.000
375.986	170.118	40.000
376.993	169.350	40.000
377.801	169.287	40.000
377.662	168.795	40.000
261.501	135.045	41.000
260.322	133.990	41.000
357.501	236.693	42.000
358.261	236.789	42.000
357.381	236.961	42.000
451.165	116.686	43.000
451.291	116.343	43.000
478.288	165.011	44.000
477.904	164.614	44.000
477.465	164.997	44.000
478.008	163.320	44.000
478.384	162.381	44.000
478.765	162.224	44.000
478.701	163.245	44.000
478.908	163.288	44.000
479.061	162.104	44.000
479.838	161.580	44.000
480.657	161.134	44.000
480.592	161.447	44.000
480.983	162.121	44.000
480.179	161.480	44.000
479.913	161.405	44.000
480.227	162.309	44.000
480.223	162.318	44.000
480.746	161.628	44.000
195.850	207.050	45.000
196.391	207.182	45.000
196.083	206.748	45.000
334.299	253.956	46.000
335.632	253.782	46.000
335.814	254.246	46.000
335.121	254.023	46.000
335.194	254.500	46.000
335.490	253.598	46.000
287.064	153.203	47.000
287.615	152.957	47.000
286.620	152.417	47.000
287.045	152.976	47.000
297.454	110.878	48.000
297.362	110.244	48.000
298.368	110.873	48.000
407.862	236.913	49.000
407.215	236.088	49.000
407.173	236.613	49.000
408.028	236.717	49.000
408.457	236.323	49.000
408.406	237.103	49.000
364.761	105.244	50.000
364.992	105.786	50.000
202.718	321.538	51.000
202.534	321.698	51.000
202.119	322.032	51.000
202.065	321.808	51.000
201.902	321.700	51.000
153.610	188.847	52.000
153.589	188.945	52.000
153.929	189.377	52.000
153.117	188.617	52.000
449.067	139.392	53.000
449.892	139.920	53.000
425.117	285.665	54.000
425.283	285.949	54.000
425.117	285.194	54.000
231.999	426.037	55.000
232.044	425.939	55.000
232.116	425.591	55.000
231.586	180.357	56.000
231.776	180.184	56.000
231.509	180.440	56.000
231.816	180.459	56.000
261.351	134.056	57.000
261.906	134.935	57.000
262.411	134.337	57.000
263.006	134.975	57.000
263.221	135.141	57.000
263.393	134.241	57.000
263.584	134.520	57.000
262.953	134.627	57.000
263.157	134.134	57.000
262.994	134.743	57.000
262.598	135.576	57.000
263.562	136.712	57.000
264.031	136.268	57.000
263.014	137.219	57.000
263.546	138.327	57.000
357.281	237.244	58.000
357.231	237.110	58.000
356.932	236.879	58.000
356.793	237.134	58.000
369.107	259.573	59.000
369.079	259.120	59.000
369.099	258.191	59.000
369.047	258.592	59.000
355.610	227.466	60.000
355.692	227.618	60.000
355.658	227.587	60.000
355.597	227.684	60.000
355.913	227.963	60.000
356.106	227.737	60.000
355.918	227.602	60.000
355.745	227.798	60.000
355.966	227.611	60.000
356.074	227.472	60.000
355.747	228.149	60.000
355.999	227.757	60.000
355.808	227.404	60.000
355.804	227.962	60.000
355.827	227.846	60.000
355.871	227.910	60.000
355.815	227.599	60.000
355.973	227.553	60.000
355.920	227.951	60.000
356.068	227.687	60.000
356.008	228.216	60.000
356.007	227.763	60.000
355.685	227.716	60.000
195.427	205.526	61.000
195.054	205.578	61.000
194.238	206.034	61.000
194.956	206.156	61.000
425.686	59.697	62.000
426.015	58.519	62.000
424.141	57.729	62.000
424.848	57.926	62.000
423.421	58.527	62.000
423.928	59.287	62.000
424.187	58.976	62.000
287.725	139.388	63.000
287.621	139.114	63.000
288.489	139.106	63.000
192.968	222.584	64.000
193.028	221.612	64.000
193.272	221.318	64.000
193.870	221.613	64.000
192.757	222.333	64.000
193.284	222.741	64.000
192.140	223.062	64.000
193.613	222.839	64.000
193.643	222.373	64.000
237.624	210.332	65.000
238.268	210.873	65.000
238.021	210.920	65.000
122.963	240.410	66.000
121.749	240.898	66.000
121.196	239.997	66.000
120.994	240.040	66.000
120.685	239.824	66.000
121.281	239.968	66.000
121.069	240.065	66.000
120.010	239.829	66.000
201.693	321.830	67.000
201.888	322.048	67.000
202.353	321.917	67.000
202.323	321.520	67.000
162.641	236.948	68.000
161.903	237.165	68.000
162.080	237.522	68.000
162.496	238.284	68.000
161.347	238.541	68.000
162.120	239.507	68.000
391.906	45.644	69.000
392.007	45.491	69.000
391.822	46.144	69.000
493.849	234.555	70.000
493.318	234.048	70.000
493.773	234.931	70.000
493.655	234.584	70.000
493.318	234.984	70.000
493.206	235.414	70.000
493.039	235.446	70.000
493.300	235.237	70.000
492.966	235.088	70.000
494.655	236.322	70.000
495.101	236.192	70.000
495.924	236.072	70.000
495.298	235.777	70.000
495.050	235.969	70.000
495.642	236.029	70.000
495.454	235.872	70.000
494.972	235.594	70.000
494.747	235.980	70.000
495.395	235.219	70.000
494.680	235.656	70.000
495.219	234.538	70.000
495.183	234.360	70.000
495.932	234.719	70.000
286.994	152.514	71.000
286.999	153.413	71.000
153.703	189.208	72.000
153.898	188.602	72.000
153.370	188.533	72.000
153.228	188.690	72.000
347.272	12.064	73.000
346.674	12.124	73.000
289.225	139.881	74.000
289.203	140.363	74.000
402.735	194.416	75.000
404.655	194.513	75.000
404.146	195.451	75.000
403.134	193.855	75.000
402.214	194.176	75.000
401.510	193.645	75.000
401.382	193.157	75.000
400.614	193.302	75.000
401.498	192.770	75.000
401.805	192.291	75.000
401.598	191.957	75.000
8.889	149.110	76.000
9.475	147.394	76.000
233.395	180.880	77.000
233.612	180.962	77.000
233.371	180.735	77.000
233.027	180.489	77.000
232.521	180.959	77.000
232.977	181.311	77.000
232.692	180.840	77.000
231.804	181.077	77.000
231.510	181.607	77.000
287.806	152.946	78.000
286.644	152.908	78.000
287.187	153.219	78.000
287.109	152.737	78.000
286.691	152.547	78.000
286.811	153.562	78.000
441.596	185.269	79.000
442.130	185.145	79.000
48.668	158.058	80.000
46.891	157.968	80.000
201.977	321.462	81.000
202.004	321.681	81.000
202.357	322.218	81.000
202.521	321.615	81.000
202.324	322.133	81.000
202.430	321.732	81.000
202.063	321.702	81.000
202.266	321.639	81.000
202.229	321.753	81.000
194.624	206.999	82.000
195.289	207.008	82.000
282.835	239.297	83.000
282.723	238.730	83.000
283.170	238.572	83.000
369.198	258.908	84.000
368.940	257.605	84.000
346.983	11.221	85.000
346.292	11.432	85.000
449.243	139.064	86.000
449.446	139.972	86.000
426.502	56.771	87.000
425.863	57.747	87.000
424.760	57.073	87.000
429.966	113.205	88.000
429.005	114.022	88.000
390.151	12.414	89.000
389.725	13.694	89.000
153.488	188.496	90.000
155.079	188.444	90.000
236.526	229.353	91.000
236.223	229.387	91.000
236.566	228.606	91.000
47.336	157.392	92.000
48.215	158.595	92.000
48.055	156.870	92.000
48.663	157.046	92.000
48.139	155.419	92.000
164.434	238.668	93.000
164.793	238.731	93.000
164.995	238.658	93.000
165.759	239.401	93.000
449.024	139.101	94.000
449.651	138.899	94.000
232.313	425.546	95.000
232.264	425.795	95.000
232.108	425.508	95.000
156.703	187.961	96.000
156.999	186.583	96.000
157.295	188.189	96.000
156.009	188.712	96.000
60.764	107.528	97.000
60.775	107.875	97.000
196.610	207.333	98.000
197.055	207.386	98.000
287.006	153.160	99.000
287.284	153.233	99.000
441.046	185.311	100.000
441.233	185.167	100.000
441.054	185.224	100.000
440.782	185.221	100.000
440.117	185.370	100.000
440.530	184.524	100.000
440.221	184.916	100.000
440.103	184.764	100.000
440.065	185.007	100.000
286.679	487.928	101.000
286.883	487.133	101.000
304.835	167.863	102.000
306.784	167.949	102.000
306.600	167.820	102.000
306.236	167.132	102.000
306.158	166.809	102.000
305.570	165.314	102.000
438.006	210.109	103.000
437.461	210.549	103.000
437.238	209.208	103.000
437.315	209.402	103.000
437.643	209.295	103.000
437.201	208.961	103.000
436.647	207.949	103.000
436.302	208.072	103.000
435.947	207.843	103.000
435.741	207.397	103.000
436.567	207.920	103.000
481.144	161.406	104.000
481.057	160.336	104.000
121.207	239.612	105.000
120.602	239.111	105.000
120.309	238.601	105.000
429.783	113.974	106.000
429.085	113.416	106.000
428.421	114.009	106.000
429.764	113.505	106.000
429.606	112.862	106.000
429.649	112.589	106.000
429.305	112.724	106.000
430.106	113.471	106.000
231.144	182.454	107.000
231.147	183.140	107.000
230.054	183.591	107.000
229.699	183.596	107.000
229.811	184.237	107.000
402.130	192.484	108.000
403.564	192.099	108.000
402.562	192.714	108.000
402.814	192.297	108.000
402.659	191.876	108.000
402.149	191.705	108.000
401.087	192.743	108.000
401.469	191.280	108.000
399.955	192.656	108.000
449.279	139.144	109.000
449.755	139.042	109.000
115.860	144.610	110.000
114.419	144.654	110.000
116.381	144.889	110.000
118.297	145.015	110.000
195.376	206.582	111.000
195.716	206.573	111.000
195.200	206.267	111.000
195.180	206.539	111.000
195.900	207.293	111.000
142.511	109.994	112.000
142.633	110.392	112.000
287.162	153.445	113.000
287.203	152.857	113.000
301.035	111.525	114.000
300.231	111.589	114.000
284.324	-5.838	115.000
284.708	-5.471	115.000
286.124	-5.733	115.000
346.692	11.976	116.000
348.054	11.606	116.000
346.847	12.367	116.000
440.219	184.304	117.000
440.422	184.917	117.000
439.636	184.167	117.000
440.322	183.806	117.000
439.546	184.199	117.000
230.134	183.486	118.000
230.087	183.857	118.000
229.192	183.239	118.000
287.123	152.785	119.000
287.333	153.646	119.000
429.719	113.825	120.000
429.336	113.929	120.000
430.663	113.190	120.000
429.905	113.793	120.000
429.968	114.209	120.000
449.896	139.210	121.000
448.611	139.515	121.000
449.479	139.609	121.000
134.554	215.344	122.000
134.144	214.968	122.000
134.599	214.423	122.000
366.952	169.512	123.000
366.841	169.382	123.000
496.589	233.826	124.000
496.317	234.298	124.000
496.303	234.382	124.000
286.130	-4.903	125.000
286.870	-5.575	125.000
421.635	266.159	126.000
421.168	266.173	126.000
421.382	266.571	126.000
421.945	267.143	126.000
421.706	266.861	126.000
421.420	266.310	126.000
421.834	267.041	126.000
421.969	267.056	126.000
422.317	266.843	126.000
422.035	266.454	126.000
422.161	265.797	126.000
421.550	265.387	126.000
421.802	266.498	126.000
421.291	265.535	126.000
421.212	266.193	126.000
420.896	266.009	126.000
421.078	265.858	126.000
420.747	266.052	126.000
421.227	265.853	126.000
421.862	266.070	126.000
422.052	266.095	126.000
421.783	266.238	126.000
420.894	265.402	126.000
421.631	265.512	126.000
421.034	265.269	126.000
420.756	265.688	126.000
419.804	267.306	126.000
420.662	266.512	126.000
420.890	267.213	126.000
420.729	267.089	126.000
420.977	268.077	126.000
420.727	267.777	126.000
421.612	268.170	126.000
420.985	267.359	126.000
420.555	266.987	126.000
420.611	266.657	126.000
421.283	266.891	126.000
421.674	266.656	126.000
421.600	266.205	126.000
420.932	265.617	126.000
421.038	266.121	126.000
421.125	266.600	126.000
421.902	266.982	126.000
421.969	267.017	126.000
421.063	267.240	126.000
420.549	266.896	126.000
419.565	266.164	126.000
233.447	286.855	127.000
233.036	287.351	127.000
233.206	287.151	127.000
232.727	286.124	127.000
231.873	286.673	127.000
232.315	287.921	127.000
232.280	286.938	127.000
232.202	287.885	127.000
231.473	287.813	127.000
231.595	286.898	127.000
230.704	287.261	127.000
229.870	287.144	127.000
231.512	287.466	127.000
231.879	288.819	127.000
232.052	288.233	127.000
286.878	141.537	128.000
286.676	141.154	128.000
286.590	140.524	128.000
288.079	139.711	128.000
435.547	209.601	129.000
436.132	209.402	129.000
436.713	208.841	129.000
436.318	208.145	129.000
436.066	208.005	129.000
435.931	207.788	129.000
434.801	208.474	129.000
434.867	207.696	129.000
434.974	207.605	129.000
435.085	208.459	129.000
434.555	207.431	129.000
433.669	208.124	129.000
433.028	207.380	129.000
433.137	207.400	129.000
433.700	208.128	129.000
433.987	208.600	129.000
287.166	152.825	130.000
286.881	153.134	130.000
286.523	153.470	130.000
287.853	152.938	130.000
286.780	153.479	130.000
287.259	153.288	130.000
287.336	152.673	130.000
286.352	152.972	130.000
286.996	153.214	130.000
287.347	153.091	130.000
287.215	152.887	130.000
287.366	152.900	130.000
287.280	152.912	130.000
287.089	152.852	130.000
287.463	153.173	130.000
305.629	165.380	131.000
305.602	164.931	131.000
305.389	166.637	131.000
305.963	168.725	131.000
305.427	170.185	131.000
305.471	169.872	131.000
305.019	170.135	131.000
282.609	238.615	132.000
282.304	238.783	132.000
282.313	238.475	132.000
282.422	238.671	132.000
282.524	238.503	132.000
283.698	238.138	132.000
353.963	227.222	133.000
353.955	227.425	133.000
421.249	217.862	134.000
420.898	218.882	134.000
420.090	218.976	134.000
420.132	218.344	134.000
346.929	11.869	135.000
347.057	11.630	135.000
227.881	181.487	136.000
226.391	180.448	136.000
497.091	233.928	137.000
495.982	234.774	137.000
195.521	206.365	138.000
196.105	206.443	138.000
196.347	207.671	138.000
326.814	209.581	139.000
327.511	208.619	139.000
226.168	182.191	140.000
225.608	180.483	140.000
224.750	180.210	140.000
224.526	179.825	140.000
419.540	217.606	141.000
419.625	217.074	141.000
419.105	218.604	141.000
419.088	218.900	141.000
419.408	219.159	141.000
419.266	218.723	141.000
419.177	218.821	141.000
346.829	12.050	142.000
346.873	11.896	142.000
283.105	238.355	143.000
282.773	238.749	143.000
290.053	137.520	144.000
291.051	137.286	144.000
291.567	136.328	144.000
286.997	-6.781	145.000
287.089	-6.856	145.000
287.030	-6.345	145.000
373.906	259.367	146.000
372.449	259.381	146.000
372.766	260.201	146.000
372.044	260.455	146.000
371.109	259.880	146.000
370.504	260.275	146.000
326.649	377.515	147.000
325.550	376.999	147.000
325.573	377.087	147.000
325.173	378.309	147.000
328.375	206.861	148.000
327.689	207.095	148.000
450.129	139.089	149.000
448.583	139.982	149.000
283.426	239.296	150.000
283.238	239.047	150.000
390.505	167.228	151.000
389.515	167.308	151.000
377.278	167.334	152.000
376.936	167.648	152.000
376.754	168.009	152.000
376.024	168.032	152.000
376.247	168.515	152.000
201.716	321.784	153.000
202.261	321.919	153.000
196.935	205.854	154.000
196.636	205.867	154.000
196.479	206.449	154.000
283.406	239.006	155.000
283.876	238.120	155.000
347.744	11.070	156.000
346.720	11.370	156.000
399.582	190.863	157.000
400.049	192.423	157.000
400.793	192.740	157.000
400.539	193.178	157.000
401.045	192.964	157.000
285.267	-7.317	158.000
286.843	-8.132	158.000
288.131	-8.406	158.000
434.572	207.227	159.000
435.527	207.741	159.000
436.598	206.699	159.000
437.182	207.281	159.000
437.370	207.228	159.000
437.136	207.365	159.000
437.655	207.762	159.000
438.146	207.889	159.000
194.315	44.609	160.000
194.649	44.156	160.000
287.155	153.172	161.000
287.261	153.231	161.000
283.752	238.710	162.000
284.135	237.915	162.000
283.833	238.384	162.000
419.904	266.357	163.000
420.184	265.716	163.000
376.485	168.660	164.000
375.762	167.852	164.000
374.707	168.454	164.000
373.531	168.741	164.000
373.186	169.651	164.000
373.376	168.551	164.000
449.521	139.806	165.000
448.985	139.402	165.000
287.110	153.010	166.000
286.622	153.741	166.000
287.160	153.027	166.000
287.222	153.543	166.000
287.167	153.411	166.000
356.643	228.419	167.000
356.048	229.094	167.000
355.160	229.057	167.000
355.208	228.768	167.000
464.876	102.651	168.000
465.395	102.313	168.000
327.483	207.358	169.000
327.577	207.971	169.000
401.599	194.915	170.000
402.470	195.389	170.000
402.360	195.484	170.000
403.073	195.380	170.000
404.304	195.450	170.000
404.055	194.790	170.000
326.954	66.079	171.000
326.068	67.630	171.000
317.076	112.724	172.000
316.447	111.913	172.000
204.866	62.451	173.000
202.383	61.870	173.000
349.788	321.241	174.000
350.451	322.600	174.000
351.525	322.792	174.000
351.794	322.550	174.000
351.327	322.297	174.000
351.316	322.292	174.000
286.496	-6.489	175.000
286.904	-4.006	175.000
285.798	-3.450	175.000
202.921	321.570	176.000
202.207	322.231	176.000
201.863	322.435	176.000
201.935	321.566	176.000
201.949	322.178	176.000
202.429	322.373	176.000
202.491	321.983	176.000
202.001	321.871	176.000
228.141	113.972	177.000
227.070	114.757	177.000
227.707	113.742	177.000
421.306	264.667	178.000
422.033	265.275	178.000
372.115	168.338	179.000
371.893	168.454	179.000
371.652	168.057	179.000
372.322	168.609	179.000
372.368	167.995	179.000
327.498	208.364	180.000
326.885	209.511	180.000
325.175	209.876	180.000
403.285	194.857	181.000
403.632	195.369	181.000
403.582	194.600	181.000
402.355	194.675	181.000
401.784	194.716	181.000
402.166	195.095	181.000
402.181	195.761	181.000
402.096	198.159	181.000
402.535	197.660	181.000
401.123	197.968	181.000
401.377	197.601	181.000
402.116	197.645	181.000
449.384	139.807	182.000
449.731	139.576	182.000
448.959	139.837	182.000
283.904	237.039	183.000
284.339	236.596	183.000
284.063	236.564	183.000
201.746	62.334	184.000
201.851	62.731	184.000
285.518	-4.206	185.000
286.558	-4.447	185.000
286.780	-3.570	185.000
327.446	386.838	186.000
328.168	387.440	186.000
327.880	387.764	186.000
328.067	387.713	186.000
228.728	114.437	187.000
227.468	112.476	187.000
194.200	43.804	188.000
194.307	44.023	188.000
234.242	97.514	189.000
233.216	97.325	189.000
232.645	96.602	189.000
420.973	264.595	190.000
422.726	263.689	190.000
372.803	167.091	191.000
372.811	166.998	191.000
284.349	235.877	192.000
283.460	235.879	192.000
284.704	235.524	192.000
202.155	321.833	193.000
202.107	322.099	193.000
202.512	322.124	193.000
202.056	321.845	193.000
202.132	321.932	193.000
202.284	321.953	193.000
202.407	321.586	193.000
202.502	322.318	193.000
202.409	321.357	193.000
479.526	158.342	194.000
478.533	158.072	194.000
229.111	112.093	195.000
229.015	112.634	195.000
229.162	113.626	195.000
229.392	113.351	195.000
229.260	114.827	195.000
231.368	114.617	195.000
231.064	114.593	195.000
231.773	113.917	195.000
234.181	114.421	195.000
234.065	114.089	195.000
234.043	113.459	195.000
371.396	167.406	196.000
371.992	167.957	196.000
372.121	168.968	196.000
373.137	168.090	196.000
373.214	168.338	196.000
374.009	168.508	196.000
374.408	168.751	196.000
373.429	168.667	196.000
373.553	169.343	196.000
373.042	169.735	196.000
372.371	168.889	196.000
372.998	169.281	196.000
373.878	169.487	196.000
449.737	139.610	197.000
449.701	140.125	197.000
449.092	139.576	197.000
232.616	96.168	198.000
232.209	96.188	198.000
389.803	165.480	199.000
390.024	164.579	199.000
193.571	43.977	200.000
192.929	43.637	200.000
202.814	61.113	201.000
201.848	61.122	201.000
231.902	95.804	202.000
231.669	96.288	202.000
389.553	163.948	203.000
388.810	164.574	203.000
388.484	164.900	203.000
386.945	166.218	203.000
403.833	197.848	204.000
401.356	197.282	204.000
401.805	198.089	204.000
400.971	198.123	204.000
399.779	199.073	204.000
229.609	95.811	205.000
229.511	95.697	205.000
229.449	95.610	205.000
229.669	96.916	205.000
282.143	-2.753	206.000
281.239	-2.982	206.000
201.765	322.319	207.000
201.669	322.066	207.000
202.069	321.908	207.000
422.092	264.066	208.000
421.653	264.025	208.000
400.010	198.127	209.000
399.711	197.168	209.000
400.039	198.115	209.000
400.440	198.196	209.000
421.740	263.963	210.000
421.265	263.193	210.000
118.732	142.962	211.000
117.019	144.399	211.000
202.701	321.734	212.000
202.347	321.892	212.000
202.169	321.851	212.000
202.112	321.798	212.000
202.207	322.093	212.000
201.911	321.824	212.000
202.513	322.468	212.000
202.306	321.973	212.000
202.073	322.105	212.000
202.081	321.745	212.000
202.236	321.929	212.000
285.729	237.305	213.000
286.146	237.148	213.000
388.374	164.770	214.000
388.966	165.688	214.000
389.260	165.663	214.000
373.242	168.259	215.000
373.010	167.727	215.000
373.609	168.325	215.000
374.305	168.762	215.000
373.671	168.528	215.000
373.461	169.258	215.000
373.482	169.464	215.000
373.191	169.449	215.000
403.815	197.193	216.000
403.601	197.440	216.000
404.437	197.548	216.000
404.729	196.877	216.000
385.094	152.403	217.000
385.524	153.979	217.000
113.234	146.197	218.000
113.326	145.703	218.000
112.729	145.857	218.000
193.235	42.971	219.000
193.515	43.357	219.000
421.767	264.887	220.000
422.849	264.449	220.000
421.714	264.911	220.000
449.618	139.076	221.000
449.678	139.011	221.000
389.920	166.423	222.000
390.088	164.745	222.000
389.890	163.487	222.000
389.729	164.965	222.000
388.917	162.976	222.000
390.111	162.301	222.000
389.551	161.149	222.000
389.587	162.115	222.000
389.219	161.957	222.000
423.043	264.290	223.000
423.596	264.062	223.000
422.147	264.070	223.000
423.350	264.903	223.000
424.002	264.709	223.000
424.470	265.066	223.000
424.804	264.965	223.000
424.783	264.398	223.000
423.841	264.756	223.000
423.347	264.882	223.000
423.397	265.682	223.000
423.654	266.212	223.000
423.971	266.406	223.000
423.319	266.384	223.000
437.265	326.348	224.000
437.471	326.060	224.000
202.372	321.736	225.000
202.505	322.221	225.000
44.107	150.289	226.000
45.751	150.571	226.000
45.017	150.636	226.000
372.088	168.514	227.000
372.211	167.833	227.000
373.035	168.084	227.000
373.031	169.058	227.000
372.660	168.124	227.000
373.668	168.571	227.000
373.866	168.165	227.000
426.143	115.361	228.000
425.471	116.318	228.000
387.400	159.879	229.000
386.923	160.244	229.000
386.947	160.697	229.000
403.166	272.201	230.000
402.727	272.868	230.000
402.852	271.678	230.000
403.616	270.745	230.000
402.269	270.788	230.000
402.744	270.418	230.000
403.650	270.634	230.000
403.753	270.544	230.000
421.382	220.679	231.000
420.962	221.426	231.000
420.661	221.446	231.000
419.540	221.683	231.000
419.971	222.012	231.000
193.232	45.279	232.000
192.844	44.543	232.000
424.530	266.654	233.000
424.551	267.061	233.000
35.059	147.241	234.000
35.763	146.470	234.000
113.384	146.215	235.000
112.645	145.676	235.000
113.067	144.415	235.000
503.060	271.274	236.000
503.409	270.915	236.000
502.883	271.339	236.000
503.205	271.550	236.000
472.934	160.002	237.000
475.055	158.815	237.000
474.547	158.392	237.000
426.809	263.280	238.000
426.205	264.231	238.000
373.241	168.581	239.000
373.345	168.521	239.000
389.331	159.719	240.000
389.651	160.725	240.000
389.155	160.320	240.000
388.565	159.311	240.000
387.323	158.717	240.000
387.175	158.741	240.000
192.914	45.651	241.000
193.659	45.365	241.000
372.049	169.093	242.000
371.943	169.258	242.000
503.195	271.541	243.000
503.119	271.867	243.000
427.086	117.385	244.000
427.047	116.332	244.000
426.474	116.368	244.000
503.501	271.793	245.000
503.444	271.441	245.000
503.895	271.170	245.000
502.915	271.813	245.000
503.083	270.698	245.000
503.522	271.250	245.000
211.360	293.154	246.000
211.596	293.266	246.000
212.043	293.887	246.000
211.499	293.772	246.000
211.503	293.413	246.000
211.160	293.514	246.000
371.244	169.108	247.000
371.220	168.574	247.000
387.572	161.936	248.000
386.733	162.323	248.000
387.693	163.116	248.000
387.585	163.362	248.000
388.146	164.045	248.000
426.560	115.705	249.000
426.616	114.525	249.000
193.269	44.514	250.000
193.649	44.381	250.000
134.206	219.901	251.000
133.856	220.507	251.000
371.319	168.432	252.000
370.550	168.510	252.000
503.366	272.361	253.000
503.297	271.330	253.000
503.306	271.732	253.000
503.557	271.301	253.000
426.839	114.873	254.000
427.249	115.065	254.000
426.696	115.413	254.000
369.756	168.575	255.000
371.152	168.663	255.000
371.934	169.422	255.000
372.102	169.594	255.000
427.405	115.020	256.000
427.977	116.008	256.000
428.334	115.477	256.000
429.009	115.128	256.000
428.730	115.499	256.000
428.801	115.408	256.000
428.507	114.700	256.000
429.073	115.391	256.000
429.242	115.922	256.000
428.526	116.567	256.000
142.888	310.406	257.000
143.169	311.177	257.000
417.737	223.521	258.000
418.334	224.095	258.000
372.525	169.664	259.000
372.207	170.017	259.000
372.158	170.073	259.000
371.939	169.725	259.000
372.516	169.366	259.000
142.982	311.023	260.000
142.582	310.551	260.000
420.859	221.679	261.000
421.716	220.772	261.000
60.796	108.461	262.000
61.985	109.372	262.000
60.895	108.912	262.000
429.017	116.382	263.000
427.966	115.493	263.000
427.404	115.193	263.000
164.198	240.141	264.000
164.842	240.016	264.000
164.192	239.992	264.000
163.462	239.469	264.000
373.195	169.534	265.000
373.050	168.612	265.000
143.287	311.138	266.000
143.932	311.259	266.000
60.336	108.501	267.000
60.808	108.821	267.000
60.708	108.607	267.000
427.705	116.774	268.000
427.733	116.040	268.000
163.731	239.840	269.000
164.111	240.198	269.000
164.186	239.397	269.000
164.165	237.969	269.000
440.742	224.226	270.000
441.434	224.961	270.000
60.873	109.314	271.000
60.580	108.773	271.000
59.885	109.311	271.000
159.329	97.639	272.000
158.765	95.570	272.000
441.257	224.037	273.000
441.628	223.851	273.000
143.531	311.672	274.000
144.330	311.620	274.000
441.772	224.298	275.000
441.765	223.482	275.000
159.038	95.779	276.000
159.159	96.484	276.000
60.266	108.573	277.000
60.501	108.987	277.000
158.914	96.589	278.000
158.807	95.132	278.000
131.474	221.642	279.000
131.058	221.754	279.000
131.123	221.837	279.000
159.989	94.510	280.000
159.763	94.469	280.000
439.704	224.686	281.000
439.693	224.915	281.000
160.048	94.193	282.000
160.279	94.414	282.000
167.342	237.815	283.000
165.674	238.002	283.000
165.741	238.537	283.000
166.285	238.543	283.000
165.997	237.687	283.000
164.297	236.789	283.000
164.335	236.571	283.000
164.508	237.561	283.000
163.973	237.263	283.000
163.253	237.370	283.000
162.679	237.963	283.000
162.869	238.581	283.000
161.629	238.461	283.000
161.545	237.816	283.000
160.886	237.819	283.000
161.103	237.870	283.000
160.391	238.550	283.000
161.283	237.833	283.000
161.222	237.649	283.000
160.448	238.587	283.000
160.702	238.200	283.000
161.165	238.123	283.000
161.442	237.534	283.000
160.606	234.183	283.000
160.086	234.979	283.000
159.507	235.730	283.000
159.902	235.146	283.000
161.121	234.050	283.000
161.847	233.712	283.000
161.338	232.999	283.000
162.963	232.867	283.000
160.311	94.702	284.000
161.210	94.259	284.000
160.709	94.399	284.000
160.477	94.161	284.000
160.285	94.788	284.000
159.710	94.039	284.000
159.789	93.854	284.000
60.642	108.347	285.000
61.032	108.941	285.000
60.878	109.524	285.000
266.501	137.838	286.000
266.771	137.736	286.000
41.614	155.199	287.000
48.657	152.233	287.000
288.573	281.871	288.000
288.569	281.858	288.000
310.622	-5.045	289.000
310.113	-5.573	289.000
310.050	-5.590	289.000
309.606	-4.963	289.000
465.411	199.109	290.000
465.376	200.027	290.000
466.806	200.315	290.000
468.649	197.828	290.000
467.663	199.468	290.000
515.371	215.652	291.000
515.251	216.142	291.000
515.385	215.849	291.000
515.699	216.047	291.000
285.856	198.934	292.000
286.249	199.320	292.000
269.983	59.316	293.000
270.606	60.453	293.000
271.332	59.613	293.000
272.465	59.283	293.000
396.115	298.424	294.000
396.240	298.546	294.000
396.725	298.157	294.000
396.368	298.383	294.000
316.200	88.056	295.000
316.924	89.246	295.000
317.352	89.690	295.000
316.520	89.913	295.000
316.546	90.691	295.000
315.775	90.223	295.000
316.020	90.602	295.000
392.568	176.081	296.000
393.109	175.774	296.000
393.315	175.588	296.000
392.420	175.769	296.000
392.957	175.135	296.000
452.883	173.817	297.000
452.586	173.158	297.000
452.955	173.957	297.000
453.619	173.559	297.000
307.313	196.547	298.000
307.836	198.948	298.000
308.994	198.792	298.000
309.293	199.197	298.000
309.261	199.697	298.000
307.639	199.046	298.000
307.407	199.336	298.000
306.325	200.045	298.000
307.333	200.478	298.000
307.313	199.650	298.000
307.485	200.258	298.000
307.783	201.724	298.000
307.581	202.835	298.000
309.171	204.428	298.000
419.649	192.237	299.000
418.799	193.363	299.000
419.424	192.461	299.000
419.974	192.271	299.000
419.526	192.362	299.000
270.134	250.283	300.000
270.400	250.645	300.000
270.067	249.623	300.000
270.338	250.265	300.000
270.262	250.183	300.000
340.595	74.107	301.000
340.989	73.359	301.000
484.310	320.427	302.000
483.640	319.591	302.000
483.100	319.589	302.000
286.427	197.888	303.000
286.516	197.963	303.000
310.649	126.445	304.000
311.292	126.537	304.000
514.479	215.252	305.000
514.254	215.114	305.000
514.333	214.413	305.000
513.703	214.026	305.000
144.018	310.823	306.000
144.323	311.391	306.000
271.204	61.350	307.000
271.399	62.253	307.000
309.922	-6.332	308.000
309.259	-5.310	308.000
174.158	77.776	309.000
173.598	78.539	309.000
173.801	78.788	309.000
392.593	174.751	310.000
392.578	174.529	310.000
453.754	173.186	311.000
452.444	173.283	311.000
282.598	19.226	312.000
281.896	18.609	312.000
483.412	321.561	313.000
483.142	321.553	313.000
418.851	192.679	314.000
418.019	192.414	314.000
417.727	192.402	314.000
418.543	192.610	314.000
165.708	233.168	315.000
164.537	233.171	315.000
164.230	233.840	315.000
164.926	235.144	315.000
164.841	234.419	315.000
166.106	233.307	315.000
270.103	250.450	316.000
269.733	250.160	316.000
270.721	250.760	316.000
270.638	250.764	316.000
264.668	136.614	317.000
265.222	137.334	317.000
310.807	126.909	318.000
310.555	126.454	318.000
315.995	90.910	319.000
316.429	91.582	319.000
60.654	109.125	320.000
60.196	108.581	320.000
276.654	97.502	321.000
277.823	97.650	321.000
132.508	220.431	322.000
131.487	220.629	322.000
131.427	219.928	322.000
132.224	220.255	322.000
324.813	230.841	323.000
325.292	230.823	323.000
324.820	230.883	323.000
483.575	321.464	324.000
483.534	321.387	324.000
225.204	274.102	325.000
225.142	274.561	325.000
224.904	274.492	325.000
224.961	274.334	325.000
224.479	274.523	325.000
225.047	274.435	325.000
224.957	274.188	325.000
224.972	274.210	325.000
160.011	95.969	326.000
160.584	95.125	326.000
367.206	264.447	327.000
367.231	265.131	327.000
367.931	265.080	327.000
367.905	265.322	327.000
368.311	265.569	327.000
366.985	265.571	327.000
316.330	91.427	328.000
316.427	91.123	328.000
314.878	91.154	328.000
314.784	90.991	328.000
316.356	92.426	328.000
60.897	108.767	329.000
61.127	108.541	329.000
270.620	250.909	330.000
269.914	251.552	330.000
270.258	251.488	330.000
269.488	250.830	330.000
269.546	250.741	330.000
269.317	250.573	330.000
269.415	250.623	330.000
269.776	251.181	330.000
270.192	251.131	330.000
270.656	251.119	330.000
270.098	251.498	330.000
270.362	250.611	330.000
270.864	250.550	330.000
270.356	250.660	330.000
270.529	250.729	330.000
269.664	250.015	330.000
270.306	250.172	330.000
270.155	250.083	330.000
269.697	249.950	330.000
277.186	97.637	331.000
278.049	98.628	331.000
308.535	127.596	332.000
308.452	128.729	332.000
309.154	127.517	332.000
363.906	211.670	333.000
363.201	212.134	333.000
173.988	79.966	334.000
174.199	80.314	334.000
290.536	196.594	335.000
290.092	196.777	335.000
408.710	5.182	336.000
409.012	5.348	336.000
302.787	107.892	337.000
303.335	108.154	337.000
301.795	107.788	337.000
313.112	39.393	338.000
311.971	38.829	338.000
312.219	38.491	338.000
482.551	320.006	339.000
483.107	320.389	339.000
162.974	94.257	340.000
163.094	93.304	340.000
277.380	209.349	341.000
276.665	209.054	341.000
168.112	234.386	342.000
168.178	232.850	342.000
367.321	264.410	343.000
367.162	262.848	343.000
367.374	263.355	343.000
367.525	263.892	343.000
366.750	263.791	343.000
366.238	264.570	343.000
367.215	263.332	343.000
367.162	262.099	343.000
269.575	62.641	344.000
268.916	61.622	344.000
420.904	194.533	345.000
421.156	194.747	345.000
421.824	194.687	345.000
174.986	79.054	346.000
176.197	78.102	346.000
176.213	78.251	346.000
176.250	78.783	346.000
176.121	79.219	346.000
302.876	108.053	347.000
302.413	109.259	347.000
301.922	110.218	347.000
315.976	94.092	348.000
315.681	94.533	348.000
315.452	94.505	348.000
225.174	274.450	349.000
224.689	274.765	349.000
224.668	274.589	349.000
224.617	274.124	349.000
224.584	274.144	349.000
224.439	274.151	349.000
223.664	274.569	349.000
224.247	274.394	349.000
223.753	274.185	349.000
224.512	274.379	349.000
223.785	274.436	349.000
224.149	274.774	349.000
223.745	275.704	349.000
223.963	275.504	349.000
223.892	275.323	349.000
224.383	275.605	349.000
223.625	275.659	349.000
222.425	276.276	349.000
223.939	276.017	349.000
483.604	316.356	350.000
484.019	315.772	350.000
309.397	127.449	351.000
309.816	125.905	351.000
309.562	126.114	351.000
340.983	74.393	352.000
341.114	74.430	352.000
452.267	173.319	353.000
452.841	173.346	353.000
452.668	174.347	353.000
452.551	173.887	353.000
451.928	174.848	353.000
452.089	173.451	353.000
451.551	173.314	353.000
452.132	174.251	353.000
452.350	173.870	353.000
452.352	173.671	353.000
452.321	174.876	353.000
452.577	174.038	353.000
130.742	219.268	354.000
131.047	218.983	354.000
165.988	233.438	355.000
166.273	233.786	355.000
254.538	225.973	356.000
254.711	225.230	356.000
255.091	225.951	356.000
254.607	225.888	356.000
254.435	225.662	356.000
255.026	225.185	356.000
422.083	194.440	357.000
423.434	194.949	357.000
485.060	180.825	358.000
485.814	181.159	358.000
410.850	5.767	359.000
411.067	6.340	359.000
60.636	108.643	360.000
61.348	108.739	360.000
290.938	197.235	361.000
292.545	195.801	361.000
291.480	195.454	361.000
312.715	41.194	362.000
312.902	41.023	362.000
129.430	219.787	363.000
130.703	218.789	363.000
493.429	335.367	364.000
493.808	334.578	364.000
308.955	127.238	365.000
307.846	127.238	365.000
312.589	94.143	366.000
312.124	92.883	366.000
312.641	93.537	366.000
312.960	94.648	366.000
313.662	93.077	366.000
540.273	323.060	367.000
539.841	322.355	367.000
255.909	225.126	368.000
255.842	225.108	368.000
255.838	224.946	368.000
255.463	226.044	368.000
308.292	127.886	369.000
307.660	126.790	369.000
308.047	127.398	369.000
308.696	126.638	369.000
309.535	126.555	369.000
309.405	126.596	369.000
314.861	92.017	370.000
314.821	92.647	370.000
314.460	93.430	370.000
270.218	250.373	371.000
270.828	250.200	371.000
270.548	250.219	371.000
341.219	75.240	372.000
340.113	74.979	372.000
340.512	74.491	372.000
340.366	75.397	372.000
416.983	90.812	373.000
417.492	90.323	373.000
313.338	93.101	374.000
312.789	92.982	374.000
313.352	92.304	374.000
312.542	92.415	374.000
312.101	93.072	374.000
313.056	93.078	374.000
307.793	68.454	375.000
307.518	67.370	375.000
309.408	41.817	376.000
309.584	42.125	376.000
309.446	42.536	376.000
391.118	8.535	377.000
390.360	8.996	377.000
255.612	227.482	378.000
255.165	227.381	378.000
256.140	226.923	378.000
256.965	226.184	378.000
257.083	226.295	378.000
256.587	225.920	378.000
257.204	226.296	378.000
256.802	226.118	378.000
256.669	225.959	378.000
339.961	51.188	379.000
339.365	51.442	379.000
338.219	51.517	379.000
453.168	175.038	380.000
452.592	174.867	380.000
356.823	70.954	381.000
357.552	70.879	381.000
417.678	88.153	382.000
418.476	88.558	382.000
419.508	88.372	382.000
61.030	108.922	383.000
60.830	109.040	383.000
128.790	221.983	384.000
128.967	222.168	384.000
130.637	222.028	384.000
311.050	126.033	385.000
311.240	124.990	385.000
309.974	127.440	385.000
310.603	127.493	385.000
265.523	60.161	386.000
265.940	59.231	386.000
265.963	59.502	386.000
311.188	40.563	387.000
311.404	40.734	387.000
311.681	40.722	387.000
311.352	40.986	387.000
346.553	174.595	388.000
346.755	175.249	388.000
348.063	175.070	388.000
131.755	221.002	389.000
131.451	220.660	389.000
165.235	238.253	390.000
165.206	239.498	390.000
164.787	240.219	390.000
308.620	68.216	391.000
307.771	68.517	391.000
418.498	88.578	392.000
419.080	89.070	392.000
269.733	251.011	393.000
270.211	251.516	393.000
270.270	251.480	393.000
270.431	251.175	393.000
270.492	250.959	393.000
270.693	250.305	393.000
270.331	250.661	393.000
270.588	250.798	393.000
270.813	251.191	393.000
270.871	250.506	393.000
270.975	250.722	393.000
270.613	250.776	393.000
270.826	249.688	393.000
270.501	250.086	393.000
270.575	250.180	393.000
270.469	250.375	393.000
270.775	250.088	393.000
270.701	250.185	393.000
270.881	250.272	393.000
271.520	249.721	393.000
271.052	250.170	393.000
271.408	250.335	393.000
271.256	250.448	393.000
271.174	250.019	393.000
271.304	250.158	393.000
271.193	250.104	393.000
271.407	249.060	393.000
224.207	276.334	394.000
224.284	276.475	394.000
224.543	276.677	394.000
225.514	275.822	394.000
225.477	275.516	394.000
225.469	276.089	394.000
225.504	276.094	394.000
225.098	276.531	394.000
224.673	276.493	394.000
225.165	276.630	394.000
274.322	206.039	395.000
274.410	207.511	395.000
274.809	209.649	395.000
272.936	208.935	395.000
273.085	208.392	395.000
274.856	206.679	395.000
276.919	203.825	395.000
275.984	203.487	395.000
256.928	226.043	396.000
256.890	225.819	396.000
309.379	126.498	397.000
309.173	127.554	397.000
308.715	127.358	397.000
309.812	127.596	397.000
308.815	127.645	397.000
308.276	127.047	397.000
219.474	134.957	398.000
219.118	135.497	398.000
423.362	264.088	399.000
423.759	264.501	399.000
423.950	264.779	399.000
423.578	264.544	399.000
424.461	264.638	399.000
424.531	265.489	399.000
424.687	265.594	399.000
424.332	265.503	399.000
423.952	265.280	399.000
128.967	222.588	400.000
129.302	222.293	400.000
129.534	221.827	400.000
257.531	226.395	401.000
258.074	225.960	401.000
257.755	226.499	401.000
258.198	226.474	401.000
302.562	109.721	402.000
301.080	109.389	402.000
300.472	109.932	402.000
300.836	109.246	402.000
407.376	269.242	403.000
408.428	269.164	403.000
409.272	268.865	403.000
244.150	67.508	404.000
243.358	67.864	404.000
243.591	68.136	404.000
129.024	221.697	405.000
129.544	222.440	405.000
306.995	126.711	406.000
307.407	126.144	406.000
306.884	126.677	407.000
306.336	127.267	407.000
305.948	126.351	407.000
306.188	125.640	407.000
306.197	126.086	407.000
306.560	125.135	407.000
306.158	124.209	407.000
302.190	109.186	408.000
300.974	108.515	408.000
316.581	110.584	409.000
318.433	109.435	409.000
317.879	108.688	409.000
317.411	107.853	409.000
245.394	68.494	410.000
246.566	67.900	410.000
247.069	67.267	410.000
246.835	68.279	410.000
246.003	68.916	410.000
409.771	267.787	411.000
410.503	268.493	411.000
410.240	268.237	411.000
130.363	221.632	412.000
130.558	222.930	412.000
424.484	263.921	413.000
424.420	264.389	413.000
301.743	109.617	414.000
302.758	109.154	414.000
335.676	49.616	415.000
335.461	49.852	415.000
418.665	88.802	416.000
418.713	89.062	416.000
290.862	93.394	417.000
290.791	93.171	417.000
408.736	268.780	418.000
410.872	267.280	418.000
409.791	268.368	418.000
409.489	268.122	418.000
409.748	267.332	418.000
410.028	267.713	418.000
165.430	239.769	419.000
165.247	239.711	419.000
164.809	239.610	419.000
165.419	239.314	419.000
164.988	238.068	419.000
164.377	237.165	419.000
165.341	237.772	419.000
166.071	236.840	419.000
164.635	235.213	419.000
163.326	233.911	419.000
163.358	234.951	419.000
162.805	233.974	419.000
161.941	236.103	419.000
161.749	236.179	419.000
160.805	235.607	419.000
160.689	235.853	419.000
161.110	236.194	419.000
160.803	236.710	419.000
161.188	236.371	419.000
160.396	237.024	419.000
160.321	237.276	419.000
160.298	237.521	419.000
258.182	225.435	420.000
257.408	226.120	420.000
380.401	286.279	421.000
381.031	286.120	421.000
381.189	286.421	421.000
380.713	285.899	421.000
271.448	249.694	422.000
271.235	249.584	422.000
271.476	249.656	422.000
271.789	250.062	422.000
272.253	250.574	422.000
291.133	93.208	423.000
291.739	93.087	423.000
346.970	174.376	424.000
346.378	175.972	424.000
257.233	225.648	425.000
257.320	226.648	425.000
257.073	225.450	425.000
257.721	226.424	425.000
257.237	225.601	425.000
306.009	107.674	426.000
306.537	107.031	426.000
306.697	106.138	426.000
305.909	105.552	426.000
419.633	87.887	427.000
419.231	87.320	427.000
419.148	87.604	427.000
271.307	249.844	428.000
271.153	249.640	428.000
272.338	249.409	428.000
272.114	249.855	428.000
291.340	92.368	429.000
291.620	91.977	429.000
470.957	358.195	430.000
470.265	356.634	430.000
470.985	358.311	430.000
306.173	68.379	431.000
306.708	67.948	431.000
419.196	86.138	432.000
418.651	85.982	432.000
419.125	86.521	432.000
418.612	87.089	432.000
419.261	86.973	432.000
301.597	8.092	433.000
302.695	9.598	433.000
303.017	9.835	433.000
151.693	168.715	434.000
149.728	167.885	434.000
271.481	249.939	435.000
271.310	249.995	435.000
271.372	250.776	435.000
271.478	249.958	435.000
271.472	250.342	435.000
271.758	250.018	435.000
309.450	105.368	436.000
316.565	108.884	436.000
290.964	92.450	437.000
290.999	93.621	437.000
306.014	68.051	438.000
305.896	68.164	438.000
306.244	68.816	439.000
305.965	67.914	439.000
305.346	67.918	439.000
271.594	250.523	440.000
271.589	249.662	440.000
271.877	250.190	440.000
271.534	250.504	440.000
271.093	250.122	440.000
271.509	249.790	440.000
271.203	250.008	440.000
271.123	249.828	440.000
270.887	249.858	440.000
270.988	249.114	440.000
271.398	249.166	440.000
271.208	249.481	440.000
271.313	249.302	440.000
308.732	102.048	441.000
309.528	102.220	441.000
405.111	82.948	442.000
406.455	82.462	442.000
406.482	81.540	442.000
406.599	82.166	442.000
406.572	81.579	442.000
61.000	108.582	443.000
61.392	108.580	443.000
61.393	108.547	443.000
283.967	16.754	444.000
284.033	16.295	444.000
283.692	17.339	444.000
305.177	68.091	445.000
304.884	67.322	445.000
305.460	67.533	445.000
307.178	104.982	446.000
306.683	104.760	446.000
404.572	81.739	447.000
405.230	81.872	447.000
416.895	87.187	448.000
416.723	86.912	448.000
469.750	161.840	449.000
471.016	161.761	449.000
307.189	104.128	450.000
307.569	103.704	450.000
223.455	277.058	451.000
223.837	276.290	451.000
223.514	275.005	451.000
223.883	274.980	451.000
224.130	275.091	451.000
223.945	274.323	451.000
223.178	274.231	451.000
223.179	273.454	451.000
223.183	274.528	451.000
223.386	274.133	451.000
224.023	273.960	451.000
224.037	273.052	451.000
224.532	272.780	451.000
225.013	272.460	451.000
225.204	272.898	451.000
224.750	272.920	451.000
224.531	272.802	451.000
225.339	272.245	451.000
225.688	271.805	451.000
226.081	271.522	451.000
226.440	271.933	451.000
227.188	272.312	451.000
227.561	272.147	451.000
227.561	270.935	451.000
228.819	271.472	451.000
229.640	272.218	451.000
229.870	273.372	451.000
228.878	272.525	451.000
229.137	272.330	451.000
229.292	273.729	451.000
230.037	272.906	451.000
228.985	272.707	451.000
228.667	272.284	451.000
229.028	271.785	451.000
227.578	272.136	451.000
228.266	271.609	451.000
228.811	270.164	451.000
228.272	271.013	451.000
227.008	271.042	451.000
226.860	270.759	451.000
226.030	270.391	451.000
225.237	269.662	451.000
225.069	270.147	451.000
224.713	270.033	451.000
224.658	268.286	451.000
224.797	269.006	451.000
225.389	268.753	451.000
225.699	268.824	451.000
226.322	268.790	451.000
227.816	267.517	451.000
228.009	267.689	451.000
159.589	237.479	452.000
160.023	237.969	452.000
159.595	238.148	452.000
158.892	237.134	452.000
159.712	238.999	452.000
159.595	238.659	452.000
159.649	238.418	452.000
159.998	237.794	452.000
160.541	236.633	452.000
160.423	236.405	452.000
159.995	236.125	452.000
161.274	234.582	452.000
162.241	233.308	452.000
163.175	233.318	452.000
163.244	234.159	452.000
164.297	233.008	452.000
164.886	232.614	452.000
164.420	232.162	452.000
417.631	87.897	453.000
417.884	86.610	453.000
[truncated: 9,329 more rows]
