# Supplementary material for: The transpeptidase PBP2 governs initial localization and activity of the major cell-wall synthesis machinery in E. coli
Source: eLife. 2020 Feb 20;9:e50629. doi: 10.7554/eLife.50629 (PMC7089770; doi:10.7554/eLife.50629)
Supplement: Source data 1. [file elife-50629-data1.zip › data/fast/PAmCherry/RodZdepl8h_1.txt]

X Y ID
200.728	454.348	1.000
200.862	454.315	1.000
200.666	454.820	1.000
46.893	203.514	2.000
47.003	202.972	2.000
53.510	169.345	3.000
53.192	170.119	3.000
53.410	169.516	3.000
52.744	169.783	3.000
53.467	169.588	3.000
53.037	169.969	3.000
53.163	169.580	3.000
53.688	169.922	3.000
53.264	169.800	3.000
53.343	169.579	3.000
53.511	169.396	3.000
175.049	276.988	4.000
174.824	278.169	4.000
127.299	157.775	5.000
127.266	157.639	5.000
127.185	157.800	5.000
127.617	157.517	5.000
127.142	158.123	5.000
263.797	278.947	6.000
263.296	278.749	6.000
264.470	279.649	6.000
265.222	280.423	6.000
264.697	281.012	6.000
264.650	280.435	6.000
264.057	281.831	6.000
264.141	282.156	6.000
264.771	281.480	6.000
265.569	282.377	6.000
265.979	283.633	6.000
265.017	284.392	6.000
265.342	284.819	6.000
265.269	284.027	6.000
265.927	283.440	6.000
266.412	283.289	6.000
264.755	282.514	6.000
264.132	281.823	6.000
263.268	281.140	6.000
263.122	279.322	6.000
263.442	278.669	6.000
262.710	278.256	6.000
263.986	277.362	6.000
263.577	276.962	6.000
264.116	276.243	6.000
264.231	276.874	6.000
263.049	277.314	6.000
263.571	278.317	6.000
263.361	278.014	6.000
252.167	262.406	7.000
252.777	261.652	7.000
252.486	261.163	7.000
252.539	262.445	7.000
253.603	262.501	7.000
252.397	262.844	7.000
252.008	263.458	7.000
252.025	262.655	7.000
251.410	262.134	7.000
251.514	262.833	7.000
251.565	263.684	7.000
251.892	262.908	7.000
251.064	261.616	7.000
252.028	263.013	7.000
251.990	263.080	7.000
251.345	261.968	7.000
251.574	261.783	7.000
252.655	262.139	7.000
253.952	262.625	7.000
253.291	262.016	7.000
252.550	262.495	7.000
252.663	263.139	7.000
253.768	262.511	7.000
253.246	262.615	7.000
253.041	262.408	7.000
252.551	262.349	7.000
253.126	262.457	7.000
252.325	262.885	7.000
252.493	261.887	7.000
252.361	260.773	7.000
253.308	260.880	7.000
253.267	261.574	7.000
252.480	261.885	7.000
252.307	262.331	7.000
252.358	263.028	7.000
252.176	263.367	7.000
252.247	263.091	7.000
177.413	186.152	8.000
176.927	185.772	8.000
176.598	186.041	8.000
176.654	185.666	8.000
176.721	185.528	8.000
176.842	186.055	8.000
176.923	186.203	8.000
177.364	185.409	8.000
177.127	184.916	8.000
176.767	185.083	8.000
176.941	185.244	8.000
176.951	184.815	8.000
177.042	185.283	8.000
177.362	184.492	8.000
177.373	184.424	8.000
177.314	184.314	8.000
177.434	184.147	8.000
177.076	184.226	8.000
177.800	184.051	8.000
177.517	184.154	8.000
176.633	184.691	8.000
117.604	102.102	9.000
116.581	102.307	9.000
116.972	102.361	9.000
116.929	103.956	9.000
117.444	103.800	9.000
223.874	199.672	10.000
223.351	199.848	10.000
223.586	199.924	10.000
223.888	200.025	10.000
223.780	200.485	10.000
267.862	204.200	11.000
268.122	204.309	11.000
267.956	204.314	11.000
267.783	204.454	11.000
267.725	204.264	11.000
289.799	208.122	12.000
290.084	207.978	12.000
289.732	208.411	12.000
288.641	206.992	12.000
413.539	297.648	13.000
414.766	298.453	13.000
415.338	297.720	13.000
415.551	297.604	13.000
214.805	108.845	14.000
214.389	108.196	14.000
310.103	187.631	15.000
309.931	187.967	15.000
309.911	187.190	15.000
310.660	186.300	15.000
310.233	185.763	15.000
310.472	186.309	15.000
310.846	186.432	15.000
310.823	186.227	15.000
310.608	185.534	15.000
309.833	185.453	15.000
310.367	185.261	15.000
310.396	185.538	15.000
310.316	185.335	15.000
310.396	185.068	15.000
309.516	185.260	15.000
309.094	185.091	15.000
309.856	185.010	15.000
309.670	185.438	15.000
309.679	185.243	15.000
309.504	185.429	15.000
297.756	173.169	16.000
296.339	173.656	16.000
296.287	174.343	16.000
296.363	174.310	16.000
296.524	174.423	16.000
195.271	60.497	17.000
195.554	61.181	17.000
375.038	210.676	18.000
374.616	210.629	18.000
374.370	210.696	18.000
374.301	210.754	18.000
375.164	210.081	18.000
375.259	209.864	18.000
375.316	210.197	18.000
375.902	210.453	18.000
376.644	209.361	18.000
376.910	208.350	18.000
377.229	208.849	18.000
377.885	209.072	18.000
376.495	210.210	18.000
377.501	209.717	18.000
378.110	209.646	18.000
377.732	211.021	18.000
377.235	209.862	18.000
376.463	209.386	18.000
376.925	209.579	18.000
377.174	209.753	18.000
376.581	211.693	18.000
376.097	212.575	18.000
376.211	211.972	18.000
376.235	213.108	18.000
235.416	70.615	19.000
234.379	70.434	19.000
234.513	70.682	19.000
234.833	70.721	19.000
234.769	70.161	19.000
338.418	153.131	20.000
338.815	153.487	20.000
339.011	154.022	20.000
338.853	153.081	20.000
338.593	154.191	20.000
338.854	153.939	20.000
338.578	153.646	20.000
338.373	153.058	20.000
338.863	153.561	20.000
338.563	153.934	20.000
338.856	154.399	20.000
339.100	153.068	20.000
339.098	153.426	20.000
339.341	153.403	20.000
338.727	153.181	20.000
339.143	153.273	20.000
284.363	93.868	21.000
284.447	93.987	21.000
284.447	93.813	21.000
284.458	94.066	21.000
283.489	94.020	21.000
284.736	93.482	21.000
250.713	57.611	22.000
251.273	57.900	22.000
361.443	155.155	23.000
360.900	155.269	23.000
272.956	60.151	24.000
272.514	59.872	24.000
272.987	59.433	24.000
273.241	60.019	24.000
403.760	180.381	25.000
404.412	180.500	25.000
358.907	126.222	26.000
359.132	126.418	26.000
285.369	48.199	27.000
285.410	47.963	27.000
283.931	46.619	27.000
284.114	48.296	27.000
398.482	121.509	28.000
399.539	122.403	28.000
399.652	121.907	28.000
288.767	-8.563	29.000
288.464	-9.172	29.000
470.345	143.235	30.000
469.894	142.743	30.000
470.086	143.028	30.000
405.733	81.256	31.000
405.613	81.745	31.000
405.564	81.270	31.000
405.602	81.614	31.000
404.758	81.487	31.000
405.480	81.430	31.000
405.304	81.062	31.000
405.397	81.458	31.000
405.535	81.117	31.000
405.223	81.207	31.000
405.779	81.636	31.000
406.121	81.899	31.000
406.013	81.929	31.000
405.840	82.022	31.000
405.188	81.793	31.000
404.672	81.520	31.000
403.878	81.718	31.000
403.678	81.413	31.000
432.316	89.975	32.000
431.274	90.862	32.000
431.029	91.063	32.000
95.383	299.405	33.000
93.300	299.000	33.000
93.274	298.522	33.000
93.389	298.226	33.000
93.324	298.513	33.000
93.622	298.772	33.000
94.279	299.204	33.000
94.453	299.409	33.000
94.407	299.557	33.000
94.704	299.582	33.000
94.673	299.333	33.000
263.973	306.433	34.000
263.987	306.387	34.000
263.869	307.056	34.000
263.829	307.038	34.000
263.631	307.563	34.000
263.856	306.976	34.000
263.732	307.366	34.000
262.936	306.978	34.000
264.291	307.068	34.000
264.293	306.888	34.000
263.960	306.870	34.000
264.475	306.858	34.000
264.485	307.714	34.000
263.845	306.737	34.000
305.209	271.875	35.000
305.059	271.896	35.000
305.093	271.789	35.000
304.799	271.950	35.000
304.949	272.049	35.000
305.274	271.771	35.000
305.146	271.728	35.000
305.185	271.665	35.000
304.827	271.942	35.000
305.023	271.670	35.000
305.228	271.645	35.000
305.049	271.817	35.000
305.045	271.817	35.000
305.081	271.959	35.000
304.712	271.680	35.000
304.945	271.801	35.000
305.145	271.740	35.000
304.987	271.440	35.000
202.539	163.869	36.000
201.983	163.232	36.000
266.811	185.873	37.000
265.997	185.934	37.000
266.363	186.542	37.000
266.816	186.935	37.000
191.214	303.865	38.000
190.026	303.519	38.000
190.468	303.072	38.000
190.649	303.155	38.000
190.821	303.595	38.000
190.633	303.035	38.000
190.690	302.937	38.000
190.399	303.380	38.000
282.086	266.845	39.000
282.301	266.993	39.000
282.381	266.833	39.000
282.326	266.607	39.000
282.696	266.305	39.000
282.750	266.584	39.000
282.499	266.173	39.000
282.222	265.834	39.000
282.111	265.682	39.000
282.308	265.860	39.000
168.266	99.634	40.000
168.212	98.686	40.000
168.739	97.817	40.000
168.707	97.371	40.000
368.082	180.509	41.000
367.781	179.985	41.000
368.178	180.123	41.000
368.214	180.167	41.000
276.894	82.116	42.000
277.229	82.240	42.000
405.987	138.260	43.000
406.812	138.395	43.000
407.227	137.600	43.000
370.804	75.915	44.000
370.537	75.881	44.000
371.014	76.273	44.000
451.698	129.535	45.000
452.095	129.934	45.000
-55.716	286.266	46.000
-55.421	286.481	46.000
47.158	204.890	47.000
46.860	204.107	47.000
46.612	204.745	47.000
218.243	155.609	48.000
218.172	156.041	48.000
218.692	156.507	48.000
219.218	156.078	48.000
218.853	156.336	48.000
238.192	130.165	49.000
238.537	130.158	49.000
215.509	107.910	50.000
214.707	108.584	50.000
250.243	57.493	51.000
249.762	57.401	51.000
251.081	58.027	51.000
361.346	154.256	52.000
361.460	155.172	52.000
361.252	154.195	52.000
418.800	164.840	53.000
418.896	165.370	53.000
89.951	191.979	54.000
90.412	192.003	54.000
89.887	192.995	54.000
296.344	254.365	55.000
296.766	254.647	55.000
297.152	255.141	55.000
297.719	255.014	55.000
297.947	255.089	55.000
297.738	256.239	55.000
201.934	163.660	56.000
202.869	163.340	56.000
177.680	118.180	57.000
177.971	118.268	57.000
178.300	118.583	57.000
341.831	246.309	58.000
342.380	246.602	58.000
342.491	246.737	58.000
342.191	246.478	58.000
342.579	247.210	58.000
342.297	246.926	58.000
342.323	246.626	58.000
342.617	246.429	58.000
342.189	245.764	58.000
342.209	246.643	58.000
342.181	246.462	58.000
342.446	246.898	58.000
342.280	246.777	58.000
341.902	246.606	58.000
342.614	246.582	58.000
342.865	247.022	58.000
195.273	90.386	59.000
195.331	90.422	59.000
194.711	90.766	59.000
405.319	244.074	60.000
405.215	244.389	60.000
405.254	244.448	60.000
405.551	244.754	60.000
405.368	245.128	60.000
405.551	245.095	60.000
404.818	244.209	60.000
405.140	244.856	60.000
404.918	244.851	60.000
405.028	244.925	60.000
405.093	244.138	60.000
404.955	245.184	60.000
404.859	244.378	60.000
404.912	244.875	60.000
405.086	244.942	60.000
404.752	244.995	60.000
405.469	244.752	60.000
404.910	244.751	60.000
405.406	244.780	60.000
404.949	244.256	60.000
404.927	244.532	60.000
404.665	244.462	60.000
404.025	244.756	60.000
234.153	109.301	61.000
233.845	109.503	61.000
367.113	101.759	62.000
367.566	101.387	62.000
367.238	101.047	62.000
367.101	101.186	62.000
367.001	100.679	62.000
366.850	101.241	62.000
366.811	100.632	62.000
367.598	101.147	62.000
368.304	100.449	62.000
368.044	100.886	62.000
368.153	100.526	62.000
400.317	121.529	63.000
401.292	121.363	63.000
402.375	120.553	63.000
429.702	117.416	64.000
429.608	116.712	64.000
451.640	129.446	65.000
451.987	129.017	65.000
451.339	129.350	65.000
451.875	129.625	65.000
452.070	129.839	65.000
453.429	129.898	65.000
453.964	130.232	65.000
454.469	130.396	65.000
454.517	131.004	65.000
454.476	131.509	65.000
454.510	130.193	65.000
454.938	130.564	65.000
455.086	130.160	65.000
454.763	130.069	65.000
454.757	130.730	65.000
454.658	130.592	65.000
455.159	130.379	65.000
455.431	131.292	65.000
455.249	131.424	65.000
454.029	131.736	65.000
453.246	131.917	65.000
452.829	131.642	65.000
452.681	132.133	65.000
452.914	131.837	65.000
452.587	132.033	65.000
452.712	132.404	65.000
452.571	132.468	65.000
218.085	356.535	66.000
217.973	356.122	66.000
127.802	158.013	67.000
127.967	157.525	67.000
126.837	158.040	67.000
127.472	157.304	67.000
127.589	157.939	67.000
127.621	157.666	67.000
127.275	156.788	67.000
127.172	157.822	67.000
127.213	157.397	67.000
267.373	186.740	68.000
267.249	187.447	68.000
267.061	186.438	68.000
267.497	186.690	68.000
267.352	186.365	68.000
268.420	187.219	68.000
268.668	187.449	68.000
269.095	187.693	68.000
269.516	187.448	68.000
270.155	187.749	68.000
270.073	188.821	68.000
270.141	189.181	68.000
270.176	189.025	68.000
270.517	189.894	68.000
271.028	188.883	68.000
271.667	188.914	68.000
272.468	188.750	68.000
271.130	188.514	68.000
271.607	189.077	68.000
184.203	107.688	69.000
185.061	107.284	69.000
238.326	130.581	70.000
238.266	130.215	70.000
238.081	129.888	70.000
238.684	129.882	70.000
238.526	130.803	70.000
238.756	129.610	70.000
238.617	129.968	70.000
238.099	130.177	70.000
298.543	174.815	71.000
298.634	174.886	71.000
298.227	175.167	71.000
299.177	176.009	71.000
299.973	175.979	71.000
336.987	211.368	72.000
335.924	211.266	72.000
335.156	211.627	72.000
334.314	210.052	72.000
308.092	131.896	73.000
307.990	132.150	73.000
307.995	131.882	73.000
308.462	132.397	73.000
308.341	131.995	73.000
369.826	76.429	74.000
370.119	76.151	74.000
370.117	76.401	74.000
370.022	75.500	74.000
431.074	90.289	75.000
431.280	89.975	75.000
204.841	444.403	76.000
205.644	444.280	76.000
47.515	204.586	77.000
47.859	203.145	77.000
47.896	203.960	77.000
256.422	156.487	78.000
256.204	156.557	78.000
256.207	154.590	78.000
255.966	154.322	78.000
255.769	154.884	78.000
254.943	155.521	78.000
254.062	155.927	78.000
254.116	156.033	78.000
253.730	156.179	78.000
253.168	155.162	78.000
251.568	154.696	78.000
251.225	154.787	78.000
251.077	154.526	78.000
251.973	155.129	78.000
251.409	155.694	78.000
250.904	155.481	78.000
251.618	155.015	78.000
252.813	155.476	78.000
252.128	154.572	78.000
252.839	155.219	78.000
252.552	154.420	78.000
253.461	153.800	78.000
253.577	153.262	78.000
367.402	180.158	79.000
368.372	180.297	79.000
367.863	179.977	79.000
367.798	180.048	79.000
367.686	179.906	79.000
367.944	180.610	79.000
367.534	181.059	79.000
367.137	180.784	79.000
366.454	182.140	79.000
366.762	181.510	79.000
367.156	181.021	79.000
366.838	181.336	79.000
367.544	180.854	79.000
367.258	181.142	79.000
284.487	93.580	80.000
284.395	93.870	80.000
283.941	93.333	80.000
283.769	93.666	80.000
284.147	93.335	80.000
251.413	57.176	81.000
251.046	57.421	81.000
251.086	57.153	81.000
385.399	137.248	82.000
386.035	136.546	82.000
387.587	136.661	82.000
387.373	138.449	82.000
386.522	137.970	82.000
386.024	138.484	82.000
384.864	137.495	82.000
384.157	137.789	82.000
383.051	139.538	82.000
383.421	139.560	82.000
383.743	139.443	82.000
383.528	139.092	82.000
383.366	138.108	82.000
382.392	138.842	82.000
381.665	138.208	82.000
380.983	137.820	82.000
380.879	137.822	82.000
380.651	138.350	82.000
381.675	138.283	82.000
381.944	138.718	82.000
382.316	138.238	82.000
381.750	138.482	82.000
380.701	138.120	82.000
380.526	137.422	82.000
380.097	138.031	82.000
379.635	138.383	82.000
379.429	137.910	82.000
379.610	137.793	82.000
379.509	137.106	82.000
379.781	137.137	82.000
380.824	138.068	82.000
380.178	137.685	82.000
379.836	137.639	82.000
379.874	137.893	82.000
263.394	0.556	83.000
263.576	0.833	83.000
273.999	-11.806	84.000
274.436	-11.583	84.000
116.840	102.051	85.000
116.653	102.354	85.000
116.706	101.901	85.000
361.046	154.078	86.000
361.739	154.486	86.000
361.025	154.703	86.000
361.121	155.233	86.000
361.436	154.565	86.000
360.901	155.097	86.000
361.030	155.483	86.000
361.190	155.297	86.000
361.048	155.058	86.000
361.301	155.152	86.000
361.144	155.133	86.000
361.240	155.344	86.000
361.772	155.877	86.000
361.811	156.112	86.000
361.695	155.289	86.000
361.971	155.837	86.000
362.177	155.523	86.000
202.789	161.403	87.000
202.873	162.504	87.000
203.800	163.469	87.000
242.218	194.909	88.000
242.381	194.726	88.000
242.721	194.383	88.000
242.580	194.652	88.000
242.582	194.437	88.000
242.387	194.261	88.000
242.261	193.657	88.000
242.454	193.591	88.000
242.358	193.787	88.000
242.502	192.975	88.000
242.370	193.676	88.000
242.807	193.014	88.000
242.800	192.471	88.000
242.722	192.081	88.000
241.927	192.222	88.000
233.721	109.831	89.000
234.762	110.353	89.000
287.719	75.993	90.000
288.272	76.397	90.000
271.505	59.970	91.000
271.360	59.918	91.000
271.494	59.877	91.000
305.031	68.437	92.000
304.631	68.282	92.000
406.472	137.585	93.000
404.645	137.871	93.000
403.359	137.735	93.000
402.168	120.744	94.000
400.690	120.321	94.000
401.425	118.862	94.000
329.698	31.786	95.000
329.166	32.606	95.000
329.372	33.048	95.000
206.259	444.701	96.000
205.401	444.747	96.000
205.950	444.713	96.000
205.747	444.751	96.000
205.560	444.776	96.000
205.648	444.942	96.000
205.118	444.848	96.000
204.768	445.478	96.000
205.110	445.176	96.000
204.994	445.172	96.000
204.667	444.851	96.000
204.928	445.374	96.000
205.699	445.632	96.000
205.755	445.533	96.000
205.392	445.705	96.000
205.364	445.438	96.000
162.704	96.707	97.000
162.441	96.670	97.000
162.936	96.090	97.000
163.136	96.003	97.000
162.634	96.342	97.000
163.127	96.075	97.000
162.176	95.950	97.000
162.901	97.184	97.000
162.745	96.758	97.000
162.904	96.077	97.000
162.387	96.638	97.000
162.397	96.491	97.000
162.644	96.624	97.000
162.520	96.286	97.000
162.600	96.842	97.000
162.544	96.460	97.000
266.841	206.846	98.000
267.427	206.775	98.000
267.046	206.863	98.000
266.839	206.756	98.000
266.834	205.989	98.000
154.182	62.644	99.000
153.885	63.136	99.000
153.450	63.212	99.000
154.023	63.248	99.000
154.083	63.618	99.000
154.168	63.245	99.000
334.480	209.168	100.000
334.475	209.138	100.000
201.135	59.172	101.000
201.894	59.079	101.000
202.289	58.952	101.000
234.347	42.661	102.000
234.053	41.285	102.000
318.152	19.956	103.000
318.178	19.744	103.000
177.444	166.722	104.000
177.144	166.760	104.000
296.930	256.113	105.000
297.024	256.684	105.000
296.754	257.338	105.000
304.780	68.447	106.000
304.651	68.631	106.000
304.851	68.273	106.000
370.002	74.573	107.000
370.066	75.274	107.000
8.452	213.661	108.000
8.337	213.785	108.000
204.111	163.230	109.000
203.368	163.631	109.000
201.965	163.273	109.000
312.563	140.058	110.000
312.468	139.763	110.000
314.259	137.234	110.000
315.031	137.220	110.000
284.760	93.804	111.000
284.153	93.351	111.000
283.921	93.694	111.000
283.990	93.653	111.000
284.080	93.327	111.000
362.950	37.530	112.000
362.538	37.493	112.000
272.682	60.484	113.000
271.500	61.084	113.000
402.357	138.759	114.000
402.145	138.179	114.000
402.899	138.872	114.000
402.775	139.683	114.000
402.480	139.334	114.000
402.290	139.743	114.000
401.835	141.528	114.000
401.948	141.198	114.000
401.469	139.923	114.000
400.394	139.579	114.000
272.704	-13.080	115.000
272.710	-12.664	115.000
272.464	-12.277	115.000
272.213	-12.833	115.000
272.851	-12.638	115.000
273.173	-12.450	115.000
432.066	86.476	116.000
431.882	86.379	116.000
177.154	167.058	117.000
176.759	167.092	117.000
238.973	129.743	118.000
238.686	130.587	118.000
332.975	213.306	119.000
333.994	213.215	119.000
334.067	212.749	119.000
465.811	332.062	120.000
465.775	331.779	120.000
369.680	75.412	121.000
370.878	76.320	121.000
370.793	76.054	121.000
370.726	76.275	121.000
370.254	76.285	121.000
370.221	76.624	121.000
370.473	76.174	121.000
330.228	445.309	122.000
330.570	446.096	122.000
127.075	158.176	123.000
126.976	157.967	123.000
305.192	69.343	124.000
304.932	69.780	124.000
305.438	69.132	124.000
305.633	69.621	124.000
305.537	69.328	124.000
306.361	69.479	124.000
361.554	91.064	125.000
362.207	91.057	125.000
428.962	152.453	126.000
429.187	152.542	126.000
429.357	152.549	126.000
429.544	152.713	126.000
428.998	152.702	126.000
402.120	119.427	127.000
402.592	118.932	127.000
402.290	119.648	127.000
400.824	119.973	127.000
400.078	120.268	127.000
400.557	119.773	127.000
400.767	119.804	127.000
400.787	119.226	127.000
295.206	-37.710	128.000
295.264	-37.755	128.000
116.083	147.282	129.000
116.506	147.238	129.000
116.988	146.867	129.000
116.859	146.487	129.000
201.885	163.247	130.000
202.569	163.931	130.000
266.802	206.532	131.000
266.223	206.577	131.000
266.046	206.646	131.000
266.166	206.971	131.000
184.568	108.257	132.000
185.186	107.577	132.000
338.665	153.000	133.000
338.692	153.185	133.000
338.602	153.656	133.000
338.899	153.353	133.000
338.839	153.337	133.000
338.940	153.530	133.000
338.774	154.033	133.000
338.785	153.819	133.000
338.746	153.181	133.000
338.781	153.685	133.000
338.672	153.565	133.000
338.927	153.680	133.000
338.465	153.951	133.000
368.329	100.324	134.000
368.194	100.376	134.000
368.501	100.770	134.000
368.953	100.914	134.000
368.768	100.995	134.000
368.630	101.188	134.000
367.961	101.430	134.000
367.994	101.424	134.000
368.108	100.602	134.000
8.838	212.105	135.000
9.612	212.899	135.000
299.718	175.716	136.000
300.113	176.847	136.000
243.353	82.461	137.000
242.769	82.910	137.000
127.364	158.649	138.000
127.461	158.857	138.000
127.374	158.427	138.000
204.471	171.772	139.000
204.727	171.880	139.000
203.643	171.105	139.000
203.619	170.626	139.000
203.922	170.802	139.000
202.988	170.761	139.000
203.083	170.995	139.000
203.430	171.672	139.000
203.168	170.087	139.000
202.701	169.527	139.000
202.739	168.981	139.000
153.554	63.097	140.000
153.558	63.267	140.000
153.428	63.220	140.000
153.899	63.407	140.000
154.102	63.259	140.000
153.911	63.593	140.000
153.384	63.000	140.000
153.574	62.899	140.000
153.685	62.633	140.000
235.871	107.928	141.000
235.249	108.039	141.000
266.083	131.468	142.000
266.725	131.261	142.000
266.674	130.951	142.000
266.819	130.494	142.000
265.996	130.804	142.000
265.428	130.400	142.000
265.803	130.335	142.000
363.227	37.034	143.000
362.935	37.447	143.000
363.607	37.574	143.000
363.308	37.835	143.000
362.862	38.168	143.000
363.855	38.142	143.000
363.765	39.232	143.000
363.674	39.301	143.000
330.282	446.865	144.000
330.323	448.457	144.000
91.526	192.589	145.000
91.985	192.460	145.000
91.410	192.096	145.000
90.726	192.059	145.000
90.459	192.043	145.000
177.562	166.873	146.000
177.362	166.743	146.000
177.137	166.641	146.000
184.347	107.218	147.000
184.577	107.029	147.000
184.847	107.292	147.000
314.978	136.958	148.000
315.018	136.602	148.000
297.170	256.283	149.000
296.703	256.861	149.000
296.960	256.703	149.000
290.645	208.325	150.000
291.019	208.925	150.000
311.111	185.357	151.000
311.061	185.312	151.000
266.251	206.776	152.000
266.831	207.155	152.000
220.048	158.260	153.000
220.090	158.478	153.000
219.175	157.874	153.000
218.299	157.552	153.000
219.154	157.794	153.000
219.890	157.260	153.000
220.573	157.010	153.000
219.120	157.117	153.000
219.185	157.093	153.000
219.086	157.155	153.000
238.236	130.567	154.000
239.255	130.545	154.000
234.761	108.353	155.000
235.563	107.839	155.000
235.552	107.809	155.000
235.578	107.541	155.000
235.843	107.703	155.000
236.267	108.289	155.000
235.924	107.877	155.000
235.744	107.856	155.000
235.985	108.561	155.000
367.641	181.319	156.000
367.146	180.781	156.000
367.202	181.458	156.000
367.380	181.583	156.000
368.093	181.413	156.000
367.050	181.428	156.000
367.210	181.330	156.000
366.833	181.603	156.000
367.113	181.934	156.000
366.445	182.160	156.000
366.606	181.832	156.000
367.090	181.972	156.000
366.367	182.299	156.000
366.700	181.591	156.000
367.872	180.927	156.000
283.485	93.826	157.000
283.812	93.838	157.000
284.119	93.984	157.000
283.927	93.599	157.000
48.730	201.439	158.000
48.324	201.646	158.000
48.406	201.864	158.000
47.865	203.085	158.000
48.303	203.916	158.000
48.774	203.874	158.000
249.093	58.545	159.000
249.314	58.283	159.000
249.050	58.575	159.000
274.065	-12.829	160.000
274.269	-12.253	160.000
273.955	-11.702	160.000
273.749	-10.444	160.000
48.057	215.855	161.000
49.710	213.933	161.000
48.465	215.423	161.000
349.054	426.890	162.000
349.299	427.213	162.000
126.876	157.932	163.000
127.177	158.247	163.000
126.874	158.802	163.000
127.291	158.504	163.000
126.659	159.165	163.000
127.171	158.576	163.000
127.278	159.055	163.000
118.934	146.791	164.000
119.895	147.443	164.000
119.024	148.309	164.000
177.396	185.036	165.000
177.180	185.345	165.000
177.155	185.182	165.000
177.044	185.304	165.000
169.185	184.014	165.000
118.585	129.360	166.000
118.974	130.182	166.000
118.797	129.997	166.000
115.640	103.525	167.000
116.363	102.798	167.000
305.069	271.663	168.000
305.173	272.003	168.000
305.333	271.916	168.000
304.542	271.679	168.000
305.015	271.896	168.000
304.622	272.080	168.000
305.489	272.066	168.000
296.663	177.348	169.000
297.168	176.600	169.000
297.919	176.829	169.000
310.696	185.374	170.000
311.642	186.236	170.000
311.069	185.329	170.000
311.130	185.611	170.000
311.381	184.908	170.000
311.297	185.007	170.000
310.960	184.665	170.000
311.218	184.465	170.000
311.132	184.010	170.000
310.292	183.274	170.000
310.311	182.322	170.000
404.280	83.013	171.000
403.901	82.418	171.000
404.143	81.117	171.000
242.060	192.392	172.000
242.088	193.361	172.000
242.903	192.745	172.000
242.422	192.981	172.000
242.655	192.406	172.000
242.698	192.929	172.000
243.339	193.174	172.000
243.386	192.620	172.000
243.557	192.647	172.000
243.524	192.185	172.000
243.963	191.586	172.000
244.141	191.618	172.000
243.914	192.110	172.000
243.890	191.098	172.000
243.683	191.494	172.000
244.011	191.616	172.000
243.720	191.541	172.000
243.720	191.398	172.000
266.588	207.602	173.000
266.309	207.794	173.000
265.778	207.848	173.000
375.587	214.110	174.000
374.913	213.103	174.000
287.557	76.659	175.000
288.422	77.128	175.000
285.754	51.915	176.000
285.351	52.344	176.000
285.111	52.154	176.000
285.469	51.930	176.000
285.494	51.548	176.000
285.520	51.407	176.000
285.970	51.508	176.000
285.566	51.712	176.000
285.352	51.768	176.000
285.465	51.881	176.000
285.255	52.514	176.000
286.148	52.672	176.000
360.956	91.558	177.000
361.413	91.345	177.000
296.944	255.688	178.000
297.268	255.903	178.000
296.395	256.479	178.000
297.080	256.106	178.000
296.712	256.239	178.000
297.384	255.594	178.000
296.911	256.370	178.000
296.733	255.663	178.000
296.408	255.633	178.000
296.135	255.080	178.000
296.490	256.004	178.000
272.232	189.650	179.000
273.157	189.948	179.000
272.811	190.232	179.000
362.428	155.951	180.000
362.251	156.241	180.000
361.956	155.611	180.000
501.977	323.561	181.000
502.071	323.677	181.000
502.031	323.756	181.000
502.158	323.944	181.000
501.250	322.275	181.000
368.293	100.619	182.000
368.641	100.504	182.000
368.457	101.023	182.000
369.532	100.776	182.000
368.513	100.851	182.000
473.311	178.202	183.000
473.238	179.720	183.000
472.952	179.899	183.000
177.589	166.892	184.000
177.277	166.515	184.000
177.151	167.034	184.000
177.579	166.407	184.000
177.239	167.064	184.000
372.923	213.672	185.000
372.858	213.138	185.000
373.361	213.382	185.000
424.792	192.232	186.000
425.383	191.941	186.000
425.217	191.531	186.000
395.945	159.724	187.000
397.312	159.895	187.000
396.686	160.020	187.000
396.463	159.048	187.000
396.445	158.637	187.000
397.584	159.141	187.000
397.145	159.605	187.000
396.653	159.922	187.000
396.491	159.051	187.000
396.906	159.547	187.000
396.419	158.502	187.000
396.095	158.588	187.000
404.965	81.585	188.000
405.018	82.015	188.000
363.018	38.682	189.000
363.102	38.755	189.000
363.904	38.827	189.000
364.596	39.858	189.000
241.030	342.181	190.000
242.286	342.313	190.000
242.995	341.629	190.000
243.262	342.582	190.000
243.728	342.349	190.000
297.910	300.692	191.000
297.551	297.251	191.000
298.826	297.368	191.000
266.488	207.735	192.000
266.275	207.823	192.000
154.094	62.744	193.000
153.454	63.515	193.000
153.450	63.351	193.000
153.718	62.547	193.000
153.851	63.260	193.000
293.353	-14.310	194.000
293.617	-14.445	194.000
293.580	-14.138	194.000
292.726	-14.224	194.000
49.742	201.958	195.000
50.498	201.289	195.000
50.501	201.264	195.000
350.258	427.054	196.000
347.771	427.518	196.000
263.265	278.096	197.000
263.716	278.449	197.000
264.262	278.571	197.000
264.458	278.980	197.000
264.318	279.597	197.000
116.537	103.263	198.000
117.063	103.489	198.000
272.337	189.233	199.000
272.028	189.554	199.000
272.322	189.627	199.000
272.686	190.002	199.000
272.895	190.414	199.000
272.164	190.229	199.000
271.504	190.167	199.000
271.927	190.167	199.000
271.496	189.477	199.000
270.839	189.633	199.000
270.644	189.623	199.000
272.765	189.965	199.000
272.599	188.701	199.000
271.812	188.972	199.000
334.932	208.571	200.000
335.593	209.210	200.000
201.255	58.674	201.000
199.094	58.863	201.000
199.895	59.685	201.000
314.800	137.000	202.000
314.340	137.402	202.000
312.408	139.329	202.000
416.685	128.121	203.000
416.364	128.034	203.000
415.952	127.664	203.000
415.280	126.965	203.000
415.544	126.631	203.000
414.567	126.599	203.000
414.102	125.968	203.000
413.820	125.642	203.000
413.403	125.066	203.000
413.590	124.824	203.000
412.927	125.521	203.000
412.182	124.828	203.000
411.620	123.731	203.000
410.775	123.429	203.000
411.481	123.886	203.000
412.226	124.970	203.000
413.116	124.680	203.000
411.821	125.389	203.000
216.693	313.255	204.000
216.407	313.061	204.000
216.705	313.477	204.000
242.061	84.681	205.000
241.803	84.163	205.000
292.801	116.695	206.000
292.513	116.449	206.000
292.848	116.930	206.000
362.404	155.526	207.000
361.594	155.401	207.000
362.027	155.781	207.000
361.678	156.133	207.000
361.289	155.620	207.000
361.430	155.215	207.000
361.552	155.827	207.000
361.666	155.455	207.000
361.585	155.211	207.000
405.076	82.655	208.000
404.759	81.773	208.000
48.004	215.474	209.000
48.544	215.763	209.000
127.505	158.449	210.000
127.217	157.812	210.000
127.195	158.668	210.000
118.550	129.956	211.000
119.249	130.027	211.000
305.229	271.739	212.000
305.280	271.561	212.000
305.294	271.590	212.000
304.883	271.778	212.000
305.311	271.693	212.000
305.369	271.570	212.000
305.464	271.652	212.000
305.200	271.632	212.000
305.073	271.772	212.000
305.934	271.662	212.000
304.863	271.409	212.000
203.999	170.335	213.000
204.422	170.917	213.000
205.144	171.160	213.000
204.345	171.422	213.000
265.957	207.555	214.000
266.321	207.482	214.000
265.680	207.745	214.000
275.006	-11.777	215.000
275.858	-11.655	215.000
275.724	-12.299	215.000
276.416	-13.194	215.000
276.194	-12.949	215.000
276.637	-13.160	215.000
430.187	116.881	216.000
430.467	116.205	216.000
430.157	116.967	216.000
430.706	117.690	216.000
168.839	184.000	217.000
169.640	184.770	217.000
169.668	184.742	217.000
146.578	71.968	218.000
146.583	71.914	218.000
338.913	153.652	219.000
338.712	153.425	219.000
369.061	102.023	220.000
368.788	102.234	220.000
307.409	318.625	221.000
308.011	318.341	221.000
312.247	139.671	222.000
314.558	137.314	222.000
313.566	139.039	222.000
216.832	313.215	223.000
215.557	312.820	223.000
216.972	312.617	223.000
116.247	103.354	224.000
117.105	103.816	224.000
379.870	287.653	225.000
380.612	288.286	225.000
380.989	288.122	225.000
266.140	128.199	226.000
266.825	128.790	226.000
267.347	129.580	226.000
266.953	129.627	226.000
267.327	129.992	226.000
266.764	129.446	226.000
267.060	130.011	226.000
200.131	59.993	227.000
200.079	59.542	227.000
200.465	60.220	227.000
201.638	60.175	227.000
201.898	60.955	227.000
200.973	59.552	227.000
201.626	59.785	227.000
201.512	59.913	227.000
201.086	60.230	227.000
200.864	60.808	227.000
200.445	59.797	227.000
201.085	60.702	227.000
286.116	76.035	228.000
285.715	75.106	228.000
358.673	92.338	229.000
358.703	92.279	229.000
369.178	75.386	230.000
369.575	76.016	230.000
370.629	75.945	230.000
370.385	76.029	230.000
369.559	76.085	230.000
369.553	76.251	230.000
369.921	76.018	230.000
370.811	75.111	230.000
110.395	172.919	231.000
110.245	173.794	231.000
110.484	174.852	231.000
110.323	174.885	231.000
264.006	279.073	232.000
263.732	280.003	232.000
264.736	279.754	232.000
265.847	277.954	232.000
265.738	276.451	232.000
266.354	275.985	232.000
266.678	275.482	232.000
267.323	275.307	232.000
266.705	274.598	232.000
154.652	62.078	233.000
154.921	61.599	233.000
155.570	61.365	233.000
373.682	212.109	234.000
372.811	212.594	234.000
373.237	212.316	234.000
371.993	212.629	234.000
371.353	212.460	234.000
371.403	212.818	234.000
242.195	83.854	235.000
242.738	83.338	235.000
338.849	153.689	236.000
338.429	153.624	236.000
338.521	153.642	236.000
338.816	153.436	236.000
346.690	426.193	237.000
348.554	426.899	237.000
348.690	426.526	237.000
346.984	426.485	237.000
203.606	171.890	238.000
203.504	171.535	238.000
284.099	229.122	239.000
283.072	228.682	239.000
265.520	208.398	240.000
266.088	207.802	240.000
389.834	187.713	241.000
389.762	187.428	241.000
390.953	187.577	241.000
403.075	178.248	242.000
403.459	179.431	242.000
430.218	118.477	243.000
430.851	118.458	243.000
430.901	118.528	243.000
430.541	118.906	243.000
404.626	81.895	244.000
404.512	82.268	244.000
403.928	81.416	244.000
-17.659	257.072	245.000
-17.827	256.817	245.000
-17.307	255.770	245.000
-17.334	256.120	245.000
-17.426	255.814	245.000
177.759	165.990	246.000
177.017	166.294	246.000
176.433	166.208	246.000
176.394	166.431	246.000
244.671	342.191	247.000
244.156	341.944	247.000
216.769	313.426	248.000
216.827	313.077	248.000
379.721	288.843	249.000
380.422	289.327	249.000
380.842	292.324	249.000
379.667	293.122	249.000
378.468	294.891	249.000
295.118	178.305	250.000
295.178	177.981	250.000
295.463	177.257	250.000
295.902	177.560	250.000
242.759	82.662	251.000
242.533	82.838	251.000
297.063	255.145	252.000
296.208	255.366	252.000
295.809	254.473	252.000
296.041	254.340	252.000
296.009	254.278	252.000
402.806	178.179	253.000
402.980	178.793	253.000
403.384	178.442	253.000
403.056	179.117	253.000
402.973	177.678	253.000
403.632	177.305	253.000
403.474	177.091	253.000
403.634	176.986	253.000
397.990	138.985	254.000
398.524	138.831	254.000
399.540	138.643	254.000
399.700	139.079	254.000
400.172	140.443	254.000
399.227	140.968	254.000
399.339	139.610	254.000
398.807	139.921	254.000
203.454	172.381	255.000
202.232	172.158	255.000
201.991	171.979	255.000
201.430	171.169	255.000
201.133	171.469	255.000
234.036	110.410	256.000
235.322	109.905	256.000
235.222	109.315	256.000
281.393	-44.745	257.000
280.527	-45.772	257.000
155.504	61.559	258.000
155.851	62.395	258.000
155.267	62.014	258.000
156.111	60.951	258.000
410.136	98.730	259.000
410.012	98.869	259.000
410.225	98.736	259.000
341.068	245.157	260.000
340.534	244.874	260.000
404.199	79.712	261.000
404.142	79.769	261.000
90.822	192.338	262.000
90.778	191.868	262.000
90.634	191.500	262.000
177.639	166.931	263.000
177.244	166.958	263.000
279.591	-44.953	264.000
280.199	-44.771	264.000
279.515	-45.212	264.000
266.460	207.709	265.000
265.793	208.624	265.000
265.734	209.334	265.000
275.668	-9.900	266.000
275.321	-8.370	266.000
264.031	0.194	267.000
263.862	0.756	267.000
263.916	0.602	267.000
263.095	0.755	267.000
263.751	0.664	267.000
263.240	0.581	267.000
263.983	0.637	267.000
264.053	0.654	267.000
264.082	0.620	267.000
263.655	0.518	267.000
263.492	0.692	267.000
263.624	0.418	267.000
263.402	-0.323	267.000
263.748	0.851	267.000
263.545	0.712	267.000
263.578	0.486	267.000
263.670	0.346	267.000
263.505	0.456	267.000
263.727	0.595	267.000
263.343	0.465	267.000
263.375	0.594	267.000
263.571	0.799	267.000
263.800	0.683	267.000
263.538	0.492	267.000
263.471	0.533	267.000
263.490	0.726	267.000
263.333	0.516	267.000
263.264	0.653	267.000
263.608	0.870	267.000
263.026	0.810	267.000
263.130	0.466	267.000
263.743	0.519	267.000
263.552	0.964	267.000
263.745	0.605	267.000
263.369	1.107	267.000
263.624	1.063	267.000
263.136	0.674	267.000
263.641	0.668	267.000
306.399	69.665	268.000
305.855	69.993	268.000
305.877	69.780	268.000
305.841	70.269	268.000
305.607	70.281	268.000
305.506	70.245	268.000
306.269	71.111	268.000
305.742	69.946	268.000
306.696	70.387	268.000
305.754	70.014	268.000
305.535	70.204	268.000
306.016	70.028	268.000
305.782	70.431	268.000
305.599	70.264	268.000
305.936	70.052	268.000
306.129	70.393	268.000
306.077	70.536	268.000
305.292	69.635	268.000
305.019	69.291	268.000
305.508	69.774	268.000
306.057	69.728	268.000
305.765	69.238	268.000
305.898	70.104	268.000
305.687	70.563	268.000
305.525	69.650	268.000
305.578	69.710	268.000
306.031	70.771	268.000
305.303	69.756	268.000
305.522	69.743	268.000
305.388	69.994	268.000
305.351	69.912	268.000
305.293	69.861	268.000
305.389	70.290	268.000
305.563	70.392	268.000
305.620	70.616	268.000
305.394	70.637	268.000
362.236	324.750	269.000
362.430	324.926	269.000
362.472	325.033	269.000
362.665	325.039	269.000
362.361	325.005	269.000
362.310	325.021	269.000
362.478	324.971	269.000
362.498	325.205	269.000
362.689	324.959	269.000
362.534	325.383	269.000
362.612	324.850	269.000
362.602	324.856	269.000
362.515	325.019	269.000
362.689	324.557	269.000
362.468	324.998	269.000
362.795	325.050	269.000
362.508	324.780	269.000
362.781	324.839	269.000
362.526	325.068	269.000
362.258	324.777	269.000
362.876	325.087	269.000
362.599	325.021	269.000
362.510	324.801	269.000
362.660	324.635	269.000
362.416	324.736	269.000
362.257	324.530	269.000
362.704	324.648	269.000
128.631	157.471	270.000
127.846	157.456	270.000
128.013	157.070	270.000
127.721	157.691	270.000
127.623	157.505	270.000
127.551	157.096	270.000
127.396	157.838	270.000
127.303	157.550	270.000
126.796	157.632	270.000
127.452	157.644	270.000
127.197	157.854	270.000
127.418	157.325	270.000
126.917	157.873	270.000
357.982	93.158	271.000
357.786	92.912	271.000
357.358	93.857	271.000
357.660	93.330	271.000
357.417	94.348	271.000
357.398	93.754	271.000
357.073	93.319	271.000
357.883	93.159	271.000
357.918	92.621	271.000
357.159	93.680	271.000
357.344	92.752	271.000
357.591	93.108	271.000
357.646	93.861	271.000
357.228	93.638	271.000
357.412	92.681	271.000
358.281	91.787	271.000
357.987	91.423	271.000
357.764	91.581	271.000
368.639	101.394	272.000
368.514	101.123	272.000
369.254	101.081	272.000
368.254	101.074	272.000
368.268	100.652	272.000
367.625	100.498	272.000
368.207	100.434	272.000
368.795	100.662	272.000
368.171	100.390	272.000
368.373	100.997	272.000
216.628	313.417	273.000
216.104	312.922	273.000
216.624	313.043	273.000
216.181	312.768	273.000
216.356	313.188	273.000
216.440	313.262	273.000
216.611	313.272	273.000
216.657	313.057	273.000
379.090	138.069	274.000
379.219	137.985	274.000
379.555	137.874	274.000
378.898	138.548	274.000
379.262	138.189	274.000
379.068	138.054	274.000
378.496	137.683	274.000
378.546	137.190	274.000
379.356	137.157	274.000
379.074	136.774	274.000
378.984	136.605	274.000
379.010	137.492	274.000
379.136	137.184	274.000
377.790	137.624	274.000
377.595	137.659	274.000
377.307	137.216	274.000
378.110	137.313	274.000
377.839	137.591	274.000
-17.384	256.312	275.000
-18.067	257.027	275.000
-18.202	256.292	275.000
-17.770	255.839	275.000
-18.451	255.288	275.000
-18.993	255.337	275.000
-19.909	255.466	275.000
-18.946	254.640	275.000
-18.488	254.492	275.000
-18.956	254.237	275.000
185.216	108.461	276.000
184.718	108.095	276.000
185.132	108.317	276.000
184.831	109.003	276.000
184.460	109.137	276.000
184.803	108.857	276.000
265.968	274.588	277.000
265.284	275.595	277.000
266.058	274.875	277.000
266.867	274.100	277.000
267.203	274.815	277.000
284.234	227.625	278.000
285.738	228.185	278.000
286.356	227.928	278.000
286.177	226.426	278.000
285.736	226.111	278.000
287.353	226.108	278.000
288.184	224.977	278.000
287.348	224.616	278.000
287.604	225.991	278.000
286.003	225.951	278.000
286.330	226.832	278.000
285.580	226.961	278.000
84.344	137.512	279.000
84.562	137.259	279.000
201.793	173.617	280.000
201.119	174.531	280.000
201.552	173.957	280.000
202.359	173.418	280.000
203.709	173.795	280.000
203.727	173.925	280.000
203.739	173.561	280.000
203.684	174.389	280.000
202.915	174.910	280.000
203.616	175.116	280.000
203.649	174.768	280.000
203.646	175.875	280.000
155.605	61.753	281.000
155.627	62.450	281.000
155.485	61.243	281.000
155.027	61.391	281.000
306.188	177.579	282.000
306.733	177.598	282.000
306.337	177.681	282.000
306.735	177.882	282.000
307.360	177.211	282.000
307.498	176.862	282.000
308.331	176.503	282.000
309.029	176.044	282.000
309.112	176.354	282.000
308.406	176.374	282.000
242.090	83.209	283.000
242.452	83.706	283.000
282.961	74.721	284.000
283.267	74.973	284.000
282.936	75.531	284.000
305.524	36.577	285.000
305.691	36.759	285.000
305.843	35.684	285.000
431.517	118.217	286.000
431.913	117.345	286.000
362.095	41.206	287.000
362.663	41.156	287.000
51.805	217.578	288.000
51.415	217.680	288.000
52.664	217.608	288.000
51.458	216.606	288.000
168.755	185.359	289.000
169.067	184.988	289.000
243.102	191.181	290.000
243.317	190.941	290.000
243.990	190.845	290.000
233.921	70.583	291.000
233.158	71.073	291.000
232.100	71.945	291.000
232.746	72.524	291.000
233.252	72.152	291.000
233.371	72.710	291.000
232.713	72.398	291.000
233.017	72.500	291.000
232.951	72.165	291.000
232.913	72.666	291.000
232.432	72.735	291.000
232.924	72.575	291.000
232.423	73.293	291.000
389.853	186.632	292.000
388.448	185.688	292.000
403.331	176.432	293.000
403.230	175.746	293.000
397.798	137.838	294.000
398.276	137.586	294.000
406.599	130.630	295.000
406.034	130.851	295.000
265.937	-34.149	296.000
265.849	-34.453	296.000
265.550	-34.651	296.000
265.351	-34.008	296.000
265.254	-34.588	296.000
265.264	-34.987	296.000
265.797	-35.154	296.000
265.492	-34.863	296.000
279.080	-44.897	297.000
280.608	-45.140	297.000
161.851	396.243	298.000
162.321	397.191	298.000
161.399	396.864	298.000
160.923	397.588	298.000
161.398	397.925	298.000
160.616	397.393	298.000
159.955	397.925	298.000
143.952	172.211	299.000
144.702	172.418	299.000
144.791	172.737	299.000
144.953	172.297	299.000
143.905	172.382	299.000
145.191	172.336	299.000
145.883	172.656	299.000
147.234	171.453	299.000
146.355	170.550	299.000
146.791	172.047	299.000
147.933	171.447	299.000
148.058	171.436	299.000
148.670	171.218	299.000
148.092	170.787	299.000
149.449	170.580	299.000
148.312	170.620	299.000
149.069	170.312	299.000
148.562	171.245	299.000
149.012	172.101	299.000
148.786	171.852	299.000
148.656	171.154	299.000
149.403	170.577	299.000
148.669	170.219	299.000
265.064	208.478	300.000
265.191	208.141	300.000
285.321	51.559	301.000
285.508	51.779	301.000
284.864	51.973	301.000
536.357	234.437	302.000
535.940	234.542	302.000
536.096	234.433	302.000
328.866	13.665	303.000
328.691	14.041	303.000
216.412	313.326	304.000
215.665	312.723	304.000
216.393	313.415	304.000
216.845	313.331	304.000
216.768	313.027	304.000
244.171	342.612	305.000
243.769	342.904	305.000
244.294	342.473	305.000
244.982	190.498	306.000
244.610	190.551	306.000
244.520	190.493	306.000
184.683	108.786	307.000
184.921	108.816	307.000
403.282	174.867	308.000
403.378	174.899	308.000
403.505	174.185	308.000
402.576	174.950	308.000
402.205	175.147	308.000
403.580	175.117	308.000
367.862	100.777	309.000
368.188	100.632	309.000
367.686	100.094	309.000
363.559	42.556	310.000
363.861	43.160	310.000
363.765	42.461	310.000
190.932	224.767	311.000
191.380	226.032	311.000
126.969	156.527	312.000
127.384	155.295	312.000
276.862	-10.086	313.000
276.467	-10.474	313.000
92.698	360.229	314.000
92.668	361.037	314.000
93.094	361.378	314.000
92.581	361.499	314.000
91.874	361.698	314.000
91.219	360.641	314.000
91.667	360.814	314.000
90.906	360.488	314.000
90.061	360.873	314.000
88.497	361.750	314.000
138.036	324.193	315.000
138.632	324.349	315.000
291.253	369.684	316.000
291.742	369.967	316.000
285.404	51.574	317.000
285.330	50.868	317.000
399.783	138.713	318.000
400.751	137.991	318.000
-19.614	252.836	319.000
-19.592	253.394	319.000
268.719	276.070	320.000
268.369	276.418	320.000
184.856	108.502	321.000
185.172	108.591	321.000
362.964	249.543	322.000
362.697	249.302	322.000
256.109	61.200	323.000
256.141	60.892	323.000
255.216	61.993	323.000
255.778	61.598	323.000
254.396	61.662	323.000
255.487	61.137	323.000
255.259	61.135	323.000
254.783	60.716	323.000
255.869	61.713	323.000
128.077	155.701	324.000
127.450	155.516	324.000
127.997	155.727	324.000
127.377	156.008	324.000
127.535	156.107	324.000
127.444	156.197	324.000
127.784	155.432	324.000
317.569	135.841	325.000
317.452	135.720	325.000
364.812	42.850	326.000
363.931	42.454	326.000
364.983	42.287	326.000
138.349	324.939	327.000
138.670	325.216	327.000
138.383	325.006	327.000
139.231	324.980	327.000
138.654	325.269	327.000
138.003	325.025	327.000
138.499	324.727	327.000
138.085	325.099	327.000
139.011	325.342	327.000
137.828	326.526	327.000
137.827	325.037	327.000
138.045	324.061	327.000
138.135	325.168	327.000
137.703	325.913	327.000
137.663	326.602	327.000
285.757	51.042	328.000
285.668	50.602	328.000
285.642	51.345	328.000
285.684	51.515	328.000
285.220	51.051	328.000
285.041	50.448	328.000
285.485	50.715	328.000
284.896	50.047	328.000
284.765	49.544	328.000
284.998	49.665	328.000
285.493	49.589	328.000
285.792	49.612	328.000
-20.689	252.597	329.000
-19.627	252.227	329.000
269.853	276.727	330.000
270.526	275.221	330.000
270.783	275.063	330.000
270.291	275.741	330.000
269.907	276.654	330.000
269.495	276.976	330.000
269.899	277.493	330.000
243.289	190.698	331.000
242.836	190.600	331.000
243.324	190.442	331.000
242.597	190.607	331.000
184.650	108.280	332.000
184.685	108.408	332.000
184.919	108.628	332.000
405.329	130.113	333.000
405.439	130.625	333.000
406.160	132.137	333.000
404.602	131.753	333.000
405.014	132.044	333.000
265.566	-34.880	334.000
264.715	-35.612	334.000
412.324	98.747	335.000
411.939	98.384	335.000
203.719	165.752	336.000
204.157	166.401	336.000
204.394	165.993	336.000
204.557	165.785	336.000
205.058	165.687	336.000
341.294	242.200	337.000
341.587	242.251	337.000
340.856	242.723	337.000
336.458	214.162	338.000
336.679	213.794	338.000
336.803	214.275	338.000
336.278	214.139	338.000
336.396	214.274	338.000
336.554	214.779	338.000
336.207	215.071	338.000
336.399	214.907	338.000
343.402	200.567	339.000
343.929	200.690	339.000
342.779	201.067	339.000
343.913	201.081	339.000
343.505	201.164	339.000
317.372	135.789	340.000
317.230	136.081	340.000
317.303	136.093	340.000
317.231	136.342	340.000
316.846	135.979	340.000
317.864	135.554	340.000
403.437	175.495	341.000
403.399	175.084	341.000
402.959	174.399	341.000
403.033	174.246	341.000
403.088	174.764	341.000
403.740	175.491	341.000
404.071	175.889	341.000
403.445	175.513	341.000
403.921	174.684	341.000
404.039	174.491	341.000
403.839	174.423	341.000
216.377	312.572	342.000
216.558	312.873	342.000
216.511	313.086	342.000
216.357	313.382	342.000
216.678	313.498	342.000
216.572	312.940	342.000
216.615	312.629	342.000
216.332	312.937	342.000
216.520	312.820	342.000
216.425	312.874	342.000
216.256	312.455	342.000
276.706	-9.549	343.000
276.939	-10.958	343.000
364.834	43.885	344.000
364.638	43.556	344.000
364.243	43.139	344.000
377.078	137.226	345.000
376.832	137.446	345.000
263.300	0.364	346.000
263.392	0.406	346.000
263.102	0.556	346.000
263.415	0.456	346.000
263.114	0.148	346.000
263.398	0.417	346.000
262.997	0.648	346.000
263.292	0.483	346.000
263.002	0.463	346.000
263.035	0.785	346.000
263.175	0.785	346.000
264.854	-34.292	347.000
265.206	-34.652	347.000
265.026	-34.959	347.000
265.005	-35.082	347.000
264.977	-35.016	347.000
265.578	-34.483	347.000
265.025	-34.206	347.000
265.160	-35.486	347.000
264.946	-34.914	347.000
354.915	318.838	348.000
354.707	317.641	348.000
191.074	226.054	349.000
190.771	225.453	349.000
233.257	73.484	350.000
234.373	73.710	350.000
233.535	72.112	350.000
233.962	71.670	350.000
233.755	72.351	350.000
233.873	72.036	350.000
234.327	72.020	350.000
234.251	72.076	350.000
234.808	71.491	350.000
184.734	108.540	351.000
184.705	108.021	351.000
184.780	108.296	351.000
184.855	108.363	351.000
184.741	108.589	351.000
185.015	108.264	351.000
184.848	108.162	351.000
184.801	108.296	351.000
184.801	108.295	351.000
184.400	108.217	351.000
184.710	108.145	351.000
184.401	108.082	351.000
184.919	108.299	351.000
184.642	108.227	351.000
184.774	108.338	351.000
184.663	108.380	351.000
184.551	108.300	351.000
341.131	242.678	352.000
341.611	243.145	352.000
63.119	287.209	353.000
62.863	286.586	353.000
128.310	156.835	354.000
128.742	156.673	354.000
128.565	156.243	354.000
129.154	156.728	354.000
128.711	155.944	354.000
129.730	156.323	354.000
129.926	156.031	354.000
130.213	156.394	354.000
130.195	157.117	354.000
129.423	157.483	354.000
129.885	157.543	354.000
129.628	157.934	354.000
377.338	137.888	355.000
377.199	137.867	355.000
377.433	137.743	355.000
458.444	179.000	356.000
[truncated: 92,898 more rows]
