# Supplementary material for: The transpeptidase PBP2 governs initial localization and activity of the major cell-wall synthesis machinery in E. coli
Source: eLife. 2020 Feb 20;9:e50629. doi: 10.7554/eLife.50629 (PMC7089770; doi:10.7554/eLife.50629)
Supplement: Source data 1. [file elife-50629-data1.zip › data/fast/PAmCherry/RodZdepl8h_2.txt]

X Y ID
54.616	338.051	1.000
54.684	337.921	1.000
11.732	344.328	2.000
11.960	344.500	2.000
12.187	344.278	2.000
12.258	344.662	2.000
11.873	344.265	2.000
11.220	344.411	2.000
10.857	344.139	2.000
11.419	344.768	2.000
11.726	343.716	2.000
12.023	344.476	2.000
12.868	344.375	2.000
12.054	344.239	2.000
11.964	344.526	2.000
12.582	345.021	2.000
12.642	344.452	2.000
12.754	344.219	2.000
12.776	344.940	2.000
12.312	344.811	2.000
80.156	353.268	3.000
78.683	346.119	3.000
48.375	387.481	4.000
47.977	387.015	4.000
47.906	386.900	4.000
47.140	386.637	4.000
46.433	386.077	4.000
17.970	272.969	5.000
18.141	272.546	5.000
17.675	272.952	5.000
18.444	272.371	5.000
18.160	273.101	5.000
99.806	302.715	6.000
99.742	302.675	6.000
99.637	302.392	6.000
62.707	289.526	7.000
62.764	289.596	7.000
62.495	289.596	7.000
62.917	289.790	7.000
62.286	290.207	7.000
62.688	290.150	7.000
125.407	244.667	8.000
125.324	244.551	8.000
134.957	250.441	9.000
134.921	250.386	9.000
196.154	305.826	10.000
196.797	305.867	10.000
196.611	305.870	10.000
196.819	305.629	10.000
196.925	305.728	10.000
196.852	305.978	10.000
196.489	305.938	10.000
319.774	233.867	11.000
319.799	234.321	11.000
319.603	234.228	11.000
319.531	233.902	11.000
319.665	234.165	11.000
481.678	197.950	12.000
481.549	199.144	12.000
481.465	198.963	12.000
431.410	398.792	13.000
430.447	400.239	13.000
430.475	400.209	13.000
506.656	334.208	14.000
506.610	334.926	14.000
517.038	344.310	15.000
518.568	344.530	15.000
114.879	250.447	16.000
114.689	249.730	16.000
114.353	248.815	16.000
113.901	248.429	16.000
114.622	246.995	16.000
115.157	246.989	16.000
115.586	246.365	16.000
116.056	247.029	16.000
116.079	247.683	16.000
116.559	247.792	16.000
114.140	248.034	16.000
57.372	311.587	17.000
57.276	311.520	17.000
250.959	297.640	18.000
250.603	297.802	18.000
252.054	298.150	18.000
503.911	185.178	19.000
503.701	184.344	19.000
502.577	184.159	19.000
502.874	184.215	19.000
445.105	386.378	20.000
445.484	385.748	20.000
445.401	386.207	20.000
406.563	242.931	21.000
407.402	243.285	21.000
406.670	243.315	21.000
407.243	243.538	21.000
406.905	243.627	21.000
406.558	242.861	21.000
407.035	243.445	21.000
406.364	243.914	21.000
406.679	243.176	21.000
411.391	381.706	22.000
410.978	382.192	22.000
55.053	338.433	23.000
55.442	338.418	23.000
55.877	337.842	23.000
55.399	338.212	23.000
54.589	338.286	23.000
54.949	338.283	23.000
119.199	210.942	24.000
119.926	210.437	24.000
119.521	210.719	24.000
119.609	210.845	24.000
119.557	210.979	24.000
57.103	312.096	25.000
56.893	312.488	25.000
56.918	311.953	25.000
56.282	312.625	25.000
56.301	312.416	25.000
56.382	312.218	25.000
56.444	311.750	25.000
56.800	311.805	25.000
56.581	312.218	25.000
56.440	312.405	25.000
55.976	312.030	25.000
56.219	311.994	25.000
55.887	312.229	25.000
55.752	312.520	25.000
55.011	313.250	25.000
54.690	313.410	25.000
54.818	313.363	25.000
55.414	313.463	25.000
55.524	312.861	25.000
55.652	313.766	25.000
327.228	251.280	26.000
327.495	251.002	26.000
188.653	79.886	27.000
188.820	79.383	27.000
188.988	79.475	27.000
189.779	79.325	27.000
189.230	79.938	27.000
189.122	79.390	27.000
189.501	79.102	27.000
189.039	78.508	27.000
189.413	78.525	27.000
188.729	78.072	27.000
188.131	77.465	27.000
187.799	77.441	27.000
187.975	77.958	27.000
187.480	78.415	27.000
187.858	78.124	27.000
187.599	79.247	27.000
187.619	79.761	27.000
188.419	79.438	27.000
188.443	79.349	27.000
189.340	79.720	27.000
253.326	298.192	28.000
252.773	298.286	28.000
252.756	298.610	28.000
459.406	268.429	29.000
459.235	267.742	29.000
459.784	268.541	29.000
459.441	268.495	29.000
-14.703	229.424	30.000
-15.082	228.958	30.000
-14.737	228.948	30.000
17.550	272.380	31.000
16.947	271.274	31.000
17.108	272.225	31.000
18.262	273.876	31.000
115.929	226.778	32.000
115.908	226.539	32.000
115.366	226.402	32.000
115.253	226.089	32.000
115.599	226.354	32.000
133.530	227.418	33.000
133.779	228.095	33.000
133.766	228.218	33.000
133.090	228.542	33.000
149.153	217.808	34.000
149.138	218.309	34.000
148.025	217.567	34.000
361.980	225.475	35.000
361.607	225.349	35.000
362.076	225.294	35.000
217.795	389.107	36.000
217.740	388.280	36.000
217.463	388.837	36.000
217.432	388.116	36.000
217.416	388.506	36.000
217.314	388.092	36.000
481.455	199.458	37.000
481.550	200.451	37.000
481.145	202.853	37.000
481.284	201.894	37.000
482.021	202.620	37.000
481.769	204.392	37.000
478.610	383.304	38.000
478.182	382.574	38.000
41.306	347.812	39.000
41.088	347.975	39.000
41.069	347.907	39.000
40.812	347.255	39.000
40.653	347.501	39.000
40.595	347.663	39.000
41.205	346.994	39.000
41.397	347.235	39.000
46.134	352.123	39.000
46.319	352.179	39.000
148.930	105.689	40.000
149.184	105.921	40.000
235.739	258.799	41.000
235.096	258.382	41.000
374.471	237.140	42.000
373.848	238.699	42.000
373.099	238.441	42.000
374.962	238.814	42.000
374.654	238.014	42.000
374.807	236.717	42.000
375.298	236.527	42.000
375.421	236.345	42.000
375.562	236.006	42.000
374.696	236.298	42.000
374.095	237.913	42.000
373.664	237.360	42.000
374.598	237.379	42.000
373.283	237.507	42.000
373.508	237.919	42.000
373.759	237.850	42.000
372.713	237.113	42.000
371.869	237.731	42.000
371.934	238.407	42.000
412.366	384.009	43.000
412.869	383.639	43.000
413.056	383.659	43.000
412.334	382.907	43.000
78.558	353.172	44.000
78.410	353.702	44.000
63.145	290.759	45.000
61.780	290.927	45.000
61.240	290.379	45.000
55.596	287.470	45.000
138.332	238.167	46.000
135.377	238.830	46.000
412.200	318.172	47.000
412.031	318.639	47.000
411.204	318.339	47.000
412.429	318.256	47.000
55.247	338.022	48.000
54.288	337.879	48.000
55.228	337.836	48.000
68.401	346.087	49.000
68.080	346.357	49.000
68.611	346.940	49.000
69.695	345.523	49.000
125.497	227.111	50.000
124.268	226.527	50.000
460.180	268.792	51.000
459.716	268.381	51.000
497.029	327.399	52.000
497.803	327.664	52.000
497.073	327.313	52.000
506.832	334.775	53.000
506.122	334.852	53.000
501.178	376.557	54.000
500.856	375.319	54.000
500.806	375.172	54.000
500.508	375.179	54.000
147.536	217.327	55.000
147.517	217.507	55.000
216.924	302.541	56.000
216.643	302.901	56.000
406.917	243.941	57.000
406.680	243.539	57.000
406.867	243.540	57.000
82.582	259.090	58.000
84.259	258.553	58.000
83.894	258.261	58.000
115.658	226.305	59.000
115.823	226.228	59.000
115.597	226.009	59.000
116.066	226.354	59.000
116.305	226.191	59.000
116.084	226.472	59.000
115.545	226.165	59.000
115.496	226.280	59.000
115.381	226.110	59.000
115.859	225.977	59.000
124.117	278.306	60.000
123.366	278.700	60.000
197.001	305.545	61.000
197.054	305.732	61.000
197.029	305.439	61.000
197.104	305.682	61.000
197.164	306.056	61.000
197.208	305.696	61.000
197.245	305.766	61.000
197.355	305.810	61.000
197.152	305.936	61.000
196.722	305.787	61.000
197.189	305.736	61.000
196.980	305.744	61.000
197.244	305.809	61.000
197.178	305.788	61.000
196.998	305.861	61.000
196.971	305.618	61.000
197.250	305.582	61.000
197.365	305.720	61.000
197.360	305.707	61.000
197.085	305.815	61.000
197.277	305.726	61.000
197.092	305.619	61.000
197.220	305.971	61.000
197.221	305.944	61.000
329.280	252.759	62.000
328.358	253.160	62.000
329.480	252.872	62.000
328.791	253.129	62.000
328.850	253.390	62.000
216.987	387.825	63.000
217.012	388.385	63.000
217.158	388.033	63.000
481.902	203.296	64.000
482.129	203.686	64.000
482.177	203.860	64.000
483.335	203.497	64.000
483.701	201.860	64.000
484.134	201.560	64.000
485.205	201.508	64.000
485.128	201.270	64.000
484.715	201.878	64.000
483.806	202.724	64.000
484.312	202.637	64.000
484.379	203.388	64.000
484.988	203.327	64.000
485.049	203.987	64.000
485.015	204.123	64.000
485.355	204.054	64.000
484.838	203.812	64.000
484.592	203.171	64.000
483.973	202.753	64.000
483.013	203.261	64.000
483.160	202.120	64.000
483.702	202.151	64.000
483.768	201.829	64.000
459.363	268.624	65.000
459.600	268.475	65.000
35.273	381.656	66.000
35.796	381.704	66.000
35.586	382.153	66.000
35.347	382.231	66.000
133.159	227.753	67.000
133.495	227.291	67.000
477.852	381.908	68.000
477.858	380.829	68.000
477.762	381.748	68.000
477.713	382.844	68.000
187.698	89.335	69.000
187.622	88.923	69.000
188.569	89.407	69.000
187.944	89.080	69.000
187.718	89.943	69.000
187.412	89.122	69.000
187.899	88.851	69.000
188.435	88.711	69.000
187.821	88.245	69.000
187.636	88.851	69.000
188.100	89.934	69.000
189.217	90.539	69.000
190.016	89.527	69.000
189.564	89.446	69.000
189.251	88.511	69.000
189.291	88.779	69.000
188.107	88.372	69.000
187.740	87.563	69.000
188.693	87.330	69.000
188.692	87.504	69.000
518.224	190.176	70.000
518.095	190.731	70.000
413.376	384.194	71.000
412.851	383.906	71.000
148.281	219.641	72.000
147.492	218.714	72.000
147.463	218.900	72.000
147.576	219.460	72.000
148.853	105.475	73.000
148.647	104.873	73.000
413.056	288.156	74.000
413.227	288.653	74.000
413.070	287.500	74.000
413.332	288.582	74.000
413.364	288.967	74.000
413.483	288.615	74.000
413.739	289.134	74.000
413.712	288.430	74.000
413.720	288.287	74.000
413.066	288.921	74.000
491.363	338.096	75.000
492.003	338.626	75.000
491.591	338.200	75.000
491.827	337.997	75.000
84.142	259.387	76.000
83.593	258.530	76.000
82.632	258.988	76.000
506.138	334.877	77.000
506.064	335.091	77.000
506.365	334.075	77.000
506.192	335.006	77.000
413.596	384.394	78.000
413.230	384.104	78.000
413.479	384.685	78.000
497.234	327.348	79.000
497.352	327.456	79.000
112.290	249.915	80.000
112.515	249.553	80.000
143.897	218.096	81.000
144.393	218.302	81.000
144.274	218.614	81.000
144.847	218.813	81.000
144.744	218.468	81.000
144.628	218.331	81.000
144.341	217.868	81.000
143.960	218.606	81.000
144.277	218.683	81.000
330.912	254.786	82.000
330.887	254.557	82.000
406.561	243.830	83.000
406.673	242.596	83.000
78.916	343.934	84.000
78.460	343.540	84.000
78.676	344.633	84.000
78.601	344.905	84.000
78.732	343.904	84.000
78.636	343.462	84.000
78.879	344.315	84.000
78.257	344.496	84.000
78.566	344.623	84.000
79.164	344.231	84.000
78.377	344.103	84.000
-14.110	247.805	85.000
-15.538	248.135	85.000
-15.469	249.334	85.000
491.919	338.058	86.000
491.625	338.790	86.000
491.667	338.223	86.000
491.858	338.283	86.000
46.574	389.587	87.000
47.781	389.673	87.000
406.662	243.513	88.000
406.711	243.464	88.000
413.045	384.054	89.000
413.035	384.491	89.000
413.111	383.884	89.000
413.387	384.472	89.000
414.059	384.845	89.000
413.557	383.943	89.000
413.776	385.077	89.000
412.922	384.682	89.000
413.358	384.594	89.000
413.069	384.495	89.000
501.477	185.020	90.000
501.412	184.066	90.000
506.434	334.713	91.000
506.631	334.570	91.000
82.839	257.119	92.000
81.605	256.098	92.000
133.165	223.146	93.000
133.216	224.360	93.000
133.430	223.919	93.000
116.451	226.322	94.000
116.366	226.305	94.000
116.238	226.475	94.000
116.169	226.117	94.000
147.011	219.935	95.000
146.986	219.859	95.000
146.765	220.467	95.000
146.981	219.811	95.000
145.690	220.107	95.000
145.183	220.181	95.000
145.550	220.281	95.000
148.636	104.989	96.000
148.588	105.042	96.000
149.033	105.306	96.000
149.003	105.177	96.000
141.332	268.952	97.000
139.991	269.096	97.000
139.318	269.227	97.000
140.045	269.567	97.000
139.818	268.731	97.000
401.200	278.238	98.000
401.884	277.699	98.000
492.032	338.154	99.000
490.996	338.392	99.000
500.081	373.857	100.000
501.015	372.520	100.000
499.999	371.952	100.000
500.142	370.006	100.000
499.563	368.444	100.000
493.575	392.797	101.000
492.917	392.046	101.000
283.493	82.011	102.000
284.539	82.481	102.000
284.672	81.443	102.000
284.601	81.514	102.000
284.114	81.769	102.000
285.189	81.318	102.000
285.181	80.700	102.000
285.644	81.230	102.000
285.101	79.635	102.000
285.695	79.835	102.000
371.657	238.944	103.000
372.020	238.508	103.000
372.045	238.877	103.000
372.427	238.646	103.000
371.828	237.822	103.000
-14.851	228.400	104.000
-14.872	227.974	104.000
56.054	294.513	105.000
55.856	295.121	105.000
145.124	218.604	106.000
145.109	218.791	106.000
144.800	218.546	106.000
144.535	217.966	106.000
431.464	273.811	107.000
430.995	273.897	107.000
431.823	273.781	107.000
431.653	273.528	107.000
431.424	273.838	107.000
431.416	273.802	107.000
431.676	273.794	107.000
491.774	338.522	108.000
491.420	338.444	108.000
491.482	338.385	108.000
53.214	350.246	109.000
53.468	349.853	109.000
463.793	273.763	110.000
464.181	273.480	110.000
463.144	273.473	110.000
463.481	273.354	110.000
464.050	273.021	110.000
464.440	273.676	110.000
176.189	232.968	111.000
175.855	232.825	111.000
176.001	232.380	111.000
406.588	243.489	112.000
407.077	243.877	112.000
406.646	243.940	112.000
454.537	266.187	113.000
455.014	265.795	113.000
454.931	265.933	113.000
492.500	392.666	114.000
492.810	393.258	114.000
148.626	106.166	115.000
148.287	105.754	115.000
273.624	90.937	116.000
273.265	91.082	116.000
79.788	345.047	117.000
80.054	345.417	117.000
80.533	344.927	117.000
317.007	344.567	118.000
317.679	345.137	118.000
317.133	344.555	118.000
492.006	338.704	119.000
491.368	338.149	119.000
491.998	338.131	119.000
492.284	338.298	119.000
492.752	338.381	119.000
491.649	338.481	119.000
492.018	338.140	119.000
144.708	218.554	120.000
144.631	218.855	120.000
371.726	239.194	121.000
371.758	238.400	121.000
371.324	236.634	121.000
371.141	237.476	121.000
371.295	238.067	121.000
371.272	237.569	121.000
370.930	236.071	121.000
371.957	234.468	121.000
371.329	234.663	121.000
370.954	234.459	121.000
372.040	234.489	121.000
406.962	243.876	122.000
406.985	244.158	122.000
406.973	244.375	122.000
407.063	243.406	122.000
407.508	244.019	122.000
406.995	243.417	122.000
454.551	266.323	123.000
455.156	265.920	123.000
454.333	266.144	123.000
454.517	266.537	123.000
412.447	384.861	124.000
412.911	384.792	124.000
413.483	384.823	124.000
412.831	383.742	124.000
413.926	384.439	124.000
413.742	384.173	124.000
414.015	384.153	124.000
414.314	384.135	124.000
413.399	384.375	124.000
413.696	384.586	124.000
492.090	392.988	125.000
492.194	393.055	125.000
96.132	343.695	126.000
97.123	341.829	126.000
97.111	340.258	126.000
273.196	90.524	127.000
273.226	91.116	127.000
503.258	183.503	128.000
503.116	183.847	128.000
503.148	183.966	128.000
503.337	184.133	128.000
131.296	237.770	129.000
133.887	235.606	129.000
144.050	218.103	130.000
143.828	217.347	130.000
464.968	273.613	131.000
464.168	273.606	131.000
273.081	408.014	132.000
271.921	407.920	132.000
331.904	412.325	133.000
331.858	412.289	133.000
143.948	216.166	134.000
143.470	216.198	134.000
317.216	344.562	135.000
316.966	344.695	135.000
454.322	266.339	136.000
454.277	266.505	136.000
463.781	273.418	137.000
463.430	273.298	137.000
463.223	272.460	137.000
502.215	185.604	138.000
503.908	185.907	138.000
143.665	215.156	139.000
144.011	215.152	139.000
143.402	214.845	139.000
143.340	215.042	139.000
317.370	344.544	140.000
317.629	344.788	140.000
317.686	344.960	140.000
272.774	407.565	141.000
272.412	407.667	141.000
272.229	407.203	141.000
492.171	391.922	142.000
492.908	390.855	142.000
53.008	349.989	143.000
53.799	350.356	143.000
53.558	349.168	143.000
116.265	226.305	144.000
116.514	226.075	144.000
407.238	244.394	145.000
407.235	243.999	145.000
504.354	183.390	146.000
503.154	183.649	146.000
471.383	376.957	147.000
473.195	376.031	147.000
572.760	309.660	148.000
573.131	309.820	148.000
56.132	339.515	149.000
56.061	339.414	149.000
56.152	339.112	149.000
56.497	338.920	149.000
56.078	339.224	149.000
56.093	339.514	149.000
55.509	338.622	149.000
55.766	338.879	149.000
55.588	338.505	149.000
55.516	338.802	149.000
55.759	338.802	149.000
55.775	338.665	149.000
55.929	339.041	149.000
55.712	338.994	149.000
55.919	339.318	149.000
56.056	338.889	149.000
56.203	338.947	149.000
55.998	338.776	149.000
56.241	338.872	149.000
56.035	339.289	149.000
56.213	339.193	149.000
55.945	338.858	149.000
55.867	339.107	149.000
55.967	339.194	149.000
55.894	338.897	149.000
56.091	339.078	149.000
56.505	339.357	149.000
56.267	339.668	149.000
56.381	339.867	149.000
56.194	339.888	149.000
57.132	339.757	149.000
483.783	199.248	150.000
483.282	199.806	150.000
483.559	199.663	150.000
483.241	200.051	150.000
483.849	200.640	150.000
484.428	201.104	150.000
484.913	201.996	150.000
486.274	202.280	150.000
485.496	201.816	150.000
484.988	202.107	150.000
485.720	201.513	150.000
486.159	201.324	150.000
485.703	202.426	150.000
485.717	202.736	150.000
491.966	338.134	151.000
492.152	338.827	151.000
492.670	338.097	151.000
491.812	338.532	151.000
491.956	338.771	151.000
491.444	338.362	151.000
491.668	338.709	151.000
491.903	338.446	151.000
491.858	338.041	151.000
491.921	338.140	151.000
492.084	338.008	151.000
420.177	378.570	152.000
419.770	378.749	152.000
419.439	378.086	152.000
419.257	377.917	152.000
418.440	377.709	152.000
55.948	290.389	153.000
56.486	289.503	153.000
317.080	345.022	154.000
317.456	345.281	154.000
316.160	344.062	154.000
492.338	390.439	155.000
493.408	389.920	155.000
493.098	389.396	155.000
50.679	305.956	156.000
50.637	306.385	156.000
50.672	306.296	156.000
50.320	306.577	156.000
50.758	305.993	156.000
143.626	215.468	157.000
142.593	215.979	157.000
141.594	215.568	157.000
96.187	339.211	158.000
95.121	338.625	158.000
96.880	340.424	158.000
376.973	231.616	159.000
371.441	235.922	159.000
407.167	244.079	160.000
407.088	244.311	160.000
503.534	183.341	161.000
503.430	183.546	161.000
503.825	184.250	161.000
504.399	184.574	161.000
503.829	185.172	161.000
330.326	254.400	162.000
330.689	254.075	162.000
330.189	253.542	162.000
330.235	254.032	162.000
451.464	244.786	163.000
451.106	245.118	163.000
418.800	377.674	164.000
417.934	377.092	164.000
418.067	376.706	164.000
418.747	377.029	164.000
418.665	376.473	164.000
418.330	376.773	164.000
418.830	375.934	164.000
285.385	83.256	165.000
286.342	82.761	165.000
370.559	236.131	166.000
370.707	235.489	166.000
48.249	385.659	167.000
47.931	386.041	167.000
48.035	385.742	167.000
48.338	385.171	167.000
460.642	267.264	168.000
460.388	267.853	168.000
143.925	215.719	169.000
143.458	214.645	169.000
286.802	84.465	170.000
287.035	84.604	170.000
272.640	407.492	171.000
272.393	407.817	171.000
272.699	407.758	171.000
272.591	407.381	171.000
272.607	407.816	171.000
272.490	407.726	171.000
130.560	228.561	172.000
129.531	229.257	172.000
502.261	185.054	173.000
502.873	185.305	173.000
472.859	377.078	174.000
471.406	376.538	174.000
25.410	344.587	175.000
25.240	344.400	175.000
25.969	343.860	175.000
26.133	344.568	175.000
24.714	343.624	175.000
23.832	343.148	175.000
24.625	343.020	175.000
26.316	343.088	175.000
27.689	343.570	175.000
27.883	342.861	175.000
27.405	342.469	175.000
25.779	344.095	175.000
25.604	344.610	175.000
24.546	344.503	175.000
24.834	344.933	175.000
23.774	344.257	175.000
111.365	314.591	176.000
111.049	314.791	176.000
143.567	214.277	177.000
143.565	215.037	177.000
143.626	214.790	177.000
143.350	214.248	177.000
57.069	290.260	178.000
56.283	289.636	178.000
503.906	185.108	179.000
504.051	185.648	179.000
503.836	185.681	179.000
504.715	185.399	179.000
505.640	185.305	179.000
506.256	186.347	179.000
505.207	185.808	179.000
505.929	186.068	179.000
505.179	185.890	179.000
505.036	185.827	179.000
418.266	376.096	180.000
419.573	375.525	180.000
419.166	375.034	180.000
418.785	374.923	180.000
436.377	438.560	181.000
436.628	437.581	181.000
492.036	387.558	182.000
492.740	387.321	182.000
217.912	389.000	183.000
217.435	388.582	183.000
73.373	338.757	184.000
73.597	338.873	184.000
143.411	213.524	185.000
144.300	214.607	185.000
145.490	213.968	185.000
145.492	214.841	185.000
145.393	214.909	185.000
449.985	245.814	186.000
450.234	246.755	186.000
449.166	246.667	186.000
449.137	247.766	186.000
112.092	314.522	187.000
113.180	315.287	187.000
332.481	254.998	188.000
332.981	254.919	188.000
56.226	289.856	189.000
55.598	290.261	189.000
460.008	268.051	190.000
460.785	269.194	190.000
440.692	343.387	191.000
442.190	343.642	191.000
173.379	233.021	192.000
173.904	232.999	192.000
57.326	340.246	193.000
57.639	339.804	193.000
47.335	385.396	194.000
47.209	385.189	194.000
144.792	216.178	195.000
145.448	214.774	195.000
146.614	213.279	195.000
146.949	213.684	195.000
148.569	213.329	195.000
147.824	212.589	195.000
149.280	211.736	195.000
148.968	211.545	195.000
148.333	212.126	195.000
148.376	211.783	195.000
148.549	211.870	195.000
147.600	211.162	195.000
147.453	211.045	195.000
146.970	211.372	195.000
147.447	210.482	195.000
147.292	211.195	195.000
471.346	377.351	196.000
472.427	376.494	196.000
418.294	375.015	197.000
418.242	374.843	197.000
419.214	374.701	197.000
418.558	374.762	197.000
54.802	291.382	198.000
54.968	291.214	198.000
54.520	290.761	198.000
113.079	314.768	199.000
112.795	314.196	199.000
112.882	313.624	199.000
112.879	313.520	199.000
112.578	314.427	199.000
113.347	314.300	199.000
113.313	313.769	199.000
113.260	313.909	199.000
172.370	234.149	200.000
173.556	232.013	200.000
175.115	230.557	200.000
175.960	231.854	200.000
175.981	231.099	200.000
175.813	231.135	200.000
175.809	232.981	200.000
56.907	339.928	201.000
57.167	340.279	201.000
56.580	339.837	201.000
47.240	386.659	202.000
46.838	386.228	202.000
70.190	341.072	203.000
70.222	341.394	203.000
410.505	383.184	204.000
410.790	383.321	204.000
460.871	186.963	205.000
461.058	187.646	205.000
461.014	187.632	205.000
462.147	187.450	205.000
462.312	186.721	205.000
461.739	186.966	205.000
461.438	188.302	205.000
461.537	189.023	205.000
461.605	188.737	205.000
460.921	189.786	205.000
12.575	364.974	206.000
12.780	364.695	206.000
332.863	255.046	207.000
332.966	253.822	207.000
332.059	253.812	207.000
332.905	253.781	207.000
332.585	252.808	207.000
332.951	253.390	207.000
440.995	343.695	208.000
441.144	342.840	208.000
136.139	222.791	209.000
136.201	225.927	209.000
252.520	320.528	210.000
252.606	320.544	210.000
252.969	320.866	210.000
253.067	321.179	210.000
410.595	384.039	211.000
411.060	383.878	211.000
411.360	383.113	211.000
411.351	383.214	211.000
70.133	341.826	212.000
69.662	341.046	212.000
69.315	341.134	212.000
359.974	250.333	213.000
360.272	250.123	213.000
359.979	250.224	213.000
359.957	250.563	213.000
360.183	250.392	213.000
360.137	250.129	213.000
359.959	250.412	213.000
360.008	250.133	213.000
359.805	250.088	213.000
323.878	373.612	214.000
324.024	373.386	214.000
253.203	322.423	215.000
253.319	321.989	215.000
253.161	322.861	215.000
253.163	322.797	215.000
252.889	322.555	215.000
253.132	322.353	215.000
253.653	321.532	215.000
254.357	321.660	215.000
254.762	322.162	215.000
342.186	238.655	216.000
342.992	237.688	216.000
53.488	350.199	217.000
53.553	349.735	217.000
53.666	292.295	218.000
54.116	292.404	218.000
162.012	218.060	219.000
162.511	218.157	219.000
161.655	217.627	219.000
162.436	217.240	219.000
161.412	217.186	219.000
161.171	217.554	219.000
161.115	217.274	219.000
160.938	217.089	219.000
160.732	217.156	219.000
161.031	216.864	219.000
160.660	217.164	219.000
332.786	252.448	220.000
332.833	253.157	220.000
331.407	253.179	220.000
331.546	253.471	220.000
331.877	254.258	220.000
332.012	252.720	220.000
331.923	253.222	220.000
148.525	210.962	221.000
148.401	209.814	221.000
149.231	209.746	221.000
148.317	210.174	221.000
147.823	209.598	221.000
146.884	209.691	221.000
459.357	189.339	222.000
460.751	189.643	222.000
54.214	292.140	223.000
54.760	291.440	223.000
452.470	244.682	224.000
452.407	243.565	224.000
452.298	243.899	224.000
135.840	225.351	225.000
136.188	224.917	225.000
358.500	246.149	226.000
358.642	246.610	226.000
147.405	209.059	227.000
146.694	209.528	227.000
146.718	209.284	227.000
179.253	318.062	228.000
179.284	317.691	228.000
80.401	356.450	229.000
79.598	357.459	229.000
79.594	254.492	230.000
80.636	255.906	230.000
488.901	197.746	231.000
489.534	197.546	231.000
489.589	197.897	231.000
490.700	197.815	231.000
490.227	197.437	231.000
490.471	197.334	231.000
491.155	196.913	231.000
491.093	196.847	231.000
490.965	196.331	231.000
491.486	197.297	231.000
491.863	196.345	231.000
491.977	196.418	231.000
491.033	197.063	231.000
491.124	197.137	231.000
490.802	197.906	231.000
490.279	198.007	231.000
490.789	197.471	231.000
490.955	197.501	231.000
490.913	197.864	231.000
490.885	196.818	231.000
490.773	197.066	231.000
490.217	196.965	231.000
490.604	196.621	231.000
491.497	196.273	231.000
489.564	196.461	231.000
489.099	196.232	231.000
487.932	195.663	231.000
487.758	195.368	231.000
488.424	194.565	231.000
488.223	194.788	231.000
487.550	194.823	231.000
487.739	195.033	231.000
488.315	195.925	231.000
488.946	195.694	231.000
490.426	194.679	231.000
491.148	194.682	231.000
490.833	195.225	231.000
490.251	195.964	231.000
489.814	197.284	231.000
489.838	197.056	231.000
489.964	196.059	231.000
489.746	197.341	231.000
489.565	196.780	231.000
490.269	196.682	231.000
56.373	339.995	232.000
56.677	340.738	232.000
56.718	340.041	232.000
57.338	340.365	232.000
56.633	340.097	232.000
57.102	340.219	232.000
56.707	340.646	232.000
56.779	340.319	232.000
56.926	339.774	232.000
56.685	339.806	232.000
57.027	339.820	232.000
57.097	339.394	232.000
56.646	339.753	232.000
57.190	339.654	232.000
56.798	339.689	232.000
57.095	339.992	232.000
56.770	340.234	232.000
57.241	339.761	232.000
57.293	339.737	232.000
57.042	340.006	232.000
56.612	340.043	232.000
56.633	339.979	232.000
56.700	339.973	232.000
57.290	340.122	232.000
57.066	339.594	232.000
57.288	339.647	232.000
57.268	339.964	232.000
57.509	339.429	232.000
57.132	339.576	232.000
57.591	340.781	232.000
149.347	277.561	233.000
149.606	277.121	233.000
149.461	276.537	233.000
149.908	276.915	233.000
150.394	277.168	233.000
150.833	276.984	233.000
151.771	276.871	233.000
152.457	276.932	233.000
152.668	277.246	233.000
151.700	277.599	233.000
151.747	277.898	233.000
152.712	277.814	233.000
104.696	233.900	234.000
104.203	233.735	234.000
105.024	233.689	234.000
104.557	233.382	234.000
104.437	233.550	234.000
104.688	234.231	234.000
104.288	233.725	234.000
104.874	233.423	234.000
113.230	249.028	235.000
114.175	249.049	235.000
54.274	293.343	236.000
54.511	293.631	236.000
54.239	293.728	236.000
53.873	293.460	236.000
53.672	293.846	236.000
54.289	293.740	236.000
54.421	294.018	236.000
134.882	225.137	237.000
133.282	224.990	237.000
133.817	224.855	237.000
79.567	254.716	238.000
81.377	255.267	238.000
80.370	255.456	238.000
79.863	255.437	238.000
80.225	255.408	238.000
80.842	254.539	238.000
460.221	268.632	239.000
460.145	268.244	239.000
459.278	267.799	239.000
459.142	268.633	239.000
412.030	383.719	240.000
411.993	383.646	240.000
412.315	383.814	240.000
417.158	375.083	241.000
417.536	375.742	241.000
416.727	376.507	241.000
417.812	376.563	241.000
153.019	278.785	242.000
154.007	278.467	242.000
153.238	278.157	242.000
152.760	279.054	242.000
152.624	278.947	242.000
152.876	279.227	242.000
154.493	278.681	242.000
131.217	206.489	243.000
131.369	206.536	243.000
131.074	207.042	243.000
130.863	206.673	243.000
131.149	205.495	243.000
131.384	204.777	243.000
321.138	314.940	244.000
321.142	315.703	244.000
14.308	365.863	245.000
14.125	366.494	245.000
14.339	366.102	245.000
14.286	366.869	245.000
14.464	365.992	245.000
14.848	365.924	245.000
15.010	365.946	245.000
16.090	366.237	245.000
159.794	215.941	246.000
160.444	215.760	246.000
412.125	383.666	247.000
412.982	383.910	247.000
413.594	383.752	247.000
57.441	340.559	248.000
57.438	340.789	248.000
110.251	221.174	249.000
108.984	221.688	249.000
161.023	216.294	250.000
161.672	216.822	250.000
161.953	217.501	250.000
330.344	252.953	251.000
330.396	253.065	251.000
412.987	383.914	252.000
412.830	383.537	252.000
412.473	384.132	252.000
413.384	383.518	252.000
412.334	384.069	252.000
57.383	340.528	253.000
57.241	340.576	253.000
56.929	340.193	253.000
57.040	340.206	253.000
56.585	340.151	253.000
56.909	339.839	253.000
57.514	340.146	253.000
57.576	339.995	253.000
83.403	257.829	254.000
81.826	258.478	254.000
45.095	382.402	255.000
46.486	382.822	255.000
46.144	383.083	255.000
45.708	383.214	255.000
53.151	293.977	256.000
53.228	293.777	256.000
162.062	217.732	257.000
162.324	218.388	257.000
162.664	218.387	257.000
273.054	94.541	258.000
273.805	94.589	258.000
216.915	346.330	259.000
216.534	346.183	259.000
216.967	346.564	259.000
217.060	346.409	259.000
217.134	346.195	259.000
328.668	253.009	260.000
328.298	252.812	260.000
329.438	252.143	260.000
78.897	255.447	261.000
78.822	256.250	261.000
80.126	257.659	261.000
80.395	259.225	261.000
131.205	205.078	262.000
131.894	204.690	262.000
52.955	293.892	263.000
52.623	293.802	263.000
53.128	294.077	263.000
52.935	293.960	263.000
53.398	293.870	263.000
134.350	224.936	264.000
134.571	225.193	264.000
15.613	367.309	265.000
16.284	367.160	265.000
17.357	366.639	265.000
17.390	367.165	265.000
17.448	367.071	265.000
17.402	367.343	265.000
17.370	367.305	265.000
17.231	367.549	265.000
16.513	367.659	265.000
17.063	367.569	265.000
16.812	367.082	265.000
16.879	368.146	265.000
17.099	368.013	265.000
17.117	367.785	265.000
16.430	367.608	265.000
15.981	367.696	265.000
16.410	366.284	265.000
16.719	366.605	265.000
16.872	366.908	265.000
16.832	366.864	265.000
16.897	366.973	265.000
17.030	367.202	265.000
17.435	367.238	265.000
0.618	256.257	266.000
0.733	255.701	266.000
255.726	320.478	267.000
255.849	320.230	267.000
255.807	319.967	267.000
162.602	218.633	268.000
163.160	218.223	268.000
411.746	384.200	269.000
411.094	383.301	269.000
412.137	384.031	269.000
451.770	389.997	270.000
452.525	389.353	270.000
451.685	389.914	270.000
56.581	340.180	271.000
57.370	340.049	271.000
56.844	339.730	271.000
57.011	339.653	271.000
57.267	339.512	271.000
57.146	339.561	271.000
57.127	339.509	271.000
56.964	339.480	271.000
57.338	340.036	271.000
130.910	229.175	272.000
128.131	229.310	272.000
128.235	229.484	272.000
216.944	346.238	273.000
216.398	346.259	273.000
217.201	346.529	273.000
217.187	345.888	273.000
217.872	346.603	273.000
491.620	198.093	274.000
490.833	198.068	274.000
490.879	197.623	274.000
490.791	197.773	274.000
490.475	197.852	274.000
491.283	197.030	274.000
491.754	196.862	274.000
492.908	194.881	274.000
492.486	193.791	274.000
491.947	193.865	274.000
491.388	194.463	274.000
491.023	194.614	274.000
0.919	255.931	275.000
1.271	255.804	275.000
120.139	222.572	276.000
119.860	222.643	276.000
131.509	206.765	277.000
130.754	206.696	277.000
130.345	206.031	277.000
130.202	205.777	277.000
129.365	205.956	277.000
129.529	206.856	277.000
129.790	206.708	277.000
130.168	207.937	277.000
129.774	207.457	277.000
129.159	207.606	277.000
129.638	207.775	277.000
129.023	207.463	277.000
128.943	207.198	277.000
272.959	94.299	278.000
272.237	94.690	278.000
1.411	255.861	279.000
2.277	255.834	279.000
2.225	255.802	279.000
1.976	255.389	279.000
1.577	255.228	279.000
52.643	292.859	280.000
54.083	293.045	280.000
52.781	293.130	280.000
126.511	230.892	281.000
125.138	229.973	281.000
125.088	228.724	281.000
272.116	94.951	282.000
271.967	95.048	282.000
271.985	94.765	282.000
272.491	94.782	282.000
271.681	94.741	282.000
412.251	384.306	283.000
411.945	383.502	283.000
412.340	383.876	283.000
412.849	383.541	283.000
56.800	340.186	284.000
57.380	339.401	284.000
47.153	382.830	285.000
47.554	382.933	285.000
47.559	383.194	285.000
131.964	234.800	286.000
133.115	236.480	286.000
164.652	218.884	287.000
164.588	219.244	287.000
163.372	219.636	287.000
271.802	95.060	288.000
272.372	94.431	288.000
496.518	311.023	289.000
497.237	311.161	289.000
57.282	339.478	290.000
57.306	339.496	290.000
57.412	339.393	290.000
490.963	194.136	291.000
491.492	194.021	291.000
491.078	193.925	291.000
491.455	193.824	291.000
491.205	193.975	291.000
490.960	194.218	291.000
491.067	194.544	291.000
47.958	383.763	292.000
48.581	383.644	292.000
49.004	383.900	292.000
49.604	384.188	292.000
50.303	385.225	292.000
49.248	385.530	292.000
49.507	385.132	292.000
48.897	383.962	292.000
271.720	94.322	293.000
271.300	94.875	293.000
271.644	94.183	293.000
271.742	94.054	293.000
271.609	94.170	293.000
270.580	94.381	293.000
128.008	208.366	294.000
129.079	208.923	294.000
128.663	208.714	294.000
128.842	208.470	294.000
128.980	208.289	294.000
129.841	208.695	294.000
129.253	208.120	294.000
128.012	208.090	294.000
77.311	255.196	295.000
76.485	256.437	295.000
-18.722	247.900	296.000
-18.010	248.358	296.000
-16.677	248.482	296.000
-17.355	248.692	296.000
-17.325	248.093	296.000
-17.431	247.985	296.000
112.313	313.753	297.000
112.989	314.339	297.000
128.501	240.069	298.000
129.390	239.414	298.000
129.929	240.981	298.000
363.595	229.586	299.000
362.681	230.643	299.000
362.738	230.575	299.000
77.341	332.340	300.000
77.663	332.849	300.000
112.271	314.609	301.000
111.916	314.885	301.000
111.941	314.725	301.000
17.339	367.766	302.000
17.809	367.299	302.000
17.348	366.887	302.000
17.050	367.523	302.000
17.121	367.736	302.000
17.294	367.876	302.000
17.415	368.144	302.000
271.108	93.167	303.000
270.763	93.303	303.000
271.433	94.132	303.000
271.576	93.843	303.000
271.529	94.330	303.000
127.976	208.030	304.000
128.190	207.733	304.000
129.732	208.163	304.000
129.519	207.766	304.000
129.403	209.623	304.000
118.567	229.006	305.000
118.830	227.458	305.000
131.689	226.561	306.000
130.926	225.396	306.000
130.252	224.451	306.000
129.482	224.172	306.000
129.242	223.386	306.000
130.368	226.734	306.000
135.168	228.255	306.000
78.232	335.042	307.000
78.528	336.513	307.000
149.116	210.376	308.000
148.376	211.222	308.000
148.060	211.291	308.000
149.344	212.156	308.000
17.923	368.224	309.000
18.069	368.314	309.000
18.491	368.335	309.000
18.208	368.785	309.000
18.054	368.831	309.000
18.046	368.855	309.000
18.093	368.622	309.000
18.918	368.472	309.000
18.539	368.175	309.000
130.170	208.658	310.000
130.427	208.640	310.000
130.640	208.538	310.000
130.736	208.575	310.000
130.575	208.494	310.000
120.045	227.241	311.000
119.236	228.926	311.000
496.349	311.361	312.000
496.918	311.526	312.000
53.236	295.265	313.000
52.732	295.229	313.000
52.780	294.776	313.000
111.575	314.046	314.000
112.590	314.711	314.000
111.659	314.766	314.000
270.620	92.493	315.000
270.797	92.743	315.000
269.726	92.327	315.000
270.078	93.009	315.000
270.067	92.551	315.000
460.514	267.846	316.000
461.321	268.070	316.000
149.203	211.631	317.000
149.250	211.285	317.000
150.034	210.702	317.000
150.028	211.076	317.000
496.617	311.917	318.000
496.668	311.208	318.000
249.993	285.201	319.000
249.780	284.359	319.000
250.057	285.285	319.000
250.448	285.492	319.000
250.376	285.849	319.000
116.797	228.713	320.000
115.797	228.514	320.000
270.264	92.858	321.000
270.900	92.603	321.000
19.380	368.332	322.000
19.217	368.649	322.000
19.218	368.260	322.000
19.098	367.560	322.000
18.838	368.272	322.000
18.710	368.052	322.000
18.764	368.865	322.000
18.835	368.837	322.000
18.469	369.123	322.000
18.754	369.589	322.000
19.054	368.771	322.000
249.974	285.616	323.000
250.463	285.145	323.000
250.840	284.581	323.000
250.774	284.648	323.000
250.707	284.439	323.000
250.524	285.090	323.000
250.956	284.964	323.000
251.016	284.318	323.000
250.348	284.340	323.000
250.239	284.447	323.000
250.311	284.064	323.000
251.244	284.480	323.000
251.207	284.712	323.000
250.891	284.960	323.000
251.124	284.938	323.000
251.012	284.617	323.000
251.430	284.834	323.000
148.427	210.732	324.000
148.600	209.721	324.000
79.359	333.481	325.000
80.081	333.189	325.000
80.575	333.033	325.000
80.820	334.456	325.000
80.898	334.028	325.000
80.785	334.786	325.000
81.107	335.149	325.000
80.614	335.519	325.000
80.970	335.460	325.000
81.432	335.141	325.000
80.447	335.086	325.000
81.628	335.065	325.000
81.282	335.214	325.000
81.344	335.102	325.000
81.624	335.414	325.000
80.550	335.489	325.000
81.031	334.128	325.000
80.639	334.421	325.000
81.242	334.823	325.000
80.346	335.002	325.000
79.837	335.284	325.000
80.613	335.104	325.000
79.545	335.153	325.000
79.543	334.155	325.000
496.750	311.562	326.000
496.711	311.296	326.000
496.810	311.584	326.000
497.234	311.968	326.000
119.278	202.932	327.000
120.466	203.269	327.000
151.047	208.523	328.000
149.392	208.451	328.000
269.172	93.055	329.000
269.718	93.642	329.000
267.861	94.205	329.000
506.828	342.111	330.000
506.479	342.367	330.000
19.419	367.939	331.000
19.169	368.200	331.000
18.670	368.543	331.000
415.514	383.725	332.000
416.054	384.399	332.000
417.089	383.425	332.000
137.814	238.881	333.000
137.891	238.914	333.000
134.583	237.994	333.000
415.038	385.087	334.000
415.225	384.481	334.000
496.402	311.654	335.000
495.958	311.830	335.000
268.471	93.357	336.000
269.526	93.494	336.000
77.876	256.127	337.000
78.704	257.063	337.000
77.189	258.606	337.000
77.181	257.223	337.000
149.732	206.433	338.000
149.569	206.857	338.000
149.894	206.315	338.000
149.781	205.936	338.000
150.002	207.070	338.000
149.984	206.632	338.000
150.132	206.786	338.000
11.233	368.149	339.000
10.266	369.375	339.000
45.794	374.648	340.000
46.004	374.803	340.000
131.887	239.483	341.000
131.874	239.324	341.000
131.327	239.818	341.000
514.042	325.511	342.000
514.209	326.136	342.000
252.068	284.987	343.000
252.058	284.526	343.000
252.289	285.468	343.000
121.763	281.587	344.000
123.906	279.307	344.000
123.826	279.573	344.000
268.647	93.421	345.000
269.216	93.341	345.000
269.608	93.171	345.000
349.058	293.053	346.000
349.015	292.558	346.000
514.763	346.849	347.000
515.768	346.326	347.000
124.161	279.411	348.000
123.899	279.302	348.000
123.852	279.084	348.000
123.655	279.037	348.000
124.067	279.273	348.000
150.475	206.465	349.000
150.085	206.148	349.000
150.262	205.857	349.000
268.316	92.265	350.000
268.207	92.683	350.000
268.301	92.239	350.000
496.794	310.973	351.000
496.872	311.162	351.000
496.109	311.425	351.000
79.983	333.681	352.000
79.316	332.926	352.000
78.705	333.019	352.000
78.180	332.867	352.000
65.228	373.168	353.000
64.869	372.806	353.000
64.620	372.861	353.000
65.052	372.602	353.000
65.452	372.358	353.000
65.088	373.079	353.000
251.770	285.344	354.000
251.675	285.519	354.000
251.371	286.196	354.000
269.057	92.988	355.000
269.306	93.090	355.000
269.321	93.191	355.000
111.020	242.909	356.000
111.423	242.893	356.000
111.245	242.601	356.000
111.657	241.995	356.000
111.164	242.561	356.000
111.916	241.939	356.000
111.602	241.836	356.000
111.563	241.438	356.000
111.548	241.427	356.000
111.901	241.590	356.000
111.752	241.556	356.000
112.137	241.125	356.000
112.208	241.903	356.000
111.895	241.812	356.000
111.659	241.863	356.000
111.680	242.253	356.000
111.706	241.974	356.000
111.639	242.042	356.000
111.762	241.770	356.000
112.365	241.951	356.000
111.970	241.425	356.000
111.427	241.699	356.000
120.512	202.716	357.000
120.128	203.704	357.000
120.864	203.231	357.000
119.717	203.221	357.000
118.295	204.303	357.000
118.387	204.640	357.000
520.042	345.872	358.000
518.772	346.149	358.000
519.945	346.277	358.000
123.830	279.548	359.000
124.061	279.143	359.000
123.411	279.057	359.000
123.498	278.836	359.000
124.109	279.475	359.000
124.043	279.266	359.000
123.547	279.218	359.000
152.754	207.338	360.000
152.282	209.170	360.000
149.721	207.742	360.000
515.179	324.673	361.000
515.186	326.705	361.000
514.602	326.872	361.000
515.554	326.412	361.000
514.981	326.174	361.000
514.512	325.248	361.000
515.404	325.555	361.000
127.868	212.698	362.000
128.495	213.082	362.000
128.103	211.853	362.000
128.830	211.650	362.000
128.433	211.301	362.000
126.797	211.132	362.000
127.176	211.391	362.000
126.241	211.795	362.000
159.821	54.863	363.000
160.135	55.016	363.000
159.982	55.774	363.000
380.287	222.963	364.000
380.400	221.570	364.000
380.787	221.583	364.000
381.204	222.003	364.000
381.614	222.751	364.000
382.115	222.332	364.000
383.280	222.966	364.000
381.645	222.235	364.000
381.039	221.659	364.000
381.114	222.375	364.000
360.089	286.266	365.000
360.165	285.660	365.000
359.090	285.751	365.000
359.694	285.302	365.000
359.625	285.729	365.000
359.907	285.674	365.000
360.525	286.292	365.000
361.388	286.302	365.000
317.431	345.599	366.000
317.907	345.673	366.000
318.089	345.260	366.000
318.436	345.636	366.000
318.079	345.842	366.000
318.352	345.505	366.000
317.272	345.114	366.000
410.443	262.205	367.000
410.040	262.622	367.000
410.056	262.906	367.000
409.283	263.672	367.000
409.944	264.487	367.000
409.297	263.385	367.000
409.538	263.560	367.000
420.515	291.656	368.000
419.620	292.340	368.000
384.684	338.081	369.000
384.473	337.308	369.000
385.397	337.763	369.000
385.018	336.678	369.000
385.155	337.271	369.000
334.175	401.458	370.000
334.660	401.753	370.000
335.455	401.960	370.000
469.783	274.488	371.000
470.537	275.293	371.000
426.389	373.070	372.000
425.760	372.957	372.000
425.579	373.260	372.000
425.091	371.879	372.000
426.672	371.832	372.000
427.103	372.472	372.000
427.827	372.696	372.000
427.387	373.334	372.000
427.521	374.235	372.000
427.700	374.786	372.000
441.652	399.140	373.000
441.600	398.552	373.000
442.260	397.547	373.000
442.632	397.288	373.000
442.451	397.019	373.000
441.276	396.514	373.000
440.582	396.126	373.000
440.945	396.171	373.000
441.446	395.941	373.000
442.185	395.734	373.000
157.251	382.824	374.000
157.224	383.271	374.000
157.838	382.220	374.000
157.637	383.241	374.000
157.147	383.250	374.000
158.236	383.312	374.000
157.350	382.716	374.000
155.029	383.596	374.000
155.529	383.555	374.000
322.546	320.307	375.000
322.608	320.234	375.000
150.890	208.453	376.000
150.209	207.835	376.000
150.347	207.498	376.000
150.249	207.626	376.000
150.355	209.218	376.000
331.559	344.892	377.000
331.103	344.966	377.000
331.483	345.159	377.000
331.422	344.917	377.000
410.937	285.407	378.000
410.123	285.798	378.000
406.698	308.909	379.000
407.132	308.794	379.000
407.434	308.800	379.000
407.052	309.245	379.000
406.457	309.637	379.000
406.056	309.461	379.000
406.163	309.232	379.000
406.575	309.166	379.000
406.463	309.047	379.000
406.611	308.524	379.000
407.058	308.969	379.000
420.374	292.137	380.000
420.221	291.829	380.000
423.245	383.452	381.000
422.893	383.414	381.000
422.632	383.160	381.000
422.591	383.475	381.000
422.527	382.629	381.000
422.628	382.556	381.000
422.739	382.533	381.000
423.082	382.643	381.000
422.538	382.449	381.000
421.963	382.888	381.000
420.914	382.992	381.000
421.201	382.464	381.000
421.108	382.268	381.000
421.338	382.226	381.000
161.233	55.653	382.000
160.627	55.181	382.000
160.108	55.630	382.000
322.035	320.548	383.000
322.257	319.859	383.000
322.673	320.835	383.000
437.214	224.396	384.000
437.560	224.067	384.000
437.101	223.263	384.000
437.134	223.814	384.000
436.963	224.275	384.000
437.161	224.347	384.000
437.828	224.719	384.000
438.045	225.555	384.000
438.326	225.501	384.000
438.471	225.321	384.000
451.969	243.725	385.000
451.742	244.098	385.000
354.527	365.401	386.000
354.419	365.494	386.000
268.805	91.536	387.000
268.878	91.373	387.000
437.615	269.066	388.000
437.681	268.876	388.000
438.079	269.453	388.000
438.365	269.163	388.000
449.711	384.878	389.000
451.227	385.540	389.000
451.430	387.589	389.000
450.532	387.023	389.000
450.186	387.697	389.000
397.717	272.463	390.000
397.802	272.858	390.000
397.285	273.266	390.000
397.345	273.472	390.000
397.555	272.616	390.000
397.008	272.107	390.000
397.906	273.260	390.000
398.642	272.615	390.000
420.908	291.642	391.000
420.011	291.899	391.000
420.247	292.253	391.000
420.221	292.028	391.000
420.992	292.324	391.000
385.481	336.774	392.000
384.988	336.073	392.000
385.221	335.651	392.000
384.939	335.027	392.000
132.793	234.848	393.000
133.162	233.990	393.000
132.194	233.157	393.000
330.984	345.893	394.000
330.488	345.277	394.000
355.055	365.412	395.000
354.867	365.726	395.000
354.909	366.159	395.000
355.290	365.681	395.000
355.440	365.576	395.000
354.860	365.014	395.000
487.713	339.008	396.000
486.741	339.694	396.000
487.094	339.491	396.000
486.829	338.837	396.000
487.263	339.269	396.000
487.434	339.461	396.000
486.679	338.926	396.000
487.368	339.531	396.000
487.142	339.553	396.000
486.862	339.497	396.000
486.992	339.463	396.000
487.510	339.173	396.000
63.735	373.412	397.000
63.037	373.910	397.000
409.727	264.276	398.000
409.297	263.348	398.000
409.707	262.763	398.000
410.072	263.965	398.000
443.817	237.872	399.000
443.143	238.674	399.000
443.593	238.965	399.000
557.525	308.678	400.000
557.416	308.251	400.000
557.445	308.369	400.000
557.915	308.462	400.000
127.700	211.828	401.000
125.829	212.493	401.000
126.321	212.217	401.000
151.258	210.093	402.000
151.451	209.053	402.000
73.494	339.632	403.000
73.358	341.069	403.000
74.712	341.608	403.000
351.334	298.245	404.000
351.997	298.514	404.000
464.763	404.351	405.000
464.178	404.656	405.000
464.083	404.529	405.000
64.087	374.221	406.000
63.593	372.990	406.000
265.729	92.110	407.000
265.945	92.458	407.000
379.821	220.182	408.000
380.102	220.864	408.000
441.657	395.751	409.000
440.901	395.549	409.000
440.334	396.527	409.000
440.501	396.661	409.000
440.099	396.394	409.000
120.639	205.682	410.000
118.860	207.328	410.000
117.058	207.745	410.000
119.036	208.513	410.000
119.049	210.316	410.000
155.586	384.274	411.000
155.229	384.574	411.000
438.577	269.720	412.000
438.342	269.865	412.000
419.759	291.255	413.000
420.073	291.749	413.000
419.981	291.370	413.000
426.999	375.546	414.000
427.558	375.089	414.000
426.919	375.103	414.000
427.332	374.232	414.000
427.495	375.155	414.000
427.770	374.879	414.000
427.633	374.576	414.000
426.859	375.090	414.000
427.838	374.990	414.000
428.505	375.069	414.000
428.626	375.310	414.000
428.773	376.004	414.000
428.555	375.969	414.000
449.698	388.384	415.000
449.701	387.044	415.000
449.894	386.479	415.000
449.809	386.737	415.000
450.729	386.303	415.000
449.921	385.839	415.000
522.405	331.024	416.000
522.687	330.452	416.000
522.614	330.942	416.000
523.054	330.693	416.000
522.502	331.034	416.000
105.410	271.876	417.000
105.748	272.210	417.000
106.419	272.636	417.000
105.626	274.177	417.000
317.553	345.053	418.000
317.568	345.087	418.000
317.797	345.163	418.000
317.030	345.178	418.000
317.385	345.626	418.000
317.757	345.151	418.000
333.138	346.050	419.000
332.201	346.131	419.000
380.655	221.263	420.000
380.979	221.746	420.000
407.017	308.231	421.000
407.011	308.730	421.000
407.118	309.208	421.000
407.026	308.758	421.000
407.028	309.201	421.000
408.183	309.220	421.000
407.107	309.287	421.000
406.993	308.965	421.000
408.053	308.118	421.000
496.661	310.940	422.000
496.253	311.024	422.000
496.671	311.118	422.000
557.957	308.778	423.000
558.166	308.370	423.000
64.021	372.293	424.000
63.671	372.288	424.000
64.791	372.199	424.000
400.376	273.305	425.000
400.705	273.593	425.000
356.218	365.521	426.000
355.730	365.538	426.000
356.462	365.556	426.000
356.278	365.715	426.000
491.154	303.283	427.000
491.124	303.295	427.000
464.534	404.732	428.000
464.167	404.882	428.000
464.164	404.195	428.000
464.386	404.710	428.000
464.149	404.464	428.000
465.007	404.262	428.000
463.832	404.230	428.000
463.922	404.996	428.000
465.004	405.216	428.000
151.965	208.866	429.000
151.275	207.620	429.000
151.209	208.374	429.000
120.543	211.508	430.000
121.846	210.411	430.000
270.795	94.410	431.000
270.094	93.862	431.000
270.156	93.388	431.000
379.563	221.493	432.000
380.058	220.706	432.000
380.731	221.261	432.000
381.319	221.175	432.000
382.374	221.063	432.000
398.723	271.214	433.000
397.570	272.598	433.000
396.087	272.304	433.000
395.961	272.273	433.000
396.726	272.276	433.000
397.599	272.347	433.000
397.101	272.427	433.000
396.964	273.028	433.000
397.706	273.334	433.000
397.464	271.427	433.000
409.976	285.220	434.000
410.197	285.760	434.000
410.029	285.046	434.000
[truncated: 55,853 more rows]
