# Supplementary material for: The transpeptidase PBP2 governs initial localization and activity of the major cell-wall synthesis machinery in E. coli
Source: eLife. 2020 Feb 20;9:e50629. doi: 10.7554/eLife.50629 (PMC7089770; doi:10.7554/eLife.50629)
Supplement: Source data 1. [file elife-50629-data1.zip › data/fast/PAmCherry/RodZdepl8h_3.txt]

X Y ID
252.177	218.756	1.000
252.349	218.931	1.000
321.631	214.219	2.000
321.931	213.578	2.000
322.992	214.237	2.000
321.083	214.366	2.000
333.038	210.757	3.000
333.196	210.663	3.000
333.181	210.427	3.000
333.449	210.302	3.000
348.756	111.441	4.000
348.270	111.528	4.000
355.624	340.913	5.000
355.065	340.797	5.000
354.789	340.443	5.000
286.032	367.757	6.000
285.679	367.397	6.000
285.891	367.817	6.000
285.351	367.303	6.000
285.979	367.659	6.000
285.683	367.444	6.000
285.179	367.235	6.000
286.234	367.947	6.000
286.489	367.730	6.000
287.130	367.395	6.000
286.393	366.862	6.000
285.933	367.320	6.000
286.075	367.036	6.000
285.216	367.352	6.000
284.892	367.207	6.000
382.938	157.993	7.000
382.493	157.614	7.000
106.856	70.850	8.000
106.637	70.632	8.000
166.681	182.917	9.000
166.661	182.401	9.000
166.228	182.459	9.000
166.021	182.856	9.000
167.005	182.140	9.000
166.400	182.943	9.000
165.547	182.130	9.000
165.213	181.068	9.000
165.735	182.217	9.000
165.892	181.536	9.000
166.149	180.806	9.000
165.230	180.374	9.000
165.876	181.292	9.000
165.856	181.354	9.000
164.955	181.538	9.000
165.090	181.704	9.000
164.753	180.719	9.000
164.299	180.651	9.000
165.000	179.552	9.000
165.991	180.754	9.000
164.956	181.838	9.000
255.847	51.392	10.000
255.811	50.820	10.000
333.289	210.620	11.000
333.945	210.558	11.000
333.820	210.599	11.000
333.499	210.674	11.000
333.835	210.345	11.000
355.064	339.721	12.000
355.149	339.650	12.000
355.542	340.333	12.000
355.236	340.664	12.000
340.524	195.871	13.000
339.645	195.274	13.000
339.096	195.314	13.000
401.149	156.858	14.000
401.172	157.598	14.000
171.811	207.403	15.000
172.593	207.327	15.000
172.469	207.929	15.000
172.440	207.978	15.000
172.838	207.858	15.000
172.421	208.476	15.000
172.396	208.060	15.000
172.464	207.962	15.000
173.039	208.425	15.000
172.826	208.345	15.000
172.605	207.691	15.000
172.934	208.287	15.000
172.911	208.344	15.000
172.799	207.687	15.000
172.553	207.801	15.000
172.457	207.719	15.000
172.722	207.922	15.000
172.760	207.865	15.000
173.099	207.721	15.000
172.519	207.811	15.000
173.089	207.675	15.000
172.904	207.835	15.000
172.850	207.084	15.000
256.774	50.377	16.000
257.339	50.603	16.000
256.708	50.121	16.000
255.937	49.338	16.000
256.303	48.717	16.000
104.702	70.910	17.000
104.610	70.333	17.000
194.217	449.650	18.000
193.193	449.250	18.000
194.008	449.131	18.000
193.862	449.542	18.000
194.215	449.918	18.000
348.625	111.489	19.000
348.718	111.619	19.000
348.071	111.707	19.000
272.222	310.032	20.000
272.657	310.367	20.000
272.461	309.886	20.000
272.596	309.657	20.000
272.452	310.126	20.000
271.329	204.230	21.000
270.078	204.362	21.000
333.283	210.307	22.000
333.758	210.250	22.000
381.212	325.219	23.000
380.322	325.015	23.000
235.649	213.904	24.000
235.708	213.838	24.000
235.480	214.123	24.000
241.192	395.172	25.000
241.123	394.760	25.000
241.332	395.119	25.000
348.408	111.229	26.000
348.724	111.792	26.000
270.987	204.116	27.000
270.634	204.715	27.000
193.524	449.668	28.000
193.796	449.749	28.000
193.946	449.904	28.000
333.722	210.479	29.000
333.550	210.442	29.000
333.660	210.832	29.000
270.622	204.104	30.000
270.220	203.991	30.000
270.628	204.288	30.000
284.107	366.571	31.000
284.762	367.002	31.000
284.651	366.968	31.000
401.492	155.091	32.000
401.999	155.587	32.000
402.165	156.789	32.000
402.064	157.083	32.000
333.641	210.175	33.000
333.742	210.457	33.000
333.885	210.859	33.000
333.781	210.290	33.000
333.672	210.775	33.000
333.549	210.394	33.000
333.747	211.006	33.000
333.730	210.464	33.000
333.607	210.412	33.000
354.225	340.781	34.000
355.383	341.869	34.000
355.545	340.840	34.000
103.120	70.915	35.000
103.381	71.179	35.000
354.939	341.482	36.000
355.043	340.719	36.000
354.791	340.449	36.000
321.892	214.133	37.000
322.134	213.957	37.000
270.845	204.970	38.000
270.468	204.622	38.000
270.009	205.579	38.000
283.277	366.647	39.000
283.698	368.256	39.000
284.253	367.783	39.000
284.959	369.096	39.000
285.079	369.179	39.000
338.674	194.808	40.000
338.805	193.824	40.000
102.655	70.142	41.000
103.141	69.872	41.000
102.927	69.436	41.000
103.116	70.473	41.000
102.812	70.131	41.000
235.782	213.217	42.000
236.059	213.438	42.000
235.184	214.141	42.000
234.708	213.612	42.000
354.300	341.481	43.000
354.950	342.170	43.000
354.586	342.624	43.000
355.258	342.824	43.000
354.941	342.722	43.000
333.625	210.724	44.000
333.789	210.298	44.000
333.930	210.384	44.000
333.290	210.066	44.000
333.649	210.115	44.000
333.290	210.745	44.000
334.251	210.061	44.000
333.403	210.550	44.000
333.972	210.725	44.000
333.764	210.715	44.000
333.713	210.494	44.000
333.811	210.403	44.000
163.610	179.050	45.000
163.679	178.796	45.000
163.578	178.216	45.000
163.950	177.908	45.000
163.439	177.214	45.000
163.773	178.451	45.000
164.448	178.105	45.000
166.086	179.892	45.000
166.743	181.391	45.000
167.101	181.839	45.000
167.270	180.653	45.000
166.714	179.494	45.000
167.403	178.703	45.000
168.363	178.305	45.000
167.645	177.253	45.000
165.297	177.940	45.000
348.463	111.148	46.000
348.845	110.909	46.000
270.028	205.218	47.000
270.194	204.738	47.000
269.791	205.879	47.000
321.946	214.071	48.000
321.892	213.678	48.000
356.673	342.836	49.000
356.607	341.978	49.000
356.880	341.686	49.000
357.232	341.213	49.000
103.270	69.518	50.000
102.781	69.792	50.000
322.017	214.045	51.000
322.276	213.736	51.000
322.045	214.328	51.000
322.368	214.146	51.000
322.036	213.743	51.000
321.455	214.084	51.000
322.382	214.119	51.000
270.152	205.224	52.000
270.131	204.469	52.000
403.282	155.427	53.000
402.677	155.573	53.000
333.516	210.440	54.000
334.282	210.199	54.000
333.577	210.654	54.000
333.454	210.356	54.000
334.134	210.677	54.000
333.644	210.655	54.000
284.279	370.243	55.000
284.665	368.870	55.000
285.157	368.899	55.000
163.872	178.510	56.000
163.259	179.014	56.000
269.991	204.517	57.000
269.656	204.782	57.000
333.792	210.295	58.000
333.065	210.728	58.000
333.181	210.746	58.000
333.859	210.627	58.000
333.414	210.469	58.000
334.216	210.896	58.000
333.755	210.403	58.000
333.451	210.140	58.000
333.638	210.622	58.000
333.563	210.492	58.000
333.827	210.545	58.000
333.874	210.672	58.000
333.903	210.251	58.000
333.705	210.418	58.000
333.664	210.810	58.000
333.856	210.288	58.000
333.810	210.260	58.000
102.530	69.483	59.000
102.060	69.274	59.000
403.192	154.907	60.000
402.161	155.251	60.000
403.079	155.110	60.000
114.921	334.497	61.000
114.449	335.192	61.000
114.462	334.815	61.000
114.877	335.147	61.000
114.605	335.122	61.000
268.899	204.658	62.000
269.439	204.812	62.000
102.831	69.679	63.000
102.713	68.334	63.000
162.297	176.062	64.000
161.964	176.392	64.000
162.471	177.146	64.000
162.974	177.702	64.000
402.542	154.631	65.000
402.758	155.606	65.000
348.704	112.035	66.000
348.483	111.889	66.000
162.022	384.318	67.000
162.157	384.240	67.000
162.026	384.009	67.000
257.398	66.401	68.000
256.746	65.977	68.000
256.913	65.760	68.000
256.348	65.937	68.000
256.630	65.968	68.000
161.828	384.226	69.000
161.291	384.046	69.000
162.250	383.419	69.000
333.738	210.923	70.000
333.710	210.530	70.000
333.909	210.385	70.000
333.284	210.720	70.000
333.648	210.272	70.000
333.342	210.758	70.000
333.517	211.044	70.000
333.818	210.450	70.000
333.728	210.687	70.000
333.790	210.367	70.000
333.332	210.320	70.000
333.495	210.610	70.000
332.955	210.302	70.000
333.708	210.625	70.000
333.861	210.489	70.000
333.438	210.169	70.000
333.990	210.831	70.000
333.621	210.309	70.000
334.011	210.847	70.000
333.637	210.294	70.000
333.563	210.368	70.000
333.529	210.666	70.000
162.936	179.373	71.000
162.714	177.783	71.000
23.021	414.448	72.000
23.059	414.688	72.000
269.930	205.225	73.000
270.644	205.783	73.000
164.993	171.829	74.000
167.183	171.219	74.000
166.837	170.826	74.000
165.813	172.405	74.000
165.969	172.902	74.000
167.159	172.327	74.000
269.121	205.082	75.000
269.960	205.156	75.000
269.924	205.659	76.000
269.601	205.103	76.000
106.110	69.232	77.000
105.840	68.805	77.000
106.343	70.567	77.000
281.277	454.314	78.000
282.961	453.241	78.000
284.266	453.067	78.000
285.626	452.883	78.000
284.156	453.331	78.000
283.948	453.244	78.000
284.049	454.319	78.000
283.676	453.750	78.000
282.901	454.296	78.000
283.368	452.925	78.000
283.976	452.750	78.000
284.539	452.678	78.000
284.020	452.706	78.000
284.364	452.953	78.000
284.392	452.473	78.000
283.961	451.725	78.000
284.424	452.665	78.000
284.760	453.300	78.000
284.652	454.386	78.000
285.079	455.203	78.000
286.342	454.866	78.000
286.926	456.235	78.000
285.436	455.464	78.000
284.462	456.606	78.000
285.392	456.528	78.000
105.627	69.299	79.000
106.050	68.717	79.000
106.600	69.837	79.000
106.620	69.614	79.000
105.183	69.775	79.000
270.974	203.829	80.000
270.682	203.542	80.000
271.266	204.306	80.000
270.963	204.542	80.000
270.889	203.677	81.000
271.427	203.684	81.000
103.955	71.289	82.000
104.274	71.528	82.000
105.448	70.151	83.000
106.159	69.493	83.000
106.463	69.257	83.000
271.350	203.436	84.000
271.573	204.261	84.000
271.050	203.830	84.000
271.101	204.657	84.000
270.333	204.286	85.000
270.224	204.319	85.000
358.868	392.250	86.000
359.038	391.178	86.000
189.422	224.620	87.000
189.051	224.910	87.000
189.406	225.266	87.000
189.530	225.305	87.000
188.898	223.276	87.000
187.985	223.142	87.000
184.752	207.782	88.000
183.631	206.569	88.000
183.028	205.853	88.000
237.607	216.336	89.000
237.297	216.544	89.000
237.721	216.592	89.000
238.543	216.255	89.000
239.304	216.192	89.000
238.775	216.175	89.000
238.739	216.369	89.000
238.148	216.888	89.000
238.123	217.708	89.000
238.773	217.686	89.000
237.539	56.426	90.000
237.290	55.950	90.000
237.129	55.937	90.000
237.399	56.587	90.000
237.297	56.548	90.000
237.362	56.567	90.000
237.499	56.368	90.000
237.411	56.730	90.000
237.443	56.511	90.000
237.466	56.457	90.000
237.115	56.872	90.000
237.223	56.403	90.000
237.099	56.422	90.000
288.424	225.540	91.000
288.747	225.914	91.000
288.566	225.846	91.000
287.921	226.290	91.000
288.830	225.804	91.000
289.029	225.550	91.000
339.371	189.839	92.000
339.097	190.629	92.000
339.176	189.052	92.000
339.537	188.912	92.000
338.614	352.199	93.000
339.092	352.709	93.000
339.308	352.776	93.000
339.456	352.999	93.000
339.226	353.021	93.000
339.667	353.005	93.000
339.460	353.087	93.000
339.561	353.037	93.000
339.661	353.150	93.000
339.508	353.394	93.000
339.480	353.122	93.000
339.482	352.977	93.000
339.463	353.111	93.000
339.344	353.188	93.000
339.335	353.189	93.000
339.272	353.173	93.000
339.479	352.924	93.000
339.274	352.971	93.000
339.548	353.085	93.000
339.512	353.234	93.000
339.496	353.298	93.000
338.846	353.195	93.000
339.712	353.031	93.000
339.620	353.086	93.000
339.364	353.208	93.000
339.587	353.042	93.000
339.568	353.010	93.000
339.642	353.218	93.000
339.496	353.251	93.000
339.405	353.241	93.000
339.610	353.231	93.000
339.725	353.160	93.000
339.448	353.244	93.000
339.425	353.201	93.000
339.393	353.235	93.000
339.510	353.385	93.000
339.370	353.274	93.000
339.558	353.206	93.000
339.340	353.113	93.000
339.058	353.199	93.000
339.359	353.438	93.000
339.180	353.234	93.000
436.922	320.244	94.000
437.765	319.079	94.000
437.553	319.863	94.000
437.816	320.299	94.000
437.153	320.218	94.000
437.742	319.612	94.000
438.089	319.904	94.000
437.729	319.727	94.000
437.038	319.049	94.000
437.438	319.023	94.000
436.703	318.770	94.000
436.932	318.664	94.000
436.301	318.186	94.000
436.355	317.532	94.000
437.113	318.018	94.000
437.326	317.652	94.000
437.334	318.147	94.000
437.323	317.940	94.000
437.536	318.360	94.000
437.887	317.705	94.000
438.127	317.165	94.000
206.967	191.229	95.000
207.320	198.918	95.000
206.991	199.017	95.000
207.408	198.099	95.000
207.630	198.498	95.000
268.094	203.980	96.000
268.226	204.325	96.000
339.822	188.784	97.000
338.943	189.500	97.000
339.257	189.413	97.000
339.558	189.421	97.000
338.829	189.186	97.000
338.713	188.755	97.000
339.482	188.977	97.000
340.342	189.386	97.000
341.943	188.083	97.000
275.014	210.787	98.000
274.363	209.911	98.000
274.253	210.321	98.000
288.572	225.207	99.000
288.666	225.402	99.000
141.084	358.915	100.000
140.916	359.528	100.000
140.433	358.974	100.000
133.020	360.512	100.000
289.247	225.000	101.000
290.067	225.499	101.000
289.581	225.975	101.000
288.571	225.314	101.000
273.601	210.662	102.000
273.655	210.419	102.000
273.293	211.603	102.000
272.863	211.227	102.000
273.466	211.769	102.000
273.727	210.973	102.000
273.273	210.812	102.000
198.276	189.647	103.000
198.301	189.109	103.000
198.419	189.168	103.000
200.052	189.311	103.000
198.725	189.483	103.000
198.076	189.991	103.000
198.249	190.523	103.000
199.380	189.855	103.000
199.031	190.180	103.000
199.164	190.468	103.000
199.693	189.602	103.000
200.607	189.904	103.000
200.873	189.430	103.000
200.981	191.022	103.000
201.220	190.074	103.000
200.841	190.085	103.000
200.657	189.908	103.000
199.798	190.260	103.000
199.821	190.208	103.000
201.054	189.757	103.000
200.564	188.852	103.000
200.631	188.822	103.000
200.839	187.962	103.000
201.443	188.298	103.000
201.125	187.970	103.000
201.327	188.218	103.000
201.502	188.336	103.000
202.890	187.239	103.000
295.048	363.164	104.000
295.232	363.538	104.000
237.124	55.813	105.000
236.931	55.910	105.000
117.315	212.791	106.000
117.691	213.273	106.000
117.731	212.038	106.000
340.981	190.037	107.000
340.684	191.368	107.000
342.482	191.193	107.000
342.207	190.867	107.000
342.237	190.142	107.000
340.962	190.278	107.000
341.177	190.354	107.000
341.583	190.220	107.000
340.483	188.826	107.000
341.365	188.525	107.000
207.894	199.038	108.000
207.444	199.592	108.000
207.128	199.993	108.000
208.272	199.749	108.000
208.322	200.708	108.000
208.516	200.835	108.000
208.947	200.790	108.000
208.924	201.389	108.000
209.203	201.406	108.000
209.261	203.473	108.000
208.769	202.757	108.000
208.450	202.392	108.000
208.280	201.903	108.000
208.294	202.479	108.000
208.265	203.604	108.000
207.128	203.244	108.000
206.008	203.840	108.000
206.346	202.862	108.000
205.954	204.158	108.000
205.644	205.049	108.000
205.663	205.204	108.000
205.634	205.396	108.000
205.414	205.394	108.000
205.486	205.363	108.000
205.594	205.817	108.000
236.770	55.911	109.000
237.445	56.537	109.000
237.292	56.191	109.000
237.037	55.984	109.000
236.929	56.314	109.000
237.041	55.881	109.000
504.722	194.143	110.000
504.134	194.429	110.000
188.331	376.707	111.000
188.941	376.153	111.000
189.940	376.835	111.000
118.681	211.696	112.000
119.347	211.039	112.000
119.650	211.126	112.000
119.501	211.597	112.000
119.521	210.705	112.000
236.254	56.180	113.000
236.501	56.139	113.000
237.193	56.181	113.000
236.728	55.671	113.000
237.585	56.074	113.000
437.618	316.990	114.000
438.269	317.141	114.000
437.724	317.564	114.000
237.929	56.399	115.000
237.407	56.774	115.000
237.566	56.730	115.000
237.638	56.286	115.000
239.013	55.413	115.000
238.361	56.094	115.000
266.785	203.795	116.000
266.519	203.130	116.000
267.423	203.721	116.000
119.557	209.647	117.000
119.145	210.143	117.000
118.991	210.611	117.000
238.621	55.527	118.000
238.110	54.959	118.000
236.820	55.703	118.000
237.571	55.003	118.000
237.869	54.332	118.000
267.405	203.531	119.000
268.365	203.736	119.000
295.863	360.664	120.000
295.603	360.620	120.000
267.769	203.001	121.000
267.230	203.246	121.000
119.056	210.686	122.000
119.353	210.997	122.000
118.377	212.337	122.000
117.718	212.939	123.000
118.100	212.579	123.000
237.844	54.764	124.000
237.353	54.720	124.000
237.669	53.773	124.000
46.866	332.996	125.000
47.058	332.204	125.000
46.640	332.610	125.000
46.728	332.603	125.000
46.548	332.879	125.000
47.003	332.531	125.000
46.833	333.061	125.000
46.716	332.794	125.000
46.548	333.212	125.000
46.716	333.025	125.000
46.761	332.842	125.000
46.750	332.394	125.000
46.404	333.159	125.000
46.474	332.949	125.000
46.476	332.851	125.000
46.647	332.964	125.000
46.396	332.823	125.000
46.717	332.915	125.000
46.750	333.173	125.000
46.901	332.592	125.000
46.478	332.934	125.000
46.583	333.056	125.000
46.570	333.077	125.000
365.624	373.474	126.000
367.010	372.926	126.000
366.659	373.501	126.000
118.144	212.511	127.000
117.414	212.203	127.000
118.104	212.452	128.000
117.820	212.750	128.000
118.161	213.314	128.000
206.245	192.426	129.000
206.812	192.168	129.000
206.514	192.199	129.000
206.816	192.107	129.000
207.088	192.748	129.000
207.400	192.582	129.000
207.546	192.865	129.000
208.095	193.390	129.000
207.493	192.617	129.000
206.801	191.743	129.000
207.088	191.942	129.000
207.180	192.054	129.000
207.801	193.595	129.000
207.842	192.716	129.000
207.479	192.965	129.000
206.994	192.816	129.000
207.164	192.138	129.000
206.360	192.463	129.000
206.538	192.356	129.000
206.300	192.210	129.000
207.486	191.341	129.000
208.368	191.231	129.000
207.193	192.459	129.000
207.201	191.933	129.000
120.052	212.482	130.000
119.489	213.277	130.000
104.863	68.498	131.000
105.012	67.679	131.000
104.113	67.864	131.000
360.319	386.653	132.000
358.232	388.417	132.000
358.884	386.665	132.000
296.395	360.149	133.000
296.403	360.072	133.000
195.687	220.881	134.000
196.497	220.507	134.000
195.725	222.041	134.000
196.037	221.097	134.000
195.448	220.270	134.000
195.557	219.304	134.000
196.270	219.536	134.000
196.762	219.975	134.000
195.063	219.664	134.000
196.445	218.915	134.000
197.071	218.847	134.000
196.088	218.982	134.000
195.869	218.920	134.000
195.483	219.230	134.000
194.773	219.065	134.000
196.446	218.683	134.000
207.441	192.263	135.000
207.695	192.311	135.000
207.315	192.426	135.000
187.989	205.099	136.000
187.360	204.823	136.000
187.321	204.570	136.000
187.045	204.271	136.000
186.830	204.557	136.000
289.615	366.632	137.000
289.870	366.604	137.000
291.069	366.843	137.000
290.540	366.466	137.000
205.654	186.614	138.000
205.503	185.157	138.000
206.462	186.117	138.000
205.501	185.882	138.000
204.234	185.790	138.000
203.994	185.566	138.000
290.769	365.294	139.000
291.008	365.082	139.000
291.619	364.991	139.000
290.734	364.583	140.000
290.958	364.038	140.000
333.593	210.579	141.000
333.850	210.872	141.000
333.671	210.744	141.000
333.375	211.136	141.000
188.351	216.868	142.000
189.410	215.002	142.000
190.089	214.510	142.000
196.988	221.064	143.000
196.937	221.185	143.000
192.305	215.851	144.000
190.353	215.060	144.000
188.938	215.029	144.000
197.023	223.986	145.000
196.557	223.700	145.000
350.726	109.740	146.000
350.982	109.403	146.000
350.835	109.670	146.000
350.814	109.801	146.000
350.788	109.339	146.000
190.747	215.312	147.000
190.059	216.282	147.000
187.927	215.131	147.000
188.543	215.405	147.000
188.839	216.548	147.000
188.148	215.199	147.000
187.678	215.387	147.000
187.683	214.541	147.000
188.272	214.837	147.000
189.069	215.689	147.000
188.453	216.183	147.000
194.538	223.983	148.000
194.946	224.480	148.000
351.295	109.547	149.000
351.428	109.217	149.000
350.202	109.487	149.000
351.006	109.750	149.000
350.852	109.667	149.000
350.971	109.877	150.000
350.334	109.597	150.000
351.135	109.771	151.000
350.801	110.273	151.000
187.957	223.855	152.000
188.407	225.341	152.000
199.974	188.789	153.000
199.398	188.674	153.000
200.408	189.808	153.000
346.265	97.333	154.000
346.010	98.006	154.000
190.083	225.688	155.000
189.834	224.582	155.000
203.397	190.817	156.000
204.237	190.232	156.000
203.418	190.697	156.000
202.964	192.054	156.000
201.973	191.972	156.000
411.509	142.928	157.000
411.770	142.726	157.000
330.535	171.266	158.000
331.357	171.480	158.000
189.769	227.768	159.000
189.821	228.060	159.000
192.089	225.779	160.000
192.915	225.573	160.000
439.014	320.176	161.000
439.168	319.585	161.000
439.016	320.233	162.000
439.038	319.746	162.000
192.060	230.418	163.000
191.299	231.874	163.000
331.086	173.863	164.000
331.336	173.269	164.000
194.678	225.462	165.000
193.908	225.337	165.000
194.016	225.053	165.000
193.928	224.346	165.000
374.677	147.620	166.000
374.395	147.723	166.000
198.626	193.769	167.000
198.726	193.682	167.000
198.304	193.448	167.000
198.679	193.057	167.000
245.545	226.472	168.000
245.622	226.112	168.000
245.217	225.664	168.000
244.691	226.333	168.000
243.998	226.913	168.000
244.208	226.699	168.000
243.337	226.535	168.000
243.680	226.897	168.000
243.416	226.985	168.000
243.266	226.883	168.000
243.298	225.945	168.000
242.799	226.351	168.000
242.716	227.182	168.000
255.072	51.995	169.000
254.823	51.913	169.000
254.280	52.094	169.000
254.372	52.049	169.000
254.605	51.809	169.000
254.168	52.748	169.000
253.830	52.101	169.000
287.406	192.204	170.000
287.427	192.133	170.000
287.258	193.036	170.000
287.416	193.624	170.000
324.792	231.484	171.000
324.175	231.080	171.000
323.142	231.408	171.000
323.176	230.528	171.000
323.270	230.767	171.000
323.989	230.074	171.000
325.634	231.057	171.000
325.560	230.293	171.000
325.037	229.942	171.000
325.975	228.352	171.000
325.668	227.428	171.000
325.118	228.057	171.000
325.368	228.984	171.000
324.763	229.985	171.000
324.961	229.725	171.000
324.874	230.046	171.000
326.088	229.008	171.000
325.614	229.595	171.000
325.022	230.583	171.000
324.754	231.452	171.000
322.968	232.181	171.000
429.825	152.572	172.000
429.044	152.106	172.000
429.016	151.965	172.000
427.915	151.901	172.000
428.979	151.474	172.000
429.578	152.000	172.000
429.261	151.617	172.000
434.041	319.329	173.000
434.174	319.690	173.000
434.012	319.790	173.000
433.839	319.300	173.000
433.876	319.381	173.000
433.874	319.909	173.000
433.880	318.746	173.000
434.265	318.869	173.000
301.884	237.200	174.000
301.873	238.575	174.000
367.815	318.515	175.000
367.439	318.828	175.000
367.800	318.295	175.000
367.658	318.482	175.000
367.184	318.244	175.000
366.901	318.594	175.000
367.008	318.302	175.000
407.908	317.272	176.000
408.123	317.934	176.000
408.405	317.482	176.000
408.162	317.558	176.000
407.673	317.573	176.000
207.463	188.548	177.000
207.324	188.244	177.000
207.495	188.578	177.000
207.302	188.558	177.000
207.361	187.956	177.000
413.552	146.911	178.000
413.023	146.884	178.000
288.850	194.176	179.000
288.821	194.921	179.000
288.869	194.815	179.000
289.036	194.722	179.000
288.975	194.888	179.000
288.334	194.903	179.000
288.266	194.795	179.000
288.785	195.461	179.000
289.407	195.304	179.000
288.696	194.626	179.000
289.131	194.855	179.000
288.596	195.127	179.000
288.449	194.918	179.000
287.467	194.793	179.000
287.980	194.679	179.000
288.776	194.493	179.000
288.376	194.598	179.000
288.202	194.276	179.000
289.188	194.180	179.000
288.835	193.965	179.000
313.600	241.698	180.000
314.025	241.535	180.000
314.845	240.501	180.000
314.114	241.152	180.000
314.798	241.922	180.000
299.786	238.293	181.000
299.397	237.141	181.000
254.453	51.633	182.000
253.847	50.983	182.000
254.585	50.686	182.000
254.304	50.586	182.000
253.710	50.623	182.000
253.215	50.741	182.000
252.562	50.373	182.000
252.518	50.357	182.000
252.249	50.914	182.000
252.353	50.565	182.000
252.461	51.346	182.000
252.232	51.258	182.000
252.496	51.176	182.000
252.416	50.932	182.000
252.382	50.977	182.000
300.117	237.563	183.000
299.914	237.573	183.000
299.554	238.109	183.000
299.948	238.150	183.000
407.969	317.750	184.000
407.519	317.428	184.000
434.255	318.697	185.000
434.605	319.570	185.000
435.211	319.831	185.000
435.277	320.263	185.000
436.253	319.661	185.000
436.434	318.645	185.000
435.422	318.793	185.000
436.135	318.699	185.000
436.486	317.792	185.000
436.041	318.475	185.000
436.983	318.208	185.000
437.617	317.577	185.000
438.124	318.098	185.000
437.884	317.574	185.000
436.576	317.477	185.000
435.973	317.794	185.000
436.595	317.791	185.000
436.393	317.468	185.000
436.923	317.513	185.000
437.552	316.762	185.000
437.533	316.485	185.000
61.145	367.525	186.000
61.090	367.128	186.000
61.530	368.302	186.000
367.437	318.770	187.000
368.100	318.500	187.000
367.762	318.360	187.000
367.196	318.341	187.000
367.075	318.360	187.000
366.753	318.406	187.000
367.451	318.582	187.000
367.110	318.998	187.000
367.345	318.473	187.000
315.510	241.873	188.000
315.822	241.090	188.000
316.030	241.832	188.000
315.619	242.341	188.000
314.900	242.082	188.000
316.030	241.732	188.000
315.588	242.079	188.000
407.407	317.261	189.000
407.609	317.506	189.000
407.640	317.595	189.000
407.539	317.383	189.000
408.426	317.655	189.000
407.708	317.304	189.000
61.438	368.956	190.000
60.931	368.715	190.000
241.988	226.866	191.000
242.323	227.077	191.000
241.932	227.767	191.000
242.146	228.148	191.000
416.471	138.846	192.000
416.647	138.017	192.000
428.302	152.848	193.000
428.852	152.523	193.000
59.855	369.543	194.000
60.413	369.145	194.000
407.765	317.354	195.000
407.886	317.840	195.000
428.586	152.695	196.000
428.415	153.699	196.000
470.647	383.889	197.000
470.433	383.556	197.000
242.016	228.303	198.000
242.255	228.059	198.000
241.993	228.260	198.000
242.194	228.758	198.000
241.625	228.427	198.000
242.500	227.447	198.000
291.117	358.560	199.000
290.497	357.523	199.000
367.119	318.630	200.000
367.469	318.870	200.000
367.563	318.616	200.000
366.887	318.762	200.000
416.923	139.149	201.000
417.489	139.575	201.000
417.927	139.874	201.000
428.273	153.216	202.000
426.659	154.063	202.000
252.280	51.375	203.000
251.706	51.087	203.000
251.494	51.031	203.000
251.838	51.377	203.000
251.779	51.322	203.000
251.857	50.874	203.000
252.403	50.858	203.000
63.447	369.072	204.000
62.193	367.779	204.000
63.489	367.899	204.000
38.431	460.478	205.000
38.778	460.965	205.000
38.877	461.252	205.000
288.400	193.868	206.000
287.895	194.065	206.000
288.401	194.634	206.000
288.607	194.711	206.000
291.939	357.727	207.000
291.506	358.029	207.000
420.509	140.185	208.000
420.534	140.365	208.000
420.497	140.346	208.000
420.597	139.632	208.000
316.953	240.403	209.000
316.464	240.505	209.000
38.008	461.262	210.000
38.111	461.128	210.000
38.164	461.126	210.000
37.978	460.985	210.000
202.697	196.336	211.000
202.649	196.225	211.000
252.306	51.355	212.000
251.725	50.982	212.000
251.543	51.141	212.000
251.636	51.598	212.000
251.507	52.383	212.000
251.696	52.775	212.000
316.646	239.639	213.000
316.701	239.599	213.000
315.932	239.615	213.000
316.221	239.619	213.000
316.223	239.262	213.000
316.731	239.066	213.000
316.322	239.550	213.000
316.672	239.545	213.000
315.963	239.531	213.000
315.726	239.511	213.000
315.845	240.123	213.000
406.914	317.535	214.000
407.032	317.207	214.000
419.092	139.951	215.000
419.582	139.526	215.000
420.393	139.835	215.000
419.269	139.575	215.000
419.592	140.451	215.000
419.965	140.530	215.000
242.763	225.429	216.000
242.733	224.999	216.000
243.156	227.008	216.000
243.014	227.564	216.000
242.800	226.103	216.000
243.199	226.117	216.000
243.996	225.492	216.000
244.203	225.673	216.000
243.839	226.065	216.000
243.368	225.620	216.000
243.223	225.688	216.000
243.212	225.195	216.000
292.634	357.501	217.000
292.027	357.224	217.000
292.982	356.869	217.000
407.604	317.440	218.000
407.390	317.190	218.000
407.556	317.590	218.000
406.864	317.617	218.000
251.167	53.752	219.000
251.139	52.921	219.000
37.332	460.744	220.000
37.338	460.724	220.000
38.050	460.750	220.000
37.353	460.565	220.000
407.314	317.736	221.000
408.051	317.684	221.000
407.341	317.199	222.000
407.789	317.386	222.000
407.679	316.945	222.000
37.425	461.116	223.000
37.454	460.944	223.000
38.249	461.051	223.000
287.309	193.947	224.000
287.674	194.494	224.000
287.345	194.722	224.000
287.261	194.152	224.000
288.361	194.242	224.000
288.875	194.856	224.000
288.309	194.801	224.000
288.085	194.525	224.000
288.158	194.077	224.000
287.741	194.179	224.000
287.345	194.585	224.000
287.969	194.305	224.000
287.888	194.425	224.000
288.133	194.366	224.000
288.070	194.498	224.000
288.237	194.505	224.000
471.378	382.576	225.000
471.307	382.454	225.000
470.359	382.526	225.000
470.070	382.197	225.000
470.410	382.264	225.000
471.240	382.500	225.000
470.483	381.625	225.000
470.634	381.097	225.000
469.975	380.727	225.000
470.002	379.318	225.000
470.500	379.897	225.000
471.076	380.054	225.000
471.223	379.945	225.000
471.729	379.650	225.000
471.437	379.349	225.000
472.171	379.455	225.000
470.520	378.688	225.000
249.983	53.239	226.000
249.632	53.399	226.000
249.673	54.331	226.000
250.340	53.923	226.000
249.966	53.170	226.000
250.205	53.841	226.000
250.438	53.431	226.000
249.751	52.811	226.000
249.816	52.215	226.000
249.577	51.701	226.000
316.478	240.054	227.000
316.225	239.626	227.000
316.792	239.182	227.000
316.901	239.605	227.000
317.030	239.581	227.000
317.535	240.103	227.000
318.153	239.479	227.000
317.115	240.174	227.000
317.343	240.146	227.000
317.586	240.706	227.000
317.862	240.519	227.000
317.612	240.140	227.000
317.551	240.353	227.000
480.923	357.529	228.000
480.391	357.292	228.000
480.478	357.516	228.000
480.112	357.168	228.000
480.449	357.068	228.000
479.911	357.154	228.000
480.509	357.285	228.000
479.779	356.811	228.000
480.711	356.625	228.000
480.426	356.071	228.000
480.492	356.388	228.000
480.765	355.721	228.000
480.851	355.571	228.000
480.566	356.043	228.000
480.826	355.596	228.000
481.026	355.711	228.000
480.781	355.439	228.000
480.669	355.851	228.000
481.285	356.306	228.000
509.060	194.863	229.000
509.642	196.664	229.000
407.561	317.014	230.000
407.438	317.307	230.000
407.650	316.586	230.000
261.392	208.724	231.000
261.071	207.935	231.000
260.221	207.705	231.000
260.555	207.294	231.000
242.544	226.800	232.000
242.963	226.284	232.000
242.426	227.136	232.000
242.789	227.316	232.000
242.649	227.214	232.000
242.691	227.307	232.000
242.723	226.692	232.000
256.000	67.777	233.000
256.533	67.706	233.000
256.282	67.316	233.000
249.832	50.352	234.000
249.820	50.344	234.000
249.667	50.378	234.000
249.685	51.006	234.000
249.216	50.460	234.000
249.163	50.863	234.000
249.535	50.582	234.000
287.539	194.863	235.000
287.438	195.042	235.000
288.185	194.824	235.000
288.625	194.358	235.000
289.461	195.019	235.000
289.204	194.544	235.000
289.001	194.900	235.000
289.134	194.488	235.000
288.317	194.862	235.000
288.816	194.981	235.000
289.107	194.510	235.000
289.139	194.716	235.000
288.133	194.722	235.000
289.004	194.612	235.000
289.092	195.326	235.000
407.817	317.580	236.000
407.405	317.040	236.000
318.126	238.995	237.000
318.577	239.008	237.000
318.462	240.170	237.000
318.895	239.216	237.000
407.516	317.798	238.000
408.173	317.060	238.000
241.735	227.603	239.000
242.922	226.726	239.000
242.689	226.638	239.000
319.089	239.993	240.000
319.676	239.400	240.000
506.985	194.512	241.000
507.078	194.896	241.000
248.953	50.025	242.000
249.103	49.402	242.000
248.883	49.170	242.000
249.320	48.969	242.000
242.779	226.258	243.000
242.929	226.681	243.000
243.592	227.384	243.000
243.577	226.458	244.000
243.469	226.256	244.000
243.446	225.609	244.000
244.039	225.177	244.000
243.749	226.155	244.000
250.143	48.539	245.000
249.706	48.296	245.000
250.181	48.631	245.000
250.862	48.165	245.000
249.635	47.763	245.000
250.406	48.767	245.000
251.085	47.545	245.000
288.536	194.269	246.000
288.088	194.309	246.000
480.724	354.670	247.000
480.351	354.797	247.000
480.471	354.413	247.000
479.552	354.806	247.000
288.129	195.568	248.000
289.163	195.770	248.000
288.169	194.731	248.000
287.356	195.619	248.000
286.804	195.444	248.000
287.337	195.195	248.000
287.409	195.892	248.000
318.730	240.079	249.000
318.416	239.751	249.000
317.854	240.342	249.000
317.789	240.001	249.000
333.580	210.685	250.000
333.649	210.451	250.000
333.418	210.350	250.000
333.272	210.476	250.000
333.018	210.128	250.000
252.289	48.848	251.000
252.002	48.791	251.000
253.208	49.392	251.000
252.842	49.123	251.000
252.037	48.953	251.000
481.001	355.511	252.000
481.054	354.877	252.000
481.174	355.128	252.000
287.351	195.245	253.000
287.431	195.777	253.000
287.550	195.254	253.000
287.866	196.227	253.000
165.254	171.447	254.000
165.883	171.158	254.000
166.440	171.888	254.000
253.657	49.455	255.000
253.731	49.200	255.000
253.897	48.982	255.000
287.579	194.306	256.000
288.289	194.840	256.000
253.583	48.249	257.000
253.359	47.766	257.000
253.833	47.850	257.000
254.046	47.842	257.000
255.320	48.764	257.000
255.816	48.825	257.000
368.552	433.376	258.000
367.420	431.882	258.000
367.479	430.998	258.000
366.878	430.392	258.000
367.990	429.893	258.000
479.910	354.898	259.000
480.448	354.349	259.000
480.914	354.315	259.000
255.758	49.144	260.000
256.094	49.484	260.000
256.200	50.093	260.000
255.511	49.864	260.000
255.622	50.215	260.000
256.110	50.166	260.000
253.798	393.750	261.000
253.808	393.625	261.000
254.287	393.500	261.000
254.057	394.304	261.000
290.908	356.381	262.000
290.899	356.765	262.000
290.973	356.757	262.000
289.139	358.243	262.000
286.938	358.512	262.000
287.563	359.470	262.000
287.702	360.876	262.000
287.660	360.232	262.000
287.317	360.805	262.000
287.347	361.362	262.000
288.017	362.021	262.000
287.159	360.842	262.000
287.109	360.950	262.000
286.730	359.626	262.000
256.210	49.775	263.000
256.487	50.245	263.000
256.521	52.118	263.000
256.298	51.771	263.000
480.539	354.981	264.000
480.737	354.895	264.000
256.524	51.392	265.000
256.164	51.900	265.000
256.196	51.352	265.000
256.883	51.113	265.000
256.438	51.490	265.000
256.623	52.211	265.000
257.021	51.660	265.000
186.107	208.387	266.000
186.069	207.758	266.000
185.916	208.285	266.000
186.559	207.598	266.000
186.889	207.250	266.000
186.798	207.104	266.000
184.956	208.742	266.000
187.437	208.946	266.000
187.276	207.591	266.000
187.256	207.049	266.000
188.122	206.661	266.000
188.943	206.804	266.000
189.422	206.310	266.000
189.508	205.894	266.000
333.657	210.792	267.000
333.209	210.834	267.000
333.448	210.773	267.000
333.457	210.768	267.000
333.654	210.547	267.000
333.463	210.290	267.000
481.288	355.962	268.000
480.675	355.550	268.000
480.470	355.540	268.000
480.563	356.333	268.000
256.512	50.949	269.000
255.887	51.119	269.000
333.588	210.782	270.000
333.009	210.666	270.000
333.169	210.811	270.000
333.312	210.740	270.000
480.602	355.907	271.000
480.448	355.970	271.000
481.476	356.085	271.000
480.696	355.708	271.000
480.031	356.616	272.000
479.749	356.411	272.000
479.409	356.082	272.000
479.734	356.863	272.000
479.319	356.520	272.000
480.036	357.438	272.000
479.778	356.726	272.000
333.683	210.272	273.000
333.937	210.344	273.000
332.651	210.414	273.000
333.298	210.460	273.000
479.329	357.239	274.000
479.349	356.976	274.000
479.007	357.526	274.000
479.112	357.516	274.000
479.341	357.618	274.000
479.056	358.563	274.000
478.798	358.415	274.000
478.919	357.545	274.000
478.713	357.352	274.000
479.130	357.448	274.000
479.279	356.952	274.000
479.935	358.314	274.000
479.885	357.660	274.000
480.430	358.572	274.000
480.373	358.823	274.000
333.400	210.493	275.000
333.505	210.676	275.000
333.185	210.715	275.000
333.737	210.559	275.000
333.313	211.029	275.000
333.731	210.458	275.000
333.346	210.286	275.000
333.023	210.199	275.000
333.095	210.314	275.000
333.209	210.132	275.000
333.637	210.874	275.000
333.124	210.505	275.000
333.273	210.466	275.000
333.276	210.702	275.000
333.482	210.077	275.000
202.652	200.764	276.000
201.724	198.791	276.000
479.993	358.513	277.000
480.172	358.742	277.000
480.203	358.922	277.000
479.952	358.752	277.000
480.130	358.968	277.000
479.668	358.778	277.000
480.639	358.459	277.000
480.405	358.463	277.000
480.706	357.400	277.000
480.074	358.918	277.000
479.849	358.279	277.000
480.146	358.359	277.000
480.170	357.961	278.000
480.274	358.327	278.000
480.369	358.046	278.000
480.619	357.774	278.000
480.765	357.440	278.000
480.918	357.659	278.000
480.448	357.189	278.000
481.336	357.654	278.000
480.718	357.661	278.000
481.736	357.607	278.000
482.081	357.033	278.000
481.663	357.409	278.000
481.818	357.599	278.000
481.593	357.118	278.000
240.720	214.104	279.000
239.731	214.433	279.000
239.147	214.545	279.000
239.733	213.953	280.000
240.159	213.767	280.000
240.846	214.262	281.000
240.441	214.499	281.000
481.687	357.347	282.000
481.476	357.669	282.000
481.533	358.380	282.000
481.518	357.804	282.000
482.063	357.889	282.000
482.041	357.578	282.000
240.260	213.855	283.000
240.150	214.254	283.000
239.990	214.666	283.000
239.045	215.321	283.000
239.527	214.956	283.000
239.405	213.684	283.000
239.348	213.120	283.000
239.792	214.046	283.000
240.171	214.359	283.000
240.361	214.775	283.000
239.957	214.720	283.000
240.304	214.607	283.000
481.167	356.911	284.000
481.152	357.477	284.000
138.101	323.955	285.000
137.438	324.321	285.000
169.061	175.792	286.000
169.152	175.639	286.000
169.291	175.264	286.000
169.141	175.704	286.000
169.312	176.421	286.000
168.751	176.692	286.000
170.132	178.099	286.000
168.914	178.560	286.000
168.252	177.718	286.000
169.025	178.277	286.000
170.347	177.209	286.000
171.116	176.886	286.000
171.670	176.029	286.000
170.262	175.052	286.000
169.157	175.545	286.000
169.036	175.027	286.000
169.332	174.555	286.000
169.197	174.633	286.000
481.216	361.873	287.000
482.009	361.473	287.000
272.418	205.926	288.000
272.494	205.717	288.000
272.715	205.689	288.000
272.032	206.099	288.000
275.605	214.573	289.000
275.616	214.386	289.000
257.688	59.703	290.000
257.979	60.219	290.000
257.837	58.193	290.000
257.553	59.071	290.000
258.134	57.908	290.000
258.703	57.884	290.000
257.868	58.803	290.000
411.322	408.729	291.000
411.104	408.138	291.000
410.958	408.574	291.000
410.721	408.555	291.000
409.858	408.506	291.000
410.968	408.295	291.000
331.691	197.498	292.000
330.346	197.307	292.000
330.672	197.334	292.000
330.302	197.907	292.000
329.946	197.211	292.000
329.915	196.458	292.000
330.827	195.132	292.000
331.813	196.537	292.000
330.709	196.004	292.000
331.986	195.848	292.000
331.129	194.560	292.000
332.573	196.375	292.000
334.344	195.453	292.000
335.357	193.416	292.000
410.860	408.493	293.000
410.933	408.371	293.000
410.890	408.661	293.000
411.044	408.690	293.000
411.655	407.922	293.000
411.351	408.676	293.000
410.992	408.225	293.000
410.552	408.061	293.000
410.833	408.064	293.000
198.872	195.562	294.000
198.781	194.526	294.000
199.077	194.036	294.000
257.002	60.507	295.000
256.388	59.625	295.000
169.212	176.015	296.000
169.222	176.820	296.000
169.160	177.379	296.000
169.679	178.398	296.000
170.290	177.485	296.000
169.618	176.406	296.000
170.087	177.215	296.000
170.799	177.036	296.000
170.718	177.861	296.000
169.837	178.802	296.000
170.509	179.290	296.000
171.100	179.645	296.000
171.736	179.181	296.000
171.904	178.542	296.000
240.791	216.253	297.000
241.285	215.189	297.000
242.195	214.321	297.000
257.047	60.841	298.000
257.455	60.791	298.000
257.813	61.626	298.000
258.179	61.803	298.000
259.587	297.862	299.000
260.451	297.566	299.000
260.686	297.331	299.000
260.427	296.269	299.000
260.644	296.802	299.000
259.969	296.630	299.000
109.434	206.140	300.000
110.459	206.739	300.000
171.243	179.070	301.000
170.796	179.500	301.000
171.061	179.918	301.000
170.948	179.621	301.000
171.561	179.750	301.000
170.839	179.975	301.000
259.301	60.149	302.000
259.330	60.441	302.000
260.345	60.118	302.000
412.087	407.497	303.000
412.158	407.360	303.000
412.552	407.380	303.000
129.298	476.940	304.000
129.757	478.539	304.000
128.973	477.195	304.000
242.167	212.974	305.000
242.111	212.932	305.000
165.471	202.292	306.000
165.082	202.365	306.000
165.611	202.444	306.000
166.078	202.691	306.000
166.614	203.800	306.000
166.635	203.097	306.000
166.346	202.700	306.000
166.216	202.800	306.000
166.483	203.350	306.000
166.424	203.025	306.000
166.996	203.139	306.000
166.966	203.669	306.000
167.454	203.035	306.000
168.063	202.742	306.000
167.894	203.650	306.000
166.993	203.506	306.000
167.083	203.360	306.000
166.926	202.837	306.000
167.175	202.732	306.000
166.900	203.340	306.000
166.657	203.381	306.000
167.439	204.525	306.000
167.688	204.333	306.000
167.386	204.408	306.000
167.796	204.628	306.000
168.358	205.318	306.000
168.632	205.164	306.000
168.293	205.914	306.000
168.813	206.178	306.000
168.471	205.691	306.000
168.838	205.861	306.000
169.167	206.217	306.000
168.943	206.237	306.000
167.845	206.774	306.000
168.569	206.610	306.000
168.941	206.343	306.000
168.999	206.367	306.000
168.729	205.598	306.000
168.751	205.693	306.000
167.858	205.592	306.000
168.227	205.803	306.000
168.038	206.605	306.000
168.826	206.066	306.000
168.881	206.363	306.000
168.970	206.667	306.000
168.718	206.508	306.000
168.771	206.196	306.000
168.583	205.736	306.000
167.791	205.519	306.000
167.286	205.930	306.000
167.948	205.341	306.000
168.085	205.039	306.000
168.133	205.037	306.000
342.969	193.075	307.000
343.368	192.453	307.000
342.993	193.272	307.000
342.927	192.498	307.000
343.154	192.521	307.000
343.343	192.433	307.000
343.310	191.096	307.000
343.581	190.625	307.000
344.479	190.913	308.000
344.853	191.552	308.000
344.657	191.527	308.000
344.971	192.386	308.000
344.381	194.202	308.000
418.068	168.690	309.000
418.265	170.092	309.000
339.881	190.070	310.000
339.309	189.977	310.000
339.567	190.270	310.000
341.343	190.603	310.000
341.240	191.138	310.000
342.460	191.478	310.000
342.369	192.301	310.000
343.109	193.607	310.000
344.174	193.889	310.000
343.744	192.725	310.000
343.629	192.528	310.000
343.492	191.480	310.000
254.388	401.449	311.000
254.138	401.445	311.000
253.912	402.147	311.000
253.573	401.918	311.000
242.683	208.903	312.000
243.079	208.551	312.000
90.933	196.431	313.000
91.233	195.368	313.000
242.933	207.161	314.000
243.412	207.356	314.000
243.236	207.540	314.000
242.919	208.395	314.000
242.456	208.632	314.000
242.236	209.849	314.000
242.013	210.167	314.000
242.309	209.362	314.000
242.661	209.372	314.000
254.536	401.947	315.000
254.070	402.716	315.000
189.227	218.552	316.000
189.002	218.576	316.000
188.097	219.586	316.000
187.761	221.168	316.000
243.073	208.962	317.000
242.860	208.918	317.000
243.723	208.787	317.000
243.672	208.937	317.000
254.837	402.741	318.000
255.200	402.431	318.000
255.634	402.145	318.000
255.030	402.638	318.000
254.792	403.008	318.000
254.315	403.243	318.000
254.051	402.677	318.000
244.128	208.843	319.000
244.308	208.603	319.000
245.013	204.903	320.000
244.297	204.526	320.000
187.901	220.433	321.000
187.431	219.777	321.000
187.440	220.385	321.000
187.684	219.647	321.000
187.780	220.107	321.000
189.170	218.742	321.000
189.292	217.647	321.000
188.965	217.742	321.000
189.267	218.107	321.000
190.117	218.844	321.000
191.108	218.680	321.000
191.695	219.012	321.000
191.942	219.168	321.000
192.455	220.040	321.000
192.225	220.118	321.000
254.442	404.122	322.000
255.019	404.085	322.000
255.681	403.677	322.000
254.633	404.214	322.000
254.742	403.769	322.000
255.123	403.680	322.000
45.629	412.131	323.000
46.164	412.696	323.000
255.054	403.098	324.000
254.906	402.861	324.000
254.694	402.964	325.000
254.285	403.366	325.000
254.995	403.829	325.000
254.975	403.809	326.000
255.185	402.746	326.000
311.245	199.117	327.000
312.203	199.710	327.000
212.981	226.754	328.000
212.852	226.347	328.000
19.251	422.205	329.000
19.477	422.496	329.000
19.537	423.036	329.000
19.841	421.968	329.000
376.979	354.808	330.000
377.508	354.699	330.000
19.373	422.857	331.000
19.416	423.092	331.000
244.456	205.068	332.000
243.830	204.437	332.000
242.956	204.718	332.000
242.244	204.487	332.000
243.367	204.829	332.000
243.922	204.755	332.000
243.650	204.935	332.000
242.869	205.141	332.000
241.848	204.095	332.000
242.464	204.862	332.000
241.608	203.820	332.000
241.748	204.163	332.000
240.349	204.076	332.000
240.184	202.826	332.000
240.063	202.736	332.000
240.215	203.118	332.000
240.034	203.207	332.000
239.846	203.912	332.000
238.801	203.771	332.000
239.405	204.266	332.000
239.007	205.987	332.000
239.589	205.730	332.000
239.567	206.326	332.000
238.095	206.991	332.000
237.498	207.705	332.000
238.152	207.366	332.000
237.910	207.200	332.000
238.554	207.325	332.000
238.915	208.092	332.000
238.397	208.871	332.000
237.820	208.903	332.000
237.340	209.030	332.000
236.680	208.994	332.000
236.037	209.858	332.000
236.429	209.727	332.000
236.717	209.292	332.000
236.859	209.940	332.000
236.873	209.667	332.000
236.973	209.905	332.000
237.509	210.131	332.000
237.275	210.000	332.000
237.247	209.581	332.000
236.984	210.207	332.000
237.438	210.062	332.000
237.252	208.980	332.000
236.694	209.502	332.000
236.570	209.925	332.000
236.550	209.999	332.000
236.141	210.561	332.000
236.346	210.581	332.000
235.721	210.364	332.000
236.385	210.474	332.000
236.498	210.626	332.000
235.690	209.918	332.000
235.943	209.687	332.000
235.694	210.117	332.000
235.861	209.843	332.000
235.778	209.634	332.000
235.167	210.118	332.000
235.679	209.920	332.000
235.623	209.933	332.000
235.500	210.658	332.000
235.638	210.555	332.000
235.883	210.732	332.000
236.455	211.486	332.000
236.041	211.582	332.000
236.238	212.013	332.000
236.370	213.060	332.000
236.122	214.093	332.000
235.862	214.400	332.000
235.595	214.336	332.000
235.414	214.181	332.000
234.745	213.651	332.000
234.648	213.156	332.000
235.219	212.212	332.000
18.952	422.592	333.000
18.850	422.836	333.000
376.906	353.993	334.000
376.899	354.653	334.000
234.794	212.369	335.000
234.240	211.241	335.000
234.395	210.465	335.000
234.242	210.391	335.000
234.700	210.766	335.000
234.708	211.002	335.000
234.682	211.303	335.000
234.052	211.066	335.000
235.053	210.576	335.000
235.695	210.272	335.000
235.745	209.961	335.000
235.313	210.367	335.000
234.599	210.092	335.000
233.592	210.793	335.000
234.117	211.856	335.000
233.873	211.359	335.000
233.709	211.169	335.000
233.051	211.644	335.000
232.619	210.903	335.000
231.747	210.993	335.000
231.614	210.184	335.000
231.646	209.953	335.000
333.813	210.765	336.000
333.246	210.173	336.000
334.982	191.431	337.000
335.378	193.006	337.000
335.107	192.445	337.000
332.908	210.090	338.000
333.436	209.856	338.000
334.132	210.538	338.000
334.098	210.169	338.000
418.249	151.277	339.000
418.195	151.317	339.000
418.758	151.118	339.000
418.254	150.624	340.000
418.277	151.000	340.000
418.558	150.882	340.000
333.773	209.984	341.000
333.191	210.330	341.000
333.296	209.976	342.000
333.091	209.985	342.000
334.306	210.039	342.000
417.851	149.183	343.000
417.858	149.499	343.000
328.372	186.901	344.000
327.430	186.492	344.000
167.846	179.654	345.000
166.584	178.792	345.000
172.940	187.544	346.000
173.276	187.382	346.000
173.517	186.922	346.000
172.994	186.843	346.000
172.818	186.889	346.000
172.409	186.713	346.000
232.965	208.036	347.000
233.175	208.611	347.000
233.116	208.688	347.000
232.738	209.279	347.000
233.997	209.841	347.000
234.327	209.940	347.000
234.068	209.659	347.000
233.906	209.271	347.000
234.362	209.958	347.000
234.221	210.058	347.000
234.492	210.051	347.000
234.281	210.071	347.000
233.808	209.461	347.000
233.797	209.888	347.000
233.418	209.535	347.000
233.048	209.753	347.000
232.664	209.965	347.000
232.451	209.902	347.000
232.677	210.479	347.000
232.857	210.749	347.000
234.089	209.848	347.000
233.940	209.900	347.000
233.564	209.667	347.000
233.830	208.299	347.000
234.102	209.571	347.000
233.459	208.798	347.000
233.453	209.885	347.000
232.830	210.081	347.000
232.795	210.583	347.000
233.603	210.867	347.000
232.629	211.127	347.000
233.160	211.869	347.000
232.535	212.222	347.000
233.322	211.344	347.000
233.797	211.863	347.000
233.595	211.903	347.000
232.682	211.660	347.000
233.547	212.667	347.000
233.297	213.195	347.000
264.036	208.607	348.000
263.461	209.415	348.000
263.133	210.119	348.000
263.262	209.464	348.000
263.072	209.501	348.000
263.213	210.875	348.000
263.586	210.631	348.000
263.758	209.986	348.000
264.018	209.627	348.000
263.569	209.406	348.000
262.714	209.365	348.000
263.555	209.836	348.000
334.781	198.815	349.000
335.194	198.281	349.000
335.146	198.892	349.000
270.752	361.112	350.000
272.163	360.627	350.000
273.169	360.978	350.000
273.139	361.102	350.000
272.749	360.427	350.000
272.134	360.809	350.000
317.425	170.446	351.000
318.920	171.164	351.000
148.018	190.242	352.000
147.731	190.056	352.000
147.407	190.713	352.000
263.998	208.997	353.000
264.236	208.492	353.000
362.903	325.002	354.000
363.059	326.689	354.000
263.106	210.666	355.000
262.955	211.375	355.000
262.841	212.645	355.000
144.528	342.751	356.000
143.844	343.299	356.000
[truncated: 22,947 more rows]
