# Supplementary material for: The transpeptidase PBP2 governs initial localization and activity of the major cell-wall synthesis machinery in E. coli
Source: eLife. 2020 Feb 20;9:e50629. doi: 10.7554/eLife.50629 (PMC7089770; doi:10.7554/eLife.50629)
Supplement: Source data 1. [file elife-50629-data1.zip › data/fast/PAmCherry/WT_1.txt]

X Y ID
123.943	123.222	1.000
124.912	121.950	1.000
124.512	121.370	1.000
124.512	121.370	1.000
124.446	121.550	1.000
124.436	122.811	1.000
123.159	139.528	2.000
123.209	139.083	2.000
124.521	137.868	2.000
124.521	137.868	2.000
124.323	137.042	2.000
125.001	137.406	2.000
124.356	137.462	2.000
124.387	137.149	2.000
125.842	137.402	2.000
125.633	136.610	2.000
126.521	136.746	2.000
125.966	138.064	2.000
125.468	137.660	2.000
124.465	136.779	2.000
123.072	136.598	2.000
122.878	137.333	2.000
122.944	138.002	2.000
121.061	136.881	2.000
193.996	220.691	3.000
193.996	220.691	3.000
182.554	343.735	4.000
182.554	343.735	4.000
185.020	243.151	5.000
185.020	243.151	5.000
179.204	383.271	6.000
179.204	383.271	6.000
179.668	383.429	6.000
180.039	383.274	6.000
179.997	383.528	6.000
180.193	383.785	6.000
180.204	383.593	6.000
179.781	383.396	6.000
350.019	93.613	7.000
350.019	93.613	7.000
307.767	187.888	8.000
307.767	187.888	8.000
307.123	188.616	8.000
307.984	188.706	8.000
308.146	188.574	8.000
406.212	170.765	9.000
406.212	170.765	9.000
187.481	341.590	10.000
188.302	340.963	10.000
186.486	340.575	10.000
185.976	340.795	10.000
186.085	340.251	10.000
185.540	341.206	10.000
185.721	341.660	10.000
407.440	173.343	11.000
407.652	174.581	11.000
308.219	187.414	12.000
307.002	189.333	12.000
307.268	189.313	12.000
306.782	190.105	12.000
306.851	190.172	12.000
343.211	388.645	13.000
345.755	390.372	13.000
306.841	190.533	14.000
306.018	189.591	14.000
305.758	188.993	14.000
304.283	185.925	14.000
184.681	242.499	15.000
184.797	242.155	15.000
179.956	383.827	16.000
180.548	383.356	16.000
179.615	383.495	16.000
180.128	383.564	16.000
179.992	383.700	16.000
179.821	383.396	16.000
180.064	383.363	16.000
187.464	340.436	17.000
187.399	339.657	17.000
189.468	340.266	17.000
190.061	340.261	17.000
190.063	340.321	17.000
190.013	340.019	17.000
189.587	340.130	17.000
305.611	185.888	18.000
306.105	182.976	18.000
306.727	184.259	18.000
309.083	184.116	19.000
307.288	183.428	19.000
179.015	383.361	20.000
179.637	383.387	20.000
179.643	383.607	20.000
179.839	383.405	20.000
179.943	383.556	20.000
184.566	242.719	21.000
185.080	242.359	21.000
20.617	138.403	22.000
21.711	135.278	22.000
25.300	135.992	22.000
25.717	135.569	22.000
191.154	340.571	23.000
191.597	341.978	23.000
192.252	342.974	23.000
193.494	344.347	23.000
195.594	344.356	23.000
26.203	135.994	24.000
25.893	135.107	24.000
27.366	137.075	24.000
467.523	202.986	25.000
467.245	202.627	25.000
467.202	203.070	25.000
463.638	202.692	25.000
462.052	202.193	25.000
462.893	201.594	25.000
462.462	201.091	25.000
26.209	136.532	26.000
27.000	136.786	26.000
26.297	136.363	26.000
190.986	342.231	27.000
192.799	342.171	27.000
193.678	342.687	27.000
465.215	201.471	28.000
467.041	202.783	28.000
469.296	202.404	28.000
466.932	203.315	28.000
467.156	203.965	28.000
189.801	342.591	29.000
189.631	343.624	29.000
468.679	200.027	30.000
468.329	199.818	30.000
468.662	200.296	30.000
159.388	123.524	31.000
159.214	123.767	31.000
467.952	202.815	32.000
469.651	200.827	32.000
469.095	200.461	32.000
468.385	201.599	32.000
466.210	201.969	32.000
462.927	201.163	32.000
190.679	242.608	33.000
189.499	241.314	33.000
458.096	190.745	34.000
458.231	191.217	34.000
458.266	191.291	34.000
458.670	190.722	34.000
459.433	190.550	34.000
459.956	190.404	34.000
459.956	190.404	34.000
505.238	199.817	35.000
505.184	199.093	35.000
459.872	190.033	36.000
460.294	189.904	36.000
460.779	189.960	36.000
460.674	190.568	36.000
207.359	226.321	37.000
208.256	226.784	37.000
504.710	197.191	38.000
503.177	197.369	38.000
502.710	197.222	38.000
502.579	196.652	38.000
502.141	196.824	38.000
502.208	196.557	38.000
461.320	190.322	39.000
461.215	190.140	39.000
461.562	190.107	40.000
461.060	189.704	40.000
462.354	189.161	40.000
462.928	189.216	40.000
463.624	188.518	40.000
301.953	186.854	41.000
301.876	187.080	41.000
301.996	186.777	41.000
302.075	187.007	41.000
302.085	187.038	41.000
301.825	187.015	41.000
23.967	130.437	42.000
23.674	132.441	42.000
24.682	132.067	42.000
22.821	131.620	42.000
21.826	133.407	42.000
499.733	195.653	43.000
500.502	196.429	43.000
501.778	195.688	44.000
502.318	195.656	44.000
408.382	182.608	45.000
408.895	184.286	45.000
17.969	135.480	46.000
18.602	135.779	46.000
18.429	136.502	46.000
18.597	138.097	46.000
18.830	137.464	46.000
17.546	138.444	47.000
18.328	140.812	47.000
36.898	445.975	48.000
36.710	445.813	48.000
37.160	444.797	48.000
163.631	382.765	49.000
165.540	383.902	49.000
183.850	240.696	50.000
183.191	241.185	50.000
183.325	240.924	50.000
183.149	241.037	50.000
183.662	241.147	50.000
20.572	139.242	51.000
18.395	137.780	51.000
17.709	139.824	51.000
18.485	137.442	51.000
18.422	139.969	51.000
18.796	138.754	51.000
19.947	136.290	51.000
183.689	240.689	52.000
183.091	240.844	52.000
186.590	251.335	53.000
186.263	251.512	53.000
184.000	251.860	54.000
186.192	252.308	54.000
187.307	251.574	54.000
297.757	182.267	55.000
297.131	181.927	55.000
297.526	182.301	55.000
296.684	182.281	55.000
297.074	182.132	55.000
444.595	196.631	56.000
445.578	196.604	56.000
446.709	197.283	56.000
447.105	197.147	56.000
446.931	197.666	56.000
446.422	197.176	56.000
465.558	201.035	57.000
464.552	201.548	57.000
465.139	202.391	57.000
465.309	203.196	57.000
465.943	200.738	57.000
465.925	199.662	57.000
195.389	394.532	58.000
196.394	392.230	58.000
182.182	223.460	59.000
182.604	226.011	59.000
181.638	225.352	59.000
180.728	225.315	59.000
180.063	226.080	59.000
180.185	226.911	59.000
180.434	225.775	59.000
179.889	225.455	59.000
177.149	225.754	59.000
176.118	225.896	59.000
174.611	226.801	59.000
174.952	227.258	59.000
175.967	226.473	59.000
176.592	227.353	59.000
329.548	401.993	60.000
331.515	401.698	60.000
331.086	401.368	60.000
297.166	182.073	61.000
297.363	181.915	61.000
491.192	198.119	62.000
490.226	197.452	62.000
490.637	199.360	62.000
151.004	147.603	63.000
152.166	147.200	63.000
152.990	147.320	63.000
152.408	147.514	63.000
152.541	149.119	63.000
152.088	149.492	63.000
151.831	149.760	63.000
152.870	148.456	63.000
152.661	148.064	63.000
176.919	227.519	64.000
176.624	227.015	64.000
177.467	229.688	65.000
178.268	227.455	65.000
178.657	227.702	65.000
466.963	199.205	66.000
465.925	199.448	66.000
463.760	200.128	66.000
358.437	123.924	67.000
356.063	124.638	67.000
466.351	197.600	68.000
465.662	197.436	68.000
175.856	228.386	69.000
175.663	227.296	69.000
175.372	227.788	69.000
176.056	228.283	69.000
177.051	229.212	69.000
178.752	229.530	69.000
180.077	254.725	70.000
181.443	255.316	70.000
181.783	254.242	70.000
181.771	255.794	70.000
183.023	255.354	70.000
183.051	254.832	70.000
179.674	229.422	71.000
180.185	229.591	71.000
184.071	255.281	72.000
184.647	255.645	72.000
184.883	253.955	72.000
186.332	252.772	72.000
186.044	253.425	72.000
186.930	252.845	72.000
193.201	390.595	73.000
194.455	390.793	73.000
195.343	390.114	73.000
194.843	389.160	73.000
466.339	199.731	74.000
466.711	201.472	74.000
466.225	201.681	74.000
468.133	201.194	74.000
466.361	198.339	75.000
468.582	200.821	75.000
468.465	201.535	75.000
468.966	200.947	75.000
469.851	201.497	75.000
470.427	203.133	75.000
470.427	203.133	75.000
446.545	195.988	76.000
447.504	197.798	76.000
447.504	197.798	76.000
446.374	198.239	76.000
446.590	199.264	76.000
445.710	198.481	76.000
188.503	251.676	77.000
188.503	251.676	77.000
168.006	407.009	78.000
167.788	408.228	78.000
165.986	408.037	78.000
165.973	409.072	78.000
166.798	409.851	78.000
166.678	409.361	78.000
165.712	408.396	78.000
266.765	483.118	79.000
265.739	483.229	79.000
358.250	414.633	80.000
357.735	414.879	80.000
358.384	414.993	80.000
357.419	415.137	80.000
358.240	415.076	80.000
358.103	415.671	80.000
166.612	389.634	81.000
168.688	389.712	81.000
167.018	388.331	81.000
166.954	389.131	81.000
167.406	389.473	81.000
168.466	389.454	81.000
168.426	389.849	81.000
167.677	391.509	81.000
167.184	392.601	81.000
357.972	414.629	82.000
357.615	414.856	82.000
358.041	414.529	82.000
358.028	414.957	82.000
126.056	125.449	83.000
126.460	124.920	83.000
286.249	126.300	84.000
288.237	124.494	84.000
357.747	414.359	85.000
357.886	414.560	85.000
357.588	415.302	85.000
358.167	414.958	85.000
358.329	415.218	86.000
358.032	415.224	86.000
357.763	415.018	86.000
358.096	414.466	86.000
357.518	414.518	86.000
357.438	414.879	86.000
357.830	414.873	86.000
357.818	415.064	86.000
358.137	414.682	86.000
357.811	414.808	86.000
358.452	414.879	86.000
357.996	414.597	86.000
358.525	414.840	86.000
358.031	414.904	86.000
287.013	124.889	87.000
289.595	127.612	87.000
287.850	126.235	87.000
286.243	128.051	88.000
286.495	127.000	88.000
404.545	286.591	89.000
405.067	285.549	89.000
121.663	246.746	90.000
121.865	246.426	90.000
357.894	414.676	91.000
357.792	414.636	91.000
357.960	414.953	91.000
358.172	415.220	91.000
357.965	415.081	91.000
357.755	414.649	91.000
357.498	414.916	91.000
120.938	246.304	92.000
120.300	244.450	92.000
155.499	369.056	93.000
156.334	369.038	93.000
455.709	193.228	94.000
456.422	192.568	94.000
456.961	192.131	94.000
456.137	193.056	94.000
456.698	193.573	94.000
357.902	414.761	95.000
357.959	414.268	95.000
357.501	414.350	95.000
357.488	414.887	95.000
357.999	414.738	96.000
358.055	414.928	96.000
357.703	414.691	96.000
358.280	414.753	96.000
357.819	414.721	96.000
358.206	415.385	96.000
157.062	393.803	97.000
157.790	394.843	97.000
159.366	395.155	97.000
158.956	395.295	97.000
158.491	395.392	97.000
158.252	395.097	97.000
379.011	395.179	98.000
377.596	393.415	98.000
378.516	392.598	98.000
376.457	393.416	98.000
430.384	270.106	99.000
432.833	270.808	99.000
435.107	271.533	99.000
435.524	270.107	99.000
435.599	269.113	99.000
357.711	414.965	100.000
357.762	414.498	100.000
357.514	414.609	100.000
357.908	414.587	100.000
357.754	414.393	100.000
201.743	243.710	101.000
201.397	244.039	101.000
201.675	244.002	101.000
375.771	394.753	102.000
377.385	394.270	102.000
378.829	392.316	102.000
379.779	393.287	102.000
241.176	123.571	103.000
239.342	123.977	103.000
238.417	126.053	103.000
239.633	125.992	103.000
238.473	125.750	103.000
238.474	125.750	103.000
435.076	268.991	104.000
436.149	269.544	104.000
436.767	268.984	104.000
357.933	414.598	105.000
357.939	414.813	105.000
357.240	414.320	105.000
357.511	414.548	105.000
357.471	414.627	105.000
357.722	414.574	105.000
357.687	414.626	105.000
357.806	414.439	105.000
357.442	414.091	105.000
357.378	414.482	105.000
357.150	414.083	105.000
357.150	414.083	105.000
357.654	414.406	105.000
357.236	414.730	105.000
357.529	414.020	105.000
357.471	414.496	105.000
210.007	272.897	106.000
206.711	272.488	106.000
377.586	392.483	107.000
378.295	392.525	107.000
376.657	392.902	107.000
377.886	391.718	107.000
241.929	128.614	108.000
242.699	130.266	108.000
455.922	191.792	109.000
457.629	192.907	109.000
241.601	131.942	110.000
240.290	130.347	110.000
240.290	130.347	110.000
240.132	128.915	110.000
241.266	127.660	110.000
461.108	190.386	111.000
461.108	190.386	111.000
461.299	190.376	111.000
461.356	188.616	111.000
209.999	273.018	112.000
208.795	270.957	112.000
190.932	216.045	113.000
191.473	216.879	113.000
444.356	357.755	114.000
444.364	357.443	114.000
444.540	357.500	114.000
367.742	125.813	115.000
368.435	125.340	115.000
369.066	126.509	115.000
370.079	126.715	115.000
370.316	127.464	115.000
239.674	489.874	116.000
240.503	491.557	116.000
240.503	491.557	116.000
53.414	141.281	117.000
53.328	140.957	117.000
265.551	486.845	118.000
265.303	486.679	118.000
237.875	487.734	119.000
237.639	486.363	119.000
238.630	487.303	119.000
236.394	487.776	119.000
235.683	489.228	119.000
233.709	489.605	119.000
266.637	483.810	120.000
266.177	484.055	120.000
267.237	484.823	120.000
268.771	487.642	120.000
270.446	487.470	120.000
272.449	487.636	120.000
274.099	488.523	120.000
179.182	254.122	121.000
180.273	254.864	121.000
179.279	253.691	121.000
177.186	253.364	121.000
54.522	139.923	122.000
54.960	141.332	122.000
54.389	141.111	122.000
53.900	140.911	122.000
443.748	392.416	123.000
443.271	392.764	123.000
40.462	111.940	124.000
39.613	111.418	124.000
443.375	365.319	125.000
444.045	368.984	125.000
449.569	361.553	126.000
447.740	362.548	126.000
445.806	361.735	127.000
443.705	360.864	127.000
444.449	358.938	127.000
443.811	358.983	127.000
147.522	400.395	128.000
145.393	398.920	128.000
147.209	399.947	128.000
55.152	140.729	129.000
54.988	139.979	129.000
442.507	358.565	130.000
441.481	358.869	130.000
494.241	385.855	131.000
494.259	385.463	131.000
492.918	386.641	131.000
491.006	385.792	131.000
490.068	387.705	131.000
147.553	404.679	132.000
147.455	404.313	132.000
149.531	403.652	132.000
155.065	368.831	133.000
155.819	369.871	133.000
109.482	145.501	134.000
108.982	145.011	134.000
109.185	144.779	135.000
109.366	144.487	135.000
93.199	160.091	136.000
92.692	159.778	136.000
92.877	160.125	137.000
93.379	159.891	137.000
92.234	159.449	137.000
90.351	159.089	137.000
89.802	156.691	138.000
91.350	157.303	138.000
91.613	158.318	138.000
92.234	158.154	138.000
365.375	387.275	139.000
365.147	387.978	139.000
364.755	388.246	139.000
362.454	389.678	139.000
362.385	389.272	139.000
362.210	390.566	139.000
360.843	391.952	139.000
56.660	138.837	140.000
56.299	139.929	140.000
57.385	140.557	140.000
131.718	248.967	141.000
133.281	247.693	141.000
132.365	248.082	141.000
132.316	249.325	141.000
132.762	248.543	141.000
424.271	286.317	142.000
425.673	288.539	142.000
72.882	125.712	143.000
72.685	127.154	143.000
56.494	140.813	144.000
58.258	139.951	144.000
58.258	139.951	144.000
59.972	139.856	144.000
59.930	139.679	144.000
60.408	139.419	144.000
167.242	424.810	145.000
167.242	424.810	145.000
358.094	394.283	146.000
358.094	394.283	146.000
167.251	427.378	147.000
167.812	427.288	147.000
73.726	126.518	148.000
73.129	125.217	148.000
72.413	126.001	148.000
72.802	126.732	148.000
36.331	451.959	149.000
37.251	451.808	149.000
59.559	139.469	150.000
59.652	138.666	150.000
60.099	138.336	150.000
164.236	423.055	151.000
164.185	423.159	151.000
59.840	138.484	152.000
60.280	139.009	152.000
39.605	452.195	153.000
39.493	450.775	153.000
39.244	451.150	153.000
62.342	138.238	154.000
63.724	138.319	154.000
174.921	255.246	155.000
174.424	256.429	155.000
60.698	137.519	156.000
59.420	140.102	156.000
59.392	141.014	156.000
60.329	140.267	156.000
60.175	139.052	156.000
59.366	137.993	156.000
59.380	137.838	156.000
267.527	499.624	157.000
266.674	498.683	157.000
267.435	498.395	157.000
173.222	256.864	158.000
171.683	256.180	158.000
485.905	197.244	159.000
487.512	196.828	159.000
39.452	450.793	160.000
39.581	449.420	160.000
38.863	448.464	160.000
487.599	196.697	161.000
486.760	197.967	161.000
486.297	198.983	161.000
487.483	199.094	161.000
487.109	197.505	161.000
36.574	446.076	162.000
37.867	445.890	162.000
367.727	123.222	163.000
366.589	124.756	163.000
366.913	124.466	163.000
368.589	123.678	164.000
367.303	123.730	164.000
368.537	124.504	164.000
367.082	125.944	165.000
367.023	127.036	165.000
484.972	196.974	166.000
486.260	195.602	166.000
487.827	196.648	166.000
488.079	198.034	166.000
493.498	196.731	167.000
493.036	196.888	167.000
237.946	487.919	168.000
237.044	490.478	168.000
285.370	165.337	169.000
283.507	164.064	169.000
284.000	162.408	169.000
282.724	162.131	169.000
283.036	160.216	169.000
282.631	160.967	169.000
283.071	160.678	170.000
282.970	160.426	170.000
285.060	159.308	171.000
284.560	159.320	171.000
287.954	161.301	172.000
285.694	161.933	172.000
286.038	162.701	172.000
53.606	149.270	173.000
54.109	149.253	173.000
55.113	147.483	173.000
285.558	161.402	174.000
283.671	164.102	174.000
406.360	185.729	175.000
406.870	185.511	175.000
406.525	185.350	175.000
406.031	184.592	175.000
133.247	147.847	176.000
135.248	146.988	176.000
135.248	146.988	176.000
134.681	146.271	176.000
134.359	145.844	176.000
135.168	146.653	176.000
175.959	379.685	177.000
177.112	378.654	177.000
175.660	379.159	177.000
407.037	184.091	178.000
407.360	184.158	178.000
408.088	183.808	178.000
309.816	185.989	179.000
311.164	186.444	179.000
310.522	185.719	179.000
174.173	379.293	180.000
173.850	379.780	180.000
173.491	379.355	180.000
174.909	377.303	180.000
173.949	378.239	180.000
173.639	379.869	180.000
173.843	380.678	180.000
416.709	282.616	181.000
417.562	283.704	181.000
418.255	283.739	181.000
419.644	283.140	181.000
145.340	402.410	182.000
147.599	403.205	182.000
146.652	404.092	182.000
419.521	282.361	183.000
419.499	283.019	183.000
420.121	283.119	183.000
418.019	284.122	183.000
416.823	284.588	183.000
418.435	284.552	183.000
418.511	284.702	183.000
417.018	286.152	183.000
414.653	288.381	183.000
172.762	380.870	184.000
173.200	380.793	184.000
173.790	380.471	184.000
172.689	380.073	184.000
173.692	382.354	184.000
174.132	381.717	184.000
341.370	405.083	185.000
341.432	404.743	185.000
416.278	289.971	186.000
418.930	288.429	186.000
191.364	222.394	187.000
192.653	221.894	187.000
193.999	220.926	187.000
195.420	220.041	187.000
194.067	220.444	187.000
194.078	220.334	187.000
193.836	219.540	187.000
192.562	218.303	187.000
191.385	217.400	187.000
204.818	214.708	188.000
202.741	215.056	188.000
135.806	246.214	189.000
135.452	247.451	189.000
134.274	250.164	189.000
419.160	288.231	190.000
419.051	289.514	190.000
171.984	380.408	191.000
170.961	378.714	191.000
171.006	378.993	191.000
170.716	378.499	191.000
171.340	377.759	191.000
190.486	216.761	192.000
188.717	217.629	192.000
487.453	395.160	193.000
488.465	394.357	193.000
171.376	376.889	194.000
171.082	378.009	194.000
417.045	290.338	195.000
415.319	289.839	195.000
170.699	376.217	196.000
170.246	375.373	196.000
342.565	403.397	197.000
345.427	402.428	197.000
444.882	75.381	198.000
445.871	76.082	198.000
31.677	446.066	199.000
31.509	446.681	199.000
281.001	115.001	200.000
281.686	116.787	200.000
281.203	117.129	200.000
282.339	117.230	200.000
283.151	118.690	200.000
281.786	117.625	201.000
280.179	116.615	201.000
294.211	165.131	202.000
293.774	165.246	202.000
294.071	164.837	203.000
295.176	164.286	203.000
128.323	244.054	204.000
127.502	244.466	204.000
61.553	505.291	205.000
61.613	506.602	205.000
60.666	505.106	205.000
117.095	432.533	206.000
117.493	430.105	206.000
118.031	429.769	206.000
209.045	67.078	207.000
209.546	65.973	207.000
208.855	66.264	207.000
210.159	66.063	207.000
209.112	65.514	207.000
228.740	102.929	208.000
229.661	102.566	208.000
311.010	305.659	209.000
310.379	307.395	209.000
309.554	306.083	209.000
325.355	400.139	210.000
325.397	401.127	210.000
18.258	329.090	211.000
18.532	329.127	211.000
18.152	329.601	211.000
18.082	328.754	211.000
18.599	326.122	211.000
18.469	326.121	211.000
21.262	326.871	211.000
20.962	325.989	211.000
215.624	466.356	212.000
215.842	466.086	212.000
215.795	466.298	212.000
216.254	466.548	212.000
215.470	465.802	212.000
216.175	466.430	212.000
215.862	465.588	212.000
216.007	466.076	212.000
215.974	466.125	212.000
215.990	465.951	212.000
216.092	465.850	212.000
117.392	428.643	213.000
119.075	428.269	213.000
118.506	428.397	213.000
118.492	428.584	213.000
117.511	427.977	213.000
117.770	427.752	213.000
119.616	427.911	213.000
120.290	428.408	213.000
214.253	409.469	214.000
214.145	409.385	214.000
213.950	410.150	214.000
213.412	411.467	214.000
213.327	412.204	214.000
213.403	411.745	214.000
224.052	69.580	215.000
224.366	70.676	215.000
325.329	401.909	216.000
325.900	400.936	216.000
324.246	401.166	216.000
323.817	400.444	216.000
186.433	43.292	217.000
185.764	44.103	217.000
290.511	484.965	218.000
289.045	486.134	218.000
224.201	69.394	219.000
224.059	70.215	219.000
308.971	276.345	220.000
308.957	276.260	220.000
308.836	275.851	220.000
309.328	276.137	220.000
308.823	276.043	220.000
308.800	275.807	220.000
269.559	427.329	221.000
269.061	428.309	221.000
62.007	504.815	222.000
61.833	504.939	222.000
60.601	505.830	222.000
63.203	504.793	222.000
65.071	504.213	222.000
65.504	504.185	222.000
256.985	380.193	223.000
255.406	380.487	223.000
255.136	378.546	223.000
327.595	134.142	224.000
327.034	134.194	224.000
327.799	134.216	224.000
327.783	134.599	224.000
327.715	134.199	224.000
327.696	134.384	224.000
237.015	427.855	225.000
237.140	427.611	225.000
237.560	427.677	225.000
370.450	465.644	226.000
371.548	466.895	226.000
372.466	465.488	226.000
371.397	465.697	226.000
370.438	467.809	226.000
370.297	469.093	226.000
322.168	402.838	227.000
322.447	403.507	227.000
428.981	440.690	228.000
428.794	439.935	228.000
428.702	440.104	228.000
120.979	428.928	229.000
120.841	428.059	229.000
121.735	428.603	229.000
237.548	303.493	230.000
238.380	303.329	230.000
309.115	276.382	231.000
309.407	275.799	231.000
308.813	275.637	231.000
428.768	440.197	232.000
428.661	439.873	232.000
428.902	440.269	232.000
237.807	303.594	233.000
237.764	303.523	233.000
238.478	303.554	233.000
237.472	303.755	233.000
123.329	501.162	234.000
123.794	501.443	234.000
255.718	377.889	235.000
254.458	377.183	235.000
253.102	376.373	235.000
252.773	374.696	235.000
215.187	465.857	236.000
215.567	466.093	236.000
308.840	275.810	237.000
308.547	276.467	237.000
428.170	440.425	238.000
429.102	440.671	238.000
428.457	440.690	238.000
237.389	303.287	239.000
237.642	303.062	239.000
237.593	303.373	239.000
120.367	428.501	240.000
119.942	427.512	240.000
119.799	426.826	240.000
117.880	426.985	240.000
120.593	427.065	240.000
119.888	428.190	240.000
117.919	427.835	240.000
119.836	428.105	240.000
216.104	466.015	241.000
215.193	466.357	241.000
215.640	466.049	241.000
215.410	466.445	241.000
243.299	85.357	242.000
244.025	85.817	242.000
244.637	83.099	242.000
243.966	83.171	242.000
243.796	82.483	242.000
243.983	82.486	242.000
243.882	83.565	242.000
244.592	84.373	242.000
244.194	85.105	242.000
243.994	85.816	242.000
243.399	85.833	242.000
242.841	86.337	242.000
241.353	86.136	242.000
241.261	87.453	242.000
241.062	86.428	242.000
29.116	474.168	243.000
29.568	473.801	243.000
308.603	276.441	244.000
309.088	276.645	244.000
309.103	276.813	244.000
237.639	303.000	245.000
237.630	303.357	245.000
428.658	440.172	246.000
428.683	440.265	246.000
428.633	440.436	246.000
429.479	440.226	246.000
428.993	440.345	246.000
215.944	466.285	247.000
216.591	466.359	247.000
28.923	472.734	248.000
28.566	474.204	248.000
30.000	475.287	248.000
31.174	475.902	248.000
29.741	476.393	248.000
29.697	476.147	248.000
29.495	475.059	248.000
237.503	303.437	249.000
237.855	303.403	249.000
237.712	303.226	249.000
237.712	303.414	249.000
238.021	303.263	249.000
237.991	303.341	249.000
353.619	289.122	250.000
354.459	289.654	250.000
422.659	176.144	251.000
422.386	177.177	251.000
421.432	176.463	251.000
419.402	173.636	251.000
421.116	174.372	251.000
419.773	175.492	251.000
419.325	177.066	251.000
421.977	175.974	251.000
423.771	175.259	251.000
425.972	176.147	251.000
426.311	175.724	251.000
214.858	466.555	252.000
215.994	466.083	252.000
215.897	465.770	252.000
216.002	466.334	252.000
224.204	102.902	253.000
223.396	102.473	253.000
429.343	440.752	254.000
428.724	440.441	254.000
429.196	440.206	254.000
428.679	440.254	254.000
428.637	440.377	254.000
428.667	440.640	254.000
428.468	439.875	254.000
429.042	440.297	254.000
429.194	440.042	254.000
237.598	303.939	255.000
238.220	303.332	255.000
238.062	303.259	255.000
237.858	302.910	255.000
310.221	309.910	256.000
308.859	309.098	256.000
309.056	308.633	256.000
309.380	309.435	256.000
309.989	309.749	256.000
216.213	465.709	257.000
215.339	466.007	257.000
215.959	465.901	257.000
215.489	466.107	257.000
242.880	444.077	258.000
242.910	443.343	258.000
243.777	443.986	259.000
242.158	442.714	259.000
243.274	443.358	259.000
62.772	410.566	260.000
61.765	410.367	260.000
215.934	466.006	261.000
215.569	465.955	261.000
215.297	466.168	261.000
215.886	465.661	261.000
215.908	466.059	261.000
216.037	466.243	261.000
215.760	466.338	261.000
216.409	465.663	261.000
215.822	465.996	261.000
237.544	303.414	262.000
237.456	303.014	262.000
237.314	302.945	262.000
237.396	303.113	262.000
237.509	303.325	262.000
237.630	303.384	262.000
237.395	303.441	262.000
243.341	442.777	263.000
243.948	442.435	263.000
245.440	444.374	263.000
110.370	496.101	264.000
110.703	495.726	264.000
111.954	496.355	264.000
111.653	497.709	264.000
111.075	497.997	264.000
215.517	466.001	265.000
215.822	465.404	265.000
215.729	465.767	265.000
346.124	239.811	266.000
347.247	241.057	266.000
31.200	475.051	267.000
30.611	474.293	267.000
308.728	311.359	268.000
307.733	310.291	268.000
216.047	465.271	269.000
216.138	465.389	269.000
237.418	295.999	270.000
236.857	296.407	270.000
237.206	296.160	270.000
304.135	309.341	271.000
302.905	308.849	271.000
303.733	309.360	271.000
303.472	307.380	271.000
347.464	244.528	272.000
347.510	244.448	272.000
349.731	245.172	272.000
215.634	465.784	273.000
216.672	465.087	273.000
216.185	465.749	273.000
215.834	465.853	273.000
215.554	465.221	273.000
216.152	466.096	273.000
216.085	465.942	273.000
215.773	465.977	273.000
215.736	465.706	273.000
238.164	297.413	274.000
237.731	297.783	274.000
238.103	296.807	274.000
237.283	296.022	274.000
237.138	295.394	274.000
301.015	308.509	275.000
299.464	307.968	275.000
301.530	308.296	275.000
323.398	401.526	276.000
325.067	403.286	276.000
324.753	403.230	276.000
324.549	402.777	276.000
323.391	403.977	276.000
322.767	405.312	276.000
324.755	406.567	276.000
324.868	403.735	276.000
324.851	401.718	276.000
126.541	498.233	277.000
127.495	499.258	277.000
127.433	502.016	277.000
126.321	504.135	277.000
216.405	465.570	278.000
216.197	465.524	278.000
215.294	465.472	278.000
216.116	465.346	278.000
216.447	465.618	278.000
254.799	332.071	279.000
255.024	331.446	279.000
256.744	331.916	279.000
257.826	332.715	279.000
257.402	331.700	279.000
255.752	331.219	279.000
324.790	401.985	280.000
322.695	403.370	280.000
322.645	402.619	280.000
216.038	465.313	281.000
216.066	465.818	281.000
215.730	466.020	281.000
216.145	465.822	281.000
216.065	465.942	281.000
215.998	465.568	281.000
216.087	465.471	281.000
216.271	465.921	281.000
254.176	329.385	282.000
254.605	329.530	282.000
255.009	329.495	282.000
323.240	401.635	283.000
324.593	400.696	283.000
92.147	489.616	284.000
92.031	489.769	284.000
91.958	489.668	284.000
92.129	489.678	284.000
91.743	489.639	284.000
215.799	465.011	285.000
216.209	465.579	285.000
113.921	498.226	286.000
116.415	497.746	286.000
115.610	496.736	286.000
114.743	495.931	286.000
114.096	496.107	286.000
114.198	494.314	286.000
113.329	494.820	286.000
114.402	492.414	286.000
114.224	492.167	286.000
114.483	491.658	286.000
114.268	493.407	286.000
116.956	495.191	286.000
117.104	495.882	286.000
117.426	496.617	286.000
216.053	465.771	287.000
216.063	465.673	287.000
216.284	466.323	287.000
215.979	465.203	287.000
215.941	465.572	288.000
215.764	465.736	288.000
216.137	465.647	289.000
216.240	465.657	289.000
215.901	465.882	289.000
216.264	465.447	289.000
216.752	465.665	289.000
117.598	490.940	290.000
118.497	492.248	290.000
116.803	491.228	290.000
216.143	465.343	291.000
216.118	465.220	291.000
216.043	465.333	291.000
216.315	465.756	291.000
216.013	465.187	291.000
112.946	490.660	292.000
114.999	490.426	292.000
108.415	453.256	293.000
109.395	451.775	293.000
215.453	465.738	294.000
216.542	465.285	294.000
30.069	472.241	295.000
30.145	473.191	295.000
31.114	474.032	295.000
31.762	476.036	295.000
29.874	473.689	295.000
28.776	473.244	295.000
32.082	474.865	295.000
29.326	475.234	295.000
26.920	474.964	295.000
28.108	476.407	295.000
27.662	478.233	295.000
291.762	484.976	296.000
289.925	486.212	296.000
290.670	485.842	296.000
122.945	486.819	297.000
123.883	486.663	297.000
125.417	487.007	297.000
125.733	485.339	297.000
105.502	355.179	298.000
104.557	355.159	298.000
217.067	465.281	299.000
216.078	465.740	299.000
216.960	466.071	299.000
215.965	465.282	300.000
216.256	464.941	300.000
216.185	465.720	300.000
216.026	465.729	300.000
216.399	466.306	300.000
216.110	465.944	300.000
215.774	465.821	300.000
216.007	465.816	300.000
216.376	465.978	300.000
215.868	465.953	300.000
216.269	465.762	300.000
122.614	485.208	301.000
122.080	486.233	301.000
291.894	484.640	302.000
290.900	482.574	302.000
234.796	292.885	303.000
235.190	293.932	303.000
20.571	405.492	304.000
18.425	404.674	304.000
28.245	482.794	305.000
30.330	481.549	305.000
31.595	480.580	305.000
31.900	478.734	305.000
123.647	488.251	306.000
123.681	488.285	306.000
122.332	489.139	306.000
246.464	84.727	307.000
246.419	85.037	307.000
17.465	402.901	308.000
18.144	404.253	308.000
210.693	326.563	309.000
210.798	327.243	309.000
215.698	466.362	310.000
215.862	466.302	310.000
121.650	490.692	311.000
121.109	488.224	311.000
119.867	488.477	311.000
120.641	489.495	311.000
120.586	489.309	311.000
119.775	487.094	311.000
209.549	327.684	312.000
209.910	327.363	312.000
124.651	498.380	313.000
125.402	499.480	313.000
125.042	498.854	313.000
14.020	310.220	314.000
15.277	309.431	314.000
126.673	496.752	315.000
126.124	498.231	315.000
126.294	497.938	315.000
126.555	497.291	315.000
127.627	497.853	315.000
129.462	499.829	315.000
130.893	502.609	315.000
211.245	327.014	316.000
211.092	327.206	316.000
129.478	501.347	317.000
129.549	500.915	317.000
129.316	501.775	317.000
235.196	292.969	318.000
235.575	293.001	318.000
130.090	499.955	319.000
129.583	499.668	319.000
130.256	499.127	319.000
129.634	501.554	320.000
129.965	500.999	320.000
129.504	501.082	320.000
328.908	134.773	321.000
328.449	134.252	321.000
328.526	134.516	321.000
328.407	134.779	321.000
328.995	134.487	321.000
129.057	500.749	322.000
128.804	499.473	322.000
128.069	499.116	322.000
112.205	495.322	323.000
111.846	496.006	323.000
234.878	385.458	324.000
234.027	385.286	324.000
39.534	157.167	325.000
38.946	155.498	325.000
39.108	155.105	325.000
39.355	154.382	325.000
39.977	155.410	325.000
185.708	414.404	326.000
185.271	412.928	326.000
112.113	495.395	327.000
112.276	495.721	327.000
112.347	495.484	327.000
415.558	425.222	328.000
415.161	425.856	328.000
415.372	426.052	328.000
415.416	425.970	328.000
415.300	425.882	328.000
214.052	70.890	329.000
213.109	71.173	329.000
212.268	71.377	329.000
212.486	71.368	329.000
212.424	71.209	329.000
211.947	70.757	329.000
212.202	69.959	329.000
212.112	69.204	329.000
212.344	69.896	329.000
297.435	479.257	330.000
298.745	477.431	330.000
41.920	447.754	331.000
43.827	447.005	331.000
119.135	370.175	332.000
119.476	371.869	332.000
312.458	136.950	333.000
311.385	137.213	333.000
311.464	137.423	333.000
305.446	289.350	334.000
305.552	289.542	334.000
235.025	444.989	335.000
232.263	447.313	335.000
231.013	447.293	335.000
231.210	446.887	335.000
288.970	438.021	336.000
288.925	437.940	336.000
289.011	437.567	336.000
288.828	438.156	336.000
289.140	438.357	336.000
44.157	445.006	337.000
43.174	445.855	337.000
119.314	371.186	338.000
117.680	369.291	338.000
325.645	252.762	339.000
325.243	254.284	339.000
324.360	253.318	339.000
254.509	440.879	340.000
254.473	441.364	340.000
256.362	441.161	340.000
427.641	430.746	341.000
427.527	431.290	341.000
29.999	473.500	342.000
28.426	472.877	342.000
26.730	473.453	342.000
27.832	473.160	342.000
25.402	473.791	342.000
41.015	310.480	343.000
41.790	310.219	343.000
142.728	448.400	344.000
142.765	448.484	344.000
142.253	448.237	344.000
134.196	358.977	345.000
134.226	360.446	345.000
209.494	363.648	346.000
208.185	363.087	346.000
232.877	388.519	347.000
231.261	385.647	347.000
231.440	386.451	347.000
231.981	386.239	347.000
232.054	385.979	347.000
232.357	386.121	347.000
111.800	495.288	348.000
111.492	495.561	348.000
210.977	69.592	349.000
209.591	69.648	349.000
208.199	68.685	349.000
210.580	68.910	349.000
211.461	68.490	349.000
211.360	67.454	349.000
140.654	447.699	350.000
141.407	447.483	350.000
140.665	446.474	350.000
141.433	445.710	350.000
141.801	444.885	350.000
142.120	443.301	350.000
140.971	442.363	350.000
101.110	325.019	351.000
102.354	326.550	351.000
209.689	363.973	352.000
208.888	364.526	352.000
207.687	366.420	352.000
282.541	67.488	353.000
281.413	66.642	353.000
28.469	473.174	354.000
28.156	472.244	354.000
28.304	474.062	354.000
31.091	290.117	355.000
30.928	290.073	355.000
32.640	290.184	355.000
327.552	229.868	356.000
327.541	229.949	356.000
27.357	276.646	357.000
27.493	276.641	357.000
27.124	275.964	357.000
26.225	276.190	357.000
26.609	274.987	357.000
27.567	274.847	357.000
27.663	276.840	357.000
229.191	487.735	358.000
229.803	486.078	358.000
229.374	485.855	358.000
229.123	486.784	358.000
128.912	495.508	359.000
128.161	496.572	359.000
142.958	441.801	360.000
142.695	442.534	360.000
142.602	442.189	360.000
143.291	443.150	360.000
142.195	443.779	360.000
30.418	476.083	361.000
30.782	476.985	361.000
26.738	477.074	361.000
27.679	478.056	361.000
47.355	441.114	362.000
47.669	442.877	362.000
45.584	442.902	363.000
45.358	442.479	363.000
45.702	442.622	363.000
44.969	442.642	363.000
45.713	442.109	363.000
46.312	442.354	363.000
25.202	476.341	364.000
25.960	474.945	364.000
27.203	474.448	364.000
28.158	474.502	364.000
28.402	474.741	364.000
30.228	476.652	364.000
41.686	312.415	365.000
39.607	313.734	365.000
132.821	493.149	366.000
133.030	494.004	366.000
133.270	494.241	366.000
232.528	487.754	367.000
233.893	488.067	367.000
236.202	488.877	367.000
355.543	252.728	368.000
354.910	252.005	368.000
249.322	409.533	369.000
249.732	410.204	369.000
250.331	410.106	369.000
53.924	354.731	370.000
54.753	356.326	370.000
54.637	356.239	370.000
54.687	354.845	370.000
53.357	354.697	370.000
52.199	356.015	370.000
44.724	442.683	371.000
45.502	441.780	371.000
44.453	441.189	371.000
46.455	439.105	371.000
47.562	440.547	371.000
48.473	439.682	371.000
48.496	442.731	371.000
47.923	444.482	371.000
29.609	475.171	372.000
29.627	474.142	372.000
30.619	472.905	372.000
249.259	410.454	373.000
249.266	409.284	373.000
242.530	445.114	374.000
242.780	445.314	374.000
244.729	443.536	374.000
246.604	443.110	374.000
47.117	353.439	375.000
48.788	352.789	375.000
48.637	352.721	375.000
48.161	353.278	375.000
315.401	282.487	376.000
313.659	282.791	376.000
313.303	281.928	376.000
311.387	280.708	376.000
136.219	490.235	377.000
136.512	490.348	377.000
47.526	444.717	378.000
46.911	445.468	378.000
48.111	445.481	378.000
47.226	445.404	378.000
28.292	472.993	379.000
29.689	473.539	379.000
29.544	475.291	379.000
30.910	476.077	379.000
30.335	473.457	379.000
22.985	297.805	380.000
22.378	297.565	380.000
21.995	297.390	380.000
238.057	488.655	381.000
238.002	488.663	381.000
243.534	444.217	382.000
243.906	446.038	382.000
250.031	409.738	383.000
249.585	409.166	383.000
312.066	281.161	384.000
312.531	282.563	384.000
152.409	406.248	385.000
151.951	404.800	385.000
99.032	370.438	386.000
100.389	371.464	386.000
101.195	372.142	386.000
102.219	372.554	386.000
102.263	373.920	386.000
103.801	373.259	386.000
103.858	371.715	386.000
103.876	371.346	386.000
46.347	352.920	387.000
47.727	353.273	387.000
316.070	254.946	388.000
315.176	255.596	388.000
315.002	255.761	388.000
315.678	255.292	388.000
316.602	254.722	388.000
319.184	254.575	388.000
320.954	254.149	388.000
45.885	445.273	389.000
45.709	445.412	389.000
45.537	446.770	389.000
48.211	354.027	390.000
49.212	355.452	390.000
48.638	355.208	390.000
51.135	355.856	390.000
50.971	355.508	390.000
113.338	495.717	391.000
111.063	495.100	391.000
104.604	326.857	392.000
102.654	326.398	392.000
221.229	393.867	393.000
220.852	394.227	393.000
221.939	394.526	393.000
222.273	394.612	393.000
220.512	393.665	393.000
221.992	394.938	393.000
31.021	475.885	394.000
30.833	475.849	394.000
32.407	478.663	394.000
32.134	475.900	394.000
242.718	454.413	395.000
242.884	453.243	395.000
242.489	454.102	395.000
244.094	455.332	395.000
243.558	456.029	395.000
16.361	296.649	396.000
13.595	296.451	396.000
13.836	297.618	396.000
15.090	299.233	396.000
15.303	298.342	396.000
213.184	468.931	397.000
213.792	469.564	397.000
222.436	398.289	398.000
224.161	399.920	398.000
136.367	476.208	399.000
136.233	476.041	399.000
29.578	472.799	400.000
28.032	472.927	400.000
27.393	473.918	400.000
26.839	473.592	400.000
27.596	475.591	400.000
243.073	456.024	401.000
242.670	454.957	401.000
243.901	455.133	401.000
246.815	455.409	401.000
242.740	88.376	402.000
242.873	88.054	402.000
243.472	86.967	402.000
243.113	87.064	403.000
243.005	86.885	403.000
242.692	87.562	403.000
242.595	88.151	403.000
298.360	234.174	404.000
299.084	234.704	404.000
30.251	475.921	405.000
31.941	479.702	405.000
30.369	480.014	405.000
33.703	483.116	405.000
33.703	483.116	405.000
297.295	279.272	406.000
297.295	279.272	406.000
297.707	279.355	406.000
336.499	298.134	407.000
336.499	298.134	407.000
36.312	151.064	408.000
36.755	150.469	408.000
208.786	381.145	409.000
208.546	379.754	409.000
298.842	236.512	410.000
298.645	237.552	410.000
299.209	237.633	410.000
300.223	238.915	410.000
298.464	239.658	410.000
298.636	238.680	410.000
298.997	240.835	410.000
296.730	241.567	410.000
80.661	342.969	411.000
79.866	343.442	411.000
28.811	472.648	412.000
28.652	475.240	412.000
28.652	476.103	412.000
30.780	477.088	412.000
30.064	477.301	412.000
30.591	476.247	412.000
31.460	476.425	412.000
31.329	476.504	412.000
294.945	243.253	413.000
296.296	244.732	413.000
33.593	479.701	414.000
33.319	481.493	414.000
33.226	483.752	414.000
34.766	485.071	414.000
35.765	487.830	414.000
33.756	488.673	414.000
33.213	487.989	414.000
129.960	176.253	415.000
129.800	176.015	415.000
129.765	176.073	415.000
41.291	312.852	416.000
40.876	312.061	416.000
129.581	177.130	417.000
129.581	177.130	417.000
130.130	176.943	418.000
129.287	175.472	418.000
129.463	176.737	418.000
129.480	176.504	418.000
129.249	176.327	418.000
211.242	465.118	419.000
211.461	466.766	419.000
211.002	465.276	419.000
211.892	463.700	419.000
211.995	463.336	419.000
214.134	463.146	419.000
303.640	142.946	420.000
302.498	142.191	420.000
128.932	175.781	421.000
129.590	175.940	421.000
129.701	175.781	422.000
129.379	176.831	422.000
129.186	175.733	423.000
129.946	175.450	423.000
307.248	143.002	424.000
306.968	142.776	424.000
129.461	176.264	425.000
129.839	176.326	425.000
129.825	176.237	425.000
129.151	175.778	425.000
129.614	176.287	425.000
129.528	176.613	425.000
249.897	41.716	426.000
249.247	40.832	426.000
247.851	41.590	426.000
307.211	141.228	427.000
306.099	141.958	427.000
306.039	141.252	427.000
218.111	469.519	428.000
216.871	468.785	428.000
215.491	466.416	428.000
214.280	463.959	428.000
247.291	42.463	429.000
246.481	41.910	429.000
246.599	42.309	429.000
129.871	176.485	430.000
129.546	176.423	430.000
129.812	176.640	430.000
129.268	176.808	430.000
129.567	176.657	430.000
187.135	70.256	431.000
187.343	70.138	431.000
187.263	71.623	431.000
186.107	70.048	431.000
211.403	464.077	432.000
210.205	464.328	432.000
209.331	467.413	432.000
310.212	249.485	433.000
310.066	249.472	433.000
309.175	250.379	433.000
308.960	250.683	433.000
308.390	250.057	434.000
308.593	251.352	434.000
288.707	398.709	435.000
290.062	401.164	435.000
288.505	401.214	435.000
287.706	399.953	436.000
286.987	400.582	436.000
286.987	399.977	436.000
286.199	400.010	436.000
285.865	399.255	436.000
130.517	367.335	437.000
130.924	367.840	437.000
131.784	366.707	437.000
132.356	365.865	437.000
310.532	250.589	438.000
310.124	249.182	438.000
20.534	330.344	439.000
19.893	329.809	439.000
19.078	330.497	439.000
19.949	330.191	439.000
36.389	390.388	440.000
36.823	390.402	440.000
36.014	390.513	440.000
35.966	390.710	440.000
36.098	390.696	440.000
35.928	390.538	440.000
36.068	390.200	440.000
35.647	390.951	440.000
35.048	392.033	440.000
36.135	392.839	440.000
47.782	492.918	441.000
47.929	493.166	441.000
47.330	493.160	441.000
47.842	493.083	441.000
48.128	492.857	441.000
48.005	492.902	441.000
47.568	493.039	441.000
47.167	493.081	441.000
47.652	492.586	441.000
47.454	493.058	441.000
47.538	492.908	441.000
47.359	492.909	441.000
47.399	492.993	441.000
131.609	424.603	442.000
131.752	424.519	442.000
131.758	424.647	442.000
131.601	424.128	442.000
131.527	424.698	442.000
131.836	424.543	442.000
132.104	424.915	442.000
131.248	424.834	442.000
240.916	286.483	443.000
241.373	286.660	443.000
239.391	286.957	443.000
241.341	287.641	443.000
241.767	289.565	443.000
285.138	444.088	444.000
284.980	443.366	444.000
285.272	443.657	444.000
285.721	444.688	444.000
320.096	418.101	445.000
319.708	417.875	445.000
51.746	457.741	446.000
50.662	457.541	446.000
50.278	456.887	446.000
50.065	457.020	446.000
47.894	457.686	446.000
45.861	460.888	446.000
51.958	286.286	447.000
52.215	285.472	447.000
52.410	285.659	447.000
53.853	287.305	447.000
54.406	288.089	447.000
55.405	287.708	447.000
132.470	361.555	448.000
133.090	361.491	448.000
132.453	361.708	448.000
148.782	370.899	449.000
148.598	371.016	449.000
148.369	370.982	449.000
246.776	376.870	450.000
246.182	375.669	450.000
226.830	428.434	451.000
227.877	428.178	451.000
228.320	426.683	451.000
227.628	426.801	451.000
225.752	426.973	451.000
224.413	427.338	451.000
224.239	427.283	451.000
396.032	398.028	452.000
396.144	398.308	452.000
396.909	399.385	452.000
204.592	395.957	453.000
205.878	397.911	453.000
270.307	479.363	454.000
272.127	480.940	454.000
120.799	296.326	455.000
120.030	295.508	455.000
119.520	294.216	455.000
119.917	294.586	455.000
246.386	376.499	456.000
246.516	375.012	456.000
246.709	375.095	456.000
314.770	126.027	457.000
314.232	127.057	457.000
314.017	127.282	457.000
313.205	128.417	457.000
313.868	129.639	457.000
314.516	129.607	457.000
422.984	384.532	458.000
422.518	384.017	458.000
421.511	384.273	458.000
421.327	383.472	458.000
422.420	382.558	458.000
421.812	382.121	458.000
422.516	381.960	458.000
425.772	381.221	458.000
426.312	380.462	458.000
303.003	294.463	459.000
301.708	294.943	459.000
302.028	296.535	459.000
302.050	296.807	459.000
300.837	294.443	459.000
300.619	294.388	459.000
300.552	294.578	459.000
299.561	295.472	459.000
298.235	294.725	459.000
295.300	296.156	459.000
295.637	296.097	459.000
319.870	414.904	460.000
320.321	416.912	460.000
43.714	365.601	461.000
43.223	365.111	461.000
43.816	365.722	461.000
43.667	365.477	461.000
132.654	361.184	462.000
132.738	362.242	462.000
133.492	361.765	462.000
206.148	397.814	463.000
207.462	395.481	463.000
208.730	395.588	463.000
273.291	482.867	464.000
273.840	482.552	464.000
273.203	482.931	464.000
333.478	296.969	465.000
333.587	297.155	465.000
397.993	399.471	466.000
397.520	400.213	466.000
396.754	400.222	466.000
396.612	399.490	466.000
398.206	399.329	466.000
398.524	399.499	466.000
397.569	400.447	466.000
398.059	400.605	466.000
398.146	401.024	466.000
397.742	401.040	466.000
397.528	400.816	466.000
397.257	400.980	466.000
397.490	400.257	466.000
397.467	401.530	466.000
397.882	401.103	466.000
397.879	400.539	466.000
396.617	400.515	466.000
396.687	400.054	466.000
395.951	400.301	466.000
264.890	345.470	467.000
263.785	345.498	467.000
320.676	417.097	468.000
322.431	417.018	468.000
322.063	417.330	468.000
322.129	417.370	468.000
319.918	418.189	468.000
46.080	460.899	469.000
46.751	460.105	469.000
46.342	461.053	469.000
135.117	438.078	470.000
131.917	437.676	470.000
130.620	438.296	470.000
128.890	439.478	470.000
131.252	439.918	470.000
131.444	438.996	470.000
130.203	436.596	470.000
186.875	477.707	471.000
187.085	477.792	471.000
186.624	477.881	471.000
187.054	476.728	471.000
187.144	476.660	471.000
223.185	426.951	472.000
223.495	426.660	472.000
224.204	426.270	472.000
222.802	425.608	472.000
223.383	424.653	472.000
272.175	482.468	473.000
274.182	482.243	473.000
273.769	481.879	473.000
274.175	480.858	473.000
274.388	480.794	473.000
175.898	452.879	474.000
175.382	452.289	474.000
246.870	451.762	475.000
247.157	451.663	475.000
247.349	450.801	475.000
312.912	133.855	476.000
312.687	134.896	476.000
351.009	278.160	477.000
353.190	282.073	477.000
425.557	432.642	478.000
425.815	432.518	478.000
425.150	432.311	478.000
205.973	398.443	479.000
206.902	398.607	479.000
42.981	461.594	480.000
41.804	460.433	480.000
57.058	378.075	481.000
56.881	377.884	481.000
57.867	379.652	481.000
57.764	380.039	481.000
279.677	443.360	482.000
280.026	441.144	482.000
195.143	56.119	483.000
195.175	56.179	483.000
196.043	56.404	483.000
246.803	375.738	484.000
246.868	375.112	484.000
247.549	375.127	484.000
246.698	376.103	484.000
314.203	134.577	485.000
310.666	136.157	485.000
310.130	135.966	485.000
309.613	135.589	485.000
310.457	136.039	485.000
309.722	134.455	485.000
310.814	135.917	485.000
310.124	134.724	485.000
310.660	134.648	485.000
311.925	134.554	485.000
310.568	135.744	485.000
310.147	136.438	485.000
343.695	148.310	486.000
343.701	150.534	486.000
226.406	424.311	487.000
227.414	422.903	487.000
226.935	424.001	487.000
302.706	401.298	488.000
301.997	402.510	488.000
301.385	403.239	488.000
299.909	401.221	488.000
299.993	402.231	488.000
301.892	403.015	488.000
307.390	252.588	489.000
307.747	250.835	489.000
225.994	423.406	490.000
227.166	425.643	490.000
228.107	425.466	490.000
279.632	441.792	491.000
280.976	441.787	491.000
282.507	441.800	491.000
282.101	441.503	491.000
280.774	441.524	491.000
281.198	442.032	491.000
280.836	441.313	491.000
281.488	442.293	491.000
282.391	443.766	491.000
281.453	443.965	491.000
280.225	444.703	491.000
279.419	444.231	491.000
280.317	444.558	491.000
281.688	443.910	491.000
280.971	442.770	491.000
282.152	443.887	491.000
282.521	444.977	491.000
283.031	444.303	491.000
308.291	251.584	492.000
309.177	252.245	492.000
308.066	252.367	492.000
134.225	358.777	493.000
135.099	359.693	493.000
246.927	445.847	494.000
246.109	445.583	494.000
252.885	402.550	495.000
252.947	403.240	495.000
253.448	342.395	496.000
253.147	342.801	496.000
252.396	341.899	496.000
253.253	341.344	496.000
254.249	339.754	496.000
254.894	340.345	496.000
254.118	341.116	496.000
254.299	340.749	496.000
254.493	341.441	496.000
247.249	285.125	497.000
247.070	285.064	497.000
249.170	284.157	497.000
225.565	423.161	498.000
226.152	424.049	498.000
394.227	402.252	499.000
394.870	402.455	499.000
398.114	404.356	499.000
246.169	442.458	500.000
244.737	443.006	500.000
244.663	443.010	500.000
243.776	442.881	500.000
149.768	409.802	501.000
149.451	410.724	501.000
147.387	408.904	501.000
115.508	350.883	502.000
113.990	350.665	502.000
429.214	431.431	503.000
428.650	432.430	503.000
255.081	403.647	504.000
255.312	403.351	504.000
225.531	426.003	505.000
223.459	425.477	505.000
223.615	425.002	505.000
224.058	424.417	505.000
224.365	424.334	505.000
225.246	424.557	505.000
223.603	424.467	505.000
222.617	425.418	505.000
222.363	425.951	505.000
223.277	426.432	505.000
218.272	41.309	506.000
218.659	42.080	506.000
218.103	41.217	506.000
218.316	43.037	506.000
218.320	42.310	506.000
217.916	43.414	506.000
217.130	46.243	506.000
263.545	355.124	507.000
261.477	353.250	507.000
259.762	353.646	507.000
262.601	353.333	507.000
265.105	355.185	507.000
265.354	356.249	507.000
296.245	291.134	508.000
298.291	290.567	508.000
300.451	291.825	508.000
301.415	291.538	508.000
302.499	291.530	508.000
301.446	293.155	508.000
301.782	293.247	508.000
302.190	294.836	508.000
316.049	259.476	509.000
315.989	259.079	509.000
246.964	285.191	510.000
248.089	284.602	510.000
248.539	283.590	510.000
301.581	403.034	511.000
302.270	401.315	511.000
248.747	284.461	512.000
247.805	283.614	512.000
149.530	411.601	513.000
149.434	412.075	513.000
243.111	448.434	514.000
244.476	447.875	514.000
244.451	445.970	514.000
301.405	296.311	515.000
300.548	296.952	515.000
[truncated: 7,518 more rows]
