# Supplementary material for: The transpeptidase PBP2 governs initial localization and activity of the major cell-wall synthesis machinery in E. coli
Source: eLife. 2020 Feb 20;9:e50629. doi: 10.7554/eLife.50629 (PMC7089770; doi:10.7554/eLife.50629)
Supplement: Source data 1. [file elife-50629-data1.zip › data/fast/PAmCherry/WT_2.txt]

X Y ID
347.676	367.213	1.000
348.898	365.751	1.000
349.033	365.693	1.000
348.150	365.749	1.000
223.861	284.955	2.000
223.034	284.696	2.000
223.551	284.986	2.000
224.094	285.274	2.000
224.692	284.557	2.000
224.712	283.784	2.000
223.402	284.081	2.000
222.956	284.659	2.000
222.870	284.754	2.000
223.055	286.807	2.000
222.927	287.647	2.000
-112.099	276.910	3.000
-112.788	276.168	3.000
-114.531	274.625	3.000
274.991	286.520	4.000
274.468	286.596	4.000
273.816	286.317	4.000
273.876	287.228	4.000
269.963	214.088	5.000
270.076	214.352	5.000
270.172	213.610	5.000
270.186	213.269	5.000
269.650	212.560	5.000
268.764	212.078	5.000
269.174	211.657	5.000
268.362	212.987	5.000
267.543	213.138	5.000
268.644	213.323	5.000
268.133	212.310	5.000
268.842	213.273	5.000
268.551	213.930	5.000
267.740	213.529	5.000
267.518	214.152	5.000
266.317	215.257	5.000
364.112	161.275	6.000
364.295	161.053	6.000
348.194	256.246	7.000
349.085	258.188	7.000
346.887	257.881	7.000
260.060	151.045	8.000
260.317	152.285	8.000
247.270	316.679	9.000
246.078	317.494	9.000
245.812	318.587	9.000
243.121	318.112	9.000
243.729	317.694	9.000
242.843	316.351	9.000
244.375	317.618	9.000
240.948	317.516	9.000
242.744	314.940	9.000
242.232	315.430	9.000
242.577	314.074	9.000
243.826	313.197	9.000
354.758	124.635	10.000
355.480	123.290	10.000
355.611	123.615	10.000
379.486	138.199	11.000
379.582	139.109	11.000
380.399	140.138	11.000
379.888	141.351	11.000
220.922	533.462	12.000
221.011	533.038	12.000
112.021	451.895	13.000
112.391	451.732	13.000
112.280	451.658	13.000
112.190	451.559	13.000
112.319	451.649	13.000
112.190	451.791	13.000
112.429	451.423	13.000
112.379	451.628	13.000
-68.707	252.478	14.000
-68.028	252.617	14.000
-68.758	253.369	14.000
-69.184	251.764	14.000
-69.221	252.585	14.000
-68.719	253.105	14.000
-68.926	253.634	14.000
-69.773	253.446	14.000
100.162	274.460	15.000
100.806	275.071	15.000
-114.841	274.476	16.000
-114.585	275.066	16.000
-115.021	274.326	16.000
-115.391	274.214	16.000
-115.172	274.534	16.000
-53.797	247.167	17.000
-53.924	246.405	17.000
339.838	410.426	18.000
339.987	410.755	18.000
403.837	129.957	19.000
403.483	130.185	19.000
403.249	129.667	19.000
322.002	345.668	20.000
319.796	344.992	20.000
318.121	344.055	20.000
318.618	343.863	20.000
318.288	344.119	20.000
317.092	344.469	20.000
317.072	345.573	20.000
316.591	345.347	20.000
316.529	345.341	20.000
316.724	345.950	20.000
316.960	345.368	20.000
316.863	344.790	20.000
318.505	344.552	20.000
319.358	344.932	20.000
320.227	344.930	20.000
319.987	344.416	20.000
320.249	345.257	20.000
320.904	345.998	20.000
364.575	161.395	21.000
366.295	159.634	21.000
366.248	159.055	21.000
365.401	159.645	21.000
364.312	159.763	21.000
364.131	160.668	21.000
362.919	159.048	21.000
361.205	158.297	21.000
360.428	158.371	21.000
361.272	157.452	21.000
361.716	158.093	21.000
361.931	158.646	21.000
361.697	160.268	21.000
361.726	160.632	21.000
341.667	382.232	22.000
341.913	382.069	22.000
341.822	382.180	22.000
317.363	157.466	23.000
317.485	158.296	23.000
318.512	156.901	23.000
319.797	154.783	23.000
-54.178	360.396	24.000
-54.804	359.991	24.000
-55.142	245.416	25.000
-54.931	245.347	25.000
217.272	148.563	26.000
216.707	148.910	26.000
243.673	254.795	27.000
243.831	255.279	27.000
243.041	255.509	27.000
242.436	255.776	27.000
100.591	274.620	28.000
100.668	274.833	28.000
402.163	291.581	29.000
402.799	291.550	29.000
403.036	290.348	29.000
403.355	130.447	30.000
402.958	130.656	30.000
403.837	129.956	30.000
403.161	129.746	30.000
402.852	130.093	30.000
403.590	130.523	30.000
403.492	129.809	30.000
403.396	129.910	30.000
403.454	129.994	30.000
-38.208	261.406	31.000
-37.879	261.746	31.000
-36.202	261.066	31.000
-36.977	260.970	31.000
224.215	208.448	32.000
224.591	208.285	32.000
224.669	208.578	32.000
224.354	208.237	32.000
224.240	208.436	32.000
224.973	208.244	32.000
224.222	208.311	32.000
494.171	104.271	33.000
492.697	103.194	33.000
-115.639	274.169	34.000
-115.152	274.990	34.000
-114.479	274.588	34.000
80.459	378.637	35.000
79.666	380.411	35.000
205.027	418.081	36.000
202.796	417.952	36.000
381.826	140.269	37.000
380.615	140.403	37.000
381.684	138.873	37.000
100.487	274.757	38.000
100.608	274.268	38.000
100.637	274.799	38.000
268.179	71.346	39.000
267.670	70.684	39.000
352.804	103.022	40.000
352.365	103.188	40.000
353.210	103.144	40.000
352.564	103.011	40.000
352.426	103.282	40.000
352.762	103.628	40.000
221.785	288.946	41.000
221.643	289.778	41.000
241.932	255.831	42.000
241.650	255.696	42.000
80.514	379.593	43.000
80.572	378.958	43.000
493.835	103.860	44.000
492.438	103.889	44.000
221.559	289.752	45.000
221.055	288.474	45.000
220.311	289.823	45.000
220.340	289.227	45.000
220.175	289.964	45.000
241.960	256.018	46.000
243.269	255.184	46.000
242.779	254.200	46.000
243.566	254.710	46.000
243.559	254.905	46.000
-2.163	359.738	47.000
-2.838	358.775	47.000
-1.389	357.874	47.000
-1.043	357.772	47.000
-2.201	359.616	47.000
-2.548	360.217	47.000
-2.159	361.084	47.000
-2.583	361.140	47.000
-2.550	360.708	47.000
-2.419	360.522	47.000
-0.946	360.379	47.000
-1.107	360.341	47.000
0.879	361.407	47.000
0.697	360.076	47.000
80.551	379.757	48.000
80.240	379.012	48.000
80.524	380.140	48.000
80.845	378.484	48.000
-72.705	254.223	49.000
-71.795	254.441	49.000
-35.672	259.242	50.000
-35.460	260.053	50.000
-35.191	259.411	50.000
-35.784	259.733	50.000
48.077	315.464	51.000
47.131	316.498	51.000
47.436	315.259	51.000
50.235	315.018	51.000
50.835	314.484	51.000
51.112	317.192	51.000
52.395	317.216	51.000
51.987	316.974	51.000
322.075	150.536	52.000
323.146	152.198	52.000
264.948	213.019	53.000
265.386	212.072	53.000
276.298	139.859	54.000
277.158	140.889	54.000
278.666	141.760	54.000
279.859	143.125	54.000
221.267	289.143	55.000
221.341	288.705	55.000
222.757	288.978	55.000
222.578	288.502	55.000
222.787	288.638	55.000
353.396	103.156	56.000
353.064	103.363	56.000
352.232	103.321	56.000
403.384	130.303	57.000
403.023	130.188	57.000
-79.076	301.965	58.000
-79.363	302.458	58.000
92.461	295.799	59.000
91.841	296.019	59.000
-56.081	247.343	60.000
-55.949	246.766	60.000
261.976	214.000	61.000
262.680	213.563	61.000
262.701	214.143	61.000
262.215	213.723	61.000
321.881	346.123	62.000
320.990	346.382	62.000
320.973	345.867	62.000
278.031	143.035	63.000
278.062	144.208	63.000
277.376	143.513	63.000
403.319	129.908	64.000
402.902	129.768	64.000
352.634	102.942	65.000
352.811	103.327	65.000
352.746	103.527	65.000
111.987	452.372	66.000
112.563	452.215	66.000
-53.871	246.278	67.000
-52.896	244.926	67.000
-53.273	244.491	67.000
-54.407	241.368	67.000
-54.708	238.995	67.000
259.139	148.210	68.000
259.619	146.052	68.000
403.242	129.915	69.000
403.303	130.289	69.000
154.222	363.185	70.000
154.071	362.548	70.000
111.830	451.796	71.000
112.050	451.620	71.000
352.386	103.441	72.000
352.677	103.339	72.000
403.045	130.577	73.000
403.031	130.211	73.000
402.901	130.060	73.000
195.486	428.089	74.000
194.077	429.046	74.000
322.752	342.730	75.000
323.448	342.516	75.000
379.846	139.428	76.000
380.289	140.741	76.000
256.367	143.326	77.000
256.946	143.655	77.000
1.471	359.008	78.000
0.456	359.386	78.000
206.682	158.069	79.000
205.900	157.295	79.000
205.598	156.579	79.000
205.051	154.486	79.000
205.306	153.818	79.000
207.173	153.797	79.000
208.564	152.198	79.000
209.567	152.020	79.000
375.363	219.877	80.000
375.488	220.908	80.000
380.851	141.999	81.000
380.050	142.345	81.000
379.180	142.004	81.000
379.196	142.070	81.000
403.084	129.999	82.000
402.559	130.442	82.000
402.997	130.133	82.000
282.290	73.577	83.000
281.493	75.052	83.000
403.051	130.331	84.000
403.258	129.977	84.000
380.633	139.615	85.000
380.912	141.449	85.000
380.390	139.746	85.000
380.127	139.574	85.000
380.076	139.715	85.000
118.837	359.302	86.000
115.704	357.970	86.000
109.799	266.319	87.000
111.740	267.399	87.000
113.128	266.270	87.000
113.021	265.987	87.000
-54.403	238.563	88.000
-55.339	237.579	88.000
380.580	140.320	89.000
381.425	141.650	89.000
128.551	400.129	90.000
128.185	400.415	90.000
272.802	74.776	91.000
273.149	74.838	91.000
128.815	400.721	92.000
128.098	400.814	92.000
127.879	399.791	92.000
126.419	400.615	92.000
126.138	400.314	92.000
125.264	400.721	92.000
124.704	401.045	92.000
318.765	344.512	93.000
318.535	344.453	93.000
318.430	343.985	93.000
318.240	344.424	93.000
318.066	343.909	93.000
318.326	344.025	93.000
317.683	344.141	93.000
317.493	344.208	93.000
317.299	343.439	93.000
316.906	341.918	93.000
316.579	342.736	93.000
314.647	344.883	93.000
315.513	344.805	93.000
316.733	343.874	93.000
317.085	345.688	93.000
314.561	345.248	93.000
315.237	344.704	93.000
315.781	344.865	93.000
315.208	343.516	93.000
221.209	287.082	94.000
223.134	287.410	94.000
222.985	287.310	94.000
182.797	179.925	95.000
182.909	180.251	95.000
182.671	180.501	95.000
182.509	180.417	95.000
182.693	180.545	95.000
182.949	180.363	95.000
182.849	180.299	95.000
183.057	180.280	95.000
182.430	180.502	95.000
183.103	180.089	95.000
156.196	367.418	96.000
156.877	366.383	96.000
156.276	368.592	96.000
405.317	147.215	97.000
405.653	146.409	97.000
408.783	144.528	97.000
408.061	144.368	97.000
406.156	146.716	97.000
406.393	148.533	97.000
406.932	148.565	97.000
406.284	147.743	97.000
405.575	146.446	97.000
405.000	146.244	97.000
156.536	369.936	98.000
155.060	369.522	98.000
223.224	286.990	99.000
220.717	286.135	99.000
333.023	311.826	100.000
332.912	311.210	100.000
156.338	367.131	101.000
155.730	367.968	101.000
-4.217	362.868	102.000
-4.225	363.090	102.000
241.005	164.532	103.000
244.232	166.775	103.000
-4.507	361.309	104.000
-4.963	361.281	104.000
-4.692	361.812	104.000
-4.388	362.259	104.000
-50.189	248.398	105.000
-51.014	249.163	105.000
315.237	342.783	106.000
317.191	344.592	106.000
319.189	344.050	106.000
321.448	341.631	106.000
320.079	340.290	106.000
319.020	339.952	106.000
319.494	337.964	106.000
319.349	336.815	106.000
318.423	337.843	106.000
330.767	311.292	107.000
330.848	310.098	107.000
330.021	309.171	107.000
329.241	307.506	107.000
329.478	306.930	107.000
328.746	307.474	107.000
328.619	308.358	107.000
182.943	180.496	108.000
182.956	180.138	108.000
183.173	179.699	108.000
-3.849	362.980	109.000
-3.106	363.923	109.000
-50.707	249.117	110.000
-48.859	249.330	110.000
319.916	335.514	111.000
319.400	335.422	111.000
319.690	334.634	111.000
319.819	335.106	111.000
319.325	335.436	111.000
516.407	121.828	112.000
515.682	121.861	112.000
516.076	122.070	112.000
515.630	121.942	112.000
515.879	122.397	112.000
515.715	121.928	112.000
516.244	122.255	112.000
515.808	122.503	112.000
516.208	121.802	112.000
516.037	122.333	112.000
515.751	122.701	113.000
515.932	121.784	113.000
515.828	121.790	113.000
129.437	407.006	114.000
129.189	406.525	114.000
93.364	380.242	115.000
94.026	379.799	115.000
93.380	379.872	115.000
93.380	379.872	115.000
130.584	404.537	116.000
130.609	403.940	116.000
130.609	403.940	116.000
129.198	403.665	116.000
130.721	403.424	116.000
211.811	194.956	117.000
211.540	195.263	117.000
93.666	379.627	118.000
93.937	379.617	118.000
340.942	150.678	119.000
341.114	150.244	119.000
-21.234	312.382	120.000
-19.447	312.711	120.000
-73.797	253.965	121.000
-73.726	253.930	121.000
-73.672	254.130	121.000
-74.057	253.894	121.000
-73.915	254.190	121.000
-73.931	254.051	121.000
-73.980	254.129	121.000
-73.856	253.757	121.000
-74.014	253.855	121.000
-73.680	253.858	121.000
-73.928	253.824	121.000
-73.881	254.081	121.000
-73.777	253.570	121.000
-73.816	253.650	121.000
-73.892	253.813	121.000
-37.315	258.337	122.000
-37.219	257.965	122.000
-36.950	257.452	122.000
-36.637	258.086	122.000
105.757	349.388	123.000
104.935	349.340	123.000
104.207	348.155	123.000
289.340	445.118	124.000
288.600	445.257	124.000
289.746	445.836	124.000
292.092	446.535	124.000
257.436	96.293	125.000
257.516	96.246	125.000
223.179	177.876	126.000
225.035	177.532	126.000
224.112	176.648	126.000
224.359	179.075	126.000
224.503	179.477	126.000
353.700	255.666	127.000
353.736	255.636	127.000
353.472	256.031	127.000
353.743	256.250	127.000
353.437	256.087	127.000
353.548	256.109	127.000
353.934	255.913	127.000
353.760	256.803	127.000
353.431	256.307	127.000
353.645	256.131	127.000
353.892	256.166	127.000
354.037	255.792	127.000
353.425	255.935	127.000
353.491	256.089	127.000
332.787	232.104	128.000
331.679	232.770	128.000
331.452	232.890	128.000
332.176	233.860	128.000
333.192	233.516	128.000
333.014	232.913	128.000
362.304	208.948	129.000
362.378	209.044	129.000
381.602	51.449	130.000
381.215	51.431	130.000
508.281	106.611	131.000
509.047	107.008	131.000
106.379	408.708	132.000
106.559	410.647	132.000
144.366	376.914	133.000
143.600	378.629	133.000
86.214	288.358	134.000
85.871	288.336	134.000
86.454	287.852	134.000
86.111	289.085	134.000
253.792	153.891	135.000
253.691	154.341	135.000
253.698	154.349	135.000
253.472	154.583	135.000
253.285	154.118	135.000
253.281	154.124	135.000
253.341	154.435	135.000
252.834	154.435	135.000
253.211	154.886	135.000
204.840	194.765	136.000
204.137	194.686	136.000
204.852	194.586	136.000
204.704	194.540	136.000
204.795	194.114	136.000
204.903	194.633	136.000
205.001	194.654	136.000
204.689	194.665	136.000
204.292	194.424	136.000
372.987	248.257	137.000
373.423	247.848	137.000
373.013	247.881	137.000
373.300	247.939	137.000
373.674	248.562	137.000
373.232	248.196	137.000
372.560	247.861	137.000
372.402	126.915	138.000
372.413	127.021	138.000
33.320	319.851	139.000
32.695	320.032	139.000
33.923	318.896	139.000
34.260	319.106	139.000
33.396	320.115	139.000
32.986	320.328	139.000
33.592	320.662	139.000
32.954	320.055	139.000
-98.270	227.339	140.000
-98.460	227.171	140.000
-99.306	227.188	140.000
-98.198	226.990	140.000
-98.035	226.178	140.000
-98.741	225.711	140.000
-96.956	227.038	140.000
318.724	350.830	141.000
318.833	350.534	141.000
216.148	247.011	142.000
215.818	247.535	142.000
215.700	247.122	142.000
267.289	120.871	143.000
269.429	120.364	143.000
269.638	119.507	143.000
484.030	488.808	144.000
483.767	489.499	144.000
483.848	489.305	144.000
483.950	489.134	144.000
-44.553	272.104	145.000
-45.585	270.376	145.000
-45.045	271.141	145.000
-43.547	270.635	145.000
60.228	288.671	146.000
60.068	288.542	146.000
59.552	289.863	146.000
85.409	236.374	147.000
85.363	236.807	147.000
337.366	214.760	148.000
336.239	213.591	148.000
362.323	209.187	149.000
362.287	209.190	149.000
362.263	209.076	149.000
362.229	209.304	149.000
444.752	110.054	150.000
445.220	109.456	150.000
444.360	108.693	150.000
443.191	109.381	150.000
443.283	109.342	150.000
444.865	107.124	150.000
444.545	108.463	150.000
444.309	107.774	150.000
445.740	107.010	150.000
446.429	105.223	150.000
106.377	410.809	151.000
106.346	411.778	151.000
106.496	411.659	151.000
-108.631	243.436	152.000
-107.826	244.636	152.000
-108.897	246.318	152.000
-110.567	247.051	152.000
-109.028	246.063	152.000
-108.189	245.949	152.000
-108.573	243.826	152.000
-108.145	242.914	152.000
-106.473	242.628	152.000
143.538	378.344	153.000
142.494	378.865	153.000
142.928	378.848	153.000
100.519	348.657	154.000
99.903	347.871	154.000
100.124	348.133	154.000
99.243	348.548	154.000
98.721	348.011	154.000
99.261	347.859	154.000
99.307	347.932	154.000
99.158	348.000	154.000
98.973	348.209	154.000
98.786	348.328	154.000
99.084	348.256	154.000
99.377	348.159	154.000
98.899	348.153	154.000
99.130	348.357	154.000
99.027	348.531	154.000
99.121	347.180	154.000
98.852	347.483	154.000
289.248	127.819	155.000
288.554	126.644	155.000
288.841	126.796	155.000
287.960	125.009	155.000
288.748	125.604	155.000
288.486	125.688	155.000
163.598	338.907	156.000
163.677	338.774	156.000
163.841	338.512	156.000
163.919	338.782	156.000
163.911	338.739	156.000
163.409	338.656	156.000
163.669	339.139	156.000
163.680	338.773	156.000
163.606	338.736	156.000
163.708	338.957	156.000
163.445	339.048	156.000
318.377	350.713	157.000
318.368	350.471	157.000
318.455	350.479	157.000
318.306	350.394	157.000
318.359	350.821	157.000
318.504	350.935	157.000
318.434	350.493	157.000
318.163	350.737	157.000
318.384	350.646	157.000
318.707	350.870	157.000
318.725	350.488	157.000
318.550	351.089	157.000
319.088	351.143	157.000
318.562	350.493	157.000
381.120	54.495	158.000
382.893	54.274	158.000
383.241	53.705	158.000
385.056	54.536	158.000
386.233	55.222	158.000
-52.366	344.946	159.000
-51.115	345.546	159.000
-52.057	346.003	159.000
-52.484	345.617	159.000
-51.219	344.505	159.000
-51.773	344.290	159.000
227.666	528.428	160.000
227.912	528.074	160.000
238.663	155.175	161.000
239.293	154.887	161.000
269.704	116.715	162.000
269.305	115.895	162.000
224.267	182.775	163.000
219.804	181.293	163.000
287.277	217.936	164.000
287.200	218.034	164.000
337.385	215.438	165.000
335.970	215.706	165.000
335.260	217.319	165.000
335.289	216.543	165.000
334.982	215.771	165.000
334.464	216.222	165.000
269.705	469.613	166.000
269.796	470.163	166.000
-37.087	257.526	167.000
-37.015	257.516	167.000
-36.766	257.473	167.000
-37.227	257.260	167.000
-36.779	257.616	167.000
-37.023	257.641	167.000
-36.911	257.648	167.000
345.561	119.628	168.000
345.960	119.306	168.000
346.763	116.652	168.000
348.603	115.754	168.000
144.841	377.176	169.000
145.227	376.650	169.000
287.647	445.816	170.000
288.177	444.917	170.000
83.207	240.733	171.000
83.761	242.008	171.000
84.035	242.393	171.000
83.726	241.545	171.000
83.772	242.098	171.000
341.286	343.278	172.000
341.928	342.935	172.000
341.998	342.274	172.000
340.716	341.236	172.000
71.361	335.603	173.000
71.407	335.175	173.000
70.697	336.741	173.000
287.996	219.056	174.000
287.906	219.165	174.000
288.521	221.329	174.000
289.211	220.106	174.000
287.885	219.970	174.000
288.100	220.059	174.000
287.827	218.882	174.000
287.353	218.745	174.000
288.244	217.757	174.000
359.351	55.028	175.000
357.913	53.858	175.000
356.574	55.202	175.000
357.220	55.411	175.000
-43.244	270.820	176.000
-43.917	272.087	176.000
-45.569	271.143	176.000
-46.859	269.864	176.000
-47.475	270.463	176.000
-48.288	270.937	176.000
269.986	469.557	177.000
269.827	469.003	177.000
270.850	467.976	177.000
267.994	466.581	177.000
192.494	166.290	178.000
192.399	166.157	178.000
192.701	166.086	178.000
192.306	166.496	178.000
190.746	166.808	178.000
344.847	398.771	179.000
343.864	398.870	179.000
343.206	398.465	179.000
342.622	399.042	179.000
343.685	399.118	179.000
343.419	399.477	179.000
322.695	200.560	180.000
322.243	201.230	180.000
324.384	200.167	180.000
33.382	319.595	181.000
33.382	320.328	181.000
33.767	320.087	181.000
229.323	154.570	182.000
231.313	154.417	182.000
231.360	155.352	182.000
231.054	153.857	182.000
253.364	154.744	183.000
252.925	154.638	183.000
253.596	154.699	183.000
253.596	154.984	183.000
253.933	155.307	183.000
268.273	211.993	184.000
267.742	212.770	184.000
268.626	212.500	184.000
268.489	211.891	184.000
384.299	56.290	185.000
383.038	58.127	185.000
215.354	246.655	186.000
215.706	245.912	186.000
215.884	245.435	186.000
214.955	245.902	186.000
240.284	247.510	187.000
240.574	247.816	187.000
240.083	248.231	187.000
240.051	249.122	187.000
241.881	247.711	187.000
-103.531	241.759	188.000
-104.061	242.912	188.000
-105.473	242.162	188.000
-106.323	241.900	188.000
-105.498	240.268	188.000
84.502	242.013	189.000
84.074	241.280	189.000
83.449	241.432	189.000
84.530	241.996	189.000
85.087	240.769	189.000
97.709	247.191	190.000
94.576	246.314	190.000
251.391	64.319	191.000
251.615	64.101	191.000
251.506	64.293	191.000
353.442	256.356	192.000
353.646	256.262	192.000
353.604	256.367	192.000
354.411	255.955	192.000
353.638	255.760	192.000
353.933	255.864	192.000
246.954	185.472	193.000
245.800	186.067	193.000
359.256	55.506	194.000
359.304	55.669	194.000
173.864	183.193	195.000
174.140	184.214	195.000
318.059	223.848	196.000
318.158	224.142	196.000
317.953	224.333	196.000
318.460	225.357	196.000
318.732	225.698	196.000
319.447	227.317	196.000
253.031	154.569	197.000
253.337	154.813	197.000
253.857	154.217	197.000
253.291	155.014	197.000
252.963	155.171	197.000
216.728	243.910	198.000
216.473	244.073	198.000
217.311	243.497	198.000
216.275	242.521	198.000
216.078	241.953	198.000
216.208	241.022	198.000
214.565	241.210	198.000
213.159	240.897	198.000
213.651	239.790	198.000
214.300	240.301	198.000
267.713	470.329	199.000
267.830	472.438	199.000
267.422	471.590	199.000
267.604	469.784	199.000
268.039	468.494	199.000
267.696	467.863	199.000
-36.679	257.610	200.000
-37.075	257.489	200.000
61.969	289.245	201.000
61.073	288.862	201.000
385.235	288.573	202.000
385.402	288.935	202.000
387.128	287.895	202.000
248.521	186.765	203.000
248.236	187.577	203.000
248.587	188.086	203.000
248.117	188.523	203.000
247.411	187.966	203.000
247.896	188.062	203.000
248.287	188.236	203.000
247.622	188.144	203.000
247.008	188.691	203.000
216.264	155.512	204.000
216.382	156.669	204.000
216.804	157.200	204.000
218.157	158.085	204.000
218.600	157.065	204.000
218.601	158.550	204.000
33.299	319.917	205.000
33.926	321.077	205.000
33.351	320.937	205.000
32.403	321.249	205.000
32.492	321.052	205.000
33.279	320.835	205.000
-104.031	241.850	206.000
-104.150	242.093	206.000
84.486	239.054	207.000
82.692	241.077	207.000
326.790	200.229	208.000
328.254	199.653	208.000
329.318	197.792	208.000
359.836	54.355	209.000
359.038	53.816	209.000
358.884	53.202	209.000
-37.112	257.302	210.000
-36.474	257.720	210.000
94.794	243.069	211.000
95.649	241.467	211.000
98.010	242.516	211.000
99.115	241.280	211.000
319.224	350.820	212.000
319.033	350.711	212.000
57.940	306.911	213.000
58.143	306.913	213.000
58.309	306.855	213.000
58.266	306.738	213.000
58.549	306.603	213.000
58.417	307.112	213.000
58.470	307.453	213.000
58.092	307.083	213.000
58.165	307.434	213.000
57.704	307.434	213.000
58.387	307.345	213.000
58.236	305.986	213.000
379.283	346.281	214.000
381.866	346.445	214.000
382.079	56.160	215.000
382.252	55.476	215.000
86.174	239.930	216.000
85.364	239.574	216.000
227.716	240.945	217.000
227.925	239.868	217.000
385.056	118.079	218.000
384.233	116.743	218.000
246.727	142.158	219.000
246.010	142.712	219.000
268.414	466.062	220.000
268.754	466.233	220.000
267.590	468.024	220.000
33.437	319.668	221.000
33.831	319.769	221.000
34.392	320.166	221.000
35.438	321.031	221.000
35.395	321.212	221.000
35.207	320.607	221.000
34.148	320.536	221.000
34.117	320.501	221.000
34.828	321.217	221.000
35.709	321.055	221.000
37.027	321.184	221.000
35.982	320.384	221.000
35.416	319.216	221.000
343.945	398.253	222.000
342.844	400.059	222.000
343.502	399.794	222.000
343.151	400.301	222.000
343.021	398.917	222.000
343.646	398.083	222.000
344.116	398.176	222.000
343.875	398.382	222.000
319.055	350.680	223.000
318.505	351.186	223.000
318.965	350.472	223.000
318.423	351.011	223.000
319.573	350.139	223.000
226.662	240.491	224.000
226.897	240.727	224.000
227.432	241.195	224.000
381.128	57.495	225.000
381.748	56.478	225.000
382.620	57.067	225.000
156.509	370.275	226.000
155.943	370.141	226.000
155.970	370.407	226.000
156.079	369.960	226.000
62.541	287.631	227.000
61.892	286.995	227.000
61.011	287.655	227.000
58.469	289.243	227.000
57.738	289.431	227.000
58.350	288.719	227.000
58.373	288.067	227.000
57.375	287.927	227.000
57.800	287.972	227.000
55.872	287.360	227.000
57.728	286.692	227.000
56.683	286.120	227.000
56.426	285.841	227.000
55.023	287.172	227.000
55.243	287.316	227.000
361.572	57.514	228.000
362.814	56.924	228.000
363.697	57.819	228.000
363.594	59.292	228.000
399.571	187.582	229.000
399.658	187.630	229.000
163.754	338.084	230.000
163.646	339.026	230.000
163.822	338.816	230.000
163.136	339.056	230.000
163.313	338.983	230.000
163.579	338.670	230.000
214.715	239.728	231.000
216.018	241.908	231.000
216.078	241.476	231.000
217.102	240.438	231.000
218.193	240.641	231.000
245.097	142.971	232.000
245.795	145.022	232.000
245.925	187.405	233.000
246.822	185.538	233.000
245.867	186.434	233.000
245.574	184.594	233.000
245.361	185.256	233.000
243.166	185.575	233.000
244.039	182.594	233.000
243.863	180.862	233.000
243.502	181.302	233.000
243.108	180.895	233.000
242.582	182.031	233.000
241.340	181.511	233.000
192.941	353.963	234.000
193.012	354.206	234.000
380.157	350.368	235.000
381.302	349.698	235.000
399.682	187.866	236.000
400.213	188.586	236.000
89.272	237.532	237.000
92.209	237.960	237.000
318.971	350.565	238.000
318.875	350.584	238.000
319.525	350.880	238.000
319.152	351.557	238.000
318.845	350.502	238.000
318.774	351.042	238.000
319.729	350.690	238.000
336.117	326.430	239.000
334.187	327.236	239.000
332.709	196.789	240.000
332.708	195.113	240.000
331.186	195.919	240.000
58.882	307.583	241.000
57.111	307.564	241.000
56.331	307.697	241.000
57.390	307.182	241.000
228.314	536.838	242.000
229.408	536.931	242.000
240.057	248.101	243.000
239.942	247.842	243.000
399.145	188.558	244.000
399.401	189.057	244.000
398.977	188.844	244.000
354.299	377.635	245.000
354.817	377.461	245.000
328.215	196.806	246.000
326.304	197.518	246.000
324.344	198.665	246.000
388.795	55.348	247.000
389.297	53.622	247.000
396.673	188.549	248.000
397.255	190.241	248.000
398.332	190.579	248.000
398.513	190.516	248.000
53.325	287.179	249.000
53.678	286.511	249.000
53.227	286.491	249.000
205.081	296.791	250.000
206.004	297.162	250.000
241.001	181.615	251.000
241.565	182.712	251.000
240.193	180.979	251.000
218.743	241.656	252.000
218.814	242.981	252.000
219.280	242.396	252.000
219.547	242.420	252.000
218.789	242.727	252.000
217.833	243.861	252.000
216.958	244.510	252.000
217.179	244.105	252.000
217.261	244.987	252.000
217.368	245.155	252.000
217.887	245.585	252.000
217.314	246.002	252.000
323.374	199.234	253.000
324.460	199.408	253.000
322.974	198.688	253.000
320.602	197.078	253.000
319.796	197.765	253.000
320.896	196.820	253.000
321.539	194.455	253.000
321.922	193.661	253.000
322.277	193.489	253.000
324.300	191.174	253.000
324.559	190.988	253.000
385.970	57.304	254.000
385.928	57.403	254.000
385.012	58.097	254.000
385.450	57.804	254.000
207.187	294.972	255.000
208.278	295.427	255.000
207.099	295.591	255.000
205.891	294.676	255.000
205.174	296.870	255.000
205.231	298.670	255.000
205.003	300.218	255.000
205.548	300.715	255.000
203.974	300.128	255.000
206.288	300.236	255.000
206.594	300.394	255.000
206.032	299.943	255.000
206.032	299.943	255.000
205.419	299.016	255.000
-81.830	237.342	256.000
-81.536	237.330	256.000
-81.707	237.682	256.000
-81.691	237.289	256.000
-81.269	237.687	256.000
53.623	306.408	257.000
54.703	306.175	257.000
241.337	181.026	258.000
241.550	182.082	258.000
242.269	182.237	258.000
203.301	342.795	259.000
203.173	343.285	259.000
243.128	147.628	260.000
243.030	148.666	260.000
58.402	305.775	261.000
57.101	305.581	261.000
57.843	305.969	261.000
57.046	305.219	261.000
56.149	305.044	261.000
56.119	304.467	261.000
244.323	182.991	262.000
244.245	182.509	262.000
243.968	182.228	262.000
242.478	182.036	262.000
242.239	181.865	262.000
242.127	182.345	262.000
242.720	182.075	262.000
242.720	182.075	262.000
37.066	320.304	263.000
36.770	321.252	263.000
38.134	321.068	263.000
243.630	147.647	264.000
243.770	149.108	264.000
381.128	296.202	265.000
381.686	296.806	265.000
382.481	295.679	265.000
382.458	293.725	265.000
383.307	293.168	265.000
382.814	294.489	265.000
382.814	294.489	265.000
382.010	294.124	265.000
383.406	294.533	265.000
384.211	56.727	266.000
383.356	57.055	266.000
203.501	343.076	267.000
203.269	342.545	267.000
203.192	343.406	267.000
203.192	343.406	267.000
203.203	342.540	267.000
203.861	342.886	267.000
203.171	342.879	267.000
203.433	342.515	267.000
386.083	57.921	268.000
386.065	58.047	268.000
384.002	58.448	268.000
384.002	58.448	268.000
384.076	58.519	268.000
383.949	58.190	268.000
348.053	113.332	269.000
348.053	113.332	269.000
349.258	112.517	269.000
491.213	127.623	270.000
491.213	127.623	270.000
491.668	125.178	270.000
241.889	181.274	271.000
241.611	181.148	271.000
240.331	181.338	271.000
141.017	391.161	272.000
139.643	390.558	272.000
207.272	297.969	273.000
208.049	297.941	273.000
208.487	298.035	273.000
209.242	297.642	273.000
209.349	299.638	273.000
208.738	300.536	273.000
207.760	300.173	273.000
207.284	301.906	273.000
383.616	291.815	274.000
382.438	292.237	274.000
381.931	291.832	274.000
35.635	322.654	275.000
35.407	324.059	275.000
36.658	323.476	275.000
35.960	322.377	275.000
36.104	321.476	275.000
240.636	141.951	276.000
241.333	141.575	276.000
240.944	142.088	276.000
242.151	142.273	276.000
225.017	241.697	277.000
224.228	239.790	277.000
242.342	192.796	278.000
242.547	192.361	278.000
-40.972	320.308	279.000
-39.933	321.008	279.000
-39.025	319.073	279.000
382.117	290.083	280.000
383.001	290.221	280.000
384.209	291.234	280.000
384.249	292.523	280.000
385.164	293.120	280.000
384.642	293.390	280.000
382.182	292.854	280.000
203.698	342.833	281.000
203.298	342.916	281.000
203.444	343.073	281.000
203.312	342.654	281.000
203.257	343.175	281.000
203.014	342.714	281.000
203.415	342.886	281.000
203.046	343.184	281.000
1.912	359.745	282.000
0.796	359.391	282.000
1.081	359.964	282.000
94.605	379.884	283.000
94.410	380.497	283.000
328.830	135.361	284.000
328.940	135.349	284.000
329.064	135.284	284.000
331.064	136.681	284.000
332.015	137.505	284.000
337.286	340.858	285.000
337.902	340.253	285.000
338.534	340.160	285.000
240.712	179.314	286.000
240.642	178.725	286.000
488.843	123.641	287.000
487.673	123.346	287.000
487.616	123.194	287.000
486.360	124.273	287.000
485.445	124.412	287.000
219.480	429.568	288.000
218.004	430.030	288.000
218.152	429.251	288.000
220.147	429.512	288.000
220.473	429.218	288.000
220.171	426.984	288.000
219.889	426.628	288.000
219.821	427.540	288.000
325.722	105.493	289.000
323.241	105.604	289.000
331.596	139.314	290.000
332.879	137.750	290.000
331.936	140.033	290.000
153.786	281.113	291.000
152.923	282.515	291.000
151.650	282.038	291.000
151.855	282.308	291.000
151.058	283.415	291.000
150.695	283.678	291.000
149.063	283.323	291.000
147.779	283.950	291.000
341.820	336.637	292.000
344.776	337.630	292.000
345.508	337.190	292.000
346.200	337.187	292.000
344.662	337.186	292.000
345.655	335.052	292.000
237.320	177.135	293.000
237.593	176.286	293.000
322.851	107.001	294.000
322.821	109.033	294.000
221.434	429.404	295.000
221.025	429.249	295.000
234.151	527.404	296.000
232.311	526.901	296.000
232.188	528.093	296.000
-105.208	243.768	297.000
-105.169	244.930	297.000
-104.484	246.459	297.000
-104.153	247.012	297.000
-103.913	248.318	297.000
-103.342	251.554	297.000
-103.958	252.390	297.000
237.230	176.499	298.000
238.334	178.341	298.000
402.212	92.195	299.000
401.161	92.925	299.000
491.727	106.987	300.000
492.297	107.448	300.000
494.033	105.631	300.000
149.298	279.969	301.000
149.340	280.411	301.000
493.325	106.300	302.000
492.961	105.922	302.000
493.959	104.033	302.000
493.229	102.207	302.000
344.508	114.463	303.000
343.987	112.755	303.000
221.005	429.917	304.000
220.407	428.842	304.000
219.187	428.702	304.000
218.624	428.503	304.000
219.488	429.001	304.000
218.866	429.865	304.000
218.849	429.111	304.000
218.446	428.977	304.000
218.852	428.874	304.000
218.239	429.525	304.000
218.246	426.951	304.000
218.246	426.951	304.000
218.574	426.150	304.000
236.451	174.311	305.000
238.598	175.390	305.000
240.718	177.283	305.000
241.228	178.238	305.000
240.853	178.460	305.000
240.990	178.146	305.000
240.778	177.929	305.000
240.506	177.399	305.000
239.929	178.229	305.000
147.987	279.158	306.000
147.631	278.762	306.000
148.039	279.375	306.000
149.340	278.925	306.000
149.468	278.849	306.000
149.041	278.718	306.000
147.632	280.908	306.000
147.632	280.908	306.000
148.922	282.133	306.000
149.691	281.844	306.000
148.130	280.748	306.000
148.940	282.103	306.000
147.981	281.368	306.000
-103.705	252.420	307.000
-104.782	251.155	307.000
237.537	152.093	308.000
237.683	151.947	308.000
238.859	150.825	308.000
285.461	90.070	309.000
285.123	89.585	309.000
285.188	89.345	309.000
286.530	90.985	309.000
286.530	90.985	309.000
286.500	92.257	309.000
284.253	91.716	309.000
283.863	91.712	309.000
283.913	89.767	309.000
265.993	501.216	310.000
265.993	501.216	310.000
-104.822	247.386	311.000
-104.822	247.386	311.000
370.068	356.982	312.000
370.068	356.982	312.000
369.004	356.438	312.000
369.941	355.917	312.000
369.875	355.691	312.000
369.607	355.180	312.000
370.072	355.785	312.000
369.615	356.641	312.000
371.681	356.752	312.000
373.128	356.800	312.000
371.407	354.112	312.000
369.802	353.824	312.000
325.198	351.516	313.000
325.677	351.099	313.000
325.028	350.397	313.000
239.268	179.512	314.000
239.007	177.385	314.000
-102.475	249.113	315.000
-102.919	249.298	315.000
-101.731	247.137	315.000
-100.795	248.228	315.000
-99.365	247.139	315.000
-99.416	245.635	315.000
138.486	392.662	316.000
138.936	391.719	316.000
138.545	390.357	316.000
138.104	390.299	316.000
238.960	176.233	317.000
239.725	178.530	317.000
239.096	179.352	317.000
239.189	178.712	317.000
220.652	429.376	318.000
221.723	428.250	318.000
238.502	146.604	319.000
236.270	146.885	319.000
282.639	90.004	320.000
283.075	90.304	320.000
283.374	90.628	320.000
285.229	90.268	320.000
285.170	90.376	320.000
-103.907	300.040	321.000
-104.752	300.800	321.000
-102.986	298.598	321.000
-102.146	297.886	321.000
149.003	280.907	322.000
149.903	281.443	322.000
147.952	279.524	322.000
147.748	279.153	322.000
147.564	280.539	322.000
148.795	280.130	322.000
148.808	280.676	322.000
147.727	282.995	322.000
147.378	282.475	322.000
-99.885	294.977	323.000
-98.029	295.433	323.000
250.904	196.097	324.000
251.975	192.287	324.000
253.662	191.332	324.000
254.537	190.598	324.000
254.197	192.905	324.000
253.431	194.244	324.000
254.679	194.320	324.000
254.768	194.535	324.000
395.134	297.421	325.000
396.843	296.723	325.000
395.668	297.429	325.000
182.304	438.339	326.000
181.603	440.476	326.000
180.893	440.726	326.000
338.169	339.511	327.000
339.556	339.548	327.000
339.269	339.742	327.000
338.828	341.174	327.000
339.301	342.135	327.000
339.950	344.115	327.000
340.244	343.774	327.000
340.005	345.040	327.000
340.664	345.738	327.000
341.371	346.311	327.000
227.655	201.850	328.000
227.365	202.824	328.000
228.344	203.425	328.000
227.316	203.185	328.000
227.551	202.494	328.000
-20.442	317.412	329.000
-21.114	317.108	329.000
226.065	202.958	330.000
225.291	201.233	330.000
223.807	201.263	330.000
-21.828	318.341	331.000
-22.235	319.047	331.000
-19.780	319.234	332.000
-21.041	318.654	332.000
399.437	101.245	333.000
399.537	101.488	333.000
399.730	102.305	333.000
341.849	345.389	334.000
341.866	344.733	334.000
342.769	344.287	334.000
343.694	343.237	334.000
343.560	343.228	334.000
342.191	343.116	334.000
340.966	341.664	334.000
341.320	341.628	334.000
340.975	340.225	334.000
341.134	340.245	334.000
342.104	341.419	334.000
340.748	340.333	334.000
340.609	339.376	334.000
340.985	340.561	334.000
341.177	340.658	334.000
341.297	340.926	334.000
342.001	342.552	334.000
229.254	182.051	335.000
228.846	182.426	335.000
228.934	182.246	335.000
229.490	182.090	335.000
229.708	181.807	335.000
229.978	182.067	335.000
231.023	182.521	335.000
230.253	182.408	335.000
229.873	181.109	335.000
229.846	181.569	335.000
230.042	182.783	335.000
230.705	180.892	335.000
229.825	180.777	335.000
230.076	181.716	335.000
230.528	180.964	335.000
230.984	181.375	335.000
221.993	200.519	336.000
220.355	201.061	336.000
220.378	200.508	336.000
220.782	200.172	336.000
221.483	201.074	336.000
221.437	201.017	336.000
222.099	200.654	336.000
223.844	200.716	336.000
400.305	101.749	337.000
401.934	101.907	337.000
178.092	340.332	338.000
178.062	341.795	338.000
271.115	170.166	339.000
271.195	169.548	339.000
209.164	469.386	340.000
208.058	470.550	340.000
207.992	470.599	340.000
204.977	472.733	341.000
205.354	473.437	341.000
194.082	431.323	342.000
193.542	432.410	342.000
192.398	431.207	342.000
192.090	432.250	342.000
224.152	437.770	343.000
223.633	439.075	343.000
222.686	438.999	343.000
222.512	438.757	343.000
222.117	438.865	343.000
221.907	439.868	343.000
207.444	468.499	344.000
208.172	468.659	344.000
267.698	462.539	345.000
267.253	462.569	345.000
269.208	462.384	345.000
268.334	461.239	345.000
147.149	281.638	346.000
149.685	280.340	346.000
150.183	279.775	346.000
316.889	387.071	347.000
315.271	386.277	347.000
368.408	61.256	348.000
367.835	62.067	348.000
368.528	61.087	348.000
368.445	61.774	348.000
367.937	62.446	348.000
368.351	61.419	348.000
368.596	61.207	348.000
368.599	62.090	348.000
368.277	61.525	348.000
368.727	61.010	348.000
149.989	278.502	349.000
149.868	277.778	349.000
151.083	278.287	349.000
48.863	321.458	350.000
47.931	319.988	350.000
46.945	318.963	350.000
47.553	320.482	350.000
47.263	318.059	350.000
46.242	318.285	350.000
44.805	318.046	350.000
44.586	319.527	350.000
44.609	318.907	350.000
45.691	320.438	350.000
45.629	320.393	350.000
46.599	320.949	350.000
46.300	321.348	350.000
45.501	321.516	350.000
45.658	321.913	350.000
149.256	278.746	351.000
149.660	280.115	351.000
149.191	280.626	351.000
148.656	279.359	352.000
149.553	278.820	352.000
149.691	277.814	352.000
149.499	276.855	352.000
368.187	60.914	353.000
369.457	61.666	353.000
369.821	61.069	353.000
183.072	450.984	354.000
184.517	450.049	354.000
184.716	449.400	354.000
151.791	278.601	355.000
150.975	277.904	355.000
230.157	545.861	356.000
230.303	547.285	356.000
-118.507	255.815	357.000
-118.640	256.060	357.000
182.985	451.655	358.000
182.726	451.793	358.000
183.826	452.704	358.000
183.080	455.281	358.000
183.491	454.169	358.000
255.293	464.722	359.000
254.744	464.641	359.000
253.993	465.049	359.000
252.791	464.877	359.000
252.856	464.780	359.000
252.622	464.833	359.000
252.674	464.701	359.000
252.437	464.137	359.000
252.338	464.742	359.000
252.534	464.410	359.000
252.637	464.191	359.000
-41.674	253.061	360.000
-41.047	253.522	360.000
-41.263	253.541	360.000
-41.412	253.413	360.000
-41.083	253.069	360.000
-40.958	252.698	360.000
-41.783	253.304	360.000
-41.665	253.290	360.000
-41.060	253.242	360.000
-41.328	253.312	360.000
270.307	434.538	361.000
270.288	434.311	361.000
270.139	432.003	361.000
270.333	432.157	361.000
268.690	433.321	361.000
269.571	433.651	361.000
269.017	433.139	361.000
269.466	436.129	361.000
268.093	435.032	361.000
266.417	435.273	361.000
266.613	435.345	361.000
267.731	434.763	361.000
267.492	434.294	361.000
266.848	432.156	361.000
267.172	430.971	361.000
267.745	431.689	361.000
164.194	352.184	362.000
164.579	352.053	362.000
164.071	351.718	362.000
163.594	351.559	362.000
93.861	229.923	363.000
94.201	228.859	363.000
95.179	227.485	363.000
93.491	228.676	363.000
95.042	228.003	363.000
202.319	184.034	364.000
202.604	184.076	364.000
201.863	183.564	364.000
200.704	182.701	364.000
201.118	181.884	364.000
264.001	215.672	365.000
263.248	215.259	365.000
262.638	214.717	365.000
263.395	213.183	365.000
263.606	213.677	365.000
263.382	214.506	365.000
262.665	212.911	365.000
421.429	276.339	366.000
421.866	276.133	366.000
421.904	276.564	366.000
422.992	276.136	366.000
423.668	275.156	366.000
422.931	274.598	366.000
424.831	272.527	366.000
210.041	473.787	367.000
209.451	473.788	367.000
57.496	320.756	368.000
57.352	321.106	368.000
57.193	321.467	368.000
228.800	320.062	369.000
229.488	318.373	369.000
229.539	317.186	369.000
230.585	317.093	369.000
231.072	315.339	369.000
231.267	317.614	369.000
229.403	316.638	369.000
228.811	316.505	369.000
228.661	317.318	369.000
228.317	317.508	369.000
229.318	318.530	369.000
229.357	319.044	369.000
229.507	318.870	369.000
228.518	319.397	369.000
227.236	318.773	369.000
227.299	318.958	369.000
221.435	282.165	370.000
222.850	282.268	370.000
223.090	282.786	370.000
223.237	282.520	370.000
223.933	282.553	370.000
223.217	283.576	370.000
221.092	284.447	370.000
220.770	284.092	370.000
220.919	284.484	370.000
220.191	285.100	370.000
220.343	286.424	370.000
221.283	287.293	370.000
220.330	286.910	370.000
220.888	286.865	370.000
221.147	287.204	370.000
221.117	287.681	370.000
221.296	287.349	370.000
207.248	241.611	371.000
206.939	241.893	371.000
207.433	241.601	371.000
207.677	242.161	371.000
282.597	140.224	372.000
282.127	140.423	372.000
282.110	139.266	372.000
280.741	140.453	372.000
280.420	139.862	372.000
278.759	138.749	372.000
278.861	138.650	372.000
278.695	139.044	372.000
279.180	138.611	372.000
279.636	138.827	372.000
278.760	139.303	372.000
278.773	138.607	372.000
278.894	138.606	372.000
202.132	221.034	373.000
202.275	219.165	373.000
220.706	200.975	374.000
222.027	200.514	374.000
222.167	199.185	374.000
185.725	168.058	375.000
185.079	167.107	375.000
185.761	166.777	375.000
185.829	167.918	375.000
184.196	166.796	375.000
183.717	166.040	375.000
184.257	165.503	375.000
183.249	167.078	375.000
181.918	167.862	375.000
183.153	168.807	375.000
183.070	168.435	375.000
183.960	168.834	375.000
184.194	168.804	375.000
183.519	169.328	375.000
44.861	321.437	376.000
44.296	321.252	376.000
115.411	342.657	377.000
118.130	343.159	377.000
118.626	345.497	377.000
120.802	344.719	377.000
119.778	345.503	377.000
120.639	343.016	377.000
117.095	343.060	377.000
116.925	340.619	377.000
150.971	354.022	378.000
151.241	354.275	378.000
151.271	353.629	378.000
151.034	353.056	378.000
151.588	352.901	378.000
151.361	353.039	378.000
285.669	463.327	379.000
284.456	463.633	379.000
285.292	463.177	379.000
284.764	462.176	379.000
285.132	461.183	379.000
285.946	460.977	379.000
287.340	459.909	379.000
286.154	460.174	379.000
285.592	461.634	379.000
286.147	461.518	379.000
287.321	462.145	379.000
289.531	463.153	379.000
291.722	464.372	379.000
291.162	463.494	379.000
290.372	463.255	379.000
288.502	462.329	379.000
138.257	361.130	380.000
138.534	361.492	380.000
261.404	111.690	381.000
261.283	112.608	381.000
260.975	112.576	381.000
260.151	113.448	381.000
378.472	203.598	382.000
379.845	203.842	382.000
378.880	203.750	382.000
380.862	204.329	382.000
380.280	205.274	382.000
382.193	205.116	382.000
-119.138	256.830	383.000
-119.165	256.613	383.000
-118.346	255.824	383.000
-118.126	255.362	383.000
-117.521	255.339	383.000
-117.711	256.567	383.000
-117.900	256.192	383.000
208.730	472.219	384.000
208.539	471.848	384.000
208.213	472.007	384.000
208.136	471.457	384.000
207.935	472.151	384.000
206.542	472.018	384.000
206.748	472.748	384.000
206.755	470.991	384.000
206.453	471.400	384.000
205.931	472.426	384.000
205.548	473.304	384.000
206.629	471.729	384.000
206.006	471.609	384.000
205.622	472.859	384.000
205.795	472.172	384.000
207.160	473.551	384.000
207.116	473.383	384.000
206.956	474.705	384.000
205.868	475.031	384.000
205.589	475.633	384.000
51.797	298.341	385.000
53.008	297.587	385.000
52.659	297.292	385.000
364.462	304.794	386.000
365.411	304.867	386.000
223.505	198.854	387.000
222.964	198.971	387.000
397.897	245.247	388.000
397.715	244.224	388.000
398.057	245.026	388.000
399.009	245.254	388.000
398.878	245.514	388.000
399.192	245.574	388.000
127.341	270.435	389.000
126.222	270.231	389.000
126.069	269.968	389.000
304.330	336.770	390.000
304.515	336.682	390.000
365.052	302.864	391.000
365.362	302.860	391.000
365.662	304.353	391.000
82.698	223.143	392.000
81.902	224.035	392.000
84.509	226.661	392.000
86.755	226.461	392.000
86.828	225.454	392.000
87.435	225.829	392.000
424.398	273.467	393.000
425.961	274.209	393.000
151.757	353.366	394.000
151.375	354.552	394.000
151.644	353.602	394.000
151.001	353.425	394.000
149.950	354.575	394.000
332.678	333.192	395.000
332.458	333.099	395.000
-41.599	253.180	396.000
-41.300	253.370	396.000
305.027	337.878	397.000
305.781	338.260	397.000
367.135	302.010	398.000
367.929	303.666	398.000
369.081	303.820	398.000
369.414	305.057	398.000
368.234	304.808	398.000
368.539	305.083	398.000
368.317	305.523	398.000
367.576	305.828	398.000
367.099	306.496	398.000
367.795	306.766	398.000
368.228	306.408	398.000
368.186	307.095	398.000
368.221	306.857	398.000
368.512	305.696	398.000
367.325	306.118	398.000
367.905	306.901	398.000
367.504	308.291	398.000
367.542	308.753	398.000
222.846	198.647	399.000
223.344	198.198	399.000
222.645	198.225	399.000
223.194	198.359	399.000
222.883	198.554	399.000
223.208	198.610	399.000
223.265	198.384	399.000
424.064	275.496	400.000
424.144	275.618	400.000
425.004	273.228	400.000
424.688	272.251	400.000
402.735	139.005	401.000
403.054	138.499	401.000
-41.356	253.192	402.000
-41.811	253.270	402.000
151.915	353.809	403.000
151.135	354.579	403.000
150.499	355.411	403.000
349.077	213.586	404.000
348.353	211.957	404.000
404.854	139.150	405.000
403.673	139.503	405.000
-41.353	253.050	406.000
-42.064	253.420	406.000
227.167	317.116	407.000
225.739	317.197	407.000
225.873	316.694	407.000
225.207	316.832	407.000
150.332	356.600	408.000
150.870	355.578	408.000
206.846	242.054	409.000
207.175	242.271	409.000
207.587	242.518	409.000
287.580	462.230	410.000
287.874	462.842	410.000
288.304	462.875	410.000
288.143	464.692	410.000
403.032	138.808	411.000
404.555	138.592	411.000
-28.643	354.008	412.000
-29.286	353.960	412.000
-29.359	353.363	412.000
-30.074	353.689	412.000
-30.160	353.215	412.000
-29.839	353.291	412.000
151.619	355.396	413.000
150.462	357.148	413.000
150.694	358.090	413.000
150.630	358.006	413.000
150.967	358.070	413.000
421.733	272.308	414.000
421.466	272.550	414.000
420.884	273.634	414.000
421.939	274.649	414.000
422.429	274.737	414.000
421.388	272.987	414.000
422.564	272.440	414.000
84.805	344.565	415.000
86.005	345.586	415.000
226.088	316.973	416.000
226.239	316.633	416.000
227.872	316.277	416.000
227.599	316.779	416.000
225.197	316.062	416.000
225.266	316.284	416.000
207.716	454.766	417.000
207.553	454.756	417.000
94.944	226.058	418.000
95.493	226.486	418.000
95.948	226.908	418.000
366.887	106.319	419.000
366.560	106.393	419.000
-41.486	253.073	420.000
-41.350	253.189	420.000
-40.840	253.150	420.000
-40.914	253.098	420.000
493.333	133.611	421.000
493.899	132.615	421.000
495.216	130.294	421.000
90.825	337.851	422.000
90.569	339.044	422.000
89.476	339.411	422.000
89.685	339.514	422.000
403.014	139.899	423.000
403.178	139.296	423.000
403.991	138.495	423.000
402.707	139.622	423.000
402.509	139.511	423.000
401.128	141.012	423.000
149.335	357.544	424.000
151.245	357.814	424.000
151.567	356.997	424.000
113.391	447.423	425.000
112.411	446.222	425.000
111.733	446.951	425.000
111.468	446.668	425.000
207.801	455.121	426.000
208.068	454.442	426.000
80.046	364.771	427.000
77.561	366.665	427.000
77.534	368.929	427.000
76.438	370.498	427.000
-41.488	253.309	428.000
-41.462	252.999	428.000
-41.302	252.641	428.000
-41.388	253.044	428.000
-41.071	252.994	428.000
-40.913	253.469	428.000
-41.198	253.471	428.000
-41.161	254.169	428.000
297.219	382.571	429.000
296.417	383.720	429.000
295.323	382.431	429.000
295.678	382.600	429.000
495.818	130.611	430.000
495.616	129.542	430.000
496.089	130.334	430.000
496.087	129.791	430.000
495.841	129.222	430.000
495.439	129.198	430.000
495.713	128.058	430.000
495.254	127.359	430.000
-30.754	354.349	431.000
-30.967	355.052	431.000
-30.969	355.462	431.000
253.620	463.604	432.000
253.801	463.992	432.000
208.245	454.735	433.000
208.986	454.879	433.000
208.765	455.197	433.000
207.821	454.053	433.000
207.955	453.846	433.000
92.385	338.682	434.000
91.610	338.860	434.000
202.133	440.788	435.000
202.236	442.152	435.000
364.151	340.322	436.000
364.341	341.667	436.000
365.756	341.538	436.000
281.082	137.719	437.000
281.275	137.408	437.000
401.141	136.826	438.000
402.360	136.839	438.000
402.998	137.468	438.000
333.656	333.695	439.000
335.162	332.970	439.000
334.722	332.658	439.000
335.079	333.431	439.000
93.005	338.966	440.000
92.192	339.890	440.000
92.362	339.919	440.000
91.981	340.424	440.000
89.737	340.077	440.000
271.559	216.439	441.000
272.605	214.884	441.000
209.563	454.267	442.000
210.338	454.281	442.000
[truncated: 21,689 more rows]
