# Supplementary material for: The transpeptidase PBP2 governs initial localization and activity of the major cell-wall synthesis machinery in E. coli
Source: eLife. 2020 Feb 20;9:e50629. doi: 10.7554/eLife.50629 (PMC7089770; doi:10.7554/eLife.50629)
Supplement: Source data 1. [file elife-50629-data1.zip › data/fast/PAmCherry/WT_3.txt]

X Y ID
340.140	197.272	1.000
340.646	197.559	1.000
340.839	197.176	1.000
340.332	197.493	1.000
340.901	197.506	1.000
341.246	197.495	1.000
341.352	197.592	1.000
340.412	197.600	1.000
341.146	197.344	1.000
340.843	197.186	1.000
362.245	262.653	2.000
361.818	262.242	2.000
362.448	259.407	2.000
360.323	259.878	2.000
332.387	300.027	3.000
332.492	300.462	3.000
332.394	300.587	3.000
331.685	300.364	3.000
332.452	300.109	3.000
649.173	251.690	4.000
649.569	252.122	4.000
648.782	251.594	4.000
256.767	330.391	5.000
256.961	330.557	5.000
15.605	121.572	6.000
15.022	120.914	6.000
311.524	319.398	7.000
310.744	319.469	7.000
308.660	318.136	7.000
307.118	319.120	7.000
359.774	260.266	8.000
362.323	260.024	8.000
362.586	260.705	8.000
402.125	276.185	9.000
400.899	276.518	9.000
15.854	121.420	10.000
16.046	121.651	10.000
14.971	120.448	10.000
6.628	248.782	11.000
6.774	248.850	11.000
6.799	248.941	11.000
6.368	248.476	11.000
6.587	248.364	11.000
6.372	249.100	11.000
6.483	248.716	11.000
6.594	249.073	11.000
6.609	248.949	11.000
6.502	249.135	11.000
6.609	248.849	11.000
6.373	248.743	11.000
6.582	248.892	11.000
5.763	249.106	11.000
6.701	248.970	11.000
6.854	249.032	11.000
6.878	248.668	11.000
6.381	248.700	11.000
6.681	248.638	11.000
6.201	248.726	11.000
5.500	249.207	11.000
6.207	249.746	11.000
15.914	119.559	12.000
16.656	120.910	12.000
17.258	120.597	12.000
16.595	121.744	12.000
17.474	120.900	12.000
18.309	120.435	12.000
17.294	121.598	12.000
340.829	197.634	13.000
340.945	197.182	13.000
340.227	197.665	13.000
340.599	197.522	13.000
340.692	197.850	13.000
340.381	197.596	13.000
340.777	197.949	13.000
340.516	196.818	13.000
340.819	197.837	13.000
340.934	197.979	13.000
437.198	264.230	14.000
437.067	264.269	14.000
436.027	264.529	14.000
332.108	300.707	15.000
332.065	300.465	15.000
328.685	206.101	16.000
329.061	206.273	16.000
281.071	243.004	17.000
280.859	243.334	17.000
469.310	261.957	18.000
471.067	261.450	18.000
471.628	259.949	18.000
469.906	257.044	18.000
470.128	257.146	18.000
471.353	256.149	18.000
471.575	255.881	18.000
470.207	255.669	18.000
470.610	255.536	18.000
359.954	266.842	19.000
359.383	265.911	19.000
360.320	265.051	19.000
361.796	265.183	19.000
361.770	265.481	19.000
361.157	264.450	19.000
362.134	263.526	19.000
361.868	261.165	19.000
361.642	260.766	19.000
361.688	261.663	19.000
360.638	260.346	19.000
361.311	261.428	19.000
361.272	262.652	19.000
308.958	316.079	20.000
309.318	315.359	20.000
309.854	316.004	20.000
308.930	315.864	20.000
620.940	294.066	21.000
621.213	293.809	21.000
621.240	293.580	21.000
332.249	300.775	22.000
332.561	300.296	22.000
332.629	300.888	22.000
332.474	300.693	22.000
332.445	300.009	22.000
332.766	300.505	22.000
332.357	300.741	22.000
280.262	240.623	23.000
281.974	241.680	23.000
329.308	257.954	24.000
330.615	257.200	24.000
524.482	329.696	25.000
524.272	329.434	25.000
363.156	192.253	26.000
365.160	193.129	26.000
364.016	193.200	26.000
363.177	194.721	26.000
362.470	195.067	26.000
361.317	196.114	26.000
340.723	197.373	27.000
340.899	197.220	27.000
340.851	197.373	27.000
340.934	197.549	27.000
621.418	293.816	28.000
621.293	294.114	28.000
621.263	294.201	28.000
621.257	294.162	28.000
524.817	329.804	29.000
524.443	329.403	29.000
524.531	329.938	29.000
524.517	329.175	29.000
333.119	300.385	30.000
332.649	300.539	30.000
332.337	300.441	30.000
332.058	300.840	30.000
332.163	300.406	30.000
332.239	300.358	30.000
332.279	300.354	30.000
332.337	300.117	30.000
332.596	300.434	30.000
332.622	300.105	30.000
472.943	252.715	31.000
472.983	254.204	31.000
473.540	254.578	31.000
473.727	256.760	31.000
308.110	313.736	32.000
308.394	315.537	32.000
310.638	315.967	32.000
360.821	260.899	33.000
361.373	260.487	33.000
402.613	274.795	34.000
403.120	273.874	34.000
471.886	255.106	35.000
472.340	254.885	35.000
473.233	255.108	35.000
471.857	257.160	35.000
472.109	255.422	35.000
402.202	272.716	36.000
401.976	272.358	36.000
401.640	273.302	36.000
309.679	316.823	37.000
310.996	317.285	37.000
331.991	300.554	38.000
331.928	300.053	38.000
332.678	300.241	39.000
332.357	300.498	39.000
308.808	315.213	40.000
306.730	314.910	40.000
306.556	315.412	40.000
306.432	313.977	40.000
552.227	300.799	41.000
552.246	301.513	41.000
621.325	293.794	42.000
621.274	294.089	42.000
620.977	294.087	42.000
332.444	300.499	43.000
332.022	299.773	43.000
332.397	300.341	43.000
332.209	300.184	43.000
332.239	300.721	43.000
332.469	299.992	43.000
332.465	300.667	43.000
332.481	300.089	43.000
332.358	300.324	43.000
367.702	201.294	44.000
367.797	200.717	44.000
368.779	201.569	44.000
370.755	200.856	44.000
369.764	202.953	44.000
304.918	314.281	45.000
303.818	315.089	45.000
621.227	293.597	46.000
621.297	294.710	46.000
332.722	300.296	47.000
332.171	300.383	47.000
232.653	167.905	48.000
234.189	168.654	48.000
527.252	323.867	49.000
527.613	322.735	49.000
656.825	185.346	50.000
657.385	185.698	50.000
332.431	300.088	51.000
333.029	300.312	51.000
332.394	300.419	51.000
332.536	300.315	51.000
527.904	323.338	52.000
528.374	325.159	52.000
329.389	257.315	53.000
329.365	258.383	53.000
591.288	265.438	54.000
591.199	263.790	54.000
366.644	199.972	55.000
364.439	198.564	55.000
364.441	196.699	55.000
366.224	197.911	55.000
621.060	294.478	56.000
621.346	293.973	56.000
234.875	171.559	57.000
234.391	169.997	57.000
362.936	196.260	58.000
361.611	193.618	58.000
363.372	192.171	58.000
362.789	192.015	58.000
361.199	191.877	58.000
362.264	189.878	58.000
621.490	294.916	59.000
621.171	294.662	59.000
621.172	294.951	60.000
621.705	294.440	60.000
621.723	294.689	60.000
621.351	294.876	60.000
621.130	293.927	60.000
321.441	317.871	61.000
322.388	317.095	61.000
332.338	300.253	62.000
332.559	300.031	62.000
332.311	300.398	62.000
332.250	300.606	62.000
332.266	300.076	62.000
332.111	300.126	62.000
332.460	300.743	62.000
332.388	300.331	62.000
331.886	300.245	62.000
332.187	300.374	62.000
331.859	300.332	62.000
332.029	300.149	62.000
332.680	300.711	62.000
332.523	300.553	62.000
332.304	300.915	62.000
332.337	301.017	62.000
332.346	300.905	62.000
332.284	300.962	62.000
332.305	300.953	62.000
332.286	300.926	62.000
332.160	301.212	62.000
332.210	300.660	62.000
332.173	301.044	62.000
332.044	301.248	62.000
332.572	300.992	62.000
332.125	301.266	62.000
332.268	300.917	62.000
332.332	301.033	62.000
332.622	300.760	62.000
332.079	301.110	62.000
332.405	301.074	62.000
332.357	301.141	62.000
332.072	301.076	62.000
326.287	318.547	63.000
326.497	319.270	63.000
327.323	318.652	63.000
332.335	301.254	64.000
332.573	300.884	64.000
332.077	301.101	64.000
331.354	320.786	65.000
332.224	319.182	65.000
332.365	317.913	65.000
331.900	318.784	65.000
464.111	204.594	66.000
463.366	206.219	66.000
350.492	256.638	67.000
351.758	256.038	67.000
352.573	255.947	67.000
352.738	256.423	67.000
352.476	255.870	67.000
352.870	255.777	67.000
352.110	255.364	67.000
327.810	198.653	68.000
327.641	198.634	68.000
326.922	198.782	68.000
351.906	256.281	69.000
351.653	255.452	69.000
351.844	253.839	69.000
353.551	252.769	69.000
353.249	250.527	69.000
351.969	252.150	69.000
352.018	254.223	69.000
352.008	254.082	69.000
349.312	252.338	69.000
348.733	253.224	69.000
350.863	251.882	69.000
352.444	250.846	69.000
351.733	250.488	69.000
349.149	251.374	69.000
350.565	251.080	69.000
332.823	300.334	70.000
332.861	300.614	70.000
333.254	300.641	70.000
332.498	300.716	70.000
332.487	300.639	70.000
332.751	300.947	70.000
149.638	293.059	71.000
149.616	293.856	71.000
148.246	295.210	71.000
149.039	295.712	71.000
148.099	295.419	71.000
148.373	295.551	71.000
528.791	319.817	72.000
529.277	319.199	72.000
530.187	316.522	72.000
332.663	300.651	73.000
332.347	300.765	73.000
587.986	267.264	74.000
586.924	265.167	74.000
530.344	316.662	75.000
531.257	316.770	75.000
587.372	267.326	76.000
588.772	269.993	76.000
326.937	210.786	77.000
326.523	210.140	77.000
621.422	294.301	78.000
621.384	294.265	78.000
621.238	294.255	78.000
148.305	295.709	79.000
149.499	294.937	79.000
149.367	295.186	79.000
150.298	294.452	79.000
150.361	293.503	79.000
149.595	294.260	79.000
588.665	275.305	80.000
588.133	275.749	80.000
332.867	300.580	81.000
332.638	300.230	81.000
332.592	300.815	82.000
332.971	300.788	82.000
332.304	300.967	82.000
332.518	300.804	82.000
332.517	301.292	82.000
332.453	300.494	82.000
332.165	300.834	82.000
332.027	300.604	82.000
332.911	300.527	82.000
332.434	300.492	82.000
332.382	300.780	82.000
332.124	300.815	82.000
332.938	300.456	82.000
332.413	300.645	82.000
332.339	300.637	82.000
332.597	300.604	82.000
332.542	301.008	82.000
332.350	300.999	82.000
332.442	300.552	82.000
332.236	300.687	82.000
332.395	300.630	82.000
332.719	300.962	82.000
589.125	266.158	83.000
587.181	267.980	83.000
150.146	290.801	84.000
150.402	291.152	84.000
150.188	291.138	85.000
149.973	291.200	85.000
149.816	291.102	85.000
150.624	291.954	85.000
150.435	291.757	85.000
150.113	291.402	85.000
150.254	291.916	85.000
210.558	299.297	86.000
210.036	299.134	86.000
210.178	298.919	86.000
210.132	298.924	86.000
331.537	259.706	87.000
330.992	258.247	87.000
331.562	258.042	87.000
331.900	259.485	87.000
150.115	291.571	88.000
150.655	291.734	88.000
150.340	291.883	88.000
150.540	291.995	88.000
209.047	296.219	89.000
208.455	296.015	89.000
209.236	296.061	89.000
208.848	296.069	89.000
210.073	296.200	89.000
208.939	296.196	89.000
208.927	296.989	89.000
209.252	296.327	89.000
210.153	297.042	89.000
209.832	296.963	89.000
211.052	296.309	89.000
211.175	296.895	89.000
210.825	297.355	89.000
210.294	297.962	89.000
209.405	297.893	89.000
208.971	297.649	89.000
209.237	296.256	89.000
209.663	295.826	89.000
210.681	295.948	89.000
329.340	179.219	90.000
329.347	179.258	90.000
330.651	260.237	91.000
331.939	260.317	91.000
332.104	300.724	92.000
332.864	300.489	92.000
332.216	300.837	92.000
332.241	300.727	92.000
332.021	300.366	92.000
332.583	300.642	92.000
332.012	301.183	92.000
332.501	301.333	92.000
332.738	300.501	92.000
266.436	319.316	93.000
266.169	319.740	93.000
627.206	207.221	94.000
628.336	206.965	94.000
628.192	207.511	94.000
422.723	288.664	95.000
423.005	288.424	95.000
422.987	288.758	95.000
422.281	288.414	95.000
422.773	288.401	95.000
422.615	288.861	95.000
422.845	288.882	95.000
423.023	288.640	95.000
422.538	288.726	95.000
422.559	286.637	95.000
421.623	287.300	95.000
266.067	319.636	96.000
266.359	320.217	96.000
266.469	319.311	96.000
374.278	200.082	97.000
374.307	199.842	97.000
374.710	200.573	97.000
378.763	202.254	97.000
379.013	206.503	97.000
165.615	259.628	98.000
166.561	257.928	98.000
247.531	342.657	99.000
248.727	341.636	99.000
248.540	341.624	99.000
264.020	319.146	100.000
263.027	319.451	100.000
263.928	318.861	100.000
264.800	320.081	100.000
263.676	319.616	100.000
199.240	279.555	101.000
199.412	279.572	101.000
199.838	278.945	101.000
199.463	279.909	101.000
200.322	279.547	101.000
500.613	271.025	102.000
500.523	271.248	102.000
500.766	270.650	102.000
247.653	341.613	103.000
247.430	340.002	103.000
247.106	338.958	103.000
640.623	207.618	104.000
639.122	206.540	104.000
262.778	321.110	105.000
262.684	322.343	105.000
500.670	270.579	106.000
501.166	270.768	106.000
500.790	270.801	106.000
500.965	269.968	106.000
500.221	270.118	106.000
500.240	270.688	106.000
500.301	270.951	106.000
499.972	271.130	106.000
500.180	271.388	106.000
364.951	329.204	107.000
364.291	327.812	107.000
364.803	327.096	107.000
641.454	205.436	108.000
641.440	204.879	108.000
548.059	331.876	109.000
549.051	332.405	109.000
549.240	333.195	109.000
365.081	326.297	110.000
364.582	325.553	110.000
364.572	324.102	110.000
365.827	323.432	110.000
367.405	322.241	110.000
314.720	195.064	111.000
315.190	193.497	111.000
641.620	205.923	112.000
639.684	205.048	112.000
638.162	204.201	112.000
637.641	203.647	112.000
638.232	203.553	112.000
637.876	203.545	112.000
635.924	203.883	112.000
424.906	288.236	113.000
424.512	290.432	113.000
425.722	290.267	113.000
426.588	289.300	113.000
198.822	296.176	114.000
199.244	296.111	114.000
198.589	296.072	114.000
199.167	296.202	114.000
625.028	200.022	115.000
625.394	201.044	115.000
624.290	201.932	115.000
625.768	202.064	115.000
332.426	300.807	116.000
331.907	301.085	116.000
332.291	300.890	116.000
550.138	332.443	117.000
550.063	333.401	117.000
550.290	331.539	117.000
548.510	331.087	117.000
548.636	332.198	117.000
549.032	332.076	117.000
549.361	331.275	117.000
547.817	331.050	117.000
547.810	331.368	117.000
548.538	331.689	117.000
539.120	315.592	118.000
539.500	315.474	118.000
540.987	313.165	118.000
540.918	312.783	118.000
541.516	314.450	118.000
541.956	314.256	118.000
198.837	296.021	119.000
198.851	296.228	119.000
198.835	296.069	119.000
199.037	296.021	119.000
199.007	296.379	119.000
426.861	290.442	120.000
427.510	289.383	120.000
427.036	289.125	120.000
426.359	288.260	120.000
332.320	300.690	121.000
332.739	300.913	121.000
332.551	300.780	121.000
332.573	300.289	121.000
366.567	323.943	122.000
366.527	323.625	122.000
366.490	325.045	122.000
539.879	315.495	123.000
539.632	315.079	123.000
199.274	296.221	124.000
199.215	296.247	124.000
198.696	295.917	124.000
199.291	296.251	124.000
199.422	296.142	124.000
332.398	300.496	125.000
332.552	300.727	125.000
331.851	301.221	125.000
332.847	301.068	125.000
332.179	300.955	125.000
331.970	301.705	125.000
332.459	301.002	125.000
546.278	330.852	126.000
545.649	330.699	126.000
546.132	332.052	126.000
545.196	331.217	126.000
320.921	249.299	127.000
321.498	251.122	127.000
367.838	298.120	128.000
368.389	297.678	128.000
542.132	317.791	129.000
542.861	317.192	129.000
543.266	317.744	129.000
373.118	199.573	130.000
374.099	199.504	130.000
619.208	220.408	131.000
617.391	220.569	131.000
248.764	307.760	132.000
248.956	307.922	132.000
544.350	327.529	133.000
544.474	329.863	133.000
543.240	330.109	133.000
486.871	287.801	134.000
486.375	287.809	134.000
487.772	286.701	134.000
541.739	331.407	135.000
541.977	330.817	135.000
542.355	330.552	135.000
543.329	330.557	135.000
542.822	329.106	135.000
541.387	328.053	135.000
540.237	328.067	135.000
361.169	322.372	136.000
362.621	322.794	136.000
474.369	302.841	137.000
475.018	303.210	137.000
476.654	302.067	137.000
476.494	303.059	137.000
475.830	302.198	137.000
476.666	302.158	137.000
476.702	302.798	137.000
485.425	286.918	138.000
484.863	286.671	138.000
484.220	286.438	138.000
485.147	286.229	138.000
484.739	285.753	138.000
484.281	285.123	138.000
332.613	300.714	139.000
332.538	300.413	139.000
332.551	300.190	140.000
332.730	300.750	140.000
332.045	300.693	141.000
332.789	299.716	141.000
313.891	322.122	142.000
313.872	321.867	142.000
359.406	319.217	143.000
362.040	318.773	143.000
361.634	318.908	143.000
362.446	318.091	143.000
485.285	285.540	144.000
485.643	285.891	144.000
332.464	300.560	145.000
332.773	300.664	145.000
332.536	300.795	145.000
332.291	300.753	145.000
332.606	300.737	145.000
332.752	300.777	145.000
362.971	315.583	146.000
363.707	315.685	146.000
363.262	314.162	147.000
362.365	314.725	147.000
359.786	316.289	147.000
360.648	316.260	147.000
359.488	315.155	147.000
332.783	300.501	148.000
332.184	300.650	148.000
332.372	300.444	148.000
332.503	301.253	148.000
332.625	300.736	148.000
332.477	300.158	148.000
333.116	300.422	149.000
332.258	300.379	149.000
518.143	267.013	150.000
517.759	267.514	150.000
261.056	311.860	151.000
261.978	312.234	151.000
253.087	248.656	152.000
253.098	250.148	152.000
156.844	240.917	153.000
158.352	240.012	153.000
159.723	240.482	153.000
160.959	240.789	153.000
159.074	240.578	153.000
159.268	240.699	153.000
163.367	239.933	153.000
166.402	238.611	153.000
166.683	237.179	153.000
167.015	236.733	153.000
263.227	250.489	154.000
258.418	250.842	154.000
258.992	248.386	154.000
538.301	319.087	155.000
540.789	317.867	155.000
261.808	313.709	156.000
261.864	311.310	156.000
542.775	317.557	157.000
542.812	317.219	157.000
518.325	186.371	158.000
518.313	186.019	158.000
518.038	185.948	158.000
518.270	186.110	158.000
518.387	185.431	158.000
484.721	284.428	159.000
483.725	285.265	159.000
484.443	286.023	159.000
484.670	285.688	159.000
485.326	285.306	159.000
549.780	311.697	160.000
549.202	312.361	160.000
356.526	210.505	161.000
356.611	210.559	161.000
601.182	246.652	162.000
602.100	247.664	162.000
354.803	253.415	163.000
357.832	251.261	163.000
356.475	250.621	163.000
356.789	249.684	163.000
647.404	197.550	164.000
646.327	197.723	164.000
646.098	197.470	164.000
645.538	196.412	164.000
356.471	209.861	165.000
356.143	210.455	165.000
356.838	209.609	165.000
600.283	248.363	166.000
597.931	248.447	166.000
597.529	250.127	166.000
598.708	248.571	166.000
646.015	197.050	167.000
646.521	197.613	167.000
647.642	198.602	167.000
646.893	198.517	167.000
647.392	197.445	167.000
647.834	198.028	167.000
646.822	197.469	167.000
356.776	210.375	168.000
357.484	210.036	168.000
356.543	210.297	168.000
356.377	210.169	168.000
356.486	210.047	168.000
485.633	282.933	169.000
485.062	282.724	169.000
484.161	283.531	169.000
483.738	283.948	169.000
482.270	284.010	169.000
482.369	282.425	169.000
481.655	283.413	169.000
481.518	284.889	169.000
483.334	284.600	169.000
482.577	283.805	169.000
480.976	283.359	169.000
480.533	283.480	169.000
480.895	283.342	169.000
481.662	284.776	169.000
482.287	286.164	169.000
481.597	286.701	169.000
600.841	244.009	170.000
601.204	242.967	170.000
647.204	197.095	171.000
646.934	196.303	171.000
647.265	195.334	171.000
646.913	196.317	171.000
646.634	196.454	171.000
600.012	243.037	172.000
598.695	244.036	172.000
319.782	247.726	173.000
320.650	247.021	173.000
480.272	285.899	174.000
479.936	286.247	174.000
372.729	290.914	175.000
375.479	289.209	175.000
376.177	290.394	175.000
375.871	291.302	175.000
332.417	300.534	176.000
332.555	300.203	176.000
144.486	292.568	177.000
144.007	292.032	177.000
374.209	291.004	178.000
375.780	290.351	178.000
320.981	248.466	179.000
320.303	248.933	179.000
474.464	321.562	180.000
474.239	320.727	180.000
474.957	320.660	180.000
476.150	320.212	180.000
475.668	319.268	180.000
476.026	319.243	180.000
657.106	186.016	181.000
657.351	185.914	181.000
328.712	210.929	182.000
327.976	210.605	182.000
475.955	320.413	183.000
476.053	321.376	183.000
474.917	321.514	183.000
580.608	286.923	184.000
580.200	286.140	184.000
581.259	286.320	184.000
473.696	323.841	185.000
473.649	323.203	185.000
473.420	322.584	185.000
473.805	322.327	185.000
473.380	322.314	185.000
165.579	271.652	186.000
168.186	273.604	186.000
332.646	300.411	187.000
332.573	300.512	187.000
331.004	292.390	188.000
329.562	291.081	188.000
581.991	287.361	189.000
582.964	286.140	189.000
582.438	286.286	189.000
581.782	287.723	189.000
581.771	287.706	189.000
582.008	287.772	189.000
581.268	288.138	189.000
578.797	288.805	189.000
577.957	288.327	189.000
577.754	289.719	189.000
163.896	273.202	190.000
161.517	272.126	190.000
146.298	291.023	191.000
145.166	291.087	191.000
144.559	291.457	191.000
143.243	291.694	191.000
325.229	204.828	192.000
325.561	204.803	192.000
325.762	204.847	192.000
325.580	204.908	192.000
325.535	204.995	192.000
325.504	205.183	192.000
325.992	204.908	192.000
325.615	205.009	192.000
325.264	204.929	192.000
162.305	270.880	193.000
162.941	271.353	193.000
253.210	250.478	194.000
251.538	250.122	194.000
291.422	302.902	195.000
291.652	302.223	195.000
293.047	304.276	195.000
358.901	206.480	196.000
359.084	205.961	196.000
358.576	205.764	196.000
356.911	204.889	196.000
473.685	323.375	197.000
473.314	324.449	197.000
291.609	164.399	198.000
291.186	164.528	198.000
291.025	164.116	198.000
291.924	163.833	198.000
480.133	292.915	199.000
479.680	292.754	199.000
143.274	291.816	200.000
141.891	292.980	200.000
141.687	293.163	200.000
143.024	293.328	200.000
143.309	295.759	200.000
473.198	323.786	201.000
472.176	322.634	201.000
473.885	322.602	201.000
473.222	322.605	201.000
144.086	63.532	202.000
143.863	63.141	202.000
143.022	62.502	202.000
143.170	61.308	202.000
650.007	197.311	203.000
650.425	196.717	203.000
162.496	273.313	204.000
160.361	274.889	204.000
293.307	164.987	205.000
293.564	164.968	205.000
326.171	289.612	206.000
326.406	290.711	206.000
325.745	291.940	206.000
325.412	291.321	206.000
325.715	292.305	206.000
454.242	248.675	207.000
454.238	248.340	207.000
324.299	292.942	208.000
324.505	294.164	208.000
465.739	293.056	209.000
466.139	293.696	209.000
323.770	296.045	210.000
322.158	295.283	210.000
331.952	300.031	211.000
332.406	299.926	211.000
332.037	300.640	212.000
332.052	299.791	212.000
445.385	205.595	213.000
445.945	205.161	213.000
446.650	205.808	214.000
447.506	205.772	214.000
448.514	204.446	214.000
448.873	204.602	214.000
448.811	204.366	214.000
448.947	204.844	214.000
448.970	205.073	215.000
447.777	206.229	215.000
448.566	206.813	215.000
448.429	206.712	215.000
447.772	205.067	215.000
447.180	203.865	215.000
447.639	204.943	215.000
447.650	205.508	215.000
447.194	206.719	215.000
584.980	284.445	216.000
584.132	285.921	216.000
583.046	286.214	217.000
583.249	286.027	217.000
583.864	285.203	217.000
583.990	282.139	217.000
582.712	280.610	217.000
581.098	279.929	217.000
579.795	280.060	217.000
580.757	279.439	217.000
579.582	280.747	217.000
332.392	300.607	218.000
332.599	300.485	218.000
604.239	261.816	219.000
604.332	260.061	219.000
332.364	300.412	220.000
332.306	300.425	220.000
331.558	301.062	220.000
610.616	263.422	221.000
608.117	263.749	221.000
609.469	264.211	221.000
611.534	263.153	221.000
332.468	300.541	222.000
332.576	300.207	222.000
332.589	300.416	222.000
331.912	300.407	222.000
331.928	300.622	222.000
331.644	300.864	222.000
332.404	300.591	222.000
332.585	300.820	222.000
343.877	278.601	223.000
342.388	278.329	223.000
582.495	277.613	224.000
583.019	277.451	224.000
582.746	277.401	224.000
428.621	261.704	225.000
430.172	261.678	225.000
429.523	263.123	225.000
332.112	300.732	226.000
332.663	299.899	226.000
584.436	274.122	227.000
582.679	274.062	227.000
582.000	272.803	227.000
429.747	262.187	228.000
429.304	263.876	228.000
430.887	264.701	228.000
431.373	267.225	228.000
433.059	267.625	228.000
404.448	235.098	229.000
405.729	232.972	229.000
585.728	280.405	230.000
584.642	280.977	230.000
583.899	279.474	230.000
583.700	277.815	230.000
584.480	275.417	230.000
584.836	274.470	230.000
331.914	300.717	231.000
332.756	301.044	231.000
276.509	96.457	232.000
276.768	96.277	232.000
511.154	269.471	233.000
510.719	270.086	233.000
510.791	270.581	233.000
511.032	270.022	233.000
509.763	270.482	233.000
404.305	234.338	234.000
402.415	233.179	234.000
467.315	280.563	235.000
467.132	281.189	235.000
331.016	170.663	236.000
332.315	170.818	236.000
459.338	266.016	237.000
459.760	265.684	237.000
460.985	267.647	237.000
461.126	267.124	237.000
141.740	58.871	238.000
141.368	59.263	238.000
141.588	58.970	238.000
141.460	59.040	238.000
141.537	59.157	238.000
141.451	59.005	238.000
141.750	58.873	238.000
142.017	59.124	238.000
331.535	169.961	239.000
332.528	171.482	239.000
332.523	171.748	239.000
333.299	170.994	239.000
333.705	170.750	239.000
333.097	171.563	239.000
276.434	97.645	240.000
276.070	96.407	240.000
274.254	96.101	240.000
403.748	239.149	241.000
403.757	238.683	241.000
461.054	267.847	242.000
460.743	267.976	242.000
521.431	289.029	243.000
520.112	288.968	243.000
520.222	289.497	243.000
520.255	289.083	243.000
520.421	289.306	243.000
520.262	289.640	243.000
520.994	290.201	243.000
301.461	297.292	244.000
302.992	297.180	244.000
302.658	299.181	244.000
302.055	298.896	244.000
301.849	298.789	244.000
300.283	298.604	244.000
300.237	297.969	244.000
529.496	224.641	245.000
529.286	223.001	245.000
529.625	223.344	245.000
529.799	223.561	245.000
332.190	170.321	246.000
332.598	170.916	246.000
332.394	171.260	246.000
141.875	59.057	247.000
141.725	59.162	247.000
141.814	58.873	247.000
141.904	58.969	247.000
141.860	59.062	247.000
141.887	58.908	247.000
340.277	206.969	248.000
339.696	206.079	248.000
510.787	273.014	249.000
510.648	272.536	249.000
510.231	271.508	249.000
339.642	196.762	250.000
340.121	196.646	250.000
529.107	224.748	251.000
529.102	225.643	251.000
529.605	226.285	251.000
529.237	226.831	251.000
340.293	195.976	252.000
340.322	197.262	252.000
339.526	196.948	252.000
340.320	196.451	252.000
340.094	197.079	252.000
331.052	168.517	253.000
331.816	168.962	253.000
330.962	170.343	253.000
330.245	170.078	253.000
328.725	170.937	253.000
296.747	298.624	254.000
296.352	298.026	254.000
297.530	298.987	254.000
297.885	300.251	254.000
297.206	299.162	254.000
296.913	300.013	254.000
296.510	301.589	254.000
294.086	300.923	254.000
293.769	299.521	254.000
293.121	301.014	254.000
292.690	302.241	254.000
291.461	302.967	254.000
289.397	301.863	254.000
286.616	300.785	254.000
287.061	298.138	254.000
510.670	270.790	255.000
509.847	270.614	255.000
510.811	271.238	255.000
340.312	196.538	256.000
340.031	196.102	256.000
510.662	271.457	257.000
511.712	272.692	257.000
512.801	272.959	257.000
513.749	273.381	257.000
329.103	169.647	258.000
329.502	169.802	258.000
328.987	169.267	258.000
329.203	169.314	258.000
329.649	169.103	258.000
330.068	169.905	258.000
330.343	169.777	258.000
331.205	169.597	258.000
330.359	168.526	258.000
330.366	168.468	258.000
331.009	169.836	258.000
330.922	170.665	258.000
330.989	169.398	258.000
480.439	308.560	259.000
480.667	308.569	259.000
430.167	233.901	260.000
433.597	236.736	260.000
480.591	308.391	261.000
480.600	308.618	261.000
480.631	308.537	261.000
480.614	308.742	261.000
480.627	308.340	261.000
480.711	308.641	261.000
480.739	308.516	261.000
480.748	308.295	261.000
480.642	308.643	261.000
480.722	308.551	261.000
181.110	293.900	262.000
181.263	294.137	262.000
181.428	293.368	262.000
388.061	326.608	263.000
388.772	326.185	263.000
387.387	326.759	263.000
178.927	293.156	264.000
177.884	292.361	264.000
178.132	291.811	264.000
177.267	289.741	264.000
176.514	291.761	265.000
177.516	290.888	265.000
326.955	198.864	266.000
326.893	197.372	266.000
333.145	214.849	267.000
333.556	215.383	267.000
333.068	214.263	267.000
333.105	214.984	267.000
332.833	214.752	267.000
332.982	215.167	267.000
328.826	207.102	268.000
328.975	207.181	268.000
328.571	206.844	268.000
627.230	162.488	269.000
627.068	163.156	269.000
627.077	162.786	269.000
340.967	198.357	270.000
340.735	196.913	270.000
405.353	237.344	271.000
407.067	237.290	271.000
407.659	236.077	271.000
175.406	291.223	272.000
175.666	292.460	272.000
178.022	291.889	273.000
179.346	290.393	273.000
179.122	292.685	274.000
177.583	292.856	274.000
177.601	292.377	274.000
421.232	311.318	275.000
418.127	313.813	275.000
417.233	315.014	276.000
419.431	314.546	276.000
177.206	290.161	277.000
177.083	292.832	277.000
328.929	191.494	278.000
327.942	191.321	278.000
482.175	301.390	279.000
482.458	302.032	279.000
482.984	303.178	279.000
626.572	168.363	280.000
626.579	169.129	280.000
406.534	232.915	281.000
405.583	233.179	281.000
406.708	233.799	281.000
483.661	281.307	282.000
483.275	281.719	282.000
409.635	234.392	283.000
408.940	234.139	283.000
396.350	236.272	284.000
396.835	236.505	284.000
397.016	236.438	284.000
396.954	236.436	284.000
397.071	236.164	284.000
396.634	236.352	284.000
396.789	235.882	284.000
397.327	236.725	285.000
396.605	236.600	285.000
396.320	236.646	285.000
480.229	279.565	286.000
479.374	280.416	286.000
478.704	281.069	287.000
479.256	280.597	287.000
480.369	281.831	288.000
479.572	282.113	288.000
479.961	282.516	288.000
480.321	283.253	288.000
330.620	212.145	289.000
330.242	212.240	289.000
330.265	212.472	289.000
330.980	211.929	289.000
444.613	256.138	290.000
446.100	255.193	290.000
445.220	255.615	290.000
445.241	255.159	290.000
332.637	209.877	291.000
333.581	208.954	291.000
333.311	209.862	291.000
333.509	210.473	291.000
486.319	300.721	292.000
486.634	299.801	292.000
332.584	208.829	293.000
333.049	208.370	293.000
333.578	207.996	293.000
333.888	208.944	293.000
334.429	208.132	293.000
333.931	209.003	293.000
333.407	208.992	293.000
408.101	232.956	294.000
406.586	234.116	294.000
406.135	236.996	294.000
333.750	209.080	295.000
334.080	209.311	295.000
332.986	208.943	295.000
333.764	207.732	295.000
407.298	234.545	296.000
407.295	233.922	296.000
407.423	233.981	296.000
408.817	234.425	296.000
409.337	235.779	296.000
409.084	235.283	296.000
397.240	235.895	297.000
396.927	235.895	297.000
341.099	206.982	298.000
341.548	206.749	298.000
341.431	206.680	298.000
341.759	206.270	298.000
341.633	206.984	298.000
153.662	68.987	299.000
152.543	70.022	299.000
330.402	191.468	300.000
329.271	191.500	300.000
150.352	71.038	301.000
149.859	70.376	301.000
150.391	68.423	301.000
332.149	300.625	302.000
332.344	300.765	302.000
327.972	191.441	303.000
328.284	191.485	303.000
341.537	206.538	304.000
341.634	206.257	304.000
396.678	235.989	305.000
396.720	236.093	305.000
396.783	235.658	306.000
396.749	236.264	306.000
397.281	235.870	307.000
397.132	235.828	307.000
396.981	235.501	307.000
397.020	235.485	307.000
397.101	235.866	307.000
332.058	299.804	308.000
331.972	300.859	308.000
331.783	300.485	309.000
331.847	299.990	309.000
332.310	300.556	309.000
159.816	77.180	310.000
160.834	76.630	310.000
161.226	76.920	310.000
161.263	77.032	310.000
332.610	215.945	311.000
331.349	214.849	311.000
496.685	253.001	312.000
497.050	253.341	312.000
497.380	253.412	312.000
497.434	254.125	312.000
497.411	253.677	312.000
497.813	254.091	312.000
498.304	252.687	312.000
498.632	252.835	312.000
498.415	252.933	312.000
302.285	300.169	313.000
302.830	299.585	313.000
438.689	301.666	314.000
439.089	302.209	314.000
494.686	332.053	315.000
494.562	330.689	315.000
494.227	330.774	315.000
492.824	331.269	315.000
163.128	274.331	316.000
163.507	273.772	316.000
397.098	235.752	317.000
397.021	235.972	317.000
396.891	235.482	317.000
396.933	236.086	317.000
397.136	235.400	317.000
160.530	77.174	318.000
160.686	77.738	318.000
331.215	213.203	319.000
332.849	213.384	319.000
334.903	214.263	319.000
494.284	333.127	320.000
495.833	333.368	320.000
164.555	276.018	321.000
165.055	274.616	321.000
570.289	280.010	322.000
570.663	281.617	322.000
570.431	280.892	322.000
571.001	280.968	322.000
606.379	185.474	323.000
607.436	181.780	323.000
582.096	278.265	324.000
580.735	278.511	324.000
162.316	77.220	325.000
161.443	77.371	325.000
396.616	235.851	326.000
397.284	235.943	326.000
396.736	235.716	326.000
397.108	236.128	326.000
397.090	236.007	326.000
397.124	236.228	326.000
432.541	305.417	327.000
433.666	304.047	327.000
432.353	303.498	327.000
432.777	303.950	327.000
432.896	302.995	327.000
161.759	77.050	328.000
162.799	77.823	328.000
162.620	77.565	328.000
161.831	77.419	328.000
578.719	283.547	329.000
578.377	283.363	329.000
580.712	282.874	329.000
582.487	280.648	329.000
579.616	280.693	329.000
579.645	281.459	329.000
301.462	301.569	330.000
298.806	299.833	330.000
300.423	297.490	330.000
397.462	236.094	331.000
397.208	236.159	331.000
396.908	235.636	331.000
432.818	305.136	332.000
432.680	305.322	332.000
161.002	78.946	333.000
160.836	79.022	333.000
160.079	79.080	333.000
506.727	228.226	334.000
506.801	227.441	334.000
580.884	283.099	335.000
581.953	283.246	335.000
582.448	282.163	335.000
583.471	280.972	335.000
583.053	282.257	335.000
582.634	282.726	335.000
582.445	284.533	335.000
396.800	235.635	336.000
397.071	236.266	336.000
396.805	235.903	336.000
484.964	287.199	337.000
484.003	288.918	337.000
484.686	289.058	337.000
429.732	304.363	338.000
429.544	303.625	338.000
332.542	300.453	339.000
332.209	300.218	339.000
583.272	281.444	340.000
583.164	281.268	340.000
583.477	281.958	340.000
583.012	283.890	340.000
533.875	229.140	341.000
533.642	226.157	341.000
533.954	226.577	341.000
534.019	226.016	341.000
533.308	226.591	341.000
425.694	304.542	342.000
425.506	303.550	342.000
332.139	300.156	343.000
332.098	300.267	343.000
332.151	300.421	343.000
332.247	300.352	343.000
331.818	300.239	343.000
536.072	313.634	344.000
538.775	312.756	344.000
538.095	314.822	344.000
538.798	315.868	344.000
333.690	188.328	345.000
334.190	188.848	345.000
333.957	187.916	345.000
611.357	176.097	346.000
614.012	178.190	346.000
613.435	177.838	346.000
537.770	314.724	347.000
537.356	314.818	347.000
537.588	315.100	347.000
164.037	272.056	348.000
163.250	271.978	348.000
612.355	179.498	349.000
612.672	180.841	349.000
611.319	181.135	349.000
608.150	180.652	349.000
493.057	329.926	350.000
492.799	328.590	350.000
492.356	329.271	350.000
332.432	300.109	351.000
331.779	300.448	351.000
331.892	300.437	351.000
332.388	300.636	351.000
538.628	314.545	352.000
537.957	313.704	352.000
539.196	316.342	352.000
326.613	167.450	353.000
327.735	167.183	353.000
396.734	235.862	354.000
396.708	236.213	354.000
611.861	178.310	355.000
613.202	177.442	355.000
613.652	177.885	355.000
612.595	179.070	355.000
611.990	178.382	355.000
610.721	177.110	355.000
331.703	300.896	356.000
331.907	301.235	356.000
332.113	300.837	356.000
541.343	313.511	357.000
542.935	316.354	357.000
335.016	219.915	358.000
334.926	219.577	358.000
334.321	220.214	358.000
506.831	227.567	359.000
506.148	227.622	359.000
506.292	227.442	359.000
506.609	227.415	359.000
507.205	227.772	359.000
331.900	301.061	360.000
331.712	300.683	360.000
332.392	300.458	360.000
331.600	301.426	360.000
396.861	235.886	361.000
396.442	235.838	361.000
397.170	236.233	361.000
608.507	177.231	362.000
608.939	176.760	362.000
397.049	235.887	363.000
396.577	235.560	363.000
507.184	227.365	364.000
506.542	228.037	364.000
131.272	239.209	365.000
131.512	238.924	365.000
485.572	302.449	366.000
484.952	302.233	366.000
290.569	97.044	367.000
291.274	97.119	367.000
486.595	303.671	368.000
484.015	301.010	368.000
483.420	300.781	368.000
109.343	240.099	369.000
108.989	239.687	369.000
109.522	239.620	369.000
109.485	239.618	369.000
109.553	239.829	369.000
109.140	239.818	369.000
110.186	239.763	369.000
109.569	239.925	369.000
109.482	239.672	369.000
291.048	97.301	370.000
290.795	97.225	370.000
497.386	239.523	371.000
495.912	238.184	371.000
401.525	288.334	372.000
399.615	288.308	372.000
399.848	288.676	372.000
401.429	287.036	372.000
402.481	286.704	372.000
401.681	288.957	372.000
312.114	299.084	373.000
313.385	300.201	373.000
311.649	300.297	373.000
183.103	275.711	374.000
183.648	276.587	374.000
401.715	290.541	375.000
403.860	289.951	375.000
404.338	288.055	375.000
486.823	298.492	376.000
487.216	299.522	376.000
232.459	239.488	377.000
233.042	238.602	377.000
308.694	298.761	378.000
309.376	298.143	378.000
309.124	299.629	378.000
247.078	338.466	379.000
247.446	339.173	379.000
182.288	277.952	380.000
184.311	276.528	380.000
309.536	298.881	381.000
310.784	297.964	381.000
487.295	299.354	382.000
486.055	299.117	382.000
485.635	299.827	382.000
498.016	241.958	383.000
500.210	241.554	383.000
181.532	276.394	384.000
183.434	277.456	384.000
262.925	250.767	385.000
261.925	251.585	385.000
406.274	285.431	386.000
406.390	286.032	386.000
331.794	300.399	387.000
332.261	300.017	387.000
542.458	306.361	388.000
540.067	306.819	388.000
332.239	255.056	389.000
332.099	255.051	389.000
332.183	254.800	389.000
206.667	216.207	390.000
206.667	215.476	390.000
205.651	213.747	390.000
406.359	287.420	391.000
405.417	287.951	391.000
331.930	300.633	392.000
332.830	299.847	392.000
314.602	299.752	393.000
312.901	301.513	393.000
308.769	301.592	393.000
332.201	255.092	394.000
332.390	254.807	394.000
332.438	254.149	394.000
333.182	255.253	394.000
332.197	255.245	394.000
332.632	255.118	394.000
171.817	283.582	395.000
174.805	282.953	395.000
504.539	244.355	396.000
503.115	245.631	396.000
170.796	80.831	397.000
170.046	81.856	397.000
168.915	82.611	397.000
167.390	83.694	397.000
167.407	84.264	397.000
169.079	83.667	397.000
169.427	85.746	397.000
168.398	86.273	397.000
332.205	255.146	398.000
331.868	254.980	398.000
332.263	255.064	398.000
332.491	255.166	398.000
332.910	255.190	398.000
332.306	254.610	398.000
332.331	254.984	398.000
332.398	254.975	398.000
466.147	219.782	399.000
465.813	220.204	399.000
171.039	86.665	400.000
171.038	86.863	400.000
464.919	220.283	401.000
465.890	219.018	401.000
173.116	88.164	402.000
173.404	87.984	402.000
465.278	219.588	403.000
465.007	222.028	403.000
464.788	221.069	403.000
464.929	220.801	403.000
332.423	255.534	404.000
332.515	255.390	404.000
406.528	285.092	405.000
403.953	285.379	405.000
402.697	284.119	405.000
403.545	287.180	406.000
404.370	288.550	406.000
406.928	286.599	407.000
406.560	288.227	407.000
204.634	214.719	408.000
205.102	213.801	408.000
342.267	195.567	409.000
342.120	196.352	409.000
292.203	251.902	410.000
291.957	251.779	410.000
291.392	96.368	411.000
291.211	95.313	411.000
292.047	96.227	411.000
175.847	88.270	412.000
173.246	89.101	412.000
174.887	89.383	412.000
465.533	223.512	413.000
465.116	222.707	413.000
293.308	95.749	414.000
292.011	97.155	414.000
291.208	97.430	414.000
290.455	96.827	414.000
290.758	99.222	414.000
485.900	246.978	415.000
487.082	247.327	415.000
405.399	283.970	416.000
403.839	286.172	416.000
404.337	287.625	416.000
402.594	289.523	416.000
402.911	291.505	416.000
293.409	97.758	417.000
293.342	96.817	417.000
464.674	221.922	418.000
464.036	220.210	418.000
289.383	218.000	419.000
289.916	219.641	419.000
288.830	219.713	419.000
400.049	290.051	420.000
402.795	290.847	420.000
403.530	289.406	420.000
403.280	288.087	420.000
403.200	287.034	420.000
402.518	288.026	420.000
332.362	300.283	421.000
331.720	301.060	421.000
292.201	99.676	422.000
293.737	98.992	422.000
294.319	98.813	422.000
293.105	100.041	422.000
294.533	98.851	422.000
466.017	224.796	423.000
465.976	222.431	423.000
466.007	222.787	423.000
486.224	291.420	424.000
486.083	291.286	424.000
486.062	289.744	424.000
485.819	289.360	424.000
484.877	287.059	425.000
485.432	288.771	425.000
65.150	229.052	426.000
67.737	229.531	426.000
68.865	228.462	426.000
67.674	229.673	426.000
68.446	228.889	426.000
67.295	228.481	426.000
66.017	227.031	426.000
66.629	225.719	426.000
304.233	334.987	427.000
304.860	334.264	427.000
305.647	334.901	427.000
305.057	335.140	427.000
304.690	335.003	427.000
304.535	334.384	427.000
305.742	333.647	427.000
305.512	334.088	427.000
305.270	334.367	427.000
305.737	334.170	427.000
307.476	333.629	427.000
307.597	333.582	427.000
481.035	177.103	428.000
481.320	176.992	428.000
481.073	176.986	428.000
481.222	177.172	428.000
215.890	139.347	429.000
215.684	138.520	429.000
213.563	139.127	429.000
214.453	138.590	429.000
214.752	140.366	429.000
214.757	142.803	429.000
215.316	142.997	429.000
214.688	142.210	429.000
214.625	142.822	429.000
213.714	144.451	429.000
213.135	143.398	429.000
208.769	97.716	430.000
208.542	98.252	430.000
210.621	99.237	430.000
209.803	97.954	430.000
209.757	99.270	430.000
421.535	243.155	431.000
421.941	243.485	431.000
421.546	242.937	431.000
407.417	213.526	432.000
408.340	211.832	432.000
357.963	100.461	433.000
357.915	100.139	433.000
360.013	100.772	433.000
507.183	191.674	434.000
507.803	190.793	434.000
506.354	190.845	434.000
507.354	191.375	434.000
2.078	292.801	435.000
1.807	291.176	435.000
1.418	291.113	435.000
1.889	292.636	435.000
2.880	293.484	435.000
4.116	294.280	435.000
240.970	151.625	436.000
241.334	151.906	436.000
241.336	151.346	436.000
242.765	149.971	436.000
243.232	149.971	436.000
243.210	151.498	436.000
243.054	150.556	436.000
242.705	150.721	436.000
242.660	149.897	436.000
243.653	149.083	436.000
244.535	145.978	436.000
245.531	145.276	436.000
245.151	144.271	436.000
244.263	143.525	436.000
243.367	144.222	436.000
239.814	144.241	436.000
238.509	145.148	436.000
238.174	144.215	436.000
238.124	145.888	436.000
239.019	145.779	436.000
240.152	146.106	436.000
489.309	281.443	437.000
489.396	281.116	437.000
489.001	281.432	437.000
334.005	186.270	438.000
333.194	186.910	438.000
332.645	186.605	438.000
332.123	186.953	438.000
332.981	186.071	438.000
333.583	185.170	438.000
332.742	186.675	438.000
334.059	187.907	438.000
334.948	187.026	438.000
334.475	187.895	438.000
334.044	187.598	438.000
334.262	187.805	438.000
334.805	187.919	438.000
335.043	187.746	438.000
334.922	188.895	438.000
335.211	188.780	438.000
532.553	224.627	439.000
533.272	228.020	439.000
536.001	230.357	439.000
207.729	247.116	440.000
207.805	247.365	440.000
208.422	246.491	440.000
207.223	246.172	440.000
207.952	245.869	440.000
207.753	246.673	440.000
206.523	247.736	440.000
207.918	248.275	440.000
207.385	249.518	440.000
359.378	104.086	441.000
363.411	104.965	441.000
365.345	103.763	441.000
364.808	101.182	441.000
365.450	100.899	441.000
387.536	50.205	442.000
386.646	50.849	442.000
386.919	50.198	442.000
386.272	50.783	442.000
385.380	49.745	442.000
383.943	48.775	442.000
383.264	48.059	442.000
382.826	47.459	442.000
382.407	47.363	442.000
208.266	97.210	443.000
210.689	98.051	443.000
230.412	60.751	444.000
230.668	61.034	444.000
231.589	61.237	444.000
232.155	61.822	444.000
231.522	62.492	444.000
428.651	146.247	445.000
429.096	145.857	445.000
431.167	146.544	445.000
432.767	145.872	445.000
433.319	146.653	445.000
68.332	227.161	446.000
69.968	228.647	446.000
70.611	229.868	446.000
70.504	229.738	446.000
70.383	229.473	446.000
305.693	319.074	447.000
305.498	318.404	447.000
143.816	240.955	448.000
144.470	240.802	448.000
150.740	231.193	449.000
151.442	231.234	449.000
151.137	231.069	449.000
606.750	262.863	450.000
605.928	262.838	450.000
92.612	188.636	451.000
91.707	188.956	451.000
207.993	97.478	452.000
208.208	99.255	452.000
282.034	50.548	453.000
282.011	50.585	453.000
282.003	50.702	453.000
145.141	241.740	454.000
143.587	242.390	454.000
213.005	143.335	455.000
212.856	143.567	455.000
213.162	143.968	455.000
213.820	143.837	455.000
214.263	143.811	455.000
368.338	100.637	456.000
368.817	102.014	456.000
304.921	331.785	457.000
305.159	332.290	457.000
304.124	332.383	457.000
303.517	331.636	457.000
251.539	155.030	458.000
251.768	154.501	458.000
502.317	286.835	459.000
503.368	285.992	459.000
504.071	285.230	459.000
503.367	284.507	459.000
502.782	284.292	459.000
604.690	263.372	460.000
604.006	263.472	460.000
603.914	263.886	460.000
605.642	263.018	460.000
604.207	262.466	460.000
605.444	262.195	460.000
604.234	262.445	460.000
606.623	262.692	460.000
370.370	32.950	461.000
372.153	31.622	461.000
371.234	31.347	461.000
471.991	309.294	462.000
471.975	309.810	462.000
233.389	63.532	463.000
233.122	62.688	463.000
233.079	62.085	463.000
232.917	60.160	463.000
232.143	60.333	463.000
231.921	60.530	463.000
232.385	60.406	463.000
233.131	60.612	463.000
232.084	62.741	463.000
231.009	63.211	463.000
50.577	335.435	464.000
51.303	334.970	464.000
51.110	336.390	464.000
439.236	226.761	465.000
438.738	227.073	465.000
438.649	227.020	465.000
439.015	226.116	465.000
439.094	226.922	465.000
438.884	226.585	465.000
68.473	227.921	466.000
67.876	229.782	466.000
66.934	230.073	466.000
253.160	154.626	467.000
253.560	154.095	467.000
254.832	154.204	467.000
254.774	155.628	467.000
254.419	158.025	467.000
383.436	49.101	468.000
383.430	50.022	468.000
383.304	49.089	468.000
503.069	283.784	469.000
503.888	284.357	469.000
504.156	284.375	469.000
504.617	284.134	469.000
306.932	329.170	470.000
306.840	328.586	470.000
307.048	328.694	470.000
307.028	328.887	470.000
606.606	264.161	471.000
604.471	264.674	471.000
604.535	264.666	471.000
604.502	264.328	471.000
216.736	139.313	472.000
217.484	138.457	472.000
217.845	137.522	472.000
291.735	193.721	473.000
291.957	193.825	473.000
234.976	64.325	474.000
234.437	63.948	474.000
233.723	64.348	474.000
233.443	63.881	474.000
233.214	65.007	474.000
508.298	284.677	475.000
508.302	286.278	475.000
506.132	285.132	475.000
503.902	283.169	475.000
239.266	145.780	476.000
239.015	145.668	476.000
238.701	146.444	476.000
239.888	145.455	476.000
240.728	145.393	476.000
239.167	145.867	476.000
238.879	145.399	476.000
239.346	145.910	476.000
306.700	329.380	477.000
306.511	330.757	477.000
397.918	110.956	478.000
399.962	110.569	478.000
218.851	133.955	479.000
218.087	134.096	479.000
218.814	136.589	479.000
151.288	127.910	480.000
150.567	128.192	480.000
151.011	128.027	480.000
151.127	128.190	480.000
151.628	128.241	480.000
150.201	127.095	480.000
150.913	125.690	480.000
150.590	126.246	480.000
150.358	127.777	480.000
149.254	128.616	480.000
217.225	278.144	481.000
217.080	276.932	481.000
215.478	276.947	481.000
215.934	275.574	481.000
215.735	272.550	481.000
7.000	302.400	482.000
6.236	301.206	482.000
206.879	102.181	483.000
206.788	101.105	483.000
205.894	101.602	483.000
3.832	299.178	484.000
3.876	299.283	484.000
3.813	298.559	484.000
383.805	43.051	485.000
383.773	43.299	485.000
214.946	272.001	486.000
215.114	274.075	486.000
215.247	274.838	486.000
214.912	275.709	486.000
214.927	274.144	486.000
215.442	273.172	486.000
216.631	273.051	486.000
216.087	273.050	486.000
217.489	271.993	486.000
218.429	273.295	486.000
4.428	301.658	487.000
3.720	301.419	487.000
2.902	302.177	487.000
218.424	270.870	488.000
217.793	272.502	488.000
215.656	271.825	488.000
211.230	271.033	488.000
210.538	272.635	488.000
218.366	142.598	489.000
219.567	142.970	489.000
220.449	141.938	489.000
219.885	143.075	489.000
210.784	270.202	490.000
211.224	270.558	490.000
211.629	269.840	490.000
210.369	271.273	490.000
210.523	271.877	490.000
216.878	141.940	491.000
218.419	143.208	491.000
218.150	142.899	491.000
219.056	141.726	491.000
249.347	174.859	492.000
249.611	174.807	492.000
249.581	175.044	492.000
249.221	175.346	492.000
249.726	175.130	492.000
249.399	175.235	493.000
250.198	174.774	493.000
249.761	174.824	493.000
249.941	175.138	493.000
219.574	142.876	494.000
219.179	141.726	494.000
219.043	140.883	494.000
342.779	76.630	495.000
342.387	76.364	495.000
341.210	77.625	495.000
340.240	76.953	495.000
339.904	77.244	495.000
340.241	77.403	495.000
340.764	79.501	495.000
341.162	80.305	495.000
464.398	169.277	496.000
464.198	166.896	496.000
462.928	165.098	496.000
462.406	165.213	496.000
243.326	61.047	497.000
242.494	60.934	497.000
240.557	62.529	497.000
240.288	63.750	497.000
240.547	65.289	497.000
240.568	65.261	497.000
242.015	65.063	497.000
240.537	67.026	497.000
503.940	223.053	498.000
503.536	222.872	498.000
142.379	307.174	499.000
143.694	307.222	499.000
306.505	333.186	500.000
307.024	332.699	500.000
306.838	332.576	500.000
306.874	332.853	500.000
306.550	332.629	500.000
465.360	165.065	501.000
466.699	165.386	501.000
466.091	168.398	501.000
465.966	168.013	501.000
466.384	168.326	501.000
466.800	168.434	501.000
466.182	167.647	501.000
465.569	168.114	501.000
467.004	168.252	501.000
466.737	167.582	501.000
467.868	166.455	501.000
467.836	167.602	501.000
467.247	167.809	501.000
465.695	167.917	501.000
466.471	166.360	501.000
341.081	78.768	502.000
339.355	78.776	502.000
337.930	78.910	503.000
337.322	78.712	503.000
337.565	79.912	503.000
339.314	80.179	503.000
339.157	79.448	503.000
339.404	80.104	503.000
340.219	79.665	503.000
338.650	78.570	503.000
237.157	66.225	504.000
237.580	64.971	504.000
238.067	63.860	504.000
238.241	64.444	504.000
236.819	64.870	504.000
236.147	61.917	504.000
235.398	61.728	504.000
237.080	62.131	504.000
236.097	61.321	504.000
234.495	62.789	504.000
232.461	64.300	504.000
256.331	85.527	505.000
258.198	86.600	505.000
259.449	87.180	505.000
66.644	281.709	506.000
66.370	281.700	506.000
65.932	281.487	506.000
66.021	282.660	507.000
66.279	283.039	507.000
260.750	79.935	508.000
260.009	79.272	508.000
262.018	78.591	509.000
261.202	78.455	509.000
261.409	78.784	509.000
260.533	79.898	509.000
259.161	79.484	509.000
260.021	78.565	509.000
558.613	246.036	510.000
558.500	246.264	510.000
[truncated: 6,986 more rows]
