# Supplementary material for: The transpeptidase PBP2 governs initial localization and activity of the major cell-wall synthesis machinery in E. coli
Source: eLife. 2020 Feb 20;9:e50629. doi: 10.7554/eLife.50629 (PMC7089770; doi:10.7554/eLife.50629)
Supplement: Source data 1. [file elife-50629-data1.zip › data/fast/PAmCherry/WT_4.txt]

X Y ID
100.930	325.594	1.000
100.971	326.033	1.000
124.049	283.906	2.000
124.123	282.991	2.000
124.435	284.066	2.000
124.772	284.659	2.000
124.113	283.382	2.000
124.306	282.825	2.000
124.530	282.091	2.000
122.822	281.032	2.000
122.160	280.506	2.000
112.168	279.534	3.000
113.893	280.611	3.000
192.911	286.301	4.000
193.474	286.761	4.000
194.117	287.446	4.000
194.021	287.181	4.000
193.613	287.205	4.000
192.212	288.045	4.000
193.627	288.280	4.000
195.267	287.951	4.000
194.864	288.746	4.000
194.834	288.696	4.000
194.941	288.559	4.000
195.273	288.192	4.000
195.169	288.207	4.000
297.343	287.548	5.000
297.609	287.189	5.000
297.086	286.411	5.000
295.412	286.144	5.000
270.346	246.480	6.000
269.949	246.368	6.000
30.745	216.225	7.000
30.913	216.724	7.000
31.478	216.658	7.000
31.592	215.852	7.000
31.236	216.457	7.000
31.414	216.383	7.000
31.385	216.334	7.000
31.240	216.515	7.000
31.329	216.475	7.000
31.604	216.338	7.000
31.153	216.142	7.000
31.439	216.186	7.000
31.495	216.269	7.000
222.135	193.849	8.000
221.880	193.457	8.000
221.258	191.702	8.000
256.613	67.430	9.000
256.635	67.783	9.000
-4.833	300.266	10.000
-5.028	299.159	10.000
-5.673	298.253	10.000
-4.041	298.341	10.000
-4.121	298.640	10.000
-3.992	298.793	10.000
-3.461	297.719	10.000
-2.245	297.853	10.000
0.105	296.999	10.000
0.061	296.715	10.000
1.028	297.581	10.000
222.842	312.333	11.000
224.689	312.775	11.000
225.308	313.822	11.000
226.067	312.524	11.000
212.859	278.210	12.000
213.328	277.644	12.000
213.395	277.518	12.000
213.964	276.306	12.000
216.241	276.141	12.000
131.341	229.092	13.000
131.984	229.130	13.000
132.313	227.028	13.000
228.073	27.807	14.000
228.467	27.681	14.000
228.975	26.956	14.000
229.411	27.125	14.000
229.939	25.165	14.000
295.851	180.996	15.000
294.057	182.033	15.000
384.517	124.070	16.000
385.778	124.814	16.000
387.159	125.786	16.000
386.280	125.722	16.000
386.030	125.768	16.000
387.284	125.762	16.000
388.186	126.395	16.000
388.716	126.768	16.000
388.925	125.276	16.000
387.571	124.939	16.000
388.414	125.791	16.000
396.360	183.726	17.000
396.941	183.701	17.000
397.624	183.919	17.000
397.881	183.266	17.000
431.978	143.069	18.000
432.625	142.817	18.000
432.241	143.224	18.000
258.252	292.655	19.000
258.075	292.977	19.000
258.238	292.785	19.000
258.081	293.067	19.000
258.052	292.889	19.000
257.949	293.166	19.000
257.751	293.550	19.000
256.832	294.310	19.000
256.532	293.426	19.000
256.199	292.344	19.000
256.208	292.000	19.000
257.387	292.316	19.000
-24.980	242.229	20.000
-26.215	242.044	20.000
-28.037	242.169	20.000
-27.543	242.074	20.000
-26.294	241.909	20.000
193.288	198.359	21.000
193.629	196.827	21.000
307.107	138.734	22.000
306.852	139.419	22.000
304.129	174.761	23.000
303.554	174.208	23.000
303.955	173.905	23.000
303.588	174.295	23.000
303.571	174.387	23.000
303.840	174.339	23.000
303.831	174.674	23.000
304.098	174.667	23.000
303.570	174.502	23.000
303.496	174.406	23.000
303.304	173.949	23.000
303.351	174.471	23.000
303.550	174.275	23.000
303.455	174.325	23.000
99.625	325.369	24.000
98.103	323.279	24.000
97.293	321.553	24.000
98.412	322.317	24.000
99.299	323.815	24.000
99.795	324.066	24.000
100.490	323.451	24.000
100.657	325.232	24.000
99.984	325.203	24.000
283.017	263.953	25.000
282.466	264.442	25.000
283.287	265.588	25.000
333.469	157.974	26.000
334.344	157.065	26.000
333.867	157.078	26.000
335.772	157.508	26.000
385.732	114.636	27.000
386.538	114.686	27.000
385.741	114.615	27.000
386.172	114.828	27.000
396.268	136.286	28.000
396.720	136.114	28.000
396.317	136.079	28.000
396.228	136.311	28.000
396.279	135.995	28.000
396.512	135.929	28.000
396.808	135.978	28.000
396.584	135.963	28.000
396.611	136.069	28.000
396.606	135.707	28.000
392.365	145.117	29.000
392.683	144.652	29.000
214.120	367.216	30.000
214.173	367.222	30.000
214.436	367.098	30.000
125.075	328.693	31.000
123.809	329.675	31.000
123.350	329.807	31.000
125.313	329.993	31.000
125.479	330.387	31.000
125.301	330.286	31.000
124.694	331.214	31.000
123.937	331.494	31.000
124.211	330.698	31.000
223.994	283.207	32.000
224.696	283.496	32.000
224.212	283.221	32.000
176.901	325.968	33.000
177.419	325.736	33.000
177.021	325.835	33.000
178.049	326.889	33.000
179.486	326.652	33.000
178.624	326.323	33.000
179.143	326.386	33.000
132.823	225.888	34.000
133.946	225.739	34.000
295.119	65.783	35.000
294.519	63.919	35.000
294.453	64.104	35.000
294.456	63.284	35.000
296.422	63.614	35.000
306.538	138.417	36.000
306.992	138.940	36.000
306.635	139.098	36.000
307.018	139.204	36.000
357.651	431.077	37.000
358.414	431.380	37.000
358.298	431.277	37.000
358.139	430.316	37.000
256.438	67.456	38.000
256.887	67.835	38.000
256.787	67.318	38.000
256.362	67.540	38.000
256.498	67.591	38.000
256.921	67.505	38.000
256.394	67.591	38.000
257.475	67.255	38.000
256.467	67.921	38.000
256.716	67.479	38.000
256.399	67.662	38.000
398.543	181.945	39.000
397.281	182.828	39.000
-106.737	325.771	40.000
-107.569	325.454	40.000
216.374	275.383	41.000
216.375	275.123	41.000
282.504	266.026	42.000
281.880	265.893	42.000
280.694	266.278	42.000
279.937	266.799	42.000
135.002	227.302	43.000
134.505	227.223	43.000
135.324	227.826	43.000
335.814	154.592	44.000
335.370	154.654	44.000
333.962	153.732	44.000
377.428	122.417	45.000
376.291	123.587	45.000
375.841	123.333	45.000
28.272	228.552	46.000
28.765	228.408	46.000
29.683	229.291	46.000
328.403	437.317	47.000
328.683	436.483	47.000
329.407	436.383	47.000
329.734	436.835	47.000
330.627	436.620	47.000
329.839	435.992	47.000
329.102	436.151	47.000
328.899	435.234	47.000
329.531	435.736	47.000
330.307	435.582	47.000
329.530	434.502	47.000
328.915	434.412	47.000
329.788	434.955	47.000
330.579	434.870	47.000
330.089	435.366	47.000
330.176	434.857	47.000
328.941	434.773	47.000
328.924	433.253	47.000
444.615	149.497	48.000
442.672	150.718	48.000
442.750	151.018	48.000
442.884	152.493	48.000
442.949	152.066	48.000
442.655	152.265	48.000
443.456	151.343	48.000
442.436	151.156	48.000
443.529	152.139	48.000
121.955	281.673	49.000
121.223	282.365	49.000
120.406	283.371	49.000
306.124	138.133	50.000
307.059	139.076	50.000
306.933	138.604	50.000
307.151	138.998	50.000
335.985	154.329	51.000
337.152	154.108	51.000
336.455	152.701	51.000
101.675	325.964	52.000
101.477	325.661	52.000
102.758	324.517	52.000
103.916	323.682	52.000
103.973	324.040	52.000
103.507	324.593	52.000
105.094	324.952	52.000
104.721	324.309	52.000
104.166	324.571	52.000
104.397	324.152	52.000
102.504	322.686	52.000
0.981	298.323	53.000
0.200	297.942	53.000
278.817	265.700	54.000
279.101	266.484	54.000
-22.766	285.142	55.000
-22.890	285.985	55.000
396.371	135.900	56.000
396.492	135.961	56.000
396.699	136.123	56.000
117.119	285.553	57.000
115.561	285.286	57.000
116.111	285.375	57.000
116.044	285.682	57.000
258.541	294.445	58.000
258.706	294.329	58.000
259.076	293.872	58.000
258.442	293.242	58.000
260.279	292.997	58.000
261.150	293.505	58.000
261.490	293.719	58.000
261.601	293.081	58.000
260.059	291.107	58.000
261.518	289.817	58.000
231.177	367.048	59.000
230.755	367.295	59.000
230.179	366.570	59.000
229.847	366.070	59.000
287.385	330.811	60.000
286.685	329.833	60.000
0.930	297.697	61.000
0.306	297.769	61.000
0.940	298.548	61.000
339.847	152.474	62.000
340.336	152.310	62.000
220.782	398.921	63.000
221.377	397.900	63.000
221.207	398.376	63.000
221.379	398.245	63.000
307.028	138.843	64.000
307.311	139.333	64.000
257.191	67.636	65.000
256.708	67.732	65.000
256.695	67.416	65.000
256.376	67.302	65.000
256.227	67.848	65.000
256.311	67.597	65.000
257.383	67.514	65.000
396.750	135.931	66.000
396.646	135.561	66.000
396.383	135.895	66.000
396.521	135.770	66.000
397.165	135.998	66.000
396.978	136.124	66.000
396.924	136.056	66.000
396.703	136.026	66.000
396.765	135.882	66.000
396.825	135.477	66.000
396.917	136.013	66.000
396.793	135.503	66.000
396.931	135.919	66.000
396.103	135.361	66.000
396.568	135.912	66.000
396.632	135.896	66.000
307.178	139.394	67.000
307.257	138.415	67.000
306.478	139.057	67.000
341.847	148.812	68.000
343.129	148.936	68.000
342.539	148.614	68.000
341.668	147.610	68.000
306.914	138.996	69.000
306.713	139.146	69.000
256.657	67.685	70.000
257.009	67.978	70.000
256.825	67.597	70.000
256.847	67.795	70.000
256.615	67.420	70.000
257.099	68.046	70.000
256.911	67.606	70.000
257.128	68.284	70.000
257.320	67.546	70.000
257.176	67.808	70.000
257.137	68.200	70.000
256.904	67.691	70.000
256.890	67.916	70.000
256.808	67.855	70.000
257.402	289.105	71.000
258.349	290.257	71.000
260.429	289.551	71.000
261.837	290.242	71.000
262.918	289.842	71.000
262.558	290.606	71.000
262.471	292.575	71.000
306.958	138.854	72.000
306.620	138.836	72.000
306.539	139.370	72.000
306.412	138.398	72.000
307.095	139.205	72.000
306.858	138.635	72.000
306.950	139.596	72.000
306.718	138.474	72.000
222.401	280.730	73.000
223.841	280.255	73.000
-0.963	303.148	74.000
-2.017	302.147	74.000
-0.839	302.089	74.000
347.206	439.326	75.000
345.734	437.379	75.000
346.140	436.226	75.000
225.224	279.784	76.000
224.664	278.213	76.000
222.919	281.462	76.000
307.051	138.252	77.000
306.165	138.660	77.000
307.098	139.125	77.000
307.099	139.091	77.000
295.915	83.479	78.000
295.939	82.819	78.000
294.690	82.520	78.000
-10.482	275.444	79.000
-9.955	275.960	79.000
296.118	83.877	80.000
296.503	84.203	80.000
256.671	67.149	81.000
257.264	67.649	81.000
257.263	67.572	81.000
257.321	67.828	81.000
305.911	139.033	82.000
306.281	138.527	82.000
306.108	138.873	82.000
-119.123	260.922	83.000
-118.275	261.566	83.000
307.233	138.956	84.000
307.061	138.730	84.000
257.008	67.856	85.000
257.168	67.475	85.000
257.082	67.648	85.000
256.837	67.636	85.000
272.857	296.150	86.000
273.585	294.427	86.000
273.725	293.005	86.000
273.242	293.136	86.000
272.981	292.030	86.000
257.151	67.460	87.000
256.935	67.587	87.000
256.967	68.182	87.000
256.547	67.797	87.000
256.662	67.476	87.000
256.777	67.699	87.000
256.668	67.759	87.000
256.784	67.586	87.000
257.386	67.645	87.000
256.504	67.800	87.000
256.286	67.934	87.000
256.969	67.599	87.000
256.878	67.648	87.000
256.733	68.235	87.000
256.791	67.664	87.000
307.248	138.209	88.000
306.201	138.007	88.000
373.189	124.212	89.000
372.811	125.012	89.000
373.220	124.306	89.000
299.503	179.241	90.000
298.857	179.050	90.000
298.862	179.123	90.000
299.363	179.488	90.000
297.861	85.182	91.000
297.370	85.891	91.000
306.404	138.493	92.000
306.545	138.889	92.000
371.791	122.450	93.000
370.687	122.502	93.000
270.880	291.612	94.000
269.987	292.046	94.000
370.684	122.897	95.000
370.443	123.647	95.000
399.318	185.280	96.000
399.597	185.348	96.000
113.871	287.982	97.000
113.594	288.186	97.000
113.957	289.584	97.000
271.963	290.605	98.000
271.153	291.116	98.000
271.642	292.588	98.000
270.689	292.747	98.000
305.671	138.712	99.000
306.661	137.970	99.000
21.900	317.471	100.000
21.800	318.533	100.000
19.998	319.135	100.000
17.093	317.357	100.000
17.380	317.569	100.000
18.560	317.083	100.000
20.339	315.880	100.000
20.960	316.319	100.000
21.291	317.115	100.000
373.136	122.644	101.000
373.220	122.828	101.000
373.179	122.877	101.000
114.067	290.471	102.000
113.052	287.943	102.000
112.662	288.990	102.000
112.395	290.459	102.000
111.601	289.334	102.000
111.074	289.098	102.000
110.448	288.382	102.000
110.855	288.445	102.000
111.922	285.786	102.000
271.058	246.694	103.000
269.928	247.189	103.000
270.054	246.918	103.000
271.239	247.198	103.000
366.084	492.246	104.000
368.889	490.423	104.000
271.657	291.316	105.000
271.849	290.743	105.000
200.074	272.871	106.000
201.972	273.158	106.000
202.445	274.519	106.000
202.725	273.791	106.000
203.538	275.272	106.000
203.403	275.698	106.000
369.651	489.948	107.000
367.914	491.123	107.000
366.974	490.611	107.000
-116.559	265.603	108.000
-114.468	264.595	108.000
140.023	298.414	109.000
141.501	298.325	109.000
141.869	298.407	109.000
141.358	298.223	109.000
141.843	299.231	109.000
363.807	492.860	110.000
365.352	492.567	110.000
365.714	492.758	110.000
367.333	492.868	110.000
368.687	492.749	110.000
368.780	492.192	110.000
367.256	491.919	110.000
366.732	491.135	110.000
367.359	491.158	110.000
369.507	491.606	110.000
370.593	492.127	110.000
370.401	492.657	110.000
-115.367	263.986	111.000
-116.536	264.004	111.000
-117.942	265.473	111.000
271.724	246.950	112.000
271.098	245.708	112.000
-119.083	262.216	113.000
-119.543	263.655	113.000
-22.356	251.088	114.000
-22.212	250.684	114.000
208.257	145.492	115.000
208.292	145.216	115.000
-21.817	251.239	116.000
-21.493	250.490	116.000
386.651	147.012	117.000
386.222	147.012	117.000
372.145	492.611	118.000
370.958	494.572	118.000
369.469	496.139	118.000
370.075	495.396	118.000
369.512	495.573	118.000
370.486	495.780	118.000
371.066	495.100	118.000
370.751	496.913	118.000
-21.797	250.374	119.000
-22.167	251.359	119.000
-21.977	251.342	119.000
-21.082	251.761	119.000
-22.073	251.124	119.000
270.587	231.357	120.000
269.360	229.242	120.000
-22.495	250.855	121.000
-22.120	250.834	121.000
-22.688	250.561	121.000
-22.176	250.372	121.000
-22.124	251.236	121.000
-22.020	250.885	121.000
-21.840	250.934	121.000
-22.408	250.862	121.000
-22.188	251.161	121.000
214.178	367.444	122.000
214.390	367.459	122.000
214.513	367.324	122.000
214.261	367.379	122.000
214.269	367.079	122.000
214.313	367.277	122.000
214.714	367.306	122.000
214.073	367.304	122.000
214.594	366.920	122.000
214.571	367.010	122.000
214.443	367.358	122.000
214.615	367.639	122.000
214.634	366.980	122.000
214.649	366.873	122.000
137.236	299.559	123.000
138.353	295.608	123.000
138.389	294.387	123.000
138.443	295.391	123.000
139.565	296.955	123.000
140.222	296.342	123.000
139.791	296.422	123.000
137.280	295.216	123.000
-22.217	250.747	124.000
-22.375	251.108	124.000
-22.586	251.116	124.000
-22.155	250.849	124.000
-21.626	250.690	124.000
-22.466	251.123	124.000
-22.473	250.755	124.000
29.058	234.219	125.000
29.031	234.497	125.000
28.076	235.446	125.000
27.410	234.936	125.000
26.089	234.443	125.000
25.681	233.517	125.000
25.211	234.493	125.000
268.010	248.348	126.000
268.192	247.675	126.000
267.033	247.933	126.000
-22.704	250.918	127.000
-22.225	250.652	127.000
269.621	228.527	128.000
269.858	228.837	128.000
269.044	228.536	128.000
270.861	228.995	128.000
270.751	230.380	128.000
270.562	231.336	128.000
357.869	482.112	129.000
358.508	482.686	129.000
360.260	482.832	129.000
361.301	482.721	129.000
360.313	483.730	129.000
359.832	485.013	129.000
361.540	484.834	129.000
361.239	485.981	129.000
361.039	485.715	129.000
360.489	485.886	129.000
360.619	486.092	129.000
360.457	485.692	129.000
360.509	485.370	129.000
360.575	485.536	129.000
361.123	485.869	129.000
360.758	485.185	129.000
362.105	483.813	129.000
299.890	84.193	130.000
299.481	83.933	130.000
220.771	313.057	131.000
219.633	314.608	131.000
218.184	312.979	131.000
218.339	314.049	131.000
218.567	312.616	131.000
218.292	311.057	131.000
220.007	308.278	131.000
242.267	332.629	132.000
243.299	332.980	132.000
242.562	333.607	132.000
191.813	290.714	133.000
189.801	290.841	133.000
191.007	291.550	133.000
190.340	291.819	133.000
190.227	289.495	133.000
191.627	288.304	133.000
193.553	288.890	133.000
194.257	290.126	133.000
192.912	291.161	133.000
192.481	290.914	133.000
191.967	291.704	133.000
191.068	291.395	133.000
191.920	291.467	133.000
192.927	290.876	133.000
194.053	290.127	133.000
193.947	290.414	133.000
195.220	288.876	133.000
195.838	289.559	133.000
269.289	245.083	134.000
270.440	244.443	134.000
242.810	333.754	135.000
242.432	333.298	135.000
210.862	192.566	136.000
211.489	192.019	136.000
211.589	192.939	136.000
362.241	483.171	137.000
362.585	481.683	137.000
362.807	481.673	137.000
363.696	481.562	137.000
363.860	482.832	137.000
278.437	292.619	138.000
275.978	291.238	138.000
294.657	336.302	139.000
294.076	338.708	139.000
294.951	342.129	139.000
297.808	342.195	139.000
299.522	341.453	139.000
300.643	341.325	139.000
301.279	341.758	139.000
364.715	480.485	140.000
366.048	478.660	140.000
189.908	262.880	141.000
189.901	262.866	141.000
189.722	262.943	141.000
189.957	262.973	141.000
197.840	288.548	142.000
197.649	287.189	142.000
253.330	390.981	143.000
252.786	392.002	143.000
252.634	392.350	143.000
-40.050	322.882	144.000
-39.480	321.569	144.000
-40.314	319.782	144.000
-40.755	319.372	144.000
-39.910	321.358	144.000
148.004	293.149	145.000
150.287	292.725	145.000
153.038	293.957	145.000
153.746	294.194	145.000
154.318	294.605	145.000
128.106	246.143	146.000
128.490	246.654	146.000
127.880	246.491	146.000
127.936	246.659	146.000
127.910	247.562	146.000
128.604	246.939	146.000
128.710	246.672	146.000
92.573	226.446	147.000
91.563	226.900	147.000
91.985	227.477	147.000
91.753	227.337	147.000
91.207	227.159	147.000
91.444	227.101	147.000
264.933	104.496	148.000
265.335	104.413	148.000
264.584	105.642	148.000
264.960	106.616	148.000
265.416	106.696	148.000
265.599	106.100	148.000
266.475	105.609	148.000
266.769	107.797	148.000
333.341	429.231	149.000
333.130	428.473	149.000
333.655	428.729	149.000
455.557	98.387	150.000
455.175	98.094	150.000
-74.551	329.408	151.000
-75.138	329.546	151.000
146.889	333.381	152.000
146.068	332.493	152.000
145.087	333.064	152.000
251.531	314.749	153.000
251.997	314.665	153.000
251.713	312.705	153.000
251.590	311.218	153.000
250.964	311.152	153.000
250.762	310.992	153.000
250.889	311.284	153.000
252.441	312.723	153.000
254.356	312.371	153.000
253.161	313.470	153.000
253.487	314.052	153.000
254.212	313.061	153.000
253.070	314.273	153.000
253.674	312.961	153.000
255.878	313.876	153.000
256.340	313.333	153.000
245.189	268.866	154.000
245.062	268.384	154.000
244.623	268.291	154.000
245.035	268.547	154.000
245.053	268.299	154.000
244.835	268.136	154.000
244.509	268.592	154.000
245.150	268.323	154.000
167.695	219.110	155.000
167.758	219.017	155.000
313.475	137.019	156.000
311.939	134.874	156.000
311.706	134.431	156.000
462.193	124.953	157.000
461.775	124.512	157.000
191.508	334.837	158.000
190.030	337.093	158.000
189.052	338.272	158.000
189.791	336.256	158.000
186.385	336.740	158.000
184.253	337.342	158.000
-16.055	302.002	159.000
-16.253	302.008	159.000
-15.308	301.264	159.000
-15.849	301.928	159.000
-15.353	302.120	159.000
-15.996	302.154	159.000
334.842	444.808	160.000
334.688	445.123	160.000
334.188	445.080	160.000
335.188	444.293	160.000
267.284	263.757	161.000
266.696	262.427	161.000
265.420	262.762	161.000
266.340	263.186	161.000
267.027	263.202	161.000
266.814	263.141	161.000
267.874	262.891	161.000
269.785	263.664	161.000
269.715	264.191	161.000
269.771	263.175	161.000
269.917	263.576	161.000
269.246	263.860	161.000
406.722	78.226	162.000
406.531	78.458	162.000
405.761	74.003	162.000
404.206	74.074	162.000
403.307	75.923	162.000
403.735	75.952	162.000
404.059	76.347	162.000
394.008	119.403	163.000
393.396	118.578	163.000
393.301	118.576	163.000
456.065	97.790	164.000
455.464	98.585	164.000
254.895	391.825	165.000
254.715	392.891	165.000
-74.696	329.651	166.000
-74.220	327.396	166.000
-74.312	327.186	166.000
-73.776	327.759	166.000
119.209	294.790	167.000
118.951	294.770	167.000
118.996	294.971	167.000
119.287	294.500	167.000
118.152	294.473	167.000
119.014	293.903	167.000
287.563	117.997	168.000
287.928	119.040	168.000
287.080	119.270	168.000
287.465	117.720	168.000
493.273	123.600	169.000
493.225	123.788	169.000
279.449	356.465	170.000
279.338	357.275	170.000
333.165	428.839	171.000
333.385	428.857	171.000
333.483	428.530	171.000
333.225	428.778	171.000
-131.152	352.633	172.000
-130.265	351.283	172.000
259.296	384.920	173.000
259.262	385.353	173.000
55.192	165.304	174.000
56.729	166.639	174.000
411.701	184.886	175.000
411.569	183.835	175.000
410.976	184.179	175.000
410.574	183.540	175.000
410.871	182.933	175.000
410.013	182.572	175.000
410.542	182.287	175.000
411.308	182.296	175.000
411.374	182.592	175.000
412.877	182.379	175.000
412.134	183.357	175.000
411.863	183.900	175.000
410.967	183.050	175.000
160.518	293.251	176.000
160.570	295.254	176.000
162.728	297.316	176.000
164.388	297.853	176.000
164.677	297.408	176.000
163.633	296.668	176.000
162.873	295.778	176.000
77.868	227.321	177.000
78.131	227.782	177.000
77.869	227.860	177.000
259.882	382.156	178.000
260.649	381.138	178.000
259.257	381.023	178.000
258.644	380.396	178.000
258.414	380.474	178.000
257.828	381.394	178.000
257.793	380.503	178.000
257.960	381.186	178.000
257.406	380.586	178.000
257.206	380.571	178.000
259.090	379.116	178.000
258.483	379.789	178.000
258.918	381.233	178.000
257.184	382.205	178.000
257.506	383.297	178.000
-15.748	302.078	179.000
-15.660	301.957	179.000
-15.753	301.499	179.000
-15.960	301.968	179.000
-15.891	302.077	179.000
266.298	105.903	180.000
266.457	107.512	180.000
387.853	481.097	181.000
387.685	480.565	181.000
388.443	479.518	181.000
388.172	480.319	181.000
388.039	480.256	181.000
387.560	481.545	181.000
255.339	391.530	182.000
255.178	391.324	182.000
254.272	391.232	182.000
253.621	392.433	182.000
-17.906	312.864	183.000
-18.283	313.540	183.000
-18.351	313.830	183.000
-18.243	313.976	183.000
-18.920	314.788	183.000
-18.991	314.548	183.000
-18.441	312.793	183.000
-18.673	313.033	183.000
-18.710	312.756	183.000
-18.664	312.854	183.000
-18.837	312.668	183.000
-19.081	313.632	183.000
240.204	372.295	184.000
239.453	371.500	184.000
402.752	75.855	185.000
403.937	76.225	185.000
299.600	335.119	186.000
299.342	335.555	186.000
130.592	246.542	187.000
131.364	246.365	187.000
75.550	227.982	188.000
76.306	228.696	188.000
77.341	227.628	188.000
77.853	227.523	188.000
77.408	225.378	188.000
78.404	225.711	188.000
308.988	137.485	189.000
308.678	137.215	189.000
-15.820	301.787	190.000
-15.720	301.680	190.000
-15.410	301.751	190.000
-16.069	301.853	190.000
-15.902	302.237	190.000
-15.418	301.581	190.000
-15.959	301.870	190.000
-15.677	301.907	190.000
-15.617	301.516	190.000
-15.955	301.597	190.000
-15.817	301.884	190.000
-15.646	301.599	190.000
-15.998	301.838	190.000
-15.376	301.926	190.000
-15.832	301.751	190.000
-15.378	301.786	190.000
403.713	76.246	191.000
401.790	76.550	191.000
253.041	392.483	192.000
253.826	391.298	192.000
255.044	392.108	192.000
255.011	393.132	192.000
254.626	392.901	192.000
255.539	392.429	192.000
-46.458	307.032	193.000
-46.393	307.814	193.000
-45.807	308.877	193.000
-45.248	308.873	193.000
300.041	335.421	194.000
299.619	335.751	194.000
333.615	428.694	195.000
332.784	429.182	195.000
131.547	244.106	196.000
131.898	243.349	196.000
387.979	479.933	197.000
387.912	480.725	197.000
388.056	479.914	197.000
387.946	479.179	197.000
389.074	480.053	197.000
390.238	477.669	197.000
391.182	477.470	197.000
390.561	476.863	197.000
390.345	476.482	197.000
390.828	476.991	197.000
119.584	321.071	198.000
120.114	320.508	198.000
264.243	101.496	199.000
266.606	102.283	199.000
286.753	119.622	200.000
287.226	119.014	200.000
221.290	384.204	201.000
219.848	383.161	201.000
218.945	383.948	201.000
78.566	225.619	202.000
79.006	225.940	202.000
79.063	226.919	202.000
77.944	226.835	202.000
77.525	226.786	202.000
77.769	227.778	202.000
77.123	228.093	202.000
299.285	336.253	203.000
297.590	337.994	203.000
297.052	339.840	203.000
294.905	342.164	203.000
319.206	148.708	204.000
318.843	148.546	204.000
284.950	157.478	205.000
284.779	155.858	205.000
-28.411	323.478	206.000
-28.767	323.980	206.000
318.895	149.882	207.000
317.959	151.351	207.000
318.633	150.621	207.000
456.138	98.731	208.000
455.322	98.751	208.000
130.950	239.157	209.000
130.703	239.939	209.000
455.303	97.864	210.000
455.461	98.404	210.000
317.149	148.311	211.000
316.822	148.671	211.000
391.374	477.123	212.000
392.582	477.268	212.000
392.870	477.491	212.000
392.991	478.102	212.000
392.926	478.348	212.000
391.401	479.957	212.000
391.776	480.205	212.000
283.408	158.669	213.000
282.961	158.737	213.000
281.578	158.415	213.000
281.018	158.159	213.000
253.533	258.337	214.000
254.222	258.372	214.000
455.013	97.729	215.000
455.646	98.098	215.000
454.860	97.860	215.000
455.685	98.313	215.000
216.490	385.114	216.000
215.850	384.894	216.000
-131.737	350.318	217.000
-130.302	350.584	217.000
130.603	242.440	218.000
130.928	241.655	218.000
130.606	241.974	218.000
130.738	242.004	218.000
130.775	242.064	218.000
130.813	241.472	218.000
130.901	242.209	218.000
253.122	257.406	219.000
253.106	257.619	219.000
254.302	257.160	219.000
254.076	256.816	219.000
254.836	255.901	219.000
255.935	254.630	219.000
455.616	97.832	220.000
454.852	98.111	220.000
391.673	481.705	221.000
392.025	481.888	221.000
393.188	483.131	221.000
393.830	484.285	221.000
394.007	485.371	221.000
394.518	484.238	221.000
394.038	484.918	221.000
455.474	97.847	222.000
454.700	98.077	222.000
256.481	68.558	223.000
256.158	68.821	223.000
-15.552	301.843	224.000
-16.056	301.830	224.000
-15.963	301.896	224.000
-15.687	301.683	224.000
-15.623	301.717	224.000
-15.668	301.329	224.000
-15.563	301.240	224.000
-15.737	301.583	224.000
-15.932	301.722	224.000
-15.778	301.841	224.000
-15.879	301.972	224.000
-15.657	302.078	224.000
-15.827	301.702	224.000
-15.802	301.999	224.000
-15.628	301.911	224.000
-15.668	301.676	224.000
-15.949	301.968	224.000
-15.677	301.848	224.000
-15.480	301.812	224.000
-15.753	301.878	224.000
-15.668	301.770	224.000
-15.626	301.425	224.000
-15.660	301.540	224.000
-15.599	301.325	224.000
-15.559	301.929	224.000
-15.910	301.782	224.000
-15.788	301.876	224.000
-15.718	301.838	224.000
-15.727	302.030	224.000
281.644	158.355	225.000
280.829	157.845	225.000
280.978	159.820	225.000
279.854	161.051	225.000
213.939	387.434	226.000
215.053	388.061	226.000
215.383	388.662	226.000
213.866	390.040	226.000
213.776	391.727	226.000
214.122	392.500	226.000
131.530	242.204	227.000
131.163	242.448	227.000
131.407	242.197	227.000
131.112	242.740	227.000
145.515	334.696	228.000
145.277	334.377	228.000
145.457	333.905	228.000
147.151	334.539	228.000
148.686	336.756	228.000
255.431	69.093	229.000
255.821	69.757	229.000
257.457	69.003	229.000
164.129	294.526	230.000
164.076	294.867	230.000
164.307	294.579	230.000
164.329	294.893	230.000
164.181	294.606	230.000
146.990	334.967	231.000
146.422	333.715	231.000
145.031	332.224	231.000
146.532	329.448	231.000
219.133	321.828	232.000
217.361	323.260	232.000
217.450	323.307	232.000
220.556	346.430	233.000
220.095	347.412	233.000
219.856	347.390	233.000
220.999	348.610	233.000
220.260	348.609	233.000
221.286	348.620	233.000
222.329	349.422	233.000
222.571	348.501	233.000
222.854	349.719	233.000
222.396	349.001	233.000
222.770	347.853	233.000
222.671	346.752	233.000
223.691	346.015	233.000
223.511	345.790	233.000
223.356	346.509	233.000
223.787	346.616	233.000
393.378	43.501	234.000
390.842	43.342	234.000
390.781	40.817	234.000
144.403	334.796	235.000
145.162	334.372	235.000
144.265	334.098	235.000
143.635	333.833	235.000
144.463	333.548	235.000
145.180	334.247	235.000
145.712	334.631	235.000
343.085	436.529	236.000
343.088	437.322	236.000
410.226	184.529	237.000
409.159	184.580	237.000
391.008	43.214	238.000
392.385	44.363	238.000
394.668	44.827	238.000
396.857	122.278	239.000
398.205	122.389	239.000
397.394	121.770	239.000
398.698	122.276	239.000
397.510	122.053	239.000
410.172	179.991	240.000
409.174	178.261	240.000
410.720	178.897	240.000
126.707	280.120	241.000
125.356	283.038	241.000
125.358	283.922	241.000
126.746	284.268	241.000
127.386	284.756	241.000
127.855	284.994	241.000
266.564	105.840	242.000
265.852	107.261	242.000
145.205	330.726	243.000
146.186	332.111	243.000
145.235	333.402	243.000
268.609	229.250	244.000
267.342	229.304	244.000
410.611	178.947	245.000
410.815	178.027	245.000
395.397	42.782	246.000
395.115	42.685	246.000
223.847	345.225	247.000
222.844	345.402	247.000
267.355	106.392	248.000
267.156	105.622	248.000
265.892	104.556	248.000
266.937	105.222	248.000
408.054	82.394	249.000
406.940	83.397	249.000
-94.372	301.494	250.000
-94.565	300.203	250.000
-95.021	301.126	250.000
223.586	345.996	251.000
223.664	346.325	251.000
224.454	347.281	251.000
224.963	347.295	251.000
224.393	347.727	251.000
223.060	349.531	251.000
222.406	349.382	251.000
221.473	349.494	251.000
221.041	348.850	251.000
220.307	349.636	251.000
255.137	317.793	252.000
253.803	316.538	252.000
60.817	176.826	253.000
62.361	176.972	253.000
-96.739	301.082	254.000
-96.392	300.473	254.000
-94.972	300.934	254.000
-95.770	302.083	254.000
412.650	179.658	255.000
412.853	180.133	255.000
412.609	180.767	256.000
410.986	180.424	256.000
409.899	179.689	256.000
62.368	177.929	257.000
62.163	178.179	257.000
62.083	177.624	257.000
456.936	118.856	258.000
457.528	119.140	258.000
457.447	118.531	258.000
322.741	83.831	259.000
322.290	85.420	259.000
321.871	83.860	259.000
324.203	83.724	259.000
323.347	83.760	259.000
323.195	85.869	259.000
144.773	334.198	260.000
147.393	334.820	260.000
163.473	286.441	261.000
164.782	284.592	261.000
164.709	284.513	261.000
164.792	283.558	261.000
165.053	283.567	261.000
165.277	283.562	261.000
276.563	137.445	262.000
277.215	136.515	262.000
-11.990	323.492	263.000
-12.151	322.956	263.000
-12.000	323.104	263.000
-11.834	322.944	263.000
-11.812	323.001	263.000
257.720	313.657	264.000
256.779	314.413	264.000
255.938	313.498	264.000
376.421	38.525	265.000
376.230	38.194	265.000
376.484	38.155	265.000
148.261	329.176	266.000
148.669	330.013	266.000
132.876	244.375	267.000
133.841	245.974	267.000
134.452	245.685	267.000
323.218	87.457	268.000
323.125	87.390	268.000
62.997	178.367	269.000
61.677	179.225	269.000
63.641	177.987	269.000
-11.893	323.189	270.000
-12.443	323.076	270.000
-11.748	323.247	270.000
271.171	261.444	271.000
271.416	262.479	271.000
270.497	262.892	271.000
270.226	263.001	271.000
270.321	262.447	271.000
270.126	261.981	271.000
270.117	261.871	271.000
270.117	261.524	271.000
270.019	261.413	271.000
271.623	260.825	271.000
131.580	246.678	272.000
131.706	248.329	272.000
324.893	85.548	273.000
324.810	84.928	273.000
323.823	84.818	273.000
323.817	85.215	273.000
323.708	85.213	273.000
57.064	163.868	274.000
56.962	164.376	274.000
57.934	165.701	274.000
388.744	38.280	275.000
387.768	39.299	275.000
58.795	168.695	276.000
58.392	169.888	276.000
58.289	170.753	276.000
58.250	169.396	276.000
58.056	169.160	276.000
57.023	168.018	276.000
257.166	383.424	277.000
258.379	381.267	277.000
322.290	82.979	278.000
323.043	83.731	278.000
230.555	195.018	279.000
232.017	197.046	279.000
232.673	196.716	279.000
232.967	196.280	279.000
130.919	247.254	280.000
130.912	246.959	280.000
132.493	246.440	280.000
251.968	310.428	281.000
251.963	312.462	281.000
250.725	312.844	281.000
250.592	313.658	281.000
381.818	32.980	282.000
382.585	33.342	282.000
382.608	32.794	282.000
131.646	245.966	283.000
131.905	245.707	283.000
132.481	244.434	284.000
131.371	245.134	284.000
131.309	244.643	284.000
133.016	243.566	284.000
132.937	244.104	284.000
134.069	242.977	284.000
198.029	239.843	285.000
199.445	239.783	285.000
258.953	103.891	286.000
259.744	104.753	286.000
259.247	103.967	286.000
253.542	250.930	287.000
253.521	252.336	287.000
254.261	252.625	287.000
255.251	252.997	287.000
256.245	252.791	287.000
256.584	253.314	287.000
255.208	252.957	287.000
255.096	253.278	287.000
255.801	252.923	287.000
134.474	240.536	288.000
135.223	240.779	288.000
135.273	241.778	288.000
103.907	199.372	289.000
103.762	199.369	289.000
104.616	199.091	289.000
232.936	209.157	290.000
232.773	208.899	290.000
231.525	209.408	290.000
231.450	209.296	290.000
380.545	64.686	291.000
380.947	65.423	291.000
231.376	210.035	292.000
231.374	208.620	292.000
231.301	209.166	292.000
232.112	208.291	292.000
235.428	208.728	292.000
235.289	208.896	292.000
235.772	209.187	292.000
237.688	208.285	292.000
237.482	210.613	292.000
238.744	209.684	292.000
239.686	207.836	292.000
240.108	207.116	292.000
240.167	210.071	292.000
240.038	207.845	292.000
256.789	255.059	293.000
256.331	255.066	293.000
257.113	255.758	293.000
381.882	68.143	294.000
381.611	68.303	294.000
382.577	67.627	294.000
321.896	87.908	295.000
322.875	86.873	295.000
376.674	69.030	296.000
376.316	68.901	296.000
360.498	448.515	297.000
360.073	448.861	297.000
360.532	448.124	297.000
-14.912	319.412	298.000
-15.263	319.354	298.000
-15.187	319.440	298.000
-15.508	319.208	298.000
-15.191	319.470	298.000
-15.537	319.013	298.000
-15.353	319.234	298.000
-15.146	318.838	298.000
-15.425	319.244	298.000
-15.758	319.251	298.000
-15.250	319.106	298.000
-47.828	307.099	299.000
-48.149	307.842	299.000
-48.069	307.534	299.000
264.170	160.419	300.000
263.308	161.664	300.000
263.319	160.904	300.000
264.345	160.350	300.000
263.877	160.225	300.000
263.525	161.237	300.000
263.104	161.292	300.000
261.925	162.134	300.000
179.539	326.612	301.000
178.332	325.245	301.000
177.862	325.320	301.000
178.330	326.250	301.000
178.480	325.171	301.000
177.820	325.318	301.000
179.277	324.799	301.000
180.592	324.909	301.000
180.121	324.656	301.000
179.173	324.586	301.000
180.464	325.747	301.000
180.112	325.935	301.000
179.757	325.270	301.000
179.881	325.666	301.000
180.051	325.981	301.000
179.864	326.390	301.000
180.723	326.440	301.000
179.623	326.866	301.000
178.839	326.351	301.000
178.089	325.354	301.000
178.123	325.089	301.000
178.142	325.507	301.000
178.172	326.442	301.000
178.889	326.530	301.000
178.985	325.703	301.000
276.415	309.590	302.000
276.052	309.038	302.000
276.758	309.575	302.000
253.603	255.851	303.000
253.973	255.540	303.000
254.609	255.079	303.000
255.393	255.867	303.000
286.952	178.059	304.000
286.790	177.801	304.000
287.675	177.991	304.000
287.304	178.297	304.000
392.823	482.556	305.000
393.029	482.490	305.000
393.099	482.550	305.000
392.992	482.733	305.000
392.863	482.650	305.000
392.698	482.741	305.000
392.934	482.584	305.000
392.469	483.006	305.000
429.040	159.030	306.000
428.920	158.589	306.000
429.013	159.040	306.000
429.021	158.619	306.000
428.627	158.935	306.000
428.708	158.903	306.000
214.450	286.000	307.000
214.857	285.256	307.000
215.207	285.923	307.000
203.398	298.095	308.000
203.304	298.951	308.000
203.073	299.628	308.000
201.740	298.701	308.000
200.992	299.823	308.000
202.877	298.640	308.000
203.259	298.772	308.000
203.448	298.514	308.000
245.421	302.107	309.000
246.364	302.883	309.000
247.011	302.358	309.000
246.038	303.436	309.000
247.409	303.493	309.000
248.332	303.372	309.000
248.194	303.299	309.000
153.245	294.838	310.000
151.800	292.502	310.000
152.390	292.321	310.000
152.233	293.302	310.000
151.879	295.551	310.000
151.496	295.712	310.000
152.231	297.288	310.000
452.274	104.331	311.000
453.000	104.354	311.000
453.506	104.486	311.000
453.466	105.080	311.000
-64.074	298.322	312.000
-63.726	297.971	312.000
261.665	163.570	313.000
261.834	163.442	313.000
261.928	163.403	313.000
261.709	163.461	313.000
262.082	163.657	313.000
261.126	163.053	313.000
261.182	162.587	313.000
261.575	162.296	313.000
261.961	161.275	313.000
261.923	160.875	313.000
261.277	160.732	313.000
392.486	482.519	314.000
393.255	482.537	314.000
392.764	482.367	314.000
392.830	482.524	314.000
393.048	482.522	314.000
393.044	482.805	314.000
392.902	482.762	314.000
393.117	482.747	314.000
393.212	482.775	314.000
392.827	482.557	314.000
392.681	482.560	314.000
393.008	482.578	314.000
393.154	482.715	314.000
392.916	482.689	314.000
393.197	482.690	314.000
393.072	482.955	314.000
393.066	482.808	314.000
393.033	482.593	314.000
392.970	482.737	314.000
392.556	482.593	314.000
392.370	482.721	314.000
132.626	328.821	315.000
131.989	328.564	315.000
132.387	329.552	315.000
397.869	113.587	316.000
397.473	113.288	316.000
248.888	303.313	317.000
247.790	304.027	317.000
134.309	330.660	318.000
132.731	331.412	318.000
130.760	332.179	318.000
131.727	333.122	318.000
131.283	332.799	318.000
131.521	333.722	318.000
131.478	334.129	318.000
130.819	333.549	318.000
199.730	298.680	319.000
201.574	298.638	319.000
105.050	199.528	320.000
104.908	199.004	320.000
105.162	199.267	320.000
260.490	162.182	321.000
259.811	160.848	321.000
259.041	161.753	321.000
258.987	162.000	321.000
260.782	161.232	321.000
394.697	112.439	322.000
393.676	112.530	322.000
393.243	111.606	322.000
133.371	331.278	323.000
133.035	332.043	323.000
133.085	331.737	323.000
106.654	200.962	324.000
107.120	201.358	324.000
106.713	200.494	324.000
104.807	200.761	324.000
178.962	326.719	325.000
179.506	326.094	325.000
263.176	162.695	326.000
264.394	164.988	326.000
263.600	166.774	326.000
263.053	167.444	326.000
263.043	166.695	326.000
262.955	165.931	326.000
262.156	166.149	326.000
261.576	165.249	326.000
259.972	164.559	326.000
259.719	163.370	326.000
259.590	161.437	326.000
257.429	161.857	326.000
376.127	37.632	327.000
376.745	38.015	327.000
-75.695	310.244	328.000
-75.418	309.538	328.000
391.855	113.568	329.000
390.301	114.160	329.000
390.663	115.706	329.000
208.967	178.152	330.000
209.979	177.899	330.000
211.475	178.024	330.000
210.776	177.743	330.000
210.756	177.760	330.000
209.040	176.890	330.000
208.561	176.469	330.000
208.677	175.603	330.000
208.102	175.736	330.000
287.636	177.132	331.000
287.519	177.693	331.000
287.071	178.453	331.000
-134.661	346.489	332.000
-133.775	346.712	332.000
-1.337	272.350	333.000
-1.356	271.784	333.000
-0.773	272.623	333.000
-0.907	272.005	333.000
-0.714	272.071	333.000
392.142	482.886	334.000
392.443	482.772	334.000
-79.612	298.180	335.000
-79.175	298.692	335.000
-79.088	297.725	335.000
-114.533	260.896	336.000
-114.547	261.067	336.000
286.885	178.610	337.000
287.439	178.309	337.000
287.571	179.588	337.000
287.441	179.103	337.000
286.748	178.973	337.000
392.335	116.648	338.000
392.588	117.923	338.000
392.250	117.127	338.000
215.203	193.293	339.000
215.493	192.933	339.000
215.936	190.908	339.000
217.158	190.446	339.000
215.461	189.381	339.000
216.473	190.619	339.000
-73.134	309.181	340.000
-73.906	310.217	340.000
-73.636	310.155	340.000
-73.659	309.776	340.000
-73.503	310.477	340.000
-72.939	309.431	340.000
-72.501	308.417	340.000
-73.329	308.991	340.000
-72.801	309.331	340.000
-71.431	309.797	340.000
177.319	325.311	341.000
177.765	325.656	341.000
176.069	324.136	341.000
176.520	323.738	341.000
-63.008	296.968	342.000
-63.123	297.721	342.000
-61.990	298.338	342.000
-62.724	297.767	342.000
-63.864	298.521	342.000
-64.215	298.228	342.000
-80.668	298.304	343.000
-80.352	298.030	343.000
194.423	219.013	344.000
193.240	220.691	344.000
105.360	203.349	345.000
105.924	203.854	345.000
105.876	204.573	345.000
106.775	203.510	345.000
106.868	202.699	345.000
107.794	203.480	345.000
192.984	219.169	346.000
193.904	218.060	346.000
284.574	180.459	347.000
285.355	180.355	347.000
285.938	180.432	347.000
283.867	179.816	347.000
206.852	176.940	348.000
208.071	176.638	348.000
192.477	220.384	349.000
192.642	221.648	349.000
192.803	221.074	349.000
191.760	219.145	349.000
190.458	219.192	349.000
-1.542	272.101	350.000
-1.987	271.027	350.000
238.782	51.774	351.000
238.988	51.841	351.000
207.538	175.142	352.000
206.871	175.243	352.000
109.892	200.857	353.000
107.891	203.548	353.000
106.722	202.683	353.000
106.299	204.069	353.000
106.264	203.632	353.000
105.165	203.302	353.000
107.134	203.973	353.000
221.148	326.360	354.000
219.594	325.704	354.000
219.159	326.812	354.000
219.122	325.614	354.000
218.383	323.913	354.000
217.176	324.622	354.000
-115.964	264.238	355.000
-116.435	263.053	355.000
238.794	51.643	356.000
238.655	51.731	356.000
238.777	51.766	356.000
238.948	51.881	356.000
238.677	51.770	356.000
238.961	51.474	356.000
238.909	51.909	356.000
238.404	52.334	356.000
217.309	304.236	357.000
216.183	304.369	357.000
395.036	115.840	358.000
396.096	115.083	358.000
395.910	113.672	358.000
200.494	233.019	359.000
200.048	235.234	359.000
200.641	235.339	359.000
200.848	234.097	359.000
107.334	204.009	360.000
107.445	204.650	360.000
108.814	203.443	360.000
108.037	202.842	360.000
108.471	202.299	360.000
108.105	201.792	360.000
108.839	202.369	360.000
108.525	202.404	360.000
383.559	74.059	361.000
383.342	73.069	361.000
214.009	305.050	362.000
213.549	305.242	362.000
-64.101	301.067	363.000
-63.344	299.821	363.000
-64.229	299.778	363.000
153.098	297.828	364.000
153.216	298.129	364.000
151.909	298.687	364.000
152.059	298.091	364.000
153.582	298.881	364.000
291.019	116.982	365.000
291.259	116.510	365.000
291.355	117.331	365.000
340.672	65.762	366.000
339.325	65.499	366.000
339.020	66.911	366.000
337.911	67.105	366.000
336.034	64.935	366.000
337.038	63.792	367.000
337.904	64.691	367.000
336.974	64.379	367.000
337.579	65.592	367.000
339.508	65.745	368.000
339.448	67.344	368.000
338.693	68.176	368.000
388.336	75.441	369.000
388.357	75.487	369.000
296.294	161.326	370.000
297.389	160.541	370.000
298.950	160.671	370.000
301.522	161.088	370.000
274.565	252.966	371.000
275.277	252.667	371.000
-83.331	296.263	372.000
-82.673	299.014	372.000
-83.161	298.783	372.000
-84.784	297.528	372.000
-83.537	297.014	372.000
-84.351	296.543	372.000
-84.168	297.402	372.000
-84.085	297.988	372.000
-84.045	296.723	372.000
-84.893	298.459	372.000
-84.727	298.648	372.000
-85.617	299.365	372.000
392.276	143.066	373.000
392.078	143.322	373.000
392.530	142.914	373.000
101.149	241.103	374.000
101.758	242.491	374.000
300.876	162.202	375.000
300.557	163.244	375.000
299.496	162.435	375.000
298.644	162.934	375.000
306.957	338.587	376.000
303.948	338.916	376.000
303.763	339.228	376.000
303.377	338.829	376.000
245.625	295.752	377.000
247.241	294.608	377.000
299.037	163.728	378.000
299.283	163.389	378.000
300.243	162.722	378.000
298.811	163.687	378.000
298.900	164.215	378.000
249.716	295.501	379.000
249.236	297.036	379.000
248.916	297.005	379.000
311.803	105.317	380.000
312.741	104.285	380.000
232.473	209.682	381.000
233.827	210.213	381.000
230.558	208.862	381.000
298.691	162.450	382.000
298.119	161.762	382.000
248.786	294.373	383.000
250.407	293.572	383.000
251.815	293.741	383.000
208.109	175.877	384.000
207.396	176.533	384.000
297.741	161.879	385.000
298.013	162.114	385.000
387.092	180.754	386.000
385.939	181.445	386.000
385.589	181.973	386.000
386.616	181.022	386.000
387.426	180.283	386.000
219.524	303.103	387.000
220.210	303.511	387.000
138.636	287.793	388.000
137.154	287.809	388.000
388.408	182.443	389.000
387.920	182.542	389.000
183.608	235.916	390.000
183.243	235.713	390.000
183.746	236.491	390.000
183.218	236.326	390.000
183.223	235.109	390.000
137.347	287.457	391.000
136.928	286.234	391.000
138.762	285.640	391.000
139.628	284.639	391.000
140.325	285.071	391.000
183.022	235.917	392.000
183.144	235.460	392.000
183.220	235.291	393.000
183.468	235.399	393.000
183.797	236.033	393.000
183.523	235.594	393.000
183.774	235.385	393.000
276.762	254.817	394.000
276.959	253.239	394.000
275.729	252.675	394.000
277.287	252.112	394.000
311.847	169.156	395.000
311.082	170.350	395.000
311.638	170.192	395.000
310.319	171.672	395.000
309.459	172.494	395.000
307.452	170.846	396.000
304.818	171.373	396.000
305.742	169.678	396.000
284.765	211.730	397.000
285.472	211.709	397.000
308.604	174.256	398.000
308.310	172.376	398.000
307.318	171.114	398.000
286.175	209.877	399.000
287.844	209.436	399.000
287.600	208.696	399.000
288.748	207.800	399.000
290.080	207.727	399.000
290.619	207.823	399.000
290.759	208.489	399.000
291.441	208.363	399.000
291.690	208.204	399.000
291.368	209.020	399.000
291.598	210.750	399.000
290.732	211.964	399.000
290.575	212.926	399.000
309.391	102.992	400.000
307.262	104.084	400.000
311.123	170.351	401.000
312.449	169.199	401.000
313.564	169.050	401.000
387.578	176.486	402.000
388.326	177.426	402.000
298.603	178.011	403.000
298.954	177.897	403.000
298.589	177.759	403.000
298.848	178.007	403.000
299.042	177.765	403.000
298.617	177.537	403.000
304.140	109.698	404.000
300.710	111.404	404.000
385.450	59.403	405.000
386.438	59.006	405.000
386.115	57.585	405.000
385.538	60.677	405.000
383.043	57.098	405.000
305.516	167.432	406.000
305.186	165.696	406.000
305.407	165.708	406.000
305.751	165.665	406.000
305.530	165.042	406.000
122.875	288.058	407.000
123.773	287.799	407.000
121.965	289.079	407.000
-38.731	238.036	408.000
-39.944	239.507	408.000
-39.824	239.100	408.000
-39.410	238.418	408.000
-38.755	239.600	408.000
298.452	177.603	409.000
298.765	177.897	409.000
298.209	177.196	409.000
298.134	177.020	409.000
437.348	46.788	410.000
437.039	46.762	410.000
289.385	212.928	411.000
289.817	212.409	411.000
16.379	338.719	412.000
17.322	338.607	412.000
17.126	339.701	412.000
17.808	340.162	412.000
17.624	340.700	412.000
18.344	339.403	412.000
18.738	339.509	412.000
17.708	339.224	412.000
18.581	338.042	412.000
231.195	338.330	413.000
229.299	337.799	413.000
228.704	338.363	413.000
228.199	337.633	413.000
185.789	246.000	414.000
186.485	245.943	414.000
187.123	245.713	414.000
217.142	194.094	415.000
216.930	193.947	415.000
216.459	193.909	415.000
348.313	74.509	416.000
348.519	74.566	416.000
348.080	74.899	416.000
348.336	73.770	416.000
373.784	498.602	417.000
374.951	498.787	417.000
456.446	98.314	418.000
456.462	98.688	418.000
456.581	98.697	418.000
455.738	98.407	418.000
456.204	98.620	418.000
456.393	98.909	418.000
456.389	98.607	418.000
456.122	98.427	418.000
179.026	255.173	419.000
178.753	255.601	419.000
179.273	255.458	419.000
106.921	201.620	420.000
108.052	201.420	420.000
107.922	201.517	420.000
108.085	201.885	420.000
106.037	202.476	420.000
105.945	202.041	420.000
288.484	211.906	421.000
288.701	212.369	421.000
287.909	213.499	421.000
287.900	213.484	421.000
285.430	213.465	421.000
387.341	170.491	422.000
389.268	168.711	422.000
387.988	169.015	422.000
388.523	168.950	422.000
388.799	167.844	422.000
447.870	115.480	423.000
450.160	115.452	423.000
3.258	322.446	424.000
2.702	321.769	424.000
3.567	321.672	424.000
2.316	322.381	424.000
45.248	222.434	425.000
44.390	222.406	425.000
45.252	222.624	425.000
45.958	222.335	425.000
46.371	220.690	425.000
46.374	221.504	425.000
46.067	221.703	425.000
46.597	222.953	425.000
46.980	222.835	425.000
216.337	194.353	426.000
216.276	193.934	426.000
216.383	193.908	426.000
216.221	193.831	426.000
216.837	193.845	426.000
216.662	193.926	426.000
216.110	194.195	426.000
216.369	193.783	426.000
216.342	194.398	426.000
216.176	194.233	426.000
216.670	193.965	426.000
216.080	194.013	426.000
229.002	335.782	427.000
230.108	336.383	427.000
230.134	336.207	427.000
229.874	336.498	427.000
229.211	334.927	427.000
289.514	288.636	428.000
289.870	289.220	428.000
290.146	289.441	428.000
347.628	87.553	429.000
349.344	87.992	429.000
351.489	87.860	429.000
352.082	86.420	429.000
352.659	86.301	429.000
353.157	85.322	429.000
353.465	86.182	429.000
352.070	86.963	429.000
350.939	86.737	429.000
388.082	508.443	430.000
387.739	508.619	430.000
302.824	188.406	431.000
300.684	187.040	431.000
298.785	187.854	431.000
416.714	74.013	432.000
414.386	73.392	432.000
414.657	71.947	432.000
229.352	350.985	433.000
229.232	351.379	433.000
229.556	351.170	433.000
229.589	351.238	433.000
229.568	351.293	433.000
229.308	350.929	433.000
229.509	351.130	433.000
229.468	351.066	433.000
354.254	74.655	434.000
356.777	74.392	434.000
355.893	74.995	434.000
284.436	210.727	435.000
284.891	209.892	435.000
285.756	209.121	435.000
312.334	296.293	436.000
312.330	296.527	436.000
2.789	322.023	437.000
2.563	321.859	437.000
3.288	321.664	437.000
2.777	322.159	437.000
190.547	336.261	438.000
189.817	337.687	438.000
387.937	507.623	439.000
387.665	507.532	439.000
387.843	508.902	439.000
389.664	170.311	440.000
390.674	170.913	440.000
17.786	339.074	441.000
17.220	341.221	441.000
18.102	341.344	441.000
17.045	341.410	441.000
17.184	340.452	441.000
16.464	341.417	441.000
15.235	343.190	441.000
15.714	342.472	441.000
16.182	342.794	441.000
16.550	342.182	441.000
15.337	344.282	441.000
[truncated: 15,919 more rows]
