# Supplementary material for: The transpeptidase PBP2 governs initial localization and activity of the major cell-wall synthesis machinery in E. coli
Source: eLife. 2020 Feb 20;9:e50629. doi: 10.7554/eLife.50629 (PMC7089770; doi:10.7554/eLife.50629)
Supplement: Source data 1. [file elife-50629-data1.zip › data/fast/PAmCherry/WT_5.txt]

X Y ID
80.985	442.650	1.000
80.770	442.538	1.000
80.806	442.311	1.000
80.391	442.503	1.000
79.990	442.468	1.000
80.447	442.648	1.000
80.215	443.012	1.000
80.276	442.628	1.000
79.578	442.985	1.000
79.076	442.910	1.000
79.685	443.311	1.000
80.528	444.111	1.000
80.527	443.523	1.000
79.623	443.426	1.000
80.243	443.561	1.000
80.372	443.054	1.000
80.606	443.327	1.000
80.492	442.939	1.000
80.162	443.043	1.000
80.437	443.137	1.000
79.704	443.027	1.000
78.852	443.792	1.000
78.683	443.253	1.000
78.798	442.993	1.000
79.098	443.369	1.000
78.927	442.830	1.000
78.763	443.032	1.000
79.059	442.913	1.000
79.185	443.305	1.000
79.312	442.199	1.000
77.986	442.029	1.000
54.911	367.423	2.000
54.886	366.821	2.000
55.366	367.359	2.000
54.991	367.255	2.000
55.079	367.129	2.000
54.937	366.878	2.000
105.572	433.852	3.000
106.685	433.117	3.000
106.204	432.589	3.000
42.524	179.199	4.000
43.064	179.101	4.000
43.128	178.881	4.000
43.118	178.874	4.000
43.233	178.956	4.000
43.128	179.196	4.000
43.273	178.840	4.000
43.267	178.919	4.000
51.203	157.191	5.000
51.594	156.800	5.000
50.631	155.182	5.000
50.446	155.212	5.000
50.190	155.285	5.000
51.252	155.775	5.000
95.324	160.106	6.000
93.012	161.048	6.000
92.041	161.875	6.000
92.777	162.137	6.000
185.900	79.224	7.000
185.946	78.650	7.000
183.963	79.007	7.000
182.789	80.516	7.000
183.301	80.789	7.000
183.207	82.655	7.000
181.910	83.431	7.000
181.781	83.229	7.000
181.765	82.280	7.000
180.508	84.472	7.000
179.766	85.226	7.000
268.774	303.012	8.000
269.501	302.830	8.000
267.271	302.653	8.000
264.630	303.117	8.000
311.507	369.606	9.000
311.261	369.740	9.000
310.921	369.444	9.000
311.018	369.462	9.000
310.978	369.777	9.000
472.987	206.675	10.000
472.597	206.642	10.000
64.260	403.859	11.000
64.455	403.701	11.000
64.410	402.825	11.000
60.198	352.274	12.000
60.132	350.708	12.000
48.980	276.200	13.000
48.970	276.246	13.000
48.731	276.679	13.000
48.304	276.215	13.000
48.416	276.305	13.000
47.550	275.333	13.000
80.075	137.438	14.000
80.200	137.596	14.000
81.284	137.390	14.000
81.099	137.245	14.000
171.658	222.312	15.000
172.409	222.759	15.000
172.567	221.511	15.000
173.303	220.871	15.000
173.792	222.405	15.000
173.722	222.324	15.000
174.011	222.096	15.000
173.652	221.794	15.000
174.363	222.324	15.000
174.547	222.534	15.000
173.675	222.311	15.000
174.920	221.158	15.000
217.290	103.428	16.000
217.536	103.738	16.000
262.981	208.292	17.000
263.985	209.041	17.000
266.796	111.764	18.000
267.285	111.832	18.000
267.226	112.414	18.000
267.775	112.731	18.000
268.221	112.040	18.000
268.005	111.989	18.000
381.875	313.665	19.000
381.101	315.377	19.000
460.912	408.199	20.000
459.921	408.164	20.000
459.517	406.324	20.000
459.244	406.980	20.000
340.411	33.505	21.000
341.027	33.634	21.000
340.767	33.624	21.000
340.943	32.421	21.000
339.903	33.990	21.000
96.739	229.911	22.000
97.124	230.327	22.000
97.184	230.203	22.000
97.236	230.062	22.000
97.031	230.076	22.000
366.780	240.160	23.000
367.027	240.020	23.000
366.226	241.496	23.000
366.824	240.791	23.000
366.537	241.178	23.000
77.648	174.268	24.000
77.485	174.415	24.000
77.585	174.530	24.000
77.907	174.232	24.000
89.501	130.131	25.000
91.512	130.725	25.000
98.802	116.741	26.000
99.421	116.828	26.000
339.278	328.806	27.000
338.207	328.918	27.000
465.482	190.982	28.000
465.372	190.860	28.000
464.987	190.105	28.000
255.437	185.410	29.000
255.777	185.536	29.000
255.209	186.144	29.000
319.632	268.564	30.000
319.458	268.235	30.000
319.825	267.795	30.000
318.648	267.826	30.000
319.021	266.556	30.000
319.686	266.807	30.000
64.605	403.085	31.000
64.096	404.895	31.000
64.609	405.201	31.000
64.654	405.747	31.000
64.581	405.866	31.000
64.347	405.823	31.000
64.942	405.978	31.000
63.997	404.569	31.000
64.897	402.388	31.000
64.905	402.539	31.000
63.786	352.090	32.000
63.352	352.576	32.000
63.537	352.831	32.000
63.133	352.329	32.000
62.274	352.590	32.000
62.965	352.814	32.000
62.859	354.123	32.000
63.182	354.434	32.000
62.747	354.730	32.000
64.049	354.247	32.000
64.727	354.813	32.000
65.561	355.208	32.000
104.535	434.403	33.000
104.274	434.144	33.000
157.063	442.082	34.000
156.580	441.672	34.000
157.158	440.613	34.000
157.473	440.561	34.000
157.607	439.846	34.000
157.147	438.601	34.000
157.286	438.990	34.000
157.082	438.923	34.000
156.161	438.842	34.000
155.459	439.704	34.000
101.728	268.689	35.000
101.397	267.744	35.000
206.772	183.954	36.000
206.902	184.116	36.000
264.919	302.108	37.000
263.377	302.899	37.000
436.130	378.085	38.000
437.075	378.159	38.000
436.881	379.248	38.000
437.431	379.646	38.000
437.592	378.907	38.000
436.373	379.653	38.000
435.305	381.171	38.000
365.714	124.004	39.000
365.080	123.775	39.000
364.598	122.674	39.000
366.964	120.258	39.000
81.251	139.102	40.000
82.110	137.895	40.000
87.271	126.049	41.000
86.723	127.377	41.000
313.767	392.076	42.000
312.879	391.625	42.000
311.149	369.532	43.000
310.786	369.535	43.000
277.001	186.434	44.000
276.305	187.675	44.000
276.392	187.062	44.000
275.925	187.838	44.000
276.724	188.110	44.000
275.633	188.081	44.000
275.148	188.488	44.000
275.008	189.229	44.000
459.001	408.176	45.000
459.698	407.296	45.000
460.138	408.597	45.000
459.509	407.781	45.000
459.253	408.381	45.000
98.228	163.819	46.000
97.741	163.421	46.000
96.411	162.162	46.000
93.591	163.417	46.000
215.738	104.272	47.000
215.187	104.194	47.000
234.177	150.387	48.000
234.600	150.765	48.000
235.762	150.455	48.000
235.732	150.530	48.000
236.536	150.380	48.000
237.701	150.202	48.000
237.090	151.810	48.000
237.519	153.019	48.000
238.480	155.054	48.000
266.839	112.736	49.000
267.042	113.037	49.000
339.749	34.452	50.000
340.386	33.993	50.000
465.311	190.306	51.000
465.421	190.974	51.000
317.530	402.958	52.000
316.984	403.367	52.000
317.080	403.462	52.000
318.597	404.876	52.000
42.410	344.294	53.000
42.042	344.673	53.000
54.525	153.875	54.000
53.856	154.650	54.000
54.102	154.686	54.000
54.836	155.661	54.000
56.140	154.697	54.000
170.960	394.309	55.000
170.710	392.973	55.000
193.547	253.043	56.000
193.686	252.910	56.000
195.563	252.989	56.000
196.050	252.051	56.000
193.778	252.019	56.000
193.586	252.614	56.000
192.222	252.297	56.000
192.556	252.819	56.000
379.938	318.168	57.000
377.593	318.233	57.000
149.506	299.430	58.000
149.937	299.639	58.000
150.910	300.305	58.000
151.667	300.708	58.000
152.368	300.261	58.000
172.632	247.796	59.000
172.283	247.558	59.000
207.524	251.971	60.000
205.787	252.748	60.000
180.744	82.268	61.000
181.145	81.676	61.000
181.756	81.718	61.000
179.885	82.742	61.000
180.137	83.878	61.000
181.877	82.893	61.000
206.689	184.120	62.000
207.117	184.200	62.000
206.794	184.405	62.000
207.800	182.133	62.000
208.762	181.604	62.000
209.093	179.818	62.000
267.622	112.483	63.000
267.909	112.686	63.000
379.944	369.617	64.000
379.801	370.118	64.000
379.350	371.282	64.000
379.627	371.596	64.000
379.295	371.754	64.000
379.408	371.505	64.000
378.296	372.088	64.000
366.204	120.947	65.000
366.164	120.467	65.000
42.466	344.857	66.000
43.239	345.213	66.000
43.221	345.107	66.000
43.402	345.036	66.000
43.394	345.295	66.000
175.206	221.900	67.000
174.730	221.605	67.000
465.217	190.726	68.000
466.253	189.738	68.000
465.514	190.750	68.000
366.134	263.500	69.000
366.206	263.375	69.000
97.135	230.842	70.000
97.177	230.317	70.000
96.872	230.627	70.000
97.255	230.312	70.000
172.526	247.783	71.000
172.819	247.555	71.000
499.197	361.653	72.000
499.614	360.952	72.000
499.545	360.566	72.000
500.216	358.510	72.000
498.085	358.422	72.000
499.559	357.494	72.000
500.103	357.817	72.000
501.013	358.849	72.000
424.237	150.705	73.000
423.490	149.822	73.000
423.584	151.381	73.000
423.894	153.386	73.000
422.714	154.627	73.000
423.574	153.012	73.000
424.623	153.572	73.000
425.407	153.483	73.000
425.287	151.786	73.000
423.636	151.074	73.000
423.177	153.889	73.000
425.017	153.131	73.000
427.367	155.932	73.000
151.146	299.369	74.000
150.368	298.159	74.000
149.961	296.846	74.000
149.334	296.775	74.000
148.178	297.642	74.000
150.212	296.748	74.000
265.277	211.027	75.000
264.102	209.427	75.000
65.965	237.994	76.000
64.626	239.357	76.000
65.106	239.500	76.000
65.458	238.011	76.000
64.998	238.647	76.000
65.700	238.096	76.000
182.643	358.889	77.000
181.640	358.441	77.000
233.628	122.341	78.000
234.359	122.206	78.000
186.418	287.981	79.000
186.374	287.601	79.000
186.811	286.422	79.000
187.933	287.540	79.000
186.360	286.546	79.000
186.930	285.467	79.000
104.236	433.624	80.000
103.256	436.552	80.000
192.578	253.090	81.000
199.266	256.953	81.000
373.908	402.986	82.000
374.864	403.232	82.000
375.894	403.326	82.000
97.280	230.394	83.000
97.017	230.277	83.000
96.641	230.835	83.000
181.658	357.881	84.000
182.050	356.835	84.000
183.211	359.597	84.000
263.716	209.862	85.000
263.567	208.399	85.000
189.235	254.143	86.000
189.645	254.753	86.000
191.748	253.905	86.000
103.303	436.433	87.000
103.253	436.611	87.000
103.187	437.638	87.000
103.486	437.019	87.000
103.703	436.779	87.000
103.314	437.844	87.000
104.704	438.197	87.000
105.274	438.002	87.000
105.313	438.129	87.000
106.102	437.996	87.000
147.632	296.716	88.000
146.536	295.179	88.000
146.891	295.843	88.000
146.835	294.757	88.000
146.266	293.502	88.000
148.282	291.131	88.000
146.662	289.601	88.000
145.740	289.012	88.000
201.949	390.607	89.000
202.063	390.828	89.000
202.523	391.055	89.000
202.481	390.968	89.000
202.364	391.338	89.000
343.415	31.944	90.000
344.102	31.088	90.000
344.613	32.242	90.000
343.994	31.144	90.000
345.075	29.253	90.000
344.160	28.701	90.000
42.817	168.012	91.000
40.975	168.520	91.000
118.371	372.068	92.000
115.143	373.889	92.000
96.925	230.315	93.000
97.188	230.512	93.000
97.024	230.761	93.000
96.823	231.231	93.000
500.186	360.197	94.000
498.894	359.411	94.000
376.694	402.352	95.000
375.230	404.350	95.000
-10.404	202.476	96.000
-9.328	202.778	96.000
-7.571	204.057	96.000
-7.028	204.803	96.000
-8.366	203.920	96.000
-8.574	205.126	96.000
-8.632	205.123	96.000
-8.490	205.517	96.000
-8.301	205.871	96.000
-8.103	206.593	96.000
-7.758	205.768	96.000
-7.756	204.455	96.000
426.207	260.390	97.000
426.266	259.958	97.000
426.769	260.171	97.000
427.424	260.660	97.000
427.463	260.728	97.000
428.696	259.831	97.000
429.132	259.642	97.000
429.252	260.344	97.000
429.618	260.644	97.000
429.664	261.284	97.000
21.998	125.471	98.000
21.533	127.536	98.000
320.058	302.253	99.000
320.831	302.522	99.000
202.436	392.008	100.000
202.925	391.659	100.000
344.280	28.161	101.000
344.507	27.362	101.000
344.563	27.043	101.000
343.616	27.844	101.000
465.758	155.798	102.000
466.818	155.389	102.000
464.875	155.975	102.000
373.261	119.015	103.000
371.810	118.493	103.000
372.606	119.760	103.000
370.443	52.010	104.000
369.690	50.884	104.000
367.488	50.746	104.000
451.871	199.075	105.000
452.079	199.111	105.000
452.240	199.655	105.000
510.084	317.904	106.000
509.331	318.456	106.000
509.540	319.029	106.000
512.219	319.365	106.000
512.650	319.834	106.000
511.716	319.440	106.000
509.842	319.276	106.000
510.097	318.552	106.000
510.902	318.738	106.000
510.570	317.909	106.000
202.576	391.167	107.000
202.504	391.242	107.000
202.099	391.369	107.000
202.494	391.506	107.000
202.509	391.491	107.000
342.485	28.569	108.000
343.378	29.209	108.000
62.188	281.005	109.000
61.155	281.276	109.000
60.900	281.716	109.000
80.745	230.471	110.000
80.521	231.450	110.000
80.406	233.140	110.000
464.726	156.447	111.000
464.328	156.731	111.000
463.969	155.064	111.000
62.116	282.694	112.000
62.796	283.623	112.000
63.045	284.828	112.000
64.139	284.818	112.000
64.972	283.655	112.000
200.294	260.494	113.000
200.314	259.621	113.000
200.476	260.644	113.000
201.186	260.938	113.000
201.127	260.869	113.000
312.333	394.553	114.000
312.180	395.191	114.000
311.689	395.424	114.000
312.064	394.568	114.000
312.130	394.753	114.000
312.224	395.301	114.000
345.412	32.098	115.000
345.319	32.345	115.000
342.008	33.393	115.000
340.578	33.467	115.000
116.622	374.905	116.000
118.705	372.194	116.000
121.700	373.119	116.000
261.194	206.117	117.000
259.388	206.229	117.000
259.018	205.802	117.000
464.312	154.932	118.000
464.082	154.552	118.000
-7.032	211.153	119.000
-7.176	211.424	119.000
-7.327	211.248	119.000
6.680	154.759	120.000
6.575	154.723	120.000
6.854	154.758	120.000
6.714	155.154	120.000
6.641	154.683	120.000
6.942	154.941	120.000
6.781	154.932	120.000
6.979	154.472	120.000
6.703	154.891	120.000
6.705	154.524	120.000
6.854	154.546	120.000
6.606	154.733	120.000
6.442	154.732	120.000
6.489	155.033	120.000
6.884	154.880	120.000
6.975	154.767	120.000
381.355	368.479	121.000
382.865	368.732	121.000
382.248	368.669	121.000
202.905	391.479	122.000
202.543	391.722	122.000
202.598	391.532	122.000
63.487	285.094	123.000
61.702	286.181	123.000
61.065	284.740	123.000
61.792	283.573	123.000
62.343	283.163	123.000
62.058	282.632	123.000
62.797	282.407	123.000
62.788	282.537	123.000
62.522	282.754	123.000
62.984	282.735	123.000
62.867	282.595	123.000
63.348	282.574	123.000
64.119	281.739	123.000
65.058	281.810	123.000
63.633	283.748	123.000
62.983	283.840	123.000
62.985	283.466	123.000
62.322	283.093	123.000
62.241	282.483	123.000
62.746	283.562	123.000
62.268	283.557	123.000
60.335	283.432	123.000
61.076	284.101	123.000
343.971	34.297	124.000
345.451	32.861	124.000
345.610	32.428	124.000
-6.647	210.716	125.000
-8.587	211.385	125.000
377.738	317.869	126.000
379.204	317.727	126.000
377.820	316.881	126.000
378.291	315.659	126.000
427.010	154.321	127.000
426.600	155.229	127.000
426.063	154.210	127.000
202.519	391.529	128.000
202.914	391.406	128.000
202.533	391.305	128.000
259.144	207.059	129.000
258.638	206.227	129.000
366.026	263.546	130.000
365.945	264.025	130.000
367.843	51.063	131.000
367.865	50.281	131.000
366.820	52.542	131.000
368.635	51.789	131.000
367.906	52.130	131.000
366.787	52.904	131.000
343.483	31.371	132.000
344.669	30.906	132.000
426.895	155.794	133.000
425.423	153.771	133.000
424.692	155.982	133.000
258.896	205.006	134.000
256.878	204.887	134.000
256.575	205.345	134.000
465.860	153.714	135.000
467.365	153.801	135.000
468.120	152.631	135.000
467.211	154.335	135.000
466.117	155.634	135.000
467.158	154.576	135.000
466.437	153.897	135.000
466.580	153.349	135.000
466.426	155.325	135.000
465.932	156.454	135.000
465.527	156.098	135.000
466.579	155.034	135.000
466.525	155.132	135.000
466.042	156.158	135.000
466.848	155.004	135.000
466.806	153.640	135.000
467.649	153.153	135.000
468.029	154.153	135.000
467.913	154.683	135.000
467.316	153.330	135.000
467.437	152.457	135.000
468.235	152.216	135.000
468.654	152.395	135.000
469.063	152.318	135.000
469.953	153.068	135.000
469.870	153.244	135.000
467.747	153.693	135.000
468.332	152.425	135.000
428.020	153.693	136.000
426.835	156.014	136.000
425.358	155.596	136.000
425.371	152.867	136.000
427.092	152.484	136.000
157.124	193.685	137.000
156.583	193.664	137.000
157.109	193.311	137.000
156.988	193.239	137.000
156.757	193.699	137.000
41.076	174.787	138.000
40.873	175.326	138.000
41.096	176.013	138.000
91.989	256.370	139.000
89.856	256.229	139.000
89.290	256.245	139.000
368.015	51.582	140.000
367.591	51.145	140.000
367.459	51.201	140.000
486.690	333.548	141.000
487.304	332.584	141.000
487.883	333.259	141.000
107.169	441.199	142.000
107.546	438.880	142.000
107.127	437.353	142.000
107.189	437.803	142.000
109.032	439.105	142.000
110.965	438.817	142.000
109.832	440.496	142.000
109.270	440.105	142.000
202.354	391.083	143.000
202.402	391.315	143.000
380.891	370.478	144.000
381.099	370.004	144.000
380.407	367.237	144.000
381.463	368.646	144.000
382.038	369.587	144.000
486.053	337.546	145.000
484.758	335.468	145.000
426.455	149.295	146.000
426.160	149.503	146.000
426.946	150.709	146.000
427.806	151.147	146.000
428.424	150.267	146.000
127.930	376.724	147.000
125.932	374.944	147.000
124.152	375.996	147.000
125.295	374.431	147.000
156.486	193.416	148.000
157.017	193.369	148.000
459.252	284.889	149.000
459.808	284.710	149.000
366.440	50.880	150.000
366.911	50.215	150.000
368.456	48.886	150.000
367.794	48.045	150.000
367.519	48.135	150.000
83.958	111.166	151.000
84.021	111.210	151.000
84.115	111.144	151.000
84.290	111.210	151.000
84.161	111.320	151.000
84.098	111.161	151.000
84.350	111.272	151.000
83.963	111.456	151.000
84.370	111.051	151.000
84.343	111.160	151.000
202.589	390.889	152.000
202.158	391.273	152.000
202.252	391.159	152.000
202.592	391.010	152.000
202.713	391.116	152.000
202.147	391.145	152.000
202.186	391.446	152.000
203.027	391.662	152.000
33.212	314.663	153.000
32.515	314.639	153.000
32.633	314.331	153.000
41.841	343.028	154.000
42.092	343.303	154.000
42.535	343.516	154.000
43.064	343.460	154.000
42.663	343.063	154.000
44.205	341.149	154.000
84.231	111.084	155.000
84.031	110.975	155.000
84.112	111.449	155.000
84.244	111.282	155.000
84.003	111.116	155.000
83.879	111.187	155.000
84.379	111.338	155.000
83.723	111.280	155.000
461.666	138.606	156.000
462.496	139.123	156.000
463.003	140.734	156.000
463.525	142.726	156.000
461.714	142.163	156.000
459.760	142.040	156.000
202.049	391.229	157.000
201.841	391.476	157.000
201.967	391.269	157.000
202.099	391.275	157.000
201.752	391.230	157.000
202.332	391.367	157.000
367.750	48.078	158.000
367.511	48.090	158.000
88.511	253.362	159.000
88.718	255.753	159.000
469.175	153.841	160.000
469.593	153.248	160.000
469.301	153.287	160.000
469.082	152.992	160.000
468.321	152.319	160.000
468.295	152.083	160.000
468.928	152.304	160.000
468.197	152.770	160.000
467.284	153.838	160.000
466.798	153.787	160.000
468.039	154.032	160.000
468.799	153.150	160.000
468.565	153.196	160.000
370.266	49.047	161.000
369.775	47.709	161.000
429.036	144.297	162.000
428.470	143.986	162.000
202.183	391.554	163.000
202.272	391.520	163.000
202.152	391.726	163.000
201.587	391.237	163.000
346.723	265.946	164.000
346.610	266.333	164.000
346.252	266.175	164.000
345.977	266.369	164.000
346.925	266.029	164.000
346.550	266.241	164.000
459.185	140.673	165.000
460.294	139.987	165.000
460.335	141.182	165.000
460.343	141.407	165.000
83.656	111.352	166.000
83.872	111.677	166.000
83.751	111.386	166.000
84.151	111.471	166.000
84.252	111.459	166.000
83.705	112.004	166.000
202.165	391.671	167.000
202.369	391.789	167.000
81.327	414.727	168.000
80.655	414.432	168.000
81.291	414.431	168.000
81.513	415.406	168.000
81.037	415.494	168.000
80.094	415.139	168.000
81.724	416.496	168.000
250.468	180.358	169.000
252.656	180.816	169.000
252.680	179.707	169.000
252.783	179.511	169.000
253.126	180.704	169.000
253.971	182.079	169.000
254.916	182.392	169.000
468.523	152.826	170.000
468.938	153.618	170.000
468.990	154.065	170.000
469.162	155.257	170.000
38.021	171.786	171.000
37.989	172.331	171.000
188.213	271.539	172.000
189.337	271.691	172.000
189.836	271.123	172.000
190.500	270.052	172.000
34.120	262.395	173.000
34.639	262.694	173.000
34.751	262.117	173.000
443.722	264.460	174.000
443.798	264.652	174.000
444.074	264.400	174.000
490.452	323.731	175.000
492.675	325.841	175.000
40.242	171.233	176.000
40.230	171.233	176.000
304.629	229.232	177.000
304.993	229.956	177.000
304.014	229.915	177.000
303.033	230.266	177.000
301.579	228.608	177.000
303.539	229.747	177.000
305.424	230.313	177.000
303.677	230.206	177.000
303.462	231.593	177.000
303.336	230.454	177.000
305.381	230.253	177.000
472.556	190.780	178.000
473.382	191.599	178.000
470.235	153.078	179.000
470.244	153.196	179.000
470.462	152.802	179.000
192.074	271.165	180.000
193.193	271.678	180.000
34.699	258.833	181.000
33.175	258.577	181.000
32.359	259.674	181.000
84.373	111.215	182.000
84.206	111.298	182.000
468.061	155.834	183.000
468.581	156.053	183.000
469.516	156.850	183.000
468.503	156.940	183.000
469.285	158.394	183.000
469.166	158.069	183.000
468.264	158.186	183.000
467.911	158.437	183.000
467.616	158.483	183.000
467.827	158.386	183.000
466.611	159.743	183.000
467.020	160.267	183.000
468.821	160.342	183.000
471.432	159.607	183.000
473.280	159.426	183.000
471.895	159.310	183.000
159.827	159.284	184.000
161.217	158.491	184.000
20.569	202.526	185.000
20.623	202.011	185.000
184.266	214.187	186.000
184.133	213.137	186.000
183.463	214.133	186.000
183.510	214.466	186.000
183.610	214.367	186.000
183.881	214.482	186.000
183.564	213.299	186.000
183.946	213.071	186.000
183.529	213.682	186.000
183.764	213.226	186.000
183.389	212.974	186.000
183.357	212.793	186.000
183.877	212.652	186.000
421.464	405.167	187.000
421.198	405.067	187.000
421.119	71.034	188.000
420.557	70.726	188.000
420.366	70.367	188.000
421.194	70.552	188.000
420.226	70.116	188.000
420.398	68.891	188.000
420.188	68.527	188.000
420.526	68.454	188.000
421.338	69.008	188.000
115.960	438.851	189.000
116.254	439.069	189.000
116.003	440.151	189.000
421.477	404.514	190.000
421.339	404.335	190.000
84.474	111.402	191.000
84.151	111.859	191.000
84.237	111.627	191.000
83.782	111.511	191.000
421.946	404.516	192.000
421.578	404.828	192.000
421.910	404.825	192.000
421.329	405.107	192.000
421.345	405.263	192.000
420.989	404.882	192.000
421.064	404.526	192.000
421.216	404.581	192.000
420.706	404.543	192.000
421.511	404.799	192.000
421.367	404.667	192.000
421.044	404.318	192.000
421.126	404.550	192.000
421.391	404.300	192.000
114.287	438.604	193.000
113.868	436.888	193.000
112.623	436.875	193.000
112.053	435.565	193.000
114.216	435.470	193.000
393.366	114.041	194.000
394.588	113.787	194.000
470.848	157.577	195.000
471.372	156.781	195.000
471.358	156.536	195.000
434.143	385.408	196.000
435.999	383.682	196.000
421.056	67.724	197.000
420.929	67.860	197.000
469.905	157.887	198.000
470.344	157.657	198.000
471.149	156.594	199.000
470.950	156.822	199.000
469.751	157.098	199.000
469.732	157.878	199.000
469.356	158.128	199.000
468.978	159.485	199.000
394.054	113.471	200.000
393.954	113.553	200.000
421.589	404.343	201.000
421.221	404.369	201.000
421.388	403.926	201.000
420.892	404.482	201.000
421.137	404.408	201.000
421.879	405.285	201.000
421.518	404.274	201.000
420.394	404.036	201.000
420.909	404.361	201.000
421.263	404.484	201.000
469.198	160.724	202.000
469.062	160.231	202.000
421.241	403.911	203.000
420.297	405.064	203.000
421.238	405.886	203.000
152.132	299.848	204.000
152.235	300.040	204.000
153.472	301.360	205.000
153.047	301.139	205.000
152.436	299.231	205.000
151.849	300.193	205.000
189.712	372.140	206.000
186.782	370.480	206.000
505.749	396.910	207.000
505.546	395.977	207.000
205.898	178.777	208.000
206.101	177.630	208.000
205.111	177.934	208.000
202.732	179.307	209.000
202.508	179.894	209.000
202.367	179.947	209.000
202.530	180.467	209.000
203.270	179.581	209.000
212.564	383.773	210.000
212.524	384.095	210.000
78.762	228.668	211.000
78.563	228.067	211.000
78.778	227.729	211.000
79.286	227.640	211.000
79.673	227.449	211.000
79.308	227.742	211.000
79.260	227.995	211.000
79.320	227.641	211.000
170.599	428.665	212.000
169.859	429.271	212.000
171.048	428.550	212.000
116.619	252.801	213.000
116.922	252.665	213.000
115.860	250.593	213.000
116.060	251.029	213.000
115.288	252.262	213.000
114.802	251.283	213.000
82.922	153.873	214.000
82.438	154.912	214.000
82.389	154.746	214.000
81.878	153.924	214.000
82.391	151.821	214.000
81.875	151.968	214.000
79.545	153.102	214.000
185.487	356.978	215.000
187.292	357.593	215.000
186.691	357.280	215.000
187.552	357.271	215.000
187.254	357.110	215.000
187.129	356.494	215.000
186.930	356.891	215.000
187.173	356.366	215.000
186.595	355.993	215.000
186.739	356.002	215.000
186.892	356.418	215.000
270.478	383.880	216.000
270.565	383.852	216.000
270.323	384.062	216.000
270.858	384.003	216.000
270.674	384.077	216.000
270.932	383.855	216.000
270.617	383.708	216.000
270.535	384.108	216.000
270.730	384.076	216.000
198.656	177.677	217.000
198.725	177.743	217.000
199.554	177.626	217.000
199.149	177.414	217.000
198.971	177.166	217.000
199.045	177.433	217.000
199.109	177.816	217.000
198.873	177.730	217.000
198.948	177.600	217.000
198.745	178.063	217.000
198.901	177.175	217.000
198.991	177.960	217.000
198.716	176.818	217.000
262.877	213.296	218.000
263.071	211.988	218.000
262.842	210.425	218.000
305.301	304.142	219.000
306.093	304.557	219.000
307.847	305.711	219.000
346.596	408.246	220.000
346.234	409.194	220.000
302.010	247.164	221.000
302.886	248.330	221.000
302.006	247.849	221.000
337.696	235.195	222.000
335.969	233.801	222.000
336.003	232.496	222.000
335.887	230.713	222.000
334.718	229.552	222.000
335.260	229.338	222.000
294.331	87.828	223.000
294.208	88.017	223.000
408.762	387.369	224.000
409.471	386.804	224.000
409.677	386.974	224.000
410.379	387.184	224.000
410.966	386.967	224.000
410.226	387.087	224.000
431.353	162.903	225.000
431.270	162.636	225.000
451.682	211.298	226.000
451.175	211.893	226.000
452.306	212.277	226.000
452.444	212.266	226.000
452.551	211.368	226.000
453.740	211.199	226.000
453.810	210.979	226.000
454.757	210.922	226.000
454.857	211.333	226.000
518.257	374.618	227.000
518.594	375.159	227.000
118.938	337.014	228.000
120.047	337.277	228.000
98.609	146.514	229.000
98.070	145.723	229.000
97.898	145.966	229.000
114.684	169.046	230.000
114.889	169.106	230.000
114.652	169.480	230.000
114.509	169.265	230.000
115.079	169.594	230.000
114.777	169.617	230.000
114.955	169.846	230.000
114.622	169.765	230.000
115.038	169.779	230.000
114.635	169.561	230.000
115.041	169.717	230.000
114.827	169.716	230.000
114.661	169.792	230.000
114.656	169.635	230.000
271.656	233.983	231.000
271.806	234.449	231.000
270.840	235.055	231.000
336.983	302.840	232.000
336.878	302.931	232.000
337.274	303.158	232.000
337.037	303.008	232.000
336.716	302.915	232.000
336.911	303.031	232.000
337.206	302.976	232.000
337.048	302.840	232.000
337.247	303.298	232.000
336.620	303.421	232.000
336.764	303.171	232.000
336.619	303.130	232.000
337.024	302.717	232.000
337.161	302.822	232.000
336.884	302.903	232.000
336.581	303.022	232.000
336.858	302.888	232.000
336.178	302.682	232.000
374.283	360.060	233.000
373.915	359.093	233.000
374.477	359.666	233.000
376.502	359.436	233.000
376.250	358.038	233.000
374.849	359.667	233.000
374.599	359.597	233.000
374.874	359.597	233.000
375.090	358.897	233.000
373.481	359.625	233.000
373.210	359.965	233.000
373.511	359.956	233.000
373.530	359.668	233.000
373.182	359.441	233.000
373.086	359.740	233.000
373.540	361.011	233.000
373.714	360.585	233.000
372.895	358.706	233.000
373.703	358.734	233.000
373.742	359.575	233.000
372.287	359.504	233.000
332.002	131.724	234.000
330.678	132.373	234.000
330.071	133.459	234.000
331.177	133.429	234.000
333.276	133.528	234.000
422.783	93.104	235.000
423.091	93.529	235.000
106.885	307.198	236.000
103.735	306.225	236.000
102.449	306.457	236.000
101.180	307.030	236.000
203.134	262.659	237.000
203.669	263.342	237.000
202.206	264.926	237.000
202.266	265.554	237.000
201.682	265.124	237.000
202.516	265.193	237.000
203.225	263.792	237.000
203.273	264.115	237.000
202.925	262.930	237.000
203.234	262.199	237.000
283.859	294.435	238.000
284.188	294.380	238.000
283.807	294.392	238.000
284.056	294.161	238.000
283.446	294.531	238.000
283.335	294.649	238.000
278.059	274.990	239.000
277.098	274.759	239.000
276.445	275.190	239.000
275.244	272.133	239.000
275.480	272.058	239.000
289.115	265.625	240.000
288.758	265.578	240.000
288.738	264.801	240.000
234.817	115.812	241.000
233.789	116.929	241.000
234.353	116.444	241.000
-31.131	161.260	242.000
-31.494	162.618	242.000
293.987	88.000	243.000
294.325	87.898	243.000
294.304	87.938	243.000
294.715	87.983	243.000
294.619	87.701	243.000
294.239	88.022	243.000
294.147	87.949	243.000
483.075	176.627	244.000
481.363	177.590	244.000
480.959	179.077	244.000
483.039	178.308	244.000
484.954	178.453	244.000
186.901	269.396	245.000
184.626	269.317	245.000
186.207	268.584	245.000
186.644	268.257	245.000
187.027	266.938	245.000
186.862	266.058	245.000
185.659	265.795	245.000
185.489	265.870	245.000
185.273	266.037	245.000
301.457	249.546	246.000
302.468	249.172	246.000
308.827	108.536	247.000
310.110	107.665	247.000
310.438	107.891	247.000
310.537	108.169	247.000
310.466	109.093	247.000
310.345	109.450	247.000
392.437	239.523	248.000
394.043	239.335	248.000
478.703	370.167	249.000
478.707	369.715	249.000
406.903	156.746	250.000
406.829	156.692	250.000
406.700	156.835	250.000
406.857	157.150	250.000
406.800	156.787	250.000
406.932	156.749	250.000
406.586	156.910	250.000
406.848	156.898	250.000
406.898	156.928	250.000
407.033	156.913	250.000
420.415	93.082	251.000
421.478	92.778	251.000
-0.092	226.552	252.000
-0.371	226.270	252.000
0.675	226.232	252.000
62.351	137.999	253.000
63.570	136.001	253.000
10.882	263.562	254.000
11.332	264.254	254.000
10.626	263.600	254.000
11.574	262.466	254.000
12.282	262.318	254.000
13.825	261.973	254.000
15.621	262.308	254.000
15.735	261.943	254.000
15.869	261.983	254.000
156.954	330.088	255.000
156.942	328.828	255.000
157.716	328.597	255.000
157.001	329.365	255.000
155.442	329.581	255.000
154.814	330.071	255.000
154.525	330.347	255.000
154.143	331.011	255.000
153.801	332.161	255.000
154.219	332.657	255.000
154.628	333.240	255.000
120.856	151.650	256.000
120.897	151.553	256.000
121.249	151.007	256.000
421.756	92.585	257.000
423.069	93.266	257.000
421.810	94.295	257.000
150.653	398.328	258.000
150.012	397.400	258.000
275.318	274.822	259.000
275.485	275.728	259.000
236.359	117.885	260.000
235.488	117.945	260.000
235.244	117.575	260.000
235.251	116.511	260.000
410.625	387.309	261.000
411.180	387.537	261.000
270.485	383.873	262.000
270.678	383.856	262.000
270.595	383.814	262.000
337.108	233.789	263.000
336.746	233.148	263.000
335.440	231.683	263.000
336.634	230.272	263.000
335.299	230.377	263.000
335.433	231.538	263.000
335.386	230.109	263.000
334.629	229.734	263.000
335.113	230.407	263.000
335.041	231.766	263.000
391.704	239.769	264.000
391.303	241.576	264.000
390.702	240.243	264.000
365.785	47.672	265.000
365.965	49.319	265.000
62.394	135.520	266.000
63.527	134.944	266.000
275.843	276.507	267.000
277.003	276.408	267.000
491.909	404.578	268.000
491.308	403.667	268.000
492.702	403.932	268.000
482.540	177.543	269.000
481.104	177.275	269.000
479.721	174.458	269.000
481.639	174.104	269.000
481.505	173.869	269.000
29.480	200.129	270.000
30.572	199.416	270.000
30.001	199.053	270.000
28.358	199.300	270.000
27.706	199.408	270.000
27.967	199.654	270.000
28.614	200.191	270.000
28.111	201.440	270.000
28.288	202.081	270.000
79.468	296.645	271.000
79.468	296.770	271.000
78.650	296.775	271.000
364.550	122.517	272.000
365.539	123.989	272.000
365.256	123.726	272.000
420.398	95.842	273.000
423.075	96.487	273.000
198.845	178.239	274.000
198.857	177.900	274.000
199.047	177.336	274.000
199.070	177.468	274.000
198.598	177.651	274.000
199.181	177.501	274.000
198.410	177.712	274.000
198.970	177.324	274.000
199.134	177.593	274.000
199.267	177.806	274.000
199.402	177.528	274.000
199.283	177.315	274.000
198.866	177.517	274.000
259.599	205.845	275.000
259.058	207.513	275.000
406.620	157.056	276.000
406.450	156.580	276.000
407.062	156.680	276.000
407.156	156.747	276.000
406.901	157.046	276.000
406.776	156.910	276.000
406.676	157.108	276.000
406.378	157.205	276.000
406.790	156.928	276.000
406.899	156.922	276.000
406.556	156.938	276.000
406.830	156.287	276.000
406.906	156.963	276.000
424.895	96.099	277.000
423.723	96.144	277.000
114.856	169.793	278.000
115.026	169.640	278.000
114.489	169.828	278.000
481.707	174.079	279.000
478.888	176.267	279.000
262.024	147.509	280.000
262.086	148.106	280.000
261.826	147.564	280.000
261.924	146.355	280.000
261.064	146.508	280.000
261.557	146.723	280.000
262.590	146.232	280.000
261.620	147.103	280.000
260.337	148.672	280.000
60.244	132.218	281.000
60.369	132.733	281.000
60.783	133.761	281.000
59.631	132.648	281.000
60.294	133.414	281.000
278.410	272.306	282.000
279.181	276.084	282.000
189.877	351.113	283.000
190.806	353.876	283.000
144.696	203.363	284.000
144.542	203.171	284.000
144.289	203.208	284.000
144.988	203.515	284.000
144.398	203.332	284.000
144.827	203.518	284.000
144.689	203.583	284.000
144.583	203.300	284.000
144.358	202.937	284.000
144.460	203.554	284.000
144.507	203.549	284.000
144.464	203.502	284.000
144.591	203.546	284.000
144.571	203.691	284.000
144.534	203.393	284.000
273.035	398.302	285.000
273.227	398.258	285.000
273.066	398.388	285.000
273.211	398.541	285.000
273.129	398.576	285.000
273.309	398.746	285.000
272.748	398.451	285.000
115.326	169.038	286.000
114.967	169.996	286.000
477.924	174.507	287.000
476.694	176.830	287.000
335.318	232.318	288.000
335.250	232.412	288.000
336.612	231.327	288.000
336.167	231.201	288.000
337.697	231.313	288.000
337.924	230.086	288.000
338.093	231.303	288.000
338.248	231.856	288.000
422.290	175.289	289.000
423.532	175.181	289.000
424.444	175.280	289.000
426.929	176.410	289.000
29.606	202.750	290.000
30.982	203.283	290.000
119.963	400.391	291.000
118.053	399.634	291.000
116.896	401.107	291.000
117.046	401.142	291.000
117.454	400.622	291.000
117.365	399.645	291.000
477.861	176.574	292.000
478.070	178.195	292.000
479.993	177.731	292.000
479.447	178.539	292.000
58.063	133.671	293.000
58.885	134.411	293.000
59.614	135.222	293.000
146.518	260.583	294.000
145.842	258.066	294.000
144.738	257.836	294.000
143.582	258.191	294.000
145.094	257.905	294.000
452.641	363.530	295.000
452.930	364.189	295.000
452.119	364.247	295.000
452.585	364.623	295.000
455.985	363.952	295.000
33.603	205.272	296.000
35.904	206.589	296.000
35.694	206.688	296.000
34.844	205.702	296.000
272.381	398.087	297.000
272.893	397.851	297.000
272.478	398.288	297.000
426.446	178.738	298.000
425.563	177.384	298.000
425.887	178.172	298.000
425.712	178.467	298.000
114.312	169.433	299.000
114.824	170.378	299.000
308.413	322.861	300.000
308.230	323.593	300.000
307.355	324.065	300.000
306.661	323.198	300.000
306.758	322.782	300.000
407.087	156.979	301.000
406.749	156.463	301.000
481.556	325.699	302.000
481.107	324.397	302.000
479.152	325.200	302.000
477.765	323.686	302.000
477.302	324.359	302.000
293.928	406.173	303.000
295.162	405.555	303.000
432.909	184.362	304.000
434.190	183.910	304.000
434.757	182.693	304.000
434.887	183.627	304.000
436.089	183.456	304.000
436.649	183.563	304.000
437.263	184.323	304.000
198.765	177.876	305.000
199.106	177.884	305.000
198.811	177.850	305.000
474.759	175.273	306.000
476.437	174.292	306.000
477.461	173.930	306.000
477.279	175.582	306.000
117.326	399.583	307.000
116.220	400.601	307.000
79.721	292.893	308.000
79.663	293.348	308.000
80.475	293.567	308.000
284.438	277.428	309.000
283.964	278.648	309.000
407.163	157.093	310.000
407.090	156.680	310.000
407.153	156.861	310.000
407.190	156.759	310.000
406.899	157.081	310.000
407.288	156.970	310.000
407.208	156.692	310.000
406.792	156.953	310.000
121.356	334.191	311.000
121.147	334.406	311.000
196.456	334.660	312.000
194.730	334.319	312.000
272.712	398.367	313.000
273.001	398.355	313.000
272.770	398.098	313.000
272.939	397.806	313.000
273.410	398.445	313.000
259.794	227.964	314.000
259.552	227.985	314.000
257.506	226.551	314.000
454.674	362.700	315.000
452.831	362.555	315.000
115.021	399.973	316.000
115.799	400.259	316.000
116.894	398.411	316.000
117.257	398.258	316.000
77.679	154.975	317.000
77.716	155.048	317.000
114.861	169.884	318.000
114.847	169.865	318.000
114.677	169.815	318.000
114.844	170.143	318.000
199.139	177.734	319.000
199.012	177.446	319.000
199.112	177.731	319.000
199.337	177.466	319.000
198.665	177.625	319.000
198.770	177.695	319.000
198.548	177.718	319.000
198.926	177.762	319.000
199.087	177.565	319.000
198.826	178.105	319.000
198.812	177.564	319.000
307.521	323.509	320.000
308.000	321.980	320.000
478.540	322.982	321.000
480.767	322.829	321.000
481.953	322.846	321.000
481.990	322.762	321.000
481.635	324.121	321.000
481.167	326.109	321.000
482.092	326.030	321.000
481.901	324.842	321.000
80.212	295.777	322.000
80.115	295.477	322.000
80.612	294.937	322.000
144.506	203.666	323.000
144.655	203.516	323.000
144.851	203.672	323.000
144.691	203.283	323.000
144.398	203.173	323.000
144.559	203.140	323.000
144.425	203.295	323.000
144.123	203.624	323.000
143.990	203.296	323.000
144.204	203.449	323.000
384.534	57.583	324.000
383.899	57.271	324.000
383.988	57.288	324.000
384.053	57.726	324.000
383.991	57.365	324.000
383.588	58.061	324.000
383.930	58.257	324.000
449.097	210.824	325.000
449.563	209.362	325.000
307.002	323.082	326.000
307.008	323.690	326.000
307.896	323.867	326.000
309.644	324.642	326.000
310.195	325.146	326.000
309.936	325.720	326.000
272.917	398.471	327.000
272.472	398.402	327.000
272.719	398.373	327.000
273.171	398.420	327.000
272.943	398.362	327.000
449.544	366.259	328.000
449.796	367.099	328.000
449.914	367.223	328.000
338.456	269.711	329.000
338.904	269.044	329.000
115.007	169.594	330.000
114.755	169.959	330.000
114.186	169.727	330.000
114.978	169.290	330.000
383.148	58.487	331.000
383.269	58.331	331.000
383.822	58.336	331.000
200.953	377.902	332.000
200.487	378.394	332.000
200.959	379.445	332.000
202.028	381.273	332.000
199.873	379.918	332.000
199.249	379.965	332.000
199.157	379.099	332.000
198.331	379.994	332.000
198.631	382.217	332.000
198.457	383.093	332.000
197.920	382.247	332.000
197.234	379.895	332.000
195.817	380.375	332.000
194.994	379.634	332.000
196.306	380.605	332.000
195.873	380.650	332.000
194.796	382.161	332.000
194.665	382.846	332.000
194.584	381.235	332.000
194.451	380.933	332.000
193.238	381.354	332.000
195.496	381.983	332.000
407.137	157.322	333.000
406.928	156.725	333.000
407.153	157.116	333.000
407.346	156.628	333.000
406.843	156.831	333.000
406.964	156.999	333.000
407.134	157.102	333.000
407.281	156.910	333.000
406.900	157.194	333.000
407.398	156.997	333.000
407.297	156.828	333.000
407.095	157.009	333.000
310.750	325.788	334.000
310.957	325.610	334.000
311.258	324.822	334.000
311.211	325.585	334.000
310.077	325.696	334.000
310.652	325.394	334.000
311.352	324.651	334.000
311.355	324.596	334.000
311.159	323.468	334.000
310.829	323.528	334.000
310.775	324.403	334.000
310.096	324.730	334.000
272.798	397.903	335.000
273.274	398.425	335.000
272.753	398.406	335.000
272.764	398.055	335.000
273.145	398.329	335.000
272.866	398.280	335.000
272.998	398.081	335.000
334.504	268.194	336.000
333.355	266.827	336.000
335.513	266.830	336.000
337.032	268.322	336.000
338.068	266.926	336.000
338.446	267.512	336.000
338.854	267.682	336.000
338.853	267.239	336.000
336.159	267.567	336.000
335.688	268.539	336.000
335.737	266.855	336.000
336.720	265.546	336.000
450.227	365.899	337.000
450.932	366.007	337.000
451.246	364.271	337.000
451.940	363.635	337.000
451.933	362.746	337.000
452.321	361.924	337.000
451.538	360.322	337.000
450.846	361.317	337.000
450.373	361.246	337.000
198.626	177.578	338.000
199.120	177.446	338.000
199.296	177.731	338.000
198.792	177.586	338.000
198.811	177.823	338.000
79.369	297.482	339.000
80.156	297.356	339.000
115.928	169.758	340.000
114.622	169.443	340.000
320.801	82.436	341.000
321.232	84.363	341.000
321.311	84.073	341.000
390.384	243.817	342.000
389.396	243.474	342.000
390.051	243.175	342.000
114.949	169.413	343.000
115.188	169.733	343.000
114.886	169.846	343.000
79.391	293.773	344.000
78.512	291.770	344.000
80.013	290.781	344.000
80.480	291.254	344.000
273.025	398.467	345.000
272.944	399.209	345.000
407.492	156.946	346.000
407.188	156.639	346.000
406.951	156.814	346.000
406.982	156.546	346.000
407.248	156.775	346.000
406.889	156.737	346.000
407.161	156.867	346.000
407.204	157.045	346.000
407.270	156.818	346.000
407.306	156.795	346.000
407.124	156.810	346.000
407.430	156.799	346.000
407.229	157.246	346.000
407.502	156.759	346.000
199.217	177.752	347.000
198.533	178.032	347.000
198.472	178.237	347.000
198.754	177.083	347.000
198.985	178.050	347.000
146.418	252.723	348.000
146.192	252.610	348.000
146.014	252.846	348.000
146.891	253.540	348.000
320.017	86.088	349.000
321.202	84.142	349.000
322.069	84.570	349.000
323.603	84.295	349.000
323.716	85.172	349.000
324.357	86.026	349.000
323.785	85.515	349.000
323.817	84.987	349.000
324.526	86.655	349.000
273.310	398.343	350.000
272.834	398.728	350.000
115.038	169.825	351.000
114.480	169.410	351.000
249.163	276.951	352.000
250.009	277.473	352.000
451.223	357.319	353.000
451.219	358.324	353.000
272.843	398.405	354.000
273.339	398.465	354.000
272.671	399.165	354.000
272.706	398.458	354.000
272.958	398.906	354.000
272.918	399.045	354.000
272.327	398.161	354.000
52.532	211.676	355.000
52.689	211.410	355.000
52.885	211.484	355.000
114.719	169.456	356.000
115.129	170.011	356.000
115.004	170.006	356.000
114.956	170.256	356.000
114.876	169.678	356.000
452.938	358.764	357.000
453.895	358.375	357.000
52.264	210.621	358.000
51.677	210.646	358.000
51.038	210.337	358.000
193.010	254.357	359.000
193.619	261.439	359.000
114.326	169.545	360.000
115.044	169.434	360.000
114.376	169.254	360.000
114.770	169.163	360.000
115.106	169.942	360.000
115.065	169.601	360.000
114.599	169.426	360.000
114.731	169.262	360.000
114.323	169.537	360.000
114.725	169.187	360.000
114.641	169.553	360.000
114.719	169.671	360.000
115.094	169.208	360.000
114.311	169.603	360.000
114.847	169.211	360.000
386.513	212.153	361.000
386.791	212.282	361.000
386.992	213.249	361.000
388.474	211.695	361.000
149.820	439.516	362.000
150.628	439.321	362.000
151.233	439.854	362.000
273.068	398.398	363.000
272.611	398.440	363.000
273.564	398.523	363.000
407.496	157.129	364.000
407.547	157.115	364.000
170.004	185.900	365.000
169.705	186.588	365.000
71.219	368.396	366.000
72.323	366.617	366.000
74.045	367.932	366.000
70.656	366.660	366.000
320.915	85.553	367.000
320.585	86.229	367.000
322.202	84.452	367.000
322.646	84.562	367.000
406.656	156.679	368.000
407.524	156.488	368.000
406.839	156.573	368.000
407.340	157.102	368.000
1.820	232.990	369.000
1.771	233.408	369.000
0.924	233.334	369.000
168.793	187.302	370.000
169.820	187.111	370.000
170.204	186.687	370.000
170.962	187.090	370.000
171.714	188.367	370.000
171.941	188.196	370.000
172.074	188.130	370.000
170.946	187.817	370.000
281.281	315.348	371.000
281.017	314.584	371.000
79.012	292.900	372.000
78.540	293.343	372.000
76.781	293.336	372.000
76.342	292.721	372.000
77.077	290.269	372.000
77.520	287.816	372.000
78.723	289.961	372.000
78.353	292.027	372.000
76.968	292.790	372.000
76.704	292.673	372.000
181.305	263.693	373.000
181.396	263.630	373.000
180.979	263.575	373.000
-2.118	202.178	374.000
-2.751	202.707	374.000
-2.842	203.331	374.000
-3.207	202.290	374.000
-4.160	202.128	374.000
-4.296	203.383	374.000
-3.934	202.854	374.000
-3.640	202.767	374.000
-4.013	204.194	374.000
-4.154	204.447	374.000
-3.746	204.395	374.000
-5.160	204.677	374.000
1.228	231.707	375.000
0.241	230.508	375.000
0.368	229.753	375.000
-1.291	229.569	375.000
-0.850	230.391	375.000
279.783	312.964	376.000
279.323	313.233	376.000
280.653	312.935	376.000
280.569	313.762	376.000
279.470	313.880	376.000
280.173	311.986	376.000
278.469	312.256	376.000
278.282	312.142	376.000
279.765	312.121	376.000
279.488	312.763	376.000
335.481	131.216	377.000
334.539	128.991	377.000
334.474	126.789	377.000
407.189	156.795	378.000
407.510	156.779	378.000
288.928	178.556	379.000
288.237	179.301	379.000
212.385	383.599	380.000
212.616	382.965	380.000
407.174	156.903	381.000
407.858	156.167	381.000
114.561	169.552	382.000
114.740	170.022	382.000
114.885	168.942	382.000
114.922	169.049	382.000
114.742	169.301	382.000
114.709	169.674	382.000
114.514	169.341	382.000
115.014	169.624	382.000
114.576	169.749	382.000
114.788	169.790	382.000
114.199	169.702	382.000
335.405	233.920	383.000
334.708	233.556	383.000
335.324	231.435	383.000
336.422	231.298	383.000
336.533	231.515	383.000
337.974	231.772	383.000
-28.545	160.906	384.000
-28.839	160.454	384.000
75.362	293.884	385.000
76.047	293.072	385.000
77.859	293.461	385.000
76.126	292.737	385.000
170.895	187.445	386.000
171.312	187.246	386.000
171.579	188.723	386.000
171.536	188.316	386.000
5.687	233.741	387.000
6.577	232.056	387.000
172.858	187.771	388.000
172.649	189.161	388.000
347.157	409.784	389.000
348.030	409.251	389.000
6.089	232.993	390.000
7.157	233.256	390.000
197.002	408.751	391.000
198.843	406.678	391.000
34.997	224.253	392.000
34.780	225.424	392.000
35.046	226.619	392.000
34.587	226.699	392.000
33.724	227.860	392.000
33.042	229.243	392.000
33.028	229.326	392.000
32.823	228.993	392.000
210.685	441.353	393.000
209.966	442.269	393.000
209.706	441.260	393.000
209.538	440.368	393.000
337.554	232.447	394.000
338.410	233.165	394.000
336.686	233.729	394.000
172.613	190.682	395.000
172.138	190.284	395.000
171.830	190.950	395.000
325.984	256.045	396.000
327.123	256.645	396.000
327.862	256.856	396.000
326.653	257.401	396.000
325.459	256.029	396.000
325.156	257.725	396.000
325.968	258.376	396.000
327.791	259.829	396.000
326.682	259.852	396.000
326.909	259.431	396.000
321.504	82.981	397.000
321.074	83.915	397.000
497.425	313.012	398.000
497.768	311.687	398.000
345.048	189.379	399.000
342.873	190.673	399.000
343.998	191.698	399.000
342.565	190.662	399.000
341.949	192.558	399.000
212.527	289.766	400.000
211.022	288.949	400.000
211.028	288.745	400.000
210.860	288.561	400.000
210.963	289.252	400.000
211.109	290.138	400.000
211.064	289.946	400.000
210.771	289.997	400.000
211.062	288.310	400.000
211.286	289.177	400.000
210.964	289.408	400.000
209.422	288.965	400.000
209.361	288.803	400.000
210.591	288.086	400.000
210.776	288.318	400.000
211.044	288.465	400.000
212.578	288.594	400.000
212.605	288.447	400.000
212.741	288.892	400.000
212.522	290.030	400.000
212.651	289.661	400.000
212.471	288.862	400.000
213.193	289.097	400.000
213.182	288.741	400.000
212.347	289.861	400.000
211.563	289.056	400.000
210.807	288.613	400.000
210.051	288.676	400.000
209.462	289.164	400.000
209.771	289.316	400.000
208.850	289.529	400.000
208.891	290.521	400.000
208.531	290.579	400.000
209.582	291.162	400.000
209.834	290.505	400.000
200.189	407.315	401.000
201.936	407.304	401.000
405.841	346.340	402.000
406.190	345.896	402.000
406.664	345.873	402.000
406.118	346.326	402.000
406.219	345.518	402.000
406.752	345.901	402.000
405.963	345.324	402.000
406.081	345.627	402.000
406.125	345.852	402.000
33.284	227.986	403.000
34.540	227.999	403.000
35.869	228.722	403.000
491.901	273.108	404.000
491.721	273.684	404.000
493.256	273.641	404.000
493.128	271.316	404.000
494.753	270.169	404.000
495.280	269.895	404.000
497.540	269.557	404.000
497.255	270.843	404.000
498.338	271.145	404.000
499.430	272.561	404.000
499.057	273.658	404.000
500.131	273.067	404.000
501.795	271.123	404.000
500.958	271.605	404.000
209.328	440.262	405.000
208.429	440.833	405.000
350.287	341.445	406.000
350.601	341.350	406.000
350.402	341.683	406.000
350.543	341.165	406.000
51.483	210.931	407.000
51.847	211.370	407.000
50.537	210.657	407.000
51.005	211.424	407.000
51.352	211.140	407.000
35.627	227.087	408.000
34.984	227.340	408.000
33.843	228.979	408.000
424.084	274.290	409.000
423.840	272.951	409.000
423.092	273.228	409.000
424.153	271.810	409.000
35.646	313.421	410.000
34.320	315.108	410.000
34.372	315.463	410.000
35.684	314.826	410.000
136.078	186.658	411.000
136.536	186.406	411.000
136.752	186.244	411.000
136.314	185.988	411.000
135.876	185.940	411.000
136.859	184.865	411.000
136.763	186.881	411.000
136.337	186.972	411.000
22.705	274.956	412.000
22.606	274.826	412.000
181.735	96.326	413.000
181.386	96.287	413.000
182.131	97.568	413.000
181.295	96.454	413.000
180.696	95.906	413.000
180.850	95.991	413.000
355.611	33.243	414.000
[truncated: 24,412 more rows]
