# Supplementary material for: The transpeptidase PBP2 governs initial localization and activity of the major cell-wall synthesis machinery in E. coli
Source: eLife. 2020 Feb 20;9:e50629. doi: 10.7554/eLife.50629 (PMC7089770; doi:10.7554/eLife.50629)
Supplement: Source data 1. [file elife-50629-data1.zip › data/fast/PAmCherry/WT_6.txt]

X Y ID
175.811	194.836	1.000
174.702	195.847	1.000
186.557	286.853	2.000
188.340	286.636	2.000
187.261	286.723	2.000
186.891	286.207	2.000
187.334	286.989	2.000
187.143	287.573	2.000
224.015	262.999	3.000
224.108	265.147	3.000
222.110	266.032	3.000
223.120	266.497	3.000
258.076	310.725	4.000
257.248	310.662	4.000
285.171	303.070	5.000
284.697	302.020	5.000
285.328	301.365	5.000
285.208	302.513	5.000
284.304	302.392	5.000
284.891	301.551	5.000
285.604	299.888	5.000
285.381	300.903	5.000
286.001	300.312	5.000
121.081	39.474	6.000
122.178	39.153	6.000
176.837	163.324	7.000
176.838	163.989	7.000
264.166	295.372	8.000
263.940	294.691	8.000
264.104	295.261	8.000
406.212	190.002	9.000
406.333	190.803	9.000
430.625	272.438	10.000
432.571	271.276	10.000
138.820	73.468	11.000
138.409	74.228	11.000
139.269	73.684	11.000
138.492	74.685	11.000
139.313	73.829	11.000
138.011	70.631	11.000
137.061	70.906	11.000
174.661	195.349	12.000
175.804	195.501	12.000
266.779	271.114	13.000
267.179	270.708	13.000
257.875	310.787	14.000
258.023	311.049	14.000
257.388	310.408	14.000
257.191	310.432	14.000
10.875	268.745	15.000
10.248	267.968	15.000
10.215	265.762	15.000
243.415	384.922	16.000
242.609	385.348	16.000
243.706	383.979	16.000
222.742	266.828	17.000
223.618	265.392	17.000
222.894	266.400	17.000
221.244	266.194	17.000
223.562	266.672	17.000
223.736	266.696	17.000
221.935	266.745	17.000
222.242	267.298	17.000
223.650	266.577	17.000
224.317	267.887	17.000
224.088	268.048	17.000
224.690	266.580	17.000
224.397	265.677	17.000
225.714	265.258	17.000
261.924	291.622	18.000
263.088	290.529	18.000
278.211	323.219	19.000
277.849	322.936	19.000
277.995	323.098	19.000
175.923	194.805	20.000
176.487	196.273	20.000
176.699	195.630	20.000
178.131	196.100	20.000
177.927	196.753	20.000
178.790	196.514	20.000
28.022	174.527	21.000
28.759	174.771	21.000
29.206	175.982	21.000
122.830	39.535	22.000
124.550	38.610	22.000
177.219	224.654	23.000
177.535	225.217	23.000
178.102	225.119	23.000
177.300	225.580	23.000
178.023	227.870	23.000
223.749	346.416	24.000
224.539	348.241	24.000
224.986	348.376	24.000
226.188	348.162	24.000
225.889	347.069	24.000
227.151	346.754	24.000
262.388	291.536	25.000
261.389	291.994	25.000
262.837	292.822	25.000
276.649	322.264	26.000
276.428	322.910	26.000
276.839	323.846	26.000
278.277	323.701	26.000
167.399	46.695	27.000
167.761	46.478	27.000
167.523	46.555	27.000
167.072	46.667	27.000
242.214	387.482	28.000
245.220	389.806	28.000
133.959	70.606	29.000
132.889	70.433	29.000
257.943	310.449	30.000
257.388	311.111	30.000
134.085	102.377	31.000
133.486	101.592	31.000
13.451	357.695	32.000
13.993	358.376	32.000
185.285	418.772	33.000
185.932	417.640	33.000
175.737	162.864	34.000
177.584	161.920	34.000
229.635	347.958	35.000
231.530	347.091	35.000
233.530	346.658	35.000
234.805	346.996	35.000
234.842	347.347	35.000
247.820	341.144	36.000
246.594	340.553	36.000
278.802	321.358	37.000
279.073	325.396	37.000
312.509	339.867	38.000
312.574	339.912	38.000
312.617	340.185	38.000
312.255	339.408	38.000
312.119	339.987	38.000
311.971	339.579	38.000
311.937	340.198	38.000
312.096	340.281	38.000
312.336	339.954	38.000
312.313	339.743	38.000
311.900	340.374	38.000
312.287	339.962	38.000
312.019	339.856	38.000
312.636	339.986	38.000
312.307	339.930	38.000
311.887	339.830	38.000
312.188	339.665	38.000
312.231	339.979	38.000
312.279	340.278	38.000
257.606	311.090	39.000
258.084	310.075	39.000
132.312	65.909	40.000
132.729	64.167	40.000
133.808	64.193	40.000
132.729	64.072	40.000
13.513	357.961	41.000
13.890	357.765	41.000
31.129	174.727	42.000
31.045	171.448	42.000
29.916	169.315	42.000
30.028	169.986	42.000
29.461	169.155	42.000
281.136	326.129	43.000
280.447	327.253	43.000
171.872	140.017	44.000
172.861	138.865	44.000
172.054	139.130	44.000
173.977	140.513	44.000
174.770	139.989	44.000
174.478	140.770	44.000
187.177	417.629	45.000
187.520	417.685	45.000
188.599	417.891	45.000
189.001	418.289	45.000
188.148	419.353	45.000
188.736	418.829	45.000
188.126	419.392	45.000
187.470	419.189	45.000
13.287	357.987	46.000
14.189	358.260	46.000
13.410	357.915	46.000
13.616	358.014	46.000
13.653	357.810	46.000
13.526	357.849	46.000
13.586	358.026	46.000
13.103	357.892	46.000
133.537	106.029	47.000
132.880	105.419	47.000
245.641	339.296	48.000
247.549	341.087	48.000
281.111	326.381	49.000
281.464	326.412	49.000
281.830	326.029	49.000
12.584	163.578	50.000
12.483	163.412	50.000
12.369	163.896	50.000
12.446	164.196	50.000
257.817	310.641	51.000
258.104	310.398	51.000
236.391	347.063	52.000
236.351	348.575	52.000
133.887	67.213	53.000
133.147	66.178	53.000
134.750	67.157	53.000
205.760	218.789	54.000
206.185	217.411	54.000
206.161	217.789	54.000
206.589	220.924	54.000
247.177	341.260	55.000
246.880	341.371	55.000
246.758	341.455	55.000
246.639	342.029	55.000
246.512	341.658	55.000
246.715	341.603	55.000
282.340	324.666	56.000
282.260	325.589	56.000
282.973	325.829	56.000
283.203	326.296	56.000
283.602	326.434	56.000
283.521	327.124	56.000
284.081	326.735	56.000
284.784	327.491	56.000
286.220	328.574	56.000
286.425	327.559	56.000
286.538	327.404	56.000
287.455	327.945	56.000
286.618	328.817	56.000
285.536	329.931	56.000
285.526	330.960	56.000
286.459	331.962	56.000
136.132	66.587	57.000
135.124	66.872	57.000
134.564	68.425	57.000
134.827	69.676	57.000
235.460	388.087	58.000
236.952	388.160	58.000
239.896	388.230	58.000
238.903	387.788	58.000
260.577	290.750	59.000
259.545	290.971	59.000
133.947	71.248	60.000
133.815	73.557	60.000
133.809	74.855	60.000
133.606	75.298	60.000
133.879	76.489	60.000
247.037	339.711	61.000
248.205	340.914	61.000
261.481	140.761	62.000
261.710	141.079	62.000
262.974	141.696	62.000
263.142	142.124	62.000
263.308	142.810	62.000
265.322	141.650	62.000
132.281	104.689	63.000
132.796	102.339	63.000
514.906	251.453	64.000
513.386	251.637	64.000
258.028	310.623	65.000
257.685	310.821	65.000
257.646	310.285	65.000
257.882	310.717	65.000
178.175	227.460	66.000
177.350	226.725	66.000
480.612	241.435	67.000
479.463	241.312	67.000
480.035	242.189	67.000
479.940	241.747	67.000
133.856	77.195	68.000
133.946	76.434	68.000
134.066	76.267	68.000
404.582	188.891	69.000
404.948	189.123	69.000
404.547	188.155	69.000
167.119	46.640	70.000
167.656	46.623	70.000
167.546	46.747	70.000
430.379	167.329	71.000
430.743	166.949	71.000
430.771	166.607	71.000
430.518	166.619	71.000
-39.186	226.377	72.000
-38.782	225.975	72.000
126.134	42.133	73.000
125.507	42.602	73.000
125.347	42.686	73.000
267.861	139.323	74.000
267.962	140.823	74.000
179.796	261.658	75.000
179.113	261.509	75.000
132.835	77.111	76.000
133.694	76.719	76.000
133.807	75.767	76.000
405.608	189.468	77.000
405.523	189.819	77.000
406.747	191.284	77.000
479.731	240.954	78.000
479.751	242.239	78.000
480.570	242.590	78.000
-37.834	225.512	79.000
-37.912	222.887	79.000
-38.210	222.858	79.000
-36.526	225.231	79.000
-37.055	225.535	79.000
133.925	72.450	80.000
134.938	71.093	80.000
134.412	71.085	80.000
134.092	70.304	80.000
135.095	67.946	80.000
135.570	66.722	80.000
134.801	66.075	80.000
176.002	262.115	81.000
176.429	262.421	81.000
176.930	262.156	81.000
257.843	310.773	82.000
257.500	310.170	82.000
516.559	253.422	83.000
517.089	253.560	83.000
135.963	105.734	84.000
134.481	105.284	84.000
137.041	106.241	85.000
138.576	106.153	85.000
138.126	105.112	85.000
360.660	279.498	86.000
362.671	276.519	86.000
438.668	146.562	87.000
440.090	146.713	87.000
178.231	226.812	88.000
176.921	227.414	88.000
174.644	228.563	88.000
174.994	230.483	88.000
174.463	230.244	88.000
172.962	229.603	88.000
172.806	231.525	88.000
173.463	230.986	88.000
175.111	231.512	88.000
175.065	231.142	88.000
135.884	66.336	89.000
135.915	65.871	89.000
136.135	66.096	89.000
135.694	65.265	89.000
135.024	64.732	90.000
134.859	64.538	90.000
257.883	310.357	91.000
257.569	310.551	91.000
257.768	310.312	92.000
258.245	310.611	92.000
258.431	310.491	92.000
178.947	197.409	93.000
179.150	197.547	93.000
174.069	271.483	94.000
171.804	271.207	94.000
178.008	197.721	95.000
178.031	198.321	95.000
177.669	197.885	95.000
177.683	198.167	95.000
257.328	310.451	96.000
258.343	310.399	96.000
257.197	310.262	96.000
80.042	237.132	97.000
79.040	237.214	97.000
178.579	198.960	98.000
176.864	199.227	98.000
175.329	198.557	98.000
174.052	198.703	98.000
174.590	198.882	98.000
175.054	198.369	98.000
176.059	197.400	98.000
412.693	289.884	99.000
411.328	288.894	99.000
411.564	290.168	99.000
410.288	289.369	99.000
410.392	291.194	99.000
170.646	145.800	100.000
170.917	146.717	100.000
79.971	235.849	101.000
79.977	236.682	101.000
79.979	235.536	101.000
80.646	235.306	101.000
80.322	234.695	101.000
80.365	235.664	101.000
79.658	235.375	101.000
258.776	310.128	102.000
258.125	310.352	102.000
257.832	309.969	102.000
408.220	291.038	103.000
408.595	291.895	103.000
409.479	290.984	103.000
136.548	78.768	104.000
137.471	77.986	104.000
258.073	310.811	105.000
258.250	310.383	105.000
80.435	235.192	106.000
81.052	235.816	106.000
80.663	235.970	106.000
79.717	236.063	106.000
79.271	237.538	106.000
78.443	237.367	106.000
258.201	310.726	107.000
257.897	310.659	107.000
256.957	310.767	107.000
257.694	310.771	107.000
408.548	289.709	108.000
409.230	289.252	108.000
411.904	289.285	108.000
198.168	275.883	109.000
198.915	275.931	109.000
257.572	310.561	110.000
258.127	310.171	110.000
258.142	310.756	110.000
354.058	286.085	111.000
352.643	285.239	111.000
413.311	289.529	112.000
412.472	290.405	112.000
411.642	291.246	112.000
411.804	291.488	112.000
410.117	293.102	112.000
409.715	292.252	112.000
410.151	292.681	112.000
410.130	291.933	112.000
411.240	291.347	112.000
410.306	290.924	112.000
413.242	292.184	112.000
412.089	291.945	112.000
400.573	178.287	113.000
399.888	177.223	113.000
351.943	286.221	114.000
349.926	286.157	114.000
349.852	286.542	114.000
397.979	176.739	115.000
397.441	177.418	115.000
174.870	133.305	116.000
173.054	133.039	116.000
175.131	134.493	116.000
173.127	136.092	116.000
172.847	134.444	116.000
69.013	191.453	117.000
69.838	192.112	117.000
69.655	191.812	117.000
69.736	192.054	117.000
-41.935	219.096	118.000
-40.517	220.809	118.000
-40.817	221.777	118.000
352.809	283.761	119.000
352.159	283.703	119.000
408.837	292.380	120.000
409.026	291.251	120.000
348.106	284.030	121.000
349.670	283.626	121.000
-40.565	219.944	122.000
-43.022	219.939	122.000
-41.772	221.603	122.000
408.705	291.299	123.000
409.842	290.094	123.000
410.727	291.604	123.000
409.319	292.427	123.000
408.120	291.972	123.000
408.396	293.481	123.000
353.134	285.424	124.000
353.296	284.289	124.000
444.552	449.331	125.000
444.006	447.830	125.000
-47.296	220.154	126.000
-47.474	218.056	126.000
418.684	222.166	127.000
418.140	221.858	127.000
206.182	220.360	128.000
206.259	221.092	128.000
206.992	219.987	128.000
207.210	219.856	128.000
207.496	219.849	128.000
207.503	220.165	128.000
207.552	219.963	128.000
207.583	219.984	128.000
207.129	219.800	128.000
207.451	219.961	128.000
206.896	219.748	128.000
207.234	219.756	128.000
207.051	219.692	128.000
206.364	219.820	128.000
208.360	218.246	128.000
209.261	218.862	128.000
209.457	219.173	128.000
209.167	219.188	128.000
258.393	310.685	129.000
258.000	310.606	129.000
230.537	220.209	130.000
230.690	221.626	130.000
229.909	221.353	130.000
229.925	221.273	130.000
228.362	222.163	130.000
230.736	223.265	130.000
158.734	232.253	131.000
158.710	232.733	131.000
-90.613	266.086	132.000
-90.326	266.447	132.000
-47.185	217.618	133.000
-45.363	217.144	133.000
-42.387	215.871	133.000
-40.392	217.551	133.000
-40.188	219.253	133.000
-38.619	219.713	133.000
-39.627	221.299	133.000
-39.533	223.322	133.000
340.995	292.061	134.000
339.454	291.235	134.000
338.748	292.684	134.000
216.193	295.550	135.000
216.837	297.197	135.000
8.574	267.459	136.000
9.256	267.340	136.000
9.774	268.003	136.000
216.824	120.190	137.000
217.887	119.502	137.000
219.334	120.080	137.000
218.558	121.356	137.000
239.499	196.993	138.000
239.181	198.068	138.000
240.005	199.271	138.000
239.341	200.098	138.000
193.887	243.588	139.000
191.975	242.424	139.000
242.374	416.844	140.000
241.674	415.957	140.000
240.889	417.348	140.000
240.707	415.713	140.000
240.554	415.703	140.000
240.126	415.517	140.000
240.603	415.492	140.000
239.907	415.900	140.000
21.865	337.058	141.000
21.303	336.753	141.000
446.064	199.786	142.000
444.795	201.366	142.000
443.777	201.924	142.000
468.157	178.117	143.000
468.579	176.954	143.000
468.263	177.638	143.000
168.550	213.331	144.000
168.913	212.969	144.000
168.956	213.351	144.000
258.323	311.240	145.000
257.767	310.651	145.000
185.071	237.671	146.000
185.711	237.235	146.000
187.863	238.702	146.000
163.196	298.171	147.000
162.989	297.712	147.000
162.834	297.660	147.000
162.960	297.776	147.000
163.445	298.083	147.000
394.833	158.925	148.000
395.749	158.991	148.000
395.610	158.306	148.000
488.068	202.145	149.000
488.480	201.418	149.000
488.585	200.084	149.000
116.062	110.566	150.000
116.349	111.601	150.000
115.217	111.249	150.000
-5.024	245.791	151.000
-4.074	246.166	151.000
219.355	121.855	152.000
220.339	122.491	152.000
148.951	43.444	153.000
146.181	44.505	153.000
422.069	230.631	154.000
423.418	230.418	154.000
470.584	176.275	155.000
469.934	177.474	155.000
470.757	178.160	155.000
412.245	172.912	156.000
411.922	173.695	156.000
411.774	173.940	156.000
410.194	174.629	156.000
299.508	412.076	157.000
298.701	413.016	157.000
395.491	158.526	158.000
396.882	157.070	158.000
397.732	157.307	158.000
399.260	156.733	158.000
398.663	157.138	158.000
398.274	157.073	158.000
196.752	151.351	159.000
196.309	149.729	159.000
196.254	149.953	159.000
192.887	239.772	160.000
192.028	238.584	160.000
422.657	229.961	161.000
422.098	230.040	161.000
422.654	230.046	161.000
79.787	198.429	162.000
79.980	200.909	162.000
79.658	198.810	162.000
78.854	199.238	162.000
77.421	198.065	162.000
78.427	199.496	162.000
78.393	198.531	162.000
78.758	198.786	162.000
239.775	415.319	163.000
240.251	415.338	163.000
118.110	87.365	164.000
117.470	87.607	164.000
117.825	87.275	164.000
118.331	87.676	164.000
118.162	87.388	164.000
173.585	140.984	165.000
174.141	141.132	165.000
173.503	139.350	165.000
241.994	200.318	166.000
242.455	199.939	166.000
241.696	198.412	166.000
297.855	416.373	167.000
298.792	415.115	167.000
298.888	414.360	167.000
297.945	414.576	167.000
298.082	414.524	167.000
297.971	414.873	167.000
297.667	414.583	167.000
298.293	413.978	167.000
296.805	412.755	167.000
295.954	412.721	167.000
296.383	413.516	167.000
297.452	413.060	167.000
297.504	412.974	167.000
297.059	413.163	167.000
297.154	412.880	167.000
297.405	413.114	167.000
297.116	412.243	167.000
297.297	410.837	167.000
297.903	410.850	167.000
299.122	411.285	167.000
298.852	410.642	167.000
472.758	178.573	168.000
473.081	179.061	168.000
194.388	148.349	169.000
193.418	149.489	169.000
447.043	198.279	170.000
446.304	196.271	170.000
446.570	196.507	170.000
225.428	181.644	171.000
224.862	181.643	171.000
225.315	181.445	171.000
225.441	181.386	171.000
225.511	181.590	171.000
225.329	181.417	171.000
225.107	181.451	171.000
225.399	181.504	171.000
224.827	181.432	171.000
225.465	181.500	171.000
225.345	181.234	171.000
225.416	181.561	171.000
225.338	181.568	171.000
225.398	181.668	171.000
225.099	181.183	171.000
225.633	181.715	171.000
225.051	180.993	171.000
422.557	229.556	172.000
422.456	230.249	172.000
423.022	230.774	172.000
422.125	229.938	172.000
222.369	118.440	173.000
221.233	117.411	173.000
359.593	206.028	174.000
360.577	204.857	174.000
358.319	205.547	174.000
196.395	152.557	175.000
195.546	154.661	175.000
193.181	154.613	175.000
239.943	197.793	176.000
239.971	195.668	176.000
241.807	195.557	176.000
241.696	197.435	176.000
241.340	199.241	176.000
191.880	237.377	177.000
191.098	237.075	177.000
191.092	237.213	177.000
189.943	236.691	177.000
190.630	236.485	177.000
190.373	235.816	177.000
117.210	87.828	178.000
116.781	87.796	178.000
116.712	88.311	178.000
116.023	89.669	178.000
446.395	194.382	179.000
445.767	194.863	179.000
446.135	194.603	179.000
447.125	195.501	179.000
78.120	202.429	180.000
79.137	203.571	180.000
245.682	349.698	181.000
242.653	350.551	181.000
189.792	151.754	182.000
190.578	152.066	182.000
190.892	152.245	182.000
193.444	152.979	182.000
194.677	153.187	182.000
195.178	154.121	182.000
195.763	153.899	182.000
195.395	153.386	182.000
195.838	152.234	182.000
195.167	153.896	182.000
194.133	155.048	182.000
195.375	155.043	182.000
195.963	154.104	182.000
189.386	235.503	183.000
189.597	236.945	183.000
190.043	238.192	183.000
190.695	238.733	183.000
189.516	239.012	183.000
187.903	240.759	183.000
187.846	242.398	183.000
189.966	242.037	183.000
191.288	242.290	183.000
447.575	195.840	184.000
447.887	195.771	184.000
359.805	222.245	185.000
360.525	222.183	185.000
359.981	222.412	185.000
360.745	222.617	185.000
356.217	202.054	186.000
356.727	201.902	186.000
283.766	154.115	187.000
284.408	154.045	187.000
390.059	201.414	188.000
390.117	201.042	188.000
389.799	201.045	188.000
389.799	200.875	188.000
389.892	200.886	188.000
390.024	201.458	188.000
390.455	200.766	188.000
389.709	200.760	188.000
389.675	200.675	188.000
390.224	201.052	188.000
389.997	200.634	188.000
389.827	200.625	188.000
389.785	201.389	188.000
390.242	201.010	188.000
395.961	119.561	189.000
395.782	119.340	189.000
396.255	118.880	189.000
257.263	310.202	190.000
257.324	310.289	190.000
257.504	310.294	190.000
257.518	310.293	190.000
240.045	417.680	191.000
240.960	417.249	191.000
239.964	418.173	191.000
402.878	226.751	192.000
403.590	227.126	192.000
444.791	197.628	193.000
443.986	197.717	193.000
445.169	197.222	193.000
140.031	46.120	194.000
141.864	45.776	194.000
195.541	152.066	195.000
196.532	152.028	195.000
198.498	151.955	195.000
198.054	152.456	195.000
197.927	153.015	195.000
198.122	152.761	195.000
199.741	152.602	195.000
417.655	230.771	196.000
417.139	231.569	196.000
242.538	419.404	197.000
243.504	420.415	197.000
392.844	118.438	198.000
393.057	117.591	198.000
392.559	117.803	198.000
392.431	117.688	198.000
358.317	218.397	199.000
357.208	219.447	199.000
357.024	219.875	199.000
355.914	220.507	199.000
242.498	421.848	200.000
241.643	420.584	200.000
240.423	419.954	200.000
241.781	419.327	200.000
241.478	419.081	200.000
358.713	197.866	201.000
360.034	195.704	201.000
165.346	285.591	202.000
165.430	285.573	202.000
165.540	285.381	202.000
165.202	285.689	202.000
165.362	285.752	202.000
165.174	285.276	202.000
165.238	285.282	202.000
165.096	285.462	202.000
165.243	285.426	202.000
165.328	285.881	202.000
165.160	285.740	202.000
165.387	285.788	202.000
165.380	285.695	202.000
165.141	285.441	202.000
165.424	285.237	202.000
165.064	285.707	202.000
164.788	285.985	202.000
165.346	285.893	202.000
165.071	285.630	202.000
165.104	285.867	202.000
165.208	285.644	202.000
165.296	285.505	202.000
165.828	285.703	202.000
165.118	285.882	202.000
164.959	285.500	202.000
165.156	285.664	202.000
165.317	285.982	202.000
165.342	285.864	202.000
165.228	285.728	202.000
165.053	286.007	202.000
164.994	285.471	202.000
165.338	285.923	202.000
165.106	285.492	202.000
165.323	285.749	202.000
165.390	285.740	202.000
165.561	286.111	202.000
165.355	285.698	202.000
165.079	286.135	202.000
165.138	285.800	202.000
165.031	285.958	202.000
165.622	286.027	202.000
165.129	286.161	202.000
389.886	201.448	203.000
389.880	200.767	203.000
358.137	218.517	204.000
358.563	218.800	204.000
357.634	218.537	204.000
389.837	200.511	205.000
389.715	201.030	205.000
389.447	200.625	205.000
390.015	200.609	205.000
390.119	200.694	205.000
389.792	201.075	205.000
286.885	359.985	206.000
287.006	359.623	206.000
164.227	237.534	207.000
164.158	238.275	207.000
217.880	209.677	208.000
217.855	210.372	208.000
217.899	209.756	208.000
217.227	208.934	208.000
255.057	84.513	209.000
255.889	84.635	209.000
403.579	231.674	210.000
403.886	230.999	210.000
254.483	87.756	211.000
253.607	87.094	211.000
405.543	228.707	212.000
405.010	229.861	212.000
41.582	159.886	213.000
41.830	159.591	213.000
40.050	155.851	213.000
42.891	159.053	213.000
314.565	288.441	214.000
316.612	289.933	214.000
316.304	290.671	214.000
317.691	292.413	214.000
442.840	199.476	215.000
443.043	200.888	215.000
197.805	152.546	216.000
198.692	152.883	216.000
223.188	395.184	217.000
223.048	395.132	217.000
444.108	200.086	218.000
442.842	198.207	218.000
444.703	198.262	218.000
443.585	198.217	218.000
444.216	197.611	218.000
103.663	223.026	219.000
102.352	224.004	219.000
442.805	198.826	220.000
442.493	198.389	220.000
441.825	197.052	220.000
441.733	196.991	220.000
442.024	198.872	220.000
442.421	198.552	220.000
443.196	198.002	220.000
443.213	197.365	220.000
99.857	225.393	221.000
101.051	225.038	221.000
100.907	225.023	221.000
99.880	225.172	221.000
98.682	226.713	221.000
99.624	226.519	221.000
257.525	310.259	222.000
257.728	310.774	222.000
409.756	220.165	223.000
411.691	219.062	223.000
403.734	226.637	224.000
405.218	228.065	224.000
405.964	229.666	224.000
257.778	310.815	225.000
257.798	311.008	225.000
132.691	60.778	226.000
133.685	60.173	226.000
407.292	233.665	227.000
406.971	234.764	227.000
229.164	267.277	228.000
228.238	267.872	228.000
229.776	267.961	228.000
227.236	267.480	228.000
227.583	267.168	228.000
258.203	310.449	229.000
257.311	310.647	229.000
394.698	233.750	230.000
394.801	233.752	230.000
394.987	233.422	230.000
394.803	233.081	230.000
407.391	230.582	231.000
404.250	229.470	231.000
133.922	63.065	232.000
134.964	63.770	232.000
135.701	64.027	232.000
135.557	62.247	232.000
194.707	256.641	233.000
197.100	256.244	233.000
200.019	257.440	233.000
201.585	257.575	233.000
202.368	258.325	233.000
201.363	257.342	233.000
201.846	258.647	233.000
201.938	259.083	233.000
202.202	260.655	233.000
203.244	260.479	233.000
202.405	260.668	233.000
201.247	261.742	233.000
200.419	261.482	233.000
200.164	262.513	233.000
200.164	262.709	233.000
407.027	226.967	234.000
406.231	225.867	234.000
404.297	224.136	234.000
403.617	225.606	234.000
135.148	63.240	235.000
134.446	63.711	235.000
199.635	243.898	236.000
201.147	244.034	236.000
202.269	243.014	236.000
202.234	242.656	236.000
201.019	242.467	236.000
199.174	242.842	236.000
200.711	242.588	236.000
201.364	242.570	236.000
201.757	243.175	236.000
203.501	246.168	236.000
204.538	249.070	236.000
204.432	250.649	236.000
395.897	233.834	237.000
395.359	234.094	237.000
407.086	221.858	238.000
406.405	220.953	238.000
116.704	116.284	239.000
116.702	116.376	239.000
252.591	417.446	240.000
253.349	417.592	240.000
395.715	233.316	241.000
395.798	234.145	241.000
395.228	234.414	241.000
-11.166	175.757	242.000
-10.477	174.407	242.000
-10.522	174.390	242.000
-10.625	174.775	242.000
-11.662	176.171	242.000
-11.748	175.633	242.000
-11.903	176.091	242.000
-12.645	175.294	242.000
396.217	234.226	243.000
395.885	233.451	243.000
205.398	251.506	244.000
205.234	250.955	244.000
206.399	250.369	244.000
255.787	202.286	245.000
255.545	201.709	245.000
256.788	309.940	246.000
257.831	311.781	246.000
481.030	244.883	247.000
480.352	245.126	247.000
481.060	244.070	247.000
116.490	116.297	248.000
116.188	116.051	248.000
116.775	116.408	248.000
116.699	116.190	248.000
116.809	115.763	248.000
116.724	116.686	248.000
116.181	115.380	248.000
116.213	116.478	248.000
117.063	116.310	248.000
116.544	116.054	248.000
116.594	116.338	248.000
116.831	116.136	248.000
116.393	115.607	248.000
480.737	244.448	249.000
480.471	243.741	249.000
479.747	242.422	249.000
368.641	271.012	250.000
368.380	271.198	250.000
367.131	270.935	250.000
256.796	198.617	251.000
256.750	199.215	251.000
116.582	116.201	252.000
116.562	115.918	252.000
116.366	116.156	252.000
242.961	220.610	253.000
242.865	220.938	253.000
480.668	244.204	254.000
479.827	244.588	254.000
216.355	91.516	255.000
216.330	91.554	255.000
216.635	91.512	255.000
226.492	181.424	256.000
226.270	181.618	256.000
226.252	181.513	256.000
225.875	181.147	256.000
226.135	181.548	256.000
226.128	181.110	256.000
226.117	181.675	256.000
226.136	181.210	256.000
225.965	181.712	256.000
226.160	181.330	256.000
203.207	326.896	257.000
203.227	326.267	257.000
423.881	228.464	258.000
424.033	229.069	258.000
423.511	228.187	258.000
423.771	229.066	258.000
423.410	228.304	258.000
423.514	228.453	258.000
423.795	228.762	258.000
423.793	228.468	258.000
423.877	228.454	258.000
423.634	228.356	258.000
423.896	228.779	258.000
423.668	228.573	258.000
225.570	181.231	259.000
226.045	181.103	259.000
225.906	181.167	259.000
225.798	181.001	259.000
168.676	146.208	260.000
168.496	147.274	260.000
408.201	264.375	261.000
407.915	264.975	261.000
408.546	265.821	261.000
423.868	228.410	262.000
423.577	228.167	262.000
423.602	228.876	262.000
423.649	228.183	262.000
225.623	181.407	263.000
225.712	181.559	263.000
370.489	271.135	264.000
371.222	268.721	264.000
370.418	266.526	264.000
137.193	65.058	265.000
137.080	65.794	265.000
138.710	65.424	265.000
432.584	228.695	266.000
432.085	228.849	266.000
432.288	228.550	266.000
432.324	228.651	266.000
432.156	228.720	266.000
432.004	228.915	266.000
432.274	228.921	266.000
432.393	228.811	266.000
432.278	228.750	266.000
432.377	228.704	266.000
431.833	228.601	266.000
432.300	228.863	266.000
432.306	228.745	266.000
432.336	228.706	266.000
432.296	228.971	266.000
225.949	181.114	267.000
225.734	180.845	267.000
225.786	181.197	267.000
226.014	181.442	267.000
225.976	182.106	267.000
467.442	211.979	268.000
465.256	211.939	268.000
463.483	212.049	268.000
229.499	205.117	269.000
229.632	205.010	269.000
258.907	223.423	270.000
258.556	223.214	270.000
259.058	219.603	270.000
257.256	217.604	270.000
256.459	217.298	270.000
256.394	216.003	270.000
256.715	216.473	270.000
257.353	218.584	270.000
256.727	220.272	270.000
258.275	221.737	270.000
225.994	181.189	271.000
226.143	181.018	271.000
393.250	97.351	272.000
393.524	96.461	272.000
392.062	95.858	272.000
229.121	205.496	273.000
229.395	205.612	273.000
229.005	205.463	273.000
226.015	181.308	274.000
226.717	181.346	274.000
-11.995	240.339	275.000
-12.844	240.129	275.000
-12.455	240.327	275.000
-12.770	240.254	275.000
-12.481	240.133	275.000
-12.772	240.491	275.000
-12.565	240.577	275.000
-12.899	240.251	275.000
-12.279	240.625	275.000
-12.388	240.332	275.000
-12.872	240.384	275.000
-12.853	240.287	275.000
-12.511	240.139	275.000
241.523	167.087	276.000
241.761	165.338	276.000
141.657	265.224	277.000
141.146	265.284	277.000
141.344	265.134	277.000
407.641	125.483	278.000
406.983	123.369	278.000
431.817	228.705	279.000
431.610	229.019	279.000
431.988	228.790	279.000
106.316	99.545	280.000
106.620	98.640	280.000
106.990	98.779	280.000
105.900	97.290	280.000
105.020	94.452	280.000
28.443	361.532	281.000
27.718	361.123	281.000
168.435	304.568	282.000
170.154	303.204	282.000
170.330	303.278	282.000
168.833	302.001	282.000
168.458	300.175	282.000
168.999	298.794	282.000
168.043	297.246	282.000
167.605	298.298	282.000
167.395	297.259	282.000
189.717	300.975	283.000
189.752	300.634	283.000
189.695	300.813	283.000
189.618	300.682	283.000
190.079	301.120	283.000
189.665	300.916	283.000
238.150	130.353	284.000
238.288	130.178	284.000
238.194	129.974	284.000
238.136	130.404	284.000
296.851	174.126	285.000
298.137	173.838	285.000
297.602	175.429	285.000
296.395	178.213	285.000
295.955	177.127	285.000
296.198	178.372	285.000
296.992	178.255	285.000
296.556	177.499	285.000
296.095	176.542	285.000
296.932	177.598	285.000
296.555	178.536	285.000
294.789	176.538	285.000
-8.162	268.074	286.000
-9.118	272.287	286.000
-8.743	272.742	286.000
-8.912	271.076	286.000
-9.411	272.431	286.000
-8.628	272.730	286.000
-7.289	273.546	286.000
404.008	123.372	287.000
405.523	122.919	287.000
405.195	123.515	287.000
404.291	123.851	287.000
402.765	123.179	287.000
233.317	319.474	288.000
234.545	318.562	288.000
234.590	317.962	288.000
139.023	66.666	289.000
139.344	66.762	289.000
139.798	66.559	289.000
139.728	66.716	289.000
139.576	67.018	289.000
139.369	66.439	289.000
139.764	66.214	289.000
139.433	66.762	289.000
139.219	66.699	289.000
139.159	66.739	289.000
139.201	66.357	289.000
141.464	265.015	290.000
141.330	265.498	290.000
141.437	264.817	290.000
419.359	120.527	291.000
418.443	121.059	291.000
419.006	122.913	291.000
10.153	178.482	292.000
8.905	178.302	292.000
7.796	178.394	292.000
256.034	87.147	293.000
255.558	86.685	293.000
261.422	165.805	294.000
260.930	163.478	294.000
261.101	160.605	294.000
259.978	157.964	294.000
303.374	247.064	295.000
302.728	247.244	295.000
429.557	228.772	296.000
430.714	227.785	296.000
147.258	135.560	297.000
146.753	134.708	297.000
146.148	135.101	297.000
146.119	137.551	297.000
146.387	138.011	297.000
145.313	139.714	297.000
145.870	139.543	297.000
147.099	139.602	297.000
211.136	403.192	298.000
211.802	401.825	298.000
141.738	264.896	299.000
141.501	264.888	299.000
141.367	265.155	299.000
141.410	265.179	299.000
141.503	264.391	299.000
141.562	265.088	299.000
141.375	264.793	299.000
140.895	264.905	299.000
202.220	282.552	300.000
201.857	282.425	300.000
418.170	122.886	301.000
420.208	122.855	301.000
232.778	318.494	302.000
231.467	318.231	302.000
170.037	298.105	303.000
172.013	298.894	303.000
172.234	300.007	303.000
170.277	301.845	303.000
170.339	301.960	303.000
252.097	413.989	304.000
253.847	415.660	304.000
232.505	320.126	305.000
232.564	320.821	305.000
107.808	88.676	306.000
105.267	88.679	306.000
105.307	89.271	306.000
107.431	89.975	306.000
296.123	137.827	307.000
295.911	137.872	307.000
306.025	402.701	308.000
305.293	402.301	308.000
305.123	401.207	308.000
-26.711	242.565	309.000
-26.060	242.704	309.000
-25.555	242.037	309.000
-25.635	241.334	309.000
-25.987	241.582	309.000
-25.162	241.878	309.000
255.916	85.243	310.000
256.380	86.665	310.000
256.534	85.738	310.000
256.087	85.766	310.000
230.796	323.880	311.000
230.265	324.187	311.000
231.929	323.284	311.000
178.354	31.598	312.000
179.305	30.182	312.000
179.104	30.485	312.000
257.152	311.047	313.000
257.740	310.290	313.000
-26.976	220.399	314.000
-26.822	219.724	314.000
-26.126	218.999	314.000
293.668	177.290	315.000
293.617	177.398	315.000
260.043	417.920	316.000
259.721	418.021	316.000
260.034	417.865	316.000
259.522	417.956	316.000
259.498	418.215	316.000
307.332	400.303	317.000
306.982	398.945	317.000
306.700	399.838	317.000
307.526	401.822	317.000
307.638	401.838	317.000
308.878	402.265	317.000
308.189	401.688	317.000
308.232	402.100	317.000
138.871	66.664	318.000
139.303	66.611	318.000
139.401	66.877	318.000
114.564	131.005	319.000
114.440	131.717	319.000
113.181	135.090	319.000
114.604	133.894	319.000
114.455	136.517	319.000
295.744	138.076	320.000
296.110	137.314	320.000
220.473	220.557	321.000
223.859	219.514	321.000
224.763	216.353	321.000
225.778	214.631	321.000
225.817	214.117	321.000
224.007	214.627	321.000
223.245	213.537	321.000
221.782	212.570	321.000
236.018	320.944	322.000
235.460	319.630	322.000
217.291	381.055	323.000
218.796	382.110	323.000
217.600	382.510	323.000
218.800	383.510	323.000
217.760	383.295	323.000
217.480	384.681	323.000
-12.196	240.262	324.000
-12.517	239.856	324.000
226.841	122.600	325.000
225.792	121.372	325.000
273.684	147.566	326.000
274.025	146.841	326.000
274.400	147.296	326.000
274.140	147.144	326.000
274.018	147.332	326.000
273.840	147.082	326.000
178.823	313.034	327.000
177.408	313.567	327.000
211.655	406.759	328.000
211.035	404.130	328.000
-26.149	219.061	329.000
-25.835	219.300	329.000
410.994	230.393	330.000
410.664	231.336	330.000
410.889	232.007	330.000
410.987	232.067	330.000
408.896	231.517	330.000
408.526	231.366	330.000
308.658	399.899	331.000
310.442	399.667	331.000
147.595	277.099	332.000
149.869	277.324	332.000
154.419	278.086	332.000
155.441	277.126	332.000
155.906	276.013	332.000
-7.585	278.837	333.000
-8.384	277.933	333.000
-7.772	279.525	333.000
223.437	122.142	334.000
223.649	123.717	334.000
224.323	121.723	334.000
224.241	122.210	334.000
224.248	122.383	334.000
224.314	122.815	334.000
307.315	399.405	335.000
306.145	397.970	335.000
178.831	31.195	336.000
179.202	31.245	336.000
296.011	138.661	337.000
296.067	138.683	337.000
178.249	316.199	338.000
176.888	316.478	338.000
229.380	205.859	339.000
228.832	205.933	339.000
22.328	344.070	340.000
22.393	343.532	340.000
23.092	343.138	340.000
21.903	344.304	340.000
177.893	30.568	341.000
178.504	28.120	341.000
300.880	246.170	342.000
300.737	246.072	342.000
295.616	138.198	343.000
296.133	138.269	343.000
296.090	138.237	343.000
295.953	138.990	343.000
178.218	26.644	344.000
177.873	26.146	344.000
176.925	26.123	344.000
176.763	26.649	344.000
155.818	277.435	345.000
156.473	276.119	345.000
157.014	275.024	345.000
173.413	313.309	346.000
174.402	313.300	346.000
174.751	313.857	346.000
175.186	313.901	346.000
175.556	314.940	346.000
241.552	236.136	347.000
241.003	236.383	347.000
241.403	235.064	347.000
176.610	228.175	348.000
176.167	227.634	348.000
177.213	227.240	348.000
178.297	227.614	348.000
215.097	383.593	349.000
215.418	383.100	349.000
375.037	290.010	350.000
374.759	289.544	350.000
247.299	386.487	351.000
248.136	386.564	351.000
248.484	385.914	351.000
248.499	386.656	351.000
-32.284	289.545	352.000
-30.940	289.955	352.000
-28.960	291.543	352.000
229.501	205.025	353.000
229.217	205.761	353.000
163.535	297.241	354.000
163.543	298.756	354.000
164.950	299.328	354.000
167.721	302.315	354.000
248.170	384.669	355.000
248.322	386.445	355.000
250.046	388.939	355.000
249.284	387.362	355.000
250.685	389.730	355.000
165.511	173.224	356.000
165.418	173.114	356.000
165.519	173.251	356.000
203.956	403.072	357.000
202.991	403.549	357.000
-27.059	289.334	358.000
-26.431	290.028	358.000
-28.954	290.021	358.000
-29.612	290.361	358.000
168.941	305.337	359.000
168.946	303.619	359.000
170.271	301.297	359.000
169.170	300.081	359.000
170.023	298.737	359.000
170.385	298.178	359.000
170.915	299.792	359.000
172.567	301.130	359.000
171.399	301.604	359.000
170.510	302.899	359.000
247.674	389.731	360.000
246.930	388.681	360.000
-30.815	290.750	361.000
-30.704	290.370	361.000
-31.544	288.167	361.000
136.130	77.581	362.000
138.093	79.552	362.000
249.969	389.712	363.000
249.211	389.672	363.000
170.892	303.657	364.000
172.406	303.123	364.000
219.452	384.442	365.000
218.145	384.228	365.000
217.644	382.420	365.000
217.256	382.361	365.000
217.719	382.691	365.000
217.857	382.411	365.000
217.643	383.701	365.000
375.245	290.210	366.000
374.221	290.777	366.000
375.088	290.724	366.000
228.862	121.791	367.000
227.911	122.338	367.000
167.093	300.259	368.000
165.421	301.596	368.000
219.022	110.356	369.000
218.858	110.349	369.000
131.969	108.373	370.000
133.066	107.060	370.000
298.394	246.413	371.000
297.163	246.910	371.000
134.033	107.634	372.000
134.082	108.622	372.000
134.691	109.009	372.000
135.126	108.558	372.000
134.557	107.427	372.000
297.610	249.097	373.000
297.257	252.017	373.000
297.024	251.265	374.000
300.206	248.770	374.000
229.842	122.767	375.000
228.977	123.991	375.000
229.055	124.176	375.000
133.499	108.846	376.000
133.223	110.259	376.000
133.142	111.090	376.000
300.933	248.177	377.000
300.741	249.308	377.000
13.891	267.805	378.000
11.667	265.905	378.000
11.935	267.716	378.000
12.979	269.809	378.000
167.969	197.723	379.000
167.243	199.165	379.000
89.857	185.149	380.000
90.174	186.721	380.000
90.233	187.443	380.000
90.432	188.526	380.000
90.150	188.915	380.000
89.868	189.065	380.000
91.181	187.901	380.000
90.265	187.891	380.000
89.738	188.561	380.000
90.317	188.022	380.000
299.791	250.807	381.000
300.261	250.742	381.000
132.568	111.300	382.000
134.266	111.256	382.000
134.877	111.083	382.000
12.446	271.980	383.000
12.357	272.105	383.000
11.800	274.527	383.000
12.521	273.519	383.000
8.974	273.941	383.000
9.452	274.897	383.000
9.239	275.746	383.000
8.307	278.083	383.000
8.112	278.453	383.000
9.005	279.345	383.000
9.229	278.096	383.000
8.861	275.635	383.000
9.683	275.270	383.000
136.499	113.368	384.000
135.964	112.834	384.000
137.999	110.759	384.000
139.308	111.756	384.000
141.054	110.150	384.000
-31.252	286.321	385.000
-31.303	287.835	385.000
-31.123	288.729	385.000
-31.263	287.492	385.000
348.229	252.841	386.000
348.851	252.061	386.000
348.377	252.547	386.000
-11.512	240.516	387.000
-11.910	240.273	387.000
-12.541	239.844	387.000
-30.051	285.289	388.000
-28.840	283.069	388.000
-26.432	282.868	388.000
347.437	250.712	389.000
345.057	249.445	389.000
306.839	460.446	390.000
306.319	459.975	390.000
305.938	459.950	390.000
128.316	307.939	391.000
129.637	308.819	391.000
116.846	116.270	392.000
116.402	116.302	392.000
116.661	116.495	392.000
261.829	420.859	393.000
264.318	420.039	393.000
265.663	418.553	393.000
265.997	417.888	393.000
317.549	287.462	394.000
317.964	288.327	394.000
318.822	288.743	394.000
414.385	231.491	395.000
414.208	231.033	395.000
418.562	269.887	396.000
417.064	270.980	396.000
319.432	292.405	397.000
318.283	292.881	397.000
318.420	293.276	397.000
318.332	292.472	397.000
320.680	292.677	397.000
322.494	292.905	397.000
419.219	269.776	398.000
420.676	269.405	398.000
419.856	269.240	398.000
296.216	137.445	399.000
296.667	138.219	399.000
296.826	138.167	399.000
438.467	163.143	400.000
440.596	162.593	400.000
439.515	162.222	400.000
89.452	182.847	401.000
88.938	182.760	401.000
91.835	185.881	402.000
91.960	184.534	402.000
438.791	163.498	403.000
438.293	163.243	403.000
438.503	166.570	403.000
-31.771	226.504	404.000
-32.593	226.520	404.000
-32.138	226.821	404.000
-11.125	178.166	405.000
-10.467	176.523	405.000
90.276	189.498	406.000
89.026	191.506	406.000
86.676	192.164	406.000
87.285	192.185	406.000
123.158	303.818	407.000
124.900	303.024	407.000
8.356	265.181	408.000
9.767	264.299	408.000
378.542	485.411	409.000
379.659	485.739	409.000
378.511	486.915	409.000
378.009	488.506	409.000
-31.117	230.892	410.000
-29.959	229.008	410.000
9.281	266.625	411.000
8.976	267.638	411.000
8.948	267.691	411.000
378.820	485.450	412.000
377.556	487.780	412.000
376.821	487.402	412.000
153.717	256.834	413.000
154.501	254.787	413.000
280.886	483.670	414.000
280.117	481.309	414.000
417.334	231.321	415.000
416.446	232.392	415.000
151.031	286.519	416.000
150.715	287.139	416.000
150.494	288.394	416.000
150.292	287.236	416.000
151.531	285.384	416.000
443.641	158.043	417.000
441.811	159.095	417.000
236.641	277.079	418.000
236.538	277.055	418.000
236.251	277.620	418.000
233.796	275.619	418.000
151.341	286.372	419.000
151.129	286.308	419.000
151.557	285.771	419.000
152.976	287.463	419.000
151.991	287.463	419.000
153.585	287.691	419.000
154.228	288.447	419.000
298.877	164.569	420.000
298.433	166.290	420.000
234.159	276.808	421.000
233.801	275.976	421.000
235.239	275.017	421.000
189.683	162.316	422.000
190.390	161.908	422.000
190.884	161.453	422.000
179.003	255.138	423.000
178.545	255.140	423.000
153.318	286.314	424.000
153.096	284.927	424.000
153.896	285.213	424.000
152.902	285.751	424.000
154.289	286.123	424.000
188.962	161.294	425.000
189.877	161.548	425.000
190.288	161.910	425.000
178.327	254.778	426.000
178.558	254.758	426.000
-3.717	305.909	427.000
-3.157	307.161	427.000
190.674	163.647	428.000
191.451	162.686	428.000
192.456	162.449	428.000
167.287	248.375	429.000
167.694	245.819	429.000
229.397	274.312	430.000
229.530	274.372	430.000
229.469	274.280	430.000
230.122	274.285	430.000
229.395	274.223	430.000
229.380	273.818	430.000
229.293	274.078	430.000
229.604	274.207	430.000
229.101	274.521	430.000
229.703	274.235	430.000
229.731	274.772	430.000
229.269	274.716	430.000
-41.363	204.834	431.000
-40.672	206.352	431.000
-41.336	208.294	431.000
-0.727	192.585	432.000
-0.632	191.989	432.000
-0.583	192.017	432.000
-1.083	191.670	432.000
-1.118	192.077	432.000
-0.474	192.296	432.000
149.040	139.762	433.000
148.189	139.899	433.000
243.931	169.911	434.000
243.892	168.568	434.000
242.881	169.805	434.000
239.313	169.249	434.000
236.358	169.239	434.000
250.086	187.675	435.000
248.489	187.081	435.000
247.812	186.780	435.000
247.175	186.160	435.000
246.828	186.718	435.000
188.499	290.382	436.000
189.374	288.968	436.000
188.393	289.723	436.000
440.599	160.204	437.000
440.220	160.719	437.000
432.201	229.238	438.000
432.399	228.841	438.000
460.305	240.314	439.000
459.778	240.175	439.000
317.761	417.234	440.000
317.119	416.538	440.000
315.103	416.846	440.000
175.721	226.265	441.000
175.101	224.476	441.000
175.964	223.816	441.000
176.921	224.787	441.000
176.277	223.953	441.000
165.748	235.063	442.000
165.607	235.153	442.000
165.917	235.717	442.000
167.469	234.810	442.000
167.047	235.186	442.000
167.593	235.375	442.000
26.596	201.705	443.000
26.418	201.795	443.000
25.996	201.367	443.000
94.613	159.476	444.000
94.407	161.197	444.000
95.038	159.160	444.000
447.645	205.036	445.000
447.535	204.428	445.000
432.492	228.914	446.000
432.126	228.882	446.000
431.855	228.869	446.000
237.377	109.270	447.000
237.781	107.977	447.000
237.872	109.584	447.000
237.296	108.634	447.000
191.068	160.833	448.000
190.807	160.358	448.000
375.319	244.910	449.000
375.601	245.258	449.000
375.508	244.282	449.000
375.698	245.157	449.000
375.213	245.333	449.000
-16.209	265.624	450.000
-16.899	267.444	450.000
-16.687	268.210	450.000
-17.739	268.370	450.000
280.752	104.763	451.000
280.182	105.529	451.000
279.248	107.514	451.000
72.795	160.002	452.000
73.650	159.535	452.000
74.230	160.805	452.000
-1.664	192.311	453.000
-1.160	192.116	453.000
174.706	224.105	454.000
174.626	224.422	454.000
174.499	224.153	454.000
175.375	223.715	454.000
175.509	224.226	454.000
397.065	114.830	455.000
397.056	116.496	455.000
313.133	420.007	456.000
314.324	419.456	456.000
314.699	420.401	456.000
316.038	419.718	456.000
237.337	109.213	457.000
236.984	109.058	457.000
237.872	109.515	457.000
237.405	110.134	457.000
236.543	110.939	457.000
279.834	107.476	458.000
279.143	108.044	458.000
278.122	107.692	458.000
278.491	107.943	458.000
446.679	203.170	459.000
446.474	201.340	459.000
-1.337	192.671	460.000
-0.622	191.907	460.000
-1.151	191.693	460.000
-0.712	191.752	460.000
-1.119	191.737	460.000
-1.078	191.764	460.000
-19.314	266.718	461.000
-20.555	268.332	461.000
395.668	116.156	462.000
394.994	113.398	462.000
246.263	90.406	463.000
248.314	91.055	463.000
122.873	287.982	464.000
123.540	288.162	464.000
123.419	288.216	464.000
229.570	273.973	465.000
229.191	274.609	465.000
-18.026	268.543	466.000
-17.453	270.903	466.000
-17.958	271.462	466.000
-19.961	271.475	466.000
175.747	223.733	467.000
174.565	223.527	467.000
173.740	224.401	467.000
175.328	224.382	467.000
175.790	224.298	467.000
175.514	224.544	467.000
175.384	224.512	467.000
312.619	415.917	468.000
311.248	417.149	468.000
310.461	419.314	468.000
260.965	116.067	469.000
262.035	116.934	469.000
261.008	116.022	469.000
261.064	115.679	469.000
261.567	115.883	469.000
261.667	116.255	469.000
260.900	116.431	469.000
278.601	107.271	470.000
280.214	106.640	470.000
277.831	106.348	470.000
72.615	158.866	471.000
72.732	159.434	471.000
70.895	159.097	471.000
71.350	157.821	471.000
71.334	158.261	471.000
69.083	159.338	471.000
68.635	159.927	471.000
70.882	159.510	471.000
69.821	161.412	471.000
247.886	90.199	472.000
246.161	90.919	472.000
124.772	290.933	473.000
125.147	290.767	473.000
159.500	290.658	474.000
159.588	289.478	474.000
159.488	290.211	474.000
235.018	375.645	475.000
234.547	375.072	475.000
375.904	245.427	476.000
375.331	244.537	476.000
308.660	419.547	477.000
311.135	416.995	477.000
244.642	92.500	478.000
246.125	92.530	478.000
245.005	91.696	478.000
245.053	91.757	478.000
248.271	91.782	478.000
126.491	291.208	479.000
126.111	291.160	479.000
124.863	291.576	479.000
124.887	292.158	479.000
277.168	106.251	480.000
276.776	105.070	480.000
275.598	104.871	480.000
275.764	106.634	480.000
274.559	106.573	480.000
230.510	374.469	481.000
230.546	374.720	481.000
230.905	373.735	481.000
229.911	374.160	481.000
231.072	374.559	481.000
232.405	374.845	481.000
231.776	374.861	481.000
139.522	240.923	482.000
139.897	240.736	482.000
140.125	239.935	482.000
140.069	239.958	482.000
141.489	240.209	482.000
142.296	239.085	482.000
142.070	239.615	482.000
141.450	239.217	482.000
140.477	239.140	482.000
140.743	240.589	482.000
140.567	240.503	482.000
140.419	239.475	482.000
142.165	240.076	482.000
129.623	295.121	483.000
130.138	294.781	483.000
129.386	295.432	483.000
129.542	295.036	483.000
129.556	294.573	483.000
375.689	245.240	484.000
375.432	244.514	484.000
282.133	102.418	485.000
282.320	101.941	485.000
282.222	101.925	485.000
499.521	444.905	486.000
501.400	446.024	486.000
72.367	165.373	487.000
73.777	165.019	487.000
3.113	183.497	488.000
2.614	183.639	488.000
248.611	86.295	489.000
248.394	85.067	489.000
247.479	86.863	489.000
281.713	102.239	490.000
281.689	102.100	490.000
164.493	233.650	491.000
164.262	233.598	491.000
71.834	165.475	492.000
70.386	165.481	492.000
179.271	254.710	493.000
178.937	254.972	493.000
506.097	437.865	494.000
505.396	439.802	494.000
127.165	303.288	495.000
127.377	301.897	495.000
506.817	437.018	496.000
506.733	437.859	496.000
507.710	439.388	496.000
510.676	439.982	496.000
280.447	103.075	497.000
280.636	103.400	497.000
26.746	341.267	498.000
26.647	340.981	498.000
26.829	341.177	498.000
26.850	341.000	498.000
27.098	341.208	498.000
282.432	102.869	499.000
282.682	102.755	499.000
141.054	243.892	500.000
142.027	243.997	500.000
195.867	423.139	501.000
195.510	422.904	501.000
196.724	422.191	501.000
196.134	422.068	501.000
196.334	421.566	501.000
196.775	421.473	501.000
197.046	421.360	501.000
71.957	161.478	502.000
71.840	160.698	502.000
72.571	161.984	502.000
132.530	107.504	503.000
131.733	108.301	503.000
140.634	244.276	504.000
140.343	243.698	504.000
408.033	222.792	505.000
409.259	225.289	505.000
419.535	135.447	506.000
419.907	136.129	506.000
418.955	134.784	506.000
456.786	177.717	507.000
455.501	177.445	507.000
136.805	109.063	508.000
137.065	109.091	508.000
307.213	238.919	509.000
308.575	239.087	509.000
308.135	239.103	509.000
406.187	222.795	510.000
407.124	222.827	510.000
138.404	108.160	511.000
137.961	107.796	511.000
138.749	107.506	511.000
139.809	108.424	511.000
140.474	107.460	511.000
139.426	107.527	511.000
139.664	108.019	511.000
407.263	224.291	512.000
407.076	224.331	512.000
406.942	224.683	512.000
407.151	225.779	512.000
245.935	399.425	513.000
246.664	398.645	513.000
247.911	399.535	513.000
247.704	398.118	513.000
417.084	136.055	514.000
416.767	136.936	514.000
416.966	136.177	514.000
418.499	136.539	514.000
212.414	147.978	515.000
213.606	146.705	515.000
215.621	149.547	515.000
217.155	148.970	515.000
27.541	343.818	516.000
27.422	342.306	516.000
27.706	343.459	516.000
26.656	342.980	516.000
26.896	344.464	516.000
27.386	344.476	516.000
27.263	344.172	516.000
27.855	344.933	516.000
27.325	345.780	516.000
27.200	346.141	516.000
27.133	345.329	516.000
26.695	345.151	516.000
26.935	343.789	516.000
27.152	344.005	516.000
152.167	287.387	517.000
150.911	287.409	517.000
284.140	312.922	518.000
284.954	315.888	518.000
140.028	109.382	519.000
138.726	109.239	519.000
139.231	109.785	519.000
139.704	108.420	519.000
140.402	109.132	519.000
139.183	109.043	519.000
258.308	310.665	520.000
257.882	311.036	520.000
285.790	316.232	521.000
285.890	315.538	521.000
285.421	315.600	521.000
283.122	317.878	521.000
282.589	317.775	521.000
282.299	102.435	522.000
281.986	102.385	522.000
281.883	102.332	522.000
387.820	253.101	523.000
389.552	252.809	523.000
71.253	155.571	524.000
72.703	155.942	524.000
388.520	251.059	525.000
389.325	252.358	525.000
390.104	252.762	525.000
505.089	440.237	526.000
503.647	440.345	526.000
285.291	316.276	527.000
286.756	315.989	527.000
[truncated: 17,855 more rows]
