# Supplementary material for: The transpeptidase PBP2 governs initial localization and activity of the major cell-wall synthesis machinery in E. coli
Source: eLife. 2020 Feb 20;9:e50629. doi: 10.7554/eLife.50629 (PMC7089770; doi:10.7554/eLife.50629)
Supplement: Source data 1. [file elife-50629-data1.zip › data/fast/PAmCherry/WTFRAP0min_1.txt]

X Y ID
33.898	239.123	1.000
33.574	238.679	1.000
34.477	237.771	1.000
34.547	239.404	1.000
126.323	265.505	2.000
126.750	264.862	2.000
88.603	224.504	3.000
88.390	224.748	3.000
88.283	226.937	3.000
237.226	292.823	4.000
237.937	293.166	4.000
316.179	261.168	5.000
316.615	260.859	5.000
317.541	261.474	5.000
316.181	262.256	5.000
316.540	263.040	5.000
315.372	263.627	5.000
315.422	263.333	5.000
315.928	263.144	5.000
315.880	262.948	5.000
315.657	264.759	5.000
316.190	264.932	5.000
342.364	269.567	6.000
339.413	269.133	6.000
285.104	169.785	7.000
284.346	169.845	7.000
284.482	170.216	7.000
351.541	209.936	8.000
352.694	210.339	8.000
352.935	210.496	8.000
473.420	252.544	9.000
472.795	251.545	9.000
473.991	253.065	9.000
474.596	253.716	9.000
475.506	255.082	9.000
477.049	254.725	9.000
477.413	254.585	9.000
477.274	255.880	9.000
402.460	193.843	10.000
401.552	193.907	10.000
306.040	110.189	11.000
305.557	109.866	11.000
305.035	109.921	11.000
304.707	111.184	11.000
305.199	112.032	11.000
306.899	110.477	11.000
307.148	109.568	11.000
306.930	109.779	11.000
306.574	110.220	11.000
305.583	111.044	11.000
306.300	111.518	11.000
305.610	112.171	11.000
304.166	113.469	11.000
304.223	114.028	11.000
305.504	112.710	11.000
304.873	111.619	11.000
304.831	111.799	11.000
336.944	129.558	12.000
336.528	130.056	12.000
179.394	244.815	13.000
182.271	245.326	13.000
214.876	156.955	14.000
214.257	158.135	14.000
259.798	127.998	15.000
260.297	125.281	15.000
258.963	125.534	15.000
260.189	125.473	15.000
260.449	126.321	15.000
260.264	124.987	15.000
261.653	123.896	15.000
260.535	124.349	15.000
261.222	126.620	15.000
261.171	126.782	15.000
259.966	128.477	15.000
258.593	129.263	15.000
257.457	129.030	15.000
259.233	128.682	15.000
258.703	128.975	15.000
259.025	126.759	15.000
259.754	125.362	15.000
260.433	123.269	15.000
260.080	124.194	15.000
258.791	123.762	15.000
258.490	123.945	15.000
258.399	124.073	15.000
456.081	198.262	16.000
457.439	197.373	16.000
457.399	197.160	16.000
456.698	196.815	16.000
457.052	196.797	16.000
486.034	196.249	17.000
486.739	195.830	17.000
486.217	195.496	17.000
485.899	195.763	17.000
126.343	263.235	18.000
124.000	263.187	18.000
328.598	111.762	19.000
329.071	111.398	19.000
328.872	112.139	19.000
174.823	162.300	20.000
176.305	162.475	20.000
283.227	168.284	21.000
281.136	168.210	21.000
33.965	238.240	22.000
34.070	237.092	22.000
34.930	235.974	22.000
34.605	236.091	22.000
237.761	293.194	23.000
237.662	292.934	23.000
93.151	228.001	24.000
91.990	229.241	24.000
178.780	246.164	25.000
179.668	246.226	25.000
243.747	276.500	26.000
247.704	275.566	26.000
247.167	274.833	26.000
247.053	271.581	26.000
246.725	271.439	26.000
282.658	168.081	27.000
280.480	170.725	27.000
456.405	196.665	28.000
456.442	196.135	28.000
457.153	195.867	28.000
457.021	196.535	28.000
457.406	196.951	28.000
456.858	196.253	28.000
468.717	179.155	29.000
467.836	181.060	29.000
420.836	102.358	30.000
420.713	103.136	30.000
420.727	102.598	30.000
419.548	102.012	30.000
419.349	100.648	30.000
422.585	100.714	30.000
422.714	98.830	30.000
424.653	96.346	30.000
425.662	96.744	30.000
424.212	97.256	30.000
422.216	97.984	30.000
419.020	97.630	30.000
418.521	99.067	30.000
418.309	99.796	30.000
417.697	99.793	30.000
417.671	97.593	30.000
418.016	95.411	30.000
419.182	95.521	30.000
90.206	269.487	31.000
91.945	268.849	31.000
93.746	269.161	31.000
94.088	268.718	31.000
237.943	292.918	32.000
237.662	292.984	32.000
237.800	292.611	32.000
238.280	292.845	32.000
328.636	114.261	33.000
329.795	114.026	33.000
330.889	113.070	33.000
332.010	113.261	33.000
330.262	112.571	33.000
329.234	111.835	33.000
329.794	111.933	33.000
329.422	112.305	33.000
328.637	112.612	33.000
308.350	155.149	34.000
308.171	157.997	34.000
477.645	257.115	35.000
476.560	255.417	35.000
476.438	253.785	35.000
477.140	253.796	35.000
476.377	252.148	35.000
477.884	252.884	35.000
17.771	251.367	36.000
18.833	250.786	36.000
34.738	239.002	37.000
35.044	239.164	37.000
34.912	238.668	37.000
174.685	249.185	38.000
174.136	249.363	38.000
173.822	248.850	38.000
278.167	170.366	39.000
278.259	169.471	39.000
278.792	167.815	39.000
281.528	167.344	39.000
281.087	168.735	39.000
281.754	168.827	39.000
91.054	203.005	40.000
91.817	203.646	40.000
91.040	202.493	40.000
91.447	203.744	40.000
91.258	204.383	40.000
92.013	204.557	40.000
91.081	204.703	40.000
91.899	204.899	40.000
92.165	204.783	40.000
93.532	204.568	40.000
106.557	207.406	41.000
104.717	207.999	41.000
104.099	207.683	41.000
104.952	207.657	41.000
103.600	205.178	41.000
104.092	204.970	41.000
105.386	204.273	41.000
105.840	203.304	41.000
349.211	122.982	42.000
349.698	122.247	42.000
349.316	123.128	42.000
348.338	123.752	42.000
348.196	124.217	42.000
348.286	125.093	42.000
319.557	147.312	43.000
319.328	147.574	43.000
318.987	149.131	43.000
159.801	369.793	44.000
160.000	369.034	44.000
237.726	292.806	45.000
237.782	292.793	45.000
237.624	292.830	45.000
238.039	292.936	45.000
237.726	292.618	45.000
238.012	293.026	45.000
237.641	293.128	45.000
238.088	292.881	45.000
238.748	292.528	45.000
237.913	292.720	45.000
238.411	292.460	45.000
238.075	293.086	45.000
238.211	293.103	45.000
237.894	292.685	45.000
238.009	292.726	45.000
238.094	292.865	45.000
238.064	292.671	45.000
237.901	292.606	45.000
238.076	292.550	45.000
237.972	292.492	45.000
238.082	292.596	45.000
237.889	292.726	45.000
237.866	292.608	45.000
237.888	292.617	45.000
237.832	292.274	45.000
237.634	292.092	45.000
276.459	144.463	46.000
276.282	143.099	46.000
363.629	162.108	47.000
364.369	161.735	47.000
456.966	195.545	48.000
456.507	194.952	48.000
437.479	145.589	49.000
437.007	146.453	49.000
143.474	227.029	50.000
145.287	225.803	50.000
144.226	224.409	50.000
141.006	222.612	50.000
141.440	223.502	50.000
140.588	224.418	50.000
288.088	234.702	51.000
289.423	235.314	51.000
289.211	237.035	51.000
459.270	149.640	52.000
456.747	149.886	52.000
103.697	250.790	53.000
103.640	252.274	53.000
308.097	182.826	54.000
306.578	184.236	54.000
304.757	183.368	54.000
306.846	182.917	54.000
307.283	183.495	54.000
475.008	249.752	55.000
475.659	250.733	55.000
473.556	249.802	55.000
475.084	248.422	55.000
473.543	246.444	55.000
472.237	246.831	55.000
95.718	273.963	56.000
95.821	273.066	56.000
95.423	274.391	56.000
172.203	246.488	57.000
172.659	247.318	57.000
173.738	248.621	57.000
161.585	153.389	58.000
160.209	154.587	58.000
282.210	171.758	59.000
283.052	172.759	59.000
282.520	173.614	59.000
282.294	174.025	59.000
283.249	173.120	59.000
306.897	114.187	60.000
305.702	113.766	60.000
456.038	150.459	61.000
455.425	148.421	61.000
455.443	147.136	61.000
455.561	147.409	61.000
244.541	151.683	62.000
244.186	150.526	62.000
275.754	142.593	63.000
275.044	143.549	63.000
276.310	143.134	63.000
133.718	314.437	64.000
133.188	315.769	64.000
132.743	315.444	64.000
132.569	314.973	64.000
456.590	276.557	65.000
458.758	275.211	65.000
459.062	273.044	65.000
26.218	248.855	66.000
25.845	248.387	66.000
92.184	204.306	67.000
92.156	201.860	67.000
91.824	201.630	67.000
224.954	117.209	68.000
225.556	116.190	68.000
438.650	144.473	69.000
438.338	145.235	69.000
161.187	155.913	70.000
163.331	156.665	70.000
354.809	268.033	71.000
354.467	267.238	71.000
354.673	266.662	71.000
352.718	266.286	71.000
352.094	265.886	71.000
547.488	266.682	72.000
546.969	265.558	72.000
457.021	146.629	73.000
458.352	147.886	73.000
457.487	148.151	73.000
456.805	148.523	73.000
456.456	148.385	73.000
457.313	147.778	73.000
458.491	146.918	73.000
458.243	146.921	73.000
94.451	276.193	74.000
94.044	275.799	74.000
93.895	274.395	74.000
93.138	272.833	74.000
92.428	272.838	74.000
94.606	273.599	74.000
364.194	161.680	75.000
363.811	162.022	75.000
134.676	261.774	76.000
135.693	261.262	76.000
135.872	261.228	76.000
135.430	261.473	76.000
134.964	261.154	76.000
306.347	187.613	77.000
308.673	188.029	77.000
309.305	188.461	77.000
326.420	111.564	78.000
325.910	111.734	78.000
325.352	110.136	78.000
325.549	110.711	78.000
324.723	110.219	78.000
128.766	240.298	79.000
128.573	241.332	79.000
130.371	242.290	79.000
131.860	241.793	79.000
128.674	239.375	79.000
129.354	241.167	79.000
127.465	243.780	79.000
130.708	244.122	79.000
130.715	243.615	79.000
129.879	242.578	79.000
128.697	242.829	79.000
129.816	242.667	79.000
225.176	116.551	80.000
225.038	117.042	80.000
109.510	256.228	81.000
109.056	256.639	81.000
109.717	255.329	81.000
423.754	297.174	82.000
424.471	297.615	82.000
424.585	297.090	82.000
339.593	134.274	83.000
339.419	134.132	83.000
140.467	225.234	84.000
139.815	224.352	84.000
488.577	188.864	85.000
487.735	186.965	85.000
487.981	185.723	85.000
489.209	185.174	85.000
489.267	185.667	85.000
460.381	270.659	86.000
460.050	269.813	86.000
459.938	270.138	86.000
459.918	269.383	86.000
552.567	187.276	87.000
553.802	186.868	87.000
555.016	185.849	87.000
555.246	185.598	87.000
556.349	185.642	87.000
556.867	185.707	87.000
557.116	185.841	87.000
556.710	184.768	87.000
302.754	114.383	88.000
302.016	113.494	88.000
302.358	113.611	88.000
134.810	262.717	89.000
135.364	262.967	89.000
325.688	110.007	90.000
325.208	108.373	90.000
325.078	109.485	90.000
110.951	250.123	91.000
109.083	248.393	91.000
109.827	247.539	91.000
306.829	190.643	92.000
306.738	191.754	92.000
307.828	194.436	92.000
465.973	260.243	93.000
465.939	260.633	93.000
105.780	207.699	94.000
104.817	209.010	94.000
105.092	209.997	94.000
423.675	296.845	95.000
427.055	289.764	95.000
436.799	119.917	96.000
435.620	119.447	96.000
92.115	202.971	97.000
91.686	202.061	97.000
458.883	269.861	98.000
459.937	269.789	98.000
459.863	270.053	98.000
459.507	269.919	98.000
301.235	113.879	99.000
301.054	114.549	99.000
301.301	115.797	99.000
300.512	116.405	99.000
299.515	116.267	99.000
422.496	299.637	100.000
422.684	297.123	100.000
376.385	180.704	101.000
376.239	180.550	101.000
390.572	295.783	102.000
392.685	294.034	102.000
338.262	131.163	103.000
339.401	132.021	103.000
456.303	199.869	104.000
456.993	198.658	104.000
458.212	196.699	104.000
457.760	196.929	104.000
458.409	196.816	104.000
460.074	196.383	104.000
460.015	197.511	104.000
460.423	196.627	104.000
459.643	197.316	104.000
249.450	285.786	105.000
250.870	285.772	105.000
180.841	190.181	106.000
180.078	190.238	106.000
176.878	190.051	106.000
177.250	190.016	106.000
175.902	190.431	106.000
175.611	189.980	106.000
174.582	190.237	106.000
354.120	270.653	107.000
355.382	269.459	107.000
355.979	269.045	107.000
355.728	269.332	107.000
422.609	298.743	108.000
422.509	298.983	108.000
421.246	298.203	108.000
421.844	297.983	108.000
422.713	297.545	108.000
424.215	297.927	108.000
424.250	298.174	108.000
423.883	297.094	108.000
183.687	360.329	109.000
183.672	360.438	109.000
183.786	360.338	109.000
183.750	360.208	109.000
183.633	360.210	109.000
183.733	360.312	109.000
183.799	360.359	109.000
183.701	360.057	109.000
127.891	240.689	110.000
128.370	241.171	110.000
129.734	240.788	110.000
130.431	240.033	110.000
131.931	240.790	110.000
132.123	241.230	110.000
411.423	112.481	111.000
410.960	111.453	111.000
283.714	201.857	112.000
283.930	201.298	112.000
283.871	200.365	112.000
283.201	199.418	112.000
282.339	198.278	112.000
446.304	151.443	113.000
446.186	151.271	113.000
110.559	253.631	114.000
108.194	250.875	114.000
106.060	250.056	114.000
261.741	456.196	115.000
262.613	454.535	115.000
274.674	142.749	116.000
274.629	142.794	116.000
297.487	116.238	117.000
296.420	117.430	117.000
437.961	147.177	118.000
437.167	147.819	118.000
238.203	291.977	119.000
238.063	292.056	119.000
238.101	291.869	119.000
238.322	292.816	119.000
404.258	192.496	120.000
404.558	192.455	120.000
321.261	116.204	121.000
321.699	116.062	121.000
253.104	279.667	122.000
251.538	280.544	122.000
249.727	283.776	122.000
457.529	249.575	123.000
459.004	251.204	123.000
396.913	160.633	124.000
395.744	159.322	124.000
395.636	159.639	124.000
394.824	159.396	124.000
393.758	158.995	124.000
395.099	157.792	124.000
395.386	157.663	124.000
395.249	158.201	124.000
395.193	158.492	124.000
394.983	158.434	124.000
394.934	158.348	124.000
394.721	157.374	124.000
394.271	155.437	124.000
393.767	154.910	124.000
396.641	154.819	124.000
399.297	153.808	124.000
398.656	154.460	124.000
397.618	154.039	124.000
183.469	203.530	125.000
183.682	205.803	125.000
184.171	205.388	125.000
183.875	205.077	125.000
187.043	207.460	125.000
106.159	250.823	126.000
105.660	250.297	126.000
107.299	250.802	126.000
106.301	251.616	126.000
283.131	239.628	127.000
285.939	239.186	127.000
284.909	237.114	127.000
135.863	260.706	128.000
134.546	257.992	128.000
135.306	257.794	128.000
133.819	256.142	128.000
133.509	254.802	128.000
133.226	254.046	128.000
133.236	254.648	128.000
135.371	255.523	128.000
133.611	254.784	128.000
133.038	255.983	128.000
132.953	254.916	128.000
133.023	255.352	128.000
133.117	254.772	128.000
132.260	254.864	128.000
132.925	256.073	128.000
133.131	255.123	128.000
132.830	254.537	128.000
132.517	254.960	128.000
132.521	255.100	128.000
132.200	255.509	128.000
131.707	254.884	128.000
131.938	255.044	128.000
133.068	255.127	128.000
259.571	455.621	129.000
259.938	457.414	129.000
260.470	457.498	129.000
262.874	459.215	129.000
262.500	457.242	129.000
263.219	455.579	129.000
263.836	454.600	129.000
263.824	457.900	129.000
263.265	456.482	129.000
264.048	456.391	129.000
265.657	455.250	129.000
266.325	454.228	129.000
459.271	251.165	130.000
459.498	251.347	130.000
460.565	251.369	130.000
320.105	117.179	131.000
321.053	117.871	131.000
487.445	183.345	132.000
488.727	183.559	132.000
488.528	183.331	132.000
490.156	184.255	132.000
490.591	184.391	132.000
636.742	274.724	133.000
637.696	275.092	133.000
637.145	275.941	133.000
110.619	299.177	134.000
110.286	298.959	134.000
457.836	273.408	135.000
457.317	274.582	135.000
456.792	272.614	135.000
458.115	273.414	135.000
379.704	193.912	136.000
378.955	193.287	136.000
378.482	193.338	136.000
379.368	193.783	136.000
381.578	194.629	136.000
381.566	195.726	136.000
381.076	195.192	136.000
381.118	195.502	136.000
382.158	195.376	136.000
237.963	292.441	137.000
237.239	292.215	137.000
237.581	292.424	137.000
326.291	244.545	138.000
326.078	243.385	138.000
328.282	244.802	138.000
327.986	245.502	138.000
328.991	244.923	138.000
329.586	244.455	138.000
334.907	192.702	139.000
334.624	192.577	139.000
183.581	203.334	140.000
183.170	201.733	140.000
183.860	200.456	140.000
187.352	198.588	140.000
190.283	199.661	140.000
284.278	233.933	141.000
284.304	233.929	141.000
284.783	233.619	141.000
217.327	134.724	142.000
217.629	135.008	142.000
353.283	163.464	143.000
351.984	164.150	143.000
459.611	251.268	144.000
459.242	251.327	144.000
459.501	250.782	144.000
461.675	197.061	145.000
460.288	196.945	145.000
401.585	154.411	146.000
402.256	154.136	146.000
418.303	128.135	147.000
417.737	127.339	147.000
216.492	134.107	148.000
215.111	132.489	148.000
215.773	133.524	148.000
458.895	273.969	149.000
459.088	273.817	149.000
332.830	192.503	150.000
332.602	192.763	150.000
330.683	193.593	150.000
330.309	193.582	150.000
343.523	154.512	151.000
341.641	152.984	151.000
237.540	292.379	152.000
238.064	292.731	152.000
237.606	292.241	152.000
281.414	238.338	153.000
281.453	239.825	153.000
282.299	240.826	153.000
281.550	239.985	153.000
280.348	239.212	153.000
460.106	196.442	154.000
460.085	196.213	154.000
460.571	197.317	154.000
459.802	197.496	154.000
459.922	197.979	154.000
460.127	198.150	154.000
252.100	94.609	155.000
250.744	93.723	155.000
130.931	235.881	156.000
130.548	236.225	156.000
273.260	253.346	157.000
272.623	253.140	157.000
460.758	250.242	158.000
462.049	250.452	158.000
463.126	249.643	158.000
379.285	195.701	159.000
379.478	195.230	159.000
185.600	176.070	160.000
185.989	174.983	160.000
251.837	92.877	161.000
251.727	92.570	161.000
129.219	237.421	162.000
128.082	236.040	162.000
129.175	237.180	162.000
203.322	291.843	163.000
202.707	290.464	163.000
408.823	110.909	164.000
408.579	110.317	164.000
408.865	112.040	164.000
409.344	112.672	164.000
409.558	112.775	164.000
409.496	112.867	164.000
409.393	112.432	164.000
409.491	112.685	164.000
409.387	112.738	164.000
410.650	113.157	164.000
237.659	292.891	165.000
237.381	292.400	165.000
237.547	292.533	165.000
249.986	284.968	166.000
250.057	285.685	166.000
464.125	250.198	167.000
465.922	249.898	167.000
460.245	197.707	168.000
460.058	197.712	168.000
459.303	197.466	168.000
459.727	197.339	168.000
460.658	197.760	168.000
461.085	196.884	168.000
460.913	196.476	168.000
460.630	196.253	168.000
460.927	197.216	168.000
462.570	196.443	168.000
463.003	196.312	168.000
462.661	196.710	168.000
459.314	275.075	169.000
458.959	274.648	169.000
458.795	275.937	169.000
457.917	276.160	169.000
457.098	276.575	169.000
341.764	149.395	170.000
343.533	149.674	170.000
343.807	149.148	170.000
258.661	270.935	171.000
258.953	270.635	171.000
216.247	133.539	172.000
217.282	133.103	172.000
216.549	133.963	172.000
379.921	195.432	173.000
380.168	195.174	173.000
380.531	195.838	173.000
379.517	194.645	173.000
130.736	236.518	174.000
129.087	238.058	174.000
183.810	360.278	175.000
183.705	360.417	175.000
403.478	149.445	176.000
402.919	148.617	176.000
568.476	249.740	177.000
567.056	250.311	177.000
246.896	285.703	178.000
250.365	284.966	178.000
394.273	269.297	179.000
393.950	268.412	179.000
394.484	268.105	179.000
394.498	265.782	179.000
102.091	242.096	180.000
101.678	242.779	180.000
102.987	242.407	180.000
463.397	249.080	181.000
463.500	249.553	181.000
464.120	250.242	181.000
464.231	248.812	181.000
464.414	248.556	181.000
463.216	246.682	181.000
401.909	147.637	182.000
402.154	148.456	182.000
402.397	148.852	182.000
403.657	149.731	182.000
380.768	195.379	183.000
380.280	195.395	183.000
351.740	259.504	184.000
351.505	259.256	184.000
482.932	206.417	185.000
482.658	206.529	185.000
42.994	232.442	186.000
42.789	231.408	186.000
140.350	291.376	187.000
139.901	291.199	187.000
140.593	290.855	187.000
140.735	291.616	187.000
257.160	266.004	188.000
257.616	266.185	188.000
402.018	288.333	189.000
401.199	288.447	189.000
102.317	242.097	190.000
102.656	242.448	190.000
104.120	241.788	190.000
393.711	266.589	191.000
395.038	265.643	191.000
410.718	111.376	192.000
411.580	112.442	192.000
411.466	112.467	192.000
411.384	111.470	192.000
411.969	112.204	192.000
412.596	113.589	192.000
463.111	298.881	193.000
464.316	297.588	193.000
245.027	124.580	194.000
245.926	123.440	194.000
462.823	196.297	195.000
462.339	195.562	195.000
463.342	196.641	195.000
463.529	196.040	195.000
463.034	195.795	195.000
43.280	229.804	196.000
44.259	230.294	196.000
255.921	266.625	197.000
256.362	268.073	197.000
132.365	232.450	198.000
133.507	230.509	198.000
331.463	219.286	199.000
330.970	220.552	199.000
351.886	231.481	200.000
350.018	232.355	200.000
349.923	231.813	200.000
351.801	233.175	200.000
350.507	235.424	200.000
351.143	236.367	200.000
349.390	238.324	200.000
346.801	143.830	201.000
345.958	145.101	201.000
344.170	145.432	201.000
111.274	299.276	202.000
110.456	298.659	202.000
104.729	241.355	203.000
103.956	241.990	203.000
103.930	243.030	203.000
249.284	121.983	204.000
249.925	121.832	204.000
458.564	220.344	205.000
459.122	220.086	205.000
459.071	220.678	205.000
459.143	219.166	205.000
484.135	208.720	206.000
484.896	207.820	206.000
484.555	208.035	206.000
485.778	211.337	206.000
484.955	212.199	206.000
484.131	211.884	206.000
44.895	228.901	207.000
44.720	230.689	207.000
391.620	99.363	208.000
392.070	99.123	208.000
392.541	99.583	208.000
273.749	304.935	209.000
272.993	305.421	209.000
272.717	305.000	209.000
270.484	306.100	209.000
270.007	304.798	209.000
270.102	303.546	209.000
269.004	302.699	209.000
268.927	301.608	209.000
345.206	140.215	210.000
344.971	140.469	210.000
345.564	139.354	210.000
345.913	139.007	210.000
345.234	138.385	210.000
343.269	138.425	210.000
518.760	232.173	211.000
518.988	231.460	211.000
519.586	230.609	211.000
517.136	230.630	211.000
517.417	230.399	211.000
517.390	231.841	211.000
410.287	111.822	212.000
409.663	110.798	212.000
140.895	216.382	213.000
140.653	215.821	213.000
459.566	220.279	214.000
460.371	220.587	214.000
460.427	220.966	214.000
460.791	220.681	214.000
348.909	241.935	215.000
349.319	244.346	215.000
405.015	149.619	216.000
404.785	150.485	216.000
408.965	110.554	217.000
409.639	111.235	217.000
408.156	111.851	217.000
409.741	112.440	217.000
409.957	112.558	217.000
141.519	293.987	218.000
140.857	292.385	218.000
138.596	292.190	218.000
173.418	191.128	219.000
172.319	191.962	219.000
172.335	193.853	219.000
413.342	317.565	220.000
412.764	316.269	220.000
185.232	221.078	221.000
184.575	221.924	221.000
394.452	289.359	222.000
393.967	289.039	222.000
393.022	288.078	222.000
392.531	288.803	222.000
391.147	290.946	222.000
439.205	245.935	223.000
441.585	247.682	223.000
441.269	247.283	223.000
231.497	261.783	224.000
231.931	261.919	224.000
459.867	220.188	225.000
460.098	218.169	225.000
461.245	216.700	225.000
462.402	216.215	225.000
461.272	215.370	225.000
517.880	230.981	226.000
517.853	230.288	226.000
517.756	231.063	226.000
517.827	232.873	226.000
428.851	96.864	227.000
429.854	96.999	227.000
429.589	97.915	227.000
428.298	99.419	227.000
427.385	99.868	227.000
427.584	98.595	227.000
428.104	99.509	227.000
173.745	194.230	228.000
173.400	194.275	228.000
266.462	209.592	229.000
266.770	210.323	229.000
242.945	94.970	230.000
243.814	96.446	230.000
241.767	96.811	230.000
332.897	143.471	231.000
332.280	143.548	231.000
405.573	147.037	232.000
406.665	146.572	232.000
409.220	112.233	233.000
408.736	111.326	233.000
416.951	126.855	234.000
416.373	126.534	234.000
415.485	127.009	234.000
174.769	194.011	235.000
174.590	195.709	235.000
174.737	197.269	235.000
359.399	267.270	236.000
359.258	267.257	236.000
360.024	267.105	236.000
353.634	248.036	237.000
353.377	247.706	237.000
464.278	250.446	238.000
465.876	250.538	238.000
241.617	100.127	239.000
242.367	99.019	239.000
402.594	99.987	240.000
402.774	99.519	240.000
231.343	260.187	241.000
230.901	261.576	241.000
332.493	147.955	242.000
332.009	147.855	242.000
402.723	146.589	243.000
404.191	146.187	243.000
409.937	111.549	244.000
410.166	111.826	244.000
305.515	110.523	245.000
306.199	112.182	245.000
305.386	111.887	245.000
304.244	113.120	245.000
302.881	112.315	245.000
303.893	111.894	245.000
304.125	111.235	245.000
304.825	110.954	245.000
304.729	112.516	245.000
415.130	317.710	246.000
415.188	317.597	246.000
415.554	317.840	246.000
415.332	318.133	246.000
415.756	319.004	246.000
416.363	317.952	246.000
455.205	281.061	247.000
455.649	281.422	247.000
429.438	97.793	248.000
430.347	95.581	248.000
430.908	94.031	248.000
39.147	234.660	249.000
38.583	233.519	249.000
405.623	146.516	250.000
404.984	146.289	250.000
167.010	289.659	251.000
168.558	288.734	251.000
185.747	250.049	252.000
185.694	250.365	252.000
186.897	247.041	252.000
186.453	247.318	252.000
186.235	248.829	252.000
186.493	248.834	252.000
186.279	248.606	252.000
185.937	250.367	252.000
186.415	252.208	252.000
186.307	253.111	252.000
188.014	252.886	252.000
189.856	250.290	252.000
189.380	249.340	252.000
190.268	248.664	252.000
191.902	246.830	252.000
192.309	248.163	252.000
191.679	248.256	252.000
190.607	249.926	252.000
189.611	251.670	252.000
189.956	252.202	252.000
190.079	252.729	252.000
190.028	253.975	252.000
189.321	252.443	252.000
190.549	251.381	252.000
192.069	250.849	252.000
193.296	250.327	252.000
193.592	249.267	252.000
193.778	249.395	252.000
194.233	248.447	252.000
193.640	247.767	252.000
192.734	248.133	252.000
193.585	248.502	252.000
194.221	249.130	252.000
194.178	250.250	252.000
193.958	250.438	252.000
194.241	249.110	252.000
194.605	249.155	252.000
194.071	251.129	252.000
193.948	250.687	252.000
193.786	247.212	252.000
247.039	135.207	253.000
248.365	135.094	253.000
248.103	134.693	253.000
249.265	135.165	253.000
248.501	135.597	253.000
248.606	135.050	253.000
464.314	248.646	254.000
465.135	248.874	254.000
320.452	116.544	255.000
320.607	116.431	255.000
320.256	117.593	255.000
320.112	119.011	255.000
450.289	164.037	256.000
451.763	164.243	256.000
451.416	164.992	256.000
451.688	164.068	256.000
37.727	232.264	257.000
37.113	232.346	257.000
36.475	232.929	257.000
316.994	152.068	258.000
316.199	152.066	258.000
315.694	153.599	258.000
315.573	153.298	258.000
133.695	292.806	259.000
132.723	293.657	259.000
275.922	168.067	260.000
275.608	169.006	260.000
480.517	250.419	261.000
478.571	252.870	261.000
477.306	253.401	261.000
476.465	253.496	261.000
476.315	253.149	261.000
477.728	251.462	261.000
477.876	250.832	261.000
476.438	251.195	261.000
478.514	250.180	261.000
479.174	250.945	261.000
478.779	251.650	261.000
431.329	93.708	262.000
430.052	92.502	262.000
409.688	110.733	263.000
410.752	111.851	263.000
452.578	297.003	264.000
452.739	296.597	264.000
415.018	321.329	265.000
415.678	320.378	265.000
275.506	168.410	266.000
275.688	167.873	266.000
276.656	167.548	266.000
276.431	166.931	266.000
230.903	257.623	267.000
232.178	258.550	267.000
331.115	199.291	268.000
330.379	200.201	268.000
330.408	202.677	268.000
311.867	152.596	269.000
312.958	151.460	269.000
303.793	114.178	270.000
302.519	113.822	270.000
303.536	113.108	270.000
304.127	113.780	270.000
301.410	111.956	270.000
450.952	165.906	271.000
451.386	166.575	271.000
343.623	135.816	272.000
343.643	136.364	272.000
37.715	231.470	273.000
37.404	231.620	273.000
38.313	231.441	273.000
38.144	231.262	273.000
417.848	320.153	274.000
418.871	318.962	274.000
419.912	320.634	274.000
420.434	320.739	274.000
420.219	319.136	274.000
420.272	319.154	274.000
358.116	250.200	275.000
356.531	247.242	275.000
231.617	256.887	276.000
232.369	257.263	276.000
232.913	257.778	276.000
314.092	152.098	277.000
313.553	154.078	277.000
313.311	155.368	277.000
438.009	121.044	278.000
438.943	120.790	278.000
439.373	120.110	278.000
351.336	119.418	279.000
352.023	120.961	279.000
353.607	121.269	279.000
353.848	122.213	279.000
353.859	121.992	279.000
200.433	123.219	280.000
200.367	122.699	280.000
361.025	266.103	281.000
360.660	265.343	281.000
308.444	153.490	282.000
310.114	152.816	282.000
174.518	194.875	283.000
174.528	194.685	283.000
175.821	195.047	283.000
444.068	247.504	284.000
443.383	248.751	284.000
442.645	247.275	284.000
442.269	248.071	284.000
440.424	247.819	284.000
442.420	247.860	284.000
483.059	213.062	285.000
483.939	212.732	285.000
486.146	211.674	285.000
486.471	210.529	285.000
486.411	210.738	285.000
486.408	212.609	285.000
485.944	213.233	285.000
486.075	213.524	285.000
486.152	214.041	285.000
447.115	152.419	286.000
447.794	152.126	286.000
453.647	125.012	287.000
452.928	125.283	287.000
37.656	231.649	288.000
37.819	231.233	288.000
390.240	295.796	289.000
390.411	295.561	289.000
352.749	121.638	290.000
353.384	121.863	290.000
354.526	121.155	290.000
352.941	120.248	290.000
453.654	172.004	291.000
453.093	172.495	291.000
453.395	173.075	291.000
453.693	172.186	291.000
452.789	173.606	291.000
450.587	172.933	291.000
451.900	170.187	291.000
257.757	272.772	292.000
258.466	272.420	292.000
258.109	272.051	292.000
461.856	250.448	293.000
462.391	250.783	293.000
462.514	252.195	293.000
462.287	252.255	293.000
462.119	252.226	293.000
432.490	277.680	294.000
432.082	278.381	294.000
364.674	304.264	295.000
364.017	304.012	295.000
390.229	293.655	296.000
390.503	292.324	296.000
391.362	291.791	296.000
392.091	290.010	296.000
391.370	288.431	296.000
392.225	287.652	296.000
507.930	144.117	297.000
508.059	142.996	297.000
206.936	285.767	298.000
206.119	284.592	298.000
365.532	301.861	299.000
365.280	301.468	299.000
365.306	300.356	299.000
461.767	254.269	300.000
461.254	253.843	300.000
461.208	254.184	300.000
461.987	254.742	300.000
461.393	254.444	300.000
460.220	255.189	300.000
460.087	255.952	300.000
460.000	255.072	300.000
460.184	255.355	300.000
247.458	137.548	301.000
247.283	137.544	301.000
410.290	318.006	302.000
411.513	318.234	302.000
280.753	164.937	303.000
282.288	165.954	303.000
484.158	214.301	304.000
484.869	215.112	304.000
485.935	215.143	304.000
487.152	214.442	304.000
487.233	214.825	304.000
488.260	214.708	304.000
488.895	212.918	304.000
490.375	211.479	304.000
490.677	211.527	304.000
170.311	222.628	305.000
170.756	223.510	305.000
168.837	224.095	305.000
168.965	224.482	305.000
169.578	226.399	305.000
169.307	226.890	305.000
361.950	298.944	306.000
361.601	299.879	306.000
360.890	298.216	306.000
361.614	297.830	306.000
362.723	299.401	306.000
364.229	298.313	306.000
363.121	297.208	306.000
362.860	297.203	306.000
361.941	298.470	306.000
361.549	298.482	306.000
360.934	298.848	306.000
361.431	300.849	306.000
362.490	300.886	306.000
362.939	301.043	306.000
363.723	301.113	306.000
391.219	286.677	307.000
392.565	285.448	307.000
393.331	285.415	307.000
392.704	285.428	307.000
392.122	285.416	307.000
392.603	284.972	307.000
393.455	285.769	307.000
342.329	138.435	308.000
341.822	139.364	308.000
342.947	138.857	308.000
343.118	138.744	308.000
343.718	138.110	308.000
444.628	154.407	309.000
443.257	153.628	309.000
445.988	153.782	309.000
446.347	154.275	309.000
446.240	154.403	309.000
447.196	153.209	309.000
283.838	168.283	310.000
283.270	169.378	310.000
183.112	144.169	311.000
182.036	144.580	311.000
86.511	221.244	312.000
85.618	221.821	312.000
84.757	220.692	312.000
84.875	220.285	312.000
283.848	172.411	313.000
282.720	173.888	313.000
458.714	255.482	314.000
458.368	255.232	314.000
457.617	255.215	314.000
458.141	256.769	314.000
459.027	257.993	314.000
182.068	144.047	315.000
183.378	144.245	315.000
453.647	171.344	316.000
453.207	172.316	316.000
454.056	173.258	316.000
453.729	173.280	316.000
453.533	173.487	316.000
453.716	172.498	316.000
452.342	170.702	316.000
447.589	155.433	317.000
447.197	154.193	317.000
504.871	165.322	318.000
504.613	165.524	318.000
505.040	166.641	318.000
504.838	166.621	318.000
504.736	164.263	318.000
504.806	163.117	318.000
504.867	162.749	318.000
258.221	272.356	319.000
257.892	272.557	319.000
170.656	227.759	320.000
170.137	227.550	320.000
169.213	226.829	320.000
169.106	226.713	320.000
456.490	279.072	321.000
456.063	278.937	321.000
342.911	138.712	322.000
343.262	138.849	322.000
343.146	138.845	322.000
343.294	139.266	322.000
444.509	314.553	323.000
445.937	313.874	323.000
458.618	259.941	324.000
457.799	258.938	324.000
504.945	257.925	325.000
504.637	257.486	325.000
504.163	257.361	325.000
503.476	256.203	325.000
502.274	254.621	325.000
503.054	254.675	325.000
503.047	255.178	325.000
502.709	255.771	325.000
503.965	255.607	325.000
502.344	255.822	325.000
501.402	255.229	325.000
500.930	254.911	325.000
126.575	220.991	326.000
125.931	221.228	326.000
125.990	221.036	326.000
128.380	221.127	326.000
127.404	218.699	326.000
126.128	218.829	326.000
127.479	218.151	326.000
167.827	225.708	327.000
168.500	225.641	327.000
170.727	225.189	327.000
506.163	162.536	328.000
506.348	162.512	328.000
507.127	163.768	328.000
508.212	164.154	328.000
507.954	165.738	328.000
507.013	165.664	328.000
506.504	165.837	328.000
506.417	166.297	328.000
506.644	165.870	328.000
506.991	166.348	328.000
508.450	166.338	328.000
507.926	165.867	328.000
509.367	166.475	328.000
508.902	166.368	328.000
508.700	166.387	328.000
508.918	166.213	328.000
171.012	227.547	329.000
169.721	228.179	329.000
257.925	273.288	330.000
258.147	272.226	330.000
449.446	167.930	331.000
449.308	169.633	331.000
448.375	171.488	331.000
445.127	172.599	331.000
445.601	174.848	331.000
447.398	177.391	331.000
447.153	177.359	331.000
447.667	178.062	331.000
447.698	179.693	331.000
447.687	179.480	331.000
450.847	180.716	331.000
452.966	180.806	331.000
451.861	181.907	331.000
451.865	180.442	331.000
40.522	229.781	332.000
40.786	228.196	332.000
40.005	229.188	332.000
39.302	231.740	332.000
40.648	231.240	332.000
38.786	231.577	332.000
37.051	231.606	332.000
359.619	259.631	333.000
358.568	259.842	333.000
456.767	259.310	334.000
455.870	258.444	334.000
456.494	258.368	334.000
428.823	104.713	335.000
429.274	104.868	335.000
129.462	219.415	336.000
128.164	219.878	336.000
127.069	221.513	336.000
168.462	227.019	337.000
169.015	226.960	337.000
258.102	273.006	338.000
258.448	272.450	338.000
300.943	114.020	339.000
302.545	112.730	339.000
357.578	258.869	340.000
356.714	258.086	340.000
191.924	245.809	341.000
191.966	245.998	341.000
428.106	157.522	342.000
428.168	157.336	342.000
168.565	226.492	343.000
168.680	226.596	343.000
168.842	226.839	343.000
168.459	226.672	343.000
168.636	226.344	343.000
168.347	226.406	343.000
168.530	226.803	343.000
168.640	227.036	343.000
132.871	209.799	344.000
135.349	209.549	344.000
164.873	232.356	345.000
164.107	233.109	345.000
126.516	220.769	346.000
127.310	221.009	346.000
391.143	289.706	347.000
391.168	290.986	347.000
390.528	291.210	347.000
390.113	294.895	347.000
389.786	294.610	347.000
390.051	293.644	347.000
389.895	293.833	347.000
389.838	294.890	347.000
389.788	296.311	347.000
450.624	178.916	348.000
449.287	177.327	348.000
448.235	173.726	348.000
191.166	246.187	349.000
189.809	246.965	349.000
190.286	246.695	349.000
190.604	247.297	349.000
190.432	248.412	349.000
186.751	249.512	349.000
185.864	250.509	349.000
509.059	164.805	350.000
508.704	166.159	350.000
508.428	165.744	350.000
508.291	165.815	350.000
507.798	165.514	350.000
462.886	273.451	351.000
461.922	272.995	351.000
461.276	272.768	351.000
461.500	273.861	351.000
433.974	105.029	352.000
435.188	105.452	352.000
434.720	106.416	352.000
156.301	229.628	353.000
156.653	230.330	353.000
156.459	230.269	353.000
411.547	316.574	354.000
412.840	318.159	354.000
414.207	317.102	354.000
413.272	317.833	354.000
413.135	317.004	354.000
413.729	317.252	354.000
413.481	319.648	354.000
412.025	321.128	354.000
412.560	319.033	354.000
411.652	317.467	354.000
412.754	317.652	354.000
412.555	319.062	354.000
412.647	318.781	354.000
413.460	318.749	354.000
413.742	319.124	354.000
414.044	320.790	354.000
415.376	319.725	354.000
415.559	318.987	354.000
416.521	319.051	354.000
416.769	319.084	354.000
417.007	319.932	354.000
416.785	320.340	354.000
415.364	321.488	354.000
415.915	322.395	354.000
416.467	323.169	354.000
408.128	229.230	355.000
407.255	228.640	355.000
448.671	170.584	356.000
448.472	171.664	356.000
453.630	176.101	357.000
453.314	175.002	357.000
452.487	175.337	357.000
451.504	176.168	357.000
452.613	177.442	357.000
454.029	177.436	357.000
454.608	176.697	357.000
451.342	178.312	357.000
452.996	178.287	357.000
451.986	177.994	357.000
448.833	177.477	357.000
450.443	175.853	357.000
447.190	174.530	357.000
446.726	174.334	357.000
445.258	173.095	357.000
144.140	261.212	358.000
144.721	263.615	358.000
146.425	264.744	358.000
146.104	266.078	358.000
146.717	266.488	358.000
147.686	267.047	358.000
149.051	267.229	358.000
149.931	264.946	358.000
481.683	141.915	359.000
481.390	140.500	359.000
481.580	142.327	359.000
481.064	143.073	359.000
181.827	363.470	360.000
182.156	362.854	360.000
305.031	110.967	361.000
304.805	110.346	361.000
124.676	238.219	362.000
125.026	239.168	362.000
441.192	248.331	363.000
442.689	249.876	363.000
441.943	248.120	363.000
253.714	454.872	364.000
252.723	456.186	364.000
125.118	239.291	365.000
124.288	238.641	365.000
124.420	237.825	365.000
125.386	239.132	365.000
168.680	226.512	366.000
168.861	226.890	366.000
168.673	226.451	366.000
168.927	226.798	366.000
168.767	226.541	366.000
168.664	226.909	366.000
168.592	226.689	366.000
168.918	226.368	366.000
168.673	226.385	366.000
309.147	117.839	367.000
310.182	117.535	367.000
477.924	142.677	368.000
478.569	142.625	368.000
479.166	141.879	368.000
479.138	140.211	368.000
477.689	138.963	368.000
476.152	138.141	368.000
475.295	137.478	368.000
238.855	207.741	369.000
239.757	206.939	369.000
124.755	238.994	370.000
126.504	239.770	370.000
125.588	239.979	370.000
125.844	240.411	370.000
126.389	240.453	370.000
127.029	240.018	370.000
126.789	241.268	370.000
126.656	240.760	370.000
127.348	240.649	370.000
308.191	115.777	371.000
309.313	117.402	371.000
182.413	362.566	372.000
181.926	362.668	372.000
460.551	190.225	373.000
460.077	190.689	373.000
446.473	172.769	374.000
446.957	172.951	374.000
434.244	104.553	375.000
434.743	104.923	375.000
168.846	226.341	376.000
169.096	226.365	376.000
168.843	226.798	376.000
414.830	321.495	377.000
414.660	319.970	377.000
413.952	320.855	377.000
413.186	320.230	377.000
401.027	162.386	378.000
400.612	162.923	378.000
116.667	330.415	379.000
117.876	330.598	379.000
119.022	331.520	379.000
120.130	331.201	379.000
120.167	333.082	379.000
127.771	240.807	380.000
127.420	239.570	380.000
125.611	241.161	380.000
125.354	242.511	380.000
124.339	243.005	380.000
124.968	243.189	380.000
125.489	242.688	380.000
399.834	165.738	381.000
397.430	165.435	381.000
334.961	215.982	382.000
334.852	216.623	382.000
334.900	217.372	382.000
50.674	249.394	383.000
51.688	249.999	383.000
168.217	226.485	384.000
168.850	227.049	384.000
168.782	226.747	384.000
168.633	226.933	384.000
169.021	226.718	384.000
169.059	226.820	384.000
168.989	227.164	384.000
314.184	119.923	385.000
315.316	118.562	385.000
316.901	117.452	385.000
121.377	332.261	386.000
121.205	331.057	386.000
122.368	331.283	386.000
120.744	332.024	386.000
121.050	331.188	386.000
121.343	330.141	386.000
120.817	330.758	386.000
120.369	331.236	386.000
119.799	330.159	386.000
119.735	329.743	386.000
120.655	330.230	386.000
121.540	329.815	386.000
120.713	329.715	386.000
119.732	330.462	386.000
120.616	329.971	386.000
119.557	330.091	386.000
116.697	331.200	386.000
116.495	331.123	386.000
54.581	247.826	387.000
54.469	247.446	387.000
561.058	251.054	388.000
560.656	249.859	388.000
315.507	119.148	389.000
316.231	118.798	389.000
315.317	118.450	389.000
315.567	118.889	389.000
315.010	119.424	389.000
315.410	118.958	389.000
314.591	118.120	389.000
314.278	115.697	389.000
314.181	115.902	389.000
314.017	116.845	389.000
314.901	116.398	389.000
315.908	117.056	389.000
314.991	115.862	389.000
316.637	114.828	389.000
317.613	115.077	389.000
316.905	115.667	389.000
315.959	117.227	389.000
315.705	117.046	389.000
316.696	117.342	389.000
316.970	118.974	389.000
171.269	141.157	390.000
172.680	139.391	390.000
171.848	139.803	390.000
173.065	139.803	390.000
435.637	251.332	391.000
436.283	252.459	391.000
437.909	251.420	391.000
436.365	250.929	391.000
437.426	248.031	391.000
125.331	238.859	392.000
124.346	240.482	392.000
445.476	161.186	393.000
446.484	160.776	393.000
197.736	303.825	394.000
197.833	304.924	394.000
125.472	245.972	395.000
124.544	245.893	395.000
433.738	176.987	396.000
433.653	176.998	396.000
60.662	251.994	397.000
61.065	252.770	397.000
445.193	155.912	398.000
445.551	155.247	398.000
134.701	256.366	399.000
133.266	254.766	399.000
436.726	251.477	400.000
440.183	251.622	400.000
439.652	251.378	400.000
438.705	252.967	400.000
438.556	251.642	400.000
438.389	251.171	400.000
438.857	252.107	400.000
439.009	253.612	400.000
342.427	188.166	401.000
342.457	189.821	401.000
135.264	256.353	402.000
134.371	256.665	402.000
365.917	220.555	403.000
365.615	220.627	403.000
158.232	367.947	404.000
159.324	367.370	404.000
160.207	367.764	404.000
159.372	368.357	404.000
158.516	368.944	404.000
158.006	367.123	404.000
157.620	366.323	404.000
155.998	367.535	404.000
158.561	368.747	404.000
365.301	221.737	405.000
364.869	222.799	405.000
363.067	223.198	405.000
435.529	257.326	406.000
438.770	256.571	406.000
438.862	255.309	406.000
439.855	256.493	406.000
443.138	253.450	406.000
444.135	252.404	406.000
392.951	255.235	407.000
392.950	256.451	407.000
392.858	255.930	407.000
392.924	255.318	407.000
173.245	141.808	408.000
173.625	139.719	408.000
171.669	140.783	408.000
204.702	229.649	409.000
202.813	230.704	409.000
201.396	227.830	409.000
363.300	225.437	410.000
365.256	225.714	410.000
364.585	226.676	410.000
366.447	228.111	410.000
275.727	198.536	411.000
275.649	199.661	411.000
275.157	199.927	411.000
188.907	111.249	412.000
188.998	110.442	412.000
317.301	118.420	413.000
317.422	116.731	413.000
318.051	115.195	413.000
159.854	178.359	414.000
160.416	178.806	414.000
200.085	224.657	415.000
197.029	226.428	415.000
196.668	227.495	415.000
196.562	227.973	415.000
194.863	228.077	415.000
195.504	228.900	415.000
198.758	225.245	415.000
198.758	225.245	415.000
160.202	180.253	416.000
161.285	179.974	416.000
160.660	179.843	416.000
347.676	190.141	417.000
347.974	189.286	417.000
347.953	188.419	417.000
318.380	112.416	418.000
317.289	112.920	418.000
316.452	111.553	418.000
366.013	226.644	419.000
365.767	225.786	419.000
365.374	226.751	419.000
191.353	111.300	420.000
189.690	112.255	420.000
191.579	111.485	420.000
273.720	280.469	421.000
273.311	279.117	421.000
445.258	159.993	422.000
445.434	161.161	422.000
444.743	161.834	422.000
444.743	161.834	422.000
443.828	160.135	422.000
162.126	177.714	423.000
163.030	175.061	423.000
163.030	175.061	423.000
162.731	176.134	423.000
286.238	129.153	424.000
289.590	125.582	424.000
289.590	125.582	424.000
135.462	208.367	425.000
135.462	208.367	425.000
133.572	208.044	425.000
133.626	209.180	425.000
318.062	112.082	426.000
318.062	112.082	426.000
313.304	159.466	427.000
312.663	158.353	427.000
190.108	113.261	428.000
190.519	112.982	428.000
173.677	138.506	429.000
173.750	139.091	429.000
446.164	160.027	430.000
445.970	161.921	430.000
190.260	115.318	431.000
189.937	113.741	431.000
136.348	206.826	432.000
135.506	207.525	432.000
318.890	115.852	433.000
319.471	115.377	433.000
166.744	299.426	434.000
169.000	299.877	434.000
189.040	112.083	435.000
189.794	112.561	435.000
190.462	113.771	435.000
192.757	112.210	435.000
546.991	251.361	436.000
548.179	252.148	436.000
547.339	251.550	436.000
527.663	237.453	437.000
528.088	237.412	437.000
529.940	235.745	438.000
529.503	235.858	438.000
529.369	236.358	438.000
529.411	236.148	438.000
529.201	238.163	438.000
448.033	161.586	439.000
447.923	162.101	439.000
190.874	113.568	440.000
189.936	113.598	440.000
446.169	163.157	441.000
446.167	164.059	441.000
447.027	163.497	441.000
446.185	163.594	441.000
445.340	163.914	441.000
444.253	163.370	441.000
443.760	162.806	441.000
443.185	162.477	441.000
442.975	163.078	441.000
351.486	189.624	442.000
351.715	187.704	442.000
87.898	305.299	443.000
89.156	305.743	443.000
89.323	306.303	443.000
89.292	305.686	443.000
193.645	297.691	444.000
193.480	299.811	444.000
192.669	301.020	444.000
190.599	300.544	444.000
188.415	301.471	444.000
189.560	302.716	444.000
190.623	303.663	444.000
443.871	252.179	445.000
443.064	254.721	445.000
443.485	255.400	445.000
352.413	188.317	446.000
350.959	190.038	446.000
352.460	189.448	446.000
547.667	251.369	447.000
547.563	252.373	447.000
440.944	252.407	448.000
439.613	252.223	448.000
439.689	251.153	448.000
441.091	252.246	448.000
442.803	252.753	448.000
443.548	252.205	448.000
441.796	249.651	448.000
441.835	247.917	448.000
444.276	163.460	449.000
444.204	162.737	449.000
270.491	197.348	450.000
270.294	198.125	450.000
390.752	289.409	451.000
390.706	289.214	451.000
391.141	289.712	451.000
390.993	290.612	451.000
389.939	290.549	451.000
388.880	291.280	451.000
428.068	285.583	452.000
426.753	285.585	452.000
132.121	209.589	453.000
134.104	209.403	453.000
170.455	138.479	454.000
171.790	137.430	454.000
130.102	206.471	455.000
129.530	208.674	455.000
351.587	188.823	456.000
352.290	188.291	456.000
359.811	148.387	457.000
359.952	146.633	457.000
358.150	146.551	457.000
359.252	144.113	457.000
359.818	141.006	457.000
360.185	141.381	457.000
359.540	141.622	457.000
360.132	141.630	457.000
361.475	142.040	457.000
360.267	141.720	457.000
359.401	140.762	457.000
358.668	140.037	457.000
356.811	141.360	457.000
356.934	141.905	457.000
356.387	141.567	457.000
355.987	143.052	457.000
357.109	141.479	457.000
357.715	140.244	457.000
356.575	139.930	457.000
356.424	139.876	457.000
356.697	139.987	457.000
356.520	140.013	457.000
355.952	141.598	457.000
355.199	138.991	457.000
350.771	187.553	458.000
351.145	188.789	458.000
350.814	188.973	458.000
351.435	192.072	459.000
349.818	193.298	459.000
350.817	193.576	459.000
351.023	191.920	459.000
350.921	192.266	459.000
350.284	191.773	459.000
349.649	190.759	459.000
350.207	191.442	459.000
351.250	191.673	459.000
454.519	285.107	460.000
455.071	284.322	460.000
452.368	283.673	460.000
132.091	209.869	461.000
133.908	210.385	461.000
133.778	209.085	461.000
273.414	199.091	462.000
274.179	198.867	462.000
133.943	207.416	463.000
135.306	208.610	463.000
354.331	139.586	464.000
355.671	140.658	464.000
356.528	141.715	464.000
357.905	141.216	464.000
353.095	191.762	465.000
353.188	193.183	465.000
351.704	195.452	465.000
161.167	249.389	466.000
161.300	249.294	466.000
161.119	249.622	466.000
161.248	249.448	466.000
230.268	290.188	467.000
231.802	289.623	467.000
231.059	289.260	467.000
119.291	300.088	468.000
119.429	301.341	468.000
118.489	300.824	468.000
133.052	209.358	469.000
130.574	208.980	469.000
131.662	208.676	469.000
349.376	192.326	470.000
349.686	192.389	470.000
348.930	192.035	470.000
174.111	151.392	471.000
175.476	152.016	471.000
175.772	151.326	471.000
119.197	300.473	472.000
118.298	301.333	472.000
128.931	210.111	473.000
129.162	208.822	473.000
127.502	209.293	473.000
128.587	209.059	473.000
430.855	93.529	474.000
430.444	94.147	474.000
126.572	209.216	475.000
127.173	209.322	475.000
175.299	150.774	476.000
175.895	150.485	476.000
174.460	149.539	476.000
456.699	133.911	477.000
457.222	135.291	477.000
232.922	287.776	478.000
232.454	287.854	478.000
231.700	289.555	478.000
233.005	288.613	478.000
133.104	209.396	479.000
132.509	208.460	479.000
122.829	301.569	480.000
123.752	301.338	480.000
126.096	300.860	480.000
124.777	301.217	480.000
124.497	301.834	480.000
458.346	137.257	481.000
459.506	136.053	481.000
458.188	136.137	481.000
235.307	289.887	482.000
236.031	289.731	482.000
175.082	152.759	483.000
174.555	151.185	483.000
183.566	360.191	484.000
183.437	360.564	484.000
183.627	360.631	484.000
183.855	360.493	484.000
132.248	208.751	485.000
132.523	208.999	485.000
74.906	287.588	486.000
76.866	288.323	486.000
133.505	209.067	487.000
133.306	208.845	487.000
456.239	138.405	488.000
456.998	137.882	488.000
459.861	137.383	488.000
462.394	137.623	488.000
463.115	138.277	488.000
462.596	138.597	488.000
459.588	137.694	488.000
319.466	215.685	489.000
320.990	214.951	489.000
321.228	214.539	489.000
233.674	292.283	490.000
233.436	292.111	490.000
234.093	292.999	490.000
234.804	290.623	490.000
463.732	276.475	491.000
463.346	276.837	491.000
294.663	140.434	492.000
293.014	141.324	492.000
484.432	211.391	493.000
483.808	211.144	493.000
485.805	211.576	494.000
486.518	211.317	494.000
443.076	156.031	495.000
442.017	156.452	495.000
133.425	209.399	496.000
133.497	209.064	496.000
133.800	208.793	496.000
132.363	210.147	496.000
459.022	276.525	497.000
458.157	277.310	497.000
456.604	276.294	497.000
453.305	277.064	497.000
444.960	153.081	498.000
445.073	154.602	498.000
453.319	279.187	499.000
452.171	280.508	499.000
452.010	280.441	499.000
133.287	207.696	500.000
134.072	209.686	500.000
448.806	156.795	501.000
447.234	157.160	501.000
56.374	313.985	502.000
55.468	314.662	502.000
51.281	251.718	503.000
50.963	253.359	503.000
427.304	160.247	504.000
426.488	160.457	504.000
425.677	159.993	504.000
426.332	159.073	505.000
426.824	158.754	505.000
86.855	299.010	506.000
86.949	299.266	506.000
86.945	299.185	506.000
87.302	299.658	506.000
86.784	299.047	506.000
86.916	299.498	506.000
87.177	299.754	506.000
87.098	299.841	506.000
86.487	299.437	506.000
86.871	299.520	506.000
86.813	299.296	506.000
87.275	299.313	506.000
87.061	299.656	506.000
283.183	288.650	507.000
283.918	289.991	507.000
128.893	209.029	508.000
131.345	209.092	508.000
[truncated: 7,201 more rows]
