# Supplementary material for: The transpeptidase PBP2 governs initial localization and activity of the major cell-wall synthesis machinery in E. coli
Source: eLife. 2020 Feb 20;9:e50629. doi: 10.7554/eLife.50629 (PMC7089770; doi:10.7554/eLife.50629)
Supplement: Source data 1. [file elife-50629-data1.zip › data/fast/PAmCherry/WTFRAP0min_2.txt]

X Y ID
124.354	363.157	1.000
125.389	362.085	1.000
279.952	191.079	2.000
279.905	191.708	2.000
279.873	191.194	2.000
464.194	385.182	3.000
463.410	385.983	3.000
346.029	171.719	4.000
347.293	169.900	4.000
347.951	170.481	4.000
346.658	175.225	4.000
347.316	176.364	4.000
346.967	176.562	4.000
348.912	173.935	4.000
349.282	173.641	4.000
350.770	173.698	4.000
350.911	174.073	4.000
349.768	175.368	4.000
351.511	175.919	4.000
350.891	175.376	4.000
351.508	174.799	4.000
348.640	173.655	4.000
348.838	173.045	4.000
350.294	173.225	4.000
350.999	175.117	4.000
351.349	175.208	4.000
351.120	175.352	4.000
350.699	175.861	4.000
352.393	176.204	4.000
352.174	176.833	4.000
350.625	178.351	4.000
350.067	178.302	4.000
351.821	178.248	4.000
349.120	178.635	4.000
346.822	179.428	4.000
344.492	180.443	4.000
344.272	179.146	4.000
343.155	179.663	4.000
344.894	180.370	4.000
346.712	179.466	4.000
348.312	180.992	4.000
351.140	183.939	4.000
351.188	184.505	4.000
352.041	185.776	4.000
351.592	190.532	4.000
351.275	190.224	4.000
351.574	190.076	4.000
351.864	189.050	4.000
350.414	187.438	4.000
350.956	188.188	4.000
351.818	187.505	4.000
353.364	188.299	4.000
101.428	308.318	5.000
100.314	308.825	5.000
100.283	309.149	5.000
99.422	308.675	5.000
100.864	308.778	5.000
101.645	308.380	5.000
101.541	309.296	5.000
166.398	98.689	6.000
167.454	98.745	6.000
167.515	97.510	6.000
292.001	195.286	7.000
291.674	196.143	7.000
224.747	70.160	8.000
224.845	69.628	8.000
396.507	64.613	9.000
395.648	65.196	9.000
-37.038	298.678	10.000
-36.778	298.764	10.000
-38.838	298.749	10.000
-41.464	298.770	10.000
-40.427	298.713	10.000
-39.471	296.906	10.000
-39.891	296.687	10.000
-40.497	296.483	10.000
-42.150	296.291	10.000
-42.712	296.694	10.000
-40.322	297.417	10.000
-38.863	294.847	10.000
-37.983	294.372	10.000
-39.288	292.568	10.000
-40.398	294.814	10.000
-41.032	297.366	10.000
-43.478	297.397	10.000
211.863	391.672	11.000
212.182	391.588	11.000
213.375	390.352	11.000
57.102	368.896	12.000
56.249	368.124	12.000
203.701	122.263	13.000
202.764	120.878	13.000
201.031	121.835	13.000
200.740	121.856	13.000
366.738	150.885	14.000
367.759	150.417	14.000
367.845	149.515	14.000
369.051	150.104	14.000
214.453	71.708	15.000
214.171	73.091	15.000
215.156	75.216	15.000
214.746	76.133	15.000
214.769	74.676	15.000
279.583	191.411	16.000
279.909	191.194	16.000
279.690	191.633	16.000
279.757	191.664	16.000
461.349	291.869	17.000
460.270	291.103	17.000
525.481	331.239	18.000
526.432	330.240	18.000
528.370	330.369	18.000
529.020	334.110	18.000
527.985	336.106	18.000
200.162	122.152	19.000
200.165	121.718	19.000
199.483	121.931	19.000
199.924	122.054	19.000
199.548	122.080	19.000
199.620	122.056	19.000
199.731	122.037	19.000
199.826	122.234	19.000
199.698	121.928	19.000
199.335	122.092	19.000
199.883	122.129	19.000
200.179	121.945	19.000
199.842	122.427	19.000
200.027	121.859	19.000
199.858	122.221	19.000
277.193	232.718	20.000
277.019	230.952	20.000
44.187	388.954	21.000
44.318	388.759	21.000
203.332	400.858	22.000
201.525	400.459	22.000
279.897	191.495	23.000
279.821	191.193	23.000
280.064	191.274	23.000
330.214	139.297	24.000
329.057	140.408	24.000
367.794	146.923	25.000
367.809	147.126	25.000
366.833	147.210	25.000
365.970	133.216	26.000
366.737	134.181	26.000
366.827	134.601	26.000
363.359	134.182	26.000
309.035	426.164	27.000
310.688	425.337	27.000
540.065	332.980	28.000
539.759	331.529	28.000
81.788	316.072	29.000
82.271	316.042	29.000
75.806	390.933	30.000
75.502	390.651	30.000
143.875	52.640	31.000
144.358	51.890	31.000
393.715	257.272	32.000
392.320	258.269	32.000
279.888	191.836	33.000
279.980	191.421	33.000
279.670	191.250	33.000
279.774	191.396	33.000
279.710	191.710	33.000
279.800	191.279	33.000
279.588	191.533	33.000
279.517	191.277	33.000
279.656	191.563	33.000
325.968	143.792	34.000
323.279	143.621	34.000
484.939	358.084	35.000
485.049	357.606	35.000
366.378	145.062	36.000
367.755	145.852	36.000
367.959	146.810	36.000
368.654	147.124	36.000
367.834	149.181	36.000
9.919	355.096	37.000
9.054	356.169	37.000
42.827	389.224	38.000
42.837	389.713	38.000
43.112	388.967	38.000
201.957	400.917	39.000
201.314	401.034	39.000
202.643	400.626	39.000
202.735	401.554	39.000
202.173	401.375	39.000
202.220	401.662	39.000
143.694	51.943	40.000
144.230	52.758	40.000
145.829	54.944	40.000
146.191	54.197	40.000
260.229	391.851	41.000
260.797	392.917	41.000
324.215	143.088	42.000
324.701	142.819	42.000
275.980	226.054	43.000
278.050	223.707	43.000
278.704	221.787	43.000
277.156	221.619	43.000
277.058	222.636	43.000
278.847	221.964	43.000
232.729	181.301	44.000
232.596	181.887	44.000
231.443	181.401	44.000
229.957	181.757	44.000
229.350	181.821	44.000
230.320	181.359	44.000
227.719	182.246	44.000
226.473	182.765	44.000
226.542	182.512	44.000
225.386	183.122	44.000
41.902	387.910	45.000
41.690	387.896	45.000
64.728	308.980	46.000
63.197	307.619	46.000
63.398	307.740	46.000
64.217	308.177	46.000
64.594	309.049	46.000
64.659	310.585	46.000
484.634	357.954	47.000
484.772	357.624	47.000
364.302	150.458	48.000
364.271	150.857	48.000
145.997	53.435	49.000
144.535	53.519	49.000
507.851	343.914	50.000
506.309	343.661	50.000
505.569	343.971	50.000
506.833	344.735	50.000
506.227	344.905	50.000
200.787	400.865	51.000
200.973	401.058	51.000
-44.109	296.115	52.000
-42.776	296.346	52.000
-41.197	296.975	52.000
-38.984	296.150	52.000
-38.680	295.734	52.000
-39.280	294.155	52.000
-38.020	292.735	52.000
199.488	121.912	53.000
199.740	122.296	53.000
199.887	121.870	53.000
214.359	415.520	54.000
213.720	416.540	54.000
214.032	417.882	54.000
214.017	418.003	54.000
212.834	418.044	54.000
224.273	63.349	55.000
225.422	62.962	55.000
226.481	62.170	55.000
225.834	64.728	55.000
276.854	227.655	56.000
276.962	224.691	56.000
279.268	191.554	57.000
279.444	191.384	57.000
279.636	191.421	57.000
279.306	191.365	57.000
279.401	191.710	57.000
279.443	191.265	57.000
279.398	191.319	57.000
270.111	422.552	58.000
269.026	421.459	58.000
266.221	420.722	58.000
426.049	419.808	59.000
427.787	420.819	59.000
427.402	419.612	59.000
429.790	419.434	59.000
432.610	419.075	59.000
433.253	418.280	59.000
433.488	420.026	59.000
433.162	421.621	59.000
-1.666	353.434	60.000
-0.829	351.947	60.000
199.588	122.663	61.000
199.460	122.087	61.000
199.837	122.332	61.000
199.475	122.195	61.000
465.126	384.642	62.000
467.133	382.686	62.000
467.866	382.815	62.000
212.793	418.435	63.000
213.222	419.118	63.000
213.918	418.469	63.000
213.269	418.072	63.000
212.090	417.693	63.000
214.537	418.109	63.000
214.416	418.832	63.000
215.059	418.104	63.000
214.682	416.866	63.000
214.729	415.175	63.000
213.676	414.229	63.000
223.627	69.243	64.000
223.559	67.773	64.000
223.882	66.495	64.000
372.302	244.083	65.000
372.597	243.801	65.000
-0.053	349.951	66.000
-0.116	351.063	66.000
393.411	201.304	67.000
392.106	197.615	67.000
390.764	198.425	67.000
199.534	122.594	68.000
199.661	121.575	68.000
199.516	121.871	68.000
199.433	122.066	68.000
199.567	121.650	68.000
10.208	355.989	69.000
12.340	355.514	69.000
200.960	401.065	70.000
199.738	400.899	70.000
199.464	400.788	70.000
528.509	334.489	71.000
530.524	333.246	71.000
531.385	333.743	71.000
530.850	333.498	71.000
531.229	332.753	71.000
531.091	332.032	71.000
222.601	71.330	72.000
222.914	71.035	72.000
193.177	116.690	73.000
193.376	116.764	73.000
192.762	117.166	73.000
192.226	116.066	73.000
190.005	114.739	73.000
72.070	304.535	74.000
72.909	305.780	74.000
73.378	306.108	74.000
72.534	305.190	74.000
209.565	76.998	75.000
208.866	77.795	75.000
8.974	297.496	76.000
11.940	298.549	76.000
378.082	262.113	77.000
377.790	262.505	77.000
376.662	262.132	77.000
376.117	262.354	77.000
260.922	415.833	78.000
260.963	414.291	78.000
260.972	413.571	78.000
260.845	413.891	78.000
260.920	413.699	78.000
260.793	414.336	78.000
262.391	412.797	78.000
263.190	412.632	78.000
262.561	410.268	78.000
262.903	410.885	78.000
262.507	412.502	78.000
262.118	412.905	78.000
263.320	412.469	78.000
263.908	410.990	78.000
263.425	410.161	78.000
263.776	408.788	78.000
204.644	247.776	79.000
203.928	246.923	79.000
223.558	179.687	80.000
224.104	179.001	80.000
223.618	180.736	80.000
14.068	298.962	81.000
14.377	299.053	81.000
14.503	297.788	81.000
14.721	299.229	81.000
13.247	298.960	81.000
350.600	187.533	82.000
349.375	187.270	82.000
348.429	185.898	82.000
345.821	183.522	82.000
345.069	184.717	82.000
346.172	186.957	82.000
346.912	185.905	82.000
348.564	185.790	82.000
28.525	356.373	83.000
28.077	357.482	83.000
27.437	357.634	83.000
28.033	358.056	83.000
27.518	359.353	83.000
27.810	359.158	83.000
210.665	78.839	84.000
210.253	76.894	84.000
20.836	283.539	85.000
20.908	283.967	85.000
191.960	116.386	86.000
192.159	117.981	86.000
193.241	117.034	86.000
193.095	117.208	86.000
194.045	116.052	86.000
194.512	116.169	86.000
195.429	115.177	86.000
202.925	246.174	87.000
203.604	246.490	87.000
28.259	384.615	88.000
27.101	383.904	88.000
27.031	383.334	88.000
26.851	381.512	88.000
27.420	381.430	88.000
26.069	382.203	88.000
27.606	381.675	88.000
28.188	382.364	88.000
28.931	382.894	88.000
29.572	380.874	88.000
28.720	381.464	88.000
354.421	176.362	89.000
353.824	176.050	89.000
353.171	175.704	89.000
212.439	416.844	90.000
212.206	416.230	90.000
211.915	416.780	90.000
213.509	417.406	90.000
213.841	417.778	90.000
213.517	418.108	90.000
214.440	415.809	90.000
214.119	415.155	90.000
212.768	415.016	90.000
212.141	415.671	90.000
212.464	417.280	90.000
212.450	416.046	90.000
212.640	414.556	90.000
213.548	414.065	90.000
215.400	414.540	90.000
215.741	413.745	90.000
216.324	413.201	90.000
20.684	283.421	91.000
21.526	283.690	91.000
26.086	356.677	92.000
25.507	357.030	92.000
26.093	357.874	92.000
26.555	357.667	92.000
26.609	357.609	92.000
25.695	357.219	92.000
24.933	356.292	92.000
158.808	404.510	93.000
155.966	402.707	93.000
155.378	401.138	93.000
155.847	401.337	93.000
155.690	400.908	93.000
154.227	401.278	93.000
154.435	401.775	93.000
156.085	401.584	93.000
157.065	401.929	93.000
156.528	401.987	93.000
157.342	401.457	93.000
155.866	401.944	93.000
156.347	401.361	93.000
154.546	401.184	93.000
154.372	399.497	93.000
154.406	400.181	93.000
155.326	400.180	93.000
155.623	399.594	93.000
153.682	400.130	93.000
153.236	399.921	93.000
154.062	400.101	93.000
154.223	400.176	93.000
155.180	401.928	93.000
155.581	401.935	93.000
155.690	401.537	93.000
156.817	402.942	93.000
-1.032	351.819	94.000
-1.030	349.573	94.000
374.178	199.775	95.000
374.961	200.680	95.000
122.921	381.814	96.000
122.588	381.856	96.000
122.878	382.484	96.000
202.830	248.188	97.000
203.313	249.358	97.000
162.215	384.441	98.000
162.838	383.136	98.000
162.028	383.301	98.000
194.794	116.055	99.000
195.115	117.111	99.000
197.455	118.686	99.000
198.017	117.245	99.000
198.054	117.029	99.000
196.281	120.080	99.000
248.869	418.530	100.000
251.453	418.189	100.000
123.637	382.309	101.000
123.501	382.628	101.000
124.686	383.769	101.000
124.958	383.739	101.000
124.322	382.567	101.000
124.939	383.046	101.000
124.739	381.685	101.000
125.664	381.188	101.000
262.034	414.732	102.000
262.596	414.727	102.000
262.287	416.039	102.000
262.428	416.241	102.000
261.651	414.168	102.000
262.866	415.748	102.000
264.429	414.868	102.000
264.590	412.441	102.000
264.565	413.194	102.000
264.887	413.312	102.000
268.424	412.732	102.000
269.235	413.743	102.000
269.599	412.594	102.000
268.275	412.404	102.000
205.105	248.654	103.000
205.753	248.975	103.000
205.378	248.495	103.000
346.271	178.484	104.000
346.237	178.866	104.000
346.783	178.652	104.000
345.113	179.197	104.000
345.478	179.165	104.000
344.313	182.197	104.000
343.341	183.050	104.000
221.573	249.765	105.000
221.973	250.845	105.000
372.276	197.469	106.000
370.851	198.533	106.000
371.388	197.486	106.000
-30.976	309.061	107.000
-31.236	308.692	107.000
21.522	284.065	108.000
20.956	284.201	108.000
20.330	284.940	108.000
20.926	284.264	108.000
20.891	284.181	108.000
21.125	284.361	108.000
21.212	283.516	108.000
21.237	284.635	108.000
21.066	284.253	108.000
-32.004	308.759	109.000
-32.379	310.267	109.000
-31.460	310.271	109.000
-30.534	309.331	109.000
-31.456	309.019	109.000
-31.981	308.450	109.000
-31.151	309.156	109.000
-31.859	308.531	109.000
-33.352	309.493	109.000
-34.019	309.460	109.000
-34.934	310.633	109.000
-35.084	310.268	109.000
-35.300	310.878	109.000
-35.085	311.905	109.000
-35.664	311.705	109.000
-34.083	311.758	109.000
-34.068	311.164	109.000
-32.841	310.587	109.000
373.768	195.707	110.000
374.165	196.114	110.000
374.454	195.755	110.000
373.560	195.701	110.000
372.742	194.962	110.000
110.978	375.249	111.000
111.253	375.994	111.000
41.815	304.448	112.000
42.009	303.891	112.000
41.797	304.991	112.000
41.551	305.268	112.000
41.612	304.481	112.000
109.553	376.726	113.000
108.856	376.205	113.000
107.720	377.053	113.000
108.221	378.060	113.000
108.292	379.541	113.000
266.999	410.539	114.000
267.167	412.116	114.000
266.065	412.313	114.000
261.572	413.516	114.000
260.968	413.626	114.000
88.306	382.620	115.000
89.524	382.702	115.000
88.563	382.808	115.000
89.028	382.700	115.000
87.971	381.937	115.000
89.191	382.403	115.000
303.136	260.398	116.000
302.661	260.475	116.000
304.153	259.653	116.000
376.312	195.758	117.000
377.038	195.206	117.000
377.621	193.626	117.000
246.763	248.227	118.000
246.092	247.619	118.000
159.530	405.562	119.000
159.090	404.252	119.000
159.328	403.610	119.000
158.385	402.969	119.000
156.687	401.725	119.000
156.060	400.924	119.000
212.214	414.900	120.000
213.374	415.891	120.000
42.858	306.592	121.000
41.835	307.934	121.000
108.058	377.986	122.000
107.521	378.328	122.000
108.242	378.321	122.000
257.480	371.455	123.000
258.892	370.703	123.000
213.001	418.086	124.000
212.718	418.318	124.000
360.613	425.717	125.000
359.458	424.960	125.000
377.997	193.348	126.000
378.028	192.731	126.000
377.121	191.065	126.000
359.070	423.717	127.000
356.068	423.452	127.000
355.757	423.509	127.000
357.477	423.350	127.000
356.818	423.453	127.000
358.393	422.822	127.000
358.713	424.507	127.000
357.532	425.383	127.000
356.391	424.749	127.000
356.726	425.259	127.000
356.798	426.889	127.000
356.828	428.752	127.000
357.638	428.460	127.000
168.319	388.702	128.000
167.662	388.491	128.000
259.067	369.332	129.000
257.457	368.867	129.000
401.442	445.726	130.000
401.171	445.759	130.000
352.078	171.055	131.000
351.772	173.067	131.000
-34.244	309.978	132.000
-33.901	310.182	132.000
-34.802	310.060	132.000
-35.476	309.077	132.000
-37.144	308.066	132.000
-37.330	308.267	132.000
-37.535	310.034	132.000
-38.157	310.659	132.000
-38.238	310.321	132.000
352.528	171.094	133.000
353.887	171.693	133.000
354.487	170.739	133.000
354.472	170.894	133.000
-28.124	334.610	134.000
-29.171	334.073	134.000
379.274	190.511	135.000
379.794	191.129	135.000
163.837	98.059	136.000
164.836	98.631	136.000
357.015	427.858	137.000
359.092	424.420	137.000
358.477	424.272	137.000
359.522	423.929	137.000
357.634	424.748	137.000
357.112	422.992	137.000
531.369	335.165	138.000
531.181	334.406	138.000
285.322	419.327	139.000
286.597	420.149	139.000
73.317	304.343	140.000
71.741	303.886	140.000
71.036	304.303	140.000
-4.292	315.164	141.000
-5.369	315.216	141.000
531.051	335.019	142.000
530.492	334.536	142.000
531.373	334.983	142.000
159.509	97.727	143.000
159.784	97.471	143.000
160.265	97.902	143.000
-37.749	310.576	144.000
-37.136	309.636	144.000
-36.808	309.596	144.000
-39.381	308.328	144.000
-38.578	308.261	144.000
-38.003	309.133	144.000
-37.394	308.145	144.000
-37.256	306.671	144.000
-37.997	305.734	144.000
-38.702	305.267	144.000
-40.011	305.839	144.000
-38.742	304.779	144.000
-39.240	304.914	144.000
-37.907	304.680	144.000
72.029	304.319	145.000
72.984	304.656	145.000
-13.230	335.782	146.000
-12.804	335.138	146.000
211.509	416.616	147.000
212.104	416.357	147.000
211.456	416.610	147.000
43.523	306.657	148.000
42.350	304.464	148.000
43.644	304.448	148.000
43.008	304.950	148.000
44.325	306.329	148.000
43.164	305.988	148.000
42.613	305.514	148.000
43.435	303.772	148.000
41.919	303.318	148.000
40.794	304.390	148.000
160.990	96.683	149.000
160.468	97.224	149.000
159.900	97.526	149.000
237.030	176.937	150.000
236.088	176.426	150.000
236.849	176.058	150.000
200.923	389.630	151.000
199.222	388.526	151.000
323.757	141.450	152.000
323.011	141.033	152.000
233.559	177.653	153.000
235.181	177.606	153.000
233.544	176.279	154.000
234.316	176.719	154.000
235.166	175.801	154.000
234.599	175.890	154.000
191.322	129.022	155.000
191.902	128.515	155.000
191.209	128.163	155.000
-39.762	304.030	156.000
-40.629	303.550	156.000
-40.460	303.001	156.000
-39.725	304.203	156.000
-38.193	306.451	156.000
-37.886	308.134	156.000
-38.381	308.657	156.000
220.143	72.677	157.000
220.718	72.045	157.000
67.767	311.483	158.000
68.043	310.101	158.000
68.907	311.314	158.000
190.731	129.283	159.000
191.616	127.954	159.000
351.720	443.726	160.000
352.374	443.983	160.000
355.166	443.105	160.000
356.640	443.461	160.000
357.623	444.953	160.000
356.853	444.372	160.000
307.964	419.246	161.000
305.733	420.600	161.000
305.656	420.807	161.000
306.557	419.678	161.000
325.779	334.751	162.000
326.116	333.820	162.000
327.937	332.797	162.000
327.929	333.431	162.000
327.255	334.015	162.000
310.246	195.894	163.000
309.847	196.248	163.000
310.242	195.134	163.000
451.150	145.630	164.000
452.855	144.996	164.000
-38.499	307.532	165.000
-37.590	307.092	165.000
26.242	385.853	166.000
26.216	385.569	166.000
26.705	385.328	166.000
26.876	385.038	166.000
28.757	384.892	166.000
28.246	384.785	166.000
28.158	384.519	166.000
191.228	128.911	167.000
191.915	130.516	167.000
192.800	130.866	167.000
193.128	131.040	167.000
193.437	130.847	167.000
193.534	131.518	167.000
328.110	334.058	168.000
329.745	333.550	168.000
329.348	333.393	168.000
330.779	333.576	168.000
329.793	333.367	168.000
329.921	333.723	168.000
329.611	333.895	168.000
329.063	334.914	168.000
234.124	172.030	169.000
235.678	170.696	169.000
236.527	172.456	169.000
235.978	172.374	169.000
237.180	173.282	169.000
-39.333	305.945	170.000
-38.861	304.786	170.000
214.023	71.965	171.000
217.297	72.823	171.000
218.029	72.065	171.000
29.073	385.702	172.000
30.109	384.880	172.000
-35.924	307.363	173.000
-35.401	308.405	173.000
-34.464	308.465	173.000
213.082	72.378	174.000
212.348	72.453	174.000
213.801	72.615	174.000
30.962	350.859	175.000
30.221	351.984	175.000
33.032	350.160	175.000
32.687	350.554	175.000
31.001	351.519	175.000
215.950	74.392	176.000
217.779	74.906	176.000
305.921	424.745	177.000
305.679	424.053	177.000
305.341	422.655	177.000
306.651	423.504	177.000
398.270	64.973	178.000
398.857	65.415	178.000
493.316	309.392	179.000
493.326	307.957	179.000
492.924	307.587	179.000
492.389	308.098	179.000
491.993	308.532	179.000
491.442	309.010	179.000
491.412	308.700	179.000
492.284	309.005	179.000
492.583	308.345	179.000
493.921	307.675	179.000
493.604	307.585	179.000
505.889	324.407	180.000
506.463	325.232	180.000
28.325	382.317	181.000
29.009	382.684	181.000
29.624	382.424	181.000
-37.836	303.869	182.000
-37.816	304.539	182.000
-37.797	304.327	182.000
-37.643	304.410	182.000
29.168	382.666	183.000
28.402	382.772	183.000
27.786	383.030	183.000
28.015	382.746	183.000
30.629	351.195	184.000
30.796	351.172	184.000
-38.249	303.686	185.000
-38.152	304.992	185.000
382.379	247.449	186.000
381.916	247.304	186.000
412.418	431.342	187.000
414.229	431.186	187.000
223.954	70.290	188.000
224.821	69.146	188.000
416.505	428.967	189.000
414.602	430.446	189.000
381.731	247.248	190.000
381.964	246.988	190.000
387.625	256.980	191.000
389.044	256.236	191.000
390.414	255.829	191.000
391.364	255.388	191.000
289.988	198.497	192.000
289.262	198.729	192.000
382.334	247.124	193.000
382.019	247.233	193.000
31.806	350.978	194.000
33.176	349.691	194.000
32.102	349.277	194.000
30.135	350.119	194.000
31.107	350.588	194.000
286.736	422.817	195.000
287.045	422.526	195.000
286.895	422.562	195.000
286.901	422.719	195.000
414.839	431.931	196.000
414.143	432.032	196.000
414.726	431.222	196.000
415.873	430.894	196.000
414.920	429.612	196.000
416.772	429.657	196.000
419.372	428.693	196.000
419.787	428.663	196.000
537.424	331.892	197.000
537.345	331.685	197.000
538.159	331.739	197.000
538.330	331.602	197.000
538.808	331.548	197.000
538.178	330.190	197.000
538.172	330.188	197.000
29.832	384.167	198.000
29.454	384.014	198.000
289.001	425.010	199.000
289.372	425.819	199.000
290.836	199.052	200.000
290.041	199.620	200.000
385.364	446.658	201.000
385.009	446.617	201.000
386.291	445.118	201.000
386.530	444.397	201.000
386.159	443.147	201.000
386.539	442.516	201.000
386.767	442.535	201.000
387.129	444.178	201.000
386.652	444.775	201.000
387.214	445.556	201.000
386.129	444.381	201.000
385.118	442.870	201.000
385.053	442.811	201.000
384.274	443.222	201.000
384.739	444.022	201.000
385.343	444.078	201.000
384.996	442.670	201.000
385.227	443.617	201.000
385.907	443.582	201.000
386.595	442.385	201.000
385.226	442.541	201.000
385.669	443.822	201.000
386.660	444.276	201.000
385.355	443.551	201.000
384.438	442.671	201.000
383.690	442.031	201.000
383.949	441.366	201.000
382.421	441.682	201.000
382.573	440.807	201.000
382.417	440.817	201.000
382.211	440.591	201.000
381.143	441.623	201.000
420.642	431.953	202.000
421.510	432.251	202.000
-36.350	307.808	203.000
-37.062	309.080	203.000
32.771	304.244	204.000
33.542	302.417	204.000
295.858	259.904	205.000
297.516	261.388	205.000
298.957	260.778	205.000
387.031	250.044	206.000
389.011	249.818	206.000
198.119	186.614	207.000
198.524	185.820	207.000
197.550	186.678	207.000
325.776	256.979	208.000
324.582	256.914	208.000
156.722	93.636	209.000
156.263	94.163	209.000
156.096	95.239	209.000
298.114	259.829	210.000
297.535	260.363	210.000
297.147	260.858	210.000
297.113	261.233	210.000
295.530	262.425	210.000
295.231	262.597	210.000
295.080	262.768	210.000
294.920	262.324	210.000
294.836	263.506	210.000
293.864	265.008	210.000
35.918	303.436	211.000
38.022	302.995	211.000
38.078	302.845	211.000
39.065	302.986	212.000
37.957	301.489	212.000
38.312	301.573	212.000
36.333	304.443	212.000
474.035	294.935	213.000
473.347	295.362	213.000
154.818	93.594	214.000
154.368	94.299	214.000
152.980	95.296	214.000
151.426	95.562	214.000
294.992	263.334	215.000
295.359	263.262	215.000
295.172	261.984	215.000
294.682	262.190	215.000
295.375	262.120	215.000
474.019	297.169	216.000
473.269	297.415	216.000
473.792	295.838	216.000
474.107	295.562	216.000
294.503	263.151	217.000
294.383	262.492	217.000
294.154	262.733	217.000
294.036	263.852	217.000
294.838	264.000	217.000
294.800	264.425	217.000
295.014	263.641	217.000
306.544	418.892	218.000
306.399	419.621	218.000
305.285	421.657	219.000
306.582	420.041	219.000
295.899	205.796	220.000
294.279	207.740	220.000
31.289	345.082	221.000
31.895	345.611	221.000
295.038	262.508	222.000
295.119	262.768	222.000
294.113	262.691	222.000
294.834	263.361	222.000
294.454	264.067	222.000
294.640	263.516	222.000
294.444	262.780	222.000
293.451	262.021	222.000
293.735	262.982	222.000
294.722	261.908	222.000
294.402	261.800	222.000
21.270	368.191	223.000
21.467	368.374	223.000
288.696	400.457	224.000
287.713	398.199	224.000
295.304	261.880	225.000
295.832	263.531	225.000
296.954	263.137	225.000
297.599	262.579	225.000
298.919	261.419	225.000
299.699	260.590	225.000
300.590	260.695	225.000
301.844	260.711	225.000
303.297	259.710	225.000
-27.702	332.777	226.000
-26.786	332.351	226.000
-27.594	332.587	226.000
211.023	415.419	227.000
211.627	416.164	227.000
211.335	415.747	227.000
541.490	344.288	228.000
542.503	343.654	228.000
301.453	259.736	229.000
300.790	259.147	229.000
300.504	260.905	229.000
300.966	260.474	229.000
300.099	259.411	229.000
300.708	258.297	229.000
300.146	258.176	229.000
299.685	258.166	229.000
298.991	258.065	229.000
347.312	147.827	230.000
347.986	146.747	230.000
347.334	147.336	230.000
347.918	147.375	230.000
347.867	147.673	230.000
-23.263	339.447	231.000
-22.087	338.367	231.000
285.008	397.326	232.000
284.010	397.636	232.000
300.413	257.797	233.000
300.143	258.853	233.000
299.706	259.045	233.000
299.681	261.036	233.000
298.169	201.284	234.000
298.972	199.616	234.000
297.901	197.783	234.000
297.865	199.424	234.000
297.079	198.316	234.000
295.521	196.680	234.000
346.928	146.860	235.000
347.530	147.115	235.000
298.557	261.723	236.000
300.022	263.680	236.000
299.201	265.592	236.000
297.932	265.199	236.000
296.450	265.875	236.000
296.310	265.004	236.000
294.754	264.085	236.000
293.586	402.122	237.000
293.502	402.061	237.000
294.123	401.938	237.000
294.035	401.828	237.000
293.919	402.180	237.000
294.010	402.016	237.000
294.028	402.237	237.000
293.865	402.481	237.000
293.502	401.855	237.000
293.727	402.239	237.000
293.629	402.221	237.000
293.782	402.190	237.000
294.073	402.028	237.000
293.743	402.102	237.000
293.040	402.744	237.000
293.420	402.060	237.000
293.829	401.860	237.000
293.545	401.948	237.000
293.540	402.162	237.000
293.730	402.123	237.000
293.815	402.122	237.000
293.470	401.946	237.000
292.991	401.513	237.000
293.263	402.417	237.000
293.070	402.129	237.000
293.220	402.261	237.000
293.289	402.204	237.000
293.494	402.002	237.000
293.328	402.377	237.000
292.670	402.389	237.000
294.461	263.452	238.000
294.189	263.020	238.000
294.239	263.729	239.000
294.618	262.560	239.000
294.783	262.674	239.000
293.788	262.880	239.000
244.114	165.520	240.000
245.589	165.466	240.000
244.679	166.228	240.000
295.411	194.666	241.000
295.343	194.460	241.000
294.329	195.132	241.000
294.823	194.704	241.000
294.518	195.231	241.000
241.675	162.709	242.000
241.424	162.476	242.000
241.246	161.947	242.000
240.099	160.930	242.000
241.801	160.029	242.000
241.492	159.751	242.000
240.657	160.434	242.000
242.828	161.223	242.000
243.747	161.725	242.000
243.580	162.112	242.000
244.802	161.302	242.000
245.246	162.079	242.000
244.033	161.564	242.000
244.917	162.482	242.000
244.656	163.313	242.000
295.424	195.180	243.000
295.856	194.127	243.000
269.329	262.332	244.000
270.160	260.586	244.000
270.385	258.148	244.000
271.307	256.573	244.000
273.356	258.571	244.000
245.970	166.003	245.000
245.221	166.815	245.000
244.974	166.287	245.000
274.325	260.402	246.000
273.673	260.634	246.000
246.586	165.738	247.000
247.489	165.180	247.000
247.273	166.105	247.000
246.552	166.478	247.000
246.700	165.992	247.000
247.155	166.019	247.000
248.106	164.789	247.000
247.645	165.276	247.000
247.909	166.507	247.000
474.130	393.272	248.000
474.842	393.470	248.000
474.513	393.268	248.000
474.627	393.113	248.000
474.233	393.361	248.000
249.289	168.582	249.000
249.586	169.160	249.000
249.710	168.442	249.000
249.815	168.635	249.000
250.395	167.746	249.000
251.041	167.317	249.000
252.361	167.291	249.000
252.991	166.878	249.000
474.684	393.197	250.000
474.602	393.067	250.000
474.472	393.452	250.000
473.894	393.831	250.000
474.116	393.060	250.000
474.392	393.096	250.000
474.298	392.793	250.000
474.137	393.265	250.000
406.908	61.747	251.000
406.410	63.677	251.000
406.802	64.580	251.000
408.553	64.699	251.000
474.499	392.790	252.000
474.205	392.885	252.000
474.504	393.543	252.000
474.357	392.881	252.000
474.642	393.012	253.000
474.523	393.109	253.000
474.189	393.200	253.000
474.542	392.821	253.000
474.570	393.051	253.000
20.769	368.485	254.000
21.639	368.504	254.000
474.034	393.182	255.000
474.524	392.936	255.000
474.363	393.536	255.000
474.379	393.517	255.000
474.322	393.116	255.000
220.845	155.295	256.000
221.157	155.632	256.000
405.702	417.725	257.000
405.675	417.908	257.000
405.612	417.616	257.000
347.306	209.231	258.000
347.196	209.846	258.000
380.506	398.263	259.000
379.838	399.003	259.000
274.906	230.823	260.000
275.654	229.831	260.000
276.210	230.073	260.000
275.562	231.504	260.000
275.378	230.890	260.000
282.928	247.686	261.000
283.461	247.310	261.000
284.425	245.794	261.000
284.845	246.425	261.000
284.972	246.264	261.000
284.631	245.958	261.000
283.090	245.979	261.000
284.571	246.428	261.000
275.734	228.760	262.000
275.566	228.813	262.000
274.553	229.093	263.000
275.649	229.024	263.000
275.133	229.087	263.000
274.579	228.448	263.000
274.570	228.997	263.000
274.709	230.160	263.000
275.287	230.727	263.000
274.905	230.642	263.000
274.855	229.948	263.000
273.959	231.212	263.000
273.988	231.270	263.000
273.591	231.854	263.000
272.982	230.117	263.000
272.947	229.476	263.000
274.120	230.868	264.000
273.495	231.218	264.000
272.767	232.348	265.000
271.732	231.709	265.000
272.845	232.991	266.000
272.867	232.817	266.000
264.663	172.763	267.000
264.560	172.749	267.000
264.152	172.903	267.000
264.756	173.221	267.000
272.477	234.370	268.000
272.416	235.355	268.000
273.376	237.279	268.000
273.933	236.681	268.000
284.328	246.901	269.000
284.604	247.323	269.000
260.161	172.200	270.000
260.157	172.462	270.000
260.567	172.579	271.000
260.586	172.299	271.000
260.693	172.137	271.000
261.306	172.548	271.000
359.972	445.788	272.000
358.201	444.385	272.000
-43.242	300.033	273.000
-43.500	300.773	273.000
-44.055	300.055	273.000
262.271	172.665	274.000
263.073	171.566	274.000
357.645	443.373	275.000
358.356	441.805	275.000
358.299	441.922	275.000
-44.359	300.153	276.000
-45.065	300.670	276.000
-44.263	300.708	276.000
42.573	392.143	277.000
42.049	392.218	277.000
-43.165	300.472	278.000
-43.836	300.818	278.000
399.546	207.283	279.000
399.466	207.348	279.000
399.509	206.041	279.000
399.645	206.908	279.000
-44.415	297.628	280.000
-44.391	297.644	280.000
-43.934	298.144	280.000
7.929	326.845	281.000
7.437	327.235	281.000
400.385	207.503	282.000
401.192	207.202	282.000
402.179	208.190	282.000
409.573	60.976	283.000
409.750	61.167	283.000
9.679	307.928	284.000
8.973	305.777	284.000
8.969	306.989	284.000
8.803	306.147	284.000
8.737	306.328	284.000
8.048	306.085	284.000
7.113	306.075	284.000
6.549	305.334	284.000
315.839	365.602	285.000
315.544	366.059	285.000
315.030	364.634	285.000
387.149	392.168	286.000
387.763	391.288	286.000
203.100	119.898	287.000
202.431	121.116	287.000
152.251	389.406	288.000
152.320	389.951	288.000
151.581	391.965	288.000
200.476	120.959	289.000
199.742	117.885	289.000
199.082	119.303	289.000
199.139	119.857	289.000
199.095	119.672	289.000
198.258	120.523	289.000
198.096	121.086	289.000
39.305	300.967	290.000
38.623	300.036	290.000
37.341	298.664	291.000
37.885	298.671	291.000
34.226	296.041	292.000
33.239	296.743	292.000
31.984	296.439	292.000
253.681	257.193	293.000
253.799	257.371	293.000
254.358	256.979	294.000
255.636	258.010	294.000
250.488	262.351	295.000
250.779	262.794	295.000
-44.584	309.629	296.000
-46.205	308.168	296.000
7.528	350.134	297.000
7.219	350.095	297.000
7.482	350.294	297.000
7.559	349.849	297.000
7.315	350.380	297.000
6.606	349.747	297.000
5.010	349.911	297.000
250.062	262.166	298.000
249.746	261.683	298.000
248.212	263.174	298.000
252.428	166.347	299.000
251.384	166.747	299.000
44.831	321.653	300.000
45.118	321.649	300.000
45.974	322.343	300.000
47.462	321.831	300.000
168.966	376.553	301.000
167.448	376.129	301.000
166.826	375.580	302.000
166.658	374.769	302.000
47.454	323.589	303.000
48.727	325.649	303.000
47.941	329.080	304.000
47.808	326.104	304.000
2.435	349.005	305.000
2.661	348.585	305.000
3.003	347.825	305.000
2.710	347.799	305.000
3.561	348.986	305.000
4.157	349.766	305.000
4.330	349.022	305.000
-46.061	290.675	306.000
-46.157	289.983	306.000
-45.256	289.142	306.000
-44.809	288.809	306.000
91.350	305.354	307.000
91.663	304.691	307.000
91.266	304.111	308.000
91.700	303.421	308.000
252.474	404.648	309.000
251.218	404.436	309.000
250.531	404.207	309.000
250.256	404.878	309.000
249.430	403.110	309.000
249.555	402.580	309.000
249.667	404.779	309.000
249.516	405.406	309.000
249.825	404.859	309.000
249.203	405.457	309.000
249.120	404.988	309.000
155.349	388.851	310.000
155.353	387.043	310.000
154.858	387.704	310.000
154.875	389.067	310.000
153.835	389.442	310.000
153.563	388.740	310.000
154.602	389.203	310.000
49.107	320.128	311.000
49.948	321.284	311.000
50.299	321.939	311.000
152.852	388.651	312.000
153.562	387.445	312.000
49.449	319.657	313.000
48.602	319.751	313.000
48.580	319.382	313.000
49.049	319.941	313.000
-63.242	287.312	314.000
-62.034	285.412	314.000
-62.766	283.269	314.000
19.873	386.855	315.000
20.797	388.133	315.000
19.261	389.277	315.000
29.504	371.353	316.000
31.225	371.342	316.000
30.985	370.744	316.000
31.855	371.560	316.000
70.773	332.398	317.000
70.568	332.530	317.000
8.903	399.645	318.000
10.526	400.842	318.000
9.688	403.116	318.000
8.976	403.078	318.000
7.701	403.581	318.000
8.262	404.313	318.000
339.561	372.690	319.000
340.451	373.714	319.000
339.596	374.454	319.000
340.226	374.003	319.000
103.547	372.923	320.000
104.588	372.652	320.000
464.651	329.666	321.000
464.918	328.293	321.000
69.411	81.656	322.000
68.693	80.826	322.000
340.485	373.358	323.000
340.828	372.492	323.000
12.286	302.769	324.000
11.233	302.792	324.000
11.429	303.490	324.000
196.989	340.517	325.000
198.910	340.224	325.000
198.331	340.897	325.000
204.413	236.714	326.000
204.901	235.483	326.000
204.930	235.614	326.000
203.644	235.129	326.000
386.475	316.996	327.000
387.716	316.573	327.000
388.093	316.296	327.000
12.142	304.385	328.000
12.038	304.962	328.000
12.277	304.183	328.000
92.099	22.126	329.000
92.489	24.292	329.000
92.867	25.062	329.000
92.236	24.235	329.000
92.362	25.850	329.000
92.757	25.545	329.000
92.882	25.409	329.000
276.787	92.228	330.000
277.311	93.635	330.000
278.172	92.321	330.000
154.453	370.647	331.000
155.447	370.879	331.000
78.484	367.651	332.000
78.048	368.704	332.000
174.146	372.936	333.000
174.528	372.210	333.000
174.365	373.884	333.000
263.752	250.712	334.000
261.314	248.196	334.000
261.188	246.873	334.000
262.787	246.403	334.000
17.864	386.690	335.000
17.982	387.853	335.000
17.434	387.755	335.000
45.690	359.290	336.000
44.038	359.372	336.000
18.640	389.633	337.000
18.877	389.209	337.000
19.044	389.405	337.000
174.558	373.748	338.000
174.943	374.392	338.000
174.022	373.986	338.000
172.861	373.669	338.000
172.496	373.969	338.000
171.796	373.067	338.000
69.653	82.942	339.000
71.354	85.153	339.000
258.959	243.121	340.000
259.107	242.530	340.000
256.585	242.973	340.000
254.242	243.801	340.000
253.631	246.524	340.000
19.600	390.295	341.000
18.727	389.631	341.000
19.910	388.994	341.000
21.010	389.729	341.000
288.310	90.390	342.000
287.493	89.668	342.000
287.975	91.227	342.000
402.890	171.608	343.000
402.792	170.319	343.000
403.630	170.777	343.000
402.486	170.179	343.000
203.803	347.356	344.000
205.930	347.315	344.000
206.996	348.509	344.000
207.136	348.773	344.000
207.570	346.453	344.000
209.487	345.506	344.000
210.065	345.382	344.000
161.773	351.870	345.000
162.531	352.283	345.000
291.792	324.059	346.000
292.811	326.660	346.000
294.156	326.476	346.000
293.808	325.997	346.000
292.737	325.808	346.000
292.835	326.196	346.000
291.922	326.585	346.000
292.120	327.450	346.000
291.735	326.944	346.000
404.643	174.558	347.000
407.409	173.305	347.000
408.454	172.576	347.000
407.742	171.456	347.000
408.135	171.505	347.000
407.974	171.198	347.000
405.445	173.334	347.000
405.460	175.166	347.000
404.953	174.950	347.000
405.699	175.028	347.000
406.286	172.809	347.000
406.943	173.077	347.000
62.971	29.379	348.000
62.758	28.543	348.000
251.428	368.017	349.000
251.760	368.481	349.000
251.519	370.620	350.000
252.282	371.391	350.000
251.744	371.424	350.000
469.585	323.196	351.000
468.557	323.407	351.000
252.047	246.642	352.000
251.610	245.757	352.000
251.943	244.669	352.000
251.621	244.366	352.000
252.171	244.827	352.000
252.084	245.633	352.000
252.958	244.859	352.000
253.004	244.762	352.000
255.165	246.027	352.000
255.739	246.807	352.000
255.862	246.984	352.000
254.679	248.486	352.000
253.290	245.537	352.000
253.753	245.303	352.000
253.346	244.361	352.000
255.745	244.932	352.000
257.034	247.505	352.000
257.821	248.162	352.000
259.571	247.863	352.000
260.354	249.272	352.000
292.115	324.188	353.000
291.493	324.815	353.000
291.423	324.344	353.000
292.721	324.005	353.000
132.852	404.237	354.000
133.930	404.849	354.000
156.534	405.110	355.000
156.217	404.506	355.000
207.285	342.509	356.000
207.059	345.765	356.000
207.765	345.843	356.000
156.213	401.505	357.000
156.857	401.053	357.000
155.332	400.749	357.000
26.180	338.666	358.000
23.895	338.580	358.000
22.962	338.407	358.000
23.665	339.073	359.000
21.579	338.266	359.000
21.824	336.354	359.000
187.390	350.693	360.000
188.395	350.648	360.000
187.467	351.030	360.000
355.338	319.913	361.000
354.225	319.620	361.000
353.043	320.051	361.000
352.961	319.266	361.000
352.950	318.554	361.000
354.074	318.243	361.000
352.225	318.222	361.000
352.978	317.456	361.000
353.496	317.248	361.000
355.451	316.595	361.000
354.451	315.890	361.000
354.919	315.796	361.000
261.405	246.250	362.000
260.344	245.413	362.000
260.522	244.898	362.000
260.479	245.204	362.000
262.171	245.566	362.000
262.002	246.538	362.000
264.292	246.052	362.000
155.220	401.569	363.000
154.110	402.034	363.000
434.726	342.013	364.000
434.366	341.687	364.000
434.721	341.071	364.000
434.050	341.510	364.000
253.626	374.898	365.000
252.601	373.794	365.000
253.332	372.626	365.000
253.655	371.883	365.000
253.662	372.558	365.000
253.308	373.249	365.000
253.238	373.519	365.000
265.381	246.264	366.000
265.217	246.039	366.000
264.511	244.548	366.000
263.657	246.222	366.000
265.280	245.621	366.000
265.360	247.420	366.000
263.919	248.425	366.000
263.030	248.454	366.000
263.985	247.245	366.000
265.628	247.028	366.000
354.481	317.107	367.000
352.362	318.224	367.000
351.677	318.268	367.000
352.711	318.815	367.000
352.607	318.811	367.000
354.087	318.841	367.000
354.435	318.689	367.000
354.044	319.400	367.000
354.028	318.231	367.000
354.237	317.727	367.000
354.628	316.592	367.000
242.305	404.691	368.000
240.853	406.215	368.000
240.257	405.186	368.000
239.590	406.653	368.000
239.536	406.892	368.000
239.371	407.191	368.000
238.567	407.128	368.000
237.409	406.347	368.000
238.117	405.905	368.000
238.421	405.290	368.000
238.336	404.161	368.000
238.591	403.610	368.000
468.241	324.738	369.000
468.811	322.858	369.000
131.981	399.729	370.000
132.689	399.898	370.000
420.443	255.746	371.000
420.487	256.154	371.000
419.100	255.570	372.000
420.492	255.903	372.000
156.265	409.938	373.000
158.291	408.815	373.000
159.443	408.722	373.000
159.941	409.918	373.000
160.185	409.691	373.000
159.943	409.120	373.000
158.097	407.916	373.000
156.134	407.360	373.000
155.566	407.135	373.000
155.741	407.141	373.000
156.025	407.506	373.000
156.636	408.137	373.000
155.766	410.293	373.000
155.665	410.452	373.000
156.881	408.569	373.000
155.284	408.380	373.000
155.682	408.978	373.000
156.248	410.215	373.000
157.525	412.553	373.000
157.103	412.714	373.000
157.136	410.627	373.000
353.542	316.130	374.000
354.343	315.606	374.000
354.909	314.889	374.000
355.115	314.622	374.000
355.537	315.123	374.000
355.631	314.673	374.000
354.808	315.158	374.000
354.750	314.633	374.000
356.305	314.100	374.000
356.921	314.205	374.000
355.642	313.435	374.000
354.356	314.578	374.000
352.668	314.433	374.000
353.406	313.010	374.000
132.851	399.452	375.000
132.892	400.843	375.000
132.880	400.878	375.000
132.664	402.125	376.000
132.832	401.996	376.000
339.504	360.041	377.000
339.251	359.506	377.000
418.930	254.080	378.000
418.576	254.542	378.000
420.029	254.062	378.000
226.683	248.370	379.000
226.977	248.807	379.000
342.929	370.682	380.000
343.537	372.044	380.000
343.425	372.231	380.000
163.307	214.714	381.000
162.205	215.869	381.000
161.209	214.946	381.000
226.555	248.408	382.000
227.644	249.627	382.000
228.018	248.448	382.000
79.103	25.669	383.000
77.226	25.448	383.000
77.724	24.363	383.000
80.461	25.076	383.000
81.887	24.526	383.000
469.430	324.996	384.000
469.127	325.265	384.000
163.289	213.586	385.000
164.262	213.046	385.000
163.787	212.333	385.000
164.612	212.173	385.000
165.276	212.188	385.000
165.414	211.454	385.000
164.180	212.214	385.000
468.709	336.010	386.000
468.993	336.526	386.000
470.056	337.105	386.000
11.156	288.210	387.000
11.439	287.957	387.000
167.129	210.075	388.000
167.292	210.602	388.000
226.622	248.127	389.000
227.387	247.664	389.000
226.381	249.819	389.000
225.635	248.789	389.000
182.758	359.753	390.000
183.958	359.160	390.000
184.770	356.970	390.000
11.975	287.805	391.000
10.817	287.660	391.000
12.649	288.289	391.000
12.299	288.044	391.000
12.382	287.247	391.000
160.422	368.972	392.000
160.965	368.076	392.000
163.686	210.298	393.000
163.453	210.379	393.000
121.376	402.613	394.000
121.811	402.235	394.000
121.926	401.000	394.000
122.038	400.676	394.000
121.838	400.614	394.000
122.417	400.582	394.000
160.091	368.109	395.000
159.505	365.599	395.000
161.770	364.130	395.000
159.628	364.808	395.000
161.481	365.712	395.000
20.689	295.419	396.000
21.642	295.551	396.000
20.850	294.464	396.000
103.581	380.290	397.000
103.760	378.135	397.000
121.187	401.539	398.000
120.972	401.561	398.000
121.343	400.551	398.000
122.214	399.739	398.000
122.044	398.741	398.000
123.310	397.988	398.000
123.261	397.053	398.000
122.695	395.523	398.000
123.770	393.966	398.000
122.452	394.077	398.000
123.141	393.582	398.000
342.115	371.267	399.000
341.697	370.581	399.000
341.136	371.464	400.000
340.631	371.344	400.000
97.505	76.574	401.000
97.317	76.114	401.000
97.351	76.269	401.000
106.440	403.258	402.000
106.576	403.274	402.000
107.455	403.453	402.000
341.557	370.738	403.000
341.048	370.827	403.000
342.242	371.356	403.000
343.301	372.275	403.000
351.429	324.419	404.000
352.016	324.595	404.000
352.412	325.400	404.000
352.028	326.000	404.000
350.954	324.560	404.000
350.795	325.072	404.000
30.449	373.418	405.000
33.246	374.688	405.000
279.142	405.294	406.000
280.424	405.737	406.000
313.913	137.806	407.000
313.853	138.132	407.000
252.235	83.638	408.000
251.827	83.112	408.000
251.704	82.860	408.000
252.059	85.068	408.000
251.947	84.580	408.000
251.693	84.917	408.000
251.724	85.862	408.000
252.003	86.178	409.000
252.065	86.677	409.000
251.915	86.464	409.000
250.939	86.028	409.000
251.442	86.089	409.000
251.093	86.076	409.000
250.588	86.102	409.000
251.268	85.628	409.000
251.215	85.891	409.000
251.726	86.053	409.000
252.712	85.214	409.000
252.576	86.248	409.000
251.457	86.185	409.000
251.462	86.898	409.000
252.027	86.986	409.000
243.352	366.738	410.000
243.591	366.537	410.000
243.319	366.272	410.000
266.404	344.904	411.000
265.001	345.575	411.000
251.880	87.135	412.000
252.275	86.592	412.000
253.866	86.331	412.000
253.683	85.105	413.000
253.694	85.020	413.000
253.903	85.587	413.000
253.631	85.827	413.000
252.634	86.813	413.000
346.550	282.758	414.000
346.743	282.257	414.000
345.675	282.824	414.000
345.548	282.380	414.000
254.420	85.952	415.000
255.372	85.995	415.000
256.458	84.711	415.000
256.300	83.911	415.000
259.364	85.110	416.000
259.052	84.316	416.000
260.308	83.149	416.000
260.505	82.134	416.000
263.142	82.128	417.000
263.691	80.668	417.000
265.455	79.314	417.000
265.127	79.067	417.000
263.272	77.573	417.000
218.006	324.668	418.000
217.781	326.037	418.000
217.607	326.891	418.000
217.118	326.437	418.000
356.158	319.503	419.000
356.816	319.415	419.000
354.486	319.394	419.000
353.761	322.192	419.000
127.308	396.775	420.000
126.765	397.276	420.000
126.226	398.342	420.000
125.440	398.669	421.000
124.933	397.883	421.000
267.318	83.255	422.000
266.385	82.299	422.000
266.710	82.416	422.000
214.618	242.467	423.000
214.244	242.868	423.000
127.121	397.303	424.000
127.479	396.106	424.000
248.669	243.250	425.000
245.268	244.284	425.000
247.288	244.336	425.000
245.448	243.039	425.000
326.940	139.517	426.000
326.755	139.697	426.000
328.141	138.789	426.000
330.595	140.393	426.000
253.731	243.251	427.000
254.829	244.140	427.000
255.754	243.746	427.000
256.253	246.034	427.000
256.892	247.452	427.000
258.873	248.210	427.000
337.745	317.480	428.000
336.542	318.353	428.000
335.669	318.385	428.000
334.686	318.337	428.000
335.847	319.401	428.000
335.398	316.526	428.000
282.716	89.948	429.000
280.649	89.516	429.000
461.607	339.580	430.000
461.475	339.041	430.000
460.747	339.315	430.000
461.263	339.246	430.000
462.057	339.425	430.000
261.953	398.565	431.000
261.744	398.006	431.000
262.006	398.004	431.000
260.886	399.288	431.000
260.710	400.187	431.000
259.044	398.309	432.000
259.264	398.357	432.000
258.696	397.480	432.000
461.396	338.323	433.000
461.046	338.235	433.000
460.025	338.061	433.000
459.904	338.565	433.000
459.703	339.115	433.000
460.154	339.967	433.000
459.020	339.880	433.000
458.887	339.051	433.000
460.626	339.461	433.000
340.447	315.328	434.000
341.459	315.525	434.000
267.562	344.919	435.000
267.084	344.859	435.000
277.401	417.645	436.000
276.498	416.476	436.000
336.680	316.394	437.000
338.653	317.978	437.000
339.555	318.434	437.000
340.076	316.924	437.000
338.489	318.299	438.000
337.745	318.111	438.000
335.079	318.258	438.000
334.114	319.320	438.000
332.590	320.028	438.000
331.733	317.656	438.000
254.928	399.528	439.000
255.419	399.133	439.000
256.399	398.511	439.000
257.599	398.267	439.000
257.568	399.047	439.000
257.127	401.548	439.000
255.680	401.701	439.000
101.781	355.926	440.000
103.045	355.916	440.000
156.644	361.390	441.000
157.689	361.230	441.000
157.484	358.834	441.000
156.601	361.178	441.000
254.882	400.190	442.000
254.717	400.464	442.000
255.348	402.433	442.000
163.147	360.976	443.000
162.103	362.425	443.000
262.273	81.302	444.000
262.285	80.832	444.000
260.908	80.433	444.000
260.813	80.281	444.000
260.927	80.584	444.000
261.312	79.695	444.000
261.092	80.073	444.000
261.306	80.524	444.000
262.734	80.455	444.000
263.829	79.865	444.000
472.936	338.844	445.000
472.889	338.993	445.000
463.014	340.567	446.000
462.658	340.320	446.000
461.218	340.838	447.000
461.005	342.165	447.000
460.816	342.112	447.000
461.762	341.769	447.000
462.895	342.053	447.000
462.835	341.677	447.000
416.714	346.876	448.000
417.080	347.576	448.000
416.343	347.020	448.000
463.057	339.959	449.000
462.062	341.219	449.000
471.889	363.849	450.000
471.918	362.309	450.000
471.815	363.431	450.000
472.007	364.308	450.000
473.075	339.127	451.000
472.456	338.191	451.000
473.652	339.108	452.000
474.430	339.464	452.000
474.097	338.313	452.000
474.382	339.146	452.000
99.624	411.830	453.000
100.062	411.315	453.000
100.571	411.977	453.000
100.024	411.957	453.000
248.981	373.650	454.000
248.529	373.724	454.000
248.635	372.052	454.000
249.249	372.924	454.000
476.173	339.976	455.000
475.784	341.090	455.000
475.482	341.025	455.000
475.201	340.470	455.000
475.397	341.333	455.000
476.491	339.826	455.000
323.409	310.373	456.000
323.436	311.216	456.000
340.542	369.872	457.000
340.919	369.139	457.000
340.389	367.812	458.000
341.500	368.123	458.000
341.274	367.022	458.000
341.362	367.913	458.000
341.378	368.399	458.000
258.758	398.752	459.000
258.328	398.702	459.000
258.575	398.931	459.000
258.233	398.451	459.000
234.698	337.199	460.000
233.936	335.062	460.000
233.727	336.107	460.000
234.741	337.469	460.000
235.176	336.774	460.000
288.154	136.631	461.000
287.964	136.412	461.000
15.134	284.771	462.000
16.319	286.053	462.000
440.711	356.445	463.000
440.871	356.650	463.000
440.682	356.411	463.000
440.704	356.524	463.000
440.705	356.276	463.000
440.864	356.522	463.000
441.012	356.676	463.000
440.802	356.420	463.000
440.710	356.568	463.000
440.677	356.721	463.000
440.697	356.550	463.000
440.778	356.760	463.000
440.910	356.509	463.000
440.668	356.572	463.000
441.007	356.786	463.000
440.959	356.585	463.000
440.669	356.570	463.000
493.932	340.080	464.000
[truncated: 5,637 more rows]
