# Supplementary material for: The transpeptidase PBP2 governs initial localization and activity of the major cell-wall synthesis machinery in E. coli
Source: eLife. 2020 Feb 20;9:e50629. doi: 10.7554/eLife.50629 (PMC7089770; doi:10.7554/eLife.50629)
Supplement: Source data 1. [file elife-50629-data1.zip › data/fast/PAmCherry/WTFRAP0min_3.txt]

X Y ID
16.190	288.429	1.000
15.609	289.794	1.000
18.126	288.259	1.000
80.201	342.947	2.000
82.236	342.722	2.000
80.595	342.678	2.000
81.061	342.692	2.000
81.282	343.548	2.000
81.882	342.399	2.000
81.019	342.179	2.000
80.683	341.948	2.000
82.492	341.914	2.000
84.342	342.052	2.000
84.706	342.497	2.000
83.942	341.558	2.000
85.826	342.603	2.000
86.044	341.858	2.000
84.584	341.359	2.000
83.316	341.525	2.000
83.226	341.529	2.000
81.641	341.691	2.000
80.465	340.320	2.000
81.018	338.890	2.000
78.219	337.106	2.000
46.979	278.670	3.000
47.921	279.414	3.000
103.248	322.826	4.000
103.401	323.076	4.000
59.230	186.482	5.000
59.667	186.511	5.000
59.694	186.362	5.000
161.553	367.770	6.000
162.453	368.411	6.000
162.479	366.097	6.000
163.103	365.777	6.000
161.131	363.509	6.000
161.747	366.569	6.000
161.171	367.272	6.000
161.050	365.993	6.000
378.614	444.523	7.000
379.183	444.084	7.000
152.349	204.463	8.000
152.148	205.350	8.000
153.504	147.400	9.000
153.346	147.121	9.000
153.615	147.149	9.000
190.294	179.538	10.000
192.307	179.432	10.000
191.963	179.670	10.000
193.675	177.489	10.000
224.319	210.773	11.000
224.166	210.929	11.000
223.075	211.334	11.000
224.234	210.556	11.000
224.136	210.508	11.000
223.975	210.523	11.000
224.067	210.853	11.000
224.417	210.768	11.000
224.574	211.622	11.000
392.220	350.577	12.000
391.783	349.533	12.000
393.927	348.329	12.000
164.815	114.811	13.000
165.472	115.608	13.000
212.944	139.333	14.000
213.178	139.504	14.000
212.823	140.486	14.000
212.471	140.557	14.000
215.336	141.675	14.000
217.031	143.090	14.000
204.699	128.102	15.000
206.049	129.752	15.000
205.232	128.914	15.000
204.707	128.643	15.000
204.689	129.484	15.000
205.237	133.106	15.000
435.158	345.134	16.000
434.831	344.776	16.000
435.884	343.913	16.000
437.030	344.056	16.000
436.491	343.942	16.000
437.197	344.716	16.000
437.057	345.131	16.000
322.951	234.274	17.000
320.084	231.176	17.000
245.000	155.889	18.000
245.426	156.153	18.000
220.850	125.061	19.000
221.810	124.683	19.000
221.826	124.674	19.000
320.357	219.407	20.000
319.837	219.848	20.000
302.342	186.336	21.000
302.722	185.076	21.000
247.947	82.138	22.000
247.155	81.609	22.000
217.962	49.552	23.000
218.211	49.665	23.000
375.618	185.271	24.000
375.553	183.903	24.000
375.676	184.001	24.000
298.680	52.535	25.000
298.483	50.778	25.000
457.011	142.260	26.000
457.628	142.789	26.000
457.095	142.361	26.000
459.328	142.563	26.000
606.985	255.497	27.000
607.735	254.827	27.000
609.350	254.601	27.000
608.957	255.570	27.000
610.867	256.059	27.000
611.593	256.015	27.000
612.747	258.492	27.000
612.245	258.184	27.000
609.887	258.798	27.000
610.422	257.890	27.000
609.155	257.591	27.000
609.042	258.494	27.000
610.195	258.738	27.000
611.508	258.530	27.000
610.316	259.612	27.000
609.247	258.774	27.000
609.901	258.844	27.000
607.760	257.474	27.000
607.366	257.645	27.000
607.879	257.243	27.000
607.163	257.237	27.000
606.216	257.593	27.000
605.002	253.927	27.000
522.354	160.416	28.000
521.216	162.545	28.000
520.828	162.721	28.000
35.904	309.050	29.000
37.949	309.670	29.000
38.197	309.696	29.000
38.591	311.543	29.000
39.250	311.488	29.000
39.572	309.382	29.000
39.655	310.607	29.000
151.858	285.577	30.000
153.018	284.281	30.000
153.248	285.319	30.000
154.117	285.281	30.000
330.850	290.044	31.000
330.395	289.978	31.000
249.736	68.848	32.000
251.543	67.601	32.000
251.665	67.003	32.000
251.423	66.806	32.000
-7.843	274.753	33.000
-6.562	270.952	33.000
-8.088	269.511	33.000
-8.097	271.074	33.000
56.529	246.746	34.000
55.574	245.399	34.000
112.924	283.921	35.000
114.543	283.893	35.000
126.398	170.402	36.000
126.401	171.176	36.000
128.301	148.789	37.000
128.635	148.495	37.000
499.298	386.112	38.000
500.875	387.015	38.000
500.115	387.039	38.000
501.849	388.734	38.000
501.663	388.988	38.000
374.757	250.347	39.000
374.983	250.032	39.000
375.056	249.550	39.000
375.457	248.557	39.000
375.382	248.831	39.000
435.248	187.358	40.000
434.885	188.025	40.000
47.481	277.068	41.000
45.394	278.159	41.000
85.653	302.479	42.000
85.205	302.557	42.000
85.534	301.852	42.000
84.849	303.126	42.000
85.258	303.120	42.000
85.490	302.231	42.000
84.301	300.319	42.000
84.370	298.635	42.000
83.514	299.673	42.000
81.724	298.310	42.000
81.149	297.422	42.000
80.618	295.874	42.000
80.471	296.907	42.000
82.387	296.065	42.000
138.388	261.976	43.000
136.652	261.766	43.000
136.937	261.730	43.000
310.881	268.901	44.000
311.042	269.903	44.000
303.270	186.810	45.000
301.715	187.368	45.000
302.687	188.800	45.000
531.065	347.056	46.000
529.655	346.855	46.000
298.962	49.234	47.000
298.497	48.736	47.000
299.238	50.167	47.000
299.703	49.531	47.000
249.200	0.398	48.000
249.213	1.663	48.000
248.455	2.909	48.000
249.661	1.407	48.000
250.406	2.475	48.000
249.007	2.104	48.000
248.652	2.273	48.000
250.942	3.182	48.000
250.597	4.957	48.000
250.343	3.250	48.000
249.678	2.668	48.000
248.985	3.001	48.000
248.252	4.044	48.000
346.868	52.614	49.000
346.600	52.930	49.000
374.904	40.098	50.000
374.441	40.739	50.000
375.032	41.232	50.000
373.445	41.112	50.000
635.396	264.351	51.000
634.556	263.774	51.000
116.052	429.748	52.000
117.405	429.708	52.000
117.474	427.918	52.000
100.712	324.157	53.000
103.050	325.346	53.000
104.079	326.354	53.000
179.184	297.670	54.000
178.034	296.870	54.000
151.969	205.560	55.000
152.173	206.240	55.000
151.825	179.920	56.000
149.904	181.535	56.000
147.889	181.112	56.000
148.305	180.938	56.000
148.103	181.112	56.000
148.773	181.665	56.000
151.168	182.091	56.000
245.787	155.732	57.000
245.681	156.281	57.000
246.027	155.410	57.000
359.081	127.887	58.000
359.112	126.268	58.000
494.410	233.266	59.000
494.367	232.912	59.000
492.972	229.970	59.000
492.757	230.268	59.000
23.571	259.284	60.000
22.854	258.631	60.000
323.642	338.810	61.000
322.023	338.938	61.000
321.989	338.154	61.000
319.936	335.687	61.000
320.066	334.112	61.000
318.957	332.460	61.000
214.727	58.215	62.000
214.497	58.809	62.000
214.161	59.280	62.000
326.310	149.518	63.000
326.854	151.103	63.000
327.254	151.598	63.000
326.374	151.669	63.000
492.373	213.509	64.000
490.778	213.505	64.000
491.525	214.420	64.000
491.589	213.654	64.000
458.020	142.603	65.000
456.173	141.868	65.000
53.955	291.179	66.000
53.755	290.110	66.000
54.310	290.650	66.000
53.744	290.469	66.000
53.995	290.313	66.000
119.648	287.337	67.000
119.604	286.722	67.000
150.595	156.507	68.000
150.583	155.141	68.000
151.190	155.297	68.000
150.829	155.372	68.000
390.657	346.631	69.000
391.085	347.269	69.000
391.886	346.322	69.000
315.519	267.633	70.000
318.960	269.270	70.000
318.718	270.811	70.000
315.218	272.798	70.000
311.246	275.299	70.000
258.138	174.980	71.000
258.390	176.510	71.000
480.949	290.576	72.000
479.678	291.729	72.000
479.351	292.194	72.000
480.065	292.568	72.000
480.406	292.359	72.000
521.736	162.966	73.000
523.158	163.656	73.000
522.667	163.214	73.000
521.543	161.570	73.000
520.430	161.421	73.000
137.519	261.587	74.000
139.275	261.887	74.000
141.399	260.026	74.000
142.730	259.747	74.000
141.586	260.879	74.000
141.735	260.226	74.000
103.422	223.705	75.000
104.461	224.042	75.000
156.920	194.368	76.000
156.863	194.143	76.000
157.482	193.075	76.000
338.226	147.283	77.000
338.304	146.557	77.000
338.084	145.875	77.000
336.930	146.239	77.000
337.147	145.702	77.000
337.847	145.566	77.000
365.299	25.224	78.000
365.869	25.656	78.000
337.481	324.520	79.000
337.981	324.347	79.000
335.496	322.702	79.000
334.198	320.971	79.000
334.322	321.385	79.000
334.662	322.303	79.000
333.404	322.733	79.000
448.326	363.143	80.000
448.644	363.934	80.000
446.885	365.414	80.000
448.302	364.943	80.000
448.757	364.221	80.000
206.670	133.384	81.000
207.125	133.826	81.000
206.739	133.555	81.000
207.318	133.542	81.000
264.289	141.305	82.000
265.022	140.896	82.000
265.814	141.115	82.000
265.241	140.416	82.000
454.961	140.259	83.000
455.370	141.583	83.000
90.654	367.019	84.000
91.391	368.013	84.000
90.448	367.425	84.000
90.312	366.466	84.000
89.680	365.173	84.000
89.944	365.505	84.000
89.715	364.027	84.000
88.213	364.820	84.000
105.693	326.919	85.000
105.135	327.653	85.000
104.799	328.243	85.000
105.466	328.023	85.000
120.704	285.827	86.000
118.815	283.255	86.000
118.523	282.701	86.000
118.067	284.058	86.000
118.580	283.515	86.000
119.669	280.792	86.000
163.284	103.704	87.000
163.615	103.509	87.000
258.556	179.654	88.000
259.716	178.430	88.000
260.685	177.747	88.000
262.445	179.373	88.000
261.627	179.256	88.000
263.379	179.704	88.000
263.714	179.145	88.000
263.839	179.441	88.000
263.636	179.107	88.000
265.844	181.359	88.000
243.808	156.987	89.000
243.232	156.515	89.000
273.376	81.675	90.000
273.689	81.205	90.000
437.166	187.684	91.000
436.421	188.442	91.000
435.786	188.694	91.000
435.456	187.716	91.000
436.942	187.707	91.000
436.592	188.157	91.000
436.744	188.463	91.000
436.417	188.754	91.000
288.101	15.775	92.000
288.150	15.663	92.000
288.029	14.828	92.000
416.751	90.256	93.000
416.084	89.508	93.000
64.872	365.470	94.000
63.123	365.627	94.000
64.142	364.954	94.000
64.798	366.561	94.000
65.212	366.482	94.000
64.868	366.203	94.000
65.373	365.993	94.000
23.852	256.394	95.000
23.045	258.154	95.000
21.837	260.053	95.000
22.260	259.348	95.000
107.760	273.829	96.000
108.424	275.232	96.000
108.036	274.709	96.000
85.939	217.793	97.000
86.063	217.547	97.000
86.069	217.650	97.000
86.412	217.749	97.000
88.049	217.665	97.000
88.242	217.075	97.000
89.407	215.949	97.000
59.869	186.073	98.000
61.484	185.230	98.000
63.129	184.758	98.000
62.614	184.878	98.000
62.122	185.380	98.000
61.956	186.417	98.000
163.302	367.852	99.000
162.760	371.041	99.000
163.378	370.027	99.000
162.086	369.168	99.000
107.127	225.945	100.000
106.079	225.722	100.000
105.166	226.130	100.000
103.782	225.985	100.000
326.214	151.484	101.000
326.575	151.343	101.000
327.195	150.826	101.000
275.927	61.815	102.000
276.044	61.867	102.000
276.888	62.249	102.000
573.073	310.360	103.000
571.896	309.590	103.000
573.383	310.326	103.000
573.764	310.882	103.000
573.983	310.227	103.000
574.562	310.971	103.000
574.867	309.930	103.000
492.833	213.062	104.000
495.209	212.733	104.000
495.491	212.450	104.000
496.417	212.724	104.000
496.239	210.739	104.000
124.430	165.784	105.000
123.591	167.353	105.000
133.272	148.700	106.000
132.858	149.499	106.000
131.037	149.281	106.000
131.275	151.196	106.000
131.504	152.788	106.000
134.697	154.359	106.000
134.860	157.367	106.000
133.644	158.083	106.000
134.080	156.558	106.000
136.013	155.281	106.000
222.852	213.632	107.000
221.247	214.160	107.000
221.195	213.909	107.000
221.467	214.324	107.000
220.667	213.068	107.000
221.331	212.773	107.000
221.498	213.463	107.000
222.420	214.428	107.000
223.095	215.711	107.000
223.302	217.057	107.000
223.442	216.430	107.000
223.053	216.010	107.000
222.420	216.149	107.000
222.186	215.937	107.000
222.915	215.701	107.000
223.687	214.917	107.000
223.984	216.001	107.000
223.979	216.287	107.000
221.814	214.736	107.000
222.486	215.566	107.000
329.863	290.037	108.000
328.232	289.747	108.000
328.254	290.114	108.000
328.106	291.403	108.000
328.712	291.281	108.000
327.858	291.770	108.000
329.072	291.343	108.000
329.885	291.422	108.000
327.772	291.666	108.000
329.213	290.797	108.000
375.438	183.387	109.000
376.362	184.179	109.000
360.733	129.510	110.000
359.581	127.788	110.000
360.097	127.686	110.000
358.937	126.363	110.000
359.497	126.295	110.000
358.894	126.228	110.000
358.904	126.020	110.000
359.853	126.080	110.000
454.178	142.118	111.000
453.848	140.836	111.000
365.194	24.403	112.000
365.199	24.846	112.000
-7.529	271.640	113.000
-8.795	271.589	113.000
-10.732	270.043	113.000
53.733	290.895	114.000
53.621	290.701	114.000
206.069	223.268	115.000
206.300	222.437	115.000
206.874	221.392	115.000
205.916	221.592	115.000
207.175	221.461	115.000
205.650	221.836	115.000
205.692	222.458	115.000
205.672	221.045	115.000
206.062	221.674	115.000
436.242	346.337	116.000
436.595	346.162	116.000
437.304	346.082	116.000
437.613	345.800	116.000
436.401	344.872	116.000
436.563	343.380	116.000
436.728	342.765	116.000
435.813	342.444	116.000
436.157	342.549	116.000
244.129	156.261	117.000
244.242	156.462	117.000
244.463	155.985	117.000
244.545	154.765	117.000
243.282	154.311	117.000
282.783	178.153	118.000
283.019	178.105	118.000
283.191	178.472	118.000
283.857	178.237	118.000
283.864	178.520	118.000
478.173	292.008	119.000
477.437	293.645	119.000
476.212	293.421	119.000
476.484	292.515	119.000
34.369	289.744	120.000
33.327	290.712	120.000
33.318	292.266	120.000
34.278	292.488	120.000
34.068	292.066	120.000
33.601	291.373	120.000
34.247	289.044	120.000
31.753	287.997	120.000
88.143	236.402	121.000
87.378	235.610	121.000
87.818	236.459	121.000
172.948	146.720	122.000
172.557	146.874	122.000
310.377	66.006	123.000
310.910	65.774	123.000
311.590	64.628	123.000
311.000	64.254	123.000
310.962	63.170	123.000
311.261	62.957	123.000
310.494	63.788	123.000
310.836	63.711	123.000
309.781	62.894	123.000
367.580	97.009	124.000
367.650	96.904	124.000
23.671	309.893	125.000
23.574	310.084	125.000
23.540	310.427	125.000
23.403	309.543	125.000
23.348	309.772	125.000
174.138	368.429	126.000
174.214	368.445	126.000
174.366	368.301	126.000
153.967	192.278	127.000
156.863	192.503	127.000
156.987	193.019	127.000
156.611	194.925	127.000
157.047	194.251	127.000
449.741	365.081	128.000
449.993	365.138	128.000
450.761	364.257	128.000
449.996	364.799	128.000
450.399	364.950	128.000
450.217	365.345	128.000
327.042	150.313	129.000
326.342	151.044	129.000
327.564	150.911	129.000
327.562	151.096	129.000
327.432	150.970	129.000
327.505	150.715	129.000
327.309	150.827	129.000
327.281	150.333	129.000
327.645	151.098	129.000
327.751	150.591	129.000
327.777	150.624	129.000
327.345	151.299	129.000
327.280	151.504	129.000
327.188	151.042	129.000
160.008	366.098	130.000
158.670	365.958	130.000
160.580	366.321	130.000
159.007	363.990	130.000
267.718	140.293	131.000
267.139	138.398	131.000
265.765	139.080	131.000
265.831	140.608	131.000
266.302	141.458	131.000
268.572	141.858	131.000
364.796	24.214	132.000
365.502	24.663	132.000
97.079	313.468	133.000
97.201	313.864	133.000
502.813	388.452	134.000
502.571	390.019	134.000
268.356	55.111	135.000
267.570	55.009	135.000
267.379	54.314	135.000
101.993	324.680	136.000
102.666	325.673	136.000
104.626	326.754	136.000
102.791	324.838	136.000
102.010	326.734	136.000
101.328	327.765	136.000
101.536	325.848	136.000
99.943	324.839	136.000
97.310	325.808	136.000
97.739	326.809	136.000
101.611	325.069	136.000
102.376	326.359	136.000
104.108	326.624	136.000
102.985	325.941	136.000
102.751	324.883	136.000
102.711	324.640	136.000
104.080	326.191	136.000
103.924	325.470	136.000
102.668	326.569	136.000
100.918	324.882	136.000
103.969	323.412	136.000
104.367	322.256	136.000
87.425	234.539	137.000
86.461	234.122	137.000
63.091	186.980	138.000
63.919	186.598	138.000
62.474	188.444	138.000
63.831	188.838	138.000
64.741	189.780	138.000
63.535	188.981	138.000
63.356	189.777	138.000
66.245	191.723	138.000
66.509	191.295	138.000
68.807	191.047	138.000
69.633	190.329	138.000
192.277	174.796	139.000
191.635	173.815	139.000
205.567	163.546	140.000
203.691	162.731	140.000
223.876	125.231	141.000
223.190	124.541	141.000
222.545	125.451	141.000
221.023	125.858	141.000
221.091	126.041	141.000
221.319	125.625	141.000
251.215	6.473	142.000
251.513	5.107	142.000
251.874	4.310	142.000
251.420	3.507	142.000
249.881	5.782	142.000
248.646	5.189	142.000
86.982	362.136	143.000
86.559	362.050	143.000
174.512	369.474	144.000
173.929	366.677	144.000
175.004	366.647	144.000
175.272	366.883	144.000
174.597	367.669	144.000
174.602	367.594	144.000
174.254	368.456	144.000
174.941	369.693	144.000
174.338	370.825	144.000
243.728	156.589	145.000
243.774	156.831	145.000
283.481	177.760	146.000
283.144	177.319	146.000
283.882	175.272	146.000
222.945	47.778	147.000
224.216	46.809	147.000
89.077	217.078	148.000
89.381	216.687	148.000
89.130	216.722	148.000
520.176	160.880	149.000
520.930	161.168	149.000
520.097	164.674	149.000
519.915	165.138	149.000
519.035	165.933	149.000
519.200	166.196	149.000
72.558	424.354	150.000
70.430	424.500	150.000
0.964	263.720	151.000
0.632	265.213	151.000
49.371	295.639	152.000
49.519	297.000	152.000
50.851	297.088	152.000
49.482	297.127	152.000
174.576	246.765	153.000
176.609	247.410	153.000
176.999	247.162	153.000
176.441	246.618	153.000
175.867	246.371	153.000
176.421	245.382	153.000
157.987	162.789	154.000
158.332	164.492	154.000
158.292	163.805	154.000
157.507	164.664	154.000
216.632	174.835	155.000
216.443	174.127	155.000
448.322	346.139	156.000
449.338	345.328	156.000
448.654	345.379	156.000
574.245	309.211	157.000
573.043	309.173	157.000
572.564	308.130	157.000
572.853	308.768	157.000
572.213	308.433	157.000
475.463	125.372	158.000
475.177	128.055	158.000
113.160	429.872	159.000
113.432	430.179	159.000
175.273	295.147	160.000
174.422	294.998	160.000
173.654	296.400	160.000
172.611	295.237	160.000
172.365	294.706	160.000
171.767	295.506	160.000
242.284	156.711	161.000
242.590	157.163	161.000
504.229	390.651	162.000
505.119	390.702	162.000
504.751	390.106	162.000
505.602	388.876	162.000
504.431	390.413	162.000
504.040	390.053	162.000
504.570	389.428	162.000
504.470	389.414	162.000
504.318	390.064	162.000
503.182	391.288	162.000
505.085	391.317	162.000
504.522	390.548	162.000
503.644	391.179	162.000
503.468	390.915	162.000
502.393	390.952	162.000
502.708	388.832	162.000
501.778	389.011	162.000
282.091	65.623	163.000
282.171	65.650	163.000
280.665	65.727	163.000
281.501	65.885	163.000
282.147	66.545	163.000
359.953	136.929	164.000
361.430	136.785	164.000
408.692	54.636	165.000
407.617	55.094	165.000
78.440	334.140	166.000
78.901	335.302	166.000
83.584	233.833	167.000
82.499	234.132	167.000
135.572	156.753	168.000
135.729	156.918	168.000
135.822	157.751	168.000
135.057	157.627	168.000
135.100	157.519	168.000
136.320	157.333	168.000
135.358	157.801	168.000
136.193	157.931	168.000
135.862	158.819	168.000
136.719	157.724	168.000
136.408	157.703	168.000
347.673	72.678	169.000
347.709	73.129	169.000
348.241	73.017	169.000
348.499	72.515	169.000
348.900	74.417	169.000
349.534	74.678	169.000
348.508	74.246	169.000
88.759	217.122	170.000
88.836	216.668	170.000
88.448	216.103	170.000
327.252	286.868	171.000
325.149	287.380	171.000
325.224	287.882	171.000
325.076	289.648	171.000
327.704	290.963	171.000
328.354	290.334	171.000
328.030	289.458	171.000
328.808	289.840	171.000
327.232	290.658	171.000
324.978	290.107	171.000
327.410	291.132	171.000
327.927	290.669	171.000
216.859	173.728	172.000
217.254	173.853	172.000
164.761	115.862	173.000
164.966	116.044	173.000
269.571	134.921	174.000
269.231	134.767	174.000
266.890	134.102	174.000
192.695	43.273	175.000
193.090	43.717	175.000
195.595	42.649	175.000
419.521	222.487	176.000
420.019	223.626	176.000
420.164	224.809	176.000
446.503	235.259	177.000
446.900	233.420	177.000
110.656	275.066	178.000
111.044	275.183	178.000
101.820	249.980	179.000
102.553	249.827	179.000
102.313	250.563	179.000
379.929	440.299	180.000
378.483	440.886	180.000
377.227	441.801	180.000
376.966	446.578	180.000
145.724	180.237	181.000
147.087	179.118	181.000
221.133	125.564	182.000
221.217	125.116	182.000
432.297	174.401	183.000
432.088	174.303	183.000
524.024	226.330	184.000
523.489	226.503	184.000
602.841	253.423	185.000
604.445	253.782	185.000
605.192	253.478	185.000
339.703	-12.707	186.000
341.792	-12.397	186.000
-11.478	269.615	187.000
-10.545	271.333	187.000
-9.413	272.322	187.000
79.217	335.214	188.000
79.564	334.980	188.000
317.920	170.594	189.000
317.069	169.754	189.000
43.208	355.647	190.000
42.050	356.595	190.000
15.932	293.821	191.000
15.896	294.733	191.000
105.394	207.093	192.000
106.009	207.722	192.000
105.532	207.884	192.000
217.460	174.387	193.000
218.048	173.435	193.000
218.681	174.589	193.000
218.418	146.828	194.000
218.054	146.085	194.000
212.618	41.917	195.000
212.243	42.335	195.000
252.958	66.126	196.000
251.837	66.878	196.000
250.703	68.771	196.000
250.621	71.390	196.000
49.720	299.715	197.000
48.812	298.850	197.000
48.225	299.849	197.000
49.036	299.837	197.000
49.075	298.999	197.000
48.914	298.742	197.000
50.219	299.286	197.000
51.349	299.471	197.000
51.470	299.027	197.000
51.912	298.363	197.000
51.381	298.165	197.000
177.007	244.583	198.000
175.697	244.609	198.000
174.696	244.866	198.000
268.561	133.960	199.000
271.447	135.122	199.000
413.776	88.390	200.000
414.773	88.799	200.000
415.573	86.942	200.000
340.652	-11.675	201.000
339.603	-14.127	201.000
92.772	381.178	202.000
91.821	382.106	202.000
93.496	382.503	202.000
169.429	296.061	203.000
169.320	295.901	203.000
170.324	295.991	203.000
170.392	296.755	203.000
171.179	296.576	203.000
172.182	296.641	203.000
174.205	297.018	203.000
175.583	295.925	203.000
175.495	297.318	203.000
175.632	299.066	203.000
176.162	299.946	203.000
151.325	207.191	204.000
152.298	206.283	204.000
448.856	361.748	205.000
448.360	361.727	205.000
471.091	361.631	206.000
472.672	361.607	206.000
473.061	361.739	206.000
317.947	165.885	207.000
317.482	166.171	207.000
316.409	165.508	207.000
-8.604	274.088	208.000
-8.472	273.384	208.000
-8.303	273.531	208.000
-8.335	272.997	208.000
-10.364	274.082	208.000
-11.095	270.556	208.000
-11.465	271.089	208.000
-12.014	271.544	208.000
85.410	218.259	209.000
84.829	218.395	209.000
85.942	218.811	209.000
144.510	264.234	210.000
140.863	264.616	210.000
140.929	263.665	210.000
140.462	265.149	210.000
139.578	263.291	210.000
139.499	261.286	210.000
137.236	260.792	210.000
137.627	259.780	210.000
137.256	255.590	210.000
137.426	257.043	210.000
138.595	259.192	210.000
139.472	259.079	210.000
138.804	258.303	210.000
136.998	259.334	210.000
138.469	259.130	210.000
378.518	451.080	211.000
379.077	451.771	211.000
258.901	324.449	212.000
258.101	325.910	212.000
145.856	179.095	213.000
144.670	179.126	213.000
189.987	174.653	214.000
190.995	175.315	214.000
191.209	174.805	214.000
189.554	175.591	214.000
189.270	175.799	214.000
267.040	54.681	215.000
265.827	55.279	215.000
266.426	135.720	216.000
265.930	135.359	216.000
459.367	317.864	217.000
460.818	317.805	217.000
460.994	318.618	217.000
327.530	150.436	218.000
328.032	150.419	218.000
327.299	150.070	218.000
327.891	150.091	218.000
327.611	149.828	218.000
327.345	150.525	218.000
327.202	150.251	218.000
326.938	146.707	218.000
327.290	145.058	218.000
328.179	145.796	218.000
327.351	145.935	218.000
368.879	109.051	219.000
369.810	109.960	219.000
370.354	109.685	219.000
371.162	109.200	219.000
369.528	108.383	219.000
349.824	74.914	220.000
351.391	74.803	220.000
102.082	252.174	221.000
102.301	251.553	221.000
324.954	327.517	222.000
324.201	327.038	222.000
218.179	177.832	223.000
219.543	177.428	223.000
221.488	176.858	223.000
222.159	175.984	223.000
222.487	175.512	223.000
450.837	359.933	224.000
451.973	361.529	224.000
435.121	189.284	225.000
435.905	189.329	225.000
262.281	-8.626	226.000
264.179	-7.534	226.000
264.643	-6.702	226.000
91.700	380.511	227.000
92.140	380.984	227.000
113.269	336.758	228.000
112.168	337.644	228.000
113.270	337.562	228.000
114.525	277.221	229.000
112.593	277.603	229.000
111.783	277.380	229.000
77.523	233.492	230.000
76.996	233.290	230.000
77.523	233.430	230.000
76.052	232.889	230.000
233.099	195.135	231.000
231.872	195.212	231.000
233.621	194.600	231.000
234.541	194.447	231.000
233.630	192.186	231.000
234.057	190.643	231.000
234.794	190.181	231.000
214.412	140.504	232.000
213.725	139.711	232.000
78.764	336.467	233.000
79.980	336.340	233.000
81.212	336.190	233.000
82.206	336.174	233.000
316.158	167.142	234.000
315.220	167.000	234.000
156.794	362.991	235.000
156.653	364.005	235.000
154.847	363.050	235.000
152.675	362.398	235.000
152.331	361.923	235.000
136.366	157.903	236.000
135.750	157.028	236.000
135.515	155.651	236.000
136.033	155.437	236.000
136.705	156.503	236.000
135.670	155.985	236.000
136.075	154.543	236.000
450.678	361.501	237.000
451.022	362.621	237.000
453.109	363.167	237.000
452.637	363.282	237.000
422.808	224.848	238.000
425.740	224.691	238.000
366.396	141.817	239.000
366.475	142.137	239.000
409.254	182.065	240.000
409.006	182.858	240.000
489.339	250.695	241.000
489.563	252.106	241.000
365.641	319.113	242.000
364.733	319.739	242.000
363.484	319.287	242.000
363.143	319.355	242.000
213.246	139.132	243.000
212.922	139.107	243.000
326.013	242.883	244.000
327.264	245.066	244.000
266.146	134.601	245.000
265.781	134.956	245.000
251.261	110.311	246.000
251.157	111.334	246.000
338.711	139.687	247.000
338.719	140.535	247.000
338.401	140.401	247.000
306.556	67.238	248.000
305.900	67.194	248.000
612.676	276.205	249.000
613.498	275.136	249.000
616.751	275.883	249.000
619.432	276.119	249.000
70.984	424.324	250.000
69.424	426.180	250.000
379.111	452.001	251.000
380.487	451.275	251.000
377.942	449.265	251.000
376.425	449.187	251.000
250.839	231.640	252.000
250.840	232.521	252.000
315.694	163.578	253.000
315.725	162.913	253.000
314.528	163.149	253.000
313.931	164.509	253.000
314.415	164.191	253.000
314.138	164.472	253.000
314.390	164.484	253.000
314.146	165.132	253.000
313.349	165.797	253.000
312.371	167.971	253.000
311.679	167.926	253.000
312.033	166.000	253.000
40.238	354.372	254.000
40.614	353.992	254.000
41.725	353.919	254.000
41.748	354.884	254.000
41.323	354.920	254.000
42.158	354.336	254.000
41.988	354.398	254.000
43.116	355.564	254.000
78.680	233.987	255.000
79.182	234.296	255.000
101.387	205.270	256.000
100.336	206.116	256.000
264.303	200.308	257.000
263.708	201.230	257.000
264.102	-9.208	258.000
264.644	-6.945	258.000
265.187	-5.295	258.000
264.266	-4.865	258.000
266.582	-4.819	258.000
265.085	-5.925	258.000
111.476	338.948	259.000
111.203	339.159	259.000
112.347	340.155	259.000
110.756	338.748	259.000
110.122	339.810	259.000
109.370	340.125	259.000
110.411	341.051	259.000
145.230	181.215	260.000
145.020	181.948	260.000
462.355	328.228	261.000
462.323	326.922	261.000
249.413	109.466	262.000
248.900	109.161	262.000
491.189	252.252	263.000
491.157	251.464	263.000
490.383	252.330	263.000
280.699	27.848	264.000
281.987	28.546	264.000
340.293	-15.811	265.000
340.480	-15.247	265.000
340.894	-12.744	265.000
341.476	-13.616	265.000
340.942	-13.290	265.000
-9.781	273.859	266.000
-8.179	271.896	266.000
-9.799	271.795	266.000
-9.959	273.791	266.000
16.643	295.663	267.000
15.518	295.402	267.000
15.424	294.724	267.000
113.463	276.342	268.000
112.394	276.762	268.000
307.229	68.956	269.000
307.879	68.333	269.000
175.009	300.678	270.000
176.128	301.068	270.000
326.034	338.731	271.000
326.264	338.912	271.000
365.093	323.208	272.000
365.716	326.142	272.000
459.788	318.028	273.000
460.152	317.317	273.000
461.022	317.045	273.000
80.734	335.400	274.000
80.436	336.595	274.000
79.933	336.879	274.000
220.731	177.644	275.000
220.791	177.223	275.000
293.180	89.817	276.000
290.185	82.527	276.000
290.434	82.270	276.000
365.837	144.432	277.000
365.614	145.111	277.000
365.923	144.455	277.000
358.302	123.771	278.000
358.461	126.265	278.000
408.526	54.675	279.000
408.121	55.465	279.000
378.196	449.398	280.000
379.473	450.975	280.000
379.863	451.350	280.000
225.142	244.280	281.000
224.317	244.844	281.000
482.145	132.217	282.000
480.478	131.865	282.000
14.719	294.456	283.000
14.271	294.546	283.000
83.224	234.478	284.000
81.611	233.238	284.000
81.262	232.268	284.000
241.784	159.027	285.000
240.410	159.993	285.000
223.573	73.694	286.000
224.846	75.791	286.000
49.525	299.981	287.000
50.209	300.305	287.000
145.981	136.817	288.000
146.275	136.331	288.000
220.561	177.056	289.000
220.413	176.518	289.000
220.582	176.287	289.000
330.823	252.241	290.000
329.729	252.036	290.000
262.369	-2.637	291.000
261.676	-1.542	291.000
261.984	-2.664	291.000
405.229	57.306	292.000
403.782	58.305	292.000
402.002	58.389	292.000
223.208	220.570	293.000
222.144	222.815	293.000
326.147	338.865	294.000
324.864	336.732	294.000
345.459	335.932	295.000
345.735	335.344	295.000
356.753	123.677	296.000
356.520	122.178	296.000
187.614	174.814	297.000
188.768	175.915	297.000
188.678	176.185	297.000
188.625	175.016	297.000
189.218	174.728	297.000
188.438	176.529	297.000
187.911	178.729	297.000
190.084	178.623	297.000
188.514	177.544	297.000
189.964	178.872	297.000
189.151	178.027	297.000
189.494	177.230	297.000
189.536	178.050	297.000
188.667	180.450	297.000
189.441	179.833	297.000
211.845	139.626	298.000
212.623	140.103	298.000
212.414	139.228	298.000
212.084	138.810	298.000
211.796	138.660	298.000
211.197	139.554	298.000
210.891	139.732	298.000
211.167	139.511	298.000
210.950	140.030	298.000
211.110	140.363	298.000
210.333	139.056	298.000
210.881	139.566	298.000
211.179	139.683	298.000
212.027	138.877	298.000
211.118	137.392	298.000
209.844	137.437	298.000
208.885	137.290	298.000
414.559	251.640	299.000
417.287	251.828	299.000
417.735	251.127	299.000
418.328	250.221	299.000
420.454	251.401	299.000
422.033	253.157	299.000
423.507	251.842	299.000
425.246	253.206	299.000
425.337	255.059	299.000
425.810	255.192	299.000
425.509	254.717	299.000
424.509	254.230	299.000
423.006	252.719	299.000
421.521	250.674	299.000
420.373	252.176	299.000
420.270	250.714	299.000
420.660	251.177	299.000
419.760	249.171	299.000
421.700	247.944	299.000
421.603	248.240	299.000
420.893	250.656	299.000
419.165	254.061	299.000
421.927	255.082	299.000
422.594	254.749	299.000
423.888	253.190	299.000
425.867	253.914	299.000
423.807	255.256	299.000
425.520	255.036	299.000
426.591	255.026	299.000
427.303	256.761	299.000
428.072	259.719	299.000
252.556	248.450	300.000
250.673	248.580	300.000
250.435	250.293	300.000
249.073	250.644	300.000
247.351	249.258	300.000
246.972	247.217	300.000
246.415	247.069	300.000
247.505	246.914	300.000
244.969	244.012	300.000
245.050	243.958	300.000
243.863	245.289	300.000
243.651	246.251	300.000
519.908	161.064	301.000
520.523	161.103	301.000
521.280	161.782	301.000
522.341	162.054	301.000
524.050	161.776	301.000
524.290	161.870	301.000
524.345	162.130	301.000
524.409	163.332	301.000
525.986	163.421	301.000
523.982	163.527	301.000
522.981	163.384	301.000
521.441	164.258	301.000
521.530	165.343	301.000
521.910	165.623	301.000
522.695	164.103	301.000
520.657	163.094	301.000
364.987	326.110	302.000
366.868	325.169	302.000
366.227	322.821	302.000
367.145	321.133	302.000
365.698	318.462	302.000
364.385	318.319	302.000
329.280	318.542	303.000
330.371	317.430	303.000
329.649	316.462	303.000
330.421	316.312	303.000
330.516	317.311	303.000
110.483	279.363	304.000
110.763	279.490	304.000
111.041	278.441	304.000
380.958	451.078	305.000
379.788	449.875	305.000
378.728	446.051	305.000
379.466	446.856	305.000
379.399	444.704	305.000
224.503	245.612	306.000
224.567	246.041	306.000
225.243	245.051	306.000
225.010	244.402	306.000
223.963	244.724	306.000
225.335	244.842	306.000
389.716	347.409	307.000
389.275	347.365	307.000
390.256	348.140	307.000
390.644	347.233	307.000
393.718	143.520	308.000
393.298	144.195	308.000
393.460	143.155	308.000
392.654	143.155	308.000
392.920	144.310	308.000
394.215	143.883	308.000
498.606	223.380	309.000
498.731	223.507	309.000
499.123	223.306	309.000
498.956	222.490	309.000
499.592	222.333	309.000
500.214	223.163	309.000
499.985	222.956	309.000
499.937	223.537	309.000
499.255	222.742	309.000
499.467	222.421	309.000
500.122	222.676	309.000
501.908	225.269	309.000
503.445	226.590	309.000
99.769	210.076	310.000
98.818	210.246	310.000
99.088	209.485	310.000
100.295	209.989	310.000
197.247	236.918	311.000
195.520	235.905	311.000
194.801	235.909	311.000
195.712	236.020	311.000
220.849	125.460	312.000
220.803	125.536	312.000
221.391	125.951	312.000
79.478	339.961	313.000
81.590	341.085	313.000
82.125	340.921	313.000
81.893	342.090	313.000
145.031	138.380	314.000
146.255	139.754	314.000
220.527	176.290	315.000
220.356	175.402	315.000
219.121	175.016	315.000
219.293	174.183	315.000
219.597	173.967	315.000
218.010	174.202	315.000
218.230	175.420	315.000
260.836	-6.544	316.000
260.588	-6.639	316.000
484.437	175.915	317.000
482.823	177.190	317.000
399.953	55.137	318.000
398.975	57.024	318.000
399.696	56.774	318.000
399.511	56.025	318.000
399.784	54.607	318.000
399.523	53.878	318.000
175.967	244.869	319.000
175.922	244.618	319.000
175.935	245.089	319.000
176.736	244.533	319.000
176.640	244.524	319.000
177.155	245.758	319.000
320.586	337.606	320.000
320.410	341.285	320.000
319.606	342.937	320.000
154.307	153.539	321.000
151.929	154.870	321.000
152.267	153.777	321.000
151.860	154.041	321.000
150.729	155.605	321.000
151.669	155.706	321.000
150.838	156.523	321.000
151.031	156.155	321.000
151.312	154.452	321.000
151.012	154.518	321.000
150.333	155.920	321.000
150.592	157.459	321.000
291.059	78.171	322.000
290.961	76.925	322.000
355.712	121.949	323.000
354.640	122.232	323.000
353.713	123.909	323.000
353.973	124.525	323.000
353.825	123.672	323.000
353.549	123.755	323.000
353.820	124.745	323.000
354.422	125.707	323.000
353.373	124.461	323.000
156.007	362.103	324.000
157.075	362.322	324.000
156.553	362.539	324.000
253.926	320.552	325.000
253.421	320.045	325.000
252.131	320.899	325.000
455.589	364.058	326.000
455.790	364.705	326.000
455.637	363.580	326.000
243.018	160.323	327.000
242.133	158.791	327.000
372.795	177.435	328.000
373.449	177.369	328.000
373.744	176.241	328.000
373.632	176.563	328.000
483.565	163.917	329.000
485.407	164.275	329.000
82.284	380.898	330.000
81.731	380.093	330.000
81.856	379.487	330.000
83.416	378.359	330.000
85.592	379.053	330.000
89.779	376.537	330.000
135.840	154.841	331.000
135.761	155.472	331.000
328.887	293.266	332.000
329.618	293.925	332.000
330.433	296.262	332.000
221.215	125.110	333.000
221.741	125.403	333.000
262.149	-8.644	334.000
261.451	-8.773	334.000
105.809	418.682	335.000
107.254	419.732	335.000
105.961	418.067	335.000
106.139	418.368	335.000
107.185	417.348	335.000
107.854	416.860	335.000
108.074	416.342	335.000
108.967	418.057	335.000
105.950	211.835	336.000
105.666	213.625	336.000
103.968	214.798	336.000
103.794	216.409	336.000
103.877	216.707	336.000
103.383	218.669	336.000
103.209	219.604	336.000
106.851	219.728	336.000
102.954	219.842	336.000
12.792	290.753	337.000
13.649	289.356	337.000
81.179	340.518	338.000
80.715	341.704	338.000
80.780	340.961	338.000
80.760	341.709	338.000
81.302	342.161	338.000
82.849	340.043	338.000
277.900	307.819	339.000
277.978	307.659	339.000
392.882	144.242	340.000
394.355	143.377	340.000
45.057	288.759	341.000
45.547	288.585	341.000
46.935	289.924	341.000
46.507	290.002	341.000
45.054	290.655	341.000
45.751	291.587	341.000
114.540	278.588	342.000
115.447	279.058	342.000
115.116	278.060	342.000
114.399	276.751	342.000
404.572	449.952	343.000
404.438	450.512	343.000
404.549	452.843	343.000
404.513	451.674	343.000
404.212	451.164	343.000
403.137	452.684	343.000
401.918	454.048	343.000
402.022	453.609	343.000
401.596	453.850	343.000
399.688	454.209	343.000
399.146	455.035	343.000
399.239	452.834	343.000
399.504	452.700	343.000
175.502	156.674	344.000
174.394	155.218	344.000
174.131	155.036	344.000
221.219	124.995	345.000
221.288	125.328	345.000
221.258	125.852	345.000
221.281	125.475	345.000
79.311	294.521	346.000
78.831	294.205	346.000
155.212	361.889	347.000
154.638	362.073	347.000
136.411	157.077	348.000
136.628	157.023	348.000
136.895	154.708	348.000
135.890	154.831	348.000
135.211	156.969	348.000
134.337	157.801	348.000
133.894	158.672	348.000
133.158	158.910	348.000
133.268	158.994	348.000
132.609	156.757	348.000
133.784	156.701	348.000
134.155	158.186	348.000
433.317	141.819	349.000
433.017	141.967	349.000
443.255	107.246	350.000
442.173	106.891	350.000
442.418	107.538	350.000
443.762	108.317	350.000
445.099	108.228	350.000
445.772	107.683	350.000
444.711	107.609	350.000
443.964	108.729	350.000
444.714	109.070	350.000
12.085	288.024	351.000
10.265	288.981	351.000
10.764	287.750	351.000
81.038	352.601	352.000
81.443	352.849	352.000
80.765	352.769	352.000
290.019	78.571	353.000
291.584	79.004	353.000
291.931	79.508	353.000
292.155	80.031	353.000
292.064	79.692	353.000
291.128	78.570	353.000
290.093	78.869	353.000
290.889	78.717	353.000
109.820	343.041	354.000
107.897	342.004	354.000
431.404	306.754	355.000
431.436	307.033	355.000
267.562	55.391	356.000
268.854	55.282	356.000
-4.412	277.286	357.000
-2.226	274.606	357.000
-2.017	274.757	357.000
-1.145	277.357	357.000
111.884	276.978	358.000
112.868	276.941	358.000
112.904	276.162	358.000
177.957	246.385	359.000
176.930	246.519	359.000
393.715	144.049	360.000
392.655	144.601	360.000
79.482	371.387	361.000
76.630	372.277	361.000
74.600	373.505	361.000
73.998	373.064	361.000
75.512	373.093	361.000
76.476	375.912	361.000
74.162	375.779	361.000
175.915	156.443	362.000
175.178	155.779	362.000
220.773	125.388	363.000
220.876	125.535	363.000
468.938	337.308	364.000
467.629	337.258	364.000
250.405	71.985	365.000
251.492	71.258	365.000
252.210	69.807	365.000
252.503	68.099	365.000
251.641	67.489	365.000
107.781	417.731	366.000
109.153	419.705	366.000
108.106	419.852	366.000
196.026	234.240	367.000
195.257	234.081	367.000
434.471	142.331	368.000
433.796	144.208	368.000
434.524	145.411	368.000
434.688	145.690	368.000
435.581	145.564	368.000
435.833	145.069	368.000
82.806	339.093	369.000
83.072	338.054	369.000
82.203	337.708	369.000
82.099	339.177	369.000
80.822	339.277	369.000
78.879	339.833	369.000
75.973	340.210	369.000
76.861	337.001	369.000
75.378	337.152	369.000
75.780	337.074	369.000
74.892	338.014	369.000
74.597	338.281	369.000
109.414	340.279	370.000
107.955	340.767	370.000
174.735	247.263	371.000
175.128	247.125	371.000
174.837	247.256	371.000
174.213	247.642	371.000
174.388	248.049	371.000
174.018	247.468	371.000
459.762	282.592	372.000
460.184	282.166	372.000
350.941	92.601	373.000
351.133	92.109	373.000
352.740	91.209	373.000
350.569	89.957	373.000
484.328	162.770	374.000
483.724	162.657	374.000
482.480	162.322	374.000
524.221	158.981	375.000
523.648	160.429	375.000
522.690	161.402	375.000
523.027	162.424	375.000
524.510	163.300	375.000
523.346	163.054	375.000
525.214	162.646	375.000
111.165	276.881	376.000
107.781	277.114	376.000
107.854	277.778	376.000
108.685	276.794	376.000
108.176	276.388	376.000
107.543	277.849	376.000
108.586	277.658	376.000
108.141	277.529	376.000
108.892	276.816	376.000
109.828	276.458	376.000
109.377	277.321	376.000
107.473	278.121	376.000
331.766	332.677	377.000
331.660	332.875	377.000
332.639	333.247	377.000
331.921	333.656	377.000
327.225	292.729	378.000
326.639	293.896	378.000
324.992	295.491	378.000
324.788	295.717	378.000
377.173	134.354	379.000
376.908	134.824	379.000
271.040	17.599	380.000
271.476	17.877	380.000
270.974	17.126	380.000
272.635	18.841	380.000
270.926	19.645	380.000
89.785	399.420	381.000
89.871	398.479	381.000
89.949	397.510	381.000
88.973	397.883	381.000
88.388	397.455	381.000
294.382	204.883	382.000
294.079	205.523	382.000
293.955	205.606	382.000
294.347	205.339	382.000
294.378	205.167	382.000
293.348	205.472	382.000
294.176	205.081	382.000
294.348	205.492	382.000
293.478	205.655	382.000
294.060	207.961	382.000
293.723	207.219	382.000
293.552	207.131	382.000
293.213	206.800	382.000
364.325	121.466	383.000
365.085	120.888	383.000
499.942	224.692	384.000
501.092	225.005	384.000
-4.644	275.375	385.000
-4.373	276.522	385.000
-5.418	275.166	385.000
-4.453	272.781	385.000
-4.956	272.010	385.000
-7.005	272.382	385.000
45.468	245.926	386.000
45.033	245.343	386.000
45.801	245.649	386.000
45.711	245.775	386.000
46.029	245.614	386.000
192.628	45.275	387.000
192.712	45.146	387.000
408.053	129.947	388.000
405.552	129.860	388.000
40.600	289.154	389.000
41.408	290.454	389.000
134.767	121.401	390.000
134.450	120.584	390.000
136.148	119.831	390.000
136.776	121.250	390.000
137.565	121.238	390.000
136.172	121.942	390.000
136.861	123.982	390.000
454.487	361.403	391.000
453.599	361.208	391.000
220.546	124.938	392.000
220.788	125.622	392.000
465.203	335.865	393.000
464.717	336.861	393.000
351.006	88.906	394.000
351.372	85.956	394.000
351.738	86.206	394.000
352.432	86.435	394.000
352.423	88.202	394.000
352.287	88.661	394.000
353.098	88.960	394.000
443.645	108.019	395.000
444.062	109.194	395.000
107.982	417.289	396.000
107.446	418.715	396.000
20.438	301.175	397.000
21.214	301.846	397.000
20.280	301.315	397.000
37.317	216.464	398.000
37.230	215.818	398.000
2.046	262.912	399.000
2.739	262.175	399.000
120.747	282.119	400.000
119.976	282.061	400.000
120.538	282.831	400.000
121.415	283.250	400.000
271.101	18.933	401.000
271.599	18.362	401.000
271.804	19.039	401.000
110.237	341.032	402.000
110.994	338.884	402.000
165.114	204.906	403.000
164.029	203.587	403.000
237.991	156.889	404.000
238.530	155.986	404.000
430.535	310.146	405.000
432.496	311.376	405.000
404.058	54.027	406.000
405.084	52.353	406.000
151.302	159.216	407.000
151.170	159.559	407.000
151.175	159.578	407.000
150.933	158.536	407.000
150.967	157.834	407.000
151.485	157.458	407.000
153.332	157.044	407.000
155.102	156.458	407.000
156.484	158.078	407.000
155.901	156.973	407.000
155.685	156.656	407.000
153.833	156.344	407.000
153.444	155.611	407.000
153.530	156.322	407.000
153.090	156.070	407.000
154.914	156.795	407.000
155.761	157.875	407.000
154.557	157.853	407.000
153.379	157.079	407.000
152.338	157.436	407.000
151.120	156.253	407.000
150.596	155.865	407.000
385.321	240.750	408.000
385.015	239.859	408.000
384.180	239.022	408.000
384.370	238.619	408.000
383.338	236.963	408.000
382.049	237.577	408.000
380.100	237.213	408.000
480.008	222.736	409.000
480.553	222.886	409.000
480.322	223.186	409.000
480.302	223.131	409.000
481.407	222.895	409.000
482.812	222.851	409.000
482.812	222.104	409.000
480.605	224.631	409.000
479.914	224.398	409.000
480.087	224.533	409.000
407.405	130.315	410.000
407.771	132.455	410.000
406.057	131.949	410.000
103.073	287.165	411.000
102.543	285.862	411.000
103.195	286.588	411.000
255.014	319.305	412.000
254.733	317.748	412.000
-5.303	278.844	413.000
-5.902	277.995	413.000
-5.730	276.013	413.000
-8.199	275.307	413.000
-9.955	272.178	413.000
-10.596	272.652	413.000
-11.298	270.987	413.000
-10.750	269.105	413.000
-9.797	270.514	413.000
-10.820	270.135	413.000
164.255	205.367	414.000
163.946	204.099	414.000
367.627	114.665	415.000
370.336	112.850	415.000
370.153	112.977	415.000
370.204	114.039	415.000
481.796	177.995	416.000
481.966	177.228	416.000
381.305	49.073	417.000
381.360	49.204	417.000
380.970	49.610	417.000
380.633	50.488	417.000
381.616	50.154	417.000
467.171	112.558	418.000
466.432	112.822	418.000
36.699	395.936	419.000
35.618	395.863	419.000
332.744	334.594	420.000
332.141	333.846	420.000
332.595	331.127	420.000
423.176	255.866	421.000
423.202	254.490	421.000
426.236	255.171	421.000
427.527	256.579	421.000
426.362	255.762	421.000
423.266	255.499	421.000
422.627	255.418	421.000
497.617	222.514	422.000
498.179	222.618	422.000
126.464	163.252	423.000
126.293	163.346	423.000
126.071	164.340	423.000
128.661	163.327	423.000
129.012	162.912	423.000
249.788	67.487	424.000
249.975	68.124	424.000
251.287	67.300	424.000
251.849	66.808	424.000
251.613	66.362	424.000
354.789	90.443	425.000
354.987	91.028	425.000
173.241	246.647	426.000
174.293	248.399	426.000
273.771	18.680	427.000
272.951	18.796	427.000
272.132	18.403	427.000
271.730	18.593	427.000
467.047	113.116	428.000
466.818	114.708	428.000
467.299	114.607	428.000
467.621	115.885	428.000
467.991	116.286	428.000
468.721	117.330	428.000
35.333	396.249	429.000
34.292	396.278	429.000
397.175	450.604	430.000
397.011	449.894	430.000
398.172	450.423	430.000
397.695	451.759	430.000
436.742	143.925	431.000
437.161	145.257	431.000
435.208	146.853	431.000
435.565	146.150	431.000
435.246	146.449	431.000
435.219	145.279	431.000
73.302	298.174	432.000
75.236	299.102	432.000
292.426	207.168	433.000
293.494	206.864	433.000
294.957	206.645	433.000
295.282	205.151	433.000
243.137	152.161	434.000
244.225	153.064	434.000
517.534	370.121	435.000
517.791	368.498	435.000
520.011	367.504	435.000
519.847	366.511	435.000
519.354	367.533	435.000
518.880	367.300	435.000
518.932	365.566	435.000
371.473	114.517	436.000
372.560	114.195	436.000
374.861	114.189	436.000
374.116	113.583	436.000
372.758	113.730	436.000
111.800	416.411	437.000
112.299	417.331	437.000
113.877	418.821	437.000
115.512	419.051	437.000
114.730	419.341	437.000
114.505	418.078	437.000
24.171	240.603	438.000
24.465	240.872	438.000
404.760	133.447	439.000
405.913	133.008	439.000
406.270	133.728	439.000
405.976	132.732	439.000
405.971	131.884	439.000
135.622	123.546	440.000
135.737	125.514	440.000
167.857	120.112	441.000
166.521	122.172	441.000
164.865	122.346	441.000
163.895	124.211	441.000
234.890	70.279	442.000
233.808	69.509	442.000
233.712	70.519	442.000
233.711	70.921	442.000
233.379	70.855	442.000
233.377	71.135	442.000
233.242	71.024	442.000
233.129	71.387	442.000
233.134	71.143	442.000
233.372	71.156	442.000
353.900	127.844	443.000
355.638	125.631	443.000
354.985	125.185	443.000
353.235	124.215	443.000
355.549	91.360	444.000
355.281	92.354	444.000
550.369	202.808	445.000
550.700	203.311	445.000
550.088	203.017	445.000
549.883	202.832	445.000
550.693	202.547	445.000
175.818	183.422	446.000
175.184	181.416	446.000
175.919	181.255	446.000
175.024	181.641	446.000
175.612	182.617	446.000
175.639	182.522	446.000
175.969	181.387	446.000
77.859	301.810	447.000
78.326	302.076	447.000
398.065	451.405	448.000
396.485	450.671	448.000
395.111	450.221	448.000
395.433	448.665	448.000
396.522	448.748	448.000
395.925	448.605	448.000
396.393	447.880	448.000
169.394	106.366	449.000
167.993	104.935	449.000
166.369	106.142	449.000
165.750	106.434	449.000
166.662	106.559	449.000
166.751	106.761	449.000
165.201	107.040	449.000
163.618	106.463	449.000
163.750	106.543	449.000
162.294	105.002	449.000
161.423	104.140	449.000
161.609	104.324	449.000
163.833	103.397	449.000
271.443	18.050	450.000
271.140	18.601	450.000
271.458	17.888	450.000
273.083	18.681	450.000
271.912	19.108	450.000
272.819	17.113	450.000
326.109	-26.489	451.000
325.043	-26.701	451.000
324.981	-26.972	451.000
8.609	285.990	452.000
8.369	286.865	452.000
7.496	287.381	452.000
7.406	287.562	452.000
140.825	130.482	453.000
139.980	128.570	453.000
141.363	129.994	453.000
140.819	132.392	453.000
141.386	134.412	453.000
141.236	134.846	453.000
140.364	135.086	453.000
140.942	133.858	453.000
141.326	133.316	453.000
142.304	134.362	453.000
454.765	358.884	454.000
454.566	358.656	454.000
256.092	95.509	455.000
256.524	98.257	455.000
257.281	97.816	455.000
257.634	97.223	455.000
257.492	98.896	455.000
256.505	99.149	455.000
257.758	101.052	455.000
257.102	101.738	455.000
257.207	101.547	455.000
258.738	100.585	455.000
259.495	101.817	455.000
37.752	395.877	456.000
35.793	396.408	456.000
36.307	395.675	456.000
433.079	144.571	457.000
431.479	143.076	457.000
-9.434	270.881	458.000
-8.368	272.664	458.000
-6.529	270.512	458.000
-6.401	267.320	458.000
101.272	286.120	459.000
101.539	286.074	459.000
277.665	307.669	460.000
277.633	307.926	460.000
132.141	163.979	461.000
132.251	164.879	461.000
131.552	163.918	461.000
130.777	165.041	461.000
131.145	164.453	461.000
131.615	164.026	461.000
131.956	163.031	461.000
132.756	163.111	461.000
445.898	237.715	462.000
446.217	237.170	462.000
281.390	13.265	463.000
281.427	13.519	463.000
281.532	13.171	463.000
281.151	13.126	463.000
74.769	335.143	464.000
75.554	334.518	464.000
74.033	319.016	465.000
74.405	319.034	465.000
[truncated: 29,178 more rows]
