# Supplementary material for: The transpeptidase PBP2 governs initial localization and activity of the major cell-wall synthesis machinery in E. coli
Source: eLife. 2020 Feb 20;9:e50629. doi: 10.7554/eLife.50629 (PMC7089770; doi:10.7554/eLife.50629)
Supplement: Source data 1. [file elife-50629-data1.zip › data/fast/PAmCherry/WTFRAP10min_1.txt]

X Y ID
13.699	349.288	1.000
15.048	347.663	1.000
15.751	348.946	1.000
49.193	332.178	2.000
50.712	332.568	2.000
147.348	356.705	3.000
146.304	356.944	3.000
147.552	355.968	3.000
146.627	356.591	3.000
145.933	357.407	3.000
418.288	406.153	4.000
417.177	406.455	4.000
416.314	405.878	4.000
416.583	405.425	4.000
417.217	406.153	4.000
417.997	407.269	4.000
419.120	407.536	4.000
418.118	405.011	4.000
417.507	406.069	4.000
417.360	405.377	4.000
415.628	405.502	4.000
415.228	405.627	4.000
414.627	407.023	4.000
415.594	408.131	4.000
416.481	408.054	4.000
416.814	406.916	4.000
416.945	406.947	4.000
418.071	406.831	4.000
417.705	408.108	4.000
418.163	408.540	4.000
418.347	408.528	4.000
418.506	409.276	4.000
45.696	285.823	5.000
45.345	285.766	5.000
45.592	286.880	5.000
46.190	286.928	5.000
46.157	286.157	5.000
45.817	286.964	5.000
45.705	286.294	5.000
45.429	285.951	5.000
45.597	284.184	5.000
46.516	283.992	5.000
241.845	325.814	6.000
241.915	325.714	6.000
164.223	282.575	7.000
161.546	282.611	7.000
161.416	281.181	7.000
160.574	281.920	7.000
160.603	281.439	7.000
307.960	313.402	8.000
308.827	314.259	8.000
308.860	314.903	8.000
201.002	273.054	9.000
201.292	272.114	9.000
200.376	271.407	9.000
198.468	272.767	9.000
18.192	216.203	10.000
19.522	216.331	10.000
21.352	215.425	10.000
25.971	216.470	10.000
26.337	217.318	10.000
26.397	217.396	10.000
25.018	216.989	10.000
439.767	330.391	11.000
438.963	329.929	11.000
440.090	330.080	11.000
439.375	329.959	11.000
440.617	331.708	11.000
442.149	331.913	11.000
441.618	329.705	11.000
440.585	327.909	11.000
377.228	309.975	12.000
376.365	307.889	12.000
255.992	263.570	13.000
256.870	263.969	13.000
257.613	262.968	13.000
258.802	261.989	13.000
258.148	262.135	13.000
258.937	261.346	13.000
259.113	261.909	13.000
213.229	184.242	14.000
215.606	182.632	14.000
214.896	182.335	14.000
215.674	177.742	14.000
302.707	203.345	15.000
303.927	200.682	15.000
303.387	201.845	15.000
346.897	203.553	16.000
346.563	203.462	16.000
346.398	203.797	16.000
346.319	203.645	16.000
346.639	203.784	16.000
346.571	203.597	16.000
346.846	203.863	16.000
346.418	204.145	16.000
478.602	215.070	17.000
480.264	214.808	17.000
199.841	137.699	18.000
200.513	136.478	18.000
200.384	136.427	18.000
200.980	136.316	18.000
370.559	152.924	19.000
371.523	152.791	19.000
371.143	154.445	19.000
370.604	153.004	19.000
368.523	154.471	19.000
367.230	154.221	19.000
366.900	153.892	19.000
213.867	100.561	20.000
214.144	100.682	20.000
213.975	100.771	20.000
214.108	100.915	20.000
214.266	101.337	20.000
214.363	100.525	20.000
49.408	350.500	21.000
50.486	350.434	21.000
284.855	361.968	22.000
283.150	359.955	22.000
282.855	359.863	22.000
284.096	358.629	22.000
131.913	317.994	23.000
131.063	315.720	23.000
365.347	329.637	24.000
367.141	330.251	24.000
305.869	303.150	25.000
305.747	303.382	25.000
127.246	252.643	26.000
127.294	253.283	26.000
126.783	252.836	26.000
126.255	254.017	26.000
126.740	253.634	26.000
126.276	253.699	26.000
171.645	174.128	27.000
172.421	173.325	27.000
173.044	171.581	27.000
172.203	170.854	27.000
174.718	172.059	27.000
174.154	173.161	27.000
172.445	173.505	27.000
172.140	173.627	27.000
171.933	171.392	27.000
172.914	170.410	27.000
171.407	171.541	27.000
172.449	172.493	27.000
173.505	174.649	27.000
174.830	172.669	27.000
173.686	173.706	27.000
171.968	172.796	27.000
473.319	142.724	28.000
472.527	143.702	28.000
318.486	384.517	29.000
318.488	384.301	29.000
287.167	242.968	30.000
286.585	244.404	30.000
285.118	243.665	30.000
284.138	244.119	30.000
366.903	166.644	31.000
366.728	167.122	31.000
365.763	166.488	31.000
366.101	166.092	31.000
366.674	166.654	31.000
366.536	166.073	31.000
366.270	166.534	31.000
366.776	166.750	31.000
421.218	141.343	32.000
422.808	139.778	32.000
423.391	141.261	32.000
420.679	141.647	32.000
421.817	141.388	32.000
422.396	141.190	32.000
421.155	140.330	32.000
422.024	140.574	32.000
422.755	139.976	32.000
420.517	141.373	32.000
420.441	142.187	32.000
420.751	142.026	32.000
143.304	392.007	33.000
142.565	392.241	33.000
142.853	392.456	33.000
144.004	394.077	33.000
144.028	393.685	33.000
143.806	392.966	33.000
144.281	392.453	33.000
145.769	393.938	33.000
275.869	414.321	34.000
276.399	414.846	34.000
309.871	406.541	35.000
310.234	405.464	35.000
51.456	330.678	36.000
52.103	330.890	36.000
51.870	331.434	36.000
203.224	352.966	37.000
202.554	353.063	37.000
203.232	352.445	37.000
200.564	291.983	38.000
200.132	291.276	38.000
200.307	291.551	38.000
200.295	292.050	38.000
200.102	291.648	38.000
200.795	292.019	38.000
199.831	291.634	38.000
197.355	292.048	38.000
229.608	191.900	39.000
229.138	191.435	39.000
250.229	396.019	40.000
249.602	396.367	40.000
249.294	396.593	40.000
261.350	393.485	41.000
261.650	394.906	41.000
28.844	150.306	42.000
29.182	150.562	42.000
318.573	383.615	43.000
319.653	383.640	43.000
268.819	319.877	44.000
268.851	320.653	44.000
397.597	347.408	45.000
395.391	348.412	45.000
394.368	348.145	45.000
376.265	308.773	46.000
375.991	309.009	46.000
190.669	241.745	47.000
191.608	242.789	47.000
266.871	229.088	48.000
264.624	228.899	48.000
266.345	228.360	48.000
267.083	229.448	48.000
266.527	229.575	48.000
265.949	230.019	48.000
265.179	229.332	48.000
264.193	229.425	48.000
263.826	232.357	48.000
265.082	232.144	48.000
265.499	233.166	48.000
267.026	233.251	48.000
267.393	232.611	48.000
266.691	233.097	48.000
267.284	232.992	48.000
266.963	233.987	48.000
265.729	235.921	48.000
267.065	237.274	48.000
266.058	237.330	48.000
266.169	237.633	48.000
266.401	236.899	48.000
266.013	237.134	48.000
265.190	236.600	48.000
264.489	237.099	48.000
265.657	235.941	48.000
267.115	234.182	48.000
267.894	233.251	48.000
269.047	233.207	48.000
215.523	176.197	49.000
215.216	175.732	49.000
201.408	135.388	50.000
200.320	135.200	50.000
199.521	134.790	50.000
120.089	355.036	51.000
120.510	355.002	51.000
118.124	354.718	51.000
147.910	357.363	52.000
149.206	355.901	52.000
196.574	275.101	53.000
198.735	274.452	53.000
354.831	302.743	54.000
354.507	303.599	54.000
353.666	304.292	54.000
17.631	187.884	55.000
18.645	188.680	55.000
19.001	189.053	55.000
18.546	188.128	55.000
18.733	188.788	55.000
19.237	190.836	55.000
19.113	190.837	55.000
18.957	191.909	55.000
206.172	168.189	56.000
206.149	168.658	56.000
206.764	168.024	56.000
275.177	418.875	57.000
274.532	419.134	57.000
274.152	418.398	57.000
333.932	404.235	58.000
334.561	402.946	58.000
335.451	402.815	58.000
3.950	311.528	59.000
3.841	311.475	59.000
3.808	311.271	59.000
3.560	311.797	59.000
3.272	311.246	59.000
3.599	311.644	59.000
3.156	311.290	59.000
3.280	311.619	59.000
3.378	311.050	59.000
3.558	311.257	59.000
3.441	311.441	59.000
3.461	311.272	59.000
3.022	311.240	59.000
3.430	311.302	59.000
4.277	311.630	59.000
3.447	311.550	59.000
435.928	308.268	60.000
434.915	309.362	60.000
217.497	215.482	61.000
218.228	215.067	61.000
179.487	181.097	62.000
179.646	180.349	62.000
178.527	180.193	62.000
178.174	180.099	62.000
330.912	146.697	63.000
332.028	146.075	63.000
214.377	100.522	64.000
214.506	100.724	64.000
214.768	100.495	64.000
213.992	100.856	64.000
214.520	100.964	64.000
214.720	100.876	64.000
214.462	100.839	64.000
387.709	394.121	65.000
386.527	394.806	65.000
376.626	310.839	66.000
376.221	310.998	66.000
64.862	211.708	67.000
64.217	209.979	67.000
63.697	209.183	67.000
67.087	209.426	67.000
68.227	209.582	67.000
68.654	209.303	67.000
68.256	209.289	67.000
67.927	209.109	67.000
67.148	209.080	67.000
68.750	208.660	67.000
195.347	192.261	68.000
195.999	192.648	68.000
199.295	274.718	69.000
197.904	274.246	69.000
441.625	331.761	70.000
439.515	331.823	70.000
255.936	261.750	71.000
254.612	260.256	71.000
132.054	106.862	72.000
131.890	105.448	72.000
131.038	104.226	72.000
128.352	104.347	72.000
126.580	103.412	72.000
127.028	105.152	72.000
126.510	106.991	72.000
261.733	394.895	73.000
261.673	394.850	73.000
284.425	244.229	74.000
285.822	244.672	74.000
287.264	243.600	74.000
286.553	241.408	74.000
286.155	240.887	74.000
284.351	240.480	74.000
111.941	157.413	75.000
111.591	157.684	75.000
111.761	157.627	75.000
112.158	157.404	75.000
111.799	157.603	75.000
474.467	231.886	76.000
474.921	232.655	76.000
396.040	347.402	77.000
395.834	347.613	77.000
395.641	347.674	77.000
395.199	348.444	77.000
394.715	348.681	77.000
126.115	253.463	78.000
126.476	253.241	78.000
126.518	253.828	78.000
375.320	312.389	79.000
376.123	311.858	79.000
40.425	130.667	80.000
40.450	129.214	80.000
43.646	128.417	80.000
45.909	126.940	80.000
44.616	125.941	80.000
43.879	125.361	80.000
45.642	125.258	80.000
10.766	302.365	81.000
11.007	302.519	81.000
391.550	392.662	82.000
390.919	392.286	82.000
388.519	392.321	82.000
388.319	391.833	82.000
104.627	169.968	83.000
104.696	169.446	83.000
104.428	169.308	83.000
104.259	170.031	83.000
104.438	172.314	83.000
146.894	393.501	84.000
148.822	392.298	84.000
303.946	419.098	85.000
304.932	417.653	85.000
304.793	417.744	85.000
304.501	417.909	85.000
303.607	416.615	85.000
202.737	351.784	86.000
202.151	351.840	86.000
131.429	315.153	87.000
132.399	315.033	87.000
133.189	314.939	87.000
82.641	283.166	88.000
83.374	284.160	88.000
84.488	284.313	88.000
84.520	284.272	88.000
83.069	283.045	88.000
84.311	282.849	88.000
84.165	283.526	88.000
83.153	282.934	88.000
82.460	284.199	88.000
83.365	284.641	88.000
84.133	285.275	88.000
83.999	284.909	88.000
84.348	285.647	88.000
347.038	203.959	89.000
346.938	203.898	89.000
346.956	203.295	89.000
363.681	185.197	90.000
362.860	185.038	90.000
362.916	184.720	90.000
362.554	183.998	90.000
362.720	185.459	90.000
362.226	185.795	90.000
474.374	146.021	91.000
472.466	145.431	91.000
71.582	307.412	92.000
72.269	307.721	92.000
71.508	307.878	92.000
169.997	311.004	93.000
172.236	309.812	93.000
173.623	311.067	93.000
436.084	309.129	94.000
435.909	308.930	94.000
437.287	309.864	94.000
436.614	309.362	94.000
437.356	307.535	94.000
438.565	309.405	94.000
438.613	310.777	94.000
161.873	224.322	95.000
161.634	224.779	95.000
161.581	225.044	95.000
147.885	209.003	96.000
147.929	209.644	96.000
365.942	166.160	97.000
365.937	166.080	97.000
98.420	316.164	98.000
99.008	316.416	98.000
147.599	269.865	99.000
150.034	269.700	99.000
194.985	137.723	100.000
194.116	137.825	100.000
214.518	100.507	101.000
214.322	100.817	101.000
214.821	100.529	101.000
214.276	101.158	101.000
241.647	425.512	102.000
242.546	422.677	102.000
242.980	423.406	102.000
372.667	400.455	103.000
373.083	402.101	103.000
375.080	402.077	103.000
377.036	404.796	103.000
376.498	404.036	103.000
316.568	290.799	104.000
316.548	291.253	104.000
395.856	270.784	105.000
394.208	271.053	105.000
126.188	254.032	106.000
126.730	253.855	106.000
126.590	253.689	106.000
126.352	252.816	106.000
126.561	254.018	106.000
126.844	253.837	106.000
126.735	252.965	106.000
126.729	253.990	106.000
363.846	302.361	107.000
363.121	302.566	107.000
164.914	196.096	108.000
164.972	195.487	108.000
164.826	194.371	108.000
163.935	194.961	108.000
164.207	195.682	108.000
165.781	196.843	108.000
451.875	209.607	109.000
452.388	209.673	109.000
456.632	205.355	109.000
456.187	204.773	109.000
366.274	166.672	110.000
366.502	166.350	110.000
366.518	166.297	110.000
411.281	170.522	111.000
411.180	170.487	111.000
475.184	143.178	112.000
475.057	143.830	112.000
472.142	144.045	112.000
471.370	144.429	112.000
46.215	337.371	113.000
47.964	337.117	113.000
47.453	337.545	113.000
386.814	388.906	114.000
387.741	388.990	114.000
389.672	388.882	114.000
172.315	311.188	115.000
172.093	312.637	115.000
171.575	312.429	115.000
171.182	311.674	115.000
161.021	224.728	116.000
161.670	225.040	116.000
351.998	270.358	117.000
351.676	270.133	117.000
353.892	269.496	117.000
353.441	271.078	117.000
352.271	270.101	117.000
204.541	351.922	118.000
204.196	351.460	118.000
204.929	352.780	118.000
206.870	351.313	118.000
207.973	354.241	118.000
70.455	306.449	119.000
68.480	306.029	119.000
230.287	233.372	120.000
231.750	234.054	120.000
226.369	189.762	121.000
229.074	189.117	121.000
229.053	188.445	121.000
410.434	356.680	122.000
409.489	356.791	122.000
409.385	355.882	122.000
409.170	355.601	122.000
409.901	354.873	122.000
409.961	355.347	122.000
409.091	354.575	122.000
407.608	355.007	122.000
409.111	355.594	122.000
410.209	354.846	122.000
47.030	129.849	123.000
47.301	126.448	123.000
48.176	125.893	123.000
47.094	125.949	123.000
17.919	192.624	124.000
16.858	193.177	124.000
182.035	178.782	125.000
182.741	178.271	125.000
183.134	177.736	125.000
182.458	177.024	125.000
182.165	176.644	125.000
182.320	176.740	125.000
181.472	177.075	125.000
181.525	176.998	125.000
181.617	177.321	125.000
181.689	177.954	125.000
182.380	178.620	125.000
182.991	179.571	125.000
182.864	180.487	125.000
183.233	180.036	125.000
218.295	182.129	126.000
217.178	181.309	126.000
214.705	100.611	127.000
214.557	101.095	127.000
214.734	100.707	127.000
234.592	396.719	128.000
237.071	397.780	128.000
236.575	397.845	128.000
396.120	345.465	129.000
396.873	345.545	129.000
144.799	269.518	130.000
143.145	270.404	130.000
141.857	272.455	130.000
440.680	307.429	131.000
438.319	306.334	131.000
161.723	225.090	132.000
161.227	225.205	132.000
161.346	225.017	132.000
162.159	225.256	132.000
376.521	205.342	133.000
376.765	205.079	133.000
155.891	144.226	134.000
154.878	143.682	134.000
333.059	188.043	135.000
332.485	191.810	135.000
332.444	191.818	135.000
373.099	404.911	136.000
373.770	403.855	136.000
376.038	403.370	136.000
391.000	389.195	137.000
390.438	389.622	137.000
393.553	389.713	137.000
393.379	389.262	137.000
414.045	330.646	138.000
412.899	330.484	138.000
413.128	329.941	138.000
334.048	143.172	139.000
330.909	142.766	139.000
329.797	304.521	140.000
328.300	304.561	140.000
326.928	303.267	140.000
217.265	183.714	141.000
217.224	184.197	141.000
215.465	184.266	141.000
138.488	393.361	142.000
137.612	393.676	142.000
137.730	394.261	142.000
402.071	418.296	143.000
401.882	418.265	143.000
401.949	418.175	143.000
401.963	418.968	143.000
221.571	291.067	144.000
222.082	291.134	144.000
417.785	343.012	145.000
416.378	344.578	145.000
344.913	298.659	146.000
343.640	297.369	146.000
343.317	298.920	146.000
341.063	299.437	146.000
341.266	297.535	146.000
48.173	335.921	147.000
48.197	337.008	147.000
3.030	310.959	148.000
3.944	310.840	148.000
210.737	353.409	149.000
209.986	351.489	149.000
396.511	345.986	150.000
395.047	345.398	150.000
394.933	343.337	150.000
394.784	342.832	150.000
263.164	304.669	151.000
263.420	303.902	151.000
192.524	246.157	152.000
192.123	246.960	152.000
67.440	208.452	153.000
67.161	208.226	153.000
65.755	207.996	153.000
62.707	208.491	153.000
60.663	209.210	153.000
57.659	210.070	153.000
345.747	203.785	154.000
346.623	204.303	154.000
108.426	355.135	155.000
107.817	354.126	155.000
107.469	354.666	155.000
114.116	233.665	156.000
114.339	234.001	156.000
112.912	234.008	156.000
111.644	157.250	157.000
111.740	157.890	157.000
110.962	157.231	157.000
111.990	156.247	157.000
358.657	368.408	158.000
361.236	367.990	158.000
362.273	368.105	158.000
361.385	368.801	158.000
161.832	225.174	159.000
161.668	224.955	159.000
161.907	224.732	159.000
161.542	224.599	159.000
161.844	224.090	159.000
219.177	222.652	160.000
219.043	222.348	160.000
44.113	334.071	161.000
45.888	332.887	161.000
46.429	332.013	161.000
208.037	350.804	162.000
208.435	349.971	162.000
208.842	350.468	162.000
237.807	313.772	163.000
238.952	312.421	163.000
238.108	313.063	163.000
141.291	276.114	164.000
142.302	275.706	164.000
161.256	269.980	165.000
161.380	269.517	165.000
414.519	328.991	166.000
414.861	329.320	166.000
414.624	329.097	166.000
188.506	244.138	167.000
188.890	244.024	167.000
189.354	245.791	167.000
239.637	193.701	168.000
239.498	193.509	168.000
79.674	142.433	169.000
80.174	143.983	169.000
80.705	142.840	169.000
71.896	297.369	170.000
70.748	299.206	170.000
50.796	287.376	171.000
50.232	285.737	171.000
49.440	284.419	171.000
49.029	283.450	171.000
49.113	282.487	171.000
49.734	281.752	171.000
50.654	281.800	171.000
50.171	281.648	171.000
50.901	281.790	171.000
50.780	282.849	171.000
126.152	252.782	172.000
126.797	253.375	172.000
126.412	253.686	172.000
126.135	253.698	172.000
126.296	253.385	172.000
126.589	253.626	172.000
126.834	253.732	172.000
126.388	253.657	172.000
126.522	253.210	172.000
188.891	213.844	173.000
188.296	215.231	173.000
398.077	269.741	174.000
398.183	269.273	174.000
108.719	350.197	175.000
109.192	350.627	175.000
59.964	311.487	176.000
60.665	307.086	176.000
221.657	258.689	177.000
222.505	259.704	177.000
79.752	207.858	178.000
79.983	208.004	178.000
79.440	208.934	178.000
285.263	235.579	179.000
289.007	235.303	179.000
216.513	186.734	180.000
215.565	188.130	180.000
215.072	188.469	180.000
214.750	188.055	180.000
215.879	189.453	180.000
-20.359	357.929	181.000
-21.118	357.726	181.000
350.382	269.203	182.000
351.559	268.786	182.000
111.960	157.472	183.000
111.575	157.347	183.000
409.466	357.187	184.000
408.974	356.907	184.000
410.424	356.931	184.000
54.719	210.632	185.000
55.027	208.173	185.000
161.648	224.470	186.000
162.097	224.434	186.000
162.306	224.781	186.000
162.353	224.869	186.000
162.155	224.701	186.000
135.698	391.875	187.000
136.300	391.398	187.000
362.699	363.855	188.000
363.770	364.442	188.000
363.115	364.344	188.000
362.020	365.117	188.000
358.689	366.328	188.000
360.352	367.481	188.000
360.792	368.680	188.000
113.823	232.397	189.000
114.608	233.376	189.000
114.149	233.253	189.000
113.722	233.803	189.000
113.695	233.871	189.000
113.801	233.789	189.000
113.623	233.645	189.000
113.620	234.470	189.000
80.744	139.841	190.000
79.793	141.129	190.000
79.624	140.434	190.000
334.459	190.899	191.000
334.769	191.398	191.000
333.847	190.720	191.000
106.958	262.497	192.000
106.968	264.348	192.000
107.033	264.070	192.000
107.896	265.163	192.000
38.223	216.385	193.000
39.359	216.250	193.000
39.722	215.709	193.000
39.873	216.793	193.000
38.972	217.007	193.000
39.319	217.211	193.000
39.849	217.399	193.000
38.721	216.331	193.000
346.658	145.485	194.000
347.554	146.725	194.000
418.923	331.073	195.000
418.872	334.466	195.000
53.498	208.498	196.000
52.693	207.643	196.000
53.720	206.944	196.000
481.646	197.595	197.000
480.892	198.276	197.000
479.792	198.079	197.000
479.847	199.157	197.000
3.585	311.924	198.000
3.161	311.702	198.000
68.891	310.507	199.000
70.299	309.682	199.000
409.587	355.048	200.000
409.455	356.123	200.000
184.956	212.529	201.000
186.216	212.746	201.000
112.040	157.425	202.000
111.453	157.049	202.000
111.121	156.882	202.000
11.580	352.181	203.000
10.115	351.601	203.000
348.700	268.002	204.000
353.137	267.573	204.000
352.292	265.916	204.000
371.068	247.829	205.000
371.874	247.229	205.000
74.678	127.757	206.000
75.606	128.491	206.000
76.793	128.940	206.000
77.952	125.766	206.000
12.298	364.901	207.000
11.187	366.397	207.000
367.806	303.235	208.000
368.396	304.719	208.000
163.203	223.686	209.000
163.946	222.828	209.000
135.163	391.175	210.000
135.398	391.757	210.000
68.469	308.795	211.000
67.214	308.384	211.000
426.101	394.797	212.000
427.190	394.688	212.000
238.188	307.333	213.000
238.271	306.348	213.000
187.732	214.163	214.000
187.655	214.320	214.000
188.414	215.266	214.000
187.488	215.342	214.000
223.956	207.049	215.000
223.879	208.130	215.000
309.669	189.243	216.000
309.852	189.001	216.000
126.055	253.404	217.000
126.752	253.570	217.000
214.339	101.153	218.000
214.435	100.645	218.000
214.186	101.040	218.000
214.675	100.891	218.000
214.559	100.718	218.000
214.675	100.628	218.000
214.166	100.998	218.000
214.200	100.721	218.000
214.853	100.833	218.000
214.471	101.078	218.000
214.517	101.021	218.000
214.812	101.562	218.000
214.833	100.741	218.000
214.766	100.853	218.000
214.427	100.910	218.000
214.578	101.249	218.000
214.975	101.397	218.000
214.233	100.362	218.000
214.455	100.747	218.000
215.160	100.769	218.000
214.453	101.402	218.000
214.793	101.535	218.000
395.327	346.111	219.000
394.532	346.211	219.000
392.589	345.795	219.000
392.085	345.783	219.000
393.815	344.204	219.000
393.959	344.754	219.000
394.700	345.851	219.000
394.560	345.505	219.000
353.575	304.538	220.000
352.770	303.313	220.000
353.105	303.859	220.000
353.266	303.009	220.000
353.179	302.645	220.000
352.378	302.364	220.000
354.031	302.871	220.000
351.943	302.487	220.000
217.795	188.677	221.000
215.731	189.192	221.000
216.089	187.914	221.000
217.971	186.736	221.000
217.827	185.633	221.000
218.562	185.916	221.000
217.225	186.151	221.000
216.976	186.432	221.000
216.787	185.405	221.000
217.451	185.067	221.000
217.294	185.558	221.000
217.386	186.285	221.000
218.629	185.145	221.000
218.112	185.393	221.000
218.095	184.822	221.000
217.129	184.731	221.000
2.881	312.343	222.000
3.442	311.648	222.000
3.313	312.058	222.000
3.330	311.866	222.000
3.694	312.323	222.000
3.479	312.115	222.000
3.181	312.206	222.000
3.314	312.114	222.000
418.176	335.347	223.000
418.307	336.080	223.000
418.490	336.673	223.000
417.164	336.814	223.000
417.951	336.735	223.000
416.276	338.017	223.000
350.799	159.233	224.000
349.347	159.176	224.000
349.190	160.967	224.000
349.746	162.766	224.000
348.700	162.290	224.000
349.866	161.902	224.000
349.972	162.637	224.000
349.316	162.282	224.000
350.017	162.395	224.000
351.038	163.233	224.000
351.298	164.048	224.000
351.376	164.300	224.000
350.750	163.340	224.000
350.807	163.937	224.000
409.619	355.682	225.000
409.033	358.207	225.000
407.851	358.088	225.000
409.290	358.127	225.000
410.590	360.232	225.000
410.192	360.585	225.000
410.525	360.534	225.000
410.598	358.635	225.000
410.437	359.846	225.000
410.606	360.877	225.000
409.881	360.519	225.000
410.247	360.526	225.000
411.162	360.781	225.000
192.346	287.138	226.000
191.682	285.189	226.000
193.449	285.109	226.000
193.613	286.148	226.000
193.205	285.674	226.000
195.107	285.433	226.000
194.907	286.304	226.000
481.337	201.371	227.000
481.860	201.267	227.000
481.615	201.633	227.000
481.164	200.970	227.000
480.254	200.495	227.000
480.870	199.960	227.000
480.251	201.298	227.000
480.521	202.538	227.000
266.144	414.503	228.000
265.175	414.266	228.000
68.539	308.505	229.000
69.711	307.424	229.000
69.355	308.109	229.000
70.778	307.498	229.000
70.496	307.500	229.000
69.062	306.280	229.000
70.697	306.070	229.000
70.975	306.489	229.000
71.601	306.543	229.000
72.077	308.278	229.000
107.532	314.812	230.000
107.178	316.411	230.000
108.270	316.136	230.000
107.256	313.842	230.000
380.498	145.450	231.000
379.931	144.256	231.000
380.989	144.017	231.000
380.166	143.744	231.000
380.350	141.312	231.000
380.245	142.360	231.000
380.100	142.774	231.000
379.740	142.617	231.000
64.284	337.266	232.000
65.403	337.357	232.000
65.743	337.376	232.000
67.267	337.038	232.000
66.207	336.820	232.000
66.239	335.146	232.000
63.735	335.110	232.000
61.836	335.066	232.000
60.700	334.609	232.000
363.622	364.821	233.000
364.016	364.722	233.000
362.634	364.541	233.000
361.138	365.445	233.000
362.939	366.197	233.000
364.964	365.046	233.000
363.983	363.649	233.000
362.266	362.248	233.000
114.032	233.720	234.000
112.932	235.456	234.000
112.285	235.871	234.000
111.562	235.366	234.000
111.726	233.611	234.000
53.828	205.323	235.000
54.159	204.415	235.000
188.830	217.184	236.000
189.504	216.890	236.000
189.349	218.378	236.000
189.717	218.188	236.000
189.661	220.747	236.000
188.898	221.727	236.000
335.276	193.163	237.000
334.913	194.151	237.000
336.959	383.193	238.000
337.490	382.787	238.000
214.450	100.815	239.000
214.343	100.961	239.000
214.603	101.025	239.000
159.725	312.275	240.000
159.320	314.513	240.000
330.548	303.657	241.000
332.451	302.464	241.000
351.881	302.483	242.000
352.610	303.176	242.000
352.554	304.648	242.000
351.798	304.803	242.000
351.025	306.835	242.000
349.065	307.363	242.000
334.913	192.239	243.000
335.106	192.797	243.000
451.414	181.997	244.000
453.057	180.973	244.000
452.166	180.241	244.000
440.881	165.620	245.000
440.741	167.291	245.000
440.836	167.516	245.000
439.369	167.147	245.000
106.512	315.248	246.000
105.314	315.627	246.000
126.915	253.748	247.000
126.077	253.650	247.000
126.365	253.299	247.000
464.854	237.167	248.000
465.263	235.604	248.000
13.083	345.452	249.000
13.606	346.506	249.000
10.959	347.813	249.000
13.656	347.589	249.000
12.884	347.609	249.000
11.089	346.806	249.000
163.287	226.227	250.000
161.870	227.442	250.000
405.818	135.903	251.000
407.975	137.560	251.000
408.765	138.783	251.000
-22.342	358.685	252.000
-21.261	357.561	252.000
-20.664	357.449	252.000
-20.973	356.595	252.000
-20.982	356.068	252.000
236.439	202.619	253.000
235.516	200.945	253.000
-61.091	396.854	254.000
-61.499	397.712	254.000
-61.618	397.806	254.000
-61.157	397.051	254.000
52.829	210.458	255.000
52.811	210.822	255.000
53.702	207.506	255.000
53.267	208.045	255.000
52.464	208.819	255.000
50.464	208.166	255.000
50.502	208.932	255.000
398.038	270.302	256.000
398.810	272.006	256.000
335.029	193.965	257.000
334.910	192.537	257.000
335.705	193.110	257.000
336.688	194.549	257.000
337.356	195.384	257.000
339.923	195.537	257.000
341.126	196.443	257.000
458.671	259.164	258.000
458.710	259.712	258.000
458.320	259.519	258.000
457.722	257.527	258.000
156.527	144.574	259.000
156.761	143.427	259.000
155.910	143.695	259.000
156.036	144.825	259.000
214.640	101.025	260.000
214.413	100.829	260.000
214.978	102.211	260.000
407.412	139.140	261.000
408.137	139.765	261.000
408.923	141.089	261.000
408.094	141.654	261.000
419.248	138.094	262.000
419.104	136.383	262.000
185.159	378.187	263.000
185.896	377.536	263.000
71.208	308.919	264.000
71.369	308.494	264.000
409.663	361.262	265.000
409.624	361.506	265.000
163.333	208.709	266.000
160.948	208.261	266.000
108.412	314.960	267.000
107.669	314.043	267.000
269.517	271.878	268.000
269.107	272.575	268.000
269.142	272.707	268.000
268.468	274.221	268.000
268.553	274.198	268.000
441.406	169.153	269.000
442.543	170.298	269.000
442.804	169.257	269.000
440.078	170.532	269.000
440.463	171.058	269.000
440.698	171.307	269.000
440.432	171.466	269.000
200.270	307.825	270.000
200.962	308.382	270.000
195.153	221.908	271.000
194.177	220.711	271.000
194.837	221.579	271.000
194.706	221.237	271.000
219.494	185.877	272.000
218.954	185.590	272.000
108.218	342.553	273.000
108.137	342.957	273.000
105.677	342.762	273.000
103.526	342.638	273.000
104.104	341.952	273.000
102.395	343.364	273.000
103.122	342.805	273.000
433.575	374.028	274.000
432.936	373.970	274.000
432.850	374.256	274.000
409.652	361.635	275.000
410.140	361.488	275.000
236.825	310.987	276.000
235.440	309.385	276.000
235.304	310.830	276.000
237.470	311.342	276.000
236.969	312.504	276.000
235.215	309.740	276.000
-61.207	397.127	277.000
-61.390	397.853	277.000
-61.036	395.874	277.000
-61.738	396.910	277.000
-61.563	397.673	277.000
10.623	353.564	278.000
11.801	356.032	278.000
11.319	356.409	278.000
77.043	208.045	279.000
75.278	208.095	279.000
76.372	207.333	279.000
75.828	207.705	279.000
77.840	207.200	279.000
77.856	207.448	279.000
77.404	208.449	279.000
226.630	209.398	280.000
225.408	209.158	280.000
379.243	143.738	281.000
377.887	140.680	281.000
188.196	280.803	282.000
186.286	281.430	282.000
185.581	279.984	282.000
187.039	279.813	282.000
188.669	277.432	282.000
432.187	204.196	283.000
431.817	205.243	283.000
214.787	101.081	284.000
214.431	101.114	284.000
214.725	101.956	284.000
214.193	101.398	284.000
149.158	365.820	285.000
150.490	368.618	285.000
340.213	359.452	286.000
340.473	358.646	286.000
340.163	359.429	286.000
340.589	359.164	286.000
23.554	219.494	287.000
23.634	217.574	287.000
268.840	365.880	288.000
268.797	366.053	288.000
153.714	331.891	289.000
153.868	331.868	289.000
154.651	331.790	289.000
153.881	332.011	289.000
155.239	332.157	289.000
155.811	331.626	289.000
154.805	331.762	289.000
154.503	331.754	289.000
154.557	331.844	289.000
155.055	332.718	289.000
433.160	373.881	290.000
433.284	373.643	290.000
321.359	301.769	291.000
321.666	303.236	291.000
321.983	303.630	291.000
321.671	302.770	291.000
226.506	212.676	292.000
228.028	213.372	292.000
227.492	213.686	292.000
411.740	142.536	293.000
410.137	141.945	293.000
52.617	209.087	294.000
55.331	209.478	294.000
56.677	210.705	294.000
55.591	210.131	294.000
252.170	263.742	295.000
252.380	264.438	295.000
62.377	181.047	296.000
62.813	181.175	296.000
62.443	181.179	296.000
62.567	181.595	296.000
62.577	181.626	296.000
62.271	181.417	296.000
62.690	181.421	296.000
62.538	181.568	296.000
62.464	181.551	296.000
62.451	181.218	296.000
62.871	181.152	296.000
62.432	181.570	296.000
62.405	181.536	296.000
62.480	181.500	296.000
396.536	218.278	297.000
396.653	220.692	297.000
394.515	221.259	297.000
256.997	120.104	298.000
257.267	120.970	298.000
256.924	120.971	298.000
257.432	120.345	298.000
430.982	203.997	299.000
431.306	204.095	299.000
440.355	170.957	300.000
440.874	171.388	300.000
440.463	170.552	300.000
440.553	171.004	300.000
440.411	171.345	300.000
440.300	171.486	300.000
441.114	171.488	300.000
440.242	171.194	300.000
407.869	360.041	301.000
408.127	358.950	301.000
407.900	358.958	301.000
407.224	359.699	301.000
408.677	360.319	301.000
409.905	360.956	301.000
-5.805	380.902	302.000
-5.598	380.609	302.000
-4.896	380.203	302.000
105.416	344.849	303.000
106.071	345.303	303.000
106.813	345.799	303.000
151.253	147.548	304.000
149.853	146.315	304.000
150.686	147.512	304.000
433.104	374.401	305.000
432.287	373.442	305.000
184.928	276.537	306.000
184.029	276.463	306.000
182.853	277.755	306.000
320.842	303.265	307.000
319.467	303.807	307.000
320.534	303.676	307.000
321.909	304.544	307.000
75.179	207.568	308.000
74.759	206.591	308.000
75.035	207.558	308.000
74.447	207.513	308.000
75.062	207.481	308.000
77.296	206.494	308.000
77.219	205.296	308.000
76.396	206.297	308.000
75.904	207.007	308.000
76.223	205.627	308.000
75.629	204.916	308.000
76.072	205.111	308.000
76.016	206.094	308.000
75.567	207.417	308.000
227.639	214.535	309.000
227.980	213.593	309.000
230.015	213.279	309.000
136.915	392.260	310.000
137.450	392.801	310.000
101.790	170.884	311.000
102.770	170.991	311.000
100.928	172.477	311.000
101.765	171.562	311.000
102.994	172.622	311.000
77.986	348.943	312.000
77.136	349.098	312.000
78.331	348.372	312.000
77.832	348.768	312.000
78.422	348.828	312.000
78.282	349.533	312.000
78.024	348.762	312.000
77.177	347.484	312.000
429.955	204.656	313.000
429.646	204.802	313.000
430.384	203.879	313.000
428.392	202.252	313.000
255.266	121.614	314.000
256.322	122.688	314.000
255.215	124.869	314.000
254.916	124.913	314.000
253.384	123.877	314.000
249.207	122.335	314.000
250.087	123.324	314.000
249.628	122.547	314.000
249.180	122.922	314.000
419.720	136.937	315.000
419.382	138.127	315.000
419.611	138.194	315.000
420.661	138.039	315.000
420.655	137.900	315.000
419.857	137.936	315.000
149.812	146.469	316.000
150.347	146.147	316.000
152.712	148.435	316.000
152.453	147.752	316.000
152.861	146.768	316.000
151.909	147.140	316.000
140.003	392.274	317.000
138.821	391.046	317.000
184.308	280.933	318.000
184.737	279.778	318.000
459.438	259.160	319.000
457.851	258.674	319.000
419.240	219.252	320.000
420.643	220.920	320.000
290.598	329.048	321.000
291.871	327.733	321.000
292.282	329.894	321.000
292.834	330.291	321.000
294.945	328.208	321.000
293.652	330.718	321.000
293.569	330.998	321.000
294.206	330.356	321.000
294.686	330.647	321.000
293.771	330.268	321.000
292.865	332.583	321.000
290.460	332.896	321.000
289.848	334.293	321.000
425.491	271.658	322.000
425.649	272.168	322.000
425.980	272.344	322.000
427.786	273.295	322.000
426.772	272.954	322.000
425.609	271.600	322.000
423.896	271.804	322.000
423.261	270.884	322.000
154.613	332.070	323.000
154.554	331.440	323.000
155.308	331.399	323.000
156.142	331.313	323.000
156.783	331.380	323.000
156.782	331.582	323.000
156.416	331.623	323.000
155.953	331.588	323.000
156.424	331.178	323.000
172.094	175.547	324.000
173.126	176.937	324.000
214.336	101.538	325.000
214.288	101.347	325.000
214.624	100.817	325.000
139.587	392.736	326.000
138.692	392.942	326.000
137.596	393.606	326.000
139.084	394.139	326.000
371.702	244.910	327.000
369.996	245.022	327.000
369.043	245.682	327.000
368.279	246.323	327.000
368.076	246.276	327.000
429.271	202.037	328.000
430.338	202.885	328.000
430.091	202.484	328.000
430.896	202.214	328.000
431.275	202.400	328.000
431.749	203.051	328.000
431.661	202.744	328.000
432.139	202.132	328.000
433.856	201.267	328.000
189.077	284.151	329.000
188.803	284.680	329.000
64.216	241.565	330.000
63.861	242.322	330.000
63.957	241.438	330.000
61.507	240.847	330.000
60.883	240.933	330.000
61.819	240.842	330.000
126.444	254.327	331.000
126.987	253.777	331.000
201.707	271.182	332.000
201.771	270.408	332.000
202.468	270.573	332.000
379.945	141.487	333.000
380.505	141.305	333.000
379.750	141.709	333.000
369.215	405.616	334.000
369.035	405.373	334.000
97.524	317.008	335.000
97.203	316.582	335.000
52.717	331.146	336.000
51.753	333.182	336.000
52.122	333.495	336.000
51.629	333.510	336.000
52.970	333.437	336.000
53.468	335.246	336.000
53.459	336.501	336.000
54.035	336.495	336.000
56.731	335.356	336.000
204.091	323.466	337.000
203.798	323.673	337.000
203.473	322.204	337.000
203.772	321.626	337.000
363.614	305.911	338.000
362.748	307.088	338.000
150.222	144.595	339.000
150.237	144.618	339.000
74.629	185.578	340.000
76.561	185.597	340.000
62.416	181.349	341.000
62.444	180.997	341.000
62.414	181.408	341.000
62.521	181.328	341.000
138.308	391.053	342.000
138.025	388.554	342.000
137.571	388.118	342.000
137.944	388.532	342.000
139.234	387.702	342.000
139.313	386.975	342.000
309.822	187.349	343.000
310.032	187.738	343.000
249.908	122.154	344.000
250.100	123.116	344.000
250.680	123.004	344.000
251.955	122.413	344.000
199.424	270.849	345.000
200.074	270.923	345.000
199.508	271.558	345.000
200.294	270.250	345.000
199.880	271.454	345.000
265.906	276.692	346.000
266.311	277.779	346.000
141.043	187.578	347.000
139.054	185.295	347.000
139.583	185.911	347.000
172.110	174.764	348.000
172.342	173.744	348.000
173.189	172.552	348.000
173.622	173.585	348.000
422.675	269.804	349.000
423.197	270.018	349.000
424.676	269.570	349.000
425.579	269.337	349.000
369.597	405.268	350.000
369.509	405.504	350.000
369.366	404.965	350.000
369.607	404.961	350.000
77.032	207.574	351.000
79.149	206.847	351.000
79.580	206.413	351.000
82.113	206.114	351.000
310.977	188.874	352.000
309.887	189.147	352.000
147.493	125.871	353.000
147.979	125.418	353.000
146.519	124.053	353.000
366.775	306.698	354.000
365.661	306.414	354.000
366.055	305.536	354.000
149.061	146.403	355.000
148.416	146.086	355.000
148.508	146.715	355.000
149.077	146.453	355.000
149.841	146.225	355.000
150.631	145.617	355.000
230.669	214.014	356.000
230.284	214.620	356.000
229.234	213.820	356.000
312.215	192.744	357.000
312.595	193.273	357.000
347.166	146.643	358.000
344.192	145.081	358.000
419.182	221.363	359.000
419.656	221.744	359.000
67.131	293.009	360.000
67.405	293.304	360.000
138.820	386.640	361.000
139.311	386.943	361.000
137.722	387.230	361.000
137.152	387.868	361.000
136.331	387.684	361.000
78.798	346.988	362.000
78.467	346.127	362.000
207.807	264.616	363.000
208.471	264.066	363.000
262.867	263.407	364.000
260.333	263.296	364.000
82.796	205.858	365.000
82.076	204.267	365.000
123.858	184.629	366.000
125.569	183.259	366.000
125.918	182.980	366.000
124.522	182.372	366.000
345.610	146.040	367.000
347.315	143.844	367.000
348.452	142.604	367.000
-6.778	384.350	368.000
-7.405	384.263	368.000
-36.284	322.382	369.000
-34.985	323.633	369.000
418.960	397.856	370.000
418.155	397.209	370.000
419.245	396.486	370.000
126.602	254.186	371.000
126.368	254.757	371.000
207.745	264.537	372.000
208.313	264.954	372.000
172.277	174.118	373.000
171.859	174.118	373.000
150.398	144.968	374.000
150.411	145.226	374.000
138.992	129.248	375.000
138.962	130.586	375.000
138.835	131.750	375.000
349.536	167.409	376.000
349.196	167.405	376.000
364.210	306.383	377.000
364.014	304.831	377.000
364.771	303.437	377.000
365.993	303.200	377.000
364.429	301.352	377.000
363.929	303.083	377.000
365.246	302.546	377.000
366.324	302.825	377.000
367.080	301.190	377.000
367.924	301.997	377.000
368.006	300.693	377.000
60.453	278.993	378.000
60.108	278.221	378.000
60.222	279.299	378.000
59.378	277.863	378.000
59.723	277.921	378.000
59.338	278.107	378.000
59.205	278.737	378.000
60.433	279.145	378.000
61.483	278.388	378.000
266.565	389.794	379.000
267.554	389.975	379.000
266.176	391.367	379.000
263.885	390.998	379.000
265.839	391.591	379.000
266.645	390.943	379.000
265.906	392.013	379.000
267.933	392.617	379.000
267.852	391.757	379.000
89.347	182.866	380.000
89.382	181.809	380.000
89.918	182.469	380.000
89.848	182.449	380.000
208.924	173.234	381.000
206.262	174.176	381.000
205.901	174.395	381.000
-34.420	325.706	382.000
-34.567	324.984	382.000
-33.371	327.399	382.000
80.900	202.135	383.000
81.976	202.071	383.000
343.732	272.371	384.000
344.038	272.821	384.000
227.195	200.967	385.000
227.113	201.528	385.000
150.477	144.190	386.000
150.162	146.125	386.000
419.780	140.920	387.000
419.010	140.356	387.000
200.301	133.897	388.000
200.532	135.175	388.000
201.016	134.766	388.000
200.494	134.675	388.000
200.536	136.392	388.000
57.437	157.202	389.000
57.283	158.155	389.000
171.686	174.394	390.000
172.798	171.227	390.000
172.024	169.984	390.000
171.588	171.501	390.000
170.187	171.817	390.000
170.998	170.638	390.000
169.806	169.903	390.000
169.155	170.612	390.000
168.702	170.826	390.000
88.720	183.867	391.000
92.825	183.607	391.000
92.227	181.979	391.000
92.589	180.446	391.000
92.751	180.654	391.000
92.446	180.333	391.000
92.137	179.056	391.000
93.317	178.764	391.000
208.745	170.056	392.000
209.604	169.203	392.000
210.222	169.521	392.000
210.794	169.312	392.000
150.133	144.154	393.000
151.100	143.862	393.000
149.323	143.978	393.000
150.730	145.361	393.000
149.492	145.571	393.000
231.710	263.433	394.000
230.331	262.144	394.000
65.697	277.342	395.000
66.267	275.700	395.000
67.682	274.811	395.000
27.745	151.521	396.000
27.218	151.228	396.000
27.448	150.647	396.000
337.424	383.098	397.000
337.124	383.537	397.000
367.529	300.275	398.000
367.145	298.550	398.000
57.165	290.823	399.000
59.242	290.757	399.000
62.039	291.639	399.000
381.210	298.176	400.000
380.771	300.072	400.000
201.470	135.579	401.000
201.588	136.048	401.000
201.277	137.108	401.000
200.515	138.666	401.000
199.892	137.648	401.000
199.531	138.592	401.000
200.245	139.865	401.000
200.280	139.288	401.000
199.068	139.330	401.000
199.879	139.061	401.000
199.557	139.398	401.000
200.094	139.727	401.000
199.934	140.836	401.000
201.037	140.548	401.000
200.313	140.425	401.000
153.366	364.155	402.000
153.675	365.964	402.000
266.938	387.468	403.000
267.681	388.278	403.000
135.796	332.662	404.000
135.128	332.312	404.000
160.379	330.926	405.000
160.409	331.839	405.000
66.726	275.208	406.000
65.099	276.492	406.000
65.053	278.126	406.000
65.354	278.863	406.000
65.281	279.532	406.000
65.203	278.297	406.000
64.067	277.953	406.000
64.596	278.560	406.000
366.251	296.188	407.000
366.517	297.943	407.000
365.471	296.856	407.000
89.405	273.710	408.000
89.933	274.271	408.000
89.395	274.903	408.000
88.410	275.315	408.000
87.454	274.483	408.000
79.994	204.861	409.000
80.882	205.753	409.000
29.241	150.987	410.000
29.261	149.761	410.000
268.984	391.430	411.000
267.617	393.674	411.000
268.355	394.440	411.000
152.212	146.673	412.000
151.646	147.696	412.000
150.924	148.353	412.000
151.491	147.199	412.000
151.819	147.237	412.000
151.215	148.400	412.000
149.805	147.483	412.000
149.691	148.526	412.000
149.472	148.346	412.000
149.471	147.542	412.000
150.139	146.003	412.000
150.445	146.186	412.000
150.434	146.206	412.000
151.709	145.887	412.000
336.247	383.453	413.000
337.286	382.327	413.000
209.631	299.743	414.000
209.452	300.009	414.000
90.887	177.981	415.000
90.806	178.651	415.000
92.254	176.840	415.000
94.805	176.714	415.000
286.722	249.006	416.000
287.418	246.579	416.000
285.577	245.970	416.000
415.917	396.432	417.000
415.339	396.299	417.000
418.528	395.036	417.000
419.897	394.588	417.000
419.434	395.425	417.000
420.491	392.754	417.000
418.759	395.404	417.000
420.589	395.666	417.000
419.305	397.317	417.000
422.476	396.500	417.000
365.860	296.266	418.000
365.865	296.933	418.000
126.416	253.659	419.000
127.181	254.668	419.000
199.390	256.609	420.000
200.531	254.496	420.000
457.403	201.312	421.000
456.351	200.593	421.000
456.824	199.950	421.000
367.133	295.300	422.000
368.645	294.373	422.000
369.924	295.489	422.000
-31.924	365.106	423.000
-33.262	366.140	423.000
-31.901	363.922	423.000
-31.492	364.168	423.000
267.864	391.966	424.000
268.018	392.494	424.000
266.704	391.015	424.000
266.754	391.558	424.000
267.603	391.513	424.000
268.008	391.884	424.000
267.773	391.605	424.000
267.412	391.901	424.000
266.691	393.463	424.000
66.079	279.188	425.000
65.442	277.919	425.000
64.308	279.931	425.000
63.540	279.431	425.000
324.908	265.109	426.000
325.520	262.503	426.000
65.185	135.611	427.000
65.935	134.858	427.000
66.203	136.815	427.000
64.988	136.280	427.000
59.147	338.353	428.000
58.680	336.941	428.000
60.028	243.556	429.000
60.268	244.168	429.000
60.666	245.075	429.000
62.199	245.351	429.000
60.472	246.809	429.000
60.403	245.745	429.000
382.636	215.492	430.000
381.523	215.628	430.000
382.067	216.957	430.000
382.342	214.977	430.000
382.089	214.994	430.000
382.262	215.116	430.000
369.809	301.814	431.000
369.920	301.453	431.000
370.217	301.822	431.000
370.093	301.415	431.000
369.054	301.886	431.000
367.753	301.363	431.000
368.940	301.081	431.000
368.655	301.001	431.000
369.486	301.728	431.000
377.448	285.544	432.000
377.911	285.847	432.000
379.316	285.444	432.000
380.066	285.456	432.000
379.591	286.345	432.000
379.321	286.974	432.000
380.589	285.148	432.000
167.167	379.892	433.000
166.975	379.875	433.000
184.080	144.022	434.000
183.537	144.456	434.000
183.647	146.021	434.000
197.946	141.785	435.000
198.230	142.437	435.000
197.937	142.607	435.000
267.991	393.531	436.000
266.257	392.262	436.000
268.035	393.004	436.000
407.749	354.572	437.000
407.111	354.308	437.000
407.196	353.699	437.000
224.036	290.934	438.000
224.485	290.141	438.000
158.662	333.474	439.000
159.344	333.375	439.000
158.879	333.381	439.000
158.361	333.322	439.000
158.869	333.779	439.000
208.440	181.022	440.000
208.218	181.950	440.000
69.224	281.270	441.000
68.161	281.030	441.000
67.635	281.129	441.000
67.104	280.403	441.000
406.769	354.629	442.000
407.665	354.525	442.000
407.594	354.449	442.000
406.867	353.513	442.000
406.934	353.707	442.000
407.544	353.745	442.000
382.655	217.172	443.000
383.104	216.403	443.000
231.060	403.308	444.000
231.282	402.919	444.000
225.051	291.447	445.000
225.349	291.260	445.000
225.873	290.726	445.000
162.677	268.183	446.000
163.015	268.160	446.000
60.663	334.993	447.000
60.589	334.416	447.000
158.293	333.521	448.000
157.484	333.487	448.000
369.534	302.941	449.000
369.522	302.156	449.000
370.304	301.554	449.000
370.401	301.648	449.000
370.169	301.808	449.000
420.192	395.423	450.000
421.146	395.996	450.000
219.272	187.100	451.000
218.130	188.130	451.000
73.652	150.662	452.000
72.286	150.609	452.000
237.048	317.232	453.000
237.071	317.236	453.000
238.741	316.955	453.000
239.091	317.243	453.000
366.298	343.826	454.000
366.514	342.103	454.000
366.903	341.969	454.000
367.130	343.149	454.000
229.438	367.019	455.000
229.519	367.404	455.000
228.641	366.310	455.000
228.978	366.243	455.000
229.548	366.781	455.000
229.512	366.116	455.000
229.419	366.452	455.000
11.340	297.057	456.000
11.945	296.705	456.000
370.260	302.094	457.000
370.193	301.844	457.000
117.420	276.731	458.000
117.997	276.621	458.000
408.439	353.479	459.000
408.081	352.190	459.000
407.941	352.282	459.000
406.963	353.076	459.000
406.698	354.031	459.000
217.117	183.708	460.000
216.612	183.454	460.000
216.424	182.696	460.000
217.037	181.910	460.000
215.089	180.864	460.000
457.345	209.080	461.000
457.842	208.552	461.000
369.877	301.553	462.000
369.363	303.128	462.000
369.826	302.679	462.000
418.883	397.072	463.000
418.169	396.606	463.000
366.427	343.120	464.000
367.359	343.921	464.000
367.509	344.245	464.000
366.037	342.569	464.000
162.507	265.223	465.000
161.141	265.158	465.000
160.963	265.674	465.000
160.674	266.547	465.000
160.253	269.187	465.000
53.987	334.772	466.000
54.449	334.286	466.000
53.599	333.855	466.000
363.203	183.831	467.000
363.029	184.287	467.000
457.385	208.413	468.000
457.696	208.600	468.000
343.538	413.494	469.000
342.888	412.810	469.000
369.348	299.053	470.000
371.134	299.391	470.000
283.406	248.065	471.000
284.591	247.314	471.000
365.701	341.090	472.000
365.218	340.942	472.000
365.983	341.964	472.000
409.286	294.744	473.000
408.508	294.868	473.000
146.430	387.385	474.000
147.149	387.594	474.000
362.451	375.708	475.000
360.764	375.269	475.000
211.425	180.862	476.000
209.756	183.098	476.000
208.062	184.222	476.000
113.186	151.623	477.000
113.687	151.503	477.000
113.528	151.418	477.000
113.489	151.381	477.000
113.442	151.080	477.000
113.606	151.520	477.000
113.530	151.218	477.000
113.728	151.335	477.000
113.805	151.275	477.000
113.561	151.678	477.000
457.486	208.506	478.000
457.906	208.157	478.000
457.913	208.354	478.000
457.319	208.156	478.000
45.076	300.799	479.000
45.075	298.925	479.000
46.154	296.258	479.000
46.282	294.394	479.000
46.154	292.488	479.000
47.201	292.754	479.000
47.173	292.372	479.000
46.188	291.368	479.000
48.202	292.055	479.000
49.428	292.123	479.000
407.947	352.333	480.000
408.475	352.653	480.000
407.907	351.820	480.000
406.198	352.414	480.000
405.021	353.890	480.000
404.845	353.700	480.000
403.004	352.900	480.000
410.194	297.261	481.000
410.006	298.153	481.000
285.192	248.632	482.000
286.039	247.993	482.000
288.501	246.458	482.000
153.141	327.305	483.000
153.491	327.536	483.000
154.030	327.594	483.000
336.971	383.765	484.000
336.325	383.363	484.000
394.648	198.998	485.000
395.847	199.105	485.000
369.706	302.143	486.000
369.415	303.414	486.000
370.068	301.894	486.000
269.592	276.303	487.000
269.125	276.755	487.000
30.913	216.473	488.000
30.839	216.085	488.000
31.164	215.898	488.000
32.057	216.290	488.000
463.331	271.869	489.000
464.835	270.762	489.000
145.667	392.148	490.000
144.703	390.834	490.000
207.960	180.210	491.000
207.694	179.628	491.000
209.260	177.612	491.000
209.154	178.788	491.000
209.103	180.112	491.000
72.927	147.266	492.000
72.584	147.604	492.000
370.036	302.899	493.000
370.147	302.746	493.000
109.966	140.154	494.000
109.798	140.672	494.000
52.049	107.308	495.000
52.682	106.718	495.000
52.913	107.840	495.000
52.648	106.801	495.000
51.818	105.025	495.000
349.748	375.849	496.000
349.480	378.082	496.000
229.553	272.581	497.000
229.578	273.490	497.000
229.712	273.744	497.000
230.286	273.419	497.000
33.262	216.760	498.000
33.000	218.129	498.000
33.138	220.759	498.000
74.605	149.240	499.000
74.937	148.859	499.000
74.111	149.449	499.000
97.764	346.359	500.000
100.516	349.314	500.000
101.304	347.835	500.000
101.474	348.735	500.000
349.403	376.825	501.000
347.767	376.233	501.000
347.714	375.504	501.000
346.200	375.634	501.000
403.469	349.533	502.000
403.836	348.677	502.000
111.589	141.360	503.000
111.157	141.174	503.000
110.949	141.091	503.000
111.366	140.965	503.000
111.269	140.837	503.000
111.282	141.179	503.000
111.843	141.464	503.000
140.770	126.790	504.000
140.211	127.700	504.000
461.420	274.062	505.000
461.982	273.299	505.000
228.020	371.447	506.000
229.195	369.710	506.000
228.503	368.506	506.000
228.335	366.612	506.000
227.856	364.889	506.000
[truncated: 25,336 more rows]
