# Supplementary material for: The transpeptidase PBP2 governs initial localization and activity of the major cell-wall synthesis machinery in E. coli
Source: eLife. 2020 Feb 20;9:e50629. doi: 10.7554/eLife.50629 (PMC7089770; doi:10.7554/eLife.50629)
Supplement: Source data 1. [file elife-50629-data1.zip › data/fast/PAmCherry/WTFRAP10min_2.txt]

X Y ID
88.775	148.520	1.000
88.769	148.727	1.000
88.976	148.711	1.000
160.959	150.671	2.000
160.270	152.401	2.000
113.450	216.559	3.000
113.957	217.590	3.000
179.961	182.673	4.000
179.409	182.486	4.000
293.077	118.198	5.000
293.746	118.222	5.000
294.517	117.384	5.000
232.358	188.404	6.000
232.476	187.278	6.000
234.092	185.992	6.000
233.303	186.959	6.000
233.514	187.479	6.000
233.403	188.173	6.000
153.873	261.561	7.000
153.007	262.823	7.000
151.075	262.770	7.000
150.413	263.001	7.000
150.870	263.573	7.000
150.275	264.462	7.000
315.280	135.888	8.000
315.721	137.929	8.000
314.171	137.105	8.000
84.073	357.270	9.000
84.322	357.306	9.000
84.133	357.395	9.000
361.374	121.487	10.000
360.467	121.905	10.000
154.624	351.256	11.000
155.364	350.884	11.000
155.287	350.888	11.000
154.929	352.013	11.000
155.293	350.921	11.000
153.529	350.884	11.000
154.237	349.926	11.000
422.453	170.544	12.000
422.280	171.973	12.000
422.850	172.521	12.000
422.309	173.287	12.000
421.898	173.315	12.000
292.283	290.222	13.000
291.661	290.914	13.000
292.648	290.630	13.000
292.984	290.876	13.000
292.599	290.348	13.000
292.624	290.749	13.000
293.864	291.674	13.000
294.022	292.173	13.000
294.116	292.274	13.000
293.108	292.152	13.000
293.458	292.710	13.000
293.509	293.170	13.000
292.114	291.688	13.000
292.091	291.507	13.000
291.840	292.186	13.000
291.807	292.175	13.000
292.616	290.782	13.000
291.908	290.928	13.000
292.645	291.039	13.000
294.866	290.897	13.000
295.184	290.951	13.000
294.495	289.903	13.000
294.278	290.855	13.000
294.130	290.456	13.000
294.629	290.247	13.000
294.309	290.583	13.000
294.505	291.837	13.000
294.478	292.531	13.000
294.903	292.181	13.000
396.929	211.908	14.000
396.527	213.535	14.000
412.252	222.614	15.000
413.207	223.379	15.000
413.384	223.072	15.000
413.337	222.647	15.000
280.459	348.348	16.000
279.667	348.222	16.000
280.708	347.972	16.000
274.004	358.410	17.000
274.009	358.634	17.000
274.337	358.499	17.000
274.123	358.370	17.000
274.207	358.232	17.000
274.474	358.215	17.000
274.082	358.764	17.000
274.450	358.005	17.000
274.353	358.196	17.000
273.873	358.759	17.000
274.219	358.404	17.000
273.983	358.848	17.000
250.728	400.329	18.000
250.431	401.055	18.000
251.417	401.080	18.000
425.706	290.226	19.000
425.827	290.819	19.000
511.215	234.902	20.000
511.548	235.377	20.000
511.971	235.175	20.000
511.567	235.043	20.000
511.563	234.296	20.000
511.892	234.566	20.000
503.729	246.267	21.000
504.110	247.068	21.000
395.885	345.411	22.000
396.424	343.337	22.000
396.607	343.743	22.000
395.612	341.872	22.000
396.354	342.785	22.000
396.749	342.910	22.000
395.845	343.945	22.000
395.010	343.225	22.000
408.309	346.149	23.000
410.478	344.150	23.000
412.512	344.044	23.000
544.032	255.780	24.000
545.718	254.665	24.000
544.859	255.139	24.000
545.616	256.381	24.000
374.198	427.954	25.000
372.251	426.755	25.000
436.335	378.535	26.000
436.015	378.795	26.000
435.828	378.842	26.000
436.269	378.524	26.000
435.833	378.347	26.000
436.073	378.598	26.000
435.550	379.038	26.000
102.910	154.392	27.000
101.722	153.618	27.000
279.141	262.196	28.000
281.261	261.699	28.000
280.029	261.579	28.000
278.840	261.759	28.000
278.554	261.656	28.000
281.373	261.427	28.000
280.231	262.421	28.000
279.809	263.815	28.000
279.298	263.316	28.000
259.343	323.884	29.000
259.148	324.044	29.000
383.888	214.017	30.000
383.927	212.891	30.000
382.616	212.778	30.000
382.737	214.096	30.000
383.170	215.045	30.000
383.326	213.431	30.000
384.950	214.213	30.000
384.388	213.622	30.000
383.844	211.921	30.000
162.015	423.684	31.000
162.154	423.846	31.000
161.935	423.962	31.000
161.876	423.336	31.000
161.764	423.388	31.000
428.920	351.688	32.000
429.753	351.164	32.000
282.212	492.715	33.000
282.373	493.162	33.000
282.805	492.826	33.000
282.437	492.752	33.000
282.070	493.026	33.000
282.433	492.930	33.000
282.005	492.945	33.000
313.825	467.091	34.000
315.525	468.826	34.000
315.476	469.800	34.000
341.268	448.476	35.000
342.439	447.030	35.000
107.519	139.138	36.000
108.179	138.088	36.000
158.547	201.039	37.000
159.349	200.761	37.000
230.075	171.712	38.000
231.021	171.733	38.000
189.794	293.721	39.000
189.974	293.733	39.000
189.577	294.014	39.000
190.285	293.930	39.000
189.994	294.198	39.000
189.954	294.264	39.000
190.078	293.752	39.000
190.239	293.954	39.000
347.350	215.289	40.000
347.822	215.582	40.000
349.226	213.910	40.000
489.458	156.334	41.000
490.008	156.143	41.000
489.701	156.141	41.000
489.472	155.639	41.000
217.263	401.640	42.000
215.631	400.677	42.000
445.299	223.172	43.000
444.634	222.803	43.000
475.900	207.165	44.000
475.888	207.276	44.000
476.279	207.014	44.000
476.336	206.112	44.000
475.540	206.981	44.000
370.384	465.814	45.000
369.055	466.092	45.000
368.657	465.941	45.000
369.557	465.945	45.000
368.450	466.735	45.000
369.419	467.250	45.000
371.227	466.629	45.000
492.431	361.794	46.000
492.071	361.445	46.000
491.832	361.498	46.000
491.565	361.811	46.000
30.210	172.296	47.000
30.197	172.854	47.000
29.730	173.040	47.000
29.429	171.773	47.000
12.205	195.420	48.000
12.169	194.935	48.000
12.621	195.233	48.000
179.155	185.183	49.000
179.949	182.821	49.000
180.801	182.226	49.000
253.144	297.453	50.000
253.251	296.431	50.000
253.507	297.911	50.000
186.360	363.470	51.000
186.667	363.300	51.000
503.142	150.856	52.000
502.672	150.246	52.000
524.567	240.390	53.000
523.202	239.675	53.000
46.762	142.017	54.000
45.841	141.737	54.000
44.773	143.999	54.000
44.920	142.734	54.000
258.260	323.891	55.000
258.809	323.570	55.000
259.532	324.105	55.000
259.060	324.217	55.000
259.379	324.380	55.000
259.308	325.544	55.000
258.777	325.287	55.000
258.909	325.570	55.000
393.664	233.549	56.000
392.628	233.576	56.000
393.425	233.575	56.000
391.480	276.333	57.000
390.952	275.760	57.000
390.539	276.068	57.000
261.531	453.091	58.000
262.010	453.508	58.000
262.176	453.975	58.000
263.100	454.541	58.000
502.792	246.361	59.000
502.796	245.962	59.000
503.244	247.024	59.000
501.167	247.390	59.000
500.407	247.401	59.000
499.278	244.724	59.000
500.572	245.650	59.000
499.991	246.667	59.000
500.273	247.639	59.000
499.503	246.901	59.000
500.728	246.402	59.000
501.377	245.978	59.000
501.192	245.838	59.000
500.901	245.712	59.000
499.919	245.281	59.000
498.541	245.958	59.000
425.088	446.039	60.000
425.694	445.116	60.000
73.312	151.745	61.000
74.654	152.168	61.000
74.349	151.217	61.000
74.085	150.822	61.000
55.774	194.601	62.000
56.557	195.565	62.000
56.343	195.506	62.000
56.586	195.608	62.000
56.193	195.607	62.000
56.157	195.019	62.000
185.245	146.415	63.000
185.795	145.883	63.000
60.853	294.142	64.000
60.498	294.684	64.000
165.912	266.395	65.000
165.672	266.112	65.000
166.287	267.708	65.000
346.541	198.760	66.000
344.527	200.238	66.000
343.517	200.370	66.000
342.524	199.735	66.000
343.287	200.667	66.000
414.393	223.052	67.000
416.190	223.789	67.000
418.992	222.885	67.000
421.704	223.475	67.000
422.099	223.017	67.000
421.945	222.833	67.000
420.748	222.461	67.000
420.976	222.249	67.000
420.629	221.802	67.000
418.594	221.525	67.000
415.670	222.291	67.000
414.535	222.450	67.000
415.782	222.248	67.000
417.776	222.314	67.000
415.407	221.765	67.000
413.865	222.872	67.000
414.550	222.391	67.000
414.589	221.000	67.000
414.959	219.137	67.000
475.934	223.652	68.000
476.345	224.381	68.000
476.995	225.521	68.000
492.974	257.933	69.000
492.577	257.321	69.000
505.774	272.641	70.000
506.194	273.656	70.000
469.250	340.876	71.000
471.019	343.224	71.000
470.965	344.595	71.000
157.326	202.006	72.000
157.141	201.559	72.000
297.754	117.246	73.000
297.767	117.329	73.000
387.254	306.659	74.000
386.800	307.321	74.000
106.641	138.965	75.000
106.712	139.043	75.000
318.037	190.863	76.000
317.271	191.586	76.000
498.829	231.182	77.000
499.718	230.514	77.000
499.302	230.178	77.000
500.273	228.164	77.000
498.577	228.241	77.000
498.065	227.608	77.000
498.343	226.357	77.000
497.460	226.527	77.000
499.721	227.748	77.000
443.303	308.697	78.000
444.341	308.807	78.000
443.794	308.579	78.000
444.332	308.541	78.000
443.915	308.348	78.000
301.814	454.769	79.000
300.645	455.186	79.000
492.189	361.471	80.000
493.186	361.441	80.000
492.472	361.838	80.000
492.259	362.047	80.000
491.287	361.941	80.000
491.618	362.440	80.000
427.427	443.866	81.000
426.541	444.275	81.000
427.335	444.922	81.000
186.899	363.327	82.000
187.424	362.995	82.000
162.049	423.801	83.000
161.477	423.853	83.000
162.134	424.118	83.000
161.367	423.607	83.000
162.222	423.726	83.000
162.085	423.477	83.000
162.316	424.020	83.000
500.328	145.856	84.000
501.191	145.010	84.000
523.930	238.825	85.000
522.141	239.151	85.000
520.636	241.838	85.000
519.432	240.832	85.000
519.599	239.450	85.000
504.306	272.051	86.000
502.451	272.081	86.000
92.323	165.632	87.000
91.541	164.038	87.000
90.381	163.917	87.000
91.224	165.293	87.000
90.185	166.543	87.000
88.746	166.529	87.000
89.909	165.337	87.000
89.603	164.988	87.000
90.431	166.336	87.000
230.722	184.334	88.000
230.163	184.961	88.000
230.487	185.333	88.000
231.329	184.601	88.000
232.893	184.548	88.000
232.742	185.658	88.000
233.557	186.390	88.000
232.508	186.028	88.000
232.799	185.859	88.000
233.325	184.805	88.000
222.530	195.175	89.000
221.298	195.007	89.000
346.459	215.007	90.000
346.135	215.032	90.000
242.088	375.200	91.000
244.396	376.980	91.000
262.123	455.948	92.000
262.227	455.382	92.000
263.384	454.418	92.000
263.876	456.359	92.000
262.008	454.636	92.000
262.040	455.585	92.000
261.232	456.379	92.000
260.526	456.167	92.000
261.010	457.175	92.000
260.741	458.106	92.000
262.278	458.278	92.000
263.261	456.794	92.000
263.015	457.728	92.000
462.847	327.314	93.000
461.399	326.609	93.000
93.689	218.305	94.000
95.364	218.877	94.000
96.126	217.265	94.000
96.331	217.811	94.000
96.548	217.073	94.000
96.560	215.668	94.000
96.458	216.431	94.000
94.532	218.722	94.000
310.893	321.324	95.000
309.539	320.766	95.000
259.018	414.042	96.000
258.564	413.205	96.000
259.452	412.810	96.000
260.815	413.725	96.000
300.880	455.599	97.000
301.067	455.185	97.000
281.931	493.403	98.000
282.543	493.477	98.000
281.912	493.102	98.000
340.815	448.049	99.000
341.376	447.444	99.000
341.513	448.316	99.000
343.120	449.118	99.000
343.119	448.502	99.000
300.773	115.729	100.000
301.848	116.827	100.000
190.112	294.023	101.000
190.158	293.991	101.000
380.761	207.437	102.000
379.110	206.629	102.000
386.423	304.340	103.000
387.833	304.285	103.000
511.457	234.332	104.000
511.243	234.929	104.000
436.093	378.209	105.000
436.219	378.423	105.000
436.219	378.474	105.000
435.757	378.650	105.000
97.313	271.350	106.000
98.840	271.677	106.000
151.564	262.679	107.000
150.207	262.747	107.000
266.856	248.929	108.000
266.175	249.265	108.000
264.945	249.271	108.000
254.720	274.239	109.000
254.372	274.920	109.000
254.935	275.098	109.000
309.107	265.143	110.000
307.120	265.171	110.000
250.091	350.899	111.000
249.652	350.850	111.000
310.442	320.900	112.000
310.633	321.492	112.000
301.332	455.248	113.000
301.047	455.463	113.000
300.622	455.521	113.000
465.868	311.377	114.000
466.200	311.873	114.000
534.756	278.285	115.000
535.073	277.424	115.000
534.219	278.423	115.000
535.117	278.017	115.000
535.511	277.955	115.000
535.307	278.533	115.000
535.200	277.283	115.000
68.493	239.835	116.000
66.712	241.614	116.000
66.134	241.507	116.000
65.539	241.850	116.000
66.553	239.763	116.000
301.640	114.133	117.000
303.094	113.323	117.000
190.177	293.805	118.000
190.001	294.256	118.000
278.125	264.245	119.000
278.783	263.801	119.000
279.078	262.920	119.000
279.280	263.524	119.000
280.416	263.502	119.000
278.203	262.538	119.000
377.412	264.663	120.000
377.303	264.938	120.000
377.058	264.742	120.000
376.052	263.001	120.000
374.742	262.220	120.000
375.519	261.092	120.000
375.617	261.625	120.000
376.464	259.817	120.000
376.897	259.453	120.000
377.160	259.721	120.000
506.549	360.445	121.000
505.712	360.923	121.000
102.066	157.863	122.000
100.856	156.574	122.000
100.883	155.274	122.000
100.920	155.698	122.000
100.956	155.623	122.000
120.207	256.543	123.000
119.164	256.586	123.000
259.947	412.396	124.000
258.813	411.909	124.000
259.206	412.148	124.000
121.996	185.101	125.000
121.987	185.338	125.000
122.089	185.759	125.000
50.439	311.064	126.000
51.925	311.358	126.000
145.258	285.125	127.000
145.228	286.033	127.000
145.225	285.575	127.000
316.155	188.671	128.000
315.843	189.747	128.000
252.998	350.952	129.000
255.194	349.549	129.000
256.035	349.047	129.000
230.484	371.909	130.000
229.540	371.433	130.000
502.901	144.546	131.000
502.470	144.569	131.000
502.755	143.479	131.000
511.752	235.181	132.000
511.403	234.933	132.000
511.716	235.858	132.000
511.392	234.913	132.000
511.498	234.813	132.000
511.486	235.252	132.000
511.971	235.180	132.000
512.177	235.004	132.000
511.651	234.997	132.000
512.143	234.663	132.000
511.490	234.729	132.000
511.668	235.181	132.000
511.310	234.800	132.000
511.714	235.600	132.000
511.695	235.118	132.000
511.870	235.170	132.000
511.847	234.873	132.000
511.729	235.075	132.000
341.038	447.350	133.000
342.557	447.293	133.000
341.353	448.385	133.000
341.101	448.124	133.000
340.644	449.150	133.000
341.301	449.971	133.000
426.065	446.354	134.000
425.306	446.145	134.000
29.156	176.127	135.000
29.603	176.413	135.000
29.630	176.497	135.000
29.351	176.418	135.000
29.218	176.333	135.000
29.464	176.307	135.000
29.526	176.458	135.000
29.794	176.335	135.000
29.348	176.372	135.000
29.167	176.515	135.000
29.213	176.284	135.000
29.465	176.167	135.000
29.460	176.355	135.000
29.677	176.442	135.000
29.395	176.396	135.000
52.534	298.163	136.000
52.932	296.892	136.000
229.698	171.449	137.000
231.938	171.301	137.000
229.770	172.021	137.000
231.363	172.044	137.000
231.677	171.336	137.000
231.998	171.923	137.000
231.019	170.452	137.000
229.143	170.735	137.000
228.299	170.315	137.000
227.849	170.767	137.000
227.698	171.054	137.000
345.087	197.372	138.000
345.767	197.699	138.000
346.388	199.474	138.000
228.332	398.405	139.000
229.506	398.747	139.000
449.320	293.637	140.000
449.052	293.051	140.000
448.612	294.619	140.000
343.444	427.443	141.000
343.497	426.357	141.000
515.021	284.925	142.000
514.888	286.235	142.000
467.605	389.337	143.000
468.074	389.610	143.000
467.120	388.598	143.000
466.372	388.058	143.000
467.300	389.132	143.000
467.899	390.079	143.000
189.476	294.373	144.000
189.676	294.081	144.000
189.383	294.229	144.000
316.393	190.380	145.000
316.282	190.800	145.000
535.147	292.607	146.000
536.124	294.641	146.000
424.723	447.718	147.000
423.207	448.167	147.000
232.713	184.484	148.000
232.089	186.149	148.000
233.061	184.860	148.000
233.672	186.738	148.000
232.390	185.763	148.000
234.090	185.917	148.000
174.963	252.859	149.000
175.595	252.138	149.000
328.699	182.588	150.000
329.363	182.655	150.000
331.044	183.366	150.000
88.503	165.586	151.000
87.859	165.392	151.000
107.640	166.626	152.000
110.056	166.511	152.000
163.164	229.222	153.000
163.063	230.075	153.000
165.188	230.630	153.000
166.447	231.697	153.000
226.155	288.790	154.000
227.373	287.152	154.000
471.198	135.569	155.000
472.566	134.976	155.000
384.865	303.751	156.000
384.496	304.761	156.000
384.856	304.968	156.000
384.847	306.443	156.000
385.341	307.457	156.000
501.419	244.562	157.000
502.114	244.020	157.000
308.515	457.377	158.000
308.602	456.476	158.000
309.220	455.723	158.000
310.123	456.046	158.000
309.308	457.419	158.000
561.244	253.089	159.000
560.858	252.538	159.000
562.077	253.323	159.000
316.014	136.078	160.000
316.094	136.006	160.000
320.740	373.192	161.000
320.658	374.443	161.000
343.046	450.272	162.000
342.731	450.265	162.000
383.814	458.877	163.000
384.301	458.326	163.000
383.978	457.579	163.000
385.375	458.353	163.000
308.900	318.868	164.000
307.700	317.407	164.000
308.770	317.937	164.000
308.718	318.242	164.000
307.975	318.710	164.000
308.719	318.554	164.000
308.486	317.681	164.000
307.868	318.207	164.000
307.685	317.865	164.000
307.863	318.272	164.000
308.010	318.360	164.000
308.166	318.312	164.000
502.395	244.517	165.000
502.793	245.608	165.000
502.626	246.447	165.000
502.304	246.625	165.000
409.292	357.495	166.000
409.791	358.333	166.000
191.811	174.179	167.000
191.561	174.703	167.000
166.368	366.522	168.000
167.714	366.209	168.000
166.914	367.281	168.000
258.117	321.775	169.000
257.292	322.616	169.000
376.391	330.137	170.000
377.833	330.678	170.000
379.908	332.510	170.000
499.490	226.531	171.000
500.315	225.606	171.000
248.223	480.940	172.000
246.808	479.615	172.000
247.708	478.996	172.000
109.532	250.718	173.000
109.621	249.261	173.000
222.279	195.052	174.000
222.670	196.413	174.000
373.178	206.044	175.000
372.709	205.063	175.000
340.248	301.441	176.000
340.731	302.772	176.000
340.968	302.748	176.000
340.889	302.577	176.000
340.213	303.119	176.000
339.270	304.143	176.000
339.058	303.305	176.000
339.160	304.223	176.000
339.330	303.594	176.000
339.039	303.280	176.000
339.136	303.677	176.000
339.850	304.475	176.000
339.980	303.652	176.000
340.199	303.142	176.000
339.694	304.663	176.000
340.404	304.473	176.000
561.434	252.796	177.000
560.200	253.812	177.000
345.281	452.120	178.000
345.668	452.601	178.000
343.995	453.325	178.000
343.919	453.560	178.000
343.382	452.857	178.000
339.854	350.282	179.000
340.110	348.397	179.000
420.270	316.308	180.000
419.568	317.265	180.000
418.386	320.323	180.000
419.035	319.274	180.000
417.963	317.210	180.000
418.629	316.023	180.000
312.951	464.810	181.000
313.752	465.142	181.000
315.519	465.256	181.000
314.703	466.002	181.000
257.894	323.107	182.000
258.298	321.992	182.000
258.852	322.634	182.000
258.564	323.521	182.000
258.782	323.913	182.000
257.159	324.041	182.000
390.210	423.254	183.000
390.110	423.592	183.000
390.708	424.677	183.000
394.968	424.856	183.000
314.454	136.734	184.000
314.810	136.088	184.000
314.551	135.318	184.000
313.831	134.503	184.000
248.017	481.195	185.000
249.093	479.578	185.000
249.774	482.329	185.000
435.357	327.390	186.000
435.944	327.420	186.000
436.026	327.494	186.000
436.433	328.793	186.000
436.574	329.875	186.000
437.121	328.865	186.000
437.120	328.266	186.000
437.885	328.753	186.000
437.490	328.321	186.000
437.426	327.372	186.000
436.463	327.943	186.000
437.045	327.973	186.000
436.504	327.865	186.000
485.720	305.575	187.000
483.659	304.535	187.000
483.881	303.854	187.000
160.012	260.753	188.000
159.163	260.894	188.000
329.392	184.895	189.000
329.665	183.310	189.000
330.496	184.584	189.000
390.055	277.326	190.000
391.172	277.345	190.000
391.077	278.321	190.000
390.682	277.674	190.000
390.130	277.180	190.000
391.303	277.075	190.000
335.241	470.721	191.000
337.415	468.842	191.000
157.553	154.887	192.000
157.759	155.395	192.000
113.716	217.639	193.000
113.587	217.941	193.000
114.020	218.001	193.000
113.487	218.243	193.000
162.525	231.283	194.000
162.220	229.693	194.000
161.760	228.930	194.000
160.257	228.120	194.000
159.456	228.762	194.000
159.962	227.086	194.000
159.739	226.748	194.000
266.055	156.503	195.000
265.560	156.679	195.000
265.235	156.478	195.000
373.981	177.925	196.000
372.825	176.472	196.000
371.997	177.301	196.000
372.550	176.949	196.000
215.348	401.981	197.000
214.391	401.052	197.000
501.554	145.332	198.000
501.937	144.790	198.000
502.082	145.380	198.000
500.820	145.090	198.000
505.363	174.420	199.000
505.008	174.034	199.000
399.455	342.797	200.000
398.631	342.202	200.000
433.787	348.222	201.000
432.704	349.142	201.000
433.821	349.733	201.000
153.872	261.096	202.000
152.586	261.823	202.000
153.218	259.563	202.000
506.605	161.668	203.000
509.038	161.316	203.000
393.511	425.043	204.000
392.681	426.055	204.000
392.279	426.151	204.000
382.430	458.175	205.000
382.568	458.093	205.000
381.331	459.113	205.000
306.819	166.479	206.000
307.185	166.619	206.000
306.353	164.807	206.000
306.123	166.889	206.000
277.589	263.928	207.000
277.660	263.086	207.000
278.929	262.014	207.000
415.049	316.578	208.000
414.559	317.132	208.000
343.450	427.671	209.000
344.340	429.912	209.000
346.476	428.659	209.000
313.463	465.971	210.000
313.255	465.569	210.000
186.999	363.479	211.000
186.711	363.062	211.000
187.073	363.127	211.000
187.159	363.706	211.000
187.063	363.418	211.000
187.799	362.816	211.000
135.287	415.935	212.000
133.521	416.499	212.000
132.166	414.996	212.000
132.166	414.456	212.000
133.282	414.755	212.000
134.001	413.462	212.000
133.048	415.971	212.000
376.233	205.247	213.000
374.148	208.032	213.000
373.204	209.575	213.000
371.019	209.548	213.000
370.266	209.949	213.000
370.697	209.500	213.000
370.843	208.833	213.000
506.821	172.548	214.000
506.517	172.277	214.000
506.074	172.245	214.000
505.926	172.176	214.000
505.594	172.899	214.000
298.571	372.316	215.000
297.936	371.742	215.000
296.745	371.179	215.000
296.735	371.179	215.000
296.082	370.992	215.000
295.553	371.815	215.000
497.085	228.783	216.000
496.811	228.882	216.000
496.379	227.420	216.000
494.891	226.457	216.000
496.797	226.988	216.000
511.896	234.554	217.000
511.341	234.726	217.000
476.492	347.260	218.000
477.152	347.722	218.000
477.145	348.386	218.000
476.733	348.954	218.000
477.901	349.661	218.000
475.891	350.056	218.000
114.099	217.732	219.000
113.720	218.075	219.000
177.256	207.823	220.000
176.953	208.525	220.000
176.624	208.292	220.000
242.483	239.861	221.000
242.796	240.087	221.000
174.872	325.161	222.000
174.109	326.669	222.000
342.506	456.808	223.000
343.703	455.968	223.000
343.900	455.480	223.000
343.424	455.806	223.000
343.937	455.530	223.000
342.327	454.036	223.000
340.379	453.893	223.000
400.453	342.412	224.000
401.417	342.915	224.000
400.822	343.254	224.000
401.032	342.361	224.000
278.800	260.336	225.000
279.175	260.223	225.000
416.613	316.354	226.000
415.543	317.627	226.000
415.195	316.805	226.000
414.454	316.530	226.000
413.178	317.944	226.000
412.423	318.435	226.000
412.692	319.370	226.000
511.300	234.839	227.000
511.764	235.275	227.000
15.863	234.542	228.000
16.396	234.441	228.000
16.257	234.377	228.000
373.124	176.229	229.000
373.902	175.904	229.000
431.042	198.287	230.000
432.371	198.236	230.000
312.209	464.111	231.000
311.841	465.078	231.000
457.604	373.001	232.000
456.268	373.351	232.000
457.371	372.717	232.000
383.033	457.558	233.000
383.913	459.221	233.000
176.846	209.722	234.000
176.785	209.741	234.000
177.362	209.523	234.000
177.646	209.938	234.000
178.845	209.473	234.000
177.379	326.188	235.000
178.031	325.684	235.000
178.796	326.208	235.000
178.590	326.416	235.000
178.513	324.893	235.000
284.396	408.247	236.000
282.645	408.814	236.000
342.890	412.303	237.000
344.728	415.277	237.000
300.275	455.544	238.000
300.280	455.614	238.000
507.169	174.832	239.000
507.966	174.065	239.000
113.533	217.359	240.000
113.726	217.389	240.000
152.095	313.545	241.000
152.162	311.362	241.000
394.065	118.928	242.000
393.816	119.095	242.000
214.635	403.044	243.000
213.577	402.735	243.000
503.932	281.464	244.000
501.820	283.977	244.000
385.183	456.694	245.000
385.330	455.858	245.000
385.511	457.821	245.000
341.495	303.119	246.000
340.713	302.785	246.000
499.831	224.377	247.000
500.857	227.265	247.000
295.032	370.029	248.000
293.801	368.471	248.000
511.645	234.980	249.000
512.031	234.823	249.000
511.701	234.605	249.000
511.572	235.118	249.000
511.618	234.552	249.000
512.094	235.266	249.000
511.510	234.930	249.000
374.330	173.442	250.000
374.870	173.415	250.000
374.882	173.973	250.000
372.583	174.271	250.000
372.822	175.248	250.000
374.287	175.930	250.000
374.054	177.512	250.000
375.105	177.588	250.000
214.136	288.090	251.000
214.782	290.025	251.000
215.212	289.469	251.000
215.101	290.817	251.000
215.332	291.509	251.000
213.807	290.443	251.000
213.630	288.942	251.000
214.680	289.345	251.000
216.095	288.556	251.000
215.184	287.429	251.000
212.867	288.086	251.000
211.614	288.123	251.000
211.381	287.909	251.000
372.907	210.864	252.000
370.897	211.820	252.000
370.748	210.379	252.000
370.954	208.755	252.000
371.025	209.023	252.000
373.212	208.938	252.000
375.991	207.039	252.000
394.517	424.667	253.000
394.421	424.673	253.000
395.101	425.961	253.000
393.929	424.697	253.000
457.705	372.693	254.000
457.793	373.402	254.000
457.893	372.846	254.000
458.230	372.804	254.000
300.923	455.960	255.000
301.206	455.123	255.000
301.143	455.250	255.000
301.201	454.999	255.000
301.135	455.605	255.000
434.290	352.731	256.000
433.613	353.265	256.000
431.210	352.517	256.000
284.637	410.521	257.000
283.980	408.621	257.000
460.952	397.729	258.000
460.709	398.968	258.000
461.306	399.635	258.000
462.134	399.705	258.000
462.872	399.537	258.000
463.019	399.576	258.000
463.420	399.338	258.000
411.973	318.945	259.000
412.426	319.369	259.000
413.748	318.709	259.000
438.112	330.202	260.000
438.144	330.195	260.000
439.237	330.639	260.000
440.308	331.181	260.000
439.257	331.062	260.000
373.707	398.863	261.000
372.052	400.904	261.000
373.144	404.380	261.000
373.081	403.439	261.000
372.455	403.613	261.000
371.992	403.847	261.000
484.737	305.602	262.000
484.674	303.777	262.000
18.234	167.774	263.000
17.730	170.716	263.000
348.804	189.813	264.000
348.333	187.702	264.000
509.155	124.359	265.000
509.007	124.213	265.000
342.331	302.862	266.000
342.732	302.661	266.000
295.399	368.245	267.000
295.591	367.429	267.000
295.777	365.901	267.000
295.582	365.731	267.000
295.342	366.958	267.000
244.884	271.027	268.000
246.015	271.676	268.000
309.362	298.851	269.000
310.734	300.960	269.000
413.412	346.306	270.000
413.700	344.688	270.000
391.899	424.347	271.000
392.526	423.811	271.000
155.137	260.788	272.000
155.079	260.936	272.000
151.007	289.076	273.000
150.655	291.042	273.000
151.476	291.441	273.000
152.384	291.092	273.000
151.037	289.956	273.000
151.667	289.472	273.000
153.240	290.665	273.000
186.816	364.964	274.000
187.003	363.191	274.000
355.547	247.703	275.000
355.448	247.060	275.000
209.554	403.190	276.000
209.713	402.250	276.000
208.177	402.533	276.000
209.199	403.780	276.000
511.209	234.916	277.000
512.014	234.659	277.000
511.766	234.784	277.000
511.823	234.833	277.000
511.756	234.623	277.000
511.640	235.358	277.000
511.708	234.990	277.000
511.761	234.986	277.000
511.766	234.038	277.000
511.675	234.788	277.000
511.431	234.641	277.000
511.621	234.522	277.000
511.574	234.641	277.000
511.353	235.270	277.000
511.457	234.453	277.000
511.730	234.990	277.000
511.474	234.897	277.000
511.680	235.024	277.000
511.598	234.840	277.000
511.510	234.755	277.000
440.513	362.543	278.000
439.923	363.026	278.000
437.752	361.885	278.000
438.435	362.567	278.000
385.129	455.169	279.000
384.490	452.658	279.000
385.623	452.214	279.000
353.192	187.852	280.000
352.329	188.790	280.000
352.300	188.646	280.000
351.676	189.226	280.000
349.954	189.565	280.000
350.067	189.105	280.000
350.521	186.675	280.000
349.835	187.357	280.000
349.648	186.686	280.000
350.059	184.773	280.000
348.868	184.925	280.000
347.651	185.199	280.000
347.824	185.223	280.000
349.640	185.716	280.000
349.899	185.123	280.000
348.656	184.140	280.000
347.509	183.493	280.000
348.113	184.422	280.000
348.506	185.469	280.000
350.725	185.984	280.000
350.786	185.373	280.000
350.796	184.642	280.000
349.581	183.629	280.000
349.021	184.012	280.000
348.182	183.195	280.000
348.270	182.390	280.000
348.119	182.052	280.000
403.668	234.340	281.000
403.338	234.422	281.000
401.996	233.539	281.000
401.991	233.616	281.000
224.376	395.575	282.000
224.742	395.653	282.000
411.107	317.642	283.000
410.683	318.498	283.000
473.205	348.945	284.000
471.321	348.516	284.000
110.459	145.890	285.000
110.205	145.829	285.000
153.589	261.987	286.000
154.479	261.622	286.000
187.946	363.380	287.000
186.870	363.913	287.000
374.783	206.153	288.000
374.458	206.809	288.000
374.413	206.375	288.000
376.417	206.412	288.000
375.550	207.575	288.000
372.719	208.571	288.000
372.648	208.722	288.000
371.796	207.638	288.000
374.132	206.881	288.000
373.021	207.257	288.000
373.538	206.472	288.000
373.490	206.103	288.000
373.454	206.533	288.000
375.679	206.211	288.000
353.886	247.248	289.000
354.138	247.462	289.000
354.291	248.630	289.000
355.791	247.118	289.000
354.177	247.675	289.000
401.796	343.174	290.000
403.211	344.222	290.000
403.159	343.855	290.000
336.035	470.624	291.000
336.509	470.133	291.000
324.043	279.512	292.000
324.975	279.422	292.000
323.793	279.539	292.000
324.381	278.025	292.000
470.327	347.173	293.000
469.483	348.886	293.000
464.010	400.040	294.000
464.262	399.912	294.000
466.638	295.718	295.000
466.810	297.943	295.000
408.451	357.084	296.000
407.863	357.486	296.000
355.857	408.146	297.000
356.563	408.768	297.000
356.481	408.906	297.000
440.290	365.009	298.000
439.465	366.387	298.000
152.950	264.433	299.000
154.757	264.335	299.000
154.156	265.568	299.000
153.833	265.798	299.000
154.489	265.921	299.000
332.960	470.116	300.000
332.364	470.089	300.000
384.780	451.679	301.000
385.595	451.305	301.000
507.082	124.682	302.000
507.585	126.047	302.000
506.084	125.244	302.000
505.384	125.373	302.000
464.904	399.032	303.000
464.372	399.087	303.000
464.135	399.799	303.000
463.953	399.893	303.000
464.868	400.482	303.000
426.524	444.158	304.000
424.383	445.888	304.000
424.651	447.590	304.000
424.267	447.135	304.000
155.541	291.831	305.000
153.593	289.782	305.000
153.499	289.264	305.000
153.546	288.412	305.000
152.532	288.890	305.000
152.315	288.326	305.000
154.219	288.521	305.000
154.734	288.637	305.000
153.876	286.968	305.000
220.288	392.379	306.000
218.461	391.983	306.000
216.484	392.318	306.000
308.909	368.030	307.000
309.003	369.350	307.000
308.241	368.566	307.000
308.951	369.210	307.000
309.754	367.788	307.000
308.915	366.286	307.000
469.997	298.280	308.000
471.806	294.912	308.000
472.963	292.287	308.000
407.642	356.920	309.000
406.899	357.502	309.000
428.109	350.068	310.000
427.646	350.227	310.000
469.771	348.299	311.000
469.705	346.594	311.000
470.897	346.464	311.000
472.057	346.897	311.000
124.759	262.876	312.000
124.227	262.312	312.000
123.986	263.346	312.000
124.250	263.556	312.000
124.133	262.261	312.000
123.623	260.917	312.000
123.512	261.169	312.000
122.815	262.696	312.000
122.790	262.204	312.000
123.050	261.926	312.000
121.142	260.051	312.000
400.623	235.075	313.000
399.012	235.509	313.000
399.359	236.076	313.000
398.952	236.922	313.000
399.049	235.742	313.000
398.463	234.127	313.000
336.088	470.005	314.000
333.327	470.499	314.000
334.682	469.829	314.000
332.858	470.369	314.000
458.831	390.392	315.000
458.399	389.358	315.000
458.074	388.282	315.000
322.444	192.426	316.000
322.274	192.457	316.000
374.353	178.206	317.000
375.533	177.350	317.000
375.680	177.124	317.000
408.377	356.985	318.000
407.938	357.265	318.000
407.752	358.508	318.000
407.125	357.779	318.000
407.813	358.420	318.000
430.256	350.064	319.000
430.311	349.971	319.000
201.366	279.298	320.000
202.091	278.394	320.000
201.678	277.823	320.000
313.292	300.440	321.000
313.759	300.280	321.000
322.235	192.964	322.000
322.310	192.905	322.000
322.120	192.640	322.000
320.344	193.058	322.000
321.083	192.699	322.000
442.838	364.879	323.000
444.200	366.037	323.000
422.998	445.906	324.000
423.993	445.771	324.000
211.481	143.870	325.000
212.660	144.194	325.000
211.971	144.026	325.000
179.224	180.145	326.000
177.984	180.778	326.000
478.042	288.958	327.000
477.402	290.546	327.000
477.267	292.779	327.000
476.986	293.387	327.000
475.569	291.705	327.000
476.671	290.912	327.000
287.216	391.323	328.000
289.408	391.917	328.000
465.148	400.473	329.000
464.945	400.380	329.000
464.605	400.330	329.000
464.478	400.193	329.000
464.766	400.184	329.000
463.859	400.144	329.000
464.250	400.513	329.000
463.779	400.481	329.000
464.440	400.835	329.000
200.475	276.174	330.000
200.836	275.960	330.000
201.544	275.946	330.000
200.462	275.831	330.000
149.478	379.336	331.000
150.229	379.384	331.000
149.757	380.136	331.000
159.045	154.773	332.000
158.935	155.332	332.000
159.771	154.679	332.000
174.057	386.375	333.000
175.837	386.040	333.000
175.903	384.651	333.000
175.413	383.658	333.000
174.536	382.782	333.000
258.570	325.176	334.000
258.808	324.914	334.000
258.746	323.461	334.000
258.561	322.163	334.000
259.361	320.910	334.000
308.969	367.984	335.000
308.720	368.149	335.000
307.941	367.644	335.000
442.593	368.275	336.000
443.152	369.985	336.000
290.801	391.189	337.000
291.151	392.624	337.000
291.136	390.959	337.000
300.692	455.552	338.000
301.021	455.244	338.000
301.007	454.850	338.000
300.603	454.788	338.000
513.608	270.806	339.000
513.325	270.266	339.000
322.034	193.133	340.000
321.034	193.270	340.000
321.263	193.737	340.000
322.112	193.337	340.000
321.577	193.035	340.000
329.006	283.285	341.000
327.636	282.254	341.000
328.886	280.409	341.000
329.970	279.383	341.000
331.528	278.749	341.000
279.050	476.931	342.000
277.603	477.364	342.000
14.010	198.718	343.000
13.660	197.603	343.000
13.279	197.354	343.000
206.235	239.143	344.000
205.134	239.694	344.000
203.713	240.449	344.000
281.327	346.674	345.000
281.578	346.647	345.000
350.723	300.477	346.000
351.275	299.769	346.000
340.714	350.575	347.000
339.708	350.068	347.000
512.055	235.166	348.000
511.599	234.755	348.000
521.582	242.677	349.000
521.478	241.277	349.000
521.696	237.570	349.000
521.752	237.166	349.000
475.743	290.494	350.000
473.839	290.943	350.000
473.514	291.094	350.000
356.177	407.333	351.000
356.095	405.403	351.000
355.667	404.958	351.000
355.552	406.308	351.000
354.745	407.128	351.000
353.039	407.704	351.000
352.761	409.808	351.000
352.484	410.565	351.000
351.780	409.937	351.000
352.806	407.064	351.000
354.721	405.684	351.000
202.647	278.290	352.000
203.246	276.945	352.000
204.034	276.248	352.000
204.162	276.956	352.000
203.868	276.860	352.000
423.184	445.727	353.000
423.365	445.720	353.000
422.696	445.537	353.000
423.094	445.622	353.000
423.231	444.942	353.000
422.462	445.192	353.000
423.290	446.103	353.000
254.474	274.662	354.000
255.218	274.332	354.000
173.737	384.254	355.000
175.941	384.954	355.000
176.114	384.318	355.000
315.749	298.468	356.000
317.047	294.651	356.000
317.592	293.050	356.000
316.511	294.887	356.000
159.036	152.542	357.000
159.467	152.272	357.000
340.086	350.126	358.000
340.750	349.728	358.000
339.058	350.175	358.000
321.331	193.112	359.000
322.058	193.117	359.000
321.495	193.153	359.000
321.595	193.032	359.000
321.511	193.110	359.000
321.641	193.069	359.000
355.123	216.880	360.000
355.381	215.913	360.000
355.245	214.031	360.000
357.006	213.507	360.000
511.842	235.225	361.000
512.059	234.918	361.000
512.033	235.183	361.000
511.543	234.369	361.000
65.488	237.657	362.000
65.707	236.515	362.000
206.708	241.916	363.000
206.607	244.597	363.000
206.777	244.276	363.000
208.467	246.288	363.000
330.042	276.599	364.000
329.750	275.571	364.000
330.902	275.628	364.000
246.336	398.926	365.000
247.024	397.942	365.000
445.828	223.536	366.000
446.741	222.784	366.000
446.420	222.005	366.000
465.184	399.858	367.000
465.946	399.846	367.000
260.668	322.914	368.000
261.302	323.352	368.000
259.786	323.461	368.000
259.975	323.364	368.000
235.328	440.047	369.000
236.929	440.963	369.000
238.663	440.944	369.000
300.788	455.064	370.000
300.816	454.699	370.000
300.701	455.096	370.000
300.886	455.296	370.000
300.690	455.186	370.000
300.635	455.305	370.000
300.717	455.279	370.000
301.069	454.688	370.000
300.652	454.818	370.000
300.492	455.149	370.000
301.464	454.151	370.000
300.721	454.534	370.000
300.940	455.044	370.000
123.911	263.123	371.000
125.118	263.095	371.000
125.149	263.308	371.000
125.875	263.114	371.000
127.055	262.648	371.000
126.652	263.190	371.000
125.959	261.564	371.000
124.729	261.454	371.000
123.640	261.921	371.000
124.317	261.183	371.000
109.132	149.102	372.000
108.156	149.806	372.000
107.821	150.728	372.000
428.019	353.564	373.000
428.172	352.710	373.000
427.041	351.456	373.000
331.673	277.446	374.000
331.098	277.389	374.000
356.819	233.940	375.000
356.681	234.848	375.000
356.912	234.914	375.000
258.277	323.034	376.000
258.431	325.009	376.000
558.377	201.308	377.000
556.282	202.608	377.000
351.006	185.648	378.000
352.277	186.118	378.000
330.769	277.499	379.000
330.570	277.648	379.000
330.276	278.719	379.000
511.850	234.641	380.000
511.605	235.212	380.000
511.942	234.442	380.000
511.875	234.970	380.000
511.781	234.829	380.000
511.939	234.669	380.000
512.607	233.799	380.000
511.870	234.749	380.000
511.761	235.072	380.000
528.329	227.364	381.000
528.393	227.387	381.000
428.394	352.950	382.000
429.290	352.722	382.000
430.108	354.592	382.000
465.847	322.718	383.000
465.484	323.398	383.000
466.641	322.779	383.000
71.268	151.518	384.000
70.378	152.077	384.000
72.158	151.927	384.000
72.485	153.438	384.000
73.015	153.020	384.000
71.982	149.465	384.000
171.503	157.057	385.000
171.760	156.942	385.000
297.601	119.865	386.000
298.307	119.643	386.000
268.256	177.047	387.000
267.495	177.919	387.000
448.721	235.951	388.000
448.239	236.883	388.000
448.593	237.345	388.000
448.479	237.574	388.000
235.788	505.167	389.000
235.527	506.360	389.000
33.874	166.654	390.000
33.540	165.197	390.000
162.870	153.200	391.000
163.172	152.906	391.000
162.133	152.806	391.000
121.626	202.546	392.000
121.187	203.285	392.000
122.305	204.366	392.000
123.146	204.083	392.000
122.833	204.912	392.000
122.012	201.548	392.000
121.260	200.577	392.000
122.007	201.580	392.000
124.309	201.156	392.000
202.207	275.591	393.000
200.512	276.663	393.000
258.627	323.350	394.000
259.167	323.332	394.000
351.736	184.365	395.000
349.974	183.467	395.000
351.325	183.437	395.000
356.702	234.839	396.000
357.165	234.800	396.000
357.578	235.249	396.000
531.667	299.114	397.000
532.031	299.842	397.000
533.624	301.349	397.000
258.795	324.340	398.000
258.258	323.090	398.000
474.341	223.791	399.000
474.922	222.227	399.000
141.023	205.078	400.000
140.334	206.548	400.000
531.858	279.460	401.000
532.611	278.825	401.000
182.613	202.955	402.000
182.895	203.219	402.000
207.027	246.145	403.000
207.519	246.971	403.000
209.355	245.277	403.000
211.483	245.292	403.000
213.827	247.000	403.000
348.881	181.760	404.000
349.392	182.017	404.000
257.965	322.426	405.000
257.737	323.354	405.000
259.081	323.941	405.000
258.835	325.156	405.000
511.673	234.417	406.000
511.927	234.948	406.000
534.030	298.103	407.000
532.191	298.880	407.000
531.320	299.651	407.000
470.247	267.569	408.000
470.277	270.128	408.000
469.164	271.431	408.000
469.018	271.539	408.000
469.595	270.905	408.000
469.864	272.142	408.000
470.793	270.967	408.000
470.901	271.210	408.000
471.079	270.766	408.000
470.603	272.271	408.000
470.313	271.190	408.000
470.466	271.479	408.000
471.088	271.253	408.000
471.040	270.130	408.000
470.908	271.371	408.000
471.749	272.585	408.000
471.535	272.629	408.000
471.186	272.083	408.000
471.001	271.698	408.000
470.417	273.612	408.000
470.556	273.660	408.000
471.685	275.668	408.000
471.312	274.818	408.000
470.130	274.590	408.000
469.242	275.550	408.000
468.343	276.083	408.000
176.138	182.489	409.000
175.657	183.713	409.000
176.178	184.837	409.000
176.057	185.121	409.000
178.291	185.065	409.000
178.017	184.988	409.000
176.975	185.728	409.000
176.153	184.611	409.000
177.523	184.320	409.000
176.987	185.402	409.000
175.321	185.120	409.000
354.420	401.728	410.000
354.708	403.150	410.000
353.554	403.933	410.000
353.754	402.840	410.000
354.807	402.512	410.000
300.341	454.456	411.000
300.269	454.884	411.000
300.541	455.087	411.000
300.221	455.278	411.000
510.966	272.293	412.000
511.056	273.361	412.000
511.449	273.434	412.000
513.231	273.329	412.000
514.503	272.737	412.000
515.564	273.113	412.000
12.675	232.687	413.000
14.541	231.312	413.000
15.415	231.179	413.000
16.518	231.846	413.000
511.987	234.647	414.000
511.878	235.127	414.000
512.167	235.166	414.000
511.798	235.394	414.000
511.984	234.782	414.000
511.964	234.705	414.000
327.767	444.252	415.000
327.057	444.641	415.000
327.196	445.447	415.000
328.173	445.921	415.000
327.403	444.583	415.000
327.887	445.233	415.000
327.685	444.772	415.000
328.838	445.936	415.000
348.965	183.738	416.000
348.236	184.157	416.000
347.422	185.461	416.000
347.284	185.658	416.000
489.052	176.283	417.000
491.430	176.425	417.000
492.822	177.768	417.000
533.864	301.126	418.000
532.791	300.469	418.000
530.376	299.863	418.000
424.956	445.941	419.000
425.756	446.022	419.000
179.909	152.480	420.000
179.601	151.714	420.000
259.101	323.906	421.000
259.247	323.677	421.000
259.535	321.894	421.000
300.896	454.976	422.000
300.863	455.065	422.000
301.103	455.138	422.000
461.812	311.845	423.000
460.861	311.872	423.000
163.883	266.756	424.000
163.716	266.605	424.000
163.057	265.937	424.000
336.249	193.360	425.000
335.329	192.096	425.000
334.793	192.393	425.000
492.340	180.895	426.000
492.624	179.792	426.000
448.876	362.012	427.000
449.332	361.431	427.000
531.347	301.141	428.000
528.984	301.722	428.000
526.394	303.206	428.000
117.885	372.115	429.000
116.683	371.735	429.000
175.649	185.103	430.000
176.282	184.573	430.000
177.394	185.289	430.000
176.482	184.277	430.000
176.490	182.891	430.000
175.694	184.494	430.000
174.406	184.154	430.000
174.494	183.658	430.000
377.109	400.796	431.000
377.403	402.240	431.000
327.190	447.825	432.000
328.039	447.124	432.000
328.402	446.176	432.000
328.964	446.702	432.000
327.779	445.163	432.000
326.926	443.606	432.000
326.675	443.943	432.000
145.345	229.016	433.000
145.148	229.369	433.000
144.339	230.887	433.000
144.121	232.259	433.000
145.247	234.421	433.000
144.304	233.078	433.000
144.311	233.644	433.000
142.173	235.374	433.000
140.987	235.012	433.000
141.278	236.575	433.000
471.886	132.914	434.000
471.159	132.506	434.000
109.162	238.777	435.000
108.824	237.625	435.000
299.119	453.547	436.000
299.946	453.704	436.000
159.005	268.223	437.000
157.953	266.898	437.000
157.834	267.225	437.000
260.027	321.789	438.000
259.917	321.543	438.000
259.248	322.268	438.000
259.838	321.994	438.000
322.125	192.944	439.000
321.851	193.072	439.000
512.509	234.939	440.000
512.264	235.262	440.000
511.640	234.476	440.000
511.613	234.852	440.000
511.576	234.824	440.000
512.248	234.955	440.000
511.763	234.729	440.000
512.000	234.991	440.000
512.246	235.125	440.000
512.327	235.170	440.000
512.061	235.221	440.000
466.835	341.327	441.000
464.951	340.168	441.000
82.354	166.218	442.000
83.776	166.570	442.000
108.591	237.188	443.000
108.831	237.811	443.000
157.315	414.987	444.000
156.139	415.680	444.000
332.032	280.507	445.000
332.088	280.841	445.000
331.110	279.682	445.000
329.014	279.735	445.000
327.030	279.944	445.000
446.888	222.388	446.000
447.547	223.769	446.000
445.893	223.410	446.000
447.509	221.890	446.000
446.605	220.637	446.000
294.507	121.249	447.000
290.868	119.381	447.000
289.966	119.721	447.000
457.392	309.915	448.000
458.045	307.099	448.000
471.999	220.402	449.000
473.145	220.193	449.000
305.635	413.624	450.000
306.424	412.994	450.000
307.246	414.152	450.000
548.832	311.774	451.000
549.183	310.400	451.000
549.794	309.344	451.000
260.302	322.859	452.000
259.672	323.033	452.000
300.274	455.555	453.000
300.426	454.768	453.000
300.766	455.202	453.000
300.735	455.121	453.000
300.634	455.217	453.000
300.797	454.836	453.000
300.471	455.573	453.000
300.470	455.375	453.000
300.591	454.615	453.000
300.948	455.140	453.000
348.239	124.792	454.000
347.579	126.219	454.000
466.011	139.660	455.000
467.010	137.285	455.000
419.801	199.826	456.000
419.223	199.823	456.000
420.793	199.597	456.000
420.743	198.899	456.000
421.538	200.094	456.000
421.660	199.970	456.000
421.308	198.858	456.000
423.066	198.566	456.000
457.718	307.374	457.000
455.743	307.959	457.000
457.570	308.725	457.000
455.007	307.675	457.000
318.798	449.602	458.000
317.719	450.260	458.000
80.931	167.405	459.000
82.010	166.481	459.000
82.836	167.363	459.000
386.527	475.166	460.000
385.607	475.346	460.000
495.820	226.152	461.000
495.734	227.488	461.000
497.569	226.660	461.000
163.923	266.720	462.000
161.610	268.579	462.000
161.033	268.649	462.000
162.037	268.156	462.000
243.933	242.980	463.000
244.430	243.739	463.000
236.364	258.160	464.000
237.442	258.023	464.000
119.471	376.457	465.000
119.837	379.379	465.000
386.126	277.693	466.000
385.220	279.988	466.000
384.324	280.079	466.000
383.200	280.252	466.000
423.015	299.351	467.000
422.781	299.053	467.000
423.016	299.540	467.000
423.092	299.778	467.000
422.278	299.306	467.000
422.341	299.390	467.000
422.488	298.775	467.000
423.414	298.682	467.000
400.513	334.679	468.000
400.850	333.988	468.000
385.833	475.706	469.000
386.368	475.357	469.000
136.389	243.443	470.000
136.572	242.925	470.000
445.961	217.880	471.000
445.527	218.128	471.000
445.026	218.722	471.000
445.331	218.383	471.000
410.294	336.630	472.000
410.445	335.488	472.000
411.092	333.722	472.000
409.415	333.800	472.000
410.155	334.165	472.000
410.308	334.599	472.000
410.596	332.713	472.000
409.994	334.179	472.000
411.571	334.850	472.000
363.961	126.198	473.000
363.808	127.080	473.000
364.194	127.187	473.000
366.365	127.337	473.000
366.297	127.368	473.000
364.274	128.641	473.000
316.118	403.372	474.000
314.152	401.707	474.000
335.226	468.381	475.000
335.250	467.340	475.000
332.257	468.310	475.000
386.336	475.315	476.000
386.039	475.992	476.000
386.021	475.465	476.000
386.093	475.108	476.000
95.384	222.598	477.000
96.091	223.086	477.000
96.760	220.615	477.000
59.721	238.337	478.000
60.292	237.600	478.000
60.551	238.897	478.000
164.783	267.000	479.000
164.371	267.224	479.000
496.734	224.359	480.000
496.626	225.962	480.000
498.352	224.929	480.000
499.380	225.560	480.000
499.277	226.572	480.000
444.588	216.914	481.000
444.439	216.219	481.000
445.851	217.528	481.000
447.123	217.268	481.000
319.740	449.220	482.000
320.036	449.213	482.000
373.654	455.748	483.000
373.262	456.275	483.000
549.716	310.829	484.000
550.035	308.290	484.000
341.263	391.359	485.000
340.305	391.587	485.000
339.769	390.924	485.000
339.463	390.559	485.000
190.730	157.242	486.000
190.882	157.933	486.000
191.715	156.236	486.000
365.358	127.842	487.000
365.105	127.504	487.000
365.474	127.821	487.000
363.854	127.010	487.000
363.266	127.574	487.000
246.992	328.827	488.000
248.262	328.389	488.000
315.924	449.061	489.000
314.827	448.928	489.000
312.751	448.719	489.000
370.810	454.798	490.000
371.436	456.683	490.000
371.014	456.558	490.000
550.224	307.478	491.000
549.974	307.587	491.000
548.853	308.131	491.000
548.700	308.159	491.000
548.105	309.382	491.000
547.173	310.385	491.000
547.368	309.930	491.000
545.874	309.729	491.000
97.318	221.015	492.000
97.951	222.104	492.000
98.500	222.163	492.000
97.734	221.593	492.000
97.206	221.280	492.000
300.683	455.108	493.000
300.561	455.348	493.000
373.475	397.292	494.000
372.323	397.441	494.000
241.209	257.633	495.000
240.966	256.854	495.000
466.455	139.710	496.000
466.780	138.981	496.000
485.691	293.141	497.000
486.049	292.397	497.000
285.582	431.129	498.000
284.583	430.494	498.000
283.648	432.021	498.000
527.623	304.103	499.000
528.645	303.805	499.000
528.389	303.806	499.000
529.251	304.577	499.000
87.240	167.724	500.000
87.501	167.497	500.000
86.780	167.213	500.000
348.736	127.166	501.000
347.678	126.647	501.000
123.195	382.935	502.000
122.240	383.007	502.000
121.829	384.160	502.000
122.460	384.173	502.000
122.791	384.928	502.000
123.605	385.227	502.000
485.766	221.381	503.000
486.464	222.117	503.000
313.306	448.737	504.000
314.381	446.725	504.000
386.109	475.509	505.000
386.534	475.990	505.000
61.066	236.714	506.000
61.620	238.489	506.000
63.168	237.954	506.000
62.248	239.217	506.000
465.305	137.663	507.000
465.932	137.351	507.000
319.525	131.174	508.000
319.453	130.864	508.000
239.426	258.761	509.000
240.173	259.667	509.000
247.934	346.845	510.000
247.237	346.167	510.000
326.624	281.920	511.000
327.761	282.900	511.000
329.447	389.269	512.000
328.623	388.729	512.000
330.669	389.504	512.000
414.091	335.915	513.000
413.737	335.250	513.000
413.315	335.307	513.000
413.436	336.240	513.000
412.066	336.338	513.000
219.805	318.623	514.000
220.207	319.890	514.000
219.897	319.531	514.000
220.436	319.323	514.000
220.690	320.039	514.000
240.592	355.434	515.000
240.434	355.279	515.000
240.505	356.687	515.000
241.229	355.511	515.000
240.789	355.138	515.000
241.250	354.396	515.000
452.204	237.703	516.000
[truncated: 23,049 more rows]
