# Supplementary material for: The transpeptidase PBP2 governs initial localization and activity of the major cell-wall synthesis machinery in E. coli
Source: eLife. 2020 Feb 20;9:e50629. doi: 10.7554/eLife.50629 (PMC7089770; doi:10.7554/eLife.50629)
Supplement: Source data 1. [file elife-50629-data1.zip › data/fast/PAmCherry/WTFRAP10min_3.txt]

X Y ID
-18.775	284.819	1.000
-20.493	285.033	1.000
-21.329	285.007	1.000
-21.212	284.685	1.000
-20.187	284.028	1.000
113.183	358.447	2.000
111.006	357.209	2.000
53.142	246.179	3.000
51.885	247.464	3.000
105.940	288.564	4.000
105.078	290.220	4.000
128.168	310.571	5.000
128.930	310.584	5.000
128.995	310.146	5.000
127.349	310.067	5.000
128.296	309.733	5.000
128.858	310.796	5.000
128.768	310.981	5.000
128.827	310.847	5.000
129.272	310.206	5.000
130.176	309.003	5.000
129.793	308.682	5.000
130.885	309.805	5.000
130.589	310.772	5.000
130.696	311.903	5.000
129.801	312.888	5.000
128.879	312.825	5.000
128.014	312.733	5.000
127.751	312.226	5.000
128.179	312.273	5.000
128.707	312.188	5.000
130.483	314.433	5.000
314.911	318.840	6.000
314.854	319.716	6.000
339.277	346.634	7.000
339.779	347.532	7.000
337.427	349.371	7.000
337.384	347.371	7.000
335.980	346.014	7.000
332.913	347.578	7.000
334.673	349.314	7.000
336.781	351.009	7.000
237.948	174.931	8.000
238.434	174.978	8.000
237.384	175.207	8.000
237.496	175.739	8.000
237.493	176.601	8.000
237.385	178.158	8.000
238.525	177.211	8.000
241.626	178.264	8.000
242.032	179.469	8.000
240.809	179.299	8.000
242.147	179.910	8.000
242.306	181.731	8.000
334.282	232.164	9.000
333.144	231.472	9.000
332.642	230.442	9.000
332.103	231.117	9.000
332.781	230.217	9.000
352.191	199.784	10.000
353.271	198.837	10.000
352.198	198.626	10.000
385.533	251.035	11.000
385.119	251.230	11.000
392.596	259.104	12.000
392.696	259.080	12.000
392.028	258.514	12.000
392.902	258.909	12.000
393.799	257.372	12.000
477.030	320.925	13.000
479.049	322.365	13.000
401.126	188.360	14.000
400.563	187.623	14.000
399.781	187.867	14.000
490.012	224.948	15.000
490.052	225.578	15.000
488.021	225.958	15.000
487.254	225.416	15.000
486.774	226.153	15.000
123.222	371.433	16.000
123.656	370.668	16.000
177.495	213.935	17.000
177.725	214.037	17.000
188.549	181.934	18.000
190.439	181.856	18.000
361.885	312.057	19.000
361.945	312.454	19.000
362.667	314.028	19.000
363.027	313.347	19.000
363.200	313.519	19.000
375.898	172.140	20.000
375.474	171.663	20.000
519.990	259.386	21.000
519.823	259.732	21.000
264.618	348.237	22.000
263.714	348.314	22.000
264.079	349.872	22.000
264.073	351.184	22.000
264.612	350.447	22.000
264.468	350.526	22.000
288.942	313.596	23.000
291.500	312.206	23.000
291.768	312.212	23.000
291.461	312.644	23.000
288.690	314.187	23.000
288.806	313.774	23.000
288.762	313.445	23.000
289.351	314.311	23.000
335.635	211.562	24.000
335.279	212.365	24.000
52.571	234.021	25.000
52.931	233.735	25.000
104.861	290.698	26.000
104.651	290.518	26.000
103.765	289.302	26.000
103.843	288.828	26.000
103.507	288.164	26.000
103.829	288.598	26.000
103.418	288.873	26.000
70.980	207.190	27.000
70.276	208.549	27.000
71.738	206.978	27.000
70.951	207.492	27.000
72.002	205.521	27.000
70.552	205.823	27.000
69.930	206.513	27.000
68.708	206.300	27.000
66.699	206.517	27.000
67.056	206.060	27.000
66.817	205.850	27.000
67.406	205.382	27.000
67.220	205.312	27.000
65.146	205.039	27.000
64.866	204.871	27.000
66.304	204.412	27.000
65.396	203.314	27.000
65.806	201.434	27.000
66.078	199.783	27.000
63.687	199.919	27.000
62.768	200.571	27.000
62.393	200.859	27.000
63.662	201.529	27.000
62.262	203.237	27.000
61.699	203.092	27.000
61.002	202.737	27.000
61.393	203.169	27.000
63.185	203.919	27.000
97.289	244.962	28.000
97.322	245.068	28.000
96.017	244.513	28.000
178.361	283.962	29.000
178.011	284.545	29.000
275.369	278.538	30.000
274.509	277.178	30.000
273.518	276.757	30.000
272.574	275.385	30.000
485.724	237.254	31.000
487.209	236.918	31.000
53.004	250.299	32.000
52.036	248.609	32.000
51.771	249.083	32.000
49.371	249.581	32.000
400.577	188.027	33.000
400.936	188.660	33.000
476.072	238.642	34.000
476.148	238.863	34.000
14.679	330.782	35.000
13.431	329.975	35.000
15.133	330.304	35.000
15.997	332.659	35.000
193.737	179.233	36.000
193.746	178.252	36.000
376.056	171.672	37.000
376.616	171.847	37.000
47.627	308.266	38.000
48.697	308.777	38.000
122.436	371.004	39.000
123.372	371.434	39.000
124.192	371.242	39.000
124.258	370.909	39.000
123.441	370.448	39.000
123.149	370.523	39.000
51.201	233.677	40.000
50.392	233.472	40.000
178.330	213.178	41.000
177.563	212.803	41.000
212.336	188.281	42.000
212.820	188.694	42.000
213.433	188.304	42.000
212.768	189.254	42.000
385.334	216.654	43.000
384.719	215.392	43.000
488.662	236.643	44.000
487.394	236.464	44.000
487.860	235.560	44.000
487.937	234.378	44.000
487.750	234.515	44.000
488.225	234.442	44.000
525.491	268.632	45.000
526.553	266.984	45.000
527.872	265.934	45.000
526.618	263.430	45.000
525.979	262.947	45.000
525.615	262.136	45.000
525.884	263.447	45.000
524.964	263.171	45.000
128.957	333.218	46.000
129.907	332.965	46.000
129.064	332.615	46.000
129.232	332.886	46.000
130.302	332.339	46.000
132.050	333.026	46.000
133.095	331.969	46.000
132.849	327.919	46.000
134.664	329.106	46.000
202.749	301.361	47.000
202.665	301.515	47.000
202.636	303.135	47.000
203.225	302.360	47.000
202.970	302.749	47.000
202.593	303.051	47.000
202.810	303.270	47.000
362.282	316.072	48.000
362.645	314.773	48.000
393.519	261.001	49.000
393.010	260.876	49.000
38.066	259.218	50.000
38.746	259.916	50.000
218.890	385.246	51.000
219.708	385.670	51.000
218.917	385.754	51.000
219.920	386.410	51.000
176.109	281.007	52.000
175.920	281.869	52.000
176.291	279.938	52.000
176.857	280.023	52.000
231.709	271.038	53.000
230.665	272.514	53.000
185.206	180.812	54.000
185.931	181.079	54.000
249.063	190.343	55.000
249.127	189.287	55.000
247.801	189.374	55.000
247.325	189.201	55.000
520.064	325.513	56.000
519.474	326.938	56.000
516.421	328.566	56.000
516.918	327.711	56.000
517.216	327.896	56.000
516.026	327.752	56.000
517.492	327.203	56.000
-24.511	286.456	57.000
-24.150	287.312	57.000
276.251	274.553	58.000
277.178	273.787	58.000
278.310	273.646	58.000
278.348	274.105	58.000
376.858	172.251	59.000
376.587	171.198	59.000
377.000	171.893	59.000
159.467	332.027	60.000
159.266	334.311	60.000
158.613	335.469	60.000
158.236	336.984	60.000
158.412	339.631	60.000
159.199	339.390	60.000
84.773	201.773	61.000
86.831	202.923	61.000
201.685	199.839	62.000
201.683	201.373	62.000
393.702	263.794	63.000
393.351	262.564	63.000
393.030	262.770	63.000
389.813	244.350	64.000
390.534	244.704	64.000
390.242	244.615	64.000
390.663	243.773	64.000
390.890	244.124	64.000
389.840	244.848	64.000
389.782	244.512	64.000
390.923	243.137	64.000
390.532	243.081	64.000
389.708	242.483	64.000
383.415	214.610	65.000
384.182	214.720	65.000
383.723	214.107	65.000
382.050	214.126	65.000
489.934	375.665	66.000
487.515	376.682	66.000
435.840	196.002	67.000
434.002	195.230	67.000
432.535	193.356	67.000
431.094	192.095	67.000
431.472	192.894	67.000
432.086	191.682	67.000
431.269	191.062	67.000
428.973	189.961	67.000
429.724	189.765	67.000
429.420	188.620	67.000
429.721	187.943	67.000
430.971	188.496	67.000
78.214	360.816	68.000
78.524	360.045	68.000
76.323	360.126	68.000
74.438	360.981	68.000
-26.016	276.706	69.000
-25.759	277.231	69.000
17.406	331.230	70.000
16.510	332.039	70.000
49.540	297.170	71.000
50.003	296.901	71.000
309.546	294.687	72.000
310.100	294.104	72.000
246.899	186.961	73.000
242.133	181.069	73.000
198.269	323.387	74.000
198.704	324.317	74.000
200.929	323.803	74.000
201.703	325.099	74.000
200.511	325.409	74.000
199.361	324.387	74.000
200.309	324.154	74.000
199.911	321.905	74.000
265.062	351.149	75.000
264.592	351.953	75.000
264.726	350.274	75.000
200.227	204.051	76.000
199.164	204.504	76.000
248.149	278.686	77.000
249.899	277.567	77.000
219.516	342.196	78.000
219.401	342.234	78.000
220.593	341.907	78.000
221.372	341.834	78.000
217.928	343.739	78.000
217.049	344.026	78.000
216.772	346.271	78.000
216.737	347.095	78.000
216.476	346.827	78.000
215.028	347.089	78.000
200.174	191.682	79.000
200.575	191.792	79.000
277.568	275.110	80.000
276.717	277.527	80.000
276.045	277.617	80.000
275.374	277.625	80.000
481.558	257.062	81.000
482.393	254.764	81.000
505.214	262.222	82.000
506.458	260.166	82.000
505.174	260.727	82.000
45.429	329.402	83.000
44.357	330.250	83.000
28.992	301.806	84.000
30.326	301.284	84.000
30.490	300.821	84.000
203.918	302.392	85.000
203.848	301.836	85.000
204.478	302.104	85.000
205.062	301.923	85.000
205.191	302.254	85.000
205.983	301.704	85.000
205.697	302.058	85.000
204.777	301.567	85.000
207.505	300.546	85.000
212.973	188.343	86.000
212.562	189.022	86.000
241.433	181.420	87.000
241.260	181.198	87.000
359.349	312.564	88.000
360.030	312.738	88.000
395.515	263.447	89.000
395.467	263.350	89.000
396.297	262.925	89.000
396.589	264.059	89.000
396.915	263.728	89.000
396.430	263.684	89.000
396.142	262.635	89.000
396.638	260.943	89.000
395.910	259.673	89.000
395.605	260.824	89.000
395.193	260.956	89.000
393.151	257.906	89.000
392.024	258.364	89.000
391.780	259.007	89.000
392.675	258.681	89.000
392.328	258.263	89.000
533.776	341.432	90.000
533.566	340.793	90.000
490.045	234.784	91.000
488.885	233.595	91.000
488.604	233.479	91.000
119.582	372.451	92.000
120.558	372.176	92.000
184.758	314.486	93.000
185.646	310.823	93.000
75.005	361.215	94.000
76.965	360.492	94.000
78.457	362.912	94.000
49.806	296.693	95.000
49.758	296.914	95.000
49.883	296.701	95.000
157.876	340.269	96.000
155.253	341.174	96.000
248.109	275.097	97.000
246.006	275.231	97.000
273.257	292.969	98.000
273.601	292.630	98.000
372.248	253.884	99.000
371.192	253.803	99.000
376.149	172.312	100.000
376.288	172.544	100.000
402.852	190.160	101.000
403.083	189.064	101.000
494.464	250.623	102.000
496.471	252.493	102.000
496.465	252.331	102.000
-25.666	276.923	103.000
-25.115	277.600	103.000
28.921	301.214	104.000
29.884	302.083	104.000
30.323	302.310	104.000
29.742	303.422	104.000
29.325	302.008	104.000
28.677	302.049	104.000
29.014	302.340	104.000
29.981	302.292	104.000
29.053	300.932	104.000
29.555	301.351	104.000
105.365	267.969	105.000
105.422	267.994	105.000
106.018	266.643	105.000
104.305	266.746	105.000
104.535	266.777	105.000
104.635	265.185	105.000
185.940	356.576	106.000
186.782	357.148	106.000
170.570	296.299	107.000
169.858	296.101	107.000
171.674	295.128	107.000
360.974	312.004	108.000
360.950	313.679	108.000
360.432	313.214	108.000
359.024	313.934	108.000
359.424	314.594	108.000
360.517	315.134	108.000
-13.526	297.864	109.000
-13.666	297.210	109.000
278.073	350.038	110.000
278.477	349.172	110.000
240.606	180.275	111.000
240.830	179.669	111.000
241.125	179.826	111.000
240.386	178.832	111.000
240.726	178.911	111.000
240.264	180.827	111.000
240.273	180.033	111.000
239.463	178.864	111.000
240.510	176.334	111.000
240.760	176.383	111.000
240.743	176.097	111.000
241.034	177.047	111.000
242.389	176.609	111.000
241.664	175.217	111.000
241.167	174.103	111.000
79.079	362.949	112.000
79.553	362.141	112.000
49.314	296.874	113.000
49.906	296.994	113.000
50.035	296.542	113.000
50.048	297.012	113.000
111.579	250.413	114.000
111.499	250.580	114.000
111.234	251.173	114.000
170.295	278.926	115.000
170.957	279.135	115.000
171.412	281.292	115.000
170.506	280.409	115.000
170.888	281.007	115.000
172.434	279.952	115.000
172.352	280.180	115.000
172.258	279.911	115.000
173.270	279.741	115.000
172.935	279.872	115.000
172.867	279.101	115.000
171.871	278.960	115.000
172.107	280.435	115.000
170.825	281.533	115.000
169.039	281.807	115.000
368.115	288.936	116.000
367.924	289.619	116.000
371.222	252.509	117.000
371.753	251.666	117.000
30.435	231.036	118.000
30.544	231.787	118.000
308.993	280.063	119.000
308.969	280.616	119.000
376.672	172.553	120.000
376.096	173.334	120.000
496.743	251.115	121.000
496.180	251.165	121.000
26.704	213.552	122.000
25.428	215.097	122.000
27.849	215.649	122.000
28.574	214.510	122.000
26.459	214.645	122.000
26.152	213.707	122.000
26.559	213.665	122.000
26.257	214.245	122.000
27.862	216.828	122.000
292.481	336.267	123.000
294.204	335.918	123.000
294.689	334.418	123.000
296.313	335.574	123.000
288.289	317.598	124.000
288.519	316.788	124.000
289.937	316.124	124.000
348.877	249.943	125.000
348.525	251.395	125.000
79.854	361.554	126.000
78.692	361.822	126.000
78.399	364.120	126.000
103.797	288.055	127.000
104.444	287.783	127.000
105.418	287.799	127.000
105.745	287.077	127.000
105.068	289.558	127.000
126.673	289.342	128.000
125.719	290.150	128.000
180.195	315.673	129.000
181.153	316.274	129.000
182.403	317.087	129.000
436.204	297.480	130.000
437.765	298.718	130.000
437.829	298.640	130.000
437.355	298.561	130.000
437.120	298.605	130.000
54.394	254.523	131.000
56.456	252.181	131.000
311.094	310.770	132.000
313.960	310.413	132.000
486.219	362.555	133.000
485.834	362.078	133.000
484.411	362.444	133.000
485.619	362.494	133.000
487.049	361.501	133.000
486.830	360.510	133.000
487.604	359.654	133.000
487.025	360.009	133.000
486.519	360.098	133.000
377.436	174.267	134.000
376.824	173.420	134.000
376.434	174.276	134.000
49.443	296.978	135.000
50.140	297.051	135.000
347.802	255.010	136.000
348.920	254.604	136.000
348.391	254.773	136.000
348.382	253.052	136.000
390.036	244.198	137.000
391.279	244.168	137.000
381.755	207.700	138.000
382.355	207.228	138.000
382.596	206.373	138.000
-17.066	293.640	139.000
-15.416	292.550	139.000
-16.226	294.722	139.000
21.785	240.408	140.000
22.030	240.952	140.000
131.517	315.761	141.000
131.702	315.664	141.000
366.756	288.856	142.000
366.649	286.876	142.000
368.096	287.313	142.000
437.043	273.896	143.000
436.012	273.966	143.000
435.568	273.739	143.000
404.175	187.941	144.000
404.444	188.740	144.000
404.114	186.834	144.000
-8.975	283.395	145.000
-7.346	282.012	145.000
-6.511	281.651	145.000
-6.652	282.225	145.000
32.791	324.186	146.000
33.320	324.894	146.000
160.885	378.145	147.000
160.613	376.343	147.000
275.722	314.555	148.000
276.568	316.678	148.000
276.443	318.023	148.000
276.738	319.057	148.000
275.937	317.781	148.000
275.950	317.874	148.000
276.837	316.907	148.000
277.285	315.212	148.000
278.392	315.066	148.000
278.517	315.042	148.000
200.163	191.846	149.000
200.062	191.712	149.000
296.688	335.110	150.000
296.676	336.071	150.000
296.448	335.538	150.000
297.037	335.568	150.000
298.132	334.774	150.000
73.172	346.083	151.000
74.662	345.672	151.000
74.237	345.524	151.000
123.174	373.124	152.000
123.488	372.816	152.000
124.317	371.914	152.000
275.466	275.584	153.000
274.570	275.315	153.000
274.932	271.059	153.000
275.905	268.037	153.000
479.737	224.110	154.000
479.917	224.402	154.000
480.026	223.743	154.000
480.105	223.910	154.000
480.023	223.667	154.000
480.175	223.822	154.000
29.868	301.843	155.000
28.236	302.157	155.000
28.790	301.571	155.000
437.869	296.643	156.000
437.749	296.357	156.000
438.566	297.432	156.000
439.222	298.425	156.000
439.454	298.474	156.000
199.929	191.455	157.000
199.882	192.113	157.000
281.380	301.799	158.000
281.781	302.076	158.000
82.419	362.511	159.000
81.045	363.542	159.000
79.746	361.275	159.000
79.418	360.659	159.000
87.914	288.265	160.000
86.994	288.901	160.000
85.719	289.307	160.000
403.806	184.619	161.000
403.852	184.282	161.000
403.043	185.348	161.000
83.898	305.555	162.000
83.352	304.330	162.000
84.382	303.636	162.000
506.769	255.346	163.000
506.922	253.927	163.000
508.061	254.007	163.000
505.976	254.416	163.000
-7.365	282.949	164.000
-7.060	283.556	164.000
-5.970	283.340	164.000
-6.181	284.049	164.000
-6.504	284.686	164.000
201.866	324.953	165.000
200.475	324.159	165.000
201.345	324.225	165.000
201.910	323.911	165.000
200.090	192.388	166.000
199.763	192.346	166.000
239.652	184.945	167.000
239.554	185.843	167.000
500.582	288.441	168.000
499.935	287.987	168.000
499.062	288.750	168.000
530.497	310.222	169.000
529.747	310.088	169.000
159.887	374.367	170.000
159.317	373.373	170.000
188.143	354.624	171.000
188.972	354.652	171.000
383.683	364.362	172.000
383.922	363.861	172.000
383.487	362.308	172.000
77.281	345.109	173.000
76.657	345.415	173.000
76.907	345.692	173.000
76.324	345.499	173.000
81.114	287.761	174.000
81.178	285.762	174.000
81.416	285.459	174.000
80.502	287.207	174.000
80.927	287.977	174.000
81.253	288.015	174.000
81.413	290.131	174.000
402.148	185.665	175.000
402.405	186.391	175.000
402.716	184.686	175.000
404.064	185.058	175.000
480.025	223.400	176.000
480.469	223.493	176.000
78.484	362.376	177.000
77.599	362.612	177.000
77.986	363.239	177.000
82.701	304.355	178.000
81.672	304.212	178.000
83.368	303.710	178.000
84.435	305.785	178.000
83.812	305.598	178.000
82.689	305.421	178.000
84.122	306.769	178.000
404.760	253.956	179.000
403.962	253.295	179.000
154.410	343.403	180.000
155.276	343.562	180.000
154.865	345.081	180.000
153.490	343.542	180.000
194.136	283.659	181.000
193.202	283.445	181.000
368.360	261.948	182.000
370.032	262.122	182.000
238.671	185.791	183.000
238.038	184.538	183.000
525.170	269.195	184.000
525.469	267.263	184.000
526.156	267.514	184.000
525.435	268.837	184.000
108.149	329.695	185.000
107.046	330.372	185.000
482.729	233.922	186.000
484.577	234.149	186.000
-9.027	286.206	187.000
-10.178	286.169	187.000
-9.891	286.753	187.000
-9.294	287.303	187.000
193.544	286.041	188.000
193.840	285.878	188.000
193.325	285.244	188.000
194.249	284.426	188.000
193.101	284.428	188.000
279.978	270.926	189.000
278.756	270.253	189.000
278.808	269.607	189.000
279.142	269.156	189.000
486.283	248.775	190.000
483.114	249.942	190.000
484.292	248.751	190.000
483.684	248.323	190.000
210.688	218.145	191.000
210.547	218.733	191.000
479.415	223.725	192.000
479.798	223.333	192.000
335.680	224.632	193.000
336.593	225.318	193.000
187.930	324.290	194.000
185.724	325.130	194.000
349.438	251.781	195.000
349.721	253.929	195.000
349.979	254.205	195.000
349.885	253.633	195.000
349.799	252.925	195.000
349.895	253.360	195.000
349.636	254.303	195.000
349.781	253.863	195.000
350.713	253.808	195.000
351.169	253.634	195.000
351.431	254.576	195.000
351.394	256.097	195.000
350.973	255.896	195.000
351.094	256.057	195.000
352.404	256.570	195.000
352.289	257.674	195.000
351.752	257.559	195.000
353.594	256.675	195.000
353.529	256.739	195.000
353.618	257.720	195.000
353.265	257.323	195.000
353.598	256.625	195.000
354.363	256.707	195.000
310.269	269.201	196.000
309.754	269.176	196.000
307.152	268.378	196.000
305.415	271.265	196.000
305.477	271.913	196.000
304.668	271.071	196.000
128.354	323.455	197.000
127.747	324.529	197.000
129.479	327.568	197.000
129.303	329.632	197.000
131.871	329.031	197.000
130.127	329.270	197.000
128.388	330.822	197.000
126.788	329.144	197.000
106.709	332.674	198.000
107.407	330.109	198.000
107.563	328.914	198.000
106.869	326.804	198.000
107.889	325.650	198.000
107.577	325.267	198.000
105.626	325.024	198.000
383.192	215.219	199.000
383.413	215.947	199.000
385.021	216.556	199.000
385.710	216.770	199.000
386.511	217.025	199.000
385.007	217.151	199.000
384.858	216.534	199.000
385.027	214.990	199.000
384.603	215.660	199.000
384.386	215.926	199.000
383.996	215.456	199.000
383.581	215.577	199.000
254.262	191.720	200.000
254.477	190.317	200.000
253.232	191.408	200.000
56.979	316.484	201.000
57.559	316.087	201.000
54.917	253.504	202.000
54.887	254.344	202.000
55.591	254.761	202.000
55.275	254.467	202.000
373.436	204.691	203.000
375.089	206.804	203.000
374.460	208.346	203.000
-7.879	286.643	204.000
-8.004	285.977	204.000
-10.277	286.042	204.000
-9.500	286.858	204.000
-9.830	286.434	204.000
212.295	338.507	205.000
212.319	339.004	205.000
242.825	184.428	206.000
243.829	186.341	206.000
243.776	187.849	206.000
243.779	188.758	206.000
243.085	188.291	206.000
243.357	188.882	206.000
263.844	217.263	207.000
261.611	217.075	207.000
383.950	365.940	208.000
384.484	362.221	208.000
385.783	361.938	208.000
484.637	250.453	209.000
484.362	248.507	209.000
484.385	248.426	209.000
486.438	247.272	209.000
123.420	220.462	210.000
122.646	221.546	210.000
199.414	322.436	211.000
197.171	322.003	211.000
197.197	322.270	211.000
198.084	322.067	211.000
197.452	321.960	211.000
197.951	323.952	211.000
199.551	323.005	211.000
280.082	269.021	212.000
279.406	267.437	212.000
214.260	146.643	213.000
212.913	145.979	213.000
211.643	146.972	213.000
211.656	147.639	213.000
209.155	148.387	213.000
269.209	198.889	214.000
270.014	200.953	214.000
82.761	306.941	215.000
84.435	306.608	215.000
195.001	285.808	216.000
194.104	286.278	216.000
193.734	287.423	216.000
373.401	367.853	217.000
374.100	366.377	217.000
261.346	217.437	218.000
261.020	218.708	218.000
495.502	304.529	219.000
495.155	304.796	219.000
51.476	237.919	220.000
51.645	238.129	220.000
103.790	292.696	221.000
103.935	292.570	221.000
196.357	217.635	222.000
197.652	218.817	222.000
197.485	219.607	222.000
199.766	218.457	222.000
54.235	255.522	223.000
53.996	255.471	223.000
54.153	255.393	223.000
374.325	205.404	224.000
376.034	205.744	224.000
375.985	206.365	224.000
374.807	204.565	224.000
374.949	203.185	224.000
376.189	201.664	224.000
375.957	204.225	224.000
403.461	184.438	225.000
402.856	184.625	225.000
11.037	238.890	226.000
10.746	238.062	226.000
120.112	389.625	227.000
119.919	389.219	227.000
119.500	388.853	227.000
121.177	389.380	227.000
123.501	389.358	227.000
86.954	306.392	228.000
89.003	305.707	228.000
88.809	306.285	228.000
87.665	308.248	228.000
230.681	270.950	229.000
231.674	272.298	229.000
279.745	267.953	230.000
277.990	267.433	230.000
392.020	244.173	231.000
391.610	243.815	231.000
389.672	243.464	231.000
390.232	243.366	231.000
390.736	242.510	231.000
390.749	241.594	231.000
389.817	241.037	231.000
388.641	240.448	231.000
495.583	306.348	232.000
495.283	307.064	232.000
496.123	306.233	232.000
548.812	310.640	233.000
548.824	311.759	233.000
261.402	304.915	234.000
260.565	304.635	234.000
251.204	241.482	235.000
250.869	240.592	235.000
250.387	240.840	235.000
250.233	240.386	235.000
249.951	240.742	235.000
230.784	182.702	236.000
231.052	182.457	236.000
403.226	184.225	237.000
401.806	183.931	237.000
153.618	346.802	238.000
153.468	346.279	238.000
153.816	344.007	238.000
155.209	341.805	238.000
156.478	340.462	238.000
155.602	341.135	238.000
144.088	243.673	239.000
144.882	244.906	239.000
144.138	246.735	239.000
197.157	323.396	240.000
199.149	323.537	240.000
200.234	322.554	240.000
213.204	340.886	241.000
212.539	342.224	241.000
267.275	354.497	242.000
267.595	353.286	242.000
217.793	256.452	243.000
217.137	256.738	243.000
354.476	327.555	244.000
354.342	327.256	244.000
38.909	269.925	245.000
38.672	270.614	245.000
40.665	271.400	245.000
40.247	270.307	245.000
39.444	269.246	245.000
38.922	269.826	245.000
39.950	270.720	245.000
39.366	270.082	245.000
87.415	308.219	246.000
87.770	307.578	246.000
88.241	308.270	246.000
88.688	308.227	246.000
88.817	308.800	246.000
87.594	311.348	246.000
88.962	310.511	246.000
88.664	309.185	246.000
88.044	307.718	246.000
88.005	307.645	246.000
86.823	308.341	246.000
400.723	183.692	247.000
400.545	184.969	247.000
398.676	184.850	247.000
495.203	305.190	248.000
496.067	306.038	248.000
497.832	305.269	248.000
9.967	238.190	249.000
11.132	238.354	249.000
13.287	238.846	249.000
106.069	293.232	250.000
105.278	292.845	250.000
335.658	223.755	251.000
336.029	224.967	251.000
510.515	272.258	252.000
512.104	271.321	252.000
511.568	273.730	252.000
55.245	304.361	253.000
54.891	305.735	253.000
55.626	307.027	253.000
54.696	307.070	253.000
54.861	306.806	253.000
53.713	308.495	253.000
53.900	310.391	253.000
54.502	310.532	253.000
54.009	310.924	253.000
51.629	310.729	253.000
202.747	222.824	254.000
202.947	223.824	254.000
247.774	242.092	255.000
248.958	242.721	255.000
249.096	243.751	255.000
241.316	226.011	256.000
241.140	225.858	256.000
241.247	226.180	256.000
241.119	225.772	256.000
241.538	225.903	256.000
242.909	192.159	257.000
244.433	191.519	257.000
243.585	189.816	257.000
285.011	224.148	258.000
285.161	224.191	258.000
283.430	222.541	258.000
283.628	222.652	258.000
283.513	224.244	258.000
284.389	223.980	258.000
286.611	224.398	258.000
285.191	225.260	258.000
282.841	225.773	258.000
283.284	226.022	258.000
283.737	225.859	258.000
284.074	224.070	258.000
74.871	355.001	259.000
74.617	353.617	259.000
106.932	292.689	260.000
106.290	293.416	260.000
121.312	392.643	261.000
121.231	391.740	261.000
168.595	277.989	262.000
167.331	278.724	262.000
249.989	244.072	263.000
250.398	241.777	263.000
340.319	188.041	264.000
340.779	187.690	264.000
341.042	187.733	264.000
15.911	240.419	265.000
15.928	240.640	265.000
15.701	240.566	265.000
107.666	289.848	266.000
108.144	290.219	266.000
239.495	187.314	267.000
239.556	186.630	267.000
242.233	185.494	267.000
242.385	187.430	267.000
240.731	188.230	267.000
240.566	186.072	267.000
474.346	386.859	268.000
475.163	385.738	268.000
474.839	385.768	268.000
147.065	383.634	269.000
147.874	384.273	269.000
270.113	304.425	270.000
271.339	304.173	270.000
241.455	225.678	271.000
241.746	225.841	271.000
241.750	225.884	271.000
242.024	225.689	271.000
238.490	173.622	272.000
238.832	173.960	272.000
73.375	351.575	273.000
73.388	350.936	273.000
73.913	350.848	273.000
40.816	270.129	274.000
40.338	271.274	274.000
41.481	271.553	274.000
43.768	272.944	274.000
44.487	272.628	274.000
45.960	271.943	274.000
45.031	270.278	274.000
77.713	302.935	275.000
78.808	302.580	275.000
95.722	245.284	276.000
95.630	244.809	276.000
169.160	279.203	277.000
168.732	278.742	277.000
205.153	301.786	278.000
205.785	301.971	278.000
200.369	192.765	279.000
199.865	191.933	279.000
198.744	324.921	280.000
198.734	324.316	280.000
198.012	323.264	280.000
425.035	311.754	281.000
424.164	312.128	281.000
168.420	276.844	282.000
169.110	275.563	282.000
168.449	276.026	282.000
169.128	275.232	282.000
169.660	274.978	282.000
168.710	275.329	282.000
169.218	275.744	282.000
170.756	274.376	282.000
170.223	275.584	282.000
171.018	276.656	282.000
170.279	276.920	282.000
168.441	275.933	282.000
23.764	307.088	283.000
24.102	305.166	283.000
209.965	336.856	284.000
211.438	338.056	284.000
205.661	303.104	285.000
206.316	305.335	285.000
241.503	226.066	286.000
241.358	225.908	286.000
247.786	233.848	287.000
248.522	233.532	287.000
17.002	241.188	288.000
16.034	240.316	288.000
14.633	240.749	288.000
15.509	240.882	288.000
15.704	241.524	288.000
16.108	240.652	288.000
143.049	380.689	289.000
144.344	380.771	289.000
173.589	302.271	290.000
175.318	303.348	290.000
178.064	303.358	290.000
179.096	304.199	290.000
244.151	189.403	291.000
244.793	189.655	291.000
244.098	188.442	291.000
244.016	187.900	291.000
426.510	311.465	292.000
425.895	312.819	292.000
424.571	312.704	292.000
425.005	312.086	292.000
74.687	348.160	293.000
74.468	348.294	293.000
80.256	303.816	294.000
79.193	303.381	294.000
197.376	324.499	295.000
198.373	325.211	295.000
195.245	326.354	295.000
280.194	221.305	296.000
281.211	222.511	296.000
282.501	220.830	296.000
206.754	304.994	297.000
205.503	304.406	297.000
205.253	304.778	297.000
205.307	304.537	297.000
205.883	304.272	297.000
27.083	308.612	298.000
28.015	307.975	298.000
505.389	263.073	299.000
505.470	262.418	299.000
32.706	223.920	300.000
32.870	222.816	300.000
97.397	247.311	301.000
97.287	245.748	301.000
206.318	343.755	302.000
205.624	344.626	302.000
204.953	344.580	302.000
205.163	345.658	302.000
205.397	344.591	302.000
-35.792	265.456	303.000
-34.077	264.897	303.000
-33.360	264.866	303.000
244.740	186.709	304.000
247.277	185.255	304.000
433.307	228.832	305.000
434.165	230.879	305.000
433.168	233.391	305.000
434.815	234.115	305.000
47.886	308.519	306.000
48.256	310.567	306.000
48.193	310.904	306.000
262.565	305.370	307.000
262.781	304.122	307.000
262.014	303.067	307.000
276.946	270.544	308.000
276.990	271.564	308.000
76.940	229.949	309.000
77.016	231.310	309.000
77.849	231.699	309.000
96.512	243.007	310.000
95.743	243.601	310.000
178.564	301.489	311.000
175.476	300.450	311.000
173.892	301.135	311.000
174.677	303.305	311.000
175.349	303.237	311.000
174.251	302.241	311.000
185.992	313.000	312.000
183.963	314.315	312.000
184.590	313.585	312.000
14.990	240.289	313.000
15.988	240.334	313.000
206.095	305.923	314.000
205.579	305.491	314.000
211.316	210.574	315.000
211.156	210.565	315.000
212.518	211.816	315.000
213.005	212.429	315.000
213.337	214.769	315.000
534.051	280.259	316.000
534.785	282.428	316.000
143.363	245.831	317.000
143.267	246.280	317.000
207.651	305.037	318.000
206.222	303.530	318.000
207.262	302.065	318.000
172.669	301.545	319.000
173.025	302.107	319.000
245.017	188.341	320.000
243.996	189.201	320.000
244.749	189.184	320.000
53.068	310.927	321.000
49.938	309.322	321.000
47.511	307.748	321.000
49.538	308.429	321.000
148.403	363.424	322.000
147.278	362.947	322.000
262.336	305.123	323.000
261.409	305.408	323.000
261.179	304.154	323.000
368.672	225.337	324.000
368.110	226.262	324.000
273.730	328.607	325.000
275.209	327.187	325.000
274.439	326.910	325.000
206.899	302.695	326.000
206.761	302.974	326.000
205.568	302.401	326.000
70.651	328.327	327.000
69.451	327.602	327.000
71.580	290.136	328.000
71.641	290.229	328.000
71.707	290.470	328.000
71.694	290.394	328.000
71.527	290.408	328.000
71.589	290.281	328.000
71.440	290.610	328.000
71.326	290.142	328.000
71.072	290.623	328.000
71.382	290.288	328.000
71.185	290.335	328.000
71.339	290.253	328.000
71.487	290.136	328.000
71.370	290.212	328.000
71.787	289.981	328.000
71.252	290.132	328.000
71.362	290.120	328.000
71.326	290.593	328.000
71.257	290.256	328.000
71.444	290.043	328.000
71.280	290.262	328.000
71.255	290.432	328.000
71.218	290.356	328.000
71.327	290.283	328.000
71.618	290.283	328.000
71.301	290.291	328.000
71.426	290.217	328.000
71.489	290.175	328.000
71.434	290.296	328.000
71.104	290.250	328.000
71.324	290.364	328.000
71.311	290.608	328.000
71.428	290.146	328.000
71.326	290.352	328.000
71.341	290.374	328.000
71.508	290.416	328.000
71.207	290.276	328.000
71.329	290.235	328.000
71.517	290.303	328.000
71.752	290.081	328.000
71.449	290.375	328.000
71.496	290.317	328.000
71.557	290.304	328.000
71.311	290.414	328.000
71.519	290.197	328.000
71.383	289.909	328.000
71.612	290.328	328.000
71.242	290.467	328.000
71.568	290.250	328.000
71.501	290.271	328.000
71.514	290.377	328.000
71.356	290.500	328.000
71.492	290.543	328.000
71.327	290.350	328.000
71.329	290.235	328.000
71.500	290.148	328.000
71.668	290.145	328.000
71.406	290.465	328.000
71.293	290.511	328.000
71.382	290.347	328.000
71.582	290.491	328.000
71.396	290.201	328.000
71.486	290.423	328.000
71.594	290.526	328.000
168.092	276.615	329.000
167.969	275.960	329.000
168.127	276.075	329.000
167.748	277.334	329.000
168.892	276.608	329.000
168.700	276.226	329.000
169.734	276.572	329.000
170.264	276.469	329.000
171.790	275.953	329.000
173.080	276.538	329.000
173.960	277.397	329.000
175.070	277.345	329.000
172.945	276.690	329.000
173.696	276.571	329.000
173.139	276.212	329.000
34.701	331.489	330.000
34.695	332.057	330.000
34.349	331.673	330.000
33.975	332.563	330.000
34.838	332.104	330.000
34.459	332.057	330.000
34.831	332.101	330.000
34.515	332.072	330.000
34.733	332.076	330.000
34.701	332.057	330.000
35.225	331.827	330.000
34.860	331.931	330.000
35.552	331.854	330.000
273.939	327.897	331.000
274.423	328.043	331.000
274.621	325.808	331.000
275.988	327.347	331.000
274.596	327.178	331.000
96.374	324.996	332.000
95.507	324.865	332.000
260.263	308.145	333.000
259.598	307.811	333.000
259.232	307.652	333.000
259.415	307.600	333.000
258.854	307.480	333.000
172.625	300.347	334.000
171.812	300.898	334.000
143.642	379.052	335.000
143.814	378.846	335.000
146.061	379.033	335.000
173.608	289.109	336.000
174.850	288.574	336.000
174.999	286.861	336.000
175.951	288.972	336.000
209.436	147.164	337.000
210.022	145.935	337.000
211.270	146.409	337.000
210.759	146.620	337.000
209.623	146.313	337.000
206.444	147.862	337.000
316.434	296.933	338.000
317.460	295.943	338.000
316.509	296.090	338.000
109.691	397.460	339.000
110.052	396.107	339.000
109.974	397.394	339.000
274.753	327.470	340.000
273.127	328.125	340.000
447.621	217.163	341.000
448.260	217.765	341.000
448.596	217.876	341.000
29.628	227.863	342.000
31.008	228.818	342.000
373.188	224.144	343.000
374.877	224.855	343.000
377.188	225.328	343.000
376.511	224.664	343.000
376.738	224.728	343.000
376.849	224.149	343.000
423.523	240.946	344.000
422.645	242.541	344.000
422.682	242.976	344.000
422.185	242.469	344.000
424.028	242.990	344.000
423.743	242.436	344.000
424.009	243.643	344.000
450.779	263.685	345.000
451.308	262.317	345.000
448.940	261.293	346.000
449.562	262.545	346.000
449.018	262.817	346.000
352.112	329.083	347.000
353.107	329.061	347.000
402.206	252.473	348.000
403.431	251.142	348.000
34.811	332.029	349.000
35.350	331.882	349.000
35.144	332.055	349.000
35.316	332.567	349.000
62.215	217.662	350.000
62.101	216.972	350.000
61.562	217.200	350.000
175.948	279.610	351.000
176.707	279.203	351.000
380.659	224.606	352.000
380.671	224.439	352.000
382.201	224.637	352.000
380.732	211.081	353.000
379.666	209.216	353.000
446.748	216.106	354.000
445.236	216.358	354.000
112.101	279.583	355.000
111.460	278.633	355.000
352.950	330.015	356.000
352.150	330.315	356.000
351.346	328.847	356.000
350.583	329.983	356.000
348.846	331.491	356.000
348.993	332.589	356.000
350.267	332.197	356.000
202.899	293.630	357.000
202.927	293.630	357.000
199.943	290.098	357.000
198.962	289.483	357.000
197.707	287.606	357.000
197.891	287.274	357.000
197.290	286.311	357.000
197.576	287.007	357.000
195.430	288.514	357.000
194.793	288.707	357.000
246.898	192.349	358.000
246.360	192.398	358.000
404.518	255.629	359.000
405.819	254.903	359.000
76.823	228.937	360.000
78.444	229.313	360.000
340.144	217.350	361.000
340.325	219.217	361.000
338.307	219.609	361.000
338.245	219.170	361.000
338.875	218.160	361.000
340.169	219.456	361.000
339.467	218.210	361.000
340.629	216.449	361.000
341.721	216.175	361.000
382.437	224.978	362.000
384.026	223.864	362.000
382.171	224.598	362.000
381.794	224.669	362.000
380.904	224.063	362.000
383.323	222.487	362.000
35.391	331.895	363.000
34.699	331.853	363.000
35.150	332.050	363.000
453.311	260.034	364.000
453.174	258.724	364.000
108.875	280.077	365.000
107.978	278.611	365.000
273.062	273.254	366.000
275.074	275.014	366.000
369.483	184.898	367.000
370.308	185.627	367.000
34.899	332.158	368.000
35.143	332.599	368.000
34.690	332.938	368.000
272.362	327.144	369.000
272.937	327.773	369.000
166.228	336.748	370.000
168.820	337.747	370.000
167.868	336.654	370.000
168.702	336.156	370.000
169.306	334.325	370.000
169.782	332.977	370.000
169.847	331.303	370.000
453.579	259.313	371.000
453.554	261.071	371.000
54.080	307.477	372.000
52.958	306.896	372.000
51.278	305.150	372.000
50.319	306.801	372.000
49.693	306.491	372.000
49.932	303.796	372.000
51.388	305.729	372.000
49.408	304.931	372.000
47.670	304.398	372.000
48.579	306.618	372.000
50.163	306.796	372.000
176.548	279.816	373.000
174.781	279.128	373.000
175.136	280.516	373.000
176.720	281.344	373.000
175.159	281.748	373.000
174.939	282.672	373.000
370.818	186.077	374.000
370.658	186.470	374.000
35.200	332.348	375.000
34.582	332.072	375.000
34.889	332.407	375.000
34.697	332.129	375.000
97.421	331.876	376.000
96.848	331.383	376.000
95.873	330.466	376.000
273.036	327.620	377.000
273.882	327.175	377.000
353.867	329.036	378.000
353.558	327.820	378.000
382.558	224.738	379.000
383.324	224.074	379.000
384.898	222.849	379.000
325.917	227.010	380.000
324.531	227.832	380.000
443.025	228.624	381.000
442.365	227.620	381.000
442.068	225.379	381.000
440.195	225.107	381.000
440.466	228.328	381.000
443.032	228.240	381.000
30.156	374.054	382.000
29.469	373.672	382.000
173.780	332.028	383.000
173.575	331.906	383.000
352.913	327.430	384.000
354.155	328.634	384.000
352.589	330.134	384.000
352.666	330.562	384.000
482.996	253.687	385.000
482.154	251.581	385.000
482.520	251.540	385.000
483.398	252.586	385.000
96.420	330.788	386.000
95.227	330.228	386.000
94.567	330.892	386.000
94.950	331.238	386.000
97.255	329.991	386.000
95.018	330.131	386.000
93.908	329.701	386.000
201.232	192.328	387.000
201.132	192.352	387.000
452.084	293.819	388.000
452.221	293.135	388.000
452.038	293.482	388.000
451.778	293.327	388.000
451.865	293.627	388.000
141.858	212.758	389.000
142.745	213.303	389.000
165.085	236.904	390.000
166.594	238.190	390.000
50.303	303.512	391.000
50.428	306.425	391.000
50.980	306.642	391.000
332.615	227.527	392.000
332.811	226.381	392.000
335.736	225.077	392.000
40.121	307.759	393.000
38.868	307.921	393.000
38.609	306.885	393.000
39.618	307.029	393.000
250.229	233.047	394.000
247.992	233.734	394.000
375.411	170.709	395.000
376.850	171.181	395.000
377.264	171.076	395.000
376.510	170.881	395.000
376.756	171.345	395.000
376.142	171.819	395.000
375.834	171.152	395.000
143.214	345.844	396.000
143.722	346.451	396.000
141.903	347.487	396.000
247.860	229.607	397.000
248.680	229.113	397.000
151.736	386.465	398.000
151.175	385.156	398.000
170.869	333.314	399.000
169.805	334.068	399.000
170.100	334.587	399.000
403.203	183.765	400.000
401.901	183.857	400.000
521.587	280.107	401.000
522.023	279.498	401.000
24.513	306.295	402.000
23.468	305.822	402.000
23.596	307.285	402.000
25.610	305.519	402.000
27.572	305.263	402.000
28.136	305.720	402.000
27.319	304.304	402.000
29.062	303.452	402.000
31.097	302.548	402.000
30.521	304.306	402.000
28.772	305.690	402.000
29.497	305.520	402.000
26.593	306.228	402.000
25.564	304.989	402.000
25.951	305.773	402.000
26.581	305.860	402.000
27.724	303.166	402.000
26.258	302.265	402.000
263.209	215.816	403.000
263.272	218.488	403.000
207.072	146.513	404.000
207.110	145.333	404.000
205.220	143.180	404.000
203.061	144.910	404.000
342.751	219.796	405.000
343.043	219.938	405.000
143.733	348.853	406.000
143.883	350.132	406.000
143.718	348.276	406.000
142.588	348.657	406.000
246.976	227.687	407.000
246.165	228.260	407.000
434.921	284.907	408.000
435.980	283.193	408.000
434.761	282.679	408.000
436.040	284.310	408.000
75.339	389.251	409.000
75.660	388.452	409.000
12.787	232.612	410.000
13.656	233.244	410.000
12.392	232.921	410.000
168.892	282.204	411.000
169.180	281.208	411.000
168.331	281.352	411.000
169.433	280.763	411.000
170.475	279.778	411.000
170.531	279.242	411.000
171.109	278.665	411.000
170.603	278.921	411.000
171.221	279.186	411.000
171.429	279.009	411.000
170.761	280.751	411.000
373.202	168.163	412.000
373.994	168.480	412.000
374.059	167.111	412.000
374.108	167.532	412.000
374.246	167.038	412.000
374.531	166.666	412.000
374.645	165.495	412.000
375.840	164.958	412.000
376.732	164.771	412.000
376.168	164.621	412.000
377.879	162.811	412.000
379.367	163.076	412.000
378.164	162.780	412.000
378.388	163.161	412.000
378.192	163.947	412.000
377.748	164.454	412.000
376.806	163.685	412.000
376.627	164.299	412.000
377.667	163.882	412.000
377.763	162.912	412.000
170.595	340.883	413.000
170.809	342.031	413.000
168.542	341.831	413.000
368.793	250.384	414.000
367.486	250.861	414.000
101.518	239.798	415.000
100.499	242.286	415.000
143.058	353.509	416.000
142.188	353.784	416.000
28.124	305.813	417.000
28.590	305.694	417.000
10.468	234.143	418.000
10.771	234.295	418.000
10.754	235.897	418.000
10.198	236.119	418.000
9.874	235.978	418.000
10.481	236.180	418.000
470.635	180.974	419.000
471.068	179.919	419.000
340.713	217.954	420.000
341.302	217.394	420.000
452.380	260.884	421.000
452.600	260.581	421.000
452.174	260.803	421.000
530.615	302.797	422.000
528.856	304.465	422.000
40.054	257.666	423.000
39.205	256.427	423.000
39.740	255.187	423.000
39.498	255.729	423.000
42.617	254.568	423.000
43.613	252.915	423.000
173.999	341.014	424.000
173.481	340.222	424.000
173.452	340.257	424.000
173.261	338.837	424.000
172.619	338.889	424.000
225.946	256.133	425.000
224.469	256.196	425.000
83.019	283.947	426.000
82.566	283.717	426.000
526.920	305.898	427.000
527.615	305.983	427.000
527.585	307.176	427.000
353.652	251.311	428.000
352.268	251.959	428.000
352.399	253.539	428.000
352.928	254.120	428.000
354.354	257.492	428.000
353.184	257.179	428.000
352.958	255.295	428.000
353.074	255.899	428.000
353.299	255.133	428.000
353.756	254.602	428.000
37.811	306.757	429.000
39.195	304.871	429.000
38.334	305.490	429.000
38.914	304.605	429.000
12.089	238.063	430.000
12.173	238.395	430.000
12.829	236.633	430.000
12.243	236.918	430.000
41.777	217.355	431.000
39.753	217.010	431.000
39.307	218.625	431.000
40.297	218.212	431.000
452.849	260.537	432.000
450.756	259.882	432.000
452.311	260.701	432.000
171.551	343.304	433.000
170.894	340.788	433.000
170.584	343.391	433.000
237.086	324.562	434.000
239.114	322.720	434.000
478.743	367.748	435.000
477.697	368.008	435.000
383.080	239.770	436.000
383.050	239.597	436.000
239.324	322.904	437.000
236.799	323.741	437.000
233.906	324.686	437.000
528.296	307.022	438.000
529.074	305.798	438.000
529.067	304.705	438.000
527.417	304.701	438.000
528.592	305.399	438.000
530.602	304.211	438.000
532.026	304.604	438.000
532.007	305.212	438.000
532.368	304.157	438.000
531.554	305.538	438.000
530.584	306.015	438.000
531.694	305.007	438.000
10.088	236.129	439.000
12.040	238.342	439.000
12.869	237.185	439.000
200.675	140.923	440.000
200.832	140.935	440.000
377.799	161.658	441.000
376.652	161.189	441.000
375.115	161.067	441.000
373.174	160.973	441.000
373.770	159.003	441.000
374.162	158.099	441.000
374.696	158.491	441.000
447.102	217.634	442.000
446.719	219.826	442.000
446.351	219.852	442.000
168.591	348.434	443.000
169.750	346.542	443.000
143.581	213.531	444.000
142.687	215.876	444.000
530.869	336.416	445.000
529.051	338.638	445.000
170.519	344.879	446.000
167.347	344.605	446.000
167.880	345.051	446.000
167.833	346.091	446.000
447.960	219.256	447.000
447.138	218.761	447.000
447.341	220.938	447.000
144.279	215.683	448.000
143.667	215.536	448.000
387.215	293.633	449.000
386.802	292.742	449.000
386.412	294.481	450.000
387.426	295.161	450.000
388.671	295.298	450.000
388.588	294.743	450.000
389.284	294.883	450.000
388.772	296.388	450.000
390.343	294.929	450.000
357.011	221.496	451.000
358.452	222.497	451.000
374.653	159.091	452.000
375.102	159.716	452.000
374.662	159.347	452.000
373.458	158.533	452.000
371.663	161.203	452.000
372.080	162.654	452.000
82.200	285.970	453.000
82.518	285.254	453.000
82.982	284.626	453.000
117.030	339.598	454.000
118.442	341.355	454.000
296.406	338.414	455.000
294.626	339.018	455.000
144.717	214.145	456.000
144.162	214.246	456.000
145.767	212.873	456.000
145.135	214.037	456.000
145.227	213.093	456.000
145.578	213.583	456.000
117.766	341.311	457.000
120.007	339.204	457.000
389.125	296.004	458.000
389.406	296.348	458.000
433.507	287.339	459.000
433.145	288.213	459.000
372.347	163.276	460.000
372.549	164.233	460.000
373.843	164.680	460.000
374.293	165.588	460.000
375.106	165.974	460.000
374.402	166.733	460.000
374.500	166.980	460.000
374.833	166.484	460.000
374.882	166.879	460.000
374.855	166.645	460.000
373.988	165.525	460.000
374.190	165.556	460.000
373.278	165.925	460.000
198.759	143.569	461.000
201.102	143.556	461.000
202.137	144.442	461.000
340.373	214.962	462.000
341.021	214.895	462.000
57.712	278.555	463.000
58.044	277.018	463.000
234.886	323.284	464.000
235.215	324.675	464.000
235.446	325.029	464.000
235.794	324.295	464.000
235.232	324.548	464.000
389.851	296.282	465.000
390.349	296.485	465.000
389.076	296.695	465.000
388.634	294.904	465.000
387.930	295.505	465.000
387.863	294.525	465.000
387.791	295.492	465.000
147.991	212.375	466.000
148.202	210.757	466.000
340.931	216.355	467.000
340.736	215.472	467.000
36.723	223.408	468.000
37.715	223.030	468.000
36.771	223.655	468.000
36.236	223.796	468.000
35.492	225.343	468.000
232.568	323.281	469.000
231.975	322.464	469.000
232.625	323.946	469.000
188.604	179.957	470.000
190.041	180.865	470.000
251.358	204.329	471.000
251.502	203.610	471.000
251.011	204.395	471.000
166.605	350.919	472.000
167.391	352.242	472.000
166.494	353.169	472.000
167.760	355.137	472.000
406.651	198.739	473.000
405.013	198.091	473.000
404.863	197.136	473.000
406.560	197.130	473.000
356.862	223.595	474.000
357.803	222.963	474.000
358.031	223.134	474.000
358.247	221.456	474.000
446.642	259.522	475.000
446.302	258.836	475.000
248.917	205.038	476.000
249.596	206.818	476.000
249.248	207.330	476.000
249.601	207.508	476.000
250.509	205.888	476.000
248.051	205.497	476.000
248.121	204.566	476.000
247.502	203.122	476.000
246.814	202.331	476.000
544.779	349.157	477.000
545.027	349.477	477.000
544.473	349.018	477.000
544.455	349.427	477.000
544.119	349.623	477.000
544.122	350.441	477.000
543.808	349.514	477.000
544.675	348.945	477.000
545.092	349.529	477.000
232.588	324.913	478.000
233.356	322.329	478.000
234.202	320.965	478.000
233.638	322.350	478.000
234.487	323.988	478.000
235.220	325.552	478.000
233.537	325.279	478.000
355.190	350.073	479.000
355.661	347.756	479.000
355.642	346.715	479.000
355.442	347.871	479.000
354.729	346.410	479.000
246.786	230.799	480.000
245.963	229.025	480.000
245.757	229.028	480.000
245.788	228.183	480.000
244.635	228.800	480.000
245.152	228.439	480.000
245.508	229.823	480.000
246.503	233.298	480.000
246.711	235.246	480.000
245.321	235.651	480.000
243.453	235.852	480.000
243.190	236.397	480.000
374.701	228.736	481.000
373.334	228.858	481.000
197.209	142.381	482.000
199.879	143.296	482.000
375.266	226.671	483.000
373.282	227.711	483.000
372.251	227.842	483.000
476.219	318.726	484.000
475.212	319.069	484.000
201.742	146.542	485.000
203.011	146.187	485.000
105.823	330.750	486.000
106.224	331.934	486.000
171.244	294.029	487.000
171.115	294.883	487.000
204.172	146.630	488.000
203.922	147.198	488.000
-14.517	282.252	489.000
-16.087	283.072	489.000
102.139	406.438	490.000
102.417	406.639	490.000
144.665	210.963	491.000
144.968	212.461	491.000
370.671	163.882	492.000
371.571	162.729	492.000
205.246	146.560	493.000
206.743	145.394	493.000
301.749	186.391	494.000
301.898	187.183	494.000
303.328	188.449	494.000
301.440	188.355	494.000
300.865	187.252	494.000
-48.651	250.491	495.000
-49.707	250.923	495.000
-48.952	251.510	495.000
125.327	258.034	496.000
123.817	258.026	496.000
59.763	317.301	497.000
60.185	312.720	497.000
104.113	331.252	498.000
105.033	330.962	498.000
105.599	331.355	498.000
104.617	331.613	498.000
162.403	330.847	499.000
162.517	331.535	499.000
144.571	211.850	500.000
145.582	213.862	500.000
146.990	214.145	500.000
145.113	215.024	500.000
144.626	212.892	500.000
143.407	213.798	500.000
357.566	349.191	501.000
359.741	348.727	501.000
361.172	348.537	501.000
361.156	348.862	501.000
328.863	211.955	502.000
329.573	210.283	502.000
54.720	233.702	503.000
54.119	233.025	503.000
359.343	347.400	504.000
358.169	346.149	504.000
359.813	345.902	504.000
360.899	346.959	504.000
361.041	347.667	504.000
361.079	346.991	504.000
360.995	346.456	504.000
361.033	346.356	504.000
360.322	347.544	504.000
359.465	348.796	504.000
370.043	160.829	505.000
371.334	160.941	505.000
371.192	161.940	505.000
544.019	348.772	506.000
543.150	348.871	506.000
473.746	320.380	507.000
473.886	320.793	507.000
474.523	320.558	507.000
126.806	301.218	508.000
125.992	302.367	508.000
126.074	304.284	508.000
127.284	305.128	508.000
436.061	274.875	509.000
435.786	274.250	509.000
195.311	315.255	510.000
197.026	313.636	510.000
197.437	315.044	510.000
371.725	163.567	511.000
371.825	164.216	511.000
107.979	275.902	512.000
108.147	275.458	512.000
178.395	238.873	513.000
178.721	237.582	513.000
179.167	239.258	513.000
206.552	145.988	514.000
204.134	146.587	514.000
372.644	165.210	515.000
371.950	165.111	515.000
107.944	276.061	516.000
108.092	275.313	516.000
248.864	242.773	517.000
249.555	240.911	517.000
249.563	240.112	517.000
248.002	238.884	517.000
357.579	223.173	518.000
356.374	223.496	518.000
357.319	224.578	518.000
[truncated: 16,386 more rows]
