# Supplementary material for: The transpeptidase PBP2 governs initial localization and activity of the major cell-wall synthesis machinery in E. coli
Source: eLife. 2020 Feb 20;9:e50629. doi: 10.7554/eLife.50629 (PMC7089770; doi:10.7554/eLife.50629)
Supplement: Source data 1. [file elife-50629-data1.zip › data/fast/PAmCherry/WTFRAP3min_1.txt]

X Y ID
30.537	57.869	1.000
30.021	57.950	1.000
30.794	58.262	1.000
30.623	58.204	1.000
30.410	58.485	1.000
30.179	72.233	2.000
27.504	72.430	2.000
35.231	46.385	3.000
35.041	45.525	3.000
34.232	46.092	3.000
41.906	100.166	4.000
41.701	100.352	4.000
48.704	124.032	5.000
47.896	123.973	5.000
46.029	123.138	5.000
45.705	122.626	5.000
47.213	124.034	5.000
46.767	125.317	5.000
47.518	126.462	5.000
47.210	127.572	5.000
47.936	126.567	5.000
49.341	127.196	5.000
49.250	126.201	5.000
49.039	125.980	5.000
50.393	125.788	5.000
50.898	126.710	5.000
51.655	125.338	5.000
51.288	124.728	5.000
50.317	124.521	5.000
51.084	124.544	5.000
49.614	126.146	5.000
49.000	126.919	5.000
49.621	126.442	5.000
50.615	126.603	5.000
48.580	126.388	5.000
48.741	126.230	5.000
48.752	127.781	5.000
48.792	127.022	5.000
68.053	72.759	6.000
69.058	72.368	6.000
70.203	71.369	6.000
50.193	255.472	7.000
50.529	254.774	7.000
89.608	48.030	8.000
89.971	49.530	8.000
90.231	48.048	8.000
89.778	47.464	8.000
90.346	48.351	8.000
90.772	47.473	8.000
92.104	47.053	8.000
75.275	161.086	9.000
75.007	159.960	9.000
74.347	160.035	9.000
73.935	161.179	9.000
72.666	164.466	9.000
69.759	164.457	9.000
94.824	21.463	10.000
95.091	22.193	10.000
94.993	21.626	10.000
93.767	23.002	10.000
95.061	23.975	10.000
109.796	29.202	11.000
111.251	28.951	11.000
110.603	27.381	11.000
100.318	137.517	12.000
100.473	137.789	12.000
100.368	137.789	12.000
100.459	137.941	12.000
100.160	137.640	12.000
101.046	137.774	12.000
100.536	137.856	12.000
100.638	136.814	12.000
95.421	257.985	13.000
95.150	257.322	13.000
94.695	256.336	13.000
96.054	255.790	13.000
132.761	126.698	14.000
133.040	127.014	14.000
128.447	185.851	15.000
127.801	186.220	15.000
129.923	186.825	15.000
131.072	186.928	15.000
131.597	187.128	15.000
131.650	189.729	15.000
131.700	189.530	15.000
132.152	188.553	15.000
132.392	187.687	15.000
132.265	185.849	15.000
131.766	186.275	15.000
148.624	39.806	16.000
147.685	39.579	16.000
149.033	39.382	16.000
148.604	37.462	16.000
149.796	38.037	16.000
142.841	117.638	17.000
145.092	119.507	17.000
145.230	120.126	17.000
143.088	119.209	17.000
140.717	116.386	17.000
129.080	228.561	18.000
127.118	228.836	18.000
131.213	261.382	19.000
131.406	261.642	19.000
163.250	38.304	20.000
163.815	37.299	20.000
146.507	202.614	21.000
147.527	202.203	21.000
192.320	53.999	22.000
192.793	52.731	22.000
191.913	53.112	22.000
188.586	243.800	23.000
186.295	244.619	23.000
199.165	218.925	24.000
200.477	218.513	24.000
224.673	203.471	25.000
224.903	203.764	25.000
225.349	204.252	25.000
225.905	203.045	25.000
226.162	203.473	25.000
215.674	317.866	26.000
217.256	318.167	26.000
216.436	317.419	26.000
215.716	316.790	26.000
261.092	55.914	27.000
260.336	53.151	27.000
260.141	53.409	27.000
259.841	53.801	27.000
260.465	53.550	27.000
261.034	53.492	27.000
262.115	53.371	27.000
273.842	41.176	28.000
273.792	40.635	28.000
273.975	40.984	28.000
272.714	446.330	29.000
272.794	446.529	29.000
272.073	446.935	29.000
270.892	445.955	29.000
270.841	445.658	29.000
270.477	446.260	29.000
270.889	443.622	29.000
252.282	312.812	30.000
253.228	311.434	30.000
253.276	312.897	30.000
252.844	312.086	30.000
283.390	84.077	31.000
284.448	82.991	31.000
285.484	81.979	31.000
288.794	95.345	32.000
289.440	95.440	32.000
289.305	95.009	32.000
299.972	47.688	33.000
298.970	48.023	33.000
299.754	47.185	33.000
299.248	45.913	33.000
299.408	45.178	33.000
299.873	44.920	33.000
281.360	194.988	34.000
280.156	195.539	34.000
278.346	195.451	34.000
277.584	194.021	34.000
278.980	192.966	34.000
278.832	194.335	34.000
280.823	192.898	34.000
283.345	193.145	34.000
307.744	79.885	35.000
308.263	79.501	35.000
308.329	79.897	35.000
294.871	251.291	36.000
295.380	251.331	36.000
296.576	248.680	36.000
314.098	106.705	37.000
313.613	106.319	37.000
312.699	106.202	37.000
314.579	172.680	38.000
313.808	172.974	38.000
312.812	173.054	38.000
341.942	203.526	39.000
342.184	203.887	39.000
372.375	390.657	40.000
373.092	389.293	40.000
373.895	387.896	40.000
372.195	390.145	40.000
369.546	391.109	40.000
370.408	389.945	40.000
372.579	387.891	40.000
390.430	92.919	41.000
390.188	92.326	41.000
400.073	70.879	42.000
398.964	70.903	42.000
398.480	70.428	42.000
407.709	140.904	43.000
407.902	141.050	43.000
399.311	254.107	44.000
401.023	254.706	44.000
402.341	255.093	44.000
401.796	255.724	44.000
402.282	256.882	44.000
438.294	104.428	45.000
438.261	104.336	45.000
438.579	104.908	45.000
437.937	105.613	45.000
438.419	106.474	45.000
407.157	354.544	46.000
406.958	354.834	46.000
406.908	355.223	46.000
406.867	354.802	46.000
406.499	355.468	46.000
407.754	354.479	46.000
407.592	354.130	46.000
407.082	354.556	46.000
445.837	187.077	47.000
445.351	186.396	47.000
442.962	188.055	47.000
441.875	188.938	47.000
453.250	200.765	48.000
452.558	202.136	48.000
452.722	201.054	48.000
451.891	201.651	48.000
453.444	202.042	48.000
452.041	202.175	48.000
451.346	204.042	48.000
137.016	25.745	49.000
135.436	25.379	49.000
136.891	25.499	49.000
136.295	24.653	49.000
136.799	23.703	49.000
169.779	196.925	50.000
170.576	194.894	50.000
170.533	195.063	50.000
169.738	195.009	50.000
171.000	193.979	50.000
171.466	194.334	50.000
171.594	194.242	50.000
172.830	194.241	50.000
191.667	292.452	51.000
190.405	291.815	51.000
191.268	291.503	51.000
231.455	137.454	52.000
231.304	136.388	52.000
232.879	136.483	52.000
231.370	135.793	52.000
230.386	135.167	52.000
230.613	135.592	52.000
230.810	136.435	52.000
361.578	30.430	53.000
360.685	29.659	53.000
359.834	30.106	53.000
362.998	287.577	54.000
365.051	287.633	54.000
365.576	286.898	54.000
421.838	127.746	55.000
422.117	128.883	55.000
483.585	259.873	56.000
484.453	260.112	56.000
20.482	227.018	57.000
21.200	226.857	57.000
76.624	55.262	58.000
79.016	56.202	58.000
98.636	50.335	59.000
100.134	52.753	59.000
100.755	52.538	59.000
100.693	52.242	59.000
101.457	52.435	59.000
101.262	54.150	59.000
99.428	55.236	59.000
116.465	109.147	60.000
117.333	108.893	60.000
119.711	108.873	60.000
300.002	26.363	61.000
299.909	26.444	61.000
300.139	26.815	61.000
300.597	26.433	61.000
299.552	26.728	61.000
299.890	26.652	61.000
300.278	26.540	61.000
300.348	26.344	61.000
299.986	27.350	61.000
320.950	71.292	62.000
321.598	71.828	62.000
324.282	72.873	62.000
325.265	72.507	62.000
322.368	71.794	62.000
322.135	71.319	62.000
322.304	71.364	62.000
321.108	70.798	62.000
312.577	150.452	63.000
312.811	150.945	63.000
312.596	150.225	63.000
313.202	150.605	63.000
313.317	149.934	63.000
312.996	150.326	63.000
313.342	150.135	63.000
363.342	54.577	64.000
363.600	55.766	64.000
362.713	55.624	64.000
362.847	54.489	64.000
366.944	270.050	65.000
365.701	272.873	65.000
368.260	274.388	65.000
368.023	271.866	65.000
364.671	269.472	65.000
364.819	267.756	65.000
364.937	265.976	65.000
363.234	267.445	65.000
361.967	270.913	65.000
362.241	272.336	65.000
379.714	204.619	66.000
378.155	202.686	66.000
377.274	201.444	66.000
376.735	200.480	66.000
47.820	256.303	67.000
48.837	257.128	67.000
49.255	259.114	67.000
50.138	259.647	67.000
51.318	258.590	67.000
50.596	260.231	67.000
50.890	259.173	67.000
49.401	259.092	67.000
50.202	257.794	67.000
52.268	258.191	67.000
111.128	18.662	68.000
111.667	18.029	68.000
110.071	17.828	68.000
111.352	17.639	68.000
113.177	18.995	68.000
114.841	17.949	68.000
114.457	17.197	68.000
131.165	262.871	69.000
131.353	263.907	69.000
130.566	264.038	69.000
130.963	265.193	69.000
130.988	264.948	69.000
187.407	243.547	70.000
186.255	243.610	70.000
188.477	244.276	70.000
189.475	243.224	70.000
188.620	242.683	70.000
185.157	240.524	70.000
183.771	239.952	70.000
216.177	98.646	71.000
215.649	98.308	71.000
215.859	98.559	71.000
295.351	151.372	72.000
294.944	151.589	72.000
388.448	105.438	73.000
387.932	105.123	73.000
388.157	104.629	73.000
407.620	141.013	74.000
407.556	141.269	74.000
458.205	162.244	75.000
458.151	161.652	75.000
458.248	171.124	76.000
457.904	171.479	76.000
206.413	52.563	77.000
205.982	53.695	77.000
207.422	53.980	77.000
209.479	53.812	77.000
277.635	57.990	78.000
277.568	57.488	78.000
278.644	58.153	78.000
278.072	58.634	78.000
277.787	59.340	78.000
277.751	60.144	78.000
277.748	60.686	78.000
278.332	61.898	78.000
360.309	293.266	79.000
361.788	293.492	79.000
360.244	295.836	79.000
360.768	295.573	79.000
362.093	295.326	79.000
39.886	95.624	80.000
39.489	97.356	80.000
110.479	166.153	81.000
111.846	165.793	81.000
115.148	164.153	81.000
115.398	164.070	81.000
115.808	161.510	81.000
116.305	160.411	81.000
115.610	162.875	81.000
115.149	162.209	81.000
116.318	161.630	81.000
116.004	160.847	81.000
119.055	162.507	81.000
120.120	162.046	81.000
118.968	160.533	81.000
117.972	160.792	81.000
117.817	158.334	81.000
117.738	157.562	81.000
118.988	158.801	81.000
119.402	158.536	81.000
117.476	159.472	81.000
117.152	159.981	81.000
117.856	162.223	81.000
118.907	160.391	81.000
118.539	159.901	81.000
116.187	161.184	81.000
115.699	162.105	81.000
117.139	163.040	81.000
115.877	162.538	81.000
115.579	162.463	81.000
114.827	164.718	81.000
198.680	234.514	82.000
198.904	235.446	82.000
237.452	213.849	83.000
235.617	212.961	83.000
235.635	210.086	83.000
236.337	208.854	83.000
237.563	208.667	83.000
237.133	210.200	83.000
236.698	212.951	83.000
235.744	212.450	83.000
235.366	212.564	83.000
235.372	213.102	83.000
235.244	213.998	83.000
236.186	213.770	83.000
341.766	204.677	84.000
346.318	201.911	84.000
344.652	203.991	84.000
345.054	204.268	84.000
345.942	204.686	84.000
343.785	205.072	84.000
341.881	206.174	84.000
356.707	232.722	85.000
355.743	231.559	85.000
357.239	229.696	85.000
358.713	228.288	85.000
358.419	228.089	85.000
360.850	228.560	85.000
361.342	230.958	85.000
363.486	231.510	85.000
363.767	231.787	85.000
364.448	232.033	85.000
364.599	232.918	85.000
362.452	231.660	85.000
363.094	233.148	85.000
363.609	232.658	85.000
362.605	233.146	85.000
362.963	234.071	85.000
445.007	191.182	86.000
444.802	191.192	86.000
483.027	131.640	87.000
482.129	131.293	87.000
483.018	131.422	87.000
483.086	131.848	87.000
95.878	127.368	88.000
97.239	126.530	88.000
131.547	80.709	89.000
131.555	79.221	89.000
130.238	79.792	89.000
130.566	80.649	89.000
129.382	80.961	89.000
132.809	127.382	90.000
131.775	127.916	90.000
132.272	127.059	90.000
131.654	128.510	90.000
132.068	128.535	90.000
132.326	128.378	90.000
130.217	129.900	90.000
132.684	127.791	90.000
203.925	106.335	91.000
203.420	105.194	91.000
191.007	291.237	92.000
191.304	291.954	92.000
189.717	293.646	92.000
214.595	317.019	93.000
214.647	318.024	93.000
269.037	260.729	94.000
269.851	261.620	94.000
268.096	260.760	94.000
267.216	259.678	94.000
266.717	259.306	94.000
314.058	105.337	95.000
313.868	105.444	95.000
313.958	105.713	95.000
314.217	105.602	95.000
314.320	105.825	95.000
314.564	105.462	95.000
314.605	105.731	95.000
314.583	105.659	95.000
314.509	105.532	95.000
314.528	105.699	95.000
314.462	105.389	95.000
387.442	173.844	96.000
387.551	173.528	96.000
387.422	172.981	96.000
386.787	171.381	96.000
386.439	171.432	96.000
386.264	171.036	96.000
385.831	171.810	96.000
387.810	171.882	96.000
388.188	172.350	96.000
388.079	171.994	96.000
419.911	182.083	97.000
420.552	183.742	97.000
421.259	184.566	97.000
436.083	111.750	98.000
437.917	111.484	98.000
436.642	114.060	98.000
436.609	114.511	98.000
430.347	174.431	99.000
432.189	174.529	99.000
432.603	174.478	99.000
422.641	251.815	100.000
423.012	250.826	100.000
24.579	216.166	101.000
23.118	217.091	101.000
22.662	218.086	101.000
23.112	219.404	101.000
67.788	70.019	102.000
68.086	70.084	102.000
65.900	70.729	102.000
66.913	193.800	103.000
66.519	192.135	103.000
65.959	191.908	103.000
65.720	194.222	103.000
65.202	190.956	103.000
64.914	187.709	103.000
64.894	187.569	103.000
61.882	189.161	103.000
61.730	189.806	103.000
62.916	190.233	103.000
64.304	192.195	103.000
66.832	191.864	103.000
66.912	192.414	103.000
66.472	194.063	103.000
66.355	195.485	103.000
64.117	193.702	103.000
63.085	194.606	103.000
62.513	194.425	103.000
204.432	260.265	104.000
201.873	260.704	104.000
200.696	261.188	104.000
199.882	260.476	104.000
324.049	57.197	105.000
323.651	56.278	105.000
366.127	55.240	106.000
365.790	55.207	106.000
363.330	55.251	106.000
363.633	54.623	106.000
364.595	55.616	106.000
364.721	56.125	106.000
390.170	104.834	107.000
390.094	105.179	107.000
377.754	199.749	108.000
377.945	199.172	108.000
377.861	199.446	108.000
422.959	282.278	109.000
423.670	281.408	109.000
143.533	30.564	110.000
142.692	29.949	110.000
142.840	30.898	110.000
193.728	53.888	111.000
192.850	54.279	111.000
193.595	53.821	111.000
193.818	53.154	111.000
198.377	174.015	112.000
198.677	173.293	112.000
198.168	172.742	112.000
198.552	172.910	112.000
198.155	172.027	112.000
256.974	199.161	113.000
256.449	198.156	113.000
91.363	176.543	114.000
91.239	176.777	114.000
91.150	176.481	114.000
118.271	110.820	115.000
117.644	109.628	115.000
106.083	221.973	116.000
107.385	221.359	116.000
107.446	221.674	116.000
107.601	223.604	116.000
133.926	23.434	117.000
131.979	24.459	117.000
131.006	24.505	117.000
131.091	23.156	117.000
130.121	22.278	117.000
130.178	22.401	117.000
129.603	22.145	117.000
129.706	22.766	117.000
129.568	23.070	117.000
128.667	231.529	118.000
127.510	231.473	118.000
167.370	84.417	119.000
166.889	83.942	119.000
167.058	85.977	119.000
167.783	85.453	119.000
161.612	176.221	120.000
161.347	176.484	120.000
159.251	213.892	121.000
160.417	213.089	121.000
160.833	212.532	121.000
161.534	213.543	121.000
213.976	318.964	122.000
213.455	318.068	122.000
212.017	318.043	122.000
275.025	460.704	123.000
272.517	461.124	123.000
284.673	151.382	124.000
281.297	150.218	124.000
281.261	150.926	124.000
280.986	150.333	124.000
282.582	149.858	124.000
282.211	150.162	124.000
302.848	43.688	125.000
303.338	43.689	125.000
348.632	54.534	126.000
347.338	56.556	126.000
353.333	239.724	127.000
352.718	240.292	127.000
368.941	163.916	128.000
369.107	163.940	128.000
369.051	163.744	128.000
440.195	253.331	129.000
440.584	252.678	129.000
441.348	253.077	129.000
439.045	253.506	129.000
440.516	253.759	129.000
441.773	252.334	129.000
443.015	252.577	129.000
41.046	96.611	130.000
40.393	96.725	130.000
41.522	98.509	130.000
40.563	98.307	130.000
40.057	98.274	130.000
39.725	99.184	130.000
39.991	99.622	130.000
40.941	98.860	130.000
41.666	97.515	130.000
41.183	97.188	130.000
41.454	97.456	130.000
172.119	191.694	131.000
171.546	192.708	131.000
172.440	192.843	131.000
171.503	192.589	131.000
233.688	136.613	132.000
233.212	136.078	132.000
231.328	136.891	132.000
233.961	135.995	132.000
233.488	137.695	132.000
262.110	68.462	133.000
260.473	68.966	133.000
323.457	57.064	134.000
324.744	58.042	134.000
324.978	56.434	134.000
326.554	57.006	134.000
326.543	57.689	134.000
326.382	57.206	134.000
422.706	185.248	135.000
423.296	183.916	135.000
423.505	282.704	136.000
421.802	283.799	136.000
67.547	71.414	137.000
65.361	74.329	137.000
64.873	74.191	137.000
65.550	73.742	137.000
66.218	72.148	137.000
149.224	36.443	138.000
148.929	37.061	138.000
182.301	238.640	139.000
181.495	238.764	139.000
181.628	239.468	139.000
183.933	240.199	139.000
184.649	240.729	139.000
187.320	239.231	139.000
178.546	267.982	140.000
182.220	269.337	140.000
183.167	268.847	140.000
181.918	269.961	140.000
180.620	270.940	140.000
178.353	273.730	140.000
178.736	274.217	140.000
176.938	277.096	140.000
176.280	276.491	140.000
175.708	276.985	140.000
175.460	275.490	140.000
175.706	272.710	140.000
209.686	54.558	141.000
209.035	54.493	141.000
392.789	142.520	142.000
392.857	141.657	142.000
424.455	250.846	143.000
425.020	250.327	143.000
451.492	203.321	144.000
451.408	203.493	144.000
450.754	203.335	144.000
145.448	119.289	145.000
143.616	117.211	145.000
299.556	27.070	146.000
299.779	26.493	146.000
299.645	27.444	146.000
300.166	27.173	146.000
312.669	150.691	147.000
313.123	150.240	147.000
312.656	150.008	147.000
312.950	150.694	147.000
312.397	150.392	147.000
312.212	150.705	147.000
376.965	169.700	148.000
376.891	170.985	148.000
387.952	104.673	149.000
388.116	103.477	149.000
389.166	104.100	149.000
444.330	191.021	150.000
443.106	189.310	150.000
458.316	165.166	151.000
458.579	165.156	151.000
458.410	165.335	151.000
458.147	165.724	151.000
457.798	177.338	152.000
457.335	177.057	152.000
91.120	45.169	153.000
88.795	43.772	153.000
87.253	44.488	153.000
94.107	236.733	154.000
95.583	236.611	154.000
119.630	88.519	155.000
118.002	88.771	155.000
128.299	230.434	156.000
126.955	231.875	156.000
126.698	232.741	156.000
126.779	233.170	156.000
159.459	99.342	157.000
159.456	99.501	157.000
159.651	99.364	157.000
160.296	98.683	157.000
160.219	98.394	157.000
160.083	98.957	157.000
159.783	98.087	157.000
159.470	98.215	157.000
160.084	97.942	157.000
205.877	196.401	158.000
206.011	197.227	158.000
206.640	197.480	158.000
207.027	198.383	158.000
208.490	200.078	158.000
205.891	199.252	158.000
276.668	41.423	159.000
275.856	40.625	159.000
258.284	198.655	160.000
257.764	198.989	160.000
257.501	199.686	160.000
30.471	57.699	161.000
30.387	58.163	161.000
136.760	224.722	162.000
136.158	224.416	162.000
136.731	224.496	162.000
199.319	259.032	163.000
201.677	257.630	163.000
202.550	257.370	163.000
201.150	256.982	163.000
201.429	256.648	163.000
199.707	256.166	163.000
199.707	257.759	163.000
198.931	259.141	163.000
197.529	262.677	163.000
196.593	262.651	163.000
196.482	263.638	163.000
196.450	265.092	163.000
197.704	264.831	163.000
199.400	264.793	163.000
198.879	264.243	163.000
199.274	264.029	163.000
198.623	263.514	163.000
197.886	262.718	163.000
198.466	262.375	163.000
196.899	261.733	163.000
196.252	260.371	163.000
227.156	151.957	164.000
226.961	151.633	164.000
227.795	151.930	164.000
256.542	190.312	165.000
257.020	190.082	165.000
256.865	190.530	165.000
255.261	191.316	165.000
255.183	190.695	165.000
254.851	190.895	165.000
254.668	191.473	165.000
255.980	191.084	165.000
257.960	189.974	165.000
257.111	189.703	165.000
256.143	188.945	165.000
257.347	189.192	165.000
256.993	189.694	165.000
256.248	190.089	165.000
255.266	191.303	165.000
301.198	44.365	166.000
302.607	44.898	166.000
301.926	46.823	166.000
305.336	118.245	167.000
305.799	118.755	167.000
306.073	119.366	167.000
305.701	119.370	167.000
305.619	118.682	167.000
305.929	118.585	167.000
306.297	118.260	167.000
306.375	118.603	167.000
305.569	118.447	167.000
365.091	56.641	168.000
364.719	55.633	168.000
364.661	54.720	168.000
363.622	53.873	168.000
363.021	54.295	168.000
363.300	53.836	168.000
363.694	54.010	168.000
130.622	80.826	169.000
131.616	81.252	169.000
132.179	81.546	169.000
132.958	79.818	169.000
134.959	129.886	170.000
135.452	130.135	170.000
136.293	130.426	170.000
173.817	191.127	171.000
173.727	191.019	171.000
172.850	192.295	171.000
278.955	63.606	172.000
279.813	63.798	172.000
393.312	140.236	173.000
393.998	140.915	173.000
417.523	120.619	174.000
417.647	120.319	174.000
450.815	204.245	175.000
451.990	204.289	175.000
452.513	202.251	175.000
452.778	201.315	175.000
453.615	200.501	175.000
454.397	201.043	175.000
455.465	201.670	175.000
456.210	201.552	175.000
42.349	24.660	176.000
43.074	25.026	176.000
64.276	13.525	177.000
64.321	13.627	177.000
65.670	12.419	177.000
65.603	11.946	177.000
66.456	11.768	177.000
94.580	236.284	178.000
95.230	235.803	178.000
116.548	109.018	179.000
115.757	107.886	179.000
115.479	109.376	179.000
115.238	109.136	179.000
161.721	176.575	180.000
161.558	176.321	180.000
161.395	176.344	180.000
161.253	176.092	180.000
237.020	167.502	181.000
237.014	166.616	181.000
280.234	150.740	182.000
277.872	151.927	182.000
279.841	152.306	182.000
282.297	154.963	182.000
284.091	155.670	182.000
285.816	155.514	182.000
285.565	154.636	182.000
298.691	177.157	183.000
297.775	176.401	183.000
298.889	173.796	183.000
422.954	233.395	184.000
423.516	232.346	184.000
423.725	233.174	184.000
424.256	232.290	184.000
459.333	177.597	185.000
458.380	178.074	185.000
482.687	134.500	186.000
482.540	134.526	186.000
177.871	291.836	187.000
177.860	292.001	187.000
197.951	173.719	188.000
198.152	173.272	188.000
196.427	172.205	188.000
196.622	172.063	188.000
197.834	173.367	188.000
196.255	173.233	188.000
197.202	172.535	188.000
197.075	172.670	188.000
197.224	172.910	188.000
273.350	39.663	189.000
272.482	39.164	189.000
272.787	39.676	189.000
283.262	193.100	190.000
283.041	192.376	190.000
390.815	103.759	191.000
390.599	103.687	191.000
391.565	105.779	191.000
440.758	252.838	192.000
438.494	251.819	192.000
435.574	250.500	192.000
437.136	252.916	192.000
227.908	151.975	193.000
228.831	151.883	193.000
228.911	152.022	193.000
228.219	152.293	193.000
228.670	151.882	193.000
280.818	64.059	194.000
282.085	63.629	194.000
282.557	64.252	194.000
283.968	63.320	194.000
270.465	460.085	195.000
271.381	462.136	195.000
270.580	467.087	195.000
271.498	465.173	195.000
271.880	462.317	195.000
271.924	461.123	195.000
412.394	194.110	196.000
411.803	194.120	196.000
411.117	193.480	196.000
410.737	193.790	196.000
410.551	192.833	196.000
409.282	191.653	196.000
409.148	193.426	196.000
407.669	194.107	196.000
408.514	192.876	196.000
408.085	194.842	196.000
408.854	195.231	196.000
423.401	178.945	197.000
423.485	179.517	197.000
424.487	178.998	197.000
428.303	169.521	198.000
428.769	170.290	198.000
42.550	23.885	199.000
42.846	22.655	199.000
89.034	42.711	200.000
88.367	42.309	200.000
169.970	194.735	201.000
170.435	194.120	201.000
260.802	53.408	202.000
261.303	53.623	202.000
260.626	54.390	202.000
260.870	54.520	202.000
261.181	54.470	202.000
311.730	150.449	203.000
312.390	149.944	203.000
312.240	150.289	203.000
384.670	51.386	204.000
384.941	51.022	204.000
226.315	450.136	205.000
225.118	448.997	205.000
281.502	192.231	206.000
280.207	188.928	206.000
352.896	241.817	207.000
352.624	240.187	207.000
352.055	242.062	207.000
352.046	241.885	207.000
351.815	241.418	207.000
351.215	240.362	207.000
349.745	240.157	207.000
349.311	240.484	207.000
426.932	51.263	208.000
429.722	50.958	208.000
136.063	131.925	209.000
136.178	132.464	209.000
136.539	132.693	209.000
136.279	133.229	209.000
135.793	132.814	209.000
272.432	444.133	210.000
273.708	443.628	210.000
274.801	444.818	210.000
274.398	445.108	210.000
273.961	444.780	210.000
272.339	446.650	210.000
273.914	448.632	210.000
273.101	449.481	210.000
274.197	446.399	210.000
275.524	444.893	210.000
276.135	446.054	210.000
275.267	448.746	210.000
443.118	168.775	211.000
442.891	170.097	211.000
441.299	169.213	211.000
441.810	168.300	211.000
439.867	167.587	211.000
439.486	169.094	211.000
439.753	167.961	211.000
441.284	166.622	211.000
31.774	109.936	212.000
31.848	110.076	212.000
31.927	110.565	212.000
32.486	111.830	212.000
43.620	97.905	213.000
41.312	97.259	213.000
39.942	96.842	213.000
40.592	95.299	213.000
39.436	95.147	213.000
238.900	34.167	214.000
239.776	33.829	214.000
252.039	450.271	215.000
251.863	449.734	215.000
285.371	85.676	216.000
282.934	86.371	216.000
373.158	168.556	217.000
372.352	168.735	217.000
372.383	170.029	217.000
417.823	120.120	218.000
416.917	121.027	218.000
428.750	170.726	219.000
429.199	170.819	219.000
48.431	166.835	220.000
47.963	165.768	220.000
47.805	166.671	220.000
47.082	169.772	220.000
48.913	169.375	220.000
46.973	167.582	220.000
46.025	166.388	220.000
45.580	166.821	220.000
44.829	167.179	220.000
44.215	165.170	220.000
44.499	163.426	220.000
41.664	165.042	220.000
40.532	164.346	220.000
130.759	23.543	221.000
130.498	22.555	221.000
135.915	223.766	222.000
135.167	223.677	222.000
232.207	73.992	223.000
232.892	72.535	223.000
273.938	36.769	224.000
273.968	37.801	224.000
285.198	62.485	225.000
285.942	62.130	225.000
284.203	60.773	225.000
283.481	60.481	225.000
283.504	60.656	225.000
283.450	60.620	225.000
284.996	60.010	225.000
285.634	59.171	225.000
284.829	59.373	225.000
285.468	59.666	225.000
287.256	59.439	225.000
288.162	58.958	225.000
286.888	58.282	225.000
287.075	56.381	225.000
286.261	55.839	225.000
285.578	56.386	225.000
285.208	56.308	225.000
505.884	95.767	226.000
504.995	97.721	226.000
175.256	192.168	227.000
174.822	191.745	227.000
173.440	190.621	227.000
174.387	189.664	227.000
176.550	186.865	227.000
179.465	184.315	227.000
287.807	154.353	228.000
286.630	153.299	228.000
285.920	153.394	228.000
286.139	153.786	228.000
286.965	153.718	228.000
458.074	175.912	229.000
457.966	176.175	229.000
87.568	43.774	230.000
88.998	43.356	230.000
90.338	43.285	230.000
89.818	44.989	230.000
88.536	45.141	230.000
88.325	44.876	230.000
86.626	44.005	230.000
85.538	41.572	230.000
84.835	41.141	230.000
84.301	40.190	230.000
84.723	40.102	230.000
84.260	40.540	230.000
82.676	40.219	230.000
75.622	175.810	231.000
74.218	175.669	231.000
73.368	174.539	231.000
125.469	91.570	232.000
124.112	93.222	232.000
123.908	93.221	232.000
123.575	93.252	232.000
123.975	92.988	232.000
123.276	92.543	232.000
148.841	36.934	233.000
148.160	37.351	233.000
148.137	37.364	233.000
149.278	37.035	233.000
149.368	36.472	233.000
129.124	232.289	234.000
129.341	232.355	234.000
259.637	53.719	235.000
260.567	54.400	235.000
299.456	181.131	236.000
298.727	181.805	236.000
298.826	183.276	236.000
298.865	183.704	236.000
417.373	120.391	237.000
417.805	120.990	237.000
417.701	120.307	237.000
435.140	52.919	238.000
434.974	52.308	238.000
434.848	54.924	238.000
493.988	116.772	239.000
494.141	116.998	239.000
161.533	176.511	240.000
161.661	176.525	240.000
161.025	176.313	240.000
274.201	37.055	241.000
274.611	37.191	241.000
275.531	37.012	241.000
275.385	37.553	241.000
385.140	54.103	242.000
385.314	54.788	242.000
384.865	55.954	242.000
384.720	56.197	242.000
383.759	55.996	242.000
383.402	54.584	242.000
383.973	52.820	242.000
385.019	53.056	242.000
384.733	53.428	242.000
384.561	53.153	242.000
386.193	53.511	242.000
386.355	53.443	242.000
371.398	169.441	243.000
371.317	168.173	243.000
425.305	154.599	244.000
424.946	155.026	244.000
455.386	198.691	245.000
455.817	199.317	245.000
115.777	16.800	246.000
114.668	18.626	246.000
113.384	19.922	246.000
230.107	96.629	247.000
229.530	96.966	247.000
229.709	97.678	247.000
229.454	97.596	247.000
229.667	98.263	247.000
230.206	97.662	247.000
229.664	97.402	247.000
228.247	262.360	248.000
227.180	261.496	248.000
424.359	250.903	249.000
422.626	250.695	249.000
422.930	250.016	249.000
458.042	177.156	250.000
457.312	177.837	250.000
31.526	111.070	251.000
32.119	110.595	251.000
24.521	220.984	252.000
24.654	221.398	252.000
129.863	233.033	253.000
129.771	233.005	253.000
129.060	231.570	253.000
128.483	231.750	253.000
128.076	231.463	253.000
127.849	231.332	253.000
128.264	230.055	253.000
127.687	230.208	253.000
127.891	230.349	253.000
128.434	230.307	253.000
128.204	230.772	253.000
362.863	297.907	254.000
364.636	295.058	254.000
363.537	293.618	254.000
28.089	244.836	255.000
28.821	244.388	255.000
28.035	243.717	255.000
29.437	243.965	255.000
29.741	244.273	255.000
30.408	243.919	255.000
28.284	243.735	255.000
30.328	244.097	255.000
97.993	127.806	256.000
99.372	128.128	256.000
98.293	127.821	256.000
98.089	128.106	256.000
97.790	129.386	256.000
97.442	129.584	256.000
135.476	134.387	257.000
135.952	134.491	257.000
137.737	135.610	257.000
229.066	152.077	258.000
228.361	151.411	258.000
311.953	150.398	259.000
311.919	150.820	259.000
311.460	151.323	259.000
418.005	118.915	260.000
417.867	117.039	260.000
418.603	117.143	260.000
418.688	117.837	260.000
39.640	97.529	261.000
39.840	98.287	261.000
40.002	99.559	261.000
53.739	158.159	262.000
53.144	156.706	262.000
53.047	156.591	262.000
119.665	109.753	263.000
121.572	109.630	263.000
160.990	97.625	264.000
161.753	98.037	264.000
162.604	98.130	264.000
260.333	54.593	265.000
260.889	55.623	265.000
260.937	55.766	265.000
261.932	55.824	265.000
262.396	56.033	265.000
259.067	199.087	266.000
260.361	199.688	266.000
260.800	200.592	266.000
371.075	166.999	267.000
372.863	166.662	267.000
498.451	110.018	268.000
498.895	109.522	268.000
100.770	26.147	269.000
102.172	24.725	269.000
103.784	24.792	269.000
103.925	24.949	269.000
148.944	38.230	270.000
148.981	37.588	270.000
287.958	153.284	271.000
287.269	153.217	271.000
286.000	152.814	271.000
286.778	153.415	271.000
297.262	188.716	272.000
296.050	189.805	272.000
348.110	145.570	273.000
347.731	146.887	273.000
356.513	239.322	274.000
355.696	238.254	274.000
356.398	237.468	274.000
356.711	237.611	274.000
432.267	55.637	275.000
430.933	54.934	275.000
33.224	111.533	276.000
33.175	113.448	276.000
47.176	20.903	277.000
47.536	20.992	277.000
48.632	254.553	278.000
49.607	254.014	278.000
50.134	254.142	278.000
49.887	254.248	278.000
49.565	253.961	278.000
48.565	254.931	278.000
70.504	174.398	279.000
71.649	174.430	279.000
142.804	127.707	280.000
143.698	127.130	280.000
143.438	126.717	280.000
146.175	123.921	280.000
143.965	125.050	280.000
145.750	125.530	280.000
145.522	124.376	280.000
146.051	122.312	280.000
146.649	123.431	280.000
146.851	123.022	280.000
144.771	124.206	280.000
144.058	122.540	280.000
163.387	430.430	281.000
163.936	429.646	281.000
164.418	430.999	281.000
164.324	431.589	281.000
164.593	431.917	281.000
164.034	432.663	281.000
259.805	34.215	282.000
260.542	34.774	282.000
259.647	174.777	283.000
259.260	172.589	283.000
259.507	171.919	283.000
458.564	178.569	284.000
460.828	178.081	284.000
460.281	177.567	284.000
483.197	136.581	285.000
483.679	136.767	285.000
483.599	136.587	285.000
138.523	137.923	286.000
139.540	139.727	286.000
444.094	188.321	287.000
443.429	187.722	287.000
444.372	187.503	287.000
444.568	186.628	287.000
444.471	186.932	287.000
444.242	189.115	287.000
444.925	189.687	287.000
470.225	48.442	288.000
470.839	47.836	288.000
42.163	101.027	289.000
41.394	99.824	289.000
53.825	156.244	290.000
52.801	155.672	290.000
53.443	156.220	290.000
148.969	37.655	291.000
149.202	37.989	291.000
149.466	38.135	291.000
148.264	37.372	291.000
147.708	37.003	291.000
147.351	38.354	291.000
229.352	148.542	292.000
229.382	149.041	292.000
229.389	149.040	292.000
228.972	150.296	292.000
228.224	151.382	292.000
227.805	152.006	292.000
278.744	448.333	293.000
278.132	446.772	293.000
279.334	443.161	293.000
279.774	441.476	293.000
282.593	439.114	293.000
283.520	439.653	293.000
285.698	441.037	293.000
287.762	440.728	293.000
288.757	441.765	293.000
289.042	438.856	293.000
32.455	114.247	294.000
31.996	115.155	294.000
174.925	274.531	295.000
175.198	274.188	295.000
176.090	273.534	295.000
176.953	271.781	295.000
177.517	272.258	295.000
175.465	274.512	295.000
227.015	263.061	296.000
227.726	264.231	296.000
273.556	187.452	297.000
274.302	188.183	297.000
264.510	308.885	298.000
263.675	309.047	298.000
261.740	308.462	298.000
264.206	309.186	298.000
262.954	308.277	298.000
262.459	307.383	298.000
425.051	240.025	299.000
425.137	240.291	299.000
426.214	239.511	299.000
426.187	241.939	299.000
45.090	27.912	300.000
46.553	27.113	300.000
46.940	26.792	300.000
46.833	26.811	300.000
46.792	27.078	300.000
47.308	25.907	300.000
46.875	24.963	300.000
45.702	25.770	300.000
105.693	24.146	301.000
104.751	23.539	301.000
105.846	23.900	301.000
106.086	23.594	301.000
248.485	88.828	302.000
247.538	88.557	302.000
248.479	91.064	302.000
250.866	91.505	302.000
259.949	35.676	303.000
259.895	35.800	303.000
260.879	35.616	303.000
261.071	35.799	303.000
260.196	171.532	304.000
259.800	170.776	304.000
258.748	170.704	304.000
259.731	170.930	304.000
260.061	171.222	304.000
268.175	258.988	305.000
267.745	258.688	305.000
267.022	258.749	305.000
267.935	259.046	305.000
286.247	154.150	306.000
284.962	152.912	306.000
285.258	153.250	306.000
283.898	153.387	306.000
303.961	119.412	307.000
303.503	119.480	307.000
303.002	118.833	307.000
349.856	27.789	308.000
350.631	29.098	308.000
418.890	228.588	309.000
417.457	228.950	309.000
418.769	227.938	309.000
419.835	227.430	309.000
420.082	227.671	309.000
419.261	227.340	309.000
420.170	226.561	309.000
422.371	227.527	309.000
41.361	166.124	310.000
39.992	165.123	310.000
115.964	229.448	311.000
115.540	227.673	311.000
114.984	228.090	311.000
115.838	229.965	311.000
115.290	228.530	311.000
229.545	98.332	312.000
229.121	97.876	312.000
311.772	150.901	313.000
312.056	150.750	313.000
311.897	150.574	313.000
311.779	150.954	313.000
312.295	150.630	313.000
312.252	150.914	313.000
311.760	150.902	313.000
312.230	152.171	313.000
312.426	150.524	313.000
376.545	141.742	314.000
375.728	139.140	314.000
375.173	140.752	314.000
375.079	141.009	314.000
227.806	264.337	315.000
228.032	264.945	315.000
228.032	264.522	315.000
226.815	265.617	315.000
226.876	264.967	315.000
225.720	265.752	315.000
225.368	266.019	315.000
225.176	264.239	315.000
254.687	191.731	316.000
257.197	190.812	316.000
256.680	191.826	316.000
257.346	193.340	316.000
256.299	192.028	316.000
255.797	191.728	316.000
255.155	191.148	316.000
254.287	192.478	316.000
322.321	166.522	317.000
323.209	167.391	317.000
357.679	96.481	318.000
357.472	96.881	318.000
362.426	230.118	319.000
363.927	231.672	319.000
364.887	230.904	319.000
388.840	103.722	320.000
388.188	103.557	320.000
403.201	183.959	321.000
402.908	184.546	321.000
457.070	131.291	322.000
457.052	131.203	322.000
457.448	131.198	322.000
457.640	132.440	322.000
48.586	254.817	323.000
48.786	253.861	323.000
98.912	130.789	324.000
98.822	130.981	324.000
163.974	431.708	325.000
164.666	430.674	325.000
376.365	165.566	326.000
375.824	166.943	326.000
497.266	118.852	327.000
496.666	118.766	327.000
496.004	118.595	327.000
497.162	118.666	327.000
65.516	12.425	328.000
65.561	12.254	328.000
142.440	142.571	329.000
140.752	141.021	329.000
139.514	140.145	329.000
433.396	175.185	330.000
434.219	176.919	330.000
499.526	106.989	331.000
498.776	107.503	331.000
498.205	109.155	331.000
498.920	109.292	331.000
499.180	108.478	331.000
498.239	108.929	331.000
219.615	211.664	332.000
219.969	210.683	332.000
218.523	210.597	332.000
228.046	150.688	333.000
227.384	151.464	333.000
283.978	153.261	334.000
283.729	153.088	334.000
282.975	151.579	334.000
283.451	150.508	334.000
351.629	32.947	335.000
349.969	35.016	335.000
350.178	35.635	335.000
348.098	355.941	336.000
349.442	356.240	336.000
387.012	103.814	337.000
387.202	103.840	337.000
164.631	429.889	338.000
164.987	429.962	338.000
265.921	258.285	339.000
265.042	257.813	339.000
295.155	190.949	340.000
294.667	189.345	340.000
328.089	54.002	341.000
329.784	56.019	341.000
362.751	230.820	342.000
361.443	232.865	342.000
361.072	234.231	342.000
161.855	97.512	343.000
162.419	97.564	343.000
246.627	89.749	344.000
248.133	88.967	344.000
248.102	88.745	344.000
47.052	131.365	345.000
47.555	132.293	345.000
356.348	198.193	346.000
355.398	198.681	346.000
234.948	214.040	347.000
234.310	213.545	347.000
234.528	212.471	347.000
235.297	213.180	347.000
235.678	213.047	347.000
236.082	213.113	347.000
235.950	212.956	347.000
237.867	214.169	347.000
238.037	213.786	347.000
233.977	212.537	347.000
231.718	211.891	347.000
229.874	211.593	347.000
231.875	211.226	347.000
231.353	211.210	347.000
230.122	210.982	347.000
229.819	212.139	347.000
230.790	212.895	347.000
230.668	210.548	347.000
232.998	211.285	347.000
233.347	211.554	347.000
235.348	212.779	347.000
235.531	213.315	347.000
235.450	213.604	347.000
235.230	213.027	347.000
235.882	214.112	347.000
234.834	212.952	347.000
235.607	212.838	347.000
236.834	213.496	347.000
236.960	212.811	347.000
240.158	212.477	347.000
240.801	210.610	347.000
241.446	212.707	347.000
241.152	213.583	347.000
434.792	195.786	348.000
434.827	195.606	348.000
434.804	196.181	348.000
434.887	196.387	348.000
433.126	195.228	348.000
433.395	196.874	348.000
434.786	196.196	348.000
437.526	196.897	348.000
438.420	195.676	348.000
437.765	194.412	348.000
435.552	193.578	348.000
433.998	193.825	348.000
434.796	193.609	348.000
433.461	192.797	348.000
433.136	193.778	348.000
432.708	194.474	348.000
432.636	193.709	348.000
425.263	105.023	349.000
424.416	105.525	349.000
424.257	105.864	349.000
423.563	106.283	349.000
422.203	108.928	349.000
423.214	108.946	349.000
424.091	109.595	349.000
423.729	110.355	349.000
423.725	109.530	349.000
426.609	111.946	349.000
425.937	112.380	349.000
424.114	114.195	349.000
422.821	114.632	349.000
422.725	115.185	349.000
422.366	115.401	349.000
421.760	115.240	349.000
421.465	112.498	349.000
106.393	24.495	350.000
106.641	24.484	350.000
105.506	23.609	350.000
105.899	22.909	350.000
106.342	22.930	350.000
106.258	22.001	350.000
106.328	21.839	350.000
105.891	21.031	350.000
106.895	20.273	350.000
147.630	39.636	351.000
148.302	39.831	351.000
147.424	39.845	351.000
148.484	41.995	351.000
148.527	43.260	351.000
148.801	43.924	351.000
146.233	42.328	351.000
145.472	41.535	351.000
128.537	230.623	352.000
128.323	230.454	352.000
127.976	231.007	352.000
128.005	231.067	352.000
128.385	230.552	352.000
127.816	231.002	352.000
126.548	231.385	352.000
126.701	230.648	352.000
125.978	231.062	352.000
126.961	230.703	352.000
197.462	258.585	353.000
198.440	256.840	353.000
199.744	256.317	353.000
201.356	256.181	353.000
200.946	255.789	353.000
199.881	256.439	353.000
197.880	258.663	353.000
198.537	259.342	353.000
197.587	258.578	353.000
249.536	38.993	354.000
249.461	38.559	354.000
250.091	37.992	354.000
251.307	38.116	354.000
249.070	39.706	354.000
250.125	38.269	354.000
251.330	38.261	354.000
257.741	34.861	354.000
286.773	56.381	355.000
286.597	56.521	355.000
285.790	58.565	355.000
284.750	60.350	355.000
285.271	61.490	355.000
284.872	60.214	355.000
284.767	58.356	355.000
284.128	57.153	355.000
284.377	57.653	355.000
284.911	57.998	355.000
285.254	56.747	355.000
285.067	56.349	355.000
14.969	303.338	356.000
14.780	302.276	356.000
14.530	301.701	356.000
14.327	301.256	356.000
15.691	301.283	356.000
15.048	302.610	356.000
15.298	301.040	356.000
15.120	300.111	356.000
15.401	299.458	356.000
27.651	243.073	357.000
29.272	243.880	357.000
29.806	244.800	357.000
29.130	243.946	357.000
28.678	245.133	357.000
27.196	246.013	357.000
45.526	26.776	358.000
45.406	26.543	358.000
44.134	26.718	358.000
44.941	26.913	358.000
44.573	27.377	358.000
45.450	28.365	358.000
45.399	28.164	358.000
46.186	27.828	358.000
46.936	27.657	358.000
46.356	27.449	358.000
46.687	27.942	358.000
46.540	27.903	358.000
46.774	29.083	358.000
46.880	29.351	358.000
46.920	29.617	358.000
264.967	258.045	359.000
265.107	258.080	359.000
265.289	258.308	359.000
266.404	257.955	359.000
266.676	257.935	359.000
266.607	257.160	359.000
267.034	257.637	359.000
267.162	257.724	359.000
266.864	257.442	359.000
267.769	256.330	359.000
267.522	256.219	359.000
348.670	356.243	360.000
348.837	357.708	360.000
433.608	176.087	361.000
435.171	175.007	361.000
161.459	176.226	362.000
161.566	176.293	362.000
278.304	33.003	363.000
277.930	33.566	363.000
278.089	33.282	363.000
360.293	234.620	364.000
360.981	234.546	364.000
363.103	233.744	364.000
384.493	51.625	365.000
385.314	51.012	365.000
384.334	50.369	365.000
400.650	43.053	366.000
400.419	44.099	366.000
400.534	44.875	366.000
312.117	150.394	367.000
312.797	150.016	367.000
311.960	151.097	367.000
306.093	223.946	368.000
305.570	222.787	368.000
306.423	221.434	368.000
305.889	219.814	368.000
303.905	217.485	368.000
304.403	214.754	368.000
303.238	215.977	368.000
302.914	214.567	368.000
304.110	215.950	368.000
305.467	216.774	368.000
306.559	218.840	368.000
306.374	218.871	368.000
305.002	218.480	368.000
302.393	217.852	368.000
301.736	217.437	368.000
301.235	218.328	368.000
345.083	40.722	369.000
347.741	40.723	369.000
360.704	285.377	370.000
362.270	285.733	370.000
362.953	286.802	370.000
362.881	287.589	370.000
362.513	287.663	370.000
405.233	143.906	371.000
405.047	140.408	371.000
405.274	142.038	371.000
406.197	142.475	371.000
406.941	142.751	371.000
408.279	140.340	371.000
409.326	140.815	371.000
452.170	159.663	372.000
450.940	158.833	372.000
460.770	177.741	373.000
461.182	178.332	373.000
208.376	121.517	374.000
207.841	121.689	374.000
208.521	120.907	374.000
208.561	120.795	374.000
208.356	121.204	374.000
207.698	122.264	374.000
207.004	121.721	374.000
208.518	120.719	374.000
253.968	191.795	375.000
253.640	191.425	375.000
254.278	191.196	375.000
254.074	190.916	375.000
254.528	191.718	375.000
254.967	190.997	375.000
459.463	132.210	376.000
459.351	130.106	376.000
161.529	176.475	377.000
161.491	176.696	377.000
161.690	176.680	377.000
161.531	176.637	377.000
161.574	176.632	377.000
161.461	176.817	377.000
161.625	176.784	377.000
161.730	176.783	377.000
161.516	176.608	377.000
161.917	177.143	377.000
161.120	176.661	377.000
225.606	168.418	378.000
225.018	168.546	378.000
223.249	259.716	379.000
222.840	258.564	379.000
221.124	258.370	379.000
221.352	256.485	379.000
220.755	256.388	379.000
303.526	119.947	380.000
304.034	120.023	380.000
303.605	119.219	380.000
449.842	144.427	381.000
450.384	144.481	381.000
450.691	145.296	381.000
199.456	239.669	382.000
199.514	238.734	382.000
248.561	38.163	383.000
247.963	36.325	383.000
245.768	36.719	383.000
246.774	37.196	383.000
247.292	38.554	383.000
246.941	39.854	383.000
244.884	40.744	383.000
346.490	38.695	384.000
345.995	37.551	384.000
348.692	36.595	384.000
444.930	194.856	385.000
445.252	195.093	385.000
446.218	196.144	385.000
445.759	196.046	385.000
445.863	196.365	385.000
456.706	254.313	386.000
457.275	254.531	386.000
498.416	117.579	387.000
496.543	117.340	387.000
29.135	244.755	388.000
29.662	244.478	388.000
28.232	243.084	388.000
27.283	243.046	388.000
27.024	241.474	388.000
26.151	239.719	388.000
25.855	237.657	388.000
25.492	236.826	388.000
25.690	236.993	388.000
27.263	238.036	388.000
27.459	238.497	388.000
28.663	237.269	388.000
28.210	236.764	388.000
28.422	236.054	388.000
28.291	236.070	388.000
29.431	236.111	388.000
29.702	236.316	388.000
29.501	235.859	388.000
29.060	237.153	388.000
87.976	234.924	389.000
88.251	235.459	389.000
271.491	465.892	390.000
270.454	464.431	390.000
270.014	464.492	390.000
271.328	463.368	390.000
270.756	462.916	390.000
385.397	51.482	391.000
384.559	51.737	391.000
383.736	52.149	391.000
383.372	53.507	391.000
145.999	44.874	392.000
145.728	45.342	392.000
146.437	45.675	392.000
316.793	54.152	393.000
315.777	53.649	393.000
313.283	152.324	394.000
313.191	152.798	394.000
374.917	138.948	395.000
374.282	140.341	395.000
373.581	139.326	395.000
399.010	46.355	396.000
398.783	46.263	396.000
462.336	462.216	397.000
461.394	463.782	397.000
458.836	464.295	397.000
106.135	19.884	398.000
105.588	20.071	398.000
221.286	182.972	399.000
221.536	183.714	399.000
246.757	327.516	400.000
247.353	328.769	400.000
329.897	217.948	401.000
331.347	218.767	401.000
330.790	218.900	401.000
330.640	218.424	401.000
332.507	219.355	401.000
332.235	220.048	401.000
332.555	220.004	401.000
332.266	221.223	401.000
331.615	222.553	401.000
332.555	222.964	401.000
331.970	223.374	401.000
332.545	223.117	401.000
332.871	222.928	401.000
332.318	224.037	401.000
331.968	223.610	401.000
331.697	223.483	401.000
88.613	235.518	402.000
88.508	234.986	402.000
88.547	235.266	402.000
88.313	235.043	402.000
385.002	384.619	403.000
385.471	384.559	403.000
384.960	384.869	403.000
385.380	384.382	403.000
405.162	167.320	404.000
403.655	168.421	404.000
254.734	189.838	405.000
252.522	190.481	405.000
251.320	190.568	405.000
332.080	49.760	406.000
331.479	49.581	406.000
332.220	49.108	406.000
442.781	107.311	407.000
440.886	106.383	407.000
498.975	108.489	408.000
497.940	107.600	408.000
106.056	20.207	409.000
105.847	19.667	409.000
105.007	19.046	409.000
105.020	19.712	409.000
128.175	229.500	410.000
127.821	229.992	410.000
165.741	46.885	411.000
166.436	46.613	411.000
167.061	45.492	411.000
166.690	44.965	411.000
215.771	258.825	412.000
215.958	260.021	412.000
216.609	260.390	412.000
216.472	261.230	412.000
216.430	261.603	412.000
216.548	261.532	412.000
303.240	119.967	413.000
302.988	119.839	413.000
357.896	70.681	414.000
357.151	70.002	414.000
459.412	464.249	415.000
461.615	465.514	415.000
462.591	465.068	415.000
257.861	35.477	416.000
257.122	34.572	416.000
256.946	33.964	416.000
257.534	34.892	416.000
256.996	34.487	416.000
257.187	33.875	416.000
242.083	213.740	417.000
241.386	213.814	417.000
241.745	213.175	417.000
243.062	212.581	417.000
243.632	213.176	417.000
244.150	212.890	417.000
246.214	212.421	417.000
247.010	211.473	417.000
246.479	211.262	417.000
246.889	210.692	417.000
247.072	210.789	417.000
246.861	211.367	417.000
246.165	211.825	417.000
246.168	212.009	417.000
383.729	54.440	418.000
384.113	56.411	418.000
383.013	57.440	418.000
383.809	56.663	418.000
398.469	152.302	419.000
398.173	152.525	419.000
401.873	170.246	420.000
402.259	172.555	420.000
402.952	171.505	420.000
404.061	169.860	420.000
404.414	168.811	420.000
433.864	192.521	421.000
434.276	193.175	421.000
434.723	193.586	421.000
434.280	194.840	421.000
446.088	195.896	422.000
446.527	196.505	422.000
447.160	195.593	422.000
129.723	253.081	423.000
129.813	254.335	423.000
357.562	95.769	424.000
357.836	96.518	424.000
423.829	225.981	425.000
424.155	226.403	425.000
422.862	226.192	425.000
88.156	235.101	426.000
88.397	235.177	426.000
88.085	234.975	426.000
343.112	354.804	427.000
341.751	356.266	427.000
340.828	356.517	427.000
358.298	234.036	428.000
357.600	233.251	428.000
355.732	232.854	428.000
359.757	287.232	429.000
359.647	287.533	429.000
438.588	254.521	430.000
439.028	254.283	430.000
75.197	105.180	431.000
73.427	107.655	431.000
302.991	120.696	432.000
303.235	119.404	432.000
315.496	147.330	433.000
315.918	147.322	433.000
314.460	148.247	433.000
314.642	147.846	433.000
314.785	147.441	433.000
315.482	148.243	433.000
315.137	146.917	433.000
316.221	148.009	433.000
314.668	150.065	433.000
314.383	150.870	433.000
314.586	150.723	433.000
314.370	150.832	433.000
314.808	151.173	433.000
314.054	150.890	433.000
313.842	151.448	433.000
341.529	202.721	434.000
343.845	202.903	434.000
420.571	121.088	435.000
421.386	121.761	435.000
420.946	121.015	435.000
421.675	121.793	435.000
421.126	121.567	435.000
421.176	121.540	435.000
420.918	121.665	435.000
420.756	121.922	435.000
467.256	234.122	436.000
467.733	232.066	436.000
467.926	229.512	436.000
46.746	30.036	437.000
47.220	30.035	437.000
168.998	70.627	438.000
168.196	69.565	438.000
168.361	69.302	438.000
161.355	176.503	439.000
161.764	176.212	439.000
256.505	57.644	440.000
255.967	57.220	440.000
255.188	55.875	440.000
376.638	141.834	441.000
376.778	141.199	441.000
376.904	139.794	441.000
376.978	139.928	441.000
379.152	140.691	441.000
378.184	140.560	441.000
109.744	139.052	442.000
108.167	137.193	442.000
131.704	186.345	443.000
131.615	185.346	443.000
357.288	97.010	444.000
357.515	96.132	444.000
451.445	105.259	445.000
450.575	107.102	445.000
448.394	107.587	445.000
46.770	30.595	446.000
46.980	31.017	446.000
46.631	31.021	446.000
45.350	31.784	446.000
45.214	31.105	446.000
44.258	31.033	446.000
44.534	31.317	446.000
44.021	30.946	446.000
44.589	31.692	446.000
43.927	31.459	446.000
44.641	31.511	446.000
44.883	31.164	446.000
[truncated: 17,345 more rows]
