# Supplementary material for: The transpeptidase PBP2 governs initial localization and activity of the major cell-wall synthesis machinery in E. coli
Source: eLife. 2020 Feb 20;9:e50629. doi: 10.7554/eLife.50629 (PMC7089770; doi:10.7554/eLife.50629)
Supplement: Source data 1. [file elife-50629-data1.zip › data/fast/PAmCherry/WTFRAP3min_2.txt]

X Y ID
45.136	380.572	1.000
44.120	381.245	1.000
43.358	380.906	1.000
71.435	173.934	2.000
71.550	173.667	2.000
70.858	173.701	2.000
71.966	173.390	2.000
72.356	173.940	2.000
71.852	173.812	2.000
70.984	174.106	2.000
71.693	174.433	2.000
71.754	174.253	2.000
154.099	379.670	3.000
153.479	378.911	3.000
120.553	470.916	4.000
120.503	470.687	4.000
120.714	470.368	4.000
190.644	388.006	5.000
191.051	387.975	5.000
190.964	388.394	5.000
192.069	388.309	5.000
192.329	387.457	5.000
192.735	387.519	5.000
191.804	387.126	5.000
284.581	393.090	6.000
285.195	394.290	6.000
286.065	396.035	6.000
285.404	400.194	6.000
286.298	400.589	6.000
288.030	400.354	6.000
286.355	401.134	6.000
286.249	401.808	6.000
286.177	400.550	6.000
415.763	257.142	7.000
415.466	257.972	7.000
414.386	258.498	7.000
434.954	294.416	8.000
434.644	294.365	8.000
434.553	295.424	8.000
436.159	297.618	8.000
437.335	296.197	8.000
437.674	299.182	8.000
437.231	300.818	8.000
437.529	299.978	8.000
438.611	299.423	8.000
438.601	299.339	8.000
437.928	299.005	8.000
157.684	413.503	9.000
157.291	413.546	9.000
158.367	413.185	9.000
246.638	414.747	10.000
246.052	414.467	10.000
260.008	454.978	11.000
260.323	456.986	11.000
27.241	411.743	12.000
27.988	411.014	12.000
107.801	388.601	13.000
106.800	387.978	13.000
107.018	388.404	13.000
105.591	387.783	13.000
103.391	386.447	13.000
103.095	384.650	13.000
405.581	276.986	14.000
405.516	276.875	14.000
119.236	218.703	15.000
118.674	219.044	15.000
154.556	378.915	16.000
156.228	379.052	16.000
221.983	402.920	17.000
223.505	402.752	17.000
145.526	196.459	18.000
145.275	196.029	18.000
145.951	196.848	18.000
169.594	368.045	19.000
168.496	369.316	19.000
168.364	369.346	19.000
168.513	369.711	19.000
167.875	370.726	19.000
168.028	371.669	19.000
169.087	372.987	19.000
169.558	373.310	19.000
168.567	373.079	19.000
168.063	372.298	19.000
168.781	372.971	19.000
170.579	373.184	19.000
170.309	372.801	19.000
170.760	372.062	19.000
170.959	372.825	19.000
170.965	372.213	19.000
171.015	371.975	19.000
171.323	372.192	19.000
171.165	372.224	19.000
170.525	372.517	19.000
170.842	373.060	19.000
171.056	372.104	19.000
170.600	373.097	19.000
170.466	373.999	19.000
170.914	374.104	19.000
170.559	373.213	19.000
170.489	372.926	19.000
170.033	372.354	19.000
171.358	373.497	19.000
171.751	373.435	19.000
171.846	373.537	19.000
172.068	373.701	19.000
172.241	373.688	19.000
171.714	374.363	19.000
156.483	414.646	20.000
156.213	414.991	20.000
416.238	258.227	21.000
417.648	256.820	21.000
416.735	256.983	21.000
417.023	256.745	21.000
416.197	256.481	21.000
118.369	219.273	22.000
118.552	218.978	22.000
118.948	218.078	22.000
119.118	217.774	22.000
462.277	281.842	23.000
461.872	282.420	23.000
33.779	164.623	24.000
32.536	164.221	24.000
146.093	196.240	25.000
146.682	195.921	25.000
147.399	195.863	25.000
147.215	193.457	25.000
147.780	196.129	25.000
147.208	196.604	25.000
146.415	194.953	25.000
228.341	382.970	26.000
229.941	382.440	26.000
303.747	356.757	27.000
302.450	355.724	27.000
302.383	352.850	27.000
302.770	353.688	27.000
303.304	351.898	27.000
302.762	349.923	27.000
303.999	349.298	27.000
303.774	348.620	27.000
303.496	347.870	27.000
304.779	348.764	27.000
305.258	348.159	27.000
306.095	346.572	27.000
306.100	346.390	27.000
305.086	346.574	27.000
305.574	345.928	27.000
405.754	277.303	28.000
405.602	276.883	28.000
404.651	277.437	28.000
404.872	277.139	28.000
475.540	238.688	29.000
475.062	239.579	29.000
476.236	239.946	29.000
157.660	413.670	30.000
157.860	413.812	30.000
157.681	414.856	30.000
188.153	368.978	31.000
191.175	367.711	31.000
221.820	382.276	32.000
220.017	381.844	32.000
217.487	384.391	32.000
215.428	384.014	32.000
33.609	167.021	33.000
33.280	166.032	33.000
33.459	165.560	33.000
33.483	166.642	33.000
32.763	168.145	33.000
29.947	169.234	33.000
28.311	170.384	33.000
27.046	172.342	33.000
28.252	172.553	33.000
122.034	359.971	34.000
121.860	359.700	34.000
122.658	359.149	34.000
123.875	358.772	34.000
123.703	359.035	34.000
124.633	359.496	34.000
124.223	360.169	34.000
124.611	359.658	34.000
404.774	277.142	35.000
405.542	276.672	35.000
405.176	276.737	35.000
461.194	280.735	36.000
461.958	280.994	36.000
148.957	194.796	37.000
147.706	194.357	37.000
146.876	194.799	37.000
147.104	195.337	37.000
68.904	173.498	38.000
66.161	174.728	38.000
65.915	175.303	38.000
64.531	173.112	38.000
61.940	173.641	38.000
60.920	173.004	38.000
416.649	256.348	39.000
416.509	256.970	39.000
418.630	257.256	39.000
419.072	257.142	39.000
416.331	257.121	39.000
439.162	294.286	40.000
439.081	292.244	40.000
439.102	292.373	40.000
438.041	292.915	40.000
438.181	293.480	40.000
438.218	295.196	40.000
439.167	295.885	40.000
437.479	295.426	40.000
436.953	295.125	40.000
436.522	294.915	40.000
437.536	298.614	40.000
436.576	296.805	40.000
438.735	297.337	40.000
462.726	278.389	41.000
462.558	278.869	41.000
139.871	350.218	42.000
137.755	349.981	42.000
139.459	350.147	42.000
140.187	352.625	42.000
140.662	349.800	42.000
155.044	414.337	43.000
154.856	414.466	43.000
154.487	414.812	43.000
152.773	414.209	43.000
405.389	277.013	44.000
404.997	277.398	44.000
147.070	192.870	45.000
147.735	192.636	45.000
146.758	191.941	45.000
478.004	293.222	46.000
478.814	292.765	46.000
-18.503	405.023	47.000
-18.964	405.453	47.000
-15.992	405.488	47.000
-16.525	403.236	47.000
-18.040	404.762	47.000
-16.594	407.153	47.000
124.162	358.437	48.000
123.650	358.535	48.000
123.773	358.278	48.000
216.115	385.448	49.000
215.641	385.005	49.000
215.307	382.849	49.000
214.646	383.967	49.000
214.095	383.711	49.000
215.795	382.352	49.000
216.075	383.734	49.000
214.799	385.431	49.000
215.128	383.619	49.000
415.083	254.450	50.000
415.830	252.762	50.000
416.139	251.237	50.000
306.854	349.138	51.000
304.782	350.136	51.000
303.743	349.171	51.000
303.019	349.371	51.000
303.275	347.682	51.000
303.386	347.012	51.000
302.458	346.237	51.000
302.101	348.455	51.000
299.917	350.594	51.000
299.149	349.504	51.000
389.008	265.170	52.000
388.243	264.422	52.000
389.184	264.843	52.000
389.059	266.429	52.000
445.883	251.273	53.000
446.223	251.084	53.000
446.785	251.027	53.000
445.946	250.059	53.000
408.802	102.134	54.000
408.697	102.978	54.000
415.303	249.649	55.000
415.446	248.100	55.000
416.772	248.840	55.000
418.065	250.210	55.000
417.569	250.145	55.000
417.547	249.911	55.000
417.863	249.697	55.000
417.339	250.010	55.000
417.620	250.277	55.000
417.904	249.702	55.000
417.615	249.986	55.000
70.200	214.194	56.000
68.557	215.671	56.000
68.752	216.007	56.000
69.647	213.055	56.000
68.403	212.103	56.000
69.031	212.541	56.000
66.796	214.109	56.000
65.560	213.730	56.000
65.408	214.572	56.000
63.534	214.537	56.000
62.334	214.587	56.000
198.801	377.269	57.000
198.931	376.859	57.000
198.860	377.011	57.000
250.512	436.655	58.000
250.963	435.668	58.000
250.566	434.638	58.000
459.368	251.197	59.000
458.211	251.663	59.000
141.744	181.958	60.000
142.194	182.664	60.000
141.607	182.312	60.000
141.773	181.649	60.000
437.946	219.807	61.000
438.748	221.476	61.000
438.042	220.957	61.000
436.907	219.819	61.000
480.914	246.459	62.000
481.118	245.702	62.000
-14.945	400.746	63.000
-16.623	400.051	63.000
31.492	171.086	64.000
32.087	172.065	64.000
31.376	171.534	64.000
446.165	250.796	65.000
446.648	249.685	65.000
454.281	306.064	66.000
454.371	307.167	66.000
455.619	308.058	66.000
455.348	307.860	66.000
456.023	307.364	66.000
456.676	307.433	66.000
457.487	306.467	66.000
457.050	306.580	66.000
456.351	306.683	66.000
456.039	306.675	66.000
455.275	306.494	66.000
455.419	306.506	66.000
455.479	306.173	66.000
478.869	294.536	67.000
478.637	294.927	67.000
478.526	294.976	67.000
478.839	295.464	67.000
456.645	248.591	68.000
456.557	248.023	68.000
481.463	245.255	69.000
480.967	244.642	69.000
-4.427	405.937	70.000
-3.829	406.213	70.000
37.228	189.529	71.000
40.753	190.856	71.000
373.453	146.731	72.000
373.174	145.966	72.000
213.796	382.195	73.000
215.999	381.035	73.000
445.226	250.035	74.000
446.129	250.672	74.000
41.505	192.242	75.000
41.700	189.646	75.000
41.915	187.734	75.000
141.827	182.204	76.000
141.726	182.813	76.000
240.265	400.526	77.000
240.040	400.662	77.000
240.419	400.954	77.000
240.320	401.012	77.000
240.819	401.113	77.000
33.489	173.149	78.000
34.247	172.875	78.000
35.525	173.286	78.000
-3.852	406.478	79.000
-4.545	407.589	79.000
187.132	368.272	80.000
186.950	369.936	80.000
469.133	244.455	81.000
470.523	244.487	81.000
104.423	386.859	82.000
104.520	387.570	82.000
453.228	244.318	83.000
455.683	241.851	83.000
142.026	182.188	84.000
141.245	182.236	84.000
153.750	486.590	85.000
153.364	486.909	85.000
-5.046	403.522	86.000
-5.437	404.379	86.000
62.132	216.258	87.000
62.255	216.291	87.000
63.745	216.498	87.000
63.182	173.478	88.000
64.675	174.712	88.000
64.140	178.462	88.000
64.434	179.136	88.000
64.081	180.402	88.000
64.513	181.045	88.000
65.646	179.523	88.000
67.489	177.459	88.000
69.926	177.032	88.000
68.082	175.661	88.000
67.970	172.913	88.000
67.519	173.189	88.000
68.890	173.324	88.000
66.553	172.503	88.000
65.672	173.617	88.000
67.280	176.189	88.000
66.080	174.277	88.000
67.757	174.427	88.000
68.661	175.360	88.000
66.221	174.393	88.000
66.240	174.697	88.000
68.752	176.074	88.000
67.539	176.760	88.000
64.893	175.090	88.000
66.949	175.988	88.000
66.032	176.755	88.000
65.026	177.671	88.000
438.375	300.374	89.000
437.627	300.346	89.000
436.876	300.129	89.000
434.682	299.735	89.000
433.528	298.882	89.000
432.741	297.425	89.000
433.049	297.842	89.000
432.360	298.794	89.000
432.362	297.694	89.000
433.589	297.288	89.000
434.435	297.008	89.000
434.644	296.223	89.000
434.936	296.795	89.000
433.020	298.362	89.000
432.748	297.460	89.000
432.594	298.469	89.000
433.749	297.910	89.000
431.830	296.057	89.000
417.680	250.097	90.000
418.195	249.961	90.000
417.588	250.363	90.000
417.750	250.070	90.000
417.779	250.120	90.000
418.032	250.316	90.000
417.981	250.365	90.000
104.555	386.802	91.000
105.199	387.770	91.000
105.641	387.670	91.000
104.757	386.082	91.000
104.525	385.767	91.000
102.885	385.216	91.000
103.732	384.282	91.000
104.886	379.599	91.000
104.012	378.251	91.000
102.992	376.475	91.000
102.792	377.368	91.000
102.618	377.310	91.000
100.165	376.838	91.000
100.071	376.325	91.000
98.835	377.276	91.000
35.863	170.877	92.000
35.429	170.177	92.000
34.934	170.709	92.000
34.619	171.234	92.000
34.026	170.975	92.000
32.900	171.263	92.000
33.034	169.911	92.000
22.643	186.109	93.000
23.016	185.956	93.000
23.288	186.202	93.000
22.986	188.203	93.000
24.181	188.569	93.000
59.720	379.058	94.000
59.407	379.010	94.000
59.538	378.766	94.000
59.668	379.133	94.000
59.645	378.882	94.000
59.518	379.065	94.000
59.565	379.070	94.000
59.338	378.965	94.000
59.896	378.914	94.000
60.739	378.049	94.000
467.619	246.666	95.000
467.857	246.618	95.000
64.157	215.952	96.000
64.027	215.851	96.000
373.154	145.090	97.000
373.163	145.172	97.000
372.918	146.325	97.000
417.894	250.185	98.000
417.935	250.191	98.000
417.871	250.055	98.000
417.579	250.053	98.000
416.908	250.056	98.000
416.068	250.725	98.000
23.294	187.192	99.000
22.907	186.370	99.000
105.226	348.588	100.000
105.145	349.043	100.000
105.756	349.653	100.000
259.794	377.363	101.000
260.218	376.962	101.000
260.454	375.094	101.000
260.168	374.334	101.000
258.683	374.158	101.000
257.723	376.148	101.000
257.615	376.059	101.000
31.921	169.854	102.000
29.675	167.841	102.000
29.958	167.470	102.000
-3.131	408.740	103.000
-2.366	407.553	103.000
-0.572	407.042	103.000
-1.742	407.548	103.000
-2.409	407.787	103.000
-2.802	408.094	103.000
-1.671	408.079	103.000
-2.071	408.213	103.000
-2.492	408.724	103.000
-4.525	408.404	103.000
-4.881	407.695	103.000
206.189	399.850	104.000
206.100	400.798	104.000
205.550	400.248	104.000
206.326	400.936	104.000
205.960	401.529	104.000
205.613	400.896	104.000
455.769	288.723	105.000
455.469	290.020	105.000
455.650	289.582	105.000
142.188	182.309	106.000
141.879	182.400	106.000
141.752	182.629	106.000
141.526	182.088	106.000
141.576	182.144	106.000
373.915	145.629	107.000
374.658	147.123	107.000
65.088	175.271	108.000
66.445	173.995	108.000
64.912	175.354	108.000
63.298	175.940	108.000
115.905	347.313	109.000
116.010	347.424	109.000
116.645	348.473	109.000
115.949	348.690	109.000
115.979	349.396	109.000
206.063	401.362	110.000
205.394	402.046	110.000
204.503	402.384	110.000
431.671	294.627	111.000
432.423	294.159	111.000
432.712	294.975	111.000
432.047	295.644	111.000
431.907	296.204	111.000
31.114	167.213	112.000
30.974	167.327	112.000
31.167	166.732	112.000
31.228	165.107	112.000
31.390	163.431	112.000
63.777	176.443	113.000
62.520	175.952	113.000
62.774	175.836	113.000
62.309	176.353	113.000
61.046	177.364	113.000
61.337	176.228	113.000
62.021	174.175	113.000
59.514	175.344	113.000
58.606	176.227	113.000
57.849	176.311	113.000
58.622	178.687	113.000
59.898	179.638	113.000
60.587	180.231	113.000
64.328	180.335	113.000
64.897	179.463	113.000
64.747	179.869	113.000
64.639	179.810	113.000
64.982	179.859	113.000
142.080	182.198	114.000
141.506	182.165	114.000
141.909	182.888	114.000
141.146	183.118	114.000
444.621	305.874	115.000
442.008	304.923	115.000
369.174	148.450	116.000
369.224	148.014	116.000
36.117	193.927	117.000
37.558	193.728	117.000
37.231	192.106	117.000
480.924	300.954	118.000
480.386	300.849	118.000
30.779	164.595	119.000
31.265	165.917	119.000
33.298	165.816	119.000
477.476	240.382	120.000
478.199	239.805	120.000
78.568	394.234	121.000
78.597	393.969	121.000
81.786	393.317	121.000
82.487	394.277	121.000
82.869	395.210	121.000
82.907	393.242	121.000
13.653	381.005	122.000
15.883	382.127	122.000
32.137	192.369	123.000
33.846	190.250	123.000
36.157	188.285	123.000
37.936	188.939	123.000
39.644	189.532	123.000
36.629	189.861	123.000
37.848	188.061	123.000
478.809	237.771	124.000
478.014	238.772	124.000
479.308	239.989	125.000
479.401	241.493	125.000
240.099	424.144	126.000
237.935	424.036	126.000
237.610	424.702	126.000
374.671	143.713	127.000
374.255	144.341	127.000
141.940	182.503	128.000
141.060	181.763	128.000
141.942	182.276	128.000
141.695	182.237	128.000
141.600	183.043	128.000
141.799	182.869	128.000
141.669	182.255	128.000
373.731	145.200	129.000
375.520	145.962	129.000
419.697	125.665	130.000
419.676	125.648	130.000
420.108	125.937	130.000
420.970	136.939	131.000
421.921	137.548	131.000
422.734	138.804	131.000
422.244	140.257	131.000
36.356	187.599	132.000
36.174	187.387	132.000
61.127	176.418	133.000
60.601	178.612	133.000
61.851	177.576	133.000
480.025	298.128	134.000
479.547	298.426	134.000
480.963	298.115	134.000
480.266	299.221	134.000
295.914	407.951	135.000
293.174	407.708	135.000
293.114	408.500	135.000
292.493	407.974	135.000
43.824	188.589	136.000
44.874	188.270	136.000
46.086	188.745	136.000
475.066	243.133	137.000
474.971	240.668	137.000
486.984	242.428	138.000
486.491	242.278	138.000
480.310	299.545	139.000
479.888	299.972	139.000
480.423	299.777	139.000
141.460	182.028	140.000
141.217	182.361	140.000
290.729	407.298	141.000
291.473	408.257	141.000
292.257	410.291	141.000
474.610	239.769	142.000
475.212	240.453	142.000
82.356	392.840	143.000
81.562	392.050	143.000
82.247	393.036	143.000
84.726	391.692	143.000
83.656	390.688	143.000
82.820	389.660	143.000
83.221	391.503	143.000
83.399	391.664	143.000
85.981	391.895	143.000
87.219	392.271	143.000
86.630	391.931	143.000
85.561	393.299	143.000
85.791	394.081	143.000
86.598	395.270	143.000
87.032	395.311	143.000
87.504	395.381	143.000
88.555	394.261	143.000
88.721	393.513	143.000
88.661	393.326	143.000
89.210	394.080	143.000
88.758	393.470	143.000
88.489	394.037	143.000
42.526	187.945	144.000
42.540	188.511	144.000
41.351	188.795	144.000
37.633	188.084	144.000
34.881	192.290	144.000
34.897	194.088	144.000
35.020	195.569	144.000
34.115	194.583	144.000
38.270	197.067	144.000
226.302	405.184	145.000
224.999	406.555	145.000
223.679	410.012	145.000
223.623	410.797	145.000
221.863	409.142	145.000
168.504	490.161	146.000
167.490	491.023	146.000
168.570	489.091	146.000
168.693	491.184	146.000
121.103	469.884	147.000
121.341	469.836	147.000
121.323	469.958	147.000
121.176	469.700	147.000
121.431	470.041	147.000
121.089	469.786	147.000
121.176	469.924	147.000
120.901	469.767	147.000
121.087	469.865	147.000
121.234	469.793	147.000
247.903	416.698	148.000
248.084	416.346	148.000
475.104	242.457	149.000
474.456	242.040	149.000
221.707	405.950	150.000
222.192	404.501	150.000
479.881	299.950	151.000
479.968	299.410	151.000
58.621	384.048	152.000
60.072	384.838	152.000
35.306	193.168	153.000
36.621	191.828	153.000
38.590	193.310	153.000
39.452	194.227	153.000
39.243	193.435	153.000
38.385	194.327	153.000
37.088	194.421	153.000
38.595	193.863	153.000
40.201	191.632	153.000
40.954	193.939	153.000
42.454	194.910	153.000
42.112	196.153	153.000
141.443	182.671	154.000
141.431	182.321	154.000
140.873	182.599	154.000
166.300	495.562	155.000
166.527	495.786	155.000
165.788	496.438	155.000
167.278	494.456	155.000
151.822	420.837	156.000
151.454	420.010	156.000
480.162	299.495	157.000
479.349	299.185	157.000
479.156	299.732	157.000
62.843	386.321	158.000
64.477	385.931	158.000
65.148	387.280	158.000
63.619	385.960	158.000
59.929	383.607	158.000
102.208	235.126	159.000
102.726	235.441	159.000
102.154	236.136	159.000
104.066	235.885	159.000
151.442	420.973	160.000
151.591	420.221	160.000
151.726	420.477	160.000
152.443	419.792	160.000
152.462	419.861	160.000
153.123	419.295	160.000
203.562	398.357	161.000
204.137	399.020	161.000
479.819	298.976	162.000
479.753	299.786	162.000
479.680	299.343	162.000
479.313	300.075	162.000
479.537	299.605	162.000
62.162	380.756	163.000
63.466	380.968	163.000
212.780	395.704	164.000
212.638	395.672	164.000
152.677	418.071	165.000
151.908	418.067	165.000
152.633	418.582	165.000
152.741	418.575	165.000
152.495	418.707	165.000
152.694	418.676	165.000
152.568	418.241	165.000
153.633	418.913	165.000
153.145	419.027	165.000
153.741	418.891	165.000
154.736	418.319	165.000
40.330	197.838	166.000
40.285	196.661	166.000
212.175	395.416	167.000
212.490	395.542	167.000
212.414	395.612	167.000
212.369	395.525	167.000
100.951	238.355	168.000
100.768	236.158	168.000
101.498	235.920	168.000
101.577	234.749	168.000
102.371	234.083	168.000
414.124	251.752	169.000
415.969	251.817	169.000
416.681	254.151	169.000
479.405	299.299	170.000
479.648	299.587	170.000
455.309	307.543	171.000
455.812	307.652	171.000
212.282	395.399	172.000
212.418	395.613	172.000
212.582	395.420	172.000
422.658	109.283	173.000
423.593	110.157	173.000
103.809	231.558	174.000
104.112	231.010	174.000
104.637	231.617	174.000
99.445	237.685	174.000
97.682	237.239	174.000
455.385	308.334	175.000
455.676	309.165	175.000
456.748	307.719	175.000
456.675	307.919	175.000
479.791	296.913	176.000
479.925	295.769	176.000
479.970	295.187	176.000
479.723	294.928	176.000
479.375	294.255	176.000
423.114	108.948	177.000
422.900	109.361	177.000
454.743	254.484	178.000
455.935	254.563	178.000
456.091	253.615	178.000
456.169	253.346	178.000
93.396	238.045	179.000
95.549	237.096	179.000
95.463	238.709	179.000
93.635	240.274	179.000
455.840	308.114	180.000
456.012	307.696	180.000
479.625	293.880	181.000
479.838	293.976	181.000
479.446	294.155	181.000
478.976	294.346	181.000
480.364	293.765	181.000
481.010	294.386	181.000
481.199	294.375	181.000
481.249	295.345	181.000
480.555	294.051	181.000
480.626	293.970	181.000
480.887	295.047	181.000
481.709	295.332	181.000
482.040	295.860	181.000
481.532	295.145	181.000
481.123	294.595	181.000
480.955	294.728	181.000
480.987	295.057	181.000
481.016	294.424	181.000
453.938	307.724	182.000
453.430	308.050	182.000
452.189	307.528	182.000
452.934	307.924	182.000
453.788	306.662	182.000
93.493	237.072	183.000
92.586	235.436	183.000
91.811	236.704	183.000
92.023	236.975	183.000
91.630	235.858	183.000
90.816	237.241	183.000
91.110	237.698	183.000
457.983	252.754	184.000
457.476	255.286	184.000
455.067	306.288	185.000
455.399	306.800	185.000
456.265	306.754	185.000
455.662	306.980	185.000
455.575	307.043	185.000
455.133	307.942	185.000
454.196	307.445	185.000
454.173	306.549	185.000
454.734	306.114	185.000
454.764	306.286	185.000
92.108	236.418	186.000
92.834	235.423	186.000
94.942	234.752	186.000
96.303	236.269	186.000
98.198	233.435	186.000
98.588	232.294	186.000
98.539	232.820	186.000
95.883	236.087	186.000
94.534	235.849	186.000
95.821	236.712	186.000
97.350	238.816	186.000
95.846	239.546	186.000
94.410	239.135	186.000
93.406	236.532	186.000
92.930	233.852	186.000
481.837	293.057	187.000
481.832	292.899	187.000
481.057	292.770	187.000
481.482	293.229	187.000
482.373	293.534	187.000
482.994	293.702	187.000
143.847	370.914	188.000
144.677	370.454	188.000
145.337	369.820	188.000
146.564	371.008	188.000
146.197	369.259	188.000
455.724	252.780	189.000
454.699	254.284	189.000
453.025	253.944	190.000
452.208	253.681	190.000
483.281	293.887	191.000
483.342	293.956	191.000
483.303	294.049	191.000
483.790	293.690	191.000
147.962	371.191	192.000
147.426	369.635	192.000
146.996	369.952	192.000
130.693	396.411	193.000
130.684	395.530	193.000
129.880	395.602	193.000
130.259	395.423	193.000
132.604	396.682	193.000
133.748	397.055	193.000
134.273	398.503	193.000
134.152	398.508	193.000
133.766	398.943	193.000
133.683	398.547	193.000
451.130	252.861	194.000
450.593	253.541	194.000
449.001	252.574	194.000
484.558	295.543	195.000
483.959	295.392	195.000
146.260	368.475	196.000
146.117	369.506	196.000
146.094	369.670	196.000
147.369	370.844	196.000
484.504	295.031	197.000
484.726	295.686	197.000
484.498	295.603	197.000
42.006	179.588	198.000
42.052	179.646	198.000
43.125	180.323	198.000
43.129	181.307	198.000
43.771	183.426	198.000
484.178	296.090	199.000
484.087	295.621	199.000
484.739	295.566	199.000
484.607	295.524	199.000
45.204	181.732	200.000
46.018	184.353	200.000
45.483	182.807	201.000
44.726	182.840	201.000
43.990	182.864	201.000
42.378	183.700	201.000
41.255	184.111	201.000
456.971	242.203	202.000
457.933	240.590	202.000
41.776	184.316	203.000
42.232	183.084	203.000
43.394	183.697	203.000
43.179	183.039	203.000
152.057	358.559	204.000
154.539	357.925	204.000
157.702	362.092	204.000
56.920	174.190	205.000
57.828	175.767	205.000
59.102	172.565	206.000
57.865	172.895	206.000
57.681	175.227	206.000
16.975	390.083	207.000
15.809	389.310	207.000
58.320	179.402	208.000
58.389	178.082	208.000
59.230	177.088	208.000
59.451	179.188	208.000
57.272	177.731	208.000
328.494	377.383	209.000
328.598	377.157	209.000
451.568	298.841	210.000
451.180	298.909	210.000
451.697	300.138	211.000
451.504	299.469	211.000
451.001	298.917	211.000
450.474	299.947	211.000
449.394	300.000	211.000
450.677	299.633	211.000
350.761	140.967	212.000
350.503	140.286	212.000
350.162	142.098	212.000
350.178	140.696	212.000
349.385	140.369	212.000
350.650	139.613	212.000
349.695	138.584	212.000
255.395	418.584	213.000
253.372	416.939	213.000
254.009	417.137	213.000
252.505	417.832	213.000
448.809	304.832	214.000
448.013	304.751	214.000
447.401	305.237	214.000
418.977	111.039	215.000
417.603	111.189	215.000
417.314	111.996	215.000
417.014	112.946	215.000
416.133	112.197	215.000
415.651	112.058	215.000
472.371	243.154	216.000
471.476	243.442	216.000
251.427	415.941	217.000
252.013	417.037	217.000
248.923	415.855	218.000
247.300	415.572	218.000
248.684	415.696	218.000
248.995	414.966	218.000
247.843	415.529	218.000
247.815	416.129	218.000
129.818	373.064	219.000
128.438	375.347	219.000
416.521	110.637	220.000
416.885	110.046	220.000
287.230	421.093	221.000
284.458	425.463	221.000
417.199	110.321	222.000
416.139	111.624	222.000
416.085	112.223	222.000
472.165	242.941	223.000
471.597	242.948	223.000
415.824	110.974	224.000
415.369	111.818	224.000
153.242	409.241	225.000
152.635	408.511	225.000
415.803	111.653	226.000
415.920	111.932	226.000
167.806	460.642	227.000
166.286	460.932	227.000
166.901	461.463	227.000
166.930	463.108	227.000
194.074	396.528	228.000
194.576	393.809	228.000
416.332	111.097	229.000
415.783	111.407	229.000
416.351	111.324	229.000
122.017	469.026	230.000
121.812	469.162	230.000
122.184	468.788	230.000
121.884	469.038	230.000
122.259	469.100	230.000
122.164	469.124	230.000
122.177	468.922	230.000
121.963	469.171	230.000
121.984	469.010	230.000
121.982	469.060	230.000
121.976	469.062	230.000
122.151	468.632	230.000
121.998	469.045	230.000
122.296	469.009	230.000
122.084	469.112	230.000
122.112	468.951	230.000
122.249	468.786	230.000
122.045	469.027	230.000
122.251	469.130	230.000
121.880	468.959	230.000
121.954	468.853	230.000
121.958	468.971	230.000
121.953	468.775	230.000
122.095	468.722	230.000
122.094	468.714	230.000
122.197	468.603	230.000
121.725	468.358	230.000
121.920	468.776	230.000
121.767	468.664	230.000
121.758	468.871	230.000
121.643	468.939	230.000
122.180	468.892	230.000
121.930	469.382	230.000
121.778	468.693	230.000
62.587	170.905	231.000
63.619	171.698	231.000
415.982	111.872	232.000
415.827	111.588	232.000
415.855	111.507	233.000
415.602	111.626	233.000
415.946	111.414	233.000
416.470	111.544	234.000
415.729	111.379	234.000
415.718	111.880	234.000
443.124	290.629	235.000
443.750	291.050	235.000
442.801	290.506	235.000
442.804	290.380	235.000
440.742	289.392	235.000
439.889	287.234	235.000
442.271	287.137	235.000
441.295	287.624	235.000
440.503	288.273	235.000
442.490	290.111	235.000
441.818	290.006	235.000
441.388	289.074	235.000
442.546	289.936	235.000
442.233	288.636	235.000
440.770	290.526	235.000
440.136	290.525	235.000
439.082	291.368	235.000
439.239	292.058	235.000
438.960	294.149	235.000
439.125	292.346	235.000
439.412	290.721	235.000
439.780	290.575	235.000
441.405	291.091	235.000
441.873	291.968	235.000
441.884	292.505	235.000
441.633	292.120	235.000
443.010	291.579	235.000
68.487	174.192	236.000
67.775	175.564	236.000
415.659	111.622	237.000
415.642	111.975	237.000
415.602	111.471	237.000
68.521	176.755	238.000
69.192	177.332	238.000
416.501	111.883	239.000
415.917	112.929	239.000
416.269	112.387	239.000
121.285	470.000	240.000
121.131	470.196	240.000
121.695	470.346	240.000
442.255	293.801	241.000
440.701	296.814	241.000
440.406	298.952	241.000
501.747	285.032	242.000
502.314	286.109	242.000
438.510	297.746	243.000
438.888	297.421	243.000
438.854	298.029	243.000
438.846	299.689	243.000
438.873	297.680	243.000
438.872	298.828	243.000
121.033	470.510	244.000
121.201	471.197	244.000
121.403	470.361	244.000
122.175	470.177	244.000
120.817	470.359	244.000
121.012	470.341	244.000
501.570	286.089	245.000
501.020	285.507	245.000
501.578	286.429	245.000
502.014	286.007	245.000
501.897	286.205	245.000
501.774	286.089	245.000
501.335	285.905	245.000
500.965	285.666	245.000
501.030	285.211	245.000
501.703	284.461	245.000
438.463	299.506	246.000
437.408	299.711	246.000
435.496	298.860	246.000
434.833	296.374	246.000
437.152	295.591	246.000
438.018	296.846	246.000
437.251	298.311	246.000
435.905	299.896	246.000
121.146	469.741	247.000
121.713	469.960	247.000
502.060	285.177	248.000
502.596	285.849	248.000
427.276	255.853	249.000
427.535	255.792	249.000
168.293	377.093	250.000
166.723	376.189	250.000
169.095	374.921	250.000
170.557	374.302	250.000
278.774	423.889	251.000
278.465	423.748	251.000
278.485	423.933	251.000
161.233	368.378	252.000
161.311	366.935	252.000
279.116	424.529	253.000
278.478	423.665	253.000
34.534	391.582	254.000
34.156	391.814	254.000
33.873	392.404	254.000
34.142	392.920	254.000
169.127	375.657	255.000
167.612	377.100	255.000
491.591	267.783	256.000
491.119	267.623	256.000
33.895	390.656	257.000
33.845	389.310	257.000
34.124	388.592	257.000
34.491	388.123	257.000
34.168	387.820	257.000
34.891	385.438	257.000
490.212	268.027	258.000
490.049	268.948	258.000
488.500	265.851	259.000
489.422	266.696	259.000
491.400	271.589	260.000
490.518	269.085	260.000
313.571	412.034	261.000
314.613	412.809	261.000
41.020	198.228	262.000
41.290	198.240	262.000
41.809	198.352	262.000
41.759	198.639	262.000
40.882	198.854	262.000
40.922	198.235	262.000
41.342	196.884	262.000
40.857	194.451	262.000
42.280	191.997	262.000
43.134	193.770	262.000
44.056	194.097	262.000
313.849	411.583	263.000
314.570	411.519	263.000
314.992	411.745	263.000
45.338	193.290	264.000
45.530	193.498	264.000
388.665	117.475	265.000
388.134	117.617	265.000
454.590	289.267	266.000
453.021	287.488	266.000
452.160	288.266	266.000
455.066	288.483	267.000
454.973	288.223	267.000
456.125	288.074	267.000
453.948	289.514	268.000
454.902	289.315	268.000
454.960	288.449	269.000
455.482	288.212	269.000
155.015	370.670	270.000
154.829	370.825	270.000
155.059	370.937	270.000
155.350	370.954	270.000
155.213	370.624	270.000
155.222	370.708	270.000
155.303	370.233	270.000
155.117	370.191	270.000
449.013	287.584	271.000
448.923	287.580	271.000
162.965	457.146	272.000
162.866	457.692	272.000
163.997	458.225	272.000
223.595	384.582	273.000
221.921	387.170	273.000
220.785	390.493	273.000
220.086	392.072	273.000
220.329	391.400	273.000
221.397	391.565	273.000
166.416	367.026	274.000
163.968	367.300	274.000
163.135	367.527	274.000
166.164	368.384	274.000
161.728	368.839	274.000
159.847	370.571	274.000
159.092	370.961	274.000
136.376	471.087	275.000
135.608	470.309	275.000
135.867	470.766	275.000
154.640	366.775	276.000
158.843	364.984	276.000
10.338	415.309	277.000
10.374	415.057	277.000
10.527	414.949	277.000
10.646	414.943	277.000
10.430	415.258	277.000
325.606	398.620	278.000
325.089	400.321	278.000
324.622	400.607	279.000
324.603	398.922	279.000
326.092	397.824	279.000
326.321	397.937	279.000
325.206	398.311	279.000
327.323	398.704	279.000
327.014	397.623	279.000
327.358	397.929	279.000
328.325	398.965	279.000
328.739	400.585	279.000
328.137	400.785	279.000
328.697	401.513	279.000
329.326	400.928	279.000
328.972	400.704	279.000
328.488	399.625	279.000
10.364	415.113	280.000
10.447	415.306	280.000
10.518	415.281	280.000
10.549	414.924	280.000
10.441	414.931	280.000
10.469	415.094	280.000
10.432	415.544	280.000
328.338	397.299	281.000
328.142	397.245	281.000
327.560	397.074	281.000
326.183	397.614	282.000
327.833	396.019	282.000
329.528	398.017	283.000
330.985	398.718	283.000
173.672	460.689	284.000
175.294	460.051	284.000
175.255	460.334	284.000
176.108	459.566	284.000
175.655	458.916	284.000
175.968	457.756	284.000
175.871	457.056	285.000
176.537	456.412	285.000
176.231	456.596	285.000
173.571	455.504	286.000
173.103	456.332	286.000
434.607	296.099	287.000
434.878	295.818	287.000
433.722	295.375	287.000
433.531	297.987	288.000
433.484	298.018	288.000
431.876	296.984	289.000
433.132	296.895	289.000
427.543	140.091	290.000
427.438	140.558	290.000
428.777	140.156	290.000
161.754	352.530	291.000
161.826	352.545	291.000
161.568	352.842	291.000
196.098	376.691	292.000
200.768	377.634	292.000
201.532	378.620	292.000
114.219	204.385	293.000
114.516	204.820	293.000
79.640	331.585	294.000
78.627	330.587	294.000
79.790	330.860	294.000
80.709	332.213	294.000
79.575	332.477	294.000
78.176	332.793	294.000
73.737	169.457	295.000
75.202	170.327	295.000
126.477	321.010	296.000
125.158	322.406	296.000
229.096	343.101	297.000
226.920	343.428	297.000
260.946	337.336	298.000
261.510	338.392	298.000
301.848	105.234	299.000
302.226	104.309	299.000
302.600	104.975	299.000
303.064	105.086	299.000
303.814	105.383	299.000
347.519	146.553	300.000
347.119	147.143	300.000
394.749	88.090	301.000
395.605	89.246	301.000
394.960	87.200	301.000
394.451	82.643	301.000
63.736	166.909	302.000
63.812	166.343	302.000
194.140	318.858	303.000
193.088	319.355	303.000
192.113	322.979	303.000
193.290	323.436	303.000
73.185	291.588	304.000
74.468	292.377	304.000
53.286	170.309	305.000
56.362	170.042	305.000
63.948	168.352	305.000
62.704	166.862	305.000
102.288	370.244	306.000
101.930	369.582	306.000
101.518	370.389	306.000
108.192	345.433	307.000
108.171	346.091	307.000
105.567	347.354	307.000
303.751	135.261	308.000
303.895	135.522	308.000
364.637	184.237	309.000
365.162	183.616	309.000
364.130	184.096	309.000
389.196	132.493	310.000
389.616	130.523	310.000
388.403	130.226	310.000
389.700	131.701	310.000
391.838	131.063	310.000
439.622	59.606	311.000
441.920	59.638	311.000
76.516	434.630	312.000
76.562	434.431	312.000
77.502	433.436	312.000
76.877	435.667	312.000
260.829	337.879	313.000
261.736	336.916	313.000
347.220	146.325	314.000
347.303	146.783	314.000
347.621	145.449	314.000
376.741	154.647	315.000
374.863	153.339	315.000
375.014	152.712	315.000
374.512	155.140	315.000
373.376	155.851	315.000
373.630	154.866	315.000
369.362	194.207	316.000
369.196	194.368	316.000
414.102	75.536	317.000
414.890	75.811	317.000
414.308	74.529	317.000
414.848	74.188	317.000
415.407	72.605	317.000
415.688	72.266	317.000
333.030	54.334	318.000
332.948	55.060	318.000
348.132	76.737	319.000
347.795	76.241	319.000
348.068	75.777	319.000
348.193	76.699	319.000
347.975	76.228	319.000
348.414	76.770	319.000
347.132	76.559	319.000
346.307	75.964	319.000
345.445	74.874	319.000
344.302	74.482	319.000
344.424	73.386	319.000
344.271	72.936	319.000
344.030	73.714	319.000
343.911	75.105	319.000
343.229	75.887	319.000
441.676	61.818	320.000
442.477	63.303	320.000
441.410	62.768	320.000
440.098	63.066	320.000
438.951	63.637	320.000
439.384	63.140	320.000
440.153	61.568	320.000
124.213	319.214	321.000
123.213	319.366	321.000
125.048	318.776	321.000
124.944	319.883	321.000
194.006	326.641	322.000
191.712	326.095	322.000
190.118	327.670	322.000
189.614	327.807	322.000
190.417	329.143	322.000
347.609	145.386	323.000
348.015	145.066	323.000
348.835	145.501	323.000
348.847	145.133	323.000
264.025	80.448	324.000
263.987	79.557	324.000
264.107	79.641	324.000
341.039	449.719	325.000
340.456	449.632	325.000
342.097	449.802	325.000
132.783	303.902	326.000
132.220	303.472	326.000
130.671	304.614	326.000
130.162	306.973	326.000
266.618	69.403	327.000
266.448	69.259	327.000
266.171	69.784	327.000
353.792	432.425	328.000
353.768	432.417	328.000
153.791	283.442	329.000
153.646	283.018	329.000
153.673	283.123	329.000
153.643	283.111	329.000
153.764	282.802	329.000
154.092	283.181	329.000
153.711	282.985	329.000
153.340	282.827	329.000
153.700	282.925	329.000
153.526	283.016	329.000
288.387	136.051	330.000
288.510	136.057	330.000
288.256	135.731	330.000
152.458	309.099	331.000
151.683	310.449	331.000
392.522	317.035	332.000
392.822	317.695	332.000
391.144	317.018	332.000
392.476	317.740	332.000
391.979	316.765	332.000
392.009	316.205	332.000
391.729	316.020	332.000
392.206	316.037	332.000
391.551	317.049	332.000
190.857	328.844	333.000
189.824	328.150	333.000
188.174	326.412	333.000
186.840	325.342	333.000
420.044	67.572	334.000
420.048	67.261	334.000
422.581	140.572	335.000
420.728	139.271	335.000
422.190	137.234	335.000
421.028	135.695	335.000
420.385	139.216	335.000
419.278	138.720	335.000
419.164	141.819	335.000
418.781	140.614	335.000
417.859	136.421	335.000
416.440	137.081	335.000
416.185	138.996	335.000
415.328	139.004	335.000
417.214	139.374	335.000
137.514	271.050	336.000
137.127	272.190	336.000
340.772	449.948	337.000
341.114	449.947	337.000
152.625	311.625	338.000
153.040	312.060	338.000
129.674	310.900	339.000
128.316	308.979	339.000
129.388	309.299	339.000
126.734	309.290	339.000
125.129	309.274	339.000
125.002	308.006	339.000
126.017	310.334	339.000
169.160	295.216	340.000
169.215	296.010	340.000
169.517	294.017	340.000
171.078	295.772	340.000
171.641	293.459	340.000
287.702	135.007	341.000
288.250	135.950	341.000
355.981	434.356	342.000
355.257	434.338	342.000
341.826	155.827	343.000
340.053	155.332	343.000
381.251	114.258	344.000
381.100	113.965	344.000
382.336	114.047	344.000
398.659	98.805	345.000
401.206	99.597	345.000
439.380	62.993	346.000
440.098	61.805	346.000
440.110	62.423	346.000
440.162	63.180	346.000
438.939	62.305	346.000
437.389	60.743	346.000
438.660	60.467	346.000
438.286	60.505	346.000
437.424	60.616	346.000
422.471	90.141	347.000
423.231	90.120	347.000
355.588	434.629	348.000
355.135	434.171	348.000
355.605	433.400	348.000
404.040	100.092	349.000
403.356	99.654	349.000
404.404	100.834	349.000
404.356	98.631	349.000
104.113	345.999	350.000
105.258	346.757	350.000
364.835	41.313	351.000
364.477	41.288	351.000
365.106	39.773	351.000
363.986	39.084	351.000
363.447	38.915	351.000
363.821	40.092	351.000
343.087	75.781	352.000
342.517	74.390	352.000
340.902	156.408	353.000
341.379	156.141	353.000
371.002	193.253	354.000
371.488	194.003	354.000
419.161	153.659	355.000
419.352	152.874	355.000
420.917	150.730	355.000
424.078	148.363	355.000
419.644	70.781	356.000
418.548	70.405	356.000
418.350	69.384	356.000
418.616	68.838	356.000
288.569	135.703	357.000
287.994	135.418	357.000
287.861	135.695	357.000
288.051	135.294	357.000
355.317	434.942	358.000
354.162	435.267	358.000
381.974	115.004	359.000
384.210	115.039	359.000
384.404	114.596	359.000
392.828	315.445	360.000
392.575	316.108	360.000
392.162	316.118	360.000
123.671	307.250	361.000
124.283	309.248	361.000
437.108	61.720	362.000
437.844	60.811	362.000
438.783	60.132	362.000
438.148	60.059	362.000
437.754	60.964	362.000
438.464	60.626	362.000
438.406	59.993	362.000
438.422	59.413	362.000
437.987	60.523	362.000
437.427	61.203	362.000
423.036	149.326	363.000
421.459	150.456	363.000
431.927	87.479	364.000
431.509	85.819	364.000
40.662	430.994	365.000
40.954	431.918	365.000
415.739	71.108	366.000
416.124	70.982	366.000
416.335	70.286	366.000
126.294	307.569	367.000
125.391	307.764	367.000
126.591	307.605	367.000
127.046	308.240	367.000
298.133	142.593	368.000
297.826	142.641	368.000
297.196	141.700	368.000
297.995	141.097	368.000
296.751	140.827	368.000
382.425	114.982	369.000
380.966	114.734	369.000
381.008	113.912	369.000
379.892	114.150	369.000
379.266	115.446	369.000
378.302	115.667	369.000
393.505	318.036	370.000
396.329	317.324	370.000
103.451	346.356	371.000
103.683	346.768	371.000
103.810	347.306	371.000
104.166	347.483	371.000
264.019	332.091	372.000
264.849	331.076	372.000
400.450	27.835	373.000
402.486	27.185	373.000
402.666	26.897	373.000
403.769	27.911	373.000
404.515	26.730	373.000
401.945	25.031	373.000
402.316	23.434	373.000
403.280	22.297	373.000
406.155	20.739	373.000
405.517	21.363	373.000
405.665	24.991	373.000
436.787	84.196	374.000
437.306	83.439	374.000
436.521	83.153	374.000
363.831	184.132	375.000
364.012	183.789	375.000
364.052	184.151	375.000
396.637	317.863	376.000
396.467	317.618	376.000
395.937	316.600	376.000
397.544	317.106	376.000
397.160	318.011	376.000
399.162	318.962	376.000
125.318	306.606	377.000
125.924	307.774	377.000
103.684	346.576	378.000
104.141	346.500	378.000
103.584	346.818	378.000
104.701	346.789	378.000
103.964	346.793	378.000
103.891	346.531	378.000
381.039	116.906	379.000
380.395	115.394	379.000
437.403	62.709	380.000
437.030	63.312	380.000
65.063	140.248	381.000
63.873	138.618	381.000
436.544	64.377	382.000
435.801	65.263	382.000
436.841	64.709	382.000
462.090	87.932	383.000
459.923	87.227	383.000
459.432	87.146	383.000
461.203	87.413	383.000
148.192	312.493	384.000
149.176	313.203	384.000
266.248	75.366	385.000
265.928	76.279	385.000
364.850	185.143	386.000
364.196	183.777	386.000
103.848	346.678	387.000
103.200	346.842	387.000
88.514	331.963	388.000
86.619	331.349	388.000
85.527	332.954	388.000
87.945	330.819	388.000
88.028	329.680	388.000
89.826	329.589	388.000
88.688	327.021	388.000
91.019	324.618	388.000
90.359	323.819	388.000
90.649	325.512	388.000
90.257	325.430	388.000
89.858	325.967	388.000
149.872	312.422	389.000
152.369	312.405	389.000
71.884	170.809	390.000
68.831	169.441	390.000
69.370	169.632	390.000
70.975	171.136	390.000
352.167	183.529	391.000
352.977	182.314	391.000
364.031	183.908	392.000
364.275	184.759	392.000
363.887	184.602	392.000
364.273	184.244	392.000
265.622	74.259	393.000
265.634	74.350	393.000
104.932	346.922	394.000
103.709	347.346	394.000
103.838	346.863	394.000
265.617	75.148	395.000
265.612	74.666	395.000
265.098	74.121	395.000
265.650	73.761	395.000
71.041	174.574	396.000
70.320	177.068	396.000
266.923	333.053	397.000
266.728	333.254	397.000
68.314	291.658	398.000
65.046	291.065	398.000
103.645	347.042	399.000
103.910	346.686	399.000
103.499	346.572	399.000
103.638	347.019	399.000
148.191	269.737	400.000
149.188	270.449	400.000
264.598	332.787	401.000
264.415	332.485	401.000
415.991	52.067	402.000
414.852	51.762	402.000
363.845	184.397	403.000
364.111	183.837	403.000
364.296	184.542	403.000
100.474	144.991	404.000
100.026	146.225	404.000
99.911	145.605	404.000
99.859	146.470	404.000
99.220	146.398	404.000
99.118	146.748	404.000
99.428	148.105	404.000
99.997	146.395	404.000
100.042	147.674	404.000
99.963	147.829	404.000
179.503	330.602	405.000
178.890	331.193	405.000
179.155	331.568	405.000
178.673	334.961	405.000
178.365	333.227	405.000
177.654	332.724	405.000
177.945	332.988	405.000
177.390	331.804	405.000
103.770	346.978	406.000
103.644	346.785	406.000
104.240	346.862	406.000
103.793	346.978	406.000
103.973	347.289	406.000
438.942	84.499	407.000
441.194	84.494	407.000
364.207	184.291	408.000
364.225	184.396	408.000
364.254	184.267	408.000
364.383	184.222	408.000
363.929	184.350	408.000
364.071	183.930	408.000
364.008	184.466	408.000
363.776	184.335	408.000
364.118	184.128	408.000
364.395	184.457	408.000
363.827	184.026	408.000
364.068	184.039	408.000
364.297	184.502	408.000
364.222	184.412	408.000
364.435	183.970	408.000
364.095	184.617	408.000
364.206	183.886	408.000
364.722	183.874	408.000
363.679	183.706	408.000
363.582	184.425	408.000
72.408	177.239	409.000
70.497	177.356	409.000
151.501	271.011	410.000
150.932	272.707	410.000
151.713	272.384	410.000
152.083	273.532	410.000
151.316	272.732	410.000
152.518	274.930	410.000
152.306	274.052	410.000
90.867	326.920	411.000
89.590	325.991	411.000
89.673	325.821	411.000
88.923	327.334	411.000
91.168	330.160	411.000
341.348	58.876	412.000
341.746	57.832	412.000
103.903	346.503	413.000
104.229	346.607	413.000
84.127	310.511	414.000
84.491	311.955	414.000
84.308	313.743	414.000
102.377	145.675	415.000
101.102	144.997	415.000
103.587	346.411	416.000
103.618	346.645	416.000
72.098	291.310	417.000
72.068	291.185	417.000
74.246	291.831	417.000
90.534	329.885	418.000
89.920	330.831	418.000
89.024	331.106	418.000
89.564	331.329	418.000
90.145	329.586	418.000
89.339	327.486	418.000
90.128	325.530	418.000
92.556	326.948	418.000
95.814	327.632	418.000
95.893	326.770	418.000
95.494	327.368	418.000
92.884	327.175	418.000
93.426	324.991	418.000
90.250	324.770	418.000
152.987	277.267	419.000
152.565	276.365	419.000
152.819	277.829	419.000
151.448	277.869	419.000
121.642	283.041	420.000
121.399	283.276	420.000
121.555	282.980	420.000
103.941	346.414	421.000
103.463	347.597	421.000
73.737	294.460	422.000
73.470	294.872	422.000
73.660	295.911	422.000
172.099	335.972	423.000
172.398	337.428	423.000
274.736	118.453	424.000
273.511	119.234	424.000
437.241	90.974	425.000
437.014	91.161	425.000
71.924	178.657	426.000
70.955	177.933	426.000
73.253	176.734	426.000
71.563	176.668	426.000
71.743	177.175	426.000
463.914	79.026	427.000
465.702	79.763	427.000
465.432	80.082	427.000
464.615	80.017	427.000
463.379	78.926	427.000
173.337	334.146	428.000
174.683	336.039	428.000
175.400	336.926	428.000
339.205	52.001	429.000
339.116	52.382	429.000
339.185	53.499	429.000
363.818	184.202	430.000
364.053	184.167	430.000
363.787	184.384	430.000
363.988	184.272	430.000
413.416	155.866	431.000
411.860	156.499	431.000
74.587	298.210	432.000
74.881	298.835	432.000
74.390	299.234	432.000
90.456	323.929	433.000
91.336	323.549	433.000
413.735	155.829	434.000
413.129	154.336	434.000
94.221	322.371	435.000
93.840	324.189	435.000
90.914	324.149	435.000
71.680	178.650	436.000
71.878	177.789	436.000
121.376	282.234	437.000
122.443	282.062	437.000
122.291	282.274	437.000
121.744	282.278	437.000
122.324	282.724	437.000
121.213	282.869	437.000
121.426	283.576	437.000
121.281	282.930	437.000
121.161	283.819	437.000
120.884	283.561	437.000
122.238	283.545	437.000
121.501	283.259	437.000
123.382	282.492	437.000
124.188	281.814	437.000
124.050	282.234	437.000
124.021	283.303	437.000
123.550	283.424	437.000
124.110	283.743	437.000
123.329	284.107	437.000
123.689	284.383	437.000
123.791	284.121	437.000
276.379	82.175	438.000
275.836	81.122	438.000
276.199	82.078	438.000
278.306	82.132	438.000
277.136	83.537	438.000
275.988	84.455	438.000
275.136	84.194	438.000
275.143	86.349	438.000
275.043	85.397	438.000
274.338	85.137	438.000
274.047	85.642	438.000
275.062	84.658	438.000
275.603	84.610	438.000
274.810	88.055	438.000
275.312	88.084	438.000
277.097	87.670	438.000
363.814	183.746	439.000
364.052	184.197	439.000
364.075	183.929	439.000
364.184	183.950	439.000
363.602	183.801	439.000
363.808	184.076	439.000
364.027	183.772	439.000
363.746	184.440	439.000
364.393	184.123	439.000
271.260	122.648	440.000
271.762	122.206	440.000
273.360	121.235	440.000
274.211	120.026	440.000
272.917	120.410	440.000
272.901	121.191	440.000
273.220	120.434	440.000
309.380	152.441	441.000
308.956	152.348	441.000
309.529	153.171	441.000
309.113	153.030	441.000
266.890	335.820	442.000
267.094	335.993	442.000
267.396	336.088	442.000
267.019	335.245	442.000
266.790	335.493	442.000
410.082	153.706	443.000
411.105	153.989	443.000
163.770	300.653	444.000
163.852	300.091	444.000
68.390	177.977	445.000
69.557	177.492	445.000
73.296	176.973	445.000
76.374	174.575	445.000
78.330	172.233	445.000
268.202	333.290	446.000
270.198	334.229	446.000
295.278	72.362	447.000
294.859	72.653	447.000
293.219	73.756	447.000
364.293	183.974	448.000
364.422	184.375	448.000
364.241	183.800	448.000
363.472	184.179	448.000
363.964	184.087	448.000
123.601	284.248	449.000
123.147	283.872	449.000
123.151	283.749	449.000
122.973	284.021	449.000
122.085	283.567	449.000
120.951	283.165	449.000
178.363	287.227	450.000
178.815	285.245	450.000
269.422	130.016	451.000
267.760	130.207	451.000
292.464	72.189	452.000
292.757	71.462	452.000
294.918	71.733	452.000
296.683	72.114	452.000
341.212	100.806	453.000
340.557	100.753	453.000
340.785	101.734	453.000
386.041	314.157	454.000
386.043	314.545	454.000
388.076	314.951	454.000
387.583	315.280	454.000
386.652	314.190	454.000
386.979	312.844	454.000
386.627	312.535	454.000
384.920	313.785	454.000
383.556	314.806	454.000
279.716	88.465	455.000
279.774	87.353	455.000
179.202	288.789	456.000
180.309	287.993	456.000
93.137	323.925	457.000
95.001	325.409	457.000
97.889	324.506	457.000
95.988	325.946	457.000
95.034	325.624	457.000
94.739	324.502	457.000
93.469	324.053	457.000
94.490	324.539	457.000
94.957	324.230	457.000
267.869	128.478	458.000
268.601	128.183	458.000
269.223	128.250	458.000
277.993	90.450	459.000
278.837	90.094	459.000
297.507	71.709	460.000
297.543	70.675	460.000
83.829	311.712	461.000
84.281	313.019	461.000
268.235	334.213	462.000
268.095	334.800	462.000
275.168	90.933	463.000
276.788	90.643	463.000
275.990	90.153	463.000
275.378	86.257	463.000
275.079	83.470	463.000
275.201	83.163	463.000
275.117	84.847	463.000
275.632	84.910	463.000
275.325	82.031	463.000
306.235	94.355	464.000
305.368	95.225	464.000
306.232	94.359	464.000
180.396	287.728	465.000
179.209	287.243	465.000
178.674	289.468	465.000
178.716	288.042	465.000
76.050	170.984	466.000
73.417	169.611	466.000
[truncated: 12,915 more rows]
