# Supplementary material for: The transpeptidase PBP2 governs initial localization and activity of the major cell-wall synthesis machinery in E. coli
Source: eLife. 2020 Feb 20;9:e50629. doi: 10.7554/eLife.50629 (PMC7089770; doi:10.7554/eLife.50629)
Supplement: Source data 1. [file elife-50629-data1.zip › data/fast/PAmCherry/WTFRAP3min_3.txt]

X Y ID
-10.436	305.523	1.000
-10.116	305.255	1.000
-10.456	304.987	1.000
109.664	295.292	2.000
109.577	294.818	2.000
109.255	294.517	2.000
109.139	294.940	2.000
109.573	294.018	2.000
109.896	293.451	2.000
154.646	302.736	3.000
155.286	302.649	3.000
156.172	302.691	3.000
153.806	303.437	3.000
153.219	303.169	3.000
152.712	302.937	3.000
151.033	303.660	3.000
151.271	303.583	3.000
151.096	302.555	3.000
149.549	301.610	3.000
150.436	302.302	3.000
152.237	302.295	3.000
150.507	301.255	3.000
148.742	302.552	3.000
149.194	301.185	3.000
151.701	300.690	3.000
151.613	300.802	3.000
189.874	303.109	4.000
190.597	302.625	4.000
189.619	302.797	4.000
189.772	303.038	4.000
189.566	301.374	4.000
188.999	301.311	4.000
189.219	301.873	4.000
-53.843	335.805	5.000
-54.217	336.288	5.000
-54.590	335.180	5.000
-53.928	336.309	5.000
-53.859	335.752	5.000
-53.889	335.766	5.000
-54.267	336.206	5.000
-54.395	336.192	5.000
-54.276	336.582	5.000
-54.509	336.218	5.000
-54.158	336.161	5.000
-54.461	336.010	5.000
-54.262	336.263	5.000
-54.209	336.115	5.000
-54.291	335.647	5.000
-54.188	336.161	5.000
-53.614	336.124	5.000
-53.855	336.006	5.000
-53.381	336.354	5.000
-53.822	335.498	5.000
-53.616	336.269	5.000
-54.020	336.504	5.000
-54.671	336.114	5.000
-54.061	336.109	5.000
-54.448	335.879	5.000
-54.003	336.587	5.000
-53.646	336.024	5.000
-54.567	335.839	5.000
-54.751	336.337	5.000
-54.598	336.173	5.000
-54.977	336.260	5.000
-54.654	336.203	5.000
71.009	327.943	6.000
70.130	328.274	6.000
69.773	326.517	6.000
70.963	325.074	6.000
71.091	326.070	6.000
72.262	325.658	6.000
72.259	325.269	6.000
72.201	324.458	6.000
71.930	324.846	6.000
-81.664	373.125	7.000
-82.353	372.812	7.000
-82.801	372.479	7.000
-81.556	372.965	7.000
-81.529	373.978	7.000
-80.950	372.276	7.000
-52.599	371.249	8.000
-55.219	371.963	8.000
180.617	362.662	9.000
180.718	364.089	9.000
180.021	362.792	9.000
179.377	363.075	9.000
109.205	384.107	10.000
111.079	386.220	10.000
110.053	386.680	10.000
299.060	352.024	11.000
297.831	351.143	11.000
297.795	351.689	11.000
297.112	352.661	11.000
296.732	352.633	11.000
297.221	352.437	11.000
297.004	352.375	11.000
297.393	353.890	11.000
297.248	354.961	11.000
296.602	355.637	11.000
296.259	355.519	11.000
295.744	354.532	11.000
295.824	354.330	11.000
313.360	229.147	12.000
314.171	229.077	12.000
313.576	228.092	12.000
312.263	229.150	12.000
313.569	229.662	12.000
311.781	227.678	12.000
309.980	228.563	12.000
309.557	228.494	12.000
309.277	229.404	12.000
309.864	229.789	12.000
386.677	272.693	13.000
385.895	272.640	13.000
385.927	272.304	13.000
386.220	272.674	13.000
410.015	282.223	14.000
408.680	281.507	14.000
682.885	283.427	15.000
682.062	283.194	15.000
683.450	283.459	15.000
623.742	288.213	16.000
623.771	288.485	16.000
623.959	288.469	16.000
624.047	288.200	16.000
607.408	289.282	17.000
607.865	289.303	17.000
573.673	290.553	18.000
572.909	290.778	18.000
573.931	290.587	18.000
487.082	302.366	19.000
487.262	300.686	19.000
488.040	301.606	19.000
431.859	307.203	20.000
432.126	308.451	20.000
664.378	299.201	21.000
664.743	300.477	21.000
664.650	299.830	21.000
653.794	307.575	22.000
654.233	305.484	22.000
655.012	306.230	22.000
656.202	307.272	22.000
656.397	307.453	22.000
656.708	308.262	22.000
655.868	307.878	22.000
655.426	306.722	22.000
656.499	306.056	22.000
501.056	325.044	23.000
499.772	324.231	23.000
443.588	328.468	24.000
443.949	327.839	24.000
271.609	98.125	25.000
272.961	96.705	25.000
273.737	94.753	25.000
275.416	96.966	25.000
570.017	237.341	26.000
570.427	238.539	26.000
570.745	239.381	26.000
569.966	238.410	26.000
570.300	240.158	26.000
571.789	240.462	26.000
570.562	240.852	26.000
570.776	241.360	26.000
570.162	241.123	26.000
426.345	266.626	27.000
424.755	266.225	27.000
424.800	266.363	27.000
425.615	267.769	27.000
424.924	268.792	27.000
423.801	269.722	27.000
424.303	268.727	27.000
423.759	268.976	27.000
423.097	270.792	27.000
422.472	269.705	27.000
335.436	273.117	28.000
334.726	273.209	28.000
335.967	273.704	28.000
336.251	273.076	28.000
335.540	272.569	28.000
335.458	272.593	28.000
696.633	298.043	29.000
697.007	297.475	29.000
695.714	297.439	29.000
694.745	297.573	29.000
100.429	335.941	30.000
100.369	335.399	30.000
100.466	335.741	30.000
100.604	335.681	30.000
101.259	335.439	30.000
103.628	334.684	30.000
69.933	346.948	31.000
70.921	346.251	31.000
71.906	346.433	31.000
305.347	369.955	32.000
304.396	369.403	32.000
339.779	257.567	33.000
340.120	259.601	33.000
340.770	258.604	33.000
242.628	313.737	34.000
242.445	313.964	34.000
289.076	364.164	35.000
289.853	366.040	35.000
290.023	367.562	35.000
289.871	367.511	35.000
677.090	316.061	36.000
677.490	316.044	36.000
676.888	315.008	36.000
677.324	314.755	36.000
677.243	313.455	36.000
498.943	327.208	37.000
498.128	328.924	37.000
137.107	313.753	38.000
138.339	315.435	38.000
137.831	316.400	38.000
137.169	316.158	38.000
134.576	317.808	38.000
50.560	335.262	39.000
49.881	335.551	39.000
49.058	336.311	39.000
-38.525	376.567	40.000
-39.089	377.105	40.000
488.731	300.653	41.000
486.141	302.896	41.000
665.897	300.233	42.000
664.688	300.606	42.000
663.774	299.343	42.000
665.468	299.319	42.000
-10.463	304.842	43.000
-9.884	304.726	43.000
-10.498	305.066	43.000
590.116	247.469	44.000
590.564	248.855	44.000
683.071	281.393	45.000
683.117	280.972	45.000
683.470	280.644	45.000
684.037	280.680	45.000
684.997	280.886	45.000
684.933	280.998	45.000
684.631	280.525	45.000
683.210	280.221	45.000
682.638	280.238	45.000
682.698	279.733	45.000
681.632	280.086	45.000
681.066	279.772	45.000
681.936	281.161	45.000
682.711	280.947	45.000
683.155	281.061	45.000
70.921	346.569	46.000
71.479	346.264	46.000
72.105	345.518	46.000
73.965	345.894	46.000
275.292	94.905	47.000
274.667	95.318	47.000
342.309	258.904	48.000
340.842	258.341	48.000
283.289	269.345	49.000
283.137	271.531	49.000
283.370	272.705	49.000
566.148	291.028	50.000
564.525	290.997	50.000
562.996	292.345	50.000
560.536	292.965	50.000
560.208	293.969	50.000
497.867	328.736	51.000
499.809	328.647	51.000
500.220	329.881	51.000
497.795	330.206	51.000
247.549	344.239	52.000
248.005	343.375	52.000
108.016	322.144	53.000
109.568	322.682	53.000
108.994	321.721	53.000
108.840	321.644	53.000
107.381	321.111	53.000
-40.662	377.350	54.000
-40.789	377.276	54.000
-41.749	376.640	54.000
-41.045	377.155	54.000
569.960	327.112	55.000
569.632	327.326	55.000
569.625	327.531	55.000
569.630	327.208	55.000
568.313	325.016	55.000
567.724	324.950	55.000
566.285	324.771	55.000
86.436	305.683	56.000
87.057	306.401	56.000
87.999	305.330	56.000
87.024	303.933	56.000
189.182	301.507	57.000
189.793	300.996	57.000
189.496	300.867	57.000
386.293	273.010	58.000
385.957	272.553	58.000
386.030	273.118	58.000
556.533	241.254	59.000
560.021	241.784	59.000
559.227	240.773	59.000
531.543	247.289	60.000
531.569	247.441	60.000
531.889	247.664	60.000
677.306	314.397	61.000
677.149	314.204	61.000
677.102	314.086	61.000
676.979	314.018	61.000
676.523	314.632	61.000
133.700	321.104	62.000
134.108	320.256	62.000
339.310	259.188	63.000
337.575	259.686	63.000
337.593	260.925	63.000
336.757	262.560	63.000
335.856	264.752	63.000
334.713	264.536	63.000
335.694	262.692	63.000
335.381	258.850	63.000
337.212	258.374	63.000
401.371	303.620	64.000
404.578	304.005	64.000
407.428	304.082	64.000
407.456	304.069	64.000
407.548	304.198	64.000
406.738	302.505	64.000
408.039	302.346	64.000
406.224	302.351	64.000
405.387	301.881	64.000
405.090	301.966	64.000
34.831	351.230	65.000
35.419	348.475	65.000
36.453	347.454	65.000
37.178	346.281	65.000
35.806	349.423	65.000
36.725	350.251	65.000
310.645	228.089	66.000
310.330	231.815	66.000
310.113	233.749	66.000
309.850	234.800	66.000
310.957	234.336	66.000
312.238	233.434	66.000
315.133	234.456	66.000
572.036	241.448	67.000
570.345	240.306	67.000
570.576	241.069	67.000
570.114	240.636	67.000
569.840	240.729	67.000
568.746	240.760	67.000
568.793	239.282	67.000
568.001	240.187	67.000
567.332	241.363	67.000
567.497	241.630	67.000
567.505	241.332	67.000
567.228	241.445	67.000
566.480	241.190	67.000
566.247	240.847	67.000
565.622	241.338	67.000
565.708	239.752	67.000
565.069	239.500	67.000
565.311	240.935	67.000
565.953	241.916	67.000
565.344	241.740	67.000
564.865	241.201	67.000
566.082	240.860	67.000
564.849	241.343	67.000
564.557	242.832	67.000
564.350	243.091	67.000
563.086	242.681	67.000
561.851	242.042	67.000
562.599	241.660	67.000
562.542	241.699	67.000
562.528	241.557	67.000
563.614	242.704	67.000
565.081	242.782	67.000
564.313	243.996	67.000
565.300	243.538	67.000
564.454	241.548	67.000
510.072	277.770	68.000
510.097	278.102	68.000
510.075	277.664	68.000
510.075	277.777	68.000
509.829	277.819	68.000
509.935	277.679	68.000
510.281	277.853	68.000
509.976	277.618	68.000
509.973	278.034	68.000
442.476	317.659	69.000
441.243	317.953	69.000
441.422	318.756	69.000
442.121	320.099	69.000
440.604	321.345	69.000
439.024	320.374	69.000
436.923	317.390	69.000
437.062	319.393	69.000
438.739	320.775	69.000
439.886	320.805	69.000
440.163	321.167	69.000
441.918	319.188	69.000
293.580	107.276	70.000
293.948	107.054	70.000
559.628	293.436	71.000
560.693	291.496	71.000
560.690	295.108	71.000
485.429	301.886	72.000
485.838	301.445	72.000
486.294	302.161	72.000
184.774	361.677	73.000
184.875	361.649	73.000
183.868	361.123	73.000
184.639	361.288	73.000
186.359	363.853	73.000
186.709	366.614	73.000
185.471	367.379	73.000
186.138	370.639	73.000
185.628	370.980	73.000
188.175	368.567	73.000
188.369	367.618	73.000
186.885	364.722	73.000
187.177	364.219	73.000
186.544	363.039	73.000
184.060	362.656	73.000
-44.248	325.237	74.000
-43.214	324.055	74.000
584.583	245.120	75.000
586.124	244.739	75.000
586.039	245.356	75.000
104.824	320.854	76.000
104.534	319.897	76.000
104.566	320.239	76.000
106.160	322.046	76.000
105.818	321.108	76.000
470.411	245.999	77.000
469.210	243.939	77.000
470.066	243.833	77.000
470.857	245.004	77.000
469.759	245.209	77.000
467.860	245.343	77.000
469.971	244.184	77.000
472.236	242.614	77.000
474.648	243.259	77.000
476.070	243.382	77.000
475.552	245.765	77.000
475.115	245.051	77.000
476.140	246.185	77.000
475.020	245.862	77.000
474.696	246.398	77.000
474.593	246.642	77.000
473.748	247.324	77.000
472.532	248.687	77.000
472.018	248.460	77.000
558.954	322.099	78.000
558.222	322.043	78.000
557.764	319.072	78.000
558.895	319.861	78.000
560.335	319.696	78.000
322.964	215.130	79.000
322.775	216.045	79.000
569.839	291.455	80.000
570.577	290.742	80.000
490.754	300.573	81.000
489.700	300.827	81.000
489.920	300.273	81.000
36.757	375.608	82.000
36.594	375.452	82.000
662.390	303.974	83.000
665.172	303.566	83.000
664.254	305.088	83.000
676.715	314.142	84.000
676.768	314.420	84.000
676.943	314.331	84.000
677.238	314.369	84.000
154.037	300.599	85.000
155.499	302.161	85.000
156.112	302.378	85.000
154.818	302.843	85.000
154.201	302.832	85.000
155.461	303.798	85.000
336.569	344.725	86.000
336.910	346.170	86.000
338.464	346.816	86.000
339.871	346.673	86.000
293.707	111.998	87.000
293.286	109.921	87.000
294.379	109.625	87.000
296.625	110.122	87.000
294.836	109.049	87.000
294.613	107.343	87.000
295.574	106.467	87.000
245.374	344.344	88.000
246.713	343.814	88.000
247.621	341.508	88.000
249.049	342.385	88.000
642.239	264.837	89.000
643.121	264.007	89.000
643.464	264.251	89.000
645.368	264.865	89.000
108.477	322.523	90.000
108.702	320.579	90.000
109.114	319.925	90.000
109.952	320.277	90.000
109.544	321.565	90.000
110.002	321.432	90.000
406.080	300.170	91.000
405.519	300.707	91.000
405.267	301.315	91.000
405.454	302.598	91.000
407.189	303.519	91.000
407.766	302.518	91.000
407.051	301.398	91.000
407.292	301.136	91.000
409.376	303.876	91.000
409.588	304.710	91.000
559.896	319.881	92.000
559.267	319.911	92.000
188.836	302.116	93.000
189.147	302.823	93.000
189.423	302.540	93.000
138.538	321.529	94.000
137.015	322.204	94.000
313.036	232.233	95.000
312.989	234.522	95.000
313.433	235.905	95.000
675.850	313.088	96.000
676.349	313.800	96.000
676.832	313.991	96.000
677.161	314.049	96.000
676.679	314.560	96.000
677.343	313.936	96.000
677.661	314.031	96.000
677.653	314.271	96.000
677.114	314.370	96.000
572.183	287.956	97.000
572.055	288.028	97.000
695.551	296.990	98.000
695.108	297.701	98.000
437.409	320.244	99.000
438.648	321.830	99.000
436.851	323.048	99.000
106.436	332.383	100.000
106.439	330.524	100.000
105.131	329.716	100.000
105.043	332.075	100.000
105.098	332.516	100.000
105.641	333.443	100.000
106.537	331.723	100.000
103.884	331.171	100.000
101.688	331.734	100.000
100.952	334.158	100.000
102.504	333.695	100.000
104.384	332.568	100.000
105.750	331.704	100.000
106.348	330.160	100.000
106.284	329.222	100.000
342.635	346.773	101.000
340.291	347.807	101.000
340.223	348.371	101.000
340.694	349.555	101.000
340.773	349.343	101.000
339.520	350.722	101.000
339.663	351.783	101.000
342.592	351.120	101.000
340.725	350.864	101.000
341.032	349.904	101.000
346.080	349.866	101.000
348.681	351.149	101.000
567.000	294.677	102.000
565.225	293.334	102.000
561.587	321.496	103.000
559.348	323.614	103.000
558.695	323.173	103.000
558.854	325.008	103.000
558.226	325.595	103.000
557.602	326.333	103.000
557.278	327.364	103.000
557.729	326.680	103.000
558.898	325.455	103.000
558.779	325.201	103.000
88.215	304.758	104.000
86.705	304.694	104.000
87.160	304.985	104.000
87.318	305.234	104.000
86.220	304.478	104.000
83.314	304.824	104.000
133.481	320.295	105.000
132.596	319.788	105.000
38.489	379.323	106.000
38.063	379.479	106.000
295.821	318.954	107.000
295.704	318.222	107.000
144.797	329.594	108.000
144.333	329.382	108.000
137.140	329.005	108.000
137.569	328.951	108.000
136.703	328.954	108.000
366.878	323.819	109.000
366.597	324.079	109.000
109.696	322.382	110.000
110.292	322.258	110.000
294.917	106.259	111.000
295.328	107.044	111.000
295.475	107.539	111.000
293.010	107.771	111.000
291.135	107.031	111.000
291.143	106.949	111.000
290.482	107.643	111.000
570.246	286.192	112.000
570.455	287.793	112.000
108.044	310.667	113.000
109.144	309.147	113.000
408.879	258.429	114.000
413.163	256.451	114.000
654.180	262.617	115.000
652.214	262.139	115.000
651.981	262.400	115.000
651.393	262.852	115.000
677.499	314.525	116.000
677.855	314.531	116.000
647.284	318.730	117.000
647.948	318.204	117.000
650.438	317.422	117.000
651.010	317.680	117.000
296.609	318.680	118.000
296.350	319.307	118.000
340.268	264.511	119.000
339.920	263.073	119.000
340.544	261.588	119.000
341.904	261.311	119.000
342.040	261.069	119.000
341.808	261.218	119.000
341.695	261.884	119.000
341.639	263.332	119.000
341.334	264.648	119.000
543.884	316.461	120.000
544.276	317.054	120.000
173.795	353.686	121.000
174.329	352.066	121.000
365.145	324.608	122.000
365.417	325.626	122.000
365.840	324.202	122.000
573.567	287.772	123.000
575.142	287.784	123.000
575.162	286.062	123.000
143.667	303.244	124.000
141.933	303.818	124.000
107.721	309.534	125.000
107.783	309.778	125.000
-75.897	360.975	126.000
-76.139	361.012	126.000
473.609	257.602	127.000
472.955	259.231	127.000
-54.019	335.878	128.000
-54.124	336.406	128.000
296.178	319.495	129.000
296.635	319.081	129.000
295.377	318.920	129.000
294.524	318.264	129.000
292.954	319.070	129.000
293.594	318.881	129.000
326.984	331.556	130.000
326.932	331.715	130.000
327.474	331.354	130.000
650.399	316.725	131.000
648.947	317.204	131.000
652.607	315.703	131.000
652.932	314.038	131.000
652.423	314.682	131.000
134.730	317.520	132.000
134.137	318.327	132.000
134.601	318.348	132.000
137.306	317.953	132.000
138.842	317.569	132.000
143.593	351.940	133.000
143.745	352.542	133.000
142.445	352.480	133.000
472.998	259.003	134.000
472.693	259.928	134.000
474.210	259.529	134.000
474.452	258.151	134.000
475.197	259.114	134.000
474.978	258.039	134.000
571.728	287.224	135.000
570.880	287.547	135.000
287.566	110.262	136.000
285.882	110.862	136.000
287.259	110.040	136.000
287.416	111.089	136.000
669.994	273.522	137.000
670.331	274.358	137.000
590.267	339.278	138.000
589.226	338.221	138.000
-53.825	335.902	139.000
-54.057	336.076	139.000
327.170	330.929	140.000
327.120	330.825	140.000
316.332	277.253	141.000
315.759	279.012	141.000
315.515	277.266	141.000
705.551	298.980	142.000
705.602	299.828	142.000
270.289	240.789	143.000
270.641	241.356	143.000
270.822	240.993	143.000
271.241	241.589	143.000
270.430	240.857	143.000
271.174	241.263	143.000
270.881	241.120	143.000
270.763	241.375	143.000
271.059	241.586	143.000
270.515	241.173	143.000
270.798	241.625	143.000
270.598	241.036	143.000
270.745	241.457	143.000
270.868	241.452	143.000
270.853	241.306	143.000
270.627	241.442	143.000
270.037	241.234	143.000
270.469	241.402	143.000
270.461	241.294	143.000
270.607	241.279	143.000
252.526	292.039	144.000
252.583	292.049	144.000
252.432	292.074	144.000
252.697	293.176	144.000
254.550	294.724	144.000
254.461	294.513	144.000
254.391	293.518	144.000
255.224	294.287	144.000
255.184	293.530	144.000
255.788	293.878	144.000
256.093	295.248	144.000
256.464	295.017	144.000
256.288	294.754	144.000
255.472	295.916	144.000
561.671	289.841	145.000
561.086	290.551	145.000
561.832	291.153	145.000
559.902	292.527	145.000
560.014	292.086	145.000
560.595	291.155	145.000
560.079	293.710	145.000
559.287	295.222	145.000
556.578	295.873	145.000
557.365	296.567	145.000
558.094	294.029	145.000
557.782	296.513	145.000
558.356	295.628	145.000
556.195	293.748	145.000
555.250	292.547	145.000
556.583	293.490	145.000
559.150	294.187	145.000
558.302	295.192	145.000
558.918	295.745	145.000
557.382	295.426	145.000
556.196	295.757	145.000
558.324	294.135	145.000
559.421	293.317	145.000
144.796	351.982	146.000
146.321	350.958	146.000
145.758	352.333	146.000
145.769	352.875	146.000
144.975	351.299	146.000
146.098	351.510	146.000
146.630	351.580	146.000
149.396	353.082	146.000
570.602	288.772	147.000
572.069	289.906	147.000
573.166	290.671	147.000
571.504	290.688	147.000
571.506	290.503	147.000
572.318	291.304	147.000
574.557	290.371	147.000
574.952	290.604	147.000
361.227	353.120	148.000
358.509	354.388	148.000
327.265	331.073	149.000
327.140	330.469	149.000
327.159	330.584	149.000
716.830	286.622	150.000
716.797	286.119	150.000
717.228	285.935	150.000
717.337	288.421	150.000
314.151	275.284	151.000
311.962	274.107	151.000
473.625	256.368	152.000
473.604	258.355	152.000
474.224	260.517	152.000
475.116	261.154	152.000
477.829	261.493	152.000
477.775	263.211	152.000
479.806	260.630	152.000
479.248	260.391	152.000
101.486	388.071	153.000
100.849	387.494	153.000
238.544	337.725	154.000
240.064	337.584	154.000
241.098	337.542	154.000
288.762	114.240	155.000
289.735	113.857	155.000
563.539	243.214	156.000
563.009	242.737	156.000
455.824	254.887	157.000
456.478	254.236	157.000
455.311	255.872	157.000
453.827	257.558	157.000
451.700	257.032	157.000
-92.444	391.808	158.000
-91.571	392.212	158.000
311.741	274.698	159.000
311.587	276.385	159.000
311.747	278.510	159.000
313.969	278.961	159.000
314.304	276.749	159.000
315.710	278.829	159.000
315.584	279.347	159.000
312.944	279.145	159.000
312.117	280.939	159.000
312.759	282.946	159.000
664.260	275.127	160.000
663.198	275.559	160.000
662.348	274.972	160.000
661.570	275.037	160.000
85.636	312.862	161.000
84.883	311.379	161.000
54.332	344.820	162.000
53.354	343.761	162.000
51.843	345.525	162.000
51.360	345.990	162.000
291.346	318.876	163.000
291.314	318.092	163.000
108.784	305.177	164.000
109.345	304.423	164.000
109.154	304.738	164.000
108.581	304.062	164.000
288.275	112.349	165.000
287.487	112.651	165.000
716.674	291.803	166.000
716.285	292.612	166.000
99.623	387.745	167.000
96.977	386.036	167.000
98.242	385.290	167.000
97.452	383.844	167.000
96.534	384.562	167.000
96.254	384.173	167.000
96.169	382.363	167.000
96.108	381.940	167.000
95.436	383.105	167.000
97.481	383.847	167.000
98.028	383.180	167.000
98.447	381.730	167.000
241.389	338.061	168.000
242.348	337.819	168.000
242.333	338.858	168.000
660.314	290.468	169.000
660.300	291.171	169.000
440.856	319.911	170.000
440.867	318.769	170.000
84.488	311.048	171.000
84.727	310.160	171.000
84.274	310.084	171.000
83.834	310.898	171.000
83.811	310.317	171.000
83.008	310.558	171.000
83.127	310.376	171.000
82.721	310.275	171.000
82.909	309.132	171.000
83.438	310.560	171.000
83.003	311.341	171.000
83.127	311.912	171.000
163.790	306.351	172.000
161.181	305.700	172.000
161.300	306.078	172.000
160.509	306.600	172.000
274.503	117.189	173.000
272.558	117.572	173.000
453.313	259.464	174.000
453.981	259.790	174.000
673.386	274.677	175.000
673.730	273.689	175.000
661.093	275.715	176.000
662.132	274.979	176.000
661.445	274.279	176.000
661.213	275.345	176.000
662.030	275.814	176.000
664.102	274.572	176.000
664.628	274.543	176.000
714.878	293.241	177.000
714.862	292.494	177.000
658.374	298.791	178.000
658.463	298.779	178.000
621.281	301.705	179.000
622.210	302.350	179.000
52.587	344.551	180.000
52.583	343.861	180.000
52.697	344.670	180.000
51.023	345.799	180.000
49.415	343.945	180.000
286.786	111.319	181.000
286.618	111.028	181.000
477.728	260.146	182.000
478.772	260.997	182.000
135.735	318.458	183.000
135.843	319.533	183.000
136.946	319.270	183.000
241.608	338.989	184.000
242.078	338.118	184.000
241.249	337.970	184.000
241.893	338.365	184.000
270.995	241.178	185.000
270.295	241.447	185.000
271.227	241.351	185.000
270.698	241.766	185.000
271.096	241.565	185.000
270.717	241.102	185.000
270.668	241.118	185.000
270.669	241.075	185.000
270.821	241.418	185.000
270.626	241.335	185.000
270.497	241.278	185.000
452.381	259.067	186.000
453.043	258.744	186.000
454.147	258.665	186.000
451.984	257.967	186.000
452.131	255.663	186.000
454.062	254.866	186.000
453.498	253.154	186.000
453.687	251.502	186.000
622.514	304.126	187.000
622.802	305.155	187.000
623.073	303.398	187.000
622.976	303.412	187.000
439.320	309.243	188.000
439.297	309.095	188.000
440.715	308.470	188.000
340.683	259.047	189.000
343.029	260.338	189.000
657.046	299.118	190.000
656.899	299.187	190.000
657.374	299.802	190.000
480.458	260.344	191.000
479.583	261.386	191.000
478.755	260.746	191.000
480.582	260.038	191.000
480.608	259.637	191.000
480.701	259.839	191.000
479.646	259.298	191.000
349.929	357.556	192.000
350.308	357.145	192.000
349.950	356.890	192.000
350.883	354.537	192.000
350.099	352.982	192.000
137.218	318.862	193.000
138.783	318.638	193.000
137.951	316.891	193.000
136.512	318.662	193.000
344.094	261.207	194.000
343.596	261.856	194.000
343.455	262.472	194.000
343.080	261.951	194.000
342.844	262.735	194.000
341.709	264.102	194.000
622.542	303.168	195.000
621.310	301.722	195.000
388.471	261.009	196.000
387.769	260.694	196.000
472.760	278.414	197.000
471.224	276.227	197.000
174.275	315.375	198.000
173.728	315.173	198.000
365.174	325.793	199.000
365.439	325.248	199.000
364.615	326.878	199.000
363.209	326.200	199.000
362.129	327.225	199.000
361.189	327.213	199.000
664.201	303.112	200.000
664.489	304.251	200.000
661.525	304.290	200.000
663.395	304.850	200.000
664.290	304.228	200.000
663.944	304.551	200.000
395.643	260.905	201.000
394.952	260.138	201.000
675.053	280.262	202.000
675.000	280.258	202.000
173.937	315.446	203.000
173.540	315.538	203.000
133.325	320.514	204.000
135.834	319.766	204.000
137.789	320.346	204.000
136.683	318.763	204.000
270.444	241.095	205.000
270.381	241.453	205.000
270.558	241.085	205.000
483.291	240.296	206.000
483.291	242.790	206.000
480.724	242.804	206.000
479.640	244.077	206.000
478.013	244.214	206.000
474.320	244.454	206.000
473.448	243.770	206.000
474.157	242.753	206.000
474.121	244.026	206.000
474.437	242.679	206.000
474.600	240.147	206.000
394.131	260.326	207.000
393.947	259.980	207.000
394.811	260.905	207.000
312.179	321.803	208.000
313.690	322.773	208.000
666.762	275.768	209.000
668.205	276.552	209.000
657.662	291.381	210.000
657.986	290.343	210.000
158.667	307.201	211.000
159.393	307.496	211.000
270.153	241.610	212.000
270.669	241.484	212.000
270.364	241.490	212.000
270.567	241.557	212.000
270.774	241.352	212.000
344.659	262.413	213.000
343.561	262.217	213.000
642.304	292.064	214.000
642.666	291.423	214.000
642.762	290.276	214.000
642.270	289.771	214.000
642.125	290.380	214.000
615.188	302.896	215.000
615.933	302.931	215.000
662.868	304.545	216.000
663.517	302.761	216.000
663.850	301.050	216.000
663.245	302.012	216.000
664.299	302.927	216.000
665.911	304.643	216.000
666.933	303.697	216.000
667.821	304.882	216.000
667.622	305.279	216.000
667.308	303.563	216.000
667.787	304.315	216.000
668.074	304.752	216.000
667.766	304.771	216.000
667.554	302.982	216.000
667.044	300.963	216.000
469.166	270.851	217.000
468.915	270.493	217.000
467.434	270.514	217.000
469.337	272.038	217.000
83.349	308.952	218.000
83.180	310.971	218.000
665.639	275.641	219.000
664.659	275.964	219.000
664.585	275.335	219.000
299.372	368.682	220.000
299.903	368.922	220.000
299.830	369.226	220.000
300.244	368.745	220.000
299.938	368.378	220.000
299.014	367.682	220.000
299.152	366.858	220.000
299.009	365.661	220.000
298.007	365.106	220.000
298.100	365.372	220.000
296.169	366.636	220.000
297.701	366.340	220.000
298.375	364.402	220.000
299.458	364.025	220.000
298.769	364.518	220.000
297.954	363.578	220.000
297.061	363.289	220.000
297.390	363.385	220.000
342.274	259.361	221.000
340.724	258.186	221.000
49.959	299.052	222.000
50.040	298.687	222.000
49.572	299.053	222.000
50.417	299.355	222.000
49.358	299.234	222.000
49.531	298.890	222.000
270.838	241.084	223.000
270.706	241.364	223.000
270.243	241.719	223.000
270.738	241.790	223.000
270.662	241.346	223.000
270.304	241.146	223.000
270.996	241.346	223.000
270.446	241.715	223.000
270.336	241.596	223.000
270.584	241.466	223.000
270.572	241.299	223.000
532.793	295.508	224.000
533.028	296.099	224.000
662.133	274.301	225.000
662.462	274.701	225.000
662.377	274.761	225.000
662.799	274.132	225.000
417.000	250.693	226.000
417.881	250.608	226.000
416.024	250.081	226.000
531.441	295.378	227.000
531.656	295.618	227.000
531.022	296.252	227.000
546.261	315.355	228.000
546.806	316.327	228.000
155.979	306.615	229.000
155.205	306.040	229.000
154.982	304.133	229.000
642.393	288.869	230.000
642.591	290.262	230.000
642.760	291.659	230.000
642.542	291.623	230.000
133.156	318.492	231.000
133.622	316.940	231.000
133.982	317.452	231.000
418.957	244.044	232.000
419.699	244.311	232.000
524.106	275.782	233.000
521.778	275.105	233.000
517.513	275.084	233.000
516.226	273.459	233.000
590.743	336.228	234.000
591.803	335.269	234.000
590.258	335.816	234.000
311.720	320.014	235.000
312.546	319.987	235.000
546.037	316.708	236.000
546.820	317.494	236.000
321.858	285.567	237.000
320.641	284.997	237.000
321.255	283.011	237.000
321.966	283.275	237.000
323.282	283.786	237.000
323.594	284.261	237.000
321.263	283.723	237.000
320.965	283.747	237.000
321.869	282.073	237.000
322.079	283.595	237.000
319.404	280.719	237.000
318.179	280.072	237.000
317.982	280.120	237.000
317.133	282.042	237.000
314.660	281.840	237.000
315.633	283.750	237.000
270.027	241.690	238.000
270.410	241.663	238.000
270.570	241.418	238.000
270.694	241.590	238.000
270.542	241.423	238.000
270.849	241.376	238.000
271.008	242.037	238.000
271.483	242.231	238.000
641.791	292.269	239.000
641.517	292.575	239.000
641.437	293.045	239.000
619.901	306.608	240.000
620.796	305.823	240.000
588.475	335.269	241.000
589.560	335.705	241.000
703.803	289.029	242.000
704.732	290.016	242.000
589.910	330.726	243.000
590.624	330.266	243.000
589.434	327.083	243.000
587.997	326.243	243.000
587.742	325.895	243.000
587.310	327.158	243.000
585.620	326.574	243.000
585.610	326.852	243.000
583.327	326.669	243.000
584.761	327.152	243.000
585.179	326.759	243.000
585.161	324.770	243.000
585.146	324.641	243.000
584.997	325.290	243.000
583.770	326.413	243.000
581.449	326.875	243.000
581.448	327.314	243.000
579.740	328.963	243.000
581.481	330.286	243.000
580.999	330.353	243.000
584.837	333.042	243.000
584.871	333.139	243.000
584.122	331.745	243.000
583.593	333.631	243.000
584.500	332.982	243.000
584.057	333.546	243.000
580.224	332.721	243.000
350.644	357.969	244.000
349.887	356.445	244.000
311.829	322.509	245.000
311.878	322.701	245.000
270.550	241.854	246.000
271.415	242.417	246.000
270.628	242.357	246.000
271.143	242.521	246.000
361.458	324.813	247.000
361.165	323.659	247.000
242.781	314.041	248.000
242.206	314.043	248.000
242.054	313.944	248.000
641.587	292.831	249.000
641.770	292.858	249.000
641.753	292.483	249.000
641.318	292.663	249.000
640.836	292.202	249.000
639.832	292.032	249.000
640.605	291.798	249.000
641.085	292.378	249.000
314.724	323.051	250.000
314.679	323.287	250.000
315.919	322.120	250.000
316.017	320.462	250.000
315.565	321.512	250.000
314.876	321.506	250.000
313.733	320.611	250.000
313.792	321.259	250.000
361.693	324.231	251.000
361.769	324.745	251.000
360.759	324.148	251.000
360.437	325.078	251.000
361.762	325.182	251.000
362.017	323.916	251.000
707.440	286.569	252.000
706.300	285.594	252.000
135.779	317.303	253.000
137.229	318.534	253.000
137.190	317.614	253.000
292.225	313.326	254.000
292.125	314.128	254.000
313.539	321.119	255.000
314.235	321.973	255.000
314.804	322.374	255.000
314.667	322.674	255.000
314.949	322.013	255.000
313.984	216.333	256.000
312.744	218.645	256.000
691.469	313.243	257.000
691.239	313.841	257.000
691.260	313.995	257.000
351.614	346.354	258.000
352.177	346.711	258.000
571.224	233.683	259.000
572.847	233.147	259.000
93.420	386.110	260.000
94.770	386.126	260.000
94.518	384.491	260.000
94.227	385.125	260.000
93.749	383.811	260.000
94.445	386.355	260.000
96.021	387.017	260.000
314.693	321.899	261.000
315.429	323.078	261.000
315.900	323.502	261.000
697.969	309.768	262.000
699.333	309.151	262.000
317.012	323.199	263.000
316.662	322.401	263.000
319.085	321.115	263.000
319.981	320.337	263.000
319.455	319.958	263.000
318.386	318.711	263.000
318.902	319.315	263.000
317.567	318.460	263.000
316.873	318.357	263.000
316.207	318.518	263.000
314.571	319.671	263.000
313.089	321.604	263.000
693.289	315.617	264.000
694.349	316.054	264.000
74.910	318.894	265.000
74.579	318.850	265.000
74.575	318.828	265.000
74.895	318.784	265.000
109.631	384.255	266.000
109.059	384.365	266.000
430.069	265.067	267.000
429.818	264.065	267.000
429.841	262.487	267.000
431.087	263.658	267.000
141.588	319.596	268.000
142.301	321.120	268.000
141.237	319.442	268.000
140.869	317.654	268.000
142.373	317.598	268.000
145.810	319.295	268.000
613.697	297.740	269.000
613.301	298.913	269.000
696.591	319.003	270.000
700.074	318.172	270.000
576.510	328.066	271.000
577.091	328.362	271.000
576.840	330.109	271.000
577.390	331.016	271.000
577.865	331.366	271.000
418.968	249.992	272.000
419.718	249.963	272.000
431.431	263.557	273.000
433.035	262.223	273.000
432.861	262.900	273.000
433.856	263.066	273.000
434.877	264.270	273.000
433.951	263.893	273.000
218.631	353.312	274.000
217.196	353.712	274.000
216.837	354.559	274.000
218.682	354.138	274.000
702.311	317.737	275.000
702.672	317.736	275.000
103.251	384.986	276.000
105.214	388.365	276.000
106.001	388.597	276.000
102.070	389.197	276.000
102.967	388.421	276.000
101.563	390.712	276.000
376.260	335.537	277.000
378.627	336.031	277.000
377.406	336.095	277.000
377.097	335.645	277.000
376.843	334.622	277.000
466.075	239.239	278.000
465.933	239.778	278.000
465.520	240.442	278.000
464.469	239.597	278.000
463.985	238.779	278.000
463.061	238.057	278.000
464.640	239.526	278.000
464.749	241.596	278.000
217.325	353.679	279.000
217.129	353.096	279.000
700.571	319.526	280.000
699.679	319.906	280.000
697.266	320.189	280.000
420.760	251.061	281.000
422.733	251.335	281.000
423.414	251.124	281.000
423.176	251.042	281.000
421.148	251.001	281.000
700.739	320.856	282.000
699.841	320.029	282.000
174.074	314.839	283.000
173.506	315.024	283.000
174.123	314.850	283.000
174.507	315.378	284.000
173.488	315.045	284.000
126.339	364.151	285.000
125.985	363.676	285.000
127.086	362.172	286.000
128.104	363.567	286.000
603.833	295.457	287.000
603.737	295.693	287.000
603.791	295.798	287.000
603.979	295.734	287.000
603.519	295.583	287.000
-69.869	313.779	288.000
-69.812	312.995	288.000
-69.966	313.443	288.000
-71.027	312.368	288.000
-70.788	311.502	288.000
-70.957	311.697	288.000
-71.823	311.359	288.000
-73.216	310.791	288.000
-72.996	310.977	288.000
-73.351	310.891	288.000
-73.585	310.945	288.000
-73.660	311.304	288.000
-73.893	310.900	288.000
-73.721	311.145	288.000
-73.444	311.161	288.000
-73.144	311.082	288.000
-73.234	310.735	288.000
-73.120	310.677	288.000
-73.259	310.619	288.000
-73.054	310.660	288.000
-72.777	310.521	288.000
-72.248	310.206	288.000
-71.054	310.013	288.000
-70.274	311.076	288.000
-70.332	310.534	288.000
-70.163	311.610	288.000
-70.527	310.246	288.000
152.835	319.182	289.000
153.104	317.693	289.000
152.421	318.241	289.000
173.969	315.191	290.000
174.000	315.458	290.000
173.325	315.538	290.000
173.365	315.155	290.000
154.530	314.981	291.000
154.793	313.881	291.000
153.724	314.279	291.000
154.098	316.242	291.000
154.845	316.547	291.000
218.803	354.704	292.000
220.570	354.082	292.000
221.228	354.962	292.000
221.528	353.734	292.000
221.908	352.359	292.000
220.956	353.402	292.000
620.195	312.414	293.000
620.592	311.639	293.000
266.973	92.590	294.000
268.562	94.209	294.000
268.323	92.484	294.000
269.789	92.252	294.000
270.357	92.301	294.000
23.637	310.855	295.000
23.100	311.004	295.000
24.621	312.443	295.000
179.596	362.633	296.000
179.988	362.915	296.000
181.405	362.379	296.000
180.723	362.932	296.000
99.464	386.196	297.000
99.045	384.747	297.000
174.228	314.828	298.000
173.319	315.357	298.000
101.676	385.447	299.000
101.775	386.656	299.000
26.061	312.080	300.000
25.629	310.317	300.000
24.172	310.590	300.000
22.677	309.426	300.000
21.541	307.642	300.000
391.264	320.329	301.000
390.748	319.800	301.000
216.874	354.848	302.000
217.253	353.982	302.000
307.806	365.402	303.000
306.886	365.232	303.000
309.730	365.946	304.000
309.388	366.918	304.000
309.501	366.476	304.000
308.387	364.693	304.000
306.528	363.083	304.000
306.741	362.162	304.000
64.544	329.150	305.000
64.693	328.423	305.000
553.478	252.547	306.000
553.827	252.196	306.000
553.723	252.362	306.000
261.944	355.772	307.000
262.650	357.211	307.000
570.062	268.178	308.000
568.920	269.205	308.000
568.928	267.614	308.000
568.070	266.884	308.000
566.198	266.334	308.000
565.772	266.843	308.000
564.910	267.790	308.000
614.160	317.580	309.000
613.356	316.888	309.000
116.391	295.311	310.000
116.075	295.631	310.000
115.900	295.464	310.000
71.487	326.847	311.000
71.427	326.605	311.000
71.258	327.122	311.000
71.482	327.376	311.000
71.362	326.954	311.000
71.578	327.137	311.000
71.102	327.305	311.000
71.512	327.000	311.000
72.385	327.546	311.000
71.628	326.884	311.000
71.323	327.115	311.000
71.503	327.316	311.000
71.728	326.826	311.000
71.477	327.039	311.000
71.290	327.403	311.000
71.438	326.962	311.000
71.472	327.105	311.000
71.742	326.869	311.000
34.177	353.281	312.000
35.313	353.674	312.000
613.446	316.380	313.000
614.276	316.863	313.000
463.550	256.821	314.000
465.538	257.484	314.000
465.331	256.787	314.000
465.490	256.671	314.000
466.178	256.100	314.000
505.180	308.169	315.000
505.054	308.146	315.000
707.139	319.289	316.000
707.095	319.441	316.000
614.275	317.261	317.000
612.514	317.425	317.000
349.392	294.289	318.000
350.375	295.846	318.000
650.212	298.988	319.000
651.890	299.347	319.000
614.022	317.418	320.000
613.487	317.391	320.000
612.204	316.242	320.000
612.368	316.243	320.000
434.225	272.808	321.000
435.747	271.783	321.000
434.819	273.615	321.000
464.389	258.342	322.000
465.265	255.603	322.000
501.456	308.203	323.000
502.325	307.952	323.000
-80.287	380.425	324.000
-80.200	379.858	324.000
-79.479	378.647	324.000
-79.375	378.042	324.000
-79.644	377.869	324.000
-79.292	377.898	324.000
-79.647	377.895	324.000
-79.306	377.830	324.000
-79.129	377.941	324.000
-79.670	377.498	324.000
-79.858	377.857	324.000
-79.850	378.521	324.000
-80.351	378.224	324.000
-80.049	378.283	324.000
-78.891	378.376	324.000
-78.859	378.754	324.000
-79.567	378.198	324.000
-79.897	378.391	324.000
-80.742	378.328	324.000
-80.434	378.339	324.000
-80.316	377.674	324.000
71.105	326.987	325.000
71.139	327.325	325.000
71.503	326.883	325.000
71.489	326.913	325.000
-61.258	366.360	326.000
-60.631	365.655	326.000
-60.022	365.580	326.000
-60.356	365.869	326.000
-60.603	365.746	326.000
-61.243	366.202	326.000
71.912	327.610	327.000
71.100	327.638	327.000
520.227	318.242	328.000
520.599	318.242	328.000
520.740	317.451	328.000
-80.446	378.764	329.000
-80.217	378.831	329.000
-79.566	378.355	329.000
-79.947	379.142	329.000
-79.791	378.976	329.000
-80.260	379.554	329.000
-80.234	379.846	329.000
350.894	248.782	330.000
350.207	248.620	330.000
438.995	271.591	331.000
439.765	271.750	331.000
439.416	272.416	331.000
439.948	272.151	331.000
440.762	272.495	331.000
442.005	274.125	331.000
441.211	274.367	331.000
-80.396	379.659	332.000
-79.701	379.218	332.000
-79.958	379.272	332.000
-79.531	379.006	332.000
-79.814	379.210	332.000
-80.150	378.681	332.000
-80.137	378.388	332.000
-62.335	365.637	333.000
-62.770	365.490	333.000
-63.168	364.688	333.000
-64.078	365.445	333.000
-80.495	377.929	334.000
-80.691	377.716	334.000
-79.792	377.951	334.000
-79.947	378.012	334.000
-80.247	378.119	334.000
-80.839	378.182	334.000
-63.983	364.942	335.000
-63.226	365.563	335.000
-63.652	364.411	335.000
-63.665	364.730	335.000
-63.550	364.194	335.000
-62.896	363.882	335.000
-61.293	362.501	335.000
-61.369	362.784	335.000
-60.807	364.632	335.000
-62.625	365.427	335.000
-63.232	363.836	335.000
-63.215	363.636	335.000
-64.223	363.617	335.000
-80.729	378.723	336.000
-81.190	378.406	336.000
-80.993	377.975	336.000
-81.365	378.663	336.000
291.363	345.607	337.000
291.798	345.537	337.000
596.037	269.651	338.000
596.047	269.072	338.000
596.163	269.095	339.000
597.377	270.958	339.000
-81.026	377.476	340.000
-81.203	377.407	340.000
397.892	309.296	341.000
398.299	308.740	341.000
437.991	285.651	342.000
438.878	284.447	342.000
-65.773	364.198	343.000
-66.596	365.439	343.000
-68.321	365.212	343.000
-67.802	365.090	343.000
-68.409	364.661	343.000
-80.614	376.977	344.000
-80.681	377.439	344.000
-80.951	377.201	344.000
-81.280	377.403	344.000
-80.476	378.007	344.000
430.416	283.366	345.000
430.568	284.017	345.000
430.870	283.588	345.000
430.851	283.730	345.000
489.068	274.350	346.000
488.984	274.349	346.000
488.979	274.359	346.000
488.590	274.199	346.000
488.801	274.406	346.000
488.736	274.484	346.000
488.647	274.104	346.000
488.551	274.432	346.000
488.599	274.477	346.000
488.281	274.448	346.000
488.784	274.677	346.000
488.617	274.965	346.000
488.568	274.584	346.000
487.721	275.221	346.000
486.905	275.835	346.000
486.668	276.094	346.000
487.486	275.986	346.000
487.126	277.379	346.000
487.913	275.280	346.000
488.471	274.596	346.000
489.533	274.813	346.000
492.861	275.336	346.000
493.583	273.892	347.000
493.106	272.233	347.000
493.025	271.645	347.000
537.922	250.201	348.000
536.944	249.554	348.000
537.378	251.851	349.000
536.698	251.436	349.000
537.550	252.524	349.000
452.596	332.923	350.000
452.284	333.673	350.000
451.611	334.214	350.000
148.981	326.537	351.000
149.391	326.800	351.000
148.682	326.828	352.000
148.501	327.217	352.000
34.976	317.964	353.000
34.979	318.751	353.000
34.706	318.316	353.000
34.592	318.691	353.000
700.232	289.783	354.000
698.603	290.310	354.000
421.369	265.910	355.000
421.283	265.867	355.000
421.262	266.619	355.000
-44.867	324.642	356.000
-44.708	324.370	356.000
-44.705	324.081	356.000
-44.134	324.150	356.000
662.975	315.995	357.000
664.737	314.838	357.000
665.055	314.472	357.000
665.913	312.924	357.000
664.911	312.161	357.000
665.374	312.224	357.000
683.968	308.617	358.000
683.700	307.509	358.000
682.110	307.170	359.000
683.770	305.522	359.000
684.173	304.931	359.000
82.900	298.110	360.000
82.914	297.959	360.000
81.668	297.342	360.000
80.446	297.516	360.000
185.301	322.371	361.000
184.809	322.510	361.000
402.143	308.491	362.000
402.786	306.757	362.000
405.074	306.876	362.000
400.444	306.666	362.000
400.352	309.475	362.000
406.011	306.958	362.000
184.006	321.285	363.000
183.858	321.314	363.000
183.858	321.621	363.000
183.864	321.749	363.000
184.807	320.888	363.000
289.747	275.879	364.000
287.750	276.435	364.000
25.931	375.574	365.000
25.791	375.248	365.000
26.230	374.598	365.000
25.144	374.273	365.000
24.088	374.145	365.000
24.911	375.567	365.000
24.795	375.922	365.000
25.110	373.994	365.000
25.765	373.952	365.000
83.261	325.588	366.000
82.246	324.322	366.000
82.483	324.671	366.000
83.486	322.647	366.000
82.499	321.800	366.000
81.079	321.493	366.000
80.896	323.327	366.000
78.612	322.484	366.000
80.820	323.146	366.000
81.998	323.851	366.000
82.364	325.796	366.000
80.822	325.754	366.000
80.493	324.679	366.000
81.438	323.814	366.000
80.519	323.363	366.000
80.025	324.828	366.000
79.848	324.790	366.000
80.275	324.539	366.000
79.555	323.733	366.000
79.810	322.359	366.000
81.506	321.699	366.000
81.680	322.030	366.000
82.498	322.448	366.000
80.486	321.779	366.000
92.728	296.861	367.000
90.915	296.797	367.000
90.655	297.432	367.000
89.849	298.892	367.000
90.273	299.072	368.000
89.466	299.338	368.000
88.480	300.060	368.000
88.817	300.080	368.000
88.613	300.555	369.000
89.158	299.450	369.000
89.072	299.729	369.000
389.154	338.457	370.000
390.165	338.854	370.000
191.935	314.726	371.000
191.486	314.371	371.000
71.376	327.539	372.000
71.925	327.623	372.000
71.938	327.460	372.000
71.624	326.892	372.000
71.700	328.131	372.000
71.345	327.439	372.000
71.891	327.447	372.000
71.874	327.517	373.000
71.526	327.168	373.000
72.311	326.995	373.000
71.743	327.233	373.000
70.924	327.338	373.000
71.199	327.271	374.000
71.897	327.425	374.000
128.481	328.220	375.000
127.952	328.146	375.000
128.448	328.410	375.000
290.283	236.510	376.000
290.324	236.517	376.000
290.675	236.711	376.000
290.436	236.220	376.000
290.496	236.751	376.000
272.023	271.017	377.000
272.289	271.394	377.000
71.659	327.640	378.000
71.466	327.995	378.000
71.803	327.311	379.000
71.714	327.350	379.000
71.437	327.225	379.000
272.126	271.473	380.000
271.691	271.508	380.000
71.626	327.833	381.000
71.934	327.437	381.000
71.516	327.548	381.000
271.305	271.840	382.000
271.860	271.406	382.000
83.564	300.774	383.000
86.758	294.892	383.000
307.016	317.329	384.000
307.359	316.706	384.000
333.034	340.802	385.000
332.534	340.311	385.000
485.322	268.297	386.000
483.447	268.133	386.000
482.111	269.385	386.000
244.763	319.546	387.000
244.451	320.841	387.000
229.701	139.925	388.000
229.444	138.998	388.000
177.194	152.694	389.000
177.513	152.324	389.000
153.708	157.910	390.000
154.398	156.863	390.000
152.637	157.178	390.000
152.371	156.169	390.000
243.108	192.846	391.000
243.928	192.799	391.000
243.819	193.181	391.000
72.727	207.404	392.000
73.458	205.606	392.000
71.584	205.920	392.000
71.685	205.417	392.000
208.633	219.437	393.000
209.135	220.145	393.000
210.798	219.934	393.000
211.897	220.168	393.000
212.026	218.676	393.000
236.561	233.246	394.000
235.937	233.472	394.000
235.824	232.493	394.000
213.656	243.274	395.000
214.052	243.233	395.000
214.040	243.475	395.000
214.475	244.009	395.000
213.766	243.392	395.000
213.683	243.501	395.000
213.732	243.286	395.000
213.836	243.382	395.000
213.724	243.361	395.000
213.768	243.327	395.000
213.789	243.403	395.000
213.839	243.333	395.000
214.176	243.513	395.000
213.707	243.209	395.000
213.951	242.931	395.000
306.438	254.735	396.000
306.544	254.480	396.000
305.835	254.464	396.000
212.126	282.598	397.000
212.653	283.101	397.000
337.542	284.128	398.000
337.079	284.271	398.000
324.895	291.074	399.000
325.114	289.661	399.000
325.841	289.030	399.000
325.912	288.662	399.000
323.821	288.582	399.000
257.095	297.989	400.000
257.383	297.456	400.000
257.106	297.461	400.000
257.243	297.605	400.000
257.591	297.502	400.000
257.227	297.472	400.000
257.599	297.331	400.000
257.242	297.570	400.000
257.279	297.495	400.000
257.135	297.503	400.000
257.074	297.463	400.000
257.135	297.263	400.000
257.236	297.409	400.000
257.024	297.628	400.000
257.097	297.226	400.000
257.187	297.304	400.000
257.046	297.213	400.000
219.344	308.353	401.000
218.445	307.812	401.000
218.828	308.341	401.000
289.810	313.529	402.000
289.573	314.157	402.000
289.149	314.032	402.000
289.871	315.520	402.000
335.386	365.504	403.000
335.755	364.885	403.000
336.734	365.638	403.000
337.891	368.616	403.000
279.018	375.609	404.000
281.100	374.350	404.000
282.195	375.892	404.000
283.727	376.902	404.000
283.244	375.614	404.000
283.790	374.151	404.000
284.725	374.445	404.000
283.853	375.846	404.000
281.711	376.363	404.000
280.383	374.519	404.000
348.014	267.934	405.000
348.061	268.099	405.000
347.783	267.710	405.000
348.569	266.361	405.000
348.254	265.388	405.000
347.804	265.994	405.000
346.695	265.483	405.000
297.814	309.708	406.000
298.951	309.992	406.000
298.797	311.482	406.000
298.714	310.202	406.000
298.635	311.825	406.000
299.041	311.496	406.000
423.041	311.674	407.000
422.949	310.807	407.000
423.014	309.190	407.000
424.571	309.379	407.000
424.541	311.234	407.000
326.434	327.567	408.000
326.206	326.181	408.000
325.443	326.024	408.000
323.946	325.979	408.000
323.202	325.203	408.000
322.639	325.607	408.000
323.313	325.956	408.000
193.659	153.651	409.000
194.209	153.541	409.000
196.594	154.134	409.000
290.655	212.168	410.000
290.706	212.372	410.000
290.635	212.366	410.000
290.902	211.478	410.000
290.228	211.548	410.000
290.017	209.681	410.000
289.759	209.101	410.000
289.436	210.545	410.000
288.972	210.442	410.000
366.047	226.761	411.000
366.550	225.603	411.000
369.237	232.504	411.000
233.662	279.026	412.000
236.066	279.485	412.000
233.430	279.778	412.000
233.943	280.599	412.000
7.374	270.473	413.000
7.227	270.460	413.000
8.664	271.559	413.000
8.897	272.408	413.000
7.323	272.038	413.000
7.674	272.583	413.000
7.937	272.555	413.000
7.035	273.354	413.000
6.520	273.636	413.000
6.633	274.943	413.000
7.681	274.147	413.000
7.796	273.797	413.000
7.728	275.083	413.000
6.970	275.173	413.000
8.116	275.003	413.000
9.305	274.919	413.000
8.562	274.099	413.000
9.568	272.795	413.000
9.746	272.597	413.000
408.751	306.644	414.000
409.163	304.798	414.000
232.253	138.851	415.000
230.906	138.952	415.000
229.017	139.655	415.000
229.124	139.536	415.000
221.630	180.653	416.000
219.596	180.926	416.000
218.853	181.150	416.000
54.382	230.670	417.000
56.481	227.261	417.000
56.928	226.977	417.000
60.792	229.004	417.000
60.407	226.884	417.000
60.333	226.086	417.000
112.718	332.117	418.000
113.124	332.336	418.000
255.966	338.211	419.000
255.595	339.200	419.000
255.866	336.697	419.000
256.370	337.302	419.000
256.763	337.239	419.000
332.588	333.565	420.000
332.721	330.804	420.000
334.482	331.171	420.000
335.231	330.845	420.000
335.533	328.691	420.000
335.986	328.559	420.000
198.754	362.939	421.000
198.917	363.443	421.000
198.894	363.515	421.000
418.088	348.436	422.000
418.198	348.525	422.000
418.317	348.938	422.000
424.795	64.637	423.000
426.730	63.810	423.000
425.955	63.936	423.000
251.041	137.472	424.000
250.051	136.512	424.000
251.075	136.896	424.000
251.173	138.622	424.000
250.611	142.292	424.000
179.982	187.374	425.000
179.456	187.307	425.000
180.318	186.860	425.000
178.174	186.542	425.000
178.894	186.283	425.000
179.557	185.571	425.000
179.362	185.407	425.000
179.579	185.649	425.000
336.838	283.365	426.000
334.835	283.725	426.000
246.502	299.358	427.000
246.016	298.132	427.000
246.471	297.707	427.000
246.087	298.928	427.000
144.528	342.766	428.000
144.220	342.217	428.000
144.329	341.782	428.000
143.751	341.756	428.000
145.189	342.178	428.000
[truncated: 14,733 more rows]
