# Supplementary material for: The transpeptidase PBP2 governs initial localization and activity of the major cell-wall synthesis machinery in E. coli
Source: eLife. 2020 Feb 20;9:e50629. doi: 10.7554/eLife.50629 (PMC7089770; doi:10.7554/eLife.50629)
Supplement: Source data 1. [file elife-50629-data1.zip › data/fast/PAmCherry/WTFRAP3min_4.txt]

X Y ID
56.857	329.468	1.000
56.626	329.701	1.000
57.073	328.803	1.000
56.802	331.489	1.000
114.267	312.843	2.000
114.079	312.356	2.000
114.649	313.121	2.000
114.317	312.864	2.000
169.247	283.682	3.000
167.990	283.927	3.000
166.983	283.176	3.000
167.497	283.503	3.000
169.028	284.514	3.000
168.572	285.029	3.000
167.855	285.893	3.000
199.396	265.408	4.000
199.079	263.889	4.000
200.540	265.374	4.000
201.599	265.154	4.000
200.291	264.708	4.000
199.899	265.609	4.000
199.623	265.747	4.000
199.605	265.796	4.000
197.790	264.731	4.000
197.792	265.505	4.000
285.861	308.884	5.000
285.674	310.984	5.000
285.987	311.073	5.000
167.178	231.297	6.000
168.178	230.272	6.000
227.043	222.616	7.000
226.478	222.885	7.000
226.768	223.043	7.000
227.628	222.612	7.000
228.103	222.233	7.000
248.690	233.999	8.000
248.762	236.009	8.000
247.815	235.106	8.000
248.991	232.141	8.000
250.253	231.495	8.000
250.520	230.663	8.000
250.366	229.203	8.000
252.247	228.357	8.000
180.790	183.540	9.000
180.396	183.065	9.000
180.498	182.266	9.000
273.618	457.896	10.000
272.547	456.921	10.000
273.038	455.636	10.000
271.968	456.156	10.000
323.643	235.156	11.000
322.999	235.314	11.000
322.428	234.695	11.000
256.247	190.933	12.000
256.604	190.918	12.000
256.521	190.696	12.000
256.652	191.045	12.000
256.354	191.255	12.000
256.241	190.974	12.000
256.317	190.831	12.000
256.561	190.900	12.000
244.224	174.242	13.000
245.238	175.386	13.000
244.228	173.802	13.000
424.698	266.116	14.000
423.802	267.400	14.000
403.911	241.216	15.000
403.411	241.460	15.000
404.896	240.172	15.000
332.918	195.595	16.000
332.692	195.647	16.000
352.833	205.036	17.000
351.507	205.644	17.000
351.195	206.663	17.000
348.014	207.482	17.000
348.805	208.345	17.000
347.724	208.350	17.000
348.595	208.866	17.000
348.510	208.662	17.000
396.331	228.627	18.000
396.742	229.446	18.000
396.327	230.186	18.000
396.486	230.780	18.000
396.793	229.231	18.000
397.880	227.800	18.000
398.513	227.097	18.000
398.392	226.807	18.000
398.827	226.910	18.000
399.647	227.495	18.000
400.884	228.179	18.000
400.752	228.163	18.000
400.286	227.718	18.000
399.983	227.970	18.000
380.975	194.991	19.000
380.829	195.156	19.000
311.712	155.056	20.000
312.551	154.281	20.000
511.508	259.309	21.000
511.322	259.663	21.000
510.675	261.029	21.000
511.559	260.401	21.000
512.271	260.339	21.000
511.799	259.763	21.000
372.242	174.087	22.000
373.338	175.219	22.000
441.775	186.966	23.000
440.685	188.992	23.000
435.836	173.622	24.000
437.388	172.566	24.000
437.775	172.254	24.000
451.913	172.428	25.000
452.508	172.660	25.000
451.895	172.647	25.000
335.850	102.848	26.000
336.636	103.250	26.000
430.701	126.571	27.000
429.151	127.540	27.000
469.063	137.069	28.000
467.377	135.599	28.000
467.333	135.290	28.000
469.347	135.500	28.000
470.432	134.331	28.000
450.909	112.092	29.000
450.508	112.528	29.000
398.250	79.406	30.000
399.201	79.790	30.000
348.636	44.351	31.000
349.019	44.298	31.000
349.670	44.267	31.000
346.723	44.271	31.000
346.380	44.635	31.000
345.357	44.505	31.000
345.004	45.708	31.000
346.526	44.431	31.000
347.374	45.118	31.000
348.632	46.402	31.000
348.403	45.665	31.000
155.497	219.169	32.000
155.755	221.284	32.000
305.606	201.029	33.000
304.361	201.526	33.000
363.772	167.751	34.000
365.210	166.656	34.000
405.947	156.189	35.000
406.654	157.056	35.000
142.883	271.673	36.000
143.336	272.211	36.000
443.421	146.881	37.000
443.688	145.521	37.000
124.049	175.749	38.000
124.570	174.697	38.000
126.547	175.129	38.000
176.369	357.264	39.000
176.878	357.583	39.000
179.514	360.080	39.000
180.155	360.967	39.000
180.223	360.492	39.000
181.372	361.518	39.000
182.047	361.803	39.000
178.680	231.850	40.000
178.060	230.486	40.000
178.977	232.117	40.000
284.989	91.371	41.000
285.717	92.186	41.000
286.770	92.196	41.000
286.667	92.998	41.000
286.240	93.773	41.000
285.859	93.372	41.000
286.542	92.904	41.000
288.472	93.516	41.000
288.425	93.361	41.000
288.974	94.882	41.000
288.117	94.098	41.000
287.091	93.165	41.000
287.224	91.136	41.000
287.607	90.834	41.000
287.464	90.834	41.000
287.609	91.229	41.000
287.504	91.407	41.000
286.776	91.089	41.000
287.213	90.276	41.000
287.337	90.680	41.000
341.674	251.061	42.000
341.209	251.106	42.000
233.502	110.255	43.000
232.267	109.347	43.000
405.411	156.880	44.000
406.433	157.208	44.000
404.530	158.315	44.000
58.239	334.085	45.000
55.344	333.444	45.000
56.162	332.930	45.000
55.526	332.240	45.000
55.457	332.714	45.000
56.453	333.132	45.000
56.611	334.579	45.000
58.424	334.543	45.000
60.447	333.834	45.000
62.012	333.880	45.000
62.373	334.117	45.000
114.367	312.664	46.000
114.832	311.790	46.000
116.437	310.160	46.000
117.288	309.410	46.000
119.930	310.086	46.000
121.514	310.452	46.000
120.253	310.069	46.000
142.365	273.334	47.000
142.425	274.533	47.000
200.600	285.087	48.000
201.468	284.728	48.000
202.391	284.644	48.000
203.363	284.557	48.000
202.876	283.979	48.000
202.917	284.671	48.000
201.455	284.316	48.000
200.302	283.976	48.000
199.609	284.215	48.000
201.416	285.055	48.000
202.512	285.033	48.000
202.515	286.110	48.000
201.631	285.931	48.000
200.601	285.921	48.000
200.821	286.029	48.000
156.525	220.160	49.000
155.393	222.135	49.000
290.075	274.838	50.000
291.738	274.235	50.000
291.075	276.042	50.000
328.944	254.640	51.000
328.596	254.331	51.000
328.271	253.298	51.000
276.893	172.500	52.000
277.726	172.321	52.000
277.366	172.299	52.000
276.439	171.524	52.000
276.312	171.970	52.000
429.501	125.996	53.000
429.558	127.815	53.000
322.257	181.747	54.000
321.702	181.902	54.000
413.733	232.628	55.000
413.508	232.821	55.000
474.876	182.930	56.000
472.814	182.362	56.000
474.263	182.063	56.000
474.275	180.515	56.000
473.483	179.890	56.000
473.502	179.855	56.000
473.500	179.859	56.000
474.573	179.600	56.000
167.330	229.666	57.000
167.139	230.585	57.000
177.227	233.513	58.000
179.205	235.731	58.000
178.834	235.019	58.000
178.689	234.546	58.000
474.790	134.968	59.000
473.972	134.400	59.000
153.994	208.544	60.000
152.570	208.956	60.000
152.981	209.607	60.000
153.253	209.224	60.000
152.492	209.866	60.000
124.519	176.428	61.000
124.137	176.023	61.000
167.122	285.495	62.000
168.696	284.613	62.000
168.678	282.868	62.000
166.257	281.412	62.000
446.743	216.825	63.000
446.139	218.403	63.000
280.664	70.846	64.000
280.282	70.440	64.000
279.982	70.665	64.000
279.933	70.815	64.000
256.416	190.491	65.000
256.228	190.667	65.000
256.354	190.559	65.000
256.502	190.822	65.000
424.714	268.318	66.000
426.260	268.348	66.000
427.104	269.686	66.000
427.016	270.806	66.000
427.322	270.973	66.000
351.149	209.866	67.000
350.003	209.086	67.000
348.052	208.225	67.000
347.524	207.819	67.000
348.340	206.982	67.000
348.081	206.985	67.000
349.009	206.665	67.000
350.699	205.451	67.000
352.158	205.040	67.000
251.479	138.041	68.000
251.045	137.661	68.000
226.568	122.289	69.000
224.185	118.696	69.000
223.081	118.349	69.000
496.394	202.460	70.000
496.096	202.160	70.000
166.090	230.333	71.000
166.406	230.349	71.000
165.918	229.862	71.000
166.773	229.376	71.000
166.690	230.175	71.000
166.828	229.949	71.000
156.742	221.064	72.000
154.560	220.900	72.000
154.433	218.866	72.000
152.962	219.734	72.000
182.052	181.022	73.000
181.945	182.004	73.000
182.510	183.425	73.000
182.270	183.633	73.000
181.011	182.920	73.000
281.133	228.338	74.000
280.964	227.421	74.000
335.234	246.779	75.000
336.742	246.476	75.000
233.168	188.518	76.000
233.173	189.139	76.000
322.423	233.679	77.000
322.157	233.808	77.000
322.013	235.027	77.000
323.669	234.090	77.000
376.671	166.864	78.000
375.430	165.053	78.000
375.706	162.794	78.000
376.716	162.263	78.000
441.215	173.021	79.000
440.056	170.233	79.000
438.197	171.942	79.000
435.398	173.742	79.000
109.652	194.124	80.000
107.759	194.543	80.000
106.694	195.275	80.000
313.411	264.688	81.000
313.055	265.556	81.000
313.037	265.895	81.000
385.341	147.873	82.000
388.107	148.220	82.000
390.834	148.873	82.000
47.694	244.123	83.000
47.197	245.465	83.000
48.059	245.292	83.000
48.539	244.159	83.000
118.947	313.235	84.000
118.828	312.952	84.000
117.746	313.263	84.000
118.666	313.768	84.000
119.748	314.718	84.000
119.261	315.103	84.000
168.029	283.186	85.000
170.275	283.667	85.000
170.696	285.129	85.000
173.078	284.161	85.000
175.874	284.073	85.000
175.879	286.296	85.000
173.529	283.988	85.000
171.110	283.451	85.000
170.589	282.892	85.000
171.875	283.918	85.000
174.729	285.595	85.000
177.209	284.671	85.000
176.791	285.236	85.000
177.526	284.362	85.000
177.411	285.999	85.000
176.412	287.190	85.000
176.461	287.759	85.000
322.143	182.163	86.000
321.598	182.088	86.000
321.754	181.855	86.000
321.716	181.725	86.000
321.556	181.924	86.000
152.546	210.181	87.000
152.524	210.331	87.000
152.391	210.780	87.000
153.509	210.299	87.000
337.829	217.682	88.000
338.270	216.379	88.000
337.184	216.503	88.000
337.821	216.596	88.000
334.642	216.627	88.000
334.810	217.766	88.000
553.330	167.974	89.000
551.678	167.557	89.000
346.386	48.192	90.000
346.530	47.472	90.000
347.006	47.884	90.000
348.342	46.606	90.000
540.234	148.757	91.000
540.955	147.043	91.000
126.997	177.272	92.000
124.569	176.471	92.000
122.898	175.546	92.000
123.158	175.079	92.000
162.631	193.142	93.000
160.148	193.482	93.000
221.630	184.983	94.000
219.723	183.621	94.000
332.336	195.377	95.000
333.258	195.952	95.000
332.612	195.310	95.000
332.855	194.801	95.000
333.489	196.006	95.000
333.018	196.261	95.000
332.779	196.554	95.000
331.691	198.143	95.000
332.059	197.909	95.000
332.541	198.105	95.000
331.690	197.987	95.000
331.256	197.508	95.000
331.744	197.689	95.000
332.836	196.374	95.000
332.043	196.009	95.000
344.761	120.786	96.000
345.895	120.599	96.000
347.570	120.286	96.000
346.993	121.297	96.000
100.465	449.208	97.000
101.392	449.936	97.000
102.464	447.637	97.000
122.734	198.419	98.000
123.020	197.920	98.000
122.375	198.152	98.000
184.547	184.269	99.000
187.042	185.296	99.000
330.858	253.731	100.000
329.993	254.178	100.000
329.685	253.832	100.000
329.350	254.276	100.000
330.124	253.385	100.000
290.625	165.309	101.000
290.713	165.514	101.000
290.517	166.041	101.000
290.651	166.036	101.000
290.427	166.062	101.000
290.528	165.847	101.000
290.382	166.170	101.000
290.697	166.042	101.000
177.980	216.134	102.000
175.857	216.609	102.000
176.230	217.119	102.000
174.404	217.767	102.000
257.404	135.180	103.000
256.679	135.404	103.000
345.739	179.915	104.000
345.207	180.122	104.000
311.690	152.224	105.000
310.966	151.745	105.000
375.535	163.353	106.000
376.319	164.111	106.000
374.923	166.210	106.000
376.057	166.663	106.000
267.766	97.400	107.000
269.482	96.532	107.000
458.629	184.161	108.000
458.281	183.801	108.000
458.547	182.784	108.000
458.104	181.941	108.000
325.633	52.713	109.000
325.413	52.169	109.000
48.708	245.090	110.000
47.942	247.397	110.000
130.040	206.629	111.000
129.405	205.981	111.000
130.749	206.644	111.000
157.456	290.344	112.000
158.802	290.397	112.000
159.510	289.837	112.000
160.649	192.535	113.000
159.338	192.573	113.000
280.600	141.589	114.000
279.098	142.316	114.000
459.891	145.156	115.000
460.414	145.386	115.000
459.933	146.146	115.000
459.887	146.570	115.000
469.946	137.935	116.000
470.730	135.840	116.000
471.040	135.765	116.000
469.227	138.151	116.000
60.129	333.763	117.000
60.491	332.689	117.000
59.985	331.918	117.000
62.618	330.000	117.000
64.126	332.084	117.000
138.355	227.682	118.000
137.416	227.875	118.000
138.455	228.080	118.000
341.325	250.047	119.000
341.607	250.787	119.000
341.562	250.638	119.000
105.000	446.348	120.000
105.412	446.078	120.000
155.111	210.329	121.000
154.422	209.150	121.000
155.315	210.306	121.000
154.765	210.185	121.000
152.580	208.248	121.000
152.977	207.112	121.000
152.876	207.565	121.000
152.392	206.606	121.000
153.228	208.162	121.000
155.195	209.260	121.000
155.625	209.234	121.000
125.109	176.355	122.000
124.974	176.463	122.000
125.235	177.118	122.000
311.490	153.232	123.000
312.828	153.227	123.000
312.388	152.219	123.000
268.421	92.202	124.000
266.680	91.731	124.000
346.890	123.434	125.000
345.870	124.213	125.000
344.113	124.605	125.000
200.298	288.529	126.000
199.799	289.074	126.000
464.123	195.679	127.000
464.981	195.349	127.000
173.961	217.754	128.000
174.062	217.678	128.000
336.003	302.012	129.000
336.367	302.775	129.000
335.477	302.876	129.000
335.034	302.401	129.000
334.809	302.084	129.000
334.204	301.277	129.000
335.026	300.721	129.000
159.994	192.683	130.000
159.036	193.387	130.000
344.786	296.019	131.000
345.876	295.236	131.000
364.880	274.212	132.000
364.376	274.723	132.000
364.985	275.688	132.000
365.159	275.843	132.000
363.812	276.221	132.000
362.521	276.607	132.000
363.481	277.472	132.000
363.329	277.678	132.000
363.478	277.296	132.000
364.606	277.194	132.000
365.330	275.367	132.000
555.306	167.327	133.000
556.641	168.044	133.000
557.658	171.275	133.000
556.749	172.295	133.000
557.817	171.072	133.000
555.684	167.620	133.000
165.283	227.408	134.000
165.361	228.664	134.000
165.234	228.030	134.000
163.970	228.602	134.000
164.635	228.644	134.000
165.665	228.521	134.000
167.538	228.483	134.000
173.032	183.920	135.000
174.401	184.781	135.000
462.552	285.752	136.000
460.953	286.691	136.000
267.890	96.726	137.000
267.569	97.166	137.000
266.828	96.339	137.000
403.843	141.341	138.000
403.848	143.298	138.000
403.687	143.786	138.000
404.402	144.375	138.000
404.383	144.395	138.000
403.338	143.686	138.000
404.016	143.568	138.000
402.648	143.258	138.000
401.871	144.776	138.000
402.518	143.473	138.000
403.661	142.223	138.000
403.097	141.839	138.000
403.818	142.853	138.000
403.921	143.317	138.000
401.785	142.740	138.000
401.514	142.782	138.000
401.509	141.297	138.000
471.472	137.057	139.000
471.663	135.480	139.000
471.320	135.883	139.000
471.528	136.066	139.000
107.391	447.752	140.000
107.016	448.125	140.000
158.906	290.003	141.000
158.292	290.173	141.000
158.015	289.826	141.000
199.220	289.304	142.000
199.453	289.910	142.000
198.841	287.655	142.000
342.003	250.392	143.000
342.057	250.968	143.000
341.715	250.628	143.000
341.206	251.146	143.000
341.939	251.332	143.000
341.710	251.034	143.000
311.523	153.387	144.000
310.111	153.893	144.000
309.405	153.845	144.000
310.627	152.032	144.000
309.770	153.212	144.000
308.540	152.762	144.000
310.402	154.350	144.000
310.302	153.467	144.000
344.456	124.799	145.000
344.239	125.511	145.000
345.190	126.109	145.000
345.547	125.033	145.000
344.621	125.465	145.000
437.277	176.988	146.000
437.313	177.365	146.000
287.674	91.540	147.000
287.646	92.101	147.000
321.202	181.552	148.000
321.317	181.980	148.000
539.140	239.935	149.000
538.243	239.607	149.000
538.315	239.348	149.000
537.923	239.497	149.000
538.666	240.155	149.000
539.040	239.583	149.000
180.954	160.510	150.000
182.256	160.348	150.000
461.868	289.691	151.000
463.058	289.849	151.000
284.109	221.144	152.000
282.883	222.606	152.000
217.197	141.911	153.000
218.757	141.021	153.000
289.655	165.605	154.000
289.729	165.445	154.000
288.099	93.513	155.000
289.858	93.124	155.000
289.258	94.430	155.000
288.682	94.109	155.000
289.393	94.614	155.000
289.359	95.646	155.000
592.200	227.596	156.000
591.374	227.685	156.000
137.767	236.947	157.000
137.054	239.665	157.000
138.288	240.535	157.000
178.669	184.420	158.000
178.695	183.755	158.000
178.705	183.565	158.000
378.262	165.234	159.000
377.395	165.236	159.000
379.217	165.007	159.000
377.924	165.200	159.000
377.663	164.860	159.000
272.964	23.435	160.000
273.832	22.397	160.000
322.567	291.750	161.000
322.660	293.333	161.000
322.800	293.538	161.000
324.380	292.882	161.000
323.491	292.536	161.000
323.271	292.408	161.000
322.283	291.136	161.000
304.524	272.472	162.000
305.557	272.461	162.000
180.393	159.662	163.000
180.429	159.547	163.000
180.196	159.842	163.000
180.448	159.165	163.000
181.648	159.940	163.000
181.378	159.323	163.000
181.562	158.642	163.000
182.121	157.597	163.000
265.133	96.242	164.000
266.062	95.249	164.000
267.581	94.652	164.000
268.838	94.616	164.000
269.107	94.100	164.000
269.481	92.680	164.000
268.029	93.096	164.000
265.125	92.205	164.000
225.483	123.850	165.000
227.262	121.467	165.000
226.750	120.373	165.000
226.257	120.657	165.000
227.475	119.540	165.000
343.594	126.370	166.000
343.776	125.942	166.000
344.187	126.886	166.000
342.705	126.553	166.000
341.699	126.569	166.000
341.534	124.707	166.000
341.494	126.261	166.000
445.792	113.106	167.000
445.169	113.226	167.000
290.719	168.739	168.000
292.146	168.590	168.000
291.038	169.916	168.000
155.516	208.323	169.000
155.910	208.159	169.000
157.556	209.742	169.000
158.957	210.364	169.000
156.704	209.085	169.000
154.462	210.578	169.000
117.352	184.535	170.000
116.054	184.486	170.000
137.058	235.876	171.000
138.011	236.406	171.000
137.757	236.403	171.000
137.989	235.875	171.000
137.760	236.505	171.000
138.172	233.417	171.000
331.488	195.525	172.000
331.364	195.387	172.000
279.954	100.827	173.000
282.413	103.347	173.000
283.441	104.955	173.000
282.366	104.589	173.000
282.104	105.021	173.000
282.693	105.395	173.000
282.443	105.030	173.000
281.605	102.980	173.000
539.667	238.942	174.000
538.335	238.248	174.000
539.471	238.265	174.000
590.562	228.867	175.000
591.039	228.742	175.000
167.484	229.302	176.000
166.567	229.569	176.000
166.231	231.216	176.000
166.883	232.501	176.000
304.803	275.799	177.000
305.583	275.181	177.000
305.056	274.850	177.000
304.610	274.308	177.000
303.711	273.125	177.000
304.659	273.672	177.000
320.086	221.074	178.000
319.874	220.547	178.000
319.335	220.584	178.000
319.547	220.934	178.000
319.514	221.118	178.000
319.939	221.513	178.000
321.023	220.353	178.000
320.771	221.528	178.000
351.837	221.788	179.000
351.271	222.011	179.000
310.122	151.895	180.000
309.675	152.149	180.000
100.877	196.278	181.000
100.742	195.714	181.000
101.287	197.104	181.000
100.666	197.299	181.000
99.889	197.329	181.000
99.871	196.260	181.000
560.782	267.985	182.000
561.109	267.044	182.000
288.996	94.975	183.000
288.503	94.665	183.000
288.428	93.388	183.000
473.601	130.278	184.000
472.053	133.600	184.000
473.156	134.135	184.000
198.950	282.079	185.000
199.894	282.069	185.000
200.274	281.107	185.000
306.349	310.883	186.000
304.443	310.766	186.000
367.359	205.307	187.000
367.557	203.980	187.000
333.649	104.958	188.000
334.507	108.004	188.000
236.474	186.732	189.000
237.027	188.280	189.000
235.840	187.523	189.000
235.721	186.585	189.000
321.659	150.528	190.000
319.830	151.022	190.000
318.983	150.745	190.000
194.586	150.982	191.000
194.731	149.531	191.000
351.385	209.043	192.000
350.891	207.865	192.000
351.121	207.081	192.000
293.311	167.353	193.000
292.791	167.464	193.000
294.931	167.088	193.000
389.937	155.329	194.000
389.118	152.460	194.000
388.100	151.152	194.000
387.755	152.387	194.000
387.975	153.585	194.000
385.517	153.147	194.000
385.791	154.068	194.000
388.052	154.480	194.000
389.338	155.002	194.000
258.384	64.325	195.000
258.767	63.322	195.000
258.229	63.528	195.000
257.372	64.683	195.000
300.788	84.707	196.000
302.012	86.104	196.000
181.152	157.602	197.000
181.453	157.510	197.000
181.111	157.238	197.000
179.484	156.307	197.000
376.453	162.055	198.000
376.760	163.787	198.000
375.648	165.256	198.000
447.346	146.418	199.000
447.454	148.191	199.000
116.374	180.084	200.000
116.679	181.583	200.000
199.667	279.649	201.000
200.414	278.776	201.000
199.472	277.592	201.000
200.296	276.797	201.000
200.638	276.132	201.000
135.998	233.252	202.000
137.576	235.026	202.000
137.036	233.958	202.000
135.273	233.694	202.000
363.713	275.893	203.000
363.756	275.590	203.000
363.462	275.721	203.000
363.783	275.663	203.000
363.576	276.278	203.000
364.005	276.727	203.000
561.429	267.095	204.000
562.518	267.875	204.000
156.795	191.528	205.000
155.668	192.524	205.000
300.867	87.325	206.000
301.409	87.408	206.000
226.162	120.353	207.000
227.121	120.790	207.000
226.080	121.404	207.000
261.647	140.039	208.000
261.446	140.824	208.000
264.929	91.563	209.000
264.823	91.156	209.000
283.742	100.678	210.000
283.393	102.234	210.000
281.398	103.006	210.000
279.841	102.486	210.000
280.423	101.712	210.000
523.502	201.988	211.000
522.677	203.333	211.000
522.959	204.958	211.000
247.111	264.284	212.000
248.028	265.604	212.000
334.938	284.542	213.000
334.701	283.811	213.000
335.074	285.404	213.000
321.051	221.976	214.000
320.544	222.524	214.000
320.693	224.081	214.000
297.934	161.696	215.000
296.318	162.073	215.000
295.729	164.391	215.000
276.417	73.237	216.000
276.200	72.673	216.000
274.098	73.676	216.000
446.296	148.949	217.000
445.462	148.438	217.000
134.775	229.174	218.000
134.351	231.602	218.000
274.168	20.523	219.000
275.288	20.088	219.000
342.203	250.955	220.000
341.776	250.948	220.000
341.685	251.055	220.000
341.638	251.369	220.000
341.657	250.879	220.000
341.246	251.289	220.000
341.887	251.589	220.000
341.758	250.778	220.000
341.251	251.252	220.000
341.809	251.001	220.000
341.725	250.980	220.000
341.869	251.269	220.000
341.652	251.410	220.000
341.849	250.838	220.000
341.387	251.444	220.000
341.461	250.352	220.000
341.676	251.100	220.000
341.303	250.832	220.000
176.751	269.903	221.000
176.702	269.291	221.000
176.329	270.170	221.000
175.761	270.607	221.000
177.415	271.821	221.000
175.861	270.464	221.000
175.204	271.911	221.000
175.799	273.524	221.000
173.427	273.691	221.000
170.358	273.949	221.000
170.851	272.781	221.000
171.261	272.786	221.000
171.698	273.107	221.000
171.491	273.808	221.000
334.624	109.267	222.000
336.877	108.510	222.000
338.994	107.032	222.000
337.097	106.442	222.000
336.389	103.066	222.000
337.982	105.156	222.000
338.316	106.604	222.000
336.644	106.919	222.000
338.360	108.447	222.000
338.538	109.005	222.000
338.980	108.152	222.000
538.361	239.876	223.000
538.264	239.588	223.000
537.987	240.331	223.000
537.144	240.058	223.000
537.550	240.433	223.000
538.172	240.135	223.000
538.459	239.776	223.000
538.076	239.691	223.000
538.080	239.499	223.000
538.579	239.636	223.000
537.607	240.021	223.000
301.639	273.128	224.000
301.605	272.894	224.000
303.175	273.229	224.000
303.186	272.800	224.000
301.265	273.388	224.000
254.010	65.675	225.000
255.708	67.201	225.000
255.842	69.534	225.000
255.034	69.428	225.000
253.678	67.720	225.000
253.386	67.062	225.000
252.296	65.561	225.000
322.511	152.901	226.000
322.134	152.143	226.000
320.987	151.159	226.000
320.583	150.436	226.000
260.487	140.110	227.000
259.521	138.905	227.000
258.100	139.917	227.000
151.560	209.728	228.000
151.873	210.245	228.000
152.993	209.593	228.000
152.940	209.981	228.000
154.576	209.992	228.000
154.058	209.957	228.000
153.773	209.274	228.000
154.809	210.031	228.000
155.044	210.064	228.000
154.964	209.565	228.000
155.735	208.309	228.000
156.892	207.095	228.000
156.879	207.642	228.000
156.782	207.979	228.000
157.385	207.790	228.000
158.140	208.230	228.000
328.922	293.892	229.000
327.834	293.051	229.000
156.983	194.402	230.000
157.046	195.939	230.000
158.617	196.508	230.000
173.675	181.227	231.000
174.252	180.363	231.000
173.850	180.906	231.000
174.216	181.282	231.000
174.088	180.960	231.000
330.212	252.592	232.000
330.395	253.716	232.000
455.426	185.317	233.000
455.049	186.586	233.000
114.136	224.759	234.000
114.585	222.760	234.000
113.956	221.614	234.000
113.889	220.916	234.000
114.925	220.576	234.000
115.005	219.618	234.000
115.488	217.583	234.000
200.465	275.122	235.000
200.440	275.930	235.000
200.748	276.474	235.000
202.118	274.940	235.000
202.508	274.926	235.000
202.274	275.812	235.000
201.157	275.425	235.000
202.495	273.902	235.000
201.652	273.921	235.000
200.983	274.560	235.000
202.022	275.412	235.000
202.742	274.229	235.000
319.134	224.993	236.000
318.825	224.299	236.000
317.544	223.737	236.000
317.405	222.605	236.000
317.133	222.701	236.000
339.297	124.027	237.000
338.728	123.381	237.000
338.614	123.287	237.000
339.158	47.131	238.000
339.277	46.193	238.000
339.302	47.260	238.000
102.754	198.031	239.000
101.644	197.500	239.000
102.454	197.244	239.000
102.711	198.528	239.000
134.274	233.181	240.000
133.919	234.775	240.000
134.949	233.038	240.000
133.641	233.527	240.000
283.860	100.404	241.000
280.739	100.443	241.000
404.810	100.249	242.000
404.756	101.827	242.000
404.945	102.795	242.000
405.777	103.901	242.000
405.910	104.264	242.000
404.140	105.749	242.000
403.868	105.747	242.000
404.595	106.253	242.000
405.634	105.932	242.000
403.500	107.201	242.000
402.327	106.752	242.000
401.514	106.753	242.000
401.645	107.675	242.000
401.500	107.458	242.000
401.698	107.123	242.000
301.545	270.476	243.000
300.611	270.682	243.000
300.703	271.258	243.000
364.679	277.590	244.000
364.018	278.409	244.000
363.062	278.230	244.000
362.494	278.405	244.000
363.120	277.269	244.000
363.082	276.999	244.000
363.324	278.193	244.000
364.472	278.184	244.000
465.453	289.399	245.000
464.859	289.100	245.000
464.673	288.244	245.000
463.609	287.028	245.000
313.623	187.074	246.000
313.445	187.278	246.000
345.026	179.604	247.000
345.290	178.642	247.000
276.211	116.194	248.000
278.834	116.385	248.000
280.182	117.334	248.000
279.809	118.474	248.000
279.231	117.500	248.000
278.786	119.438	248.000
299.679	161.557	249.000
299.297	160.362	249.000
341.893	250.961	250.000
341.838	251.088	250.000
341.962	251.129	250.000
341.702	251.177	250.000
341.745	250.871	250.000
341.812	251.061	250.000
341.507	251.349	250.000
341.690	251.164	250.000
341.730	250.783	250.000
341.703	251.136	250.000
341.866	251.709	250.000
341.792	251.342	250.000
341.750	251.132	250.000
320.412	148.360	251.000
319.374	147.364	251.000
321.930	146.166	251.000
321.680	144.517	251.000
322.709	142.640	251.000
265.810	93.187	252.000
265.609	91.645	252.000
266.889	92.370	252.000
281.308	100.684	253.000
280.245	101.878	253.000
576.253	200.739	254.000
575.753	200.339	254.000
598.202	191.494	255.000
599.479	191.218	255.000
146.157	291.346	256.000
146.538	289.852	256.000
159.426	195.012	257.000
160.448	194.214	257.000
174.451	276.143	258.000
174.727	275.682	258.000
346.503	180.054	259.000
346.492	178.817	259.000
403.003	174.707	260.000
403.462	173.727	260.000
402.502	174.362	260.000
251.317	65.211	261.000
253.257	64.702	261.000
276.734	71.124	262.000
277.926	70.192	262.000
35.167	143.857	263.000
35.858	145.118	263.000
117.248	219.883	264.000
117.025	219.899	264.000
117.243	220.538	264.000
116.594	220.512	264.000
241.389	242.344	265.000
241.628	241.811	265.000
241.744	241.241	265.000
173.625	182.188	266.000
174.080	182.083	266.000
175.404	181.858	266.000
173.559	181.039	266.000
171.892	181.573	266.000
396.649	158.887	267.000
395.054	159.590	267.000
392.868	158.441	267.000
391.716	159.471	267.000
209.795	163.489	268.000
208.869	165.342	268.000
326.401	195.954	269.000
326.635	196.508	269.000
327.930	197.816	269.000
328.440	197.579	269.000
329.250	197.273	269.000
328.499	196.982	269.000
408.387	237.644	270.000
408.103	237.513	270.000
408.960	238.007	270.000
408.873	237.376	270.000
407.957	237.768	270.000
409.227	237.088	270.000
409.744	235.534	270.000
301.067	269.287	271.000
300.740	270.920	271.000
301.591	270.017	271.000
301.650	271.186	271.000
300.485	270.988	271.000
302.155	271.145	271.000
302.027	273.134	271.000
443.090	275.669	272.000
443.279	275.832	272.000
442.663	275.570	272.000
296.348	156.088	273.000
295.001	155.292	273.000
295.099	155.565	273.000
294.667	155.640	273.000
323.691	141.735	274.000
320.813	141.046	274.000
321.132	140.959	274.000
321.296	141.135	274.000
287.672	110.558	275.000
286.510	109.534	275.000
285.525	107.150	275.000
284.703	108.511	275.000
284.257	110.002	275.000
284.318	110.616	275.000
371.290	269.232	276.000
371.104	268.410	276.000
370.738	268.778	276.000
463.044	119.568	277.000
462.860	119.707	277.000
155.896	206.089	278.000
157.794	206.046	278.000
258.348	137.450	279.000
259.161	136.305	279.000
257.525	136.956	279.000
131.307	274.823	280.000
131.430	273.644	280.000
131.336	271.898	280.000
130.012	271.874	280.000
131.447	271.478	280.000
130.716	271.464	280.000
129.631	271.879	280.000
129.040	271.305	280.000
129.428	270.925	280.000
201.161	275.175	281.000
199.687	276.324	281.000
199.411	278.634	281.000
198.770	280.220	281.000
198.951	281.256	281.000
198.765	280.686	281.000
226.679	166.367	282.000
227.153	166.183	282.000
227.066	164.832	282.000
227.299	163.798	282.000
226.695	164.536	282.000
225.971	166.427	282.000
225.581	165.683	282.000
226.304	165.589	282.000
227.006	165.322	282.000
228.017	165.161	282.000
228.206	164.845	282.000
228.204	163.733	282.000
388.686	228.187	283.000
390.357	228.626	283.000
391.878	228.796	283.000
251.567	64.103	284.000
253.323	66.169	284.000
254.558	66.549	284.000
254.562	66.431	284.000
255.724	66.294	284.000
255.163	66.948	284.000
255.853	66.158	284.000
256.156	65.782	284.000
258.043	66.262	284.000
339.177	104.694	285.000
338.451	107.042	285.000
336.359	106.542	285.000
337.071	107.037	285.000
172.546	181.168	286.000
173.381	181.261	286.000
172.865	181.544	286.000
206.291	161.072	287.000
205.668	161.231	287.000
207.736	161.436	287.000
282.355	40.788	288.000
281.877	40.515	288.000
370.465	268.353	289.000
370.696	267.440	289.000
370.761	267.835	289.000
370.599	268.447	289.000
370.807	268.312	289.000
370.917	268.206	289.000
296.086	156.502	290.000
295.410	156.978	290.000
294.614	156.884	290.000
294.679	157.260	290.000
294.609	157.574	290.000
296.227	159.126	290.000
374.743	169.670	291.000
375.478	170.048	291.000
372.578	170.515	291.000
372.124	169.895	291.000
483.482	166.279	292.000
483.721	166.641	292.000
484.000	168.286	292.000
482.250	169.114	292.000
481.886	170.728	292.000
479.530	168.551	292.000
337.079	48.108	293.000
337.296	47.494	293.000
337.538	46.319	293.000
180.323	153.477	294.000
183.552	153.690	294.000
401.460	106.624	295.000
402.288	106.885	295.000
402.044	107.565	295.000
402.274	106.735	295.000
402.239	106.608	295.000
402.645	106.426	295.000
402.736	106.740	295.000
403.324	105.637	295.000
404.958	107.071	295.000
406.398	107.094	295.000
38.318	145.534	296.000
38.666	146.081	296.000
309.177	315.141	297.000
307.915	315.500	297.000
309.895	314.150	297.000
312.337	314.679	297.000
312.282	315.261	297.000
311.957	315.305	297.000
308.936	314.367	297.000
341.613	251.198	298.000
341.362	250.938	298.000
340.706	250.997	298.000
341.412	251.174	298.000
341.427	251.233	298.000
341.052	250.980	298.000
341.651	251.553	298.000
341.296	251.613	298.000
209.682	161.638	299.000
207.549	160.899	299.000
456.359	106.689	300.000
455.284	106.636	300.000
158.220	204.486	301.000
158.066	206.407	301.000
157.626	207.381	301.000
157.426	208.069	301.000
156.100	208.442	301.000
155.455	208.052	301.000
155.863	206.791	301.000
156.323	207.994	301.000
156.212	207.319	301.000
157.761	208.198	301.000
158.061	207.792	301.000
156.720	208.880	301.000
156.067	209.056	301.000
158.038	209.895	301.000
157.995	209.345	301.000
336.447	46.322	302.000
335.848	46.644	302.000
336.698	46.643	302.000
337.293	46.415	302.000
336.408	46.431	302.000
337.584	45.395	302.000
338.154	43.915	302.000
339.179	44.746	302.000
339.650	45.626	302.000
339.148	45.782	302.000
157.240	211.000	303.000
156.748	209.672	303.000
156.482	210.063	303.000
157.121	210.896	303.000
122.825	181.600	304.000
121.569	182.182	304.000
199.006	278.646	305.000
200.085	277.218	305.000
199.259	277.719	305.000
198.765	278.392	305.000
198.305	277.788	305.000
198.776	277.064	305.000
305.210	273.727	306.000
303.257	274.288	306.000
301.914	277.108	306.000
389.984	163.148	307.000
390.624	164.341	307.000
391.461	163.401	307.000
390.820	161.744	307.000
59.225	333.051	308.000
61.311	332.868	308.000
61.729	331.516	308.000
61.943	331.684	308.000
60.371	331.211	308.000
60.357	333.494	308.000
59.994	334.695	308.000
214.293	141.945	309.000
215.192	146.051	309.000
523.496	297.865	310.000
525.313	298.230	310.000
525.602	297.942	310.000
256.956	139.066	311.000
255.732	138.121	311.000
475.674	220.682	312.000
476.227	219.146	312.000
474.559	218.385	312.000
474.972	217.159	312.000
473.914	217.553	312.000
474.527	219.015	312.000
474.157	219.329	312.000
475.033	219.185	312.000
475.194	219.667	312.000
474.890	219.143	312.000
473.531	218.350	312.000
464.827	203.317	313.000
464.493	203.041	313.000
246.131	292.686	314.000
247.299	292.269	314.000
245.152	289.887	314.000
246.218	289.790	314.000
171.116	182.790	315.000
170.710	183.332	315.000
370.523	269.078	316.000
370.714	268.399	316.000
409.752	237.353	317.000
410.456	237.533	317.000
409.898	235.997	317.000
209.231	160.609	318.000
208.903	162.143	318.000
211.371	163.568	318.000
210.804	164.683	318.000
209.710	164.961	318.000
209.780	164.059	318.000
209.587	163.184	318.000
402.005	188.155	319.000
402.067	187.062	319.000
402.763	187.174	319.000
242.948	154.039	320.000
242.185	151.741	320.000
242.340	153.389	320.000
244.233	154.729	320.000
241.312	155.561	320.000
243.484	155.113	320.000
245.141	155.037	320.000
298.339	155.069	321.000
298.217	155.534	321.000
297.935	154.122	321.000
337.518	101.532	322.000
338.107	102.115	322.000
338.773	104.056	322.000
113.459	317.065	323.000
114.161	317.594	323.000
115.212	318.059	323.000
114.691	317.879	323.000
115.169	319.808	323.000
116.081	320.169	323.000
301.058	64.082	324.000
301.547	64.799	324.000
178.270	274.945	325.000
178.590	276.746	325.000
180.593	277.944	325.000
178.868	278.161	325.000
199.800	278.537	326.000
199.538	278.650	326.000
246.741	287.641	327.000
247.096	288.448	327.000
247.548	288.101	327.000
247.434	288.113	327.000
247.338	287.073	327.000
299.455	278.285	328.000
300.476	278.516	328.000
301.309	277.888	328.000
301.830	275.868	328.000
479.929	168.493	329.000
478.208	171.171	329.000
478.169	169.228	329.000
480.240	168.804	329.000
479.924	168.887	329.000
479.258	170.242	329.000
476.462	170.952	329.000
233.014	272.467	330.000
233.905	272.897	330.000
195.841	150.570	331.000
195.984	149.764	331.000
195.521	147.982	331.000
195.439	149.690	331.000
525.278	243.285	332.000
523.624	243.335	332.000
358.893	65.712	333.000
359.878	66.018	333.000
361.107	64.504	333.000
362.388	63.863	333.000
58.572	333.212	334.000
57.517	331.667	334.000
58.537	331.630	334.000
57.434	331.823	334.000
57.754	334.120	334.000
60.307	333.369	334.000
58.505	333.661	334.000
302.617	66.422	335.000
303.734	64.644	335.000
302.821	64.497	335.000
303.037	64.488	335.000
304.300	64.626	335.000
305.597	64.932	335.000
199.642	235.550	336.000
200.741	236.096	336.000
389.317	211.998	337.000
389.563	211.780	337.000
388.822	210.988	337.000
390.133	210.658	337.000
388.354	210.984	337.000
387.587	211.040	337.000
399.478	140.798	338.000
399.201	141.687	338.000
400.326	140.083	338.000
490.404	134.512	339.000
489.117	135.279	339.000
164.086	263.722	340.000
161.543	265.408	340.000
161.842	264.865	340.000
162.190	264.806	340.000
333.305	246.993	341.000
334.383	248.244	341.000
334.402	248.648	341.000
334.269	247.800	341.000
334.627	248.794	341.000
261.625	65.950	342.000
259.449	67.594	342.000
259.097	63.123	342.000
259.507	63.861	342.000
259.489	62.302	342.000
385.835	166.246	343.000
386.193	166.542	343.000
403.979	107.968	344.000
404.656	108.872	344.000
404.463	110.715	344.000
404.578	111.347	344.000
404.526	112.218	344.000
403.540	111.897	344.000
404.353	112.408	344.000
405.084	110.806	344.000
407.807	111.170	344.000
408.141	110.994	344.000
474.734	218.157	345.000
476.075	217.598	345.000
477.527	215.916	345.000
478.890	215.262	345.000
121.693	183.283	346.000
121.614	183.735	346.000
413.844	255.128	347.000
412.820	255.556	347.000
384.144	168.719	348.000
385.972	170.946	348.000
385.719	171.717	348.000
383.334	171.619	348.000
173.804	180.611	349.000
173.345	181.490	349.000
173.167	181.568	349.000
465.008	204.265	350.000
464.070	204.665	350.000
398.625	75.654	351.000
398.174	76.283	351.000
399.042	76.333	351.000
109.971	320.832	352.000
112.250	321.611	352.000
386.692	209.404	353.000
386.853	209.826	353.000
387.497	210.188	353.000
389.805	154.302	354.000
391.178	155.120	354.000
389.893	155.086	354.000
121.476	182.857	355.000
121.683	182.959	355.000
528.546	298.647	356.000
529.737	297.974	356.000
440.611	248.733	357.000
440.793	246.453	357.000
441.556	245.162	357.000
441.593	244.618	357.000
54.276	330.648	358.000
53.058	332.479	358.000
51.888	330.455	358.000
49.297	330.839	358.000
49.578	332.580	358.000
49.026	331.068	358.000
49.003	331.518	358.000
49.943	332.262	358.000
49.169	333.411	358.000
48.292	332.981	358.000
335.138	247.034	359.000
336.050	248.083	359.000
336.426	249.954	359.000
333.662	248.767	359.000
334.847	249.788	359.000
334.254	249.760	359.000
334.378	251.479	359.000
212.369	164.048	360.000
211.440	163.836	360.000
208.105	163.398	360.000
206.489	163.660	360.000
215.092	219.759	361.000
215.070	219.776	361.000
398.158	76.797	362.000
397.153	78.515	362.000
396.535	78.283	362.000
395.380	78.805	362.000
388.712	211.292	363.000
389.810	210.840	363.000
422.622	127.620	364.000
422.497	128.617	364.000
407.308	110.220	365.000
408.127	110.310	365.000
214.657	218.794	366.000
213.135	219.264	366.000
212.984	217.843	366.000
213.475	216.591	366.000
530.818	300.498	367.000
532.415	301.088	367.000
530.460	300.412	367.000
135.924	238.392	368.000
135.584	242.326	368.000
207.304	163.440	369.000
207.913	163.421	369.000
209.561	164.803	369.000
208.749	166.369	369.000
183.983	145.854	370.000
183.987	145.944	370.000
297.454	108.055	371.000
296.665	106.548	371.000
296.729	104.852	371.000
296.223	106.153	371.000
344.282	271.121	372.000
343.594	271.584	372.000
391.579	212.597	373.000
392.225	214.665	373.000
405.486	142.162	374.000
404.904	142.577	374.000
404.462	141.341	374.000
484.400	132.246	375.000
484.581	131.326	375.000
158.815	205.908	376.000
158.207	206.572	376.000
267.279	250.803	377.000
266.788	250.531	377.000
265.087	251.767	377.000
263.598	253.140	377.000
262.715	254.203	377.000
263.128	255.032	377.000
262.446	254.863	377.000
262.026	255.076	377.000
261.534	255.273	377.000
262.592	256.138	377.000
262.844	257.277	377.000
263.424	257.238	377.000
263.946	256.649	377.000
265.195	256.783	377.000
263.361	258.491	377.000
262.174	258.030	377.000
261.729	257.560	377.000
261.568	257.073	377.000
261.903	257.851	377.000
262.793	258.560	377.000
264.018	259.116	377.000
264.802	258.337	377.000
264.429	259.296	377.000
262.625	259.942	377.000
262.945	259.450	377.000
263.017	260.495	377.000
264.773	261.422	377.000
265.240	262.375	377.000
265.072	262.477	377.000
264.989	262.698	377.000
265.108	262.603	377.000
265.130	262.767	377.000
264.822	262.760	377.000
265.033	262.543	377.000
265.210	262.275	377.000
265.160	262.475	377.000
264.886	262.769	377.000
265.057	262.829	377.000
264.863	262.463	377.000
265.066	262.790	377.000
264.879	262.854	377.000
264.911	262.644	377.000
265.030	262.189	377.000
265.029	262.648	377.000
263.651	262.438	377.000
263.204	263.082	377.000
263.123	263.044	377.000
263.486	262.403	377.000
262.904	261.647	377.000
262.473	261.679	377.000
262.072	261.943	377.000
261.197	261.318	377.000
262.905	261.036	377.000
335.703	249.940	378.000
336.208	247.423	378.000
337.166	246.608	378.000
337.386	247.514	378.000
337.617	246.352	378.000
335.427	245.536	378.000
335.010	246.695	378.000
337.169	249.598	378.000
262.210	217.117	379.000
262.539	218.264	379.000
263.801	218.646	379.000
264.275	218.304	379.000
263.785	219.348	379.000
263.089	219.184	379.000
296.207	218.453	380.000
296.299	218.804	380.000
296.083	218.552	380.000
295.680	218.694	380.000
295.629	218.899	380.000
525.663	240.175	381.000
526.985	237.803	381.000
526.339	236.689	381.000
403.891	155.370	382.000
404.029	154.910	382.000
405.040	154.501	382.000
404.662	154.959	382.000
496.502	200.353	383.000
498.307	198.835	383.000
498.615	197.102	383.000
500.022	195.346	383.000
307.781	158.769	384.000
308.182	159.407	384.000
309.794	160.048	384.000
310.711	159.414	384.000
530.308	300.227	385.000
530.597	298.723	385.000
528.263	300.031	385.000
211.986	166.202	386.000
212.910	165.967	386.000
570.748	276.146	387.000
571.287	275.557	387.000
478.425	216.602	388.000
477.144	218.218	388.000
477.862	218.365	388.000
395.141	215.414	389.000
395.748	215.614	389.000
395.161	215.507	389.000
393.936	215.893	389.000
393.754	215.161	389.000
40.543	336.684	390.000
39.917	337.283	390.000
37.862	337.030	390.000
39.554	337.040	390.000
37.778	339.663	390.000
37.682	342.838	390.000
38.151	341.484	390.000
211.077	167.674	391.000
212.383	166.554	391.000
182.726	148.578	392.000
182.914	148.106	392.000
182.177	148.260	392.000
478.848	234.612	393.000
477.552	234.125	393.000
216.055	218.087	394.000
215.248	216.907	394.000
216.317	217.767	394.000
336.856	246.630	395.000
336.024	246.168	395.000
337.648	247.506	395.000
336.532	250.133	395.000
337.593	246.941	395.000
335.900	245.516	395.000
335.832	246.524	395.000
291.364	110.047	396.000
291.475	109.930	396.000
292.328	108.981	396.000
155.737	367.352	397.000
156.351	365.844	397.000
156.423	365.273	397.000
474.119	218.688	398.000
474.560	219.184	398.000
476.899	219.659	398.000
475.781	218.406	398.000
475.754	218.182	398.000
476.566	218.580	398.000
482.585	130.835	399.000
483.581	129.735	399.000
484.771	129.575	399.000
458.128	284.657	400.000
458.076	283.835	400.000
497.716	194.241	401.000
498.489	195.392	401.000
119.390	183.959	402.000
119.516	183.954	402.000
120.365	181.560	402.000
348.477	276.746	403.000
349.394	275.737	403.000
349.756	275.019	403.000
406.244	160.532	404.000
406.104	159.734	404.000
115.333	299.048	405.000
114.211	299.156	405.000
158.362	209.276	406.000
160.555	209.422	406.000
162.451	208.239	406.000
216.283	218.289	407.000
215.320	218.175	407.000
154.721	259.502	408.000
155.150	259.224	408.000
290.431	112.268	409.000
289.193	111.648	409.000
288.217	112.224	409.000
287.248	111.853	409.000
285.440	113.909	409.000
375.062	271.614	410.000
374.993	270.919	410.000
375.617	270.109	410.000
375.145	269.312	410.000
375.756	270.078	410.000
376.741	269.054	410.000
377.383	267.873	410.000
377.476	267.590	410.000
377.449	267.756	410.000
377.618	268.002	410.000
377.648	266.688	410.000
378.178	267.762	410.000
378.310	268.898	410.000
379.242	268.995	410.000
379.925	268.273	410.000
380.018	267.830	410.000
379.960	268.702	410.000
380.619	269.514	410.000
380.142	271.062	410.000
378.047	270.589	410.000
376.890	269.164	410.000
377.065	268.758	410.000
377.064	269.050	410.000
377.105	268.579	410.000
375.850	267.895	410.000
375.317	268.554	410.000
375.899	270.270	410.000
374.165	271.597	410.000
446.446	147.843	411.000
443.190	147.143	411.000
350.141	276.176	412.000
350.558	275.482	412.000
351.552	275.353	412.000
95.620	449.904	413.000
95.789	449.252	413.000
96.751	447.411	413.000
97.287	447.795	413.000
97.280	448.139	413.000
154.754	368.203	414.000
155.613	368.804	414.000
155.993	369.905	414.000
156.265	371.258	414.000
156.458	371.451	414.000
157.298	372.157	414.000
157.835	371.773	414.000
155.206	259.794	415.000
154.125	260.444	415.000
153.960	260.570	415.000
154.079	260.060	415.000
335.704	243.798	416.000
333.473	244.450	416.000
333.936	245.231	416.000
525.650	299.048	417.000
525.524	298.708	417.000
525.207	299.598	417.000
120.570	180.724	418.000
119.759	181.962	418.000
231.356	204.383	419.000
231.956	203.479	419.000
231.336	204.695	419.000
360.682	200.641	420.000
361.187	200.971	420.000
476.943	220.124	421.000
476.290	217.272	421.000
476.033	216.358	421.000
479.006	216.727	421.000
477.931	215.882	421.000
480.232	216.649	421.000
478.569	215.260	421.000
478.196	216.118	421.000
479.866	215.649	421.000
479.943	215.982	421.000
478.987	217.461	421.000
479.759	217.935	421.000
442.256	148.812	422.000
442.950	148.025	422.000
269.606	206.550	423.000
268.906	207.072	423.000
203.784	165.905	424.000
203.048	165.936	424.000
216.110	218.031	425.000
214.278	218.211	425.000
360.482	199.877	426.000
361.087	199.699	426.000
499.071	226.031	427.000
497.847	225.190	427.000
395.117	156.759	428.000
395.700	155.882	428.000
207.923	165.781	429.000
208.902	165.267	429.000
211.248	164.687	429.000
212.857	166.104	429.000
212.872	165.919	429.000
212.966	166.218	429.000
212.308	166.800	429.000
213.414	167.420	429.000
211.471	167.691	429.000
211.041	167.244	429.000
212.442	166.705	429.000
211.662	166.622	429.000
212.285	166.604	429.000
213.239	164.731	429.000
212.668	164.981	429.000
213.096	165.039	429.000
212.533	164.758	429.000
212.473	165.137	429.000
211.713	165.464	429.000
411.131	157.497	430.000
409.754	156.231	430.000
442.196	148.631	431.000
442.687	147.023	431.000
97.750	448.475	432.000
96.685	449.301	432.000
153.321	257.280	433.000
153.426	256.871	433.000
153.281	257.977	433.000
152.445	257.248	433.000
152.231	257.823	433.000
151.394	257.854	433.000
152.559	257.455	433.000
153.011	258.517	433.000
205.894	101.426	434.000
208.502	102.993	434.000
487.039	239.186	435.000
487.822	239.422	435.000
419.227	130.643	436.000
419.161	130.938	436.000
419.348	129.646	436.000
419.520	130.458	436.000
422.026	129.450	436.000
420.997	130.828	436.000
422.560	129.930	436.000
422.317	129.314	436.000
309.406	265.363	437.000
310.645	265.634	437.000
336.706	252.142	438.000
336.582	251.277	438.000
337.551	250.789	438.000
268.294	205.857	439.000
268.841	207.902	439.000
267.908	208.712	439.000
267.123	209.156	439.000
266.675	208.903	439.000
266.103	209.086	439.000
266.168	208.417	439.000
266.272	209.326	439.000
267.435	209.493	439.000
486.421	285.148	440.000
487.111	284.896	440.000
362.112	201.730	441.000
361.474	202.351	441.000
360.154	202.625	441.000
394.917	216.022	442.000
395.283	216.082	442.000
395.577	214.876	442.000
395.798	215.347	442.000
360.071	172.437	443.000
357.955	173.297	443.000
357.403	173.889	443.000
410.655	156.720	444.000
411.004	156.279	444.000
158.953	291.118	445.000
158.587	290.296	445.000
157.349	290.991	445.000
265.363	263.283	446.000
264.201	264.268	446.000
265.050	265.871	446.000
265.551	266.287	446.000
265.560	264.924	446.000
266.047	265.657	446.000
266.212	265.602	446.000
265.743	265.090	446.000
264.971	265.051	446.000
209.164	103.213	447.000
209.096	104.703	447.000
209.875	105.583	447.000
283.569	108.001	448.000
284.342	107.264	448.000
285.849	105.789	448.000
287.102	105.605	448.000
289.527	105.867	448.000
575.399	171.385	449.000
577.971	175.658	449.000
578.336	175.819	449.000
158.666	370.430	450.000
158.334	370.340	450.000
256.827	294.360	451.000
257.486	294.417	451.000
266.336	253.601	452.000
266.656	254.277	452.000
267.422	252.066	452.000
266.566	252.726	452.000
265.615	253.970	452.000
266.373	254.028	452.000
266.481	253.354	452.000
503.230	195.315	453.000
503.317	194.006	453.000
334.333	196.907	454.000
334.704	197.190	454.000
335.642	197.443	454.000
311.843	151.666	455.000
310.515	150.242	455.000
253.259	276.431	456.000
253.799	277.314	456.000
254.905	275.232	456.000
194.885	212.345	457.000
194.684	211.620	457.000
431.570	272.132	458.000
431.382	270.952	458.000
431.406	273.415	458.000
220.645	144.369	459.000
222.274	143.709	459.000
221.402	142.484	459.000
486.228	283.981	460.000
485.413	282.629	460.000
242.280	274.367	461.000
238.587	273.015	461.000
236.443	272.490	461.000
235.273	273.133	461.000
237.824	271.460	461.000
238.975	269.019	461.000
238.069	270.375	461.000
239.972	268.202	461.000
240.604	265.587	461.000
207.806	103.063	462.000
208.665	102.271	462.000
230.608	114.227	463.000
230.467	113.247	463.000
410.250	154.536	464.000
410.437	153.073	464.000
408.743	152.382	464.000
408.227	152.264	464.000
408.524	154.068	464.000
409.646	152.285	464.000
407.979	245.559	465.000
408.064	243.940	465.000
406.020	244.500	465.000
407.654	244.237	465.000
408.770	244.422	465.000
406.178	248.176	465.000
405.695	247.996	465.000
406.293	248.008	465.000
408.036	247.853	465.000
407.601	247.753	465.000
406.400	248.333	465.000
271.587	155.630	466.000
271.354	155.250	466.000
309.880	153.120	467.000
310.285	156.325	467.000
424.756	129.919	468.000
423.146	125.636	468.000
424.586	124.360	468.000
257.268	272.247	469.000
256.581	272.815	469.000
257.194	273.632	469.000
435.049	278.165	470.000
434.438	279.932	470.000
433.935	281.967	470.000
435.001	282.869	470.000
434.157	281.361	470.000
433.191	281.706	470.000
[truncated: 14,024 more rows]
