# Supplementary material for: The transpeptidase PBP2 governs initial localization and activity of the major cell-wall synthesis machinery in E. coli
Source: eLife. 2020 Feb 20;9:e50629. doi: 10.7554/eLife.50629 (PMC7089770; doi:10.7554/eLife.50629)
Supplement: Source data 1. [file elife-50629-data1.zip › data/slow/GFP/AV127-slow_1.txt]

X Y ID
25.687	222.593	1.000
25.694	222.605	1.000
25.303	222.842	1.000
24.458	222.679	1.000
24.607	223.044	1.000
25.495	223.224	1.000
385.974	381.757	2.000
385.976	381.726	2.000
385.269	381.338	2.000
385.523	381.372	2.000
384.701	381.278	2.000
384.219	381.110	2.000
258.985	266.881	3.000
259.011	267.104	3.000
260.024	266.770	3.000
260.036	266.810	3.000
260.067	266.560	3.000
260.277	266.943	3.000
25.270	223.303	4.000
26.198	222.392	4.000
25.951	223.135	4.000
26.346	222.917	4.000
26.415	222.421	4.000
25.921	222.551	4.000
25.812	222.878	4.000
25.164	222.883	4.000
24.719	223.202	4.000
65.378	234.547	5.000
66.451	235.598	5.000
66.866	235.762	5.000
67.043	235.817	5.000
67.509	236.372	5.000
67.749	237.312	5.000
67.808	237.491	5.000
68.316	237.799	5.000
80.459	245.400	6.000
81.891	245.799	6.000
81.589	245.480	6.000
80.308	244.731	6.000
81.411	244.550	6.000
81.309	244.122	6.000
81.826	244.031	6.000
81.634	244.137	6.000
81.489	244.309	6.000
202.618	400.683	7.000
203.519	400.269	7.000
203.665	400.286	7.000
203.669	400.092	7.000
203.895	400.185	7.000
203.723	400.339	7.000
226.687	90.691	8.000
227.459	89.777	8.000
227.037	89.624	8.000
227.071	89.720	8.000
227.472	89.789	8.000
234.448	309.786	9.000
235.959	309.999	9.000
235.170	310.029	9.000
236.081	309.656	9.000
235.751	310.032	9.000
235.623	310.191	9.000
234.860	310.444	9.000
250.413	344.678	10.000
250.791	345.135	10.000
250.426	345.578	10.000
249.891	345.995	10.000
250.563	346.138	10.000
250.699	346.514	10.000
250.943	346.952	10.000
251.316	347.557	10.000
251.089	348.524	10.000
251.388	348.954	10.000
275.171	131.447	11.000
276.856	131.336	11.000
277.119	131.885	11.000
277.792	132.062	11.000
278.525	132.698	11.000
279.332	132.672	11.000
279.738	133.506	11.000
339.430	290.411	12.000
339.969	290.824	12.000
340.164	291.897	12.000
341.227	292.344	12.000
341.481	293.182	12.000
396.128	374.158	13.000
397.675	373.976	13.000
397.263	374.093	13.000
397.181	373.899	13.000
397.426	374.214	13.000
397.081	374.371	13.000
471.309	433.854	14.000
471.237	434.020	14.000
471.290	434.678	14.000
470.638	435.052	14.000
470.709	436.203	14.000
498.386	309.266	15.000
498.200	309.063	15.000
497.978	310.148	15.000
497.264	309.850	15.000
499.269	310.381	15.000
497.822	310.137	15.000
90.350	89.918	16.000
90.514	89.926	16.000
90.976	89.487	16.000
90.933	89.433	16.000
91.789	88.977	16.000
91.048	89.307	16.000
91.185	88.600	16.000
90.414	89.067	16.000
90.453	88.565	16.000
90.387	88.078	16.000
90.969	87.658	16.000
184.321	372.243	17.000
184.258	372.108	17.000
184.710	372.312	17.000
185.280	372.463	17.000
185.311	372.451	17.000
185.031	372.561	17.000
211.668	318.740	18.000
211.986	318.467	18.000
212.497	317.371	18.000
212.675	317.279	18.000
213.089	316.322	18.000
231.049	341.214	19.000
232.467	342.066	19.000
231.382	342.485	19.000
231.783	343.203	19.000
232.476	343.334	19.000
232.196	344.619	19.000
232.988	344.740	19.000
267.071	354.674	20.000
266.689	354.221	20.000
267.077	354.032	20.000
266.949	353.610	20.000
266.714	353.072	20.000
266.535	352.339	20.000
266.539	351.653	20.000
266.699	351.690	20.000
296.323	171.717	21.000
296.017	172.221	21.000
296.203	171.859	21.000
296.318	172.039	21.000
296.295	170.530	21.000
305.787	364.779	22.000
305.304	365.686	22.000
304.839	366.310	22.000
304.663	366.842	22.000
304.362	367.386	22.000
357.738	485.454	23.000
359.025	486.083	23.000
358.811	486.842	23.000
359.348	486.874	23.000
358.945	487.097	23.000
362.897	352.991	24.000
362.594	353.941	24.000
363.122	354.139	24.000
363.779	354.920	24.000
363.966	355.762	24.000
363.895	356.966	24.000
364.099	358.068	24.000
363.412	358.989	24.000
386.764	361.738	25.000
386.726	361.932	25.000
387.039	362.663	25.000
387.252	363.041	25.000
387.508	363.753	25.000
387.979	364.255	25.000
387.932	364.848	25.000
387.828	365.976	25.000
387.916	366.843	25.000
413.947	378.490	26.000
413.640	379.114	26.000
413.937	380.164	26.000
414.397	380.911	26.000
414.371	381.995	26.000
472.524	405.236	27.000
472.494	405.819	27.000
471.922	406.071	27.000
471.793	406.560	27.000
472.070	406.598	27.000
472.179	407.184	27.000
471.990	407.664	27.000
240.933	178.450	28.000
241.127	178.018	28.000
241.622	177.411	28.000
242.172	176.801	28.000
242.548	176.691	28.000
249.920	165.393	29.000
249.277	165.273	29.000
248.697	165.538	29.000
247.951	166.225	29.000
246.860	166.304	29.000
254.479	46.082	30.000
255.064	45.864	30.000
255.110	45.910	30.000
254.902	45.213	30.000
255.056	44.486	30.000
255.269	44.011	30.000
255.243	43.410	30.000
306.052	192.266	31.000
305.509	191.796	31.000
305.418	192.223	31.000
305.402	192.777	31.000
304.943	191.891	31.000
304.175	192.188	31.000
303.917	193.126	31.000
327.486	137.560	32.000
327.976	136.919	32.000
330.468	136.713	32.000
328.914	135.778	32.000
329.332	135.314	32.000
329.503	135.354	32.000
329.280	135.226	32.000
328.837	135.677	32.000
385.594	205.146	33.000
385.447	204.772	33.000
384.430	205.163	33.000
384.893	205.748	33.000
385.218	206.069	33.000
412.911	153.495	34.000
413.171	153.057	34.000
413.827	153.870	34.000
413.827	152.310	34.000
414.107	151.962	34.000
414.729	152.066	34.000
218.340	218.863	35.000
218.314	219.553	35.000
218.727	220.481	35.000
217.809	220.291	35.000
218.480	221.134	35.000
358.697	369.048	36.000
358.999	369.559	36.000
359.263	370.100	36.000
359.009	370.758	36.000
359.143	370.724	36.000
358.756	369.854	36.000
359.730	369.123	36.000
381.290	363.688	37.000
381.559	364.332	37.000
382.083	364.987	37.000
381.385	366.133	37.000
381.704	366.917	37.000
196.511	384.925	38.000
196.133	384.569	38.000
195.813	384.351	38.000
196.925	383.753	38.000
196.376	383.622	38.000
196.689	383.196	38.000
196.879	382.688	38.000
197.541	382.588	38.000
360.383	238.984	39.000
360.326	239.397	39.000
359.411	238.393	39.000
359.328	238.352	39.000
358.573	238.138	39.000
358.111	238.587	39.000
358.052	238.754	39.000
358.195	237.995	39.000
139.162	217.896	40.000
139.058	217.392	40.000
139.086	217.136	40.000
138.499	217.334	40.000
138.719	217.129	40.000
138.521	216.987	40.000
138.246	217.014	40.000
138.410	216.546	40.000
138.546	215.652	40.000
292.199	145.419	41.000
291.552	145.846	41.000
291.564	146.145	41.000
291.616	146.120	41.000
291.281	147.389	41.000
361.960	314.881	42.000
361.681	315.281	42.000
362.284	315.552	42.000
363.118	316.710	42.000
362.991	316.680	42.000
367.456	299.366	43.000
367.871	299.107	43.000
368.175	299.197	43.000
368.163	299.488	43.000
368.190	298.866	43.000
368.529	299.653	43.000
476.057	309.906	44.000
475.962	309.965	44.000
475.615	310.619	44.000
475.325	311.238	44.000
475.378	311.354	44.000
475.499	311.506	44.000
84.459	300.428	45.000
84.571	300.682	45.000
84.729	301.582	45.000
84.627	302.266	45.000
84.433	302.659	45.000
95.135	265.374	46.000
97.260	266.567	46.000
97.617	266.333	46.000
97.860	265.377	46.000
97.379	265.149	46.000
444.378	350.174	47.000
444.295	349.489	47.000
443.729	349.014	47.000
443.443	348.267	47.000
442.852	347.053	47.000
449.266	452.389	48.000
449.444	452.467	48.000
449.806	453.553	48.000
450.175	452.590	48.000
449.420	453.949	48.000
77.483	316.571	49.000
77.815	317.513	49.000
76.877	317.243	49.000
75.789	317.221	49.000
75.581	317.621	49.000
296.678	282.175	50.000
295.353	282.188	50.000
295.862	282.538	50.000
295.208	282.662	50.000
294.537	282.375	50.000
294.712	283.309	50.000
399.189	199.686	51.000
398.715	201.165	51.000
398.014	201.795	51.000
397.151	202.183	51.000
396.467	202.591	51.000
503.405	460.165	52.000
503.072	460.612	52.000
502.901	460.379	52.000
502.999	459.806	52.000
503.008	459.989	52.000
503.342	460.286	52.000
503.545	460.307	52.000
503.317	459.830	52.000
155.909	351.355	53.000
155.855	351.481	53.000
156.056	351.457	53.000
156.287	351.266	53.000
156.495	351.155	53.000
156.501	351.363	53.000
210.229	394.756	54.000
209.582	393.944	54.000
209.877	393.470	54.000
209.825	393.045	54.000
209.756	392.429	54.000
209.284	392.154	54.000
234.821	310.608	55.000
234.758	310.727	55.000
234.657	310.857	55.000
234.961	310.579	55.000
234.773	310.829	55.000
234.963	311.177	55.000
343.516	339.747	56.000
343.339	340.211	56.000
343.356	340.338	56.000
343.287	341.115	56.000
343.387	341.016	56.000
385.883	434.397	57.000
385.379	434.749	57.000
385.136	435.213	57.000
385.352	435.278	57.000
386.164	434.216	57.000
491.288	447.561	58.000
491.049	448.172	58.000
491.014	448.352	58.000
491.275	449.050	58.000
491.261	449.222	58.000
491.727	450.064	58.000
491.390	450.671	58.000
104.108	345.653	59.000
104.485	345.627	59.000
104.238	345.889	59.000
103.636	346.287	59.000
104.319	345.723	59.000
104.469	344.984	59.000
234.122	280.061	60.000
233.902	280.458	60.000
233.653	279.971	60.000
233.965	279.996	60.000
233.777	280.187	60.000
244.322	386.304	61.000
243.892	386.731	61.000
243.627	387.408	61.000
242.856	387.715	61.000
242.333	387.545	61.000
362.769	472.445	62.000
362.736	471.598	62.000
362.551	470.868	62.000
362.805	470.386	62.000
362.726	469.916	62.000
362.076	468.446	62.000
402.161	246.843	63.000
401.923	246.698	63.000
401.941	247.120	63.000
401.717	246.513	63.000
401.855	246.683	63.000
401.503	246.699	63.000
211.908	131.950	64.000
212.602	132.289	64.000
212.349	132.808	64.000
212.567	132.809	64.000
212.603	132.609	64.000
239.784	400.635	65.000
240.947	400.732	65.000
241.486	400.417	65.000
241.706	400.247	65.000
242.468	399.305	65.000
262.098	139.016	66.000
262.020	139.031	66.000
261.431	139.162	66.000
260.947	139.506	66.000
260.268	139.400	66.000
280.488	438.073	67.000
280.554	437.551	67.000
280.467	437.788	67.000
279.895	437.374	67.000
279.562	436.820	67.000
285.397	421.196	68.000
284.940	422.049	68.000
284.752	421.340	68.000
283.739	420.933	68.000
283.440	420.589	68.000
375.907	438.669	69.000
375.764	439.053	69.000
376.130	438.903	69.000
376.019	439.445	69.000
375.819	439.527	69.000
376.180	439.741	69.000
430.001	297.173	70.000
429.500	297.673	70.000
430.278	297.859	70.000
429.036	297.990	70.000
429.073	297.825	70.000
251.909	356.771	71.000
251.859	357.811	71.000
252.168	357.632	71.000
252.252	358.428	71.000
253.081	358.893	71.000
253.121	359.653	71.000
253.127	359.136	71.000
252.512	361.134	71.000
326.743	185.775	72.000
327.301	184.560	72.000
327.491	185.207	72.000
326.430	185.646	72.000
326.369	184.739	72.000
326.938	184.703	72.000
480.413	349.668	73.000
480.159	349.738	73.000
479.846	349.909	73.000
478.972	350.279	73.000
479.138	350.591	73.000
478.893	350.768	73.000
434.636	417.531	74.000
434.337	418.063	74.000
434.698	418.200	74.000
435.030	418.377	74.000
435.664	418.553	74.000
436.323	418.253	74.000
135.404	205.707	75.000
136.486	205.241	75.000
136.326	205.223	75.000
136.227	205.203	75.000
136.083	205.175	75.000
136.158	205.681	75.000
142.924	281.686	76.000
142.386	281.603	76.000
142.681	281.192	76.000
142.542	281.062	76.000
142.221	280.928	76.000
142.182	280.903	76.000
142.355	280.892	76.000
189.611	314.810	77.000
189.529	314.119	77.000
189.327	313.990	77.000
189.144	313.888	77.000
188.970	314.132	77.000
189.194	314.230	77.000
189.930	314.283	77.000
329.256	135.699	78.000
329.418	135.511	78.000
329.221	135.389	78.000
329.405	134.965	78.000
329.031	135.295	78.000
328.983	135.231	78.000
340.508	201.308	79.000
341.435	202.230	79.000
341.391	201.794	79.000
341.856	200.160	79.000
341.835	199.823	79.000
342.795	199.566	79.000
232.371	123.153	80.000
232.613	123.521	80.000
232.293	123.489	80.000
232.667	123.101	80.000
233.240	123.313	80.000
246.786	146.974	81.000
246.861	148.049	81.000
246.395	148.744	81.000
246.390	149.102	81.000
246.732	149.227	81.000
247.656	148.791	81.000
333.667	226.540	82.000
333.881	226.532	82.000
333.673	226.242	82.000
333.249	226.000	82.000
333.224	226.425	82.000
333.663	226.175	82.000
385.872	433.978	83.000
386.250	433.811	83.000
385.701	433.469	83.000
385.853	433.058	83.000
385.353	433.010	83.000
189.757	422.159	84.000
188.531	422.566	84.000
188.396	422.630	84.000
187.941	422.797	84.000
187.692	422.739	84.000
187.561	422.639	84.000
187.434	422.867	84.000
230.000	373.413	85.000
230.245	372.742	85.000
230.288	372.715	85.000
230.787	372.395	85.000
231.326	372.331	85.000
232.094	372.424	85.000
232.475	372.886	85.000
303.479	368.196	86.000
303.970	367.723	86.000
304.222	367.229	86.000
304.953	367.014	86.000
305.819	366.190	86.000
249.982	245.133	87.000
249.759	244.621	87.000
250.472	245.229	87.000
251.150	244.580	87.000
251.062	244.121	87.000
390.789	472.827	88.000
390.890	473.293	88.000
391.918	473.866	88.000
391.678	474.040	88.000
391.213	474.229	88.000
391.381	474.738	88.000
390.629	475.536	88.000
425.504	298.204	89.000
424.546	298.879	89.000
424.774	298.794	89.000
424.684	299.467	89.000
424.866	298.587	89.000
113.601	351.055	90.000
114.057	350.727	90.000
114.529	350.109	90.000
114.828	349.729	90.000
115.426	349.614	90.000
285.659	400.122	91.000
285.187	399.855	91.000
284.791	399.392	91.000
284.923	399.268	91.000
283.445	399.027	91.000
477.171	311.427	92.000
477.186	312.693	92.000
477.421	313.018	92.000
477.859	312.399	92.000
478.039	311.821	92.000
478.455	311.696	92.000
478.610	311.944	92.000
478.409	312.046	92.000
478.462	312.445	92.000
218.608	116.747	93.000
217.756	116.264	93.000
217.365	115.248	93.000
217.224	115.270	93.000
216.640	114.665	93.000
216.167	114.178	93.000
215.622	113.505	93.000
268.682	126.266	94.000
268.508	125.845	94.000
268.147	125.623	94.000
267.170	125.329	94.000
266.285	124.834	94.000
266.262	125.016	94.000
265.889	124.833	94.000
266.458	124.620	94.000
265.747	124.813	94.000
264.948	124.629	94.000
265.288	124.096	94.000
391.288	360.592	95.000
390.758	359.701	95.000
390.775	359.879	95.000
391.220	360.268	95.000
391.188	361.388	95.000
391.010	361.783	95.000
391.385	361.789	95.000
391.551	362.895	95.000
391.334	363.405	95.000
150.963	420.237	96.000
150.565	420.734	96.000
150.299	420.188	96.000
150.057	421.011	96.000
149.743	421.494	96.000
157.627	266.841	97.000
157.895	267.028	97.000
157.687	266.324	97.000
157.365	265.779	97.000
157.208	265.609	97.000
157.354	266.011	97.000
292.117	200.329	98.000
293.071	200.111	98.000
293.935	200.684	98.000
294.793	200.747	98.000
295.396	200.796	98.000
481.747	410.483	99.000
481.105	411.068	99.000
481.349	410.933	99.000
481.442	411.110	99.000
482.208	411.650	99.000
367.382	395.116	100.000
367.065	394.513	100.000
366.830	393.824	100.000
366.581	393.821	100.000
366.213	393.121	100.000
366.067	392.341	100.000
110.961	239.307	101.000
111.228	238.506	101.000
111.739	238.537	101.000
112.456	238.328	101.000
112.445	237.460	101.000
115.380	207.114	102.000
115.879	207.508	102.000
115.742	208.046	102.000
116.004	208.541	102.000
116.107	209.098	102.000
115.857	208.997	102.000
188.979	313.107	103.000
190.321	314.241	103.000
190.453	312.967	103.000
190.197	314.083	103.000
191.282	314.542	103.000
289.133	344.007	104.000
289.272	343.009	104.000
287.939	343.428	104.000
287.369	342.843	104.000
287.021	342.867	104.000
200.326	16.207	105.000
200.220	17.389	105.000
199.718	18.263	105.000
199.670	18.601	105.000
198.785	19.506	105.000
241.237	179.239	106.000
241.997	179.109	106.000
242.726	178.722	106.000
243.019	178.799	106.000
243.133	178.221	106.000
244.838	404.547	107.000
244.372	405.766	107.000
243.394	406.028	107.000
242.770	406.618	107.000
242.806	406.952	107.000
361.640	347.292	108.000
361.169	346.344	108.000
361.319	345.741	108.000
360.728	345.215	108.000
360.266	344.464	108.000
359.645	343.744	108.000
359.047	342.620	108.000
483.138	382.012	109.000
482.963	382.637	109.000
482.003	383.350	109.000
482.268	383.286	109.000
482.743	382.780	109.000
482.607	382.431	109.000
483.067	382.740	109.000
273.461	415.034	110.000
273.887	415.003	110.000
273.268	414.732	110.000
272.164	413.933	110.000
272.782	413.021	110.000
271.721	413.447	110.000
272.350	413.711	110.000
271.130	414.834	110.000
361.832	314.839	111.000
362.358	315.269	111.000
362.489	315.549	111.000
363.032	316.063	111.000
363.265	316.436	111.000
363.204	316.271	111.000
362.929	315.767	111.000
371.916	343.280	112.000
371.274	342.726	112.000
370.652	342.202	112.000
370.809	341.656	112.000
370.543	341.058	112.000
369.869	340.101	112.000
369.813	339.921	112.000
369.499	339.458	112.000
158.868	360.484	113.000
158.586	359.967	113.000
158.435	359.872	113.000
158.353	359.959	113.000
158.671	360.103	113.000
280.850	380.348	114.000
281.417	381.269	114.000
281.790	381.333	114.000
281.869	381.675	114.000
282.335	380.917	114.000
280.539	380.505	114.000
280.363	381.180	114.000
213.124	174.591	115.000
213.628	174.672	115.000
213.738	174.932	115.000
214.306	174.212	115.000
214.979	173.876	115.000
245.823	271.600	116.000
245.231	271.520	116.000
244.489	271.422	116.000
244.319	271.560	116.000
243.288	271.858	116.000
243.253	271.083	116.000
243.006	271.638	116.000
242.807	271.838	116.000
171.433	374.669	117.000
171.953	375.779	117.000
172.283	375.976	117.000
171.942	376.224	117.000
171.957	376.904	117.000
350.218	444.326	118.000
349.884	444.776	118.000
350.227	445.191	118.000
350.194	445.343	118.000
350.039	445.805	118.000
353.294	399.346	119.000
353.225	399.564	119.000
353.079	399.258	119.000
353.308	399.645	119.000
353.201	399.826	119.000
353.424	399.807	119.000
45.795	287.684	120.000
45.450	287.414	120.000
45.273	287.278	120.000
44.639	286.773	120.000
44.179	286.351	120.000
212.447	240.664	121.000
212.059	241.432	121.000
212.235	241.963	121.000
211.629	243.343	121.000
211.785	244.026	121.000
238.698	150.086	122.000
239.705	150.471	122.000
239.649	150.302	122.000
240.406	150.723	122.000
240.678	151.141	122.000
119.928	81.147	123.000
119.462	80.683	123.000
120.106	80.580	123.000
119.884	80.101	123.000
120.102	80.297	123.000
119.297	79.030	123.000
118.900	79.713	123.000
119.587	79.415	123.000
177.916	57.589	124.000
178.114	56.779	124.000
177.901	56.041	124.000
177.824	55.946	124.000
177.961	55.069	124.000
177.819	54.755	124.000
177.064	54.093	124.000
236.972	328.908	125.000
237.127	328.837	125.000
236.928	329.222	125.000
237.331	329.316	125.000
237.842	327.968	125.000
238.418	328.283	125.000
238.447	327.966	125.000
238.574	326.728	125.000
276.887	199.125	126.000
277.873	199.222	126.000
278.457	199.264	126.000
279.605	199.210	126.000
280.191	198.866	126.000
279.879	198.773	126.000
370.467	339.256	127.000
369.975	339.569	127.000
371.226	339.723	127.000
371.154	340.301	127.000
371.155	340.558	127.000
371.350	340.422	127.000
371.417	340.247	127.000
371.388	340.204	127.000
221.649	127.735	128.000
221.106	127.770	128.000
221.481	128.402	128.000
222.024	128.776	128.000
222.132	129.277	128.000
92.467	265.065	129.000
92.464	265.395	129.000
91.850	266.151	129.000
91.651	266.110	129.000
91.412	266.263	129.000
154.272	233.669	130.000
154.559	233.079	130.000
154.437	232.444	130.000
154.802	231.777	130.000
155.025	231.190	130.000
155.577	230.598	130.000
156.345	230.155	130.000
215.612	94.488	131.000
215.098	94.051	131.000
214.285	93.749	131.000
213.421	93.574	131.000
212.389	92.859	131.000
263.056	48.724	132.000
263.304	48.458	132.000
263.587	47.471	132.000
263.385	46.927	132.000
263.338	46.519	132.000
263.562	45.534	132.000
263.650	45.185	132.000
263.577	44.576	132.000
215.798	117.366	133.000
215.124	116.712	133.000
214.736	116.328	133.000
214.124	115.495	133.000
214.115	115.808	133.000
205.060	83.215	134.000
205.013	83.876	134.000
206.065	83.511	134.000
206.057	83.589	134.000
205.827	83.161	134.000
309.748	100.821	135.000
308.861	101.043	135.000
309.838	101.551	135.000
309.674	102.528	135.000
310.730	102.846	135.000
310.657	103.215	135.000
311.508	103.568	135.000
127.531	358.727	136.000
128.299	358.882	136.000
128.547	359.130	136.000
129.577	358.787	136.000
129.499	359.762	136.000
205.433	147.682	137.000
205.455	146.961	137.000
205.942	145.948	137.000
206.262	145.539	137.000
206.678	144.153	137.000
237.878	262.027	138.000
237.671	262.535	138.000
238.366	263.746	138.000
238.177	263.032	138.000
237.952	262.645	138.000
236.842	263.158	138.000
237.190	263.326	138.000
235.886	262.989	138.000
277.362	169.914	139.000
276.929	170.083	139.000
276.627	170.594	139.000
276.151	171.483	139.000
276.194	171.834	139.000
275.512	172.572	139.000
275.826	172.866	139.000
275.153	173.312	139.000
354.094	208.696	140.000
353.940	208.906	140.000
354.152	208.742	140.000
353.950	208.450	140.000
354.409	208.200	140.000
354.210	209.449	140.000
354.188	208.677	140.000
354.035	208.590	140.000
354.041	208.559	140.000
372.691	356.221	141.000
372.701	356.597	141.000
372.996	357.358	141.000
373.251	357.795	141.000
373.921	357.924	141.000
374.458	358.272	141.000
374.431	359.008	141.000
374.105	358.834	141.000
374.576	359.230	141.000
389.390	246.269	142.000
389.339	245.724	142.000
389.702	244.760	142.000
388.948	244.756	142.000
389.829	243.691	142.000
389.443	242.968	142.000
389.912	242.596	142.000
394.776	299.193	143.000
394.927	298.902	143.000
395.027	297.872	143.000
394.673	297.332	143.000
394.796	295.851	143.000
394.257	295.438	143.000
395.254	371.201	144.000
395.829	371.371	144.000
396.772	371.934	144.000
396.886	372.142	144.000
397.718	371.937	144.000
397.955	372.274	144.000
398.895	373.298	144.000
399.009	373.575	144.000
399.401	337.958	145.000
399.327	337.676	145.000
399.025	337.265	145.000
398.773	337.456	145.000
398.253	336.601	145.000
397.220	336.891	145.000
412.449	335.811	146.000
411.503	335.341	146.000
411.639	335.197	146.000
411.205	334.705	146.000
411.236	334.110	146.000
410.635	332.848	146.000
444.459	434.501	147.000
443.950	434.726	147.000
443.921	435.500	147.000
443.998	436.483	147.000
444.226	436.204	147.000
460.749	305.577	148.000
460.973	304.996	148.000
461.835	304.080	148.000
461.492	303.352	148.000
462.260	302.904	148.000
159.053	194.664	149.000
159.572	194.066	149.000
158.836	194.482	149.000
158.945	193.794	149.000
157.810	193.996	149.000
157.578	195.441	149.000
423.150	353.802	150.000
423.124	353.039	150.000
422.781	352.588	150.000
422.490	352.075	150.000
422.192	351.763	150.000
422.034	351.605	150.000
196.082	167.335	151.000
196.219	167.165	151.000
196.074	166.994	151.000
196.192	167.085	151.000
196.390	167.668	151.000
196.535	167.404	151.000
208.661	287.014	152.000
209.033	287.133	152.000
209.264	285.831	152.000
209.992	285.595	152.000
210.635	285.227	152.000
210.536	285.067	152.000
211.227	284.325	152.000
215.334	64.412	153.000
215.168	63.587	153.000
216.232	62.487	153.000
216.063	62.213	153.000
216.186	61.575	153.000
215.651	61.081	153.000
215.847	60.117	153.000
216.251	59.847	153.000
300.179	267.771	154.000
300.031	268.307	154.000
299.956	267.650	154.000
300.058	267.522	154.000
300.262	267.952	154.000
300.197	268.387	154.000
300.516	268.850	154.000
300.339	269.620	154.000
299.180	269.875	154.000
335.267	174.176	155.000
335.068	174.704	155.000
335.046	174.159	155.000
334.565	174.425	155.000
334.349	174.165	155.000
334.196	173.856	155.000
378.315	348.234	156.000
378.347	348.587	156.000
378.701	348.550	156.000
379.205	349.071	156.000
379.186	349.328	156.000
450.284	454.709	157.000
450.585	454.814	157.000
450.843	453.829	157.000
451.591	453.762	157.000
452.189	453.856	157.000
452.398	453.638	157.000
453.126	452.592	157.000
313.744	156.781	158.000
312.287	156.600	158.000
311.603	156.372	158.000
311.186	156.565	158.000
310.459	156.372	158.000
322.850	408.831	159.000
323.406	408.564	159.000
323.799	408.985	159.000
324.646	408.826	159.000
324.391	408.773	159.000
351.228	390.467	160.000
351.920	390.346	160.000
351.951	390.484	160.000
352.961	390.722	160.000
353.264	390.621	160.000
353.523	391.630	160.000
430.234	419.018	161.000
430.179	418.335	161.000
430.048	418.226	161.000
429.817	418.277	161.000
429.165	417.517	161.000
428.985	417.329	161.000
428.384	417.277	161.000
427.900	416.771	161.000
427.404	416.979	161.000
195.491	362.387	162.000
195.183	362.896	162.000
195.243	363.091	162.000
195.364	363.210	162.000
195.303	362.984	162.000
194.928	363.250	162.000
195.683	363.108	162.000
195.295	363.260	162.000
195.297	363.493	162.000
195.486	363.149	162.000
236.183	334.333	163.000
235.163	334.184	163.000
234.890	334.607	163.000
233.793	334.323	163.000
233.474	333.720	163.000
233.496	333.750	163.000
233.535	333.863	163.000
233.626	333.313	163.000
233.626	333.728	163.000
233.935	333.042	163.000
273.191	106.808	164.000
273.978	106.319	164.000
274.130	105.903	164.000
273.966	105.224	164.000
274.227	104.562	164.000
273.743	104.003	164.000
274.437	103.295	164.000
273.542	103.419	164.000
350.795	125.710	165.000
351.035	125.810	165.000
351.049	125.598	165.000
351.100	125.359	165.000
351.389	124.746	165.000
351.000	124.201	165.000
351.198	123.808	165.000
418.665	407.356	166.000
418.738	407.067	166.000
418.967	407.054	166.000
418.485	407.998	166.000
417.944	407.798	166.000
417.272	407.349	166.000
417.037	406.806	166.000
455.337	302.094	167.000
455.555	301.451	167.000
455.382	300.878	167.000
456.502	300.570	167.000
456.265	299.658	167.000
366.725	394.874	168.000
366.097	394.788	168.000
365.804	394.316	168.000
365.278	393.714	168.000
364.541	393.274	168.000
364.205	392.896	168.000
363.502	392.546	168.000
420.809	297.240	169.000
421.333	297.249	169.000
421.110	297.066	169.000
420.915	296.466	169.000
420.959	296.023	169.000
232.586	106.918	170.000
232.680	107.426	170.000
233.007	108.214	170.000
233.019	108.958	170.000
233.392	109.283	170.000
265.572	287.943	171.000
265.733	288.069	171.000
265.827	288.469	171.000
265.969	288.145	171.000
266.412	288.272	171.000
485.247	472.764	172.000
486.010	472.098	172.000
485.304	471.821	172.000
484.730	471.409	172.000
485.062	471.049	172.000
484.518	470.747	172.000
485.260	470.915	172.000
485.499	470.419	172.000
485.153	470.129	172.000
349.391	195.533	173.000
348.976	194.957	173.000
348.379	194.639	173.000
347.823	194.507	173.000
347.348	194.680	173.000
347.225	194.484	173.000
347.150	193.765	173.000
346.647	193.501	173.000
389.548	333.137	174.000
388.340	333.360	174.000
388.412	333.380	174.000
388.352	333.653	174.000
387.716	333.440	174.000
387.266	333.940	174.000
386.852	334.081	174.000
405.015	309.099	175.000
404.763	308.315	175.000
404.192	307.557	175.000
404.062	307.082	175.000
404.158	306.341	175.000
404.229	306.354	175.000
449.888	423.601	176.000
449.205	424.028	176.000
448.748	424.380	176.000
448.860	425.231	176.000
448.602	426.044	176.000
448.499	427.128	176.000
447.506	427.023	176.000
82.746	241.978	177.000
82.885	242.960	177.000
83.541	242.620	177.000
84.152	243.032	177.000
84.478	243.496	177.000
119.563	386.654	178.000
119.645	387.244	178.000
120.120	387.409	178.000
119.059	388.172	178.000
118.554	388.426	178.000
118.422	387.920	178.000
118.662	387.672	178.000
244.460	106.700	179.000
244.305	106.706	179.000
244.051	105.896	179.000
243.646	105.000	179.000
243.816	104.120	179.000
263.366	187.676	180.000
263.096	187.071	180.000
264.060	186.753	180.000
264.027	186.043	180.000
264.510	185.520	180.000
264.655	184.877	180.000
321.012	381.512	181.000
320.248	381.816	181.000
319.626	382.251	181.000
319.342	382.625	181.000
318.277	382.557	181.000
161.684	358.958	182.000
161.371	359.889	182.000
161.350	359.135	182.000
161.221	359.513	182.000
160.915	359.022	182.000
160.258	359.218	182.000
160.120	358.721	182.000
158.818	358.964	182.000
158.778	358.610	182.000
199.591	309.348	183.000
199.761	309.716	183.000
200.330	308.887	183.000
200.794	309.087	183.000
201.068	309.301	183.000
399.438	342.994	184.000
399.208	342.344	184.000
398.402	341.802	184.000
398.079	341.436	184.000
397.644	341.463	184.000
501.391	431.388	185.000
501.573	430.736	185.000
501.821	430.063	185.000
501.890	429.401	185.000
501.371	428.574	185.000
501.339	427.727	185.000
501.129	427.249	185.000
501.393	426.754	185.000
501.071	426.455	185.000
129.965	202.101	186.000
130.923	202.117	186.000
130.087	202.627	186.000
130.229	201.787	186.000
131.434	202.487	186.000
130.753	376.308	187.000
131.278	376.356	187.000
131.257	376.742	187.000
131.375	376.196	187.000
132.112	377.114	187.000
151.999	356.197	188.000
151.991	355.580	188.000
151.733	356.423	188.000
151.726	356.044	188.000
152.005	356.198	188.000
204.368	317.890	189.000
204.815	317.124	189.000
205.112	317.216	189.000
205.842	317.263	189.000
206.833	316.803	189.000
210.489	71.848	190.000
210.496	71.801	190.000
210.129	71.999	190.000
210.246	72.381	190.000
209.889	72.875	190.000
209.679	73.522	190.000
209.973	73.971	190.000
209.943	74.957	190.000
209.675	74.924	190.000
358.054	219.217	191.000
357.582	217.970	191.000
356.975	219.130	191.000
356.236	218.851	191.000
356.212	218.975	191.000
355.902	219.831	191.000
354.767	220.235	191.000
354.697	220.162	191.000
354.150	220.261	191.000
432.277	457.181	192.000
432.528	457.312	192.000
432.747	456.140	192.000
432.710	455.453	192.000
432.326	454.844	192.000
432.686	454.904	192.000
433.413	454.499	192.000
434.006	454.203	192.000
434.647	454.000	192.000
434.908	453.550	192.000
443.946	486.866	193.000
444.508	486.277	193.000
444.709	486.508	193.000
445.395	486.335	193.000
445.944	486.576	193.000
446.368	486.687	193.000
446.633	486.854	193.000
476.058	321.099	194.000
475.899	321.160	194.000
476.138	320.526	194.000
475.367	319.965	194.000
475.270	319.251	194.000
475.103	318.495	194.000
475.235	318.180	194.000
474.776	317.322	194.000
474.919	317.076	194.000
174.526	136.183	195.000
174.634	135.476	195.000
174.916	134.992	195.000
174.900	134.344	195.000
174.642	133.786	195.000
174.412	134.278	195.000
174.362	134.478	195.000
174.435	135.453	195.000
174.423	136.123	195.000
175.166	136.037	195.000
174.802	136.903	195.000
225.089	115.674	196.000
225.064	114.708	196.000
225.152	113.940	196.000
224.393	113.349	196.000
224.423	113.290	196.000
224.122	112.508	196.000
223.799	112.364	196.000
222.664	115.109	196.000
222.724	114.906	196.000
222.567	114.832	196.000
222.544	114.719	196.000
264.653	76.792	197.000
264.328	76.635	197.000
264.313	75.972	197.000
263.891	76.042	197.000
263.156	75.031	197.000
263.388	74.903	197.000
377.902	424.460	198.000
377.505	425.120	198.000
378.466	424.320	198.000
379.226	424.298	198.000
380.131	424.244	198.000
418.340	470.642	199.000
418.866	471.419	199.000
419.998	471.794	199.000
420.261	472.487	199.000
420.378	472.715	199.000
419.579	473.022	199.000
419.533	472.754	199.000
418.449	472.724	199.000
418.090	472.851	199.000
416.679	472.563	199.000
430.238	376.618	200.000
430.821	376.955	200.000
431.115	377.117	200.000
431.689	376.990	200.000
431.929	377.118	200.000
432.344	377.240	200.000
432.830	377.354	200.000
432.282	377.298	200.000
432.024	376.768	200.000
320.608	261.621	201.000
320.522	262.018	201.000
320.678	262.969	201.000
320.604	263.571	201.000
320.438	263.971	201.000
320.674	264.135	201.000
320.345	264.913	201.000
334.773	458.761	202.000
334.519	459.321	202.000
334.392	459.952	202.000
333.869	460.347	202.000
333.357	460.462	202.000
333.498	460.661	202.000
353.318	365.908	203.000
353.049	365.326	203.000
353.062	364.578	203.000
352.643	364.004	203.000
352.100	363.353	203.000
352.117	363.005	203.000
352.934	364.313	203.000
353.177	364.567	203.000
370.520	279.412	204.000
370.474	280.107	204.000
370.840	281.044	204.000
370.976	281.812	204.000
370.639	282.831	204.000
207.974	147.067	205.000
208.349	146.686	205.000
208.287	146.321	205.000
208.537	146.243	205.000
208.440	145.361	205.000
208.640	144.120	205.000
208.984	143.967	205.000
385.229	365.656	206.000
385.814	366.328	206.000
386.904	366.567	206.000
387.612	366.748	206.000
387.936	367.281	206.000
388.738	367.023	206.000
389.183	367.734	206.000
470.294	422.514	207.000
471.429	422.434	207.000
472.221	422.898	207.000
473.423	423.367	207.000
473.559	423.934	207.000
473.948	424.914	207.000
190.065	213.031	208.000
190.676	212.970	208.000
191.723	212.524	208.000
191.793	212.217	208.000
192.348	211.767	208.000
192.942	210.810	208.000
204.943	113.284	209.000
204.819	112.972	209.000
204.337	112.187	209.000
203.844	111.906	209.000
203.452	111.067	209.000
203.326	110.062	209.000
203.204	109.503	209.000
202.968	108.710	209.000
218.776	239.037	210.000
219.142	239.811	210.000
219.478	240.444	210.000
219.705	241.252	210.000
219.857	241.982	210.000
220.692	242.027	210.000
221.623	242.058	210.000
238.840	143.439	211.000
238.791	142.785	211.000
239.121	141.917	211.000
239.413	142.234	211.000
239.654	142.142	211.000
239.370	142.283	211.000
239.655	141.637	211.000
256.004	276.783	212.000
255.942	277.051	212.000
256.648	277.895	212.000
255.993	277.937	212.000
256.850	278.471	212.000
256.765	279.282	212.000
256.440	280.201	212.000
402.273	337.975	213.000
401.415	337.759	213.000
401.265	337.187	213.000
400.393	336.811	213.000
400.025	336.813	213.000
399.288	336.239	213.000
407.651	412.930	214.000
407.871	412.320	214.000
406.979	412.724	214.000
407.054	412.644	214.000
407.408	412.569	214.000
408.097	412.171	214.000
445.205	436.972	215.000
444.594	437.255	215.000
444.154	437.697	215.000
443.581	437.624	215.000
442.897	438.189	215.000
442.830	438.315	215.000
487.135	304.506	216.000
486.678	305.512	216.000
486.445	306.073	216.000
486.313	306.664	216.000
485.804	307.491	216.000
40.043	320.045	217.000
40.281	320.097	217.000
40.857	320.862	217.000
41.104	320.603	217.000
40.274	320.501	217.000
116.172	116.445	218.000
115.788	116.828	218.000
115.339	116.382	218.000
115.139	116.139	218.000
115.151	115.764	218.000
254.400	265.362	219.000
254.656	265.653	219.000
254.874	265.845	219.000
255.264	267.237	219.000
255.195	266.934	219.000
255.755	267.210	219.000
255.707	266.687	219.000
256.547	266.470	219.000
256.689	266.733	219.000
257.006	267.420	219.000
256.957	267.996	219.000
297.817	427.216	220.000
298.193	426.890	220.000
298.776	427.245	220.000
299.688	427.571	220.000
300.325	427.254	220.000
341.065	127.180	221.000
341.508	127.448	221.000
340.703	127.163	221.000
340.990	126.840	221.000
341.092	125.218	221.000
373.942	357.923	222.000
373.231	357.616	222.000
373.348	357.577	222.000
373.470	357.201	222.000
373.458	357.195	222.000
373.806	357.765	222.000
373.892	358.767	222.000
374.424	359.182	222.000
378.703	257.427	223.000
378.447	257.517	223.000
378.710	258.323	223.000
379.534	257.941	223.000
380.057	258.098	223.000
380.402	257.682	223.000
380.924	256.847	223.000
379.665	257.468	223.000
381.104	257.332	223.000
380.817	258.112	223.000
381.641	258.801	223.000
442.235	446.509	224.000
442.694	446.493	224.000
442.690	446.783	224.000
442.226	447.348	224.000
441.964	447.993	224.000
441.665	448.933	224.000
441.579	449.055	224.000
450.032	500.082	225.000
450.705	500.285	225.000
450.924	501.108	225.000
451.242	501.648	225.000
451.996	502.385	225.000
452.250	502.964	225.000
457.619	416.167	226.000
457.290	416.433	226.000
457.525	416.190	226.000
457.470	416.540	226.000
457.377	416.035	226.000
81.889	175.318	227.000
82.646	174.949	227.000
82.628	174.185	227.000
82.549	174.250	227.000
81.774	175.063	227.000
131.910	202.381	228.000
131.949	201.965	228.000
132.079	202.216	228.000
131.767	201.915	228.000
131.926	201.626	228.000
131.884	201.356	228.000
131.840	201.447	228.000
132.084	200.267	228.000
131.874	199.793	228.000
144.069	231.663	229.000
144.888	231.294	229.000
145.217	231.075	229.000
146.005	230.549	229.000
146.100	230.230	229.000
210.523	131.489	230.000
210.545	130.820	230.000
210.056	130.323	230.000
210.329	129.830	230.000
209.835	128.891	230.000
274.537	384.970	231.000
273.960	384.566	231.000
273.680	384.066	231.000
273.891	384.101	231.000
274.525	384.058	231.000
293.385	70.897	232.000
293.497	69.952	232.000
294.317	69.601	232.000
293.982	68.787	232.000
294.179	68.264	232.000
494.012	427.660	233.000
493.853	427.825	233.000
493.777	428.388	233.000
494.033	429.165	233.000
493.946	430.258	233.000
365.436	367.728	234.000
364.905	367.881	234.000
365.134	367.228	234.000
364.557	367.038	234.000
364.114	366.627	234.000
385.233	272.106	235.000
384.956	271.279	235.000
384.959	271.008	235.000
385.001	270.560	235.000
384.832	269.925	235.000
384.928	268.888	235.000
385.482	268.557	235.000
59.347	247.696	236.000
60.402	248.340	236.000
60.113	248.928	236.000
60.450	249.466	236.000
60.743	250.471	236.000
61.334	250.924	236.000
231.379	90.663	237.000
231.737	89.892	237.000
231.971	89.284	237.000
232.294	88.797	237.000
232.544	87.960	237.000
232.816	86.971	237.000
233.132	86.859	237.000
232.925	86.007	237.000
263.280	216.830	238.000
263.993	216.657	238.000
264.662	216.169	238.000
264.563	216.139	238.000
265.089	215.556	238.000
265.621	215.458	238.000
379.426	246.833	239.000
379.878	246.131	239.000
379.958	245.893	239.000
379.871	244.859	239.000
379.749	244.468	239.000
379.779	243.782	239.000
93.082	324.376	240.000
93.110	323.917	240.000
92.855	323.003	240.000
92.657	322.897	240.000
92.224	321.794	240.000
291.371	295.817	241.000
290.477	294.640	241.000
289.925	293.895	241.000
289.352	294.123	241.000
288.682	294.456	241.000
324.029	345.714	242.000
323.780	346.305	242.000
323.295	346.772	242.000
323.295	347.099	242.000
322.774	347.795	242.000
322.737	348.608	242.000
322.530	349.372	242.000
332.551	42.108	243.000
332.024	42.602	243.000
332.061	43.505	243.000
331.920	44.356	243.000
331.739	44.897	243.000
331.786	44.910	243.000
381.673	350.234	244.000
381.311	349.649	244.000
381.240	349.402	244.000
380.853	348.716	244.000
380.545	348.871	244.000
380.208	348.356	244.000
80.558	160.698	245.000
80.407	160.526	245.000
79.994	160.879	245.000
80.097	160.961	245.000
80.113	161.142	245.000
80.770	161.505	245.000
202.267	269.142	246.000
201.876	269.305	246.000
201.421	269.194	246.000
201.375	269.412	246.000
201.836	268.849	246.000
250.302	277.420	247.000
251.060	278.366	247.000
250.964	279.470	247.000
250.898	280.073	247.000
251.134	280.695	247.000
330.539	178.370	248.000
330.774	178.408	248.000
331.374	178.806	248.000
331.547	179.502	248.000
331.769	179.959	248.000
331.508	180.738	248.000
302.873	318.167	249.000
303.131	316.993	249.000
302.933	316.807	249.000
303.380	315.921	249.000
303.833	315.303	249.000
303.183	314.937	249.000
303.423	314.462	249.000
364.604	318.548	250.000
364.418	318.122	250.000
364.076	317.057	250.000
363.916	316.849	250.000
364.017	316.648	250.000
363.870	316.522	250.000
370.143	154.255	251.000
369.682	153.921	251.000
369.056	152.643	251.000
368.630	151.906	251.000
368.752	151.332	251.000
387.692	361.052	252.000
388.229	361.635	252.000
388.816	361.651	252.000
389.477	362.131	252.000
389.986	363.012	252.000
438.453	460.591	253.000
439.147	460.081	253.000
439.610	459.808	253.000
440.326	459.337	253.000
440.709	459.167	253.000
302.555	444.513	254.000
302.140	445.078	254.000
301.560	445.591	254.000
301.715	446.006	254.000
301.914	446.125	254.000
326.157	438.081	255.000
326.423	438.500	255.000
327.076	437.962	255.000
327.548	437.469	255.000
328.031	436.987	255.000
433.274	413.328	256.000
432.577	412.815	256.000
432.916	412.946	256.000
433.576	413.774	256.000
433.902	414.078	256.000
483.062	315.672	257.000
483.456	316.394	257.000
483.358	317.251	257.000
483.248	318.241	257.000
483.206	319.145	257.000
495.433	413.624	258.000
494.073	414.736	258.000
495.942	414.454	258.000
495.550	414.897	258.000
493.720	417.078	258.000
493.575	416.818	258.000
112.941	211.377	259.000
113.603	212.151	259.000
113.832	212.611	259.000
114.086	213.009	259.000
113.826	213.684	259.000
138.223	209.616	260.000
138.601	208.733	260.000
138.387	208.208	260.000
138.932	207.476	260.000
139.290	206.770	260.000
140.234	207.274	260.000
154.971	283.909	261.000
155.467	283.942	261.000
155.515	283.135	261.000
155.854	282.980	261.000
155.989	282.821	261.000
156.250	281.819	261.000
156.563	281.496	261.000
157.740	281.929	261.000
295.877	57.095	262.000
294.974	57.486	262.000
294.993	58.661	262.000
295.392	58.736	262.000
295.083	59.207	262.000
304.943	211.210	263.000
304.212	211.064	263.000
303.390	211.456	263.000
302.783	211.785	263.000
302.560	211.715	263.000
317.194	104.038	264.000
317.117	103.484	264.000
317.168	102.660	264.000
317.237	102.688	264.000
317.481	101.928	264.000
317.845	102.675	264.000
317.259	100.914	264.000
376.541	308.967	265.000
375.890	307.819	265.000
375.488	307.214	265.000
375.712	307.322	265.000
375.831	307.751	265.000
377.612	308.776	265.000
205.369	148.141	266.000
205.816	147.995	266.000
205.072	148.212	266.000
206.078	147.582	266.000
206.066	146.170	266.000
206.781	145.589	266.000
207.126	144.814	266.000
243.799	157.196	267.000
244.444	156.408	267.000
244.426	155.599	267.000
245.609	155.560	267.000
245.677	155.042	267.000
261.304	120.462	268.000
261.946	120.159	268.000
263.657	120.347	268.000
263.571	120.790	268.000
264.556	120.953	268.000
463.434	307.662	269.000
464.300	307.758	269.000
464.368	306.785	269.000
465.087	306.365	269.000
465.192	306.123	269.000
465.834	305.676	269.000
466.612	304.933	269.000
137.499	264.084	270.000
137.353	264.459	270.000
137.277	265.125	270.000
136.706	265.924	270.000
136.824	266.016	270.000
324.771	260.622	271.000
324.315	260.721	271.000
325.236	261.514	271.000
324.863	261.806	271.000
324.627	262.508	271.000
324.620	263.186	271.000
325.133	263.957	271.000
325.127	264.301	271.000
348.519	443.910	272.000
348.644	443.321	272.000
349.271	442.696	272.000
349.497	441.893	272.000
349.876	440.852	272.000
349.261	440.667	272.000
367.983	280.005	273.000
367.693	280.900	273.000
367.598	281.323	273.000
367.402	282.262	273.000
367.029	282.889	273.000
366.717	283.601	273.000
366.455	284.329	273.000
379.559	353.716	274.000
378.925	352.968	274.000
378.512	352.546	274.000
378.474	352.307	274.000
378.089	352.046	274.000
377.406	351.617	274.000
376.752	351.436	274.000
376.701	351.353	274.000
376.362	350.688	274.000
376.068	350.602	274.000
307.296	277.336	275.000
307.613	278.220	275.000
308.184	278.028	275.000
308.299	279.179	275.000
309.117	280.572	275.000
308.988	281.586	275.000
357.200	285.547	276.000
356.560	285.118	276.000
357.315	284.980	276.000
357.273	285.559	276.000
357.280	286.159	276.000
495.418	358.647	277.000
495.017	358.980	277.000
494.398	359.542	277.000
494.529	359.513	277.000
495.309	359.000	277.000
495.700	358.210	277.000
495.948	357.917	277.000
495.441	358.353	277.000
81.283	161.151	278.000
81.348	160.857	278.000
81.433	161.086	278.000
81.549	160.978	278.000
81.626	161.000	278.000
81.574	161.383	278.000
262.010	126.510	279.000
262.011	126.820	279.000
261.602	126.978	279.000
262.455	127.033	279.000
262.989	126.763	279.000
263.307	127.209	279.000
264.604	127.144	279.000
265.180	126.325	279.000
272.774	127.259	280.000
272.940	127.608	280.000
272.466	128.919	280.000
274.570	127.320	280.000
274.283	126.923	280.000
285.545	282.104	281.000
286.304	282.903	281.000
285.015	284.230	281.000
285.257	284.496	281.000
286.478	285.127	281.000
286.370	286.179	281.000
286.486	286.373	281.000
287.008	286.494	281.000
318.693	40.183	282.000
318.550	41.418	282.000
318.791	41.517	282.000
318.792	42.338	282.000
318.413	43.363	282.000
318.448	44.092	282.000
334.608	292.632	283.000
334.114	292.769	283.000
333.261	292.542	283.000
332.330	293.664	283.000
332.051	294.341	283.000
182.558	81.686	284.000
182.377	80.994	284.000
182.551	81.367	284.000
182.808	80.812	284.000
182.847	80.498	284.000
183.014	79.794	284.000
308.219	377.729	285.000
307.843	378.632	285.000
307.359	379.181	285.000
306.516	378.441	285.000
305.816	378.914	285.000
327.926	141.645	286.000
327.851	141.282	286.000
328.079	140.558	286.000
328.374	140.247	286.000
328.257	139.586	286.000
400.974	342.592	287.000
400.780	342.590	287.000
400.171	341.861	287.000
399.188	341.700	287.000
398.787	340.994	287.000
398.392	341.116	287.000
397.812	340.993	287.000
397.348	340.742	287.000
412.824	453.275	288.000
413.189	453.011	288.000
413.557	453.319	288.000
414.158	453.982	288.000
414.867	454.398	288.000
499.687	503.713	289.000
499.293	503.463	289.000
498.433	503.156	289.000
497.647	502.825	289.000
497.328	502.338	289.000
496.729	501.918	289.000
87.761	281.378	290.000
87.545	281.198	290.000
88.214	280.706	290.000
87.971	280.162	290.000
87.809	279.597	290.000
87.862	279.360	290.000
87.709	278.948	290.000
87.482	278.174	290.000
370.895	225.516	291.000
370.590	225.831	291.000
370.074	226.006	291.000
369.835	226.055	291.000
369.306	226.270	291.000
332.107	44.817	292.000
332.898	44.305	292.000
333.005	43.266	292.000
332.505	42.792	292.000
332.705	43.035	292.000
332.874	41.852	292.000
141.337	367.400	293.000
141.465	367.871	293.000
141.281	367.442	293.000
141.536	367.426	293.000
141.257	367.576	293.000
141.468	367.485	293.000
141.734	367.626	293.000
287.106	190.051	294.000
286.825	189.823	294.000
287.162	189.294	294.000
287.244	188.977	294.000
287.383	188.501	294.000
287.639	188.092	294.000
288.097	188.064	294.000
436.067	502.188	295.000
436.823	501.109	295.000
436.817	501.360	295.000
437.536	501.885	295.000
438.035	502.587	295.000
438.518	503.239	295.000
438.872	503.655	295.000
226.403	345.861	296.000
226.127	345.033	296.000
226.240	344.902	296.000
225.636	344.140	296.000
225.356	343.173	296.000
224.834	343.060	296.000
223.802	343.014	296.000
323.370	410.648	297.000
323.830	410.565	297.000
324.550	410.632	297.000
324.985	410.214	297.000
325.769	410.599	297.000
326.498	410.676	297.000
334.931	349.720	298.000
334.089	350.390	298.000
334.123	350.797	298.000
334.022	351.375	298.000
333.738	351.923	298.000
333.774	352.547	298.000
333.459	353.488	298.000
333.250	354.049	298.000
435.181	444.689	299.000
435.654	444.153	299.000
436.828	443.766	299.000
437.226	442.596	299.000
437.468	442.024	299.000
486.950	331.154	300.000
486.811	329.861	300.000
487.374	329.454	300.000
487.676	328.988	300.000
487.621	328.478	300.000
488.863	329.613	300.000
168.718	372.661	301.000
168.406	373.132	301.000
168.843	373.265	301.000
168.649	373.023	301.000
167.431	373.496	301.000
276.093	381.615	302.000
275.493	381.267	302.000
275.228	380.824	302.000
273.884	380.424	302.000
272.729	379.692	302.000
322.323	182.283	303.000
321.970	182.415	303.000
322.518	182.585	303.000
322.714	183.024	303.000
322.821	182.590	303.000
322.634	182.894	303.000
339.303	326.028	304.000
339.169	326.761	304.000
339.150	327.091	304.000
339.294	327.821	304.000
339.353	328.444	304.000
339.248	329.408	304.000
370.269	283.440	305.000
370.800	282.399	305.000
371.074	282.123	305.000
371.075	281.059	305.000
370.133	279.629	305.000
370.510	278.918	305.000
415.138	328.974	306.000
415.764	329.668	306.000
416.107	329.784	306.000
417.215	330.955	306.000
416.983	331.081	306.000
26.313	326.626	307.000
26.673	327.264	307.000
27.549	328.212	307.000
27.645	328.904	307.000
28.126	329.300	307.000
165.187	297.537	308.000
165.436	297.332	308.000
166.229	297.269	308.000
166.088	296.104	308.000
166.841	295.498	308.000
278.374	354.838	309.000
278.336	354.962	309.000
278.724	354.913	309.000
278.554	354.973	309.000
278.149	355.249	309.000
278.593	354.967	309.000
343.276	138.822	310.000
343.508	138.387	310.000
344.013	137.825	310.000
344.767	137.241	310.000
344.872	136.751	310.000
345.005	136.286	310.000
344.842	134.978	310.000
253.858	244.843	311.000
253.866	245.082	311.000
252.475	245.493	311.000
251.703	246.565	311.000
252.736	246.088	311.000
274.008	127.348	312.000
273.876	126.756	312.000
274.125	127.269	312.000
274.008	127.163	312.000
273.702	126.990	312.000
274.035	126.604	312.000
287.405	248.698	313.000
286.342	248.900	313.000
285.985	248.610	313.000
285.374	248.428	313.000
285.100	248.281	313.000
285.339	248.142	313.000
338.856	465.636	314.000
339.636	465.600	314.000
339.518	464.568	314.000
340.049	464.245	314.000
340.388	463.984	314.000
341.797	463.528	314.000
419.933	404.220	315.000
419.013	404.163	315.000
418.127	404.503	315.000
417.641	404.163	315.000
417.096	404.622	315.000
416.148	404.341	315.000
415.040	404.804	315.000
492.071	309.996	316.000
492.496	309.095	316.000
493.300	308.504	316.000
492.319	309.538	316.000
491.939	310.204	316.000
491.990	310.206	316.000
78.451	268.128	317.000
78.985	268.190	317.000
79.100	269.178	317.000
[truncated: 3,356 more rows]
