# Supplementary material for: The transpeptidase PBP2 governs initial localization and activity of the major cell-wall synthesis machinery in E. coli
Source: eLife. 2020 Feb 20;9:e50629. doi: 10.7554/eLife.50629 (PMC7089770; doi:10.7554/eLife.50629)
Supplement: Source data 1. [file elife-50629-data1.zip › data/slow/GFP/AV127-slow_2.txt]

X Y ID
216.748	326.326	1.000
216.616	326.877	1.000
216.476	327.915	1.000
216.361	328.574	1.000
216.307	328.151	1.000
216.455	328.404	1.000
216.446	328.019	1.000
216.217	326.972	1.000
216.353	326.995	1.000
216.447	326.748	1.000
233.411	221.586	2.000
233.460	221.908	2.000
233.238	221.524	2.000
233.939	221.996	2.000
234.038	222.053	2.000
233.952	222.010	2.000
233.742	222.305	2.000
246.447	222.631	3.000
246.397	223.297	3.000
245.921	222.403	3.000
246.029	224.163	3.000
245.817	222.904	3.000
267.176	400.424	4.000
267.000	400.278	4.000
266.507	399.704	4.000
266.110	399.716	4.000
265.274	399.283	4.000
352.554	216.910	5.000
352.273	216.580	5.000
353.113	216.092	5.000
352.063	216.013	5.000
352.490	215.388	5.000
351.654	215.647	5.000
459.999	251.930	6.000
460.337	251.766	6.000
460.763	251.527	6.000
461.139	251.293	6.000
461.494	251.186	6.000
92.825	55.199	7.000
93.300	55.452	7.000
92.582	55.874	7.000
92.067	55.892	7.000
91.928	56.379	7.000
91.263	56.824	7.000
90.803	57.118	7.000
90.702	56.961	7.000
90.188	56.735	7.000
155.735	141.095	8.000
156.615	141.440	8.000
156.739	141.090	8.000
156.518	140.907	8.000
156.772	140.353	8.000
157.029	140.209	8.000
217.343	210.896	9.000
217.923	211.231	9.000
218.247	211.182	9.000
218.700	210.713	9.000
218.927	210.526	9.000
246.596	263.737	10.000
247.641	264.013	10.000
247.928	263.997	10.000
247.846	264.081	10.000
247.576	264.788	10.000
247.467	265.293	10.000
247.367	266.269	10.000
246.782	266.588	10.000
246.980	266.145	10.000
247.221	266.480	10.000
246.933	266.447	10.000
367.088	279.641	11.000
367.316	279.171	11.000
367.369	278.836	11.000
367.385	278.360	11.000
367.434	277.728	11.000
188.476	280.212	12.000
189.018	279.801	12.000
188.495	278.869	12.000
188.568	278.686	12.000
188.364	277.908	12.000
188.607	276.905	12.000
482.780	244.114	13.000
483.148	243.627	13.000
483.524	243.278	13.000
483.677	242.564	13.000
483.655	242.467	13.000
492.524	195.882	14.000
489.539	195.768	14.000
489.166	195.605	14.000
489.224	195.861	14.000
488.884	196.316	14.000
146.215	216.722	15.000
146.125	216.466	15.000
146.688	216.275	15.000
146.719	215.770	15.000
147.283	215.363	15.000
147.255	214.604	15.000
175.989	191.095	16.000
175.381	190.017	16.000
175.613	190.237	16.000
175.700	190.345	16.000
176.046	189.771	16.000
176.392	189.324	16.000
176.036	189.267	16.000
176.606	189.137	16.000
176.325	188.388	16.000
176.996	187.431	16.000
198.163	341.933	17.000
197.932	342.168	17.000
197.933	342.566	17.000
197.605	342.832	17.000
196.862	343.086	17.000
197.241	343.036	17.000
231.736	269.302	18.000
232.644	268.467	18.000
232.710	267.995	18.000
232.458	267.722	18.000
232.682	266.892	18.000
258.172	198.422	19.000
258.035	198.137	19.000
258.837	198.218	19.000
259.151	198.272	19.000
259.954	197.920	19.000
260.589	197.935	19.000
324.794	298.113	20.000
325.188	298.435	20.000
325.464	298.858	20.000
325.500	299.463	20.000
326.056	299.633	20.000
325.753	300.583	20.000
326.194	300.918	20.000
481.317	231.470	21.000
481.186	230.370	21.000
481.086	230.959	21.000
481.262	230.839	21.000
481.581	230.415	21.000
481.990	230.727	21.000
481.997	230.606	21.000
482.053	230.011	21.000
482.573	229.793	21.000
482.897	229.425	21.000
483.176	229.012	21.000
81.519	79.872	22.000
81.662	80.131	22.000
81.849	80.242	22.000
82.158	79.860	22.000
81.966	79.969	22.000
81.944	80.100	22.000
81.973	79.549	22.000
81.763	79.411	22.000
81.698	79.105	22.000
81.896	79.510	22.000
81.967	79.385	22.000
89.444	31.085	23.000
89.910	30.589	23.000
90.374	30.312	23.000
90.654	30.381	23.000
90.749	29.771	23.000
266.195	296.334	24.000
266.296	296.517	24.000
265.736	296.717	24.000
265.843	297.073	24.000
266.377	296.584	24.000
281.026	237.881	25.000
281.883	237.678	25.000
281.843	237.804	25.000
282.411	236.839	25.000
282.885	236.588	25.000
283.388	236.880	25.000
283.795	235.625	25.000
330.980	249.673	26.000
331.221	249.156	26.000
331.297	248.878	26.000
331.691	248.106	26.000
331.141	247.940	26.000
331.205	247.867	26.000
330.819	247.790	26.000
331.397	247.410	26.000
127.345	200.707	27.000
127.494	201.209	27.000
127.228	201.137	27.000
127.264	201.011	27.000
126.690	200.789	27.000
205.986	311.400	28.000
205.613	311.905	28.000
205.228	312.427	28.000
205.270	312.857	28.000
204.743	313.662	28.000
223.113	339.973	29.000
222.985	339.223	29.000
222.475	338.789	29.000
222.689	338.096	29.000
222.138	337.822	29.000
222.062	336.953	29.000
418.269	247.924	30.000
418.497	247.876	30.000
418.014	248.281	30.000
418.184	248.956	30.000
417.803	249.540	30.000
417.282	249.949	30.000
417.421	250.225	30.000
416.635	249.369	30.000
96.388	187.837	31.000
96.315	187.224	31.000
97.110	186.873	31.000
96.701	186.825	31.000
97.029	186.251	31.000
97.373	186.551	31.000
97.317	187.172	31.000
97.080	187.147	31.000
97.626	187.128	31.000
102.259	18.435	32.000
102.096	18.770	32.000
102.187	19.013	32.000
101.860	19.739	32.000
101.937	20.415	32.000
160.801	299.737	33.000
160.434	299.975	33.000
159.979	300.781	33.000
160.125	301.645	33.000
159.767	301.204	33.000
239.901	345.024	34.000
240.423	344.714	34.000
240.183	344.153	34.000
239.746	344.023	34.000
239.714	343.162	34.000
239.367	342.498	34.000
110.097	51.090	35.000
110.731	52.010	35.000
110.991	52.233	35.000
111.321	52.089	35.000
111.385	52.830	35.000
111.914	52.985	35.000
112.180	53.522	35.000
181.690	330.522	36.000
182.018	331.241	36.000
182.089	330.897	36.000
182.241	330.918	36.000
182.609	330.727	36.000
182.440	330.116	36.000
182.176	330.223	36.000
182.195	329.985	36.000
364.529	45.765	37.000
364.864	46.132	37.000
364.723	46.186	37.000
364.504	45.331	37.000
364.369	44.740	37.000
364.082	44.323	37.000
25.693	80.273	38.000
25.873	79.945	38.000
26.718	79.695	38.000
26.659	78.920	38.000
27.727	78.458	38.000
28.061	78.119	38.000
28.034	78.077	38.000
29.375	171.124	39.000
28.746	171.294	39.000
29.017	170.685	39.000
28.704	170.117	39.000
28.803	169.910	39.000
29.021	169.659	39.000
60.001	373.673	40.000
59.750	373.270	40.000
59.788	372.509	40.000
60.062	372.354	40.000
60.505	372.675	40.000
60.519	373.617	40.000
61.070	373.905	40.000
385.283	65.626	41.000
385.237	65.602	41.000
384.893	65.522	41.000
384.956	65.027	41.000
385.824	64.728	41.000
385.645	65.650	41.000
386.041	65.284	41.000
261.736	422.763	42.000
261.182	422.268	42.000
261.417	422.226	42.000
261.604	422.359	42.000
262.322	422.802	42.000
262.638	422.763	42.000
262.350	422.613	42.000
420.325	263.329	43.000
420.208	263.519	43.000
420.135	263.091	43.000
420.182	262.990	43.000
420.274	263.299	43.000
480.304	244.719	44.000
480.928	244.103	44.000
481.154	243.287	44.000
481.888	242.397	44.000
481.985	241.907	44.000
482.205	241.349	44.000
482.286	240.730	44.000
198.683	281.254	45.000
198.888	281.073	45.000
198.461	281.358	45.000
198.541	281.346	45.000
198.899	281.316	45.000
216.809	217.299	46.000
218.045	217.296	46.000
218.634	217.506	46.000
219.406	217.179	46.000
219.845	217.169	46.000
220.454	217.083	46.000
235.841	315.903	47.000
236.127	315.345	47.000
236.464	315.316	47.000
236.269	314.635	47.000
236.574	313.901	47.000
236.930	313.796	47.000
258.902	382.494	48.000
259.125	382.325	48.000
258.872	382.097	48.000
258.062	382.278	48.000
257.618	381.874	48.000
256.820	381.823	48.000
256.031	382.140	48.000
282.170	282.079	49.000
281.918	282.346	49.000
282.235	282.933	49.000
281.472	283.253	49.000
280.837	283.647	49.000
337.023	235.391	50.000
337.956	234.636	50.000
338.156	234.246	50.000
338.350	234.132	50.000
338.218	234.158	50.000
338.299	234.022	50.000
351.972	271.921	51.000
352.198	272.211	51.000
352.020	272.794	51.000
351.693	273.189	51.000
351.780	272.823	51.000
352.242	272.151	51.000
352.153	272.173	51.000
352.290	272.090	51.000
351.965	271.912	51.000
403.002	143.893	52.000
403.480	143.802	52.000
403.308	144.560	52.000
403.494	145.085	52.000
403.759	145.867	52.000
404.070	146.476	52.000
404.532	146.952	52.000
404.444	147.346	52.000
404.778	147.868	52.000
469.856	129.359	53.000
470.173	130.198	53.000
470.326	131.009	53.000
470.500	132.061	53.000
470.517	132.457	53.000
470.699	133.027	53.000
89.563	79.970	54.000
89.117	80.506	54.000
88.647	81.026	54.000
88.699	81.601	54.000
88.554	82.390	54.000
161.731	320.906	55.000
162.130	320.526	55.000
162.223	320.585	55.000
162.949	320.077	55.000
163.224	319.677	55.000
163.283	319.019	55.000
163.491	319.047	55.000
259.975	246.911	56.000
261.065	247.184	56.000
261.724	246.603	56.000
262.014	246.715	56.000
262.521	246.945	56.000
263.559	246.299	56.000
316.735	292.536	57.000
316.433	292.320	57.000
316.372	292.968	57.000
316.598	293.045	57.000
316.473	293.706	57.000
316.646	293.997	57.000
316.550	294.204	57.000
317.198	294.797	57.000
104.260	17.908	58.000
104.346	18.430	58.000
104.348	18.686	58.000
103.958	19.366	58.000
104.033	20.046	58.000
105.175	20.100	58.000
146.474	107.731	59.000
146.343	108.242	59.000
146.084	108.319	59.000
145.944	107.149	59.000
145.395	107.550	59.000
204.835	195.067	60.000
205.405	195.505	60.000
206.129	194.970	60.000
205.965	194.427	60.000
206.353	194.265	60.000
249.120	417.747	61.000
248.945	416.732	61.000
248.858	417.202	61.000
248.372	417.491	61.000
247.464	417.305	61.000
269.287	188.900	62.000
268.820	189.231	62.000
267.823	189.627	62.000
267.868	189.662	62.000
267.489	189.726	62.000
156.812	8.204	63.000
156.153	8.493	63.000
156.289	8.951	63.000
154.891	8.853	63.000
154.614	9.502	63.000
184.352	304.647	64.000
184.484	304.376	64.000
183.842	304.074	64.000
183.434	303.530	64.000
183.738	302.615	64.000
183.704	302.076	64.000
184.305	301.663	64.000
226.001	288.785	65.000
225.716	289.532	65.000
225.275	289.582	65.000
225.127	290.011	65.000
225.159	289.880	65.000
225.370	290.191	65.000
224.768	290.772	65.000
230.105	485.687	66.000
230.763	485.794	66.000
230.940	486.049	66.000
231.164	485.554	66.000
231.530	485.278	66.000
232.064	485.287	66.000
232.298	485.251	66.000
277.861	220.355	67.000
278.375	220.130	67.000
279.131	219.747	67.000
279.448	219.646	67.000
280.074	219.405	67.000
280.835	218.887	67.000
281.396	219.009	67.000
343.165	250.096	68.000
343.002	249.504	68.000
342.677	248.326	68.000
342.017	247.776	68.000
342.474	247.064	68.000
342.898	246.612	68.000
446.616	224.446	69.000
446.938	224.233	69.000
447.939	224.458	69.000
447.678	224.842	69.000
447.177	225.165	69.000
457.313	138.461	70.000
457.001	137.887	70.000
456.608	137.303	70.000
456.308	136.416	70.000
455.962	135.490	70.000
455.650	134.415	70.000
249.582	266.349	71.000
249.444	265.608	71.000
249.035	265.061	71.000
248.749	264.538	71.000
248.869	263.671	71.000
248.585	263.274	71.000
24.339	78.875	72.000
25.085	78.736	72.000
25.263	78.261	72.000
25.924	77.933	72.000
25.990	77.590	72.000
118.798	161.176	73.000
118.726	161.377	73.000
118.632	161.696	73.000
118.459	162.048	73.000
118.317	162.940	73.000
145.038	144.618	74.000
144.854	144.100	74.000
144.916	143.541	74.000
144.797	143.139	74.000
145.096	142.602	74.000
160.967	302.920	75.000
161.195	302.513	75.000
162.017	301.885	75.000
162.421	301.579	75.000
162.402	300.747	75.000
374.697	58.569	76.000
373.979	58.166	76.000
373.414	57.857	76.000
373.470	57.833	76.000
373.620	57.950	76.000
373.598	57.428	76.000
372.004	58.564	76.000
32.071	169.246	77.000
32.236	169.883	77.000
32.215	170.315	77.000
32.019	170.761	77.000
32.054	171.799	77.000
32.193	171.785	77.000
113.119	46.669	78.000
112.940	46.686	78.000
112.359	46.662	78.000
111.693	45.961	78.000
111.236	45.670	78.000
110.846	45.262	78.000
110.752	45.248	78.000
114.421	136.187	79.000
114.649	135.160	79.000
114.151	134.847	79.000
114.165	133.934	79.000
114.265	132.943	79.000
114.351	132.477	79.000
114.293	131.886	79.000
238.491	401.539	80.000
238.663	401.015	80.000
238.117	400.871	80.000
238.371	400.817	80.000
238.968	400.200	80.000
259.644	341.257	81.000
259.828	341.472	81.000
259.970	342.416	81.000
259.874	342.924	81.000
260.272	343.423	81.000
260.896	344.415	81.000
280.274	198.739	82.000
281.522	198.910	82.000
282.454	198.785	82.000
282.889	198.437	82.000
283.417	197.942	82.000
283.573	198.599	82.000
284.989	199.039	82.000
287.686	262.474	83.000
288.505	262.221	83.000
288.342	261.578	83.000
288.853	261.041	83.000
288.827	260.265	83.000
288.630	259.658	83.000
319.801	174.338	84.000
320.472	175.108	84.000
320.553	174.804	84.000
320.761	174.465	84.000
321.218	174.605	84.000
321.749	174.327	84.000
414.930	159.065	85.000
415.107	159.186	85.000
415.093	159.264	85.000
414.952	159.323	85.000
415.151	159.252	85.000
415.258	159.626	85.000
415.675	159.340	85.000
415.376	159.054	85.000
415.851	158.117	85.000
416.051	157.993	85.000
415.853	157.405	85.000
97.426	186.579	86.000
97.370	187.342	86.000
96.711	187.389	86.000
96.490	187.776	86.000
95.830	188.286	86.000
366.327	320.684	87.000
366.240	320.307	87.000
366.339	319.760	87.000
365.840	319.042	87.000
365.749	318.442	87.000
231.704	377.337	88.000
231.880	376.930	88.000
231.367	377.173	88.000
231.540	376.531	88.000
231.518	376.201	88.000
231.231	376.217	88.000
231.040	375.968	88.000
231.260	376.333	88.000
231.250	376.125	88.000
230.913	375.918	88.000
230.971	375.774	88.000
349.853	322.244	89.000
349.359	322.355	89.000
349.672	322.863	89.000
350.056	323.678	89.000
350.495	324.491	89.000
350.250	324.646	89.000
350.593	325.918	89.000
138.003	188.229	90.000
137.633	188.704	90.000
137.531	189.415	90.000
137.639	189.801	90.000
137.088	190.355	90.000
136.916	190.850	90.000
136.665	191.799	90.000
171.516	185.291	91.000
170.957	186.012	91.000
170.484	186.559	91.000
170.178	187.050	91.000
169.707	188.084	91.000
169.398	188.440	91.000
250.784	297.308	92.000
250.939	298.081	92.000
250.884	298.128	92.000
250.690	298.456	92.000
250.411	298.860	92.000
250.246	299.366	92.000
249.833	299.419	92.000
348.155	303.762	93.000
347.604	304.292	93.000
347.691	304.960	93.000
347.579	306.231	93.000
347.328	306.643	93.000
398.054	157.306	94.000
397.999	158.777	94.000
397.576	159.542	94.000
398.310	160.627	94.000
398.087	160.664	94.000
398.999	159.971	94.000
397.919	160.306	94.000
171.484	341.308	95.000
171.597	341.804	95.000
171.238	342.551	95.000
170.849	343.180	95.000
170.375	343.226	95.000
214.100	259.621	96.000
214.267	260.004	96.000
214.316	261.126	96.000
213.994	261.422	96.000
214.418	262.167	96.000
95.171	83.632	97.000
95.990	83.376	97.000
96.083	82.211	97.000
96.177	81.892	97.000
96.208	81.453	97.000
95.615	80.497	97.000
165.289	173.015	98.000
165.933	172.796	98.000
166.286	172.760	98.000
166.792	171.848	98.000
166.842	170.295	98.000
168.044	170.973	98.000
168.459	170.263	98.000
191.467	292.633	99.000
191.844	292.268	99.000
192.009	291.639	99.000
192.508	291.394	99.000
192.688	290.900	99.000
192.833	290.107	99.000
193.076	289.919	99.000
192.766	289.175	99.000
369.231	263.260	100.000
369.503	263.382	100.000
369.593	263.689	100.000
369.726	264.193	100.000
369.579	264.099	100.000
369.601	264.257	100.000
126.771	33.456	101.000
126.852	33.236	101.000
127.234	32.638	101.000
127.532	31.989	101.000
127.205	31.320	101.000
141.571	316.877	102.000
141.561	315.974	102.000
141.705	316.591	102.000
140.988	316.768	102.000
141.080	317.454	102.000
140.422	317.122	102.000
153.767	209.953	103.000
154.306	209.280	103.000
155.235	208.825	103.000
155.260	208.394	103.000
155.541	207.908	103.000
155.795	207.185	103.000
156.337	206.629	103.000
156.477	206.159	103.000
156.379	206.610	103.000
156.402	205.829	103.000
156.875	205.273	103.000
166.211	224.661	104.000
165.360	224.883	104.000
165.466	226.072	104.000
165.494	225.712	104.000
164.909	226.327	104.000
164.590	226.702	104.000
197.108	219.297	105.000
196.635	218.506	105.000
196.163	218.008	105.000
195.823	216.922	105.000
195.875	216.381	105.000
233.398	228.352	106.000
233.705	228.950	106.000
234.924	228.720	106.000
235.906	228.843	106.000
236.597	228.927	106.000
237.041	228.628	106.000
236.747	228.654	106.000
237.766	228.252	106.000
238.100	228.447	106.000
278.266	221.943	107.000
278.301	221.794	107.000
279.325	221.888	107.000
279.865	221.611	107.000
280.689	221.179	107.000
281.117	220.806	107.000
281.561	220.614	107.000
282.172	220.743	107.000
282.345	220.468	107.000
267.646	196.044	108.000
268.068	195.623	108.000
269.184	195.520	108.000
269.949	195.461	108.000
270.484	195.264	108.000
270.852	195.037	108.000
329.640	258.821	109.000
329.753	259.205	109.000
329.867	259.761	109.000
330.272	259.946	109.000
329.987	260.073	109.000
182.432	330.148	110.000
181.925	329.872	110.000
182.404	330.236	110.000
182.197	329.664	110.000
182.222	329.677	110.000
275.932	184.926	111.000
276.581	185.048	111.000
277.593	184.688	111.000
278.209	184.032	111.000
278.706	183.995	111.000
279.781	183.917	111.000
279.007	184.003	111.000
278.058	184.293	111.000
278.788	183.964	111.000
290.218	363.730	112.000
290.620	364.362	112.000
290.581	365.230	112.000
290.419	365.732	112.000
290.767	365.675	112.000
290.921	366.546	112.000
377.743	298.808	113.000
377.656	299.021	113.000
377.872	299.878	113.000
378.078	300.658	113.000
378.259	301.272	113.000
378.100	301.400	113.000
378.173	302.600	113.000
484.601	241.729	114.000
483.882	241.775	114.000
483.810	242.708	114.000
483.048	243.178	114.000
483.212	243.207	114.000
482.999	242.855	114.000
482.675	243.733	114.000
482.483	244.051	114.000
76.589	22.426	115.000
76.366	22.731	115.000
76.138	22.628	115.000
76.066	22.928	115.000
75.579	22.856	115.000
75.960	23.213	115.000
76.208	23.195	115.000
329.222	323.898	116.000
329.187	323.506	116.000
328.503	323.087	116.000
328.999	322.083	116.000
328.413	321.279	116.000
327.953	320.931	116.000
327.238	320.926	116.000
399.815	30.023	117.000
399.955	30.127	117.000
400.354	30.033	117.000
400.668	29.650	117.000
401.512	29.637	117.000
401.799	30.237	117.000
400.513	233.368	118.000
400.016	233.564	118.000
399.585	234.305	118.000
398.903	234.213	118.000
398.372	234.562	118.000
397.773	235.431	118.000
397.778	235.543	118.000
58.299	46.732	119.000
58.529	46.020	119.000
58.736	45.758	119.000
59.189	44.328	119.000
59.059	44.169	119.000
59.505	43.797	119.000
110.156	82.721	120.000
110.741	82.379	120.000
111.565	82.391	120.000
111.543	83.955	120.000
111.280	83.727	120.000
214.964	275.769	121.000
215.413	275.162	121.000
215.365	274.226	121.000
215.135	273.637	121.000
215.270	273.276	121.000
84.891	69.250	122.000
84.683	68.735	122.000
85.141	68.050	122.000
85.325	67.401	122.000
86.199	67.012	122.000
86.830	65.571	122.000
86.652	64.753	122.000
87.125	64.769	122.000
86.853	64.544	122.000
215.365	302.037	123.000
215.385	301.296	123.000
215.672	300.712	123.000
216.216	300.497	123.000
215.988	300.308	123.000
427.252	233.638	124.000
427.222	234.123	124.000
427.115	234.993	124.000
427.522	235.604	124.000
427.479	236.458	124.000
45.622	171.305	125.000
45.115	171.326	125.000
44.613	171.295	125.000
45.164	170.503	125.000
44.961	170.475	125.000
61.296	148.487	126.000
61.416	148.776	126.000
61.508	149.602	126.000
61.938	149.479	126.000
61.937	150.253	126.000
62.049	150.885	126.000
62.256	151.601	126.000
62.635	152.477	126.000
63.052	153.038	126.000
62.910	152.136	126.000
144.479	143.560	127.000
144.468	143.639	127.000
144.251	143.788	127.000
144.273	144.343	127.000
144.597	144.616	127.000
144.111	144.606	127.000
347.362	325.701	128.000
347.503	325.139	128.000
347.652	324.596	128.000
347.712	323.790	128.000
347.777	323.298	128.000
347.435	322.209	128.000
347.887	322.099	128.000
198.171	218.933	129.000
197.300	218.101	129.000
197.444	217.478	129.000
197.537	216.401	129.000
197.175	215.743	129.000
196.490	215.018	129.000
248.617	296.080	130.000
248.831	296.596	130.000
248.387	297.117	130.000
247.846	297.562	130.000
247.662	298.059	130.000
181.843	329.911	131.000
181.939	329.443	131.000
182.048	329.867	131.000
182.079	329.970	131.000
182.318	329.993	131.000
291.723	374.143	132.000
292.170	374.944	132.000
291.997	375.351	132.000
292.831	375.967	132.000
292.986	376.550	132.000
323.466	171.947	133.000
323.154	171.481	133.000
322.666	171.270	133.000
322.254	171.211	133.000
321.916	171.098	133.000
321.829	170.842	133.000
212.584	391.254	134.000
212.999	390.428	134.000
212.088	389.975	134.000
212.135	389.254	134.000
212.322	389.461	134.000
211.735	388.783	134.000
100.583	155.715	135.000
101.089	154.771	135.000
100.133	154.080	135.000
100.188	154.055	135.000
100.003	153.044	135.000
110.383	150.637	136.000
110.716	149.840	136.000
110.345	149.048	136.000
110.117	148.599	136.000
110.189	148.194	136.000
251.645	262.381	137.000
251.443	262.104	137.000
250.554	261.948	137.000
250.634	261.934	137.000
251.009	261.559	137.000
214.384	413.380	138.000
214.524	413.321	138.000
214.467	413.154	138.000
214.964	413.114	138.000
215.771	412.892	138.000
216.375	412.720	138.000
216.988	412.419	138.000
217.429	412.175	138.000
250.499	338.607	139.000
250.240	338.198	139.000
249.966	338.175	139.000
249.069	336.973	139.000
249.301	337.609	139.000
248.773	336.193	139.000
272.346	209.504	140.000
273.270	209.357	140.000
272.772	209.212	140.000
272.468	209.087	140.000
273.366	208.840	140.000
273.492	208.879	140.000
273.645	209.010	140.000
281.579	240.413	141.000
282.819	240.589	141.000
283.086	240.286	141.000
283.520	240.411	141.000
284.228	240.321	141.000
285.222	240.372	141.000
286.010	240.192	141.000
287.090	240.009	141.000
288.571	297.300	142.000
288.710	297.580	142.000
287.742	297.815	142.000
287.090	298.335	142.000
287.184	298.828	142.000
287.114	299.349	142.000
286.771	300.076	142.000
291.052	264.067	143.000
291.279	263.738	143.000
291.105	263.032	143.000
291.670	262.602	143.000
291.682	262.131	143.000
292.188	261.315	143.000
292.402	260.229	143.000
311.218	251.646	144.000
311.994	251.871	144.000
312.302	251.438	144.000
312.465	251.410	144.000
312.880	251.182	144.000
313.142	251.196	144.000
312.973	251.340	144.000
338.557	234.062	145.000
338.780	234.231	145.000
338.319	234.252	145.000
338.170	234.412	145.000
338.119	234.940	145.000
338.370	235.274	145.000
338.268	236.212	145.000
355.820	213.838	146.000
355.697	213.195	146.000
354.556	212.767	146.000
354.825	212.232	146.000
354.398	211.270	146.000
355.655	209.725	146.000
195.860	204.584	147.000
196.275	203.560	147.000
196.192	203.185	147.000
196.597	202.475	147.000
197.203	201.605	147.000
203.779	308.049	148.000
204.583	310.083	148.000
204.440	308.756	148.000
203.940	309.248	148.000
203.302	309.857	148.000
202.658	310.433	148.000
202.479	311.124	148.000
227.472	458.108	149.000
227.491	457.111	149.000
227.801	456.671	149.000
228.385	456.192	149.000
228.105	455.612	149.000
319.058	170.818	150.000
318.736	170.506	150.000
318.596	170.300	150.000
318.027	170.448	150.000
317.838	170.785	150.000
318.289	170.747	150.000
318.806	171.105	150.000
377.304	259.844	151.000
376.291	260.841	151.000
376.543	260.865	151.000
377.155	260.374	151.000
376.563	260.767	151.000
376.379	261.287	151.000
376.079	262.375	151.000
485.254	246.342	152.000
485.630	245.930	152.000
485.938	244.998	152.000
486.012	244.087	152.000
486.865	243.602	152.000
487.377	242.835	152.000
51.103	124.407	153.000
51.023	125.010	153.000
51.316	125.641	153.000
51.414	126.536	153.000
50.809	127.217	153.000
158.991	416.788	154.000
158.729	416.931	154.000
157.903	416.418	154.000
157.858	417.113	154.000
156.705	417.504	154.000
174.657	90.119	155.000
174.863	90.464	155.000
175.140	90.755	155.000
176.123	90.749	155.000
176.247	91.069	155.000
257.895	187.948	156.000
257.833	189.117	156.000
258.143	189.280	156.000
257.162	188.627	156.000
256.861	188.692	156.000
256.766	188.893	156.000
340.057	250.416	157.000
339.241	249.959	157.000
340.106	249.970	157.000
339.996	250.357	157.000
339.928	250.060	157.000
340.483	249.963	157.000
447.060	225.959	158.000
447.331	225.451	158.000
447.444	224.577	158.000
447.620	224.208	158.000
447.789	223.287	158.000
448.147	223.059	158.000
163.642	114.259	159.000
163.477	114.032	159.000
163.711	113.387	159.000
163.644	113.301	159.000
163.647	112.905	159.000
255.953	316.428	160.000
256.488	315.591	160.000
256.703	314.430	160.000
256.978	314.337	160.000
256.195	315.273	160.000
305.618	368.656	161.000
306.860	371.014	161.000
307.080	369.921	161.000
306.865	369.362	161.000
306.564	369.615	161.000
423.818	238.826	162.000
424.095	237.772	162.000
424.641	237.341	162.000
424.608	237.010	162.000
424.765	236.441	162.000
422.448	235.254	162.000
423.856	234.021	162.000
322.148	301.054	163.000
322.811	301.764	163.000
322.927	302.225	163.000
323.263	302.823	163.000
320.898	303.237	163.000
322.737	303.672	163.000
377.655	298.000	164.000
377.939	299.018	164.000
377.836	299.603	164.000
375.637	299.896	164.000
376.989	300.458	164.000
376.891	300.885	164.000
215.612	324.495	165.000
213.568	324.243	165.000
214.927	325.189	165.000
215.286	325.627	165.000
215.129	326.507	165.000
240.533	407.884	166.000
239.116	407.112	166.000
241.503	407.345	166.000
241.688	407.088	166.000
242.086	406.873	166.000
241.981	406.884	166.000
337.302	249.878	167.000
339.368	250.144	167.000
339.029	250.138	167.000
339.481	249.472	167.000
339.462	249.994	167.000
90.192	29.976	168.000
89.721	30.017	168.000
90.529	31.612	168.000
88.944	30.896	168.000
88.946	31.073	168.000
61.702	372.614	169.000
61.785	372.806	169.000
62.068	372.921	169.000
59.305	372.437	169.000
61.009	372.513	169.000
61.366	372.368	169.000
61.123	372.922	169.000
61.413	372.575	169.000
61.224	372.536	169.000
61.377	372.678	169.000
62.410	148.734	170.000
62.082	148.866	170.000
62.512	149.656	170.000
59.683	148.774	170.000
61.322	148.208	170.000
61.431	148.671	170.000
61.859	149.528	170.000
62.581	149.665	170.000
61.387	150.025	170.000
62.012	150.227	170.000
238.651	328.586	171.000
238.400	328.574	171.000
238.469	328.857	171.000
236.333	328.530	171.000
237.866	328.203	171.000
237.707	328.548	171.000
237.992	329.393	171.000
237.826	328.671	171.000
237.963	328.533	171.000
237.870	328.472	171.000
300.176	241.310	172.000
299.650	241.168	172.000
296.668	240.919	172.000
296.879	240.648	172.000
297.131	241.147	172.000
296.687	241.403	172.000
295.891	241.930	172.000
295.364	243.021	172.000
295.849	243.859	172.000
193.959	332.900	173.000
192.224	331.514	173.000
194.413	332.285	173.000
193.701	331.989	173.000
195.032	331.073	173.000
194.104	331.215	173.000
194.861	331.172	173.000
195.178	331.308	173.000
30.272	79.849	174.000
29.743	80.055	174.000
29.875	81.111	174.000
30.312	80.924	174.000
30.185	81.710	174.000
29.874	81.390	174.000
154.247	161.938	175.000
154.497	161.383	175.000
154.953	161.097	175.000
155.467	159.985	175.000
155.641	159.094	175.000
154.657	159.029	175.000
335.986	318.732	176.000
335.654	318.869	176.000
336.114	319.029	176.000
336.129	318.201	176.000
336.021	318.853	176.000
336.321	318.671	176.000
94.552	124.943	177.000
93.907	125.288	177.000
93.405	125.668	177.000
92.966	125.630	177.000
91.979	125.862	177.000
260.863	161.928	178.000
261.629	161.960	178.000
261.916	162.258	178.000
262.344	161.998	178.000
262.827	161.961	178.000
287.177	258.445	179.000
286.688	258.563	179.000
286.458	259.146	179.000
286.697	260.032	179.000
285.647	260.261	179.000
374.445	270.377	180.000
374.500	271.332	180.000
374.351	271.865	180.000
374.839	272.332	180.000
375.025	272.587	180.000
406.982	248.809	181.000
407.236	249.293	181.000
407.252	249.794	181.000
408.762	249.765	181.000
409.024	249.599	181.000
173.743	210.279	182.000
172.774	209.975	182.000
173.949	209.655	182.000
173.938	209.888	182.000
173.464	209.605	182.000
196.675	167.624	183.000
196.391	167.201	183.000
196.079	166.535	183.000
195.905	165.670	183.000
195.830	165.368	183.000
196.107	164.626	183.000
195.525	163.906	183.000
195.128	163.808	183.000
195.308	163.460	183.000
286.769	38.081	184.000
287.063	37.667	184.000
286.573	37.570	184.000
286.462	37.219	184.000
286.301	37.028	184.000
285.948	36.950	184.000
372.282	75.609	185.000
371.923	75.781	185.000
371.744	75.788	185.000
371.817	75.993	185.000
371.586	76.025	185.000
478.004	165.863	186.000
478.137	166.069	186.000
478.313	166.762	186.000
478.911	167.204	186.000
478.649	167.346	186.000
478.619	167.991	186.000
217.785	347.334	187.000
217.555	347.957	187.000
217.996	347.673	187.000
217.724	347.172	187.000
218.252	346.891	187.000
217.953	346.479	187.000
218.221	346.204	187.000
218.472	345.112	187.000
268.744	213.465	188.000
269.130	213.140	188.000
269.614	213.447	188.000
269.218	213.789	188.000
270.741	214.363	188.000
271.494	214.652	188.000
271.654	215.034	188.000
272.235	215.518	188.000
272.560	216.187	188.000
273.026	216.256	188.000
446.016	199.335	189.000
446.637	199.579	189.000
446.659	200.298	189.000
447.481	199.653	189.000
447.490	200.139	189.000
448.361	199.962	189.000
502.614	276.646	190.000
502.838	276.580	190.000
502.831	276.431	190.000
502.847	276.247	190.000
503.122	276.267	190.000
503.258	275.635	190.000
503.768	274.868	190.000
29.819	203.276	191.000
30.210	203.031	191.000
29.931	202.677	191.000
29.497	202.624	191.000
30.258	203.066	191.000
174.600	78.848	192.000
173.295	78.553	192.000
174.077	79.302	192.000
173.635	79.833	192.000
173.838	79.597	192.000
378.660	211.053	193.000
378.837	211.055	193.000
379.135	210.582	193.000
379.377	211.150	193.000
379.881	211.362	193.000
379.717	212.050	193.000
379.732	212.490	193.000
380.329	212.976	193.000
380.346	213.263	193.000
380.630	213.192	193.000
381.085	214.873	193.000
237.211	344.019	194.000
236.795	343.371	194.000
236.870	342.944	194.000
236.599	342.238	194.000
238.271	342.276	194.000
237.636	341.819	194.000
289.745	410.570	195.000
290.178	410.804	195.000
290.703	411.295	195.000
291.827	411.197	195.000
292.391	411.195	195.000
330.443	239.259	196.000
330.788	239.639	196.000
331.199	239.850	196.000
332.655	239.374	196.000
332.473	240.030	196.000
457.278	237.404	197.000
456.673	237.155	197.000
456.730	237.008	197.000
456.470	236.652	197.000
456.104	236.119	197.000
456.700	236.177	197.000
456.537	235.977	197.000
455.891	235.380	197.000
455.540	234.491	197.000
455.131	234.429	197.000
494.634	277.473	198.000
494.684	277.474	198.000
494.824	277.952	198.000
495.199	278.123	198.000
494.885	278.755	198.000
212.339	462.428	199.000
212.731	462.289	199.000
212.819	461.957	199.000
212.737	461.925	199.000
213.383	461.598	199.000
220.851	323.851	200.000
220.699	323.316	200.000
220.619	322.578	200.000
219.815	323.357	200.000
219.405	323.400	200.000
219.151	322.815	200.000
430.674	213.487	201.000
430.237	213.433	201.000
431.162	214.222	201.000
429.670	214.186	201.000
429.760	214.460	201.000
429.452	214.822	201.000
180.222	199.842	202.000
180.565	199.554	202.000
180.779	198.895	202.000
180.242	198.707	202.000
180.383	198.194	202.000
179.910	197.153	202.000
242.820	123.110	203.000
242.627	123.334	203.000
242.745	123.946	203.000
242.696	123.879	203.000
243.406	122.918	203.000
243.147	122.046	203.000
242.927	121.819	203.000
243.455	121.810	203.000
262.259	392.390	204.000
262.745	392.583	204.000
262.714	393.280	204.000
263.215	393.764	204.000
263.274	393.962	204.000
374.093	184.915	205.000
374.071	184.340	205.000
374.302	183.954	205.000
374.982	184.166	205.000
375.061	183.309	205.000
376.450	183.487	205.000
376.405	182.592	205.000
397.971	157.333	206.000
397.774	158.505	206.000
398.196	158.170	206.000
398.966	159.037	206.000
399.372	159.032	206.000
398.978	159.437	206.000
399.427	159.878	206.000
399.730	160.062	206.000
400.238	160.492	206.000
400.711	160.722	206.000
482.233	135.707	207.000
481.868	136.268	207.000
481.616	136.906	207.000
481.319	137.178	207.000
481.005	137.620	207.000
481.120	138.123	207.000
480.704	138.562	207.000
163.010	312.462	208.000
163.392	312.609	208.000
163.997	313.428	208.000
163.953	312.393	208.000
164.545	313.061	208.000
165.009	313.150	208.000
288.163	217.873	209.000
287.699	217.434	209.000
287.506	217.703	209.000
286.711	217.452	209.000
286.198	217.052	209.000
286.462	216.692	209.000
286.503	216.357	209.000
287.363	216.493	209.000
287.089	216.022	209.000
337.888	205.180	210.000
337.543	205.163	210.000
337.758	205.259	210.000
337.195	205.105	210.000
337.109	204.996	210.000
338.367	204.738	210.000
339.112	204.704	210.000
338.642	205.894	210.000
347.568	349.700	211.000
347.912	350.193	211.000
347.965	350.135	211.000
348.228	349.582	211.000
348.834	349.494	211.000
348.932	348.860	211.000
349.586	348.616	211.000
357.075	217.219	212.000
356.637	217.029	212.000
356.052	217.005	212.000
356.474	217.109	212.000
356.390	216.635	212.000
390.390	245.885	213.000
390.163	246.444	213.000
389.715	246.436	213.000
389.535	247.053	213.000
389.617	247.339	213.000
389.008	247.145	213.000
389.075	248.445	213.000
388.929	248.143	213.000
405.441	366.165	214.000
405.198	366.203	214.000
404.896	367.153	214.000
404.706	367.435	214.000
404.791	367.445	214.000
404.259	368.119	214.000
403.956	368.440	214.000
277.785	371.156	215.000
277.472	371.881	215.000
277.782	371.755	215.000
277.426	372.201	215.000
277.133	373.043	215.000
285.386	250.719	216.000
285.156	250.559	216.000
285.081	250.111	216.000
284.923	249.435	216.000
284.789	248.914	216.000
284.785	248.065	216.000
345.812	249.226	217.000
346.316	248.975	217.000
346.502	248.599	217.000
346.224	248.441	217.000
346.370	248.296	217.000
346.636	248.069	217.000
346.472	247.554	217.000
381.222	171.116	218.000
381.769	171.531	218.000
382.162	172.182	218.000
381.860	172.853	218.000
381.982	173.605	218.000
382.269	173.608	218.000
382.907	174.232	218.000
382.348	175.267	218.000
440.130	265.855	219.000
440.193	266.525	219.000
439.973	265.646	219.000
439.766	265.207	219.000
439.389	264.885	219.000
439.126	264.329	219.000
438.582	263.920	219.000
438.153	263.613	219.000
437.530	263.241	219.000
319.944	222.446	220.000
319.747	222.708	220.000
319.551	223.280	220.000
318.547	223.585	220.000
318.082	222.783	220.000
317.408	222.900	220.000
316.768	222.971	220.000
345.909	328.585	221.000
346.263	328.658	221.000
346.620	328.100	221.000
346.943	327.935	221.000
348.395	327.622	221.000
348.402	327.110	221.000
349.077	326.455	221.000
349.259	325.824	221.000
388.068	266.153	222.000
388.618	266.366	222.000
388.395	266.876	222.000
388.767	268.119	222.000
389.130	268.633	222.000
393.728	373.069	223.000
393.939	372.939	223.000
393.802	372.899	223.000
394.324	372.321	223.000
395.126	371.167	223.000
395.573	370.931	223.000
396.491	370.794	223.000
396.923	371.275	223.000
155.218	28.082	224.000
155.524	28.574	224.000
155.360	29.445	224.000
154.922	29.397	224.000
154.543	29.725	224.000
228.113	489.860	225.000
227.902	489.390	225.000
228.219	488.972	225.000
228.208	488.954	225.000
227.922	488.572	225.000
227.970	488.171	225.000
227.995	488.174	225.000
235.670	224.847	226.000
235.479	224.214	226.000
235.287	223.673	226.000
235.711	223.264	226.000
236.139	222.551	226.000
256.297	333.155	227.000
256.236	333.599	227.000
256.121	334.129	227.000
255.839	334.817	227.000
255.644	335.000	227.000
336.725	211.837	228.000
336.776	211.132	228.000
337.489	212.123	228.000
337.820	212.377	228.000
338.077	211.600	228.000
337.993	211.330	228.000
423.571	177.007	229.000
423.647	175.968	229.000
423.581	175.899	229.000
423.222	174.739	229.000
423.172	173.997	229.000
451.686	149.234	230.000
452.124	148.790	230.000
452.673	147.803	230.000
453.266	147.501	230.000
453.755	147.218	230.000
454.154	146.432	230.000
454.746	145.597	230.000
236.182	112.545	231.000
236.501	112.849	231.000
236.650	112.327	231.000
236.758	112.251	231.000
237.397	112.061	231.000
334.882	349.112	232.000
336.049	349.646	232.000
336.583	349.188	232.000
336.677	348.727	232.000
337.175	348.856	232.000
359.172	379.036	233.000
359.495	379.209	233.000
359.143	378.633	233.000
358.451	378.513	233.000
358.411	378.516	233.000
357.838	379.032	233.000
357.617	378.653	233.000
369.218	239.457	234.000
369.277	239.724	234.000
369.728	239.747	234.000
369.583	239.542	234.000
369.444	239.700	234.000
369.192	239.881	234.000
108.109	57.771	235.000
108.853	55.023	235.000
108.687	55.145	235.000
108.105	56.080	235.000
108.091	56.801	235.000
107.907	58.109	235.000
254.328	232.556	236.000
254.354	233.735	236.000
254.604	234.204	236.000
254.946	234.499	236.000
254.028	235.026	236.000
254.063	236.009	236.000
254.665	236.945	236.000
254.328	237.629	236.000
367.585	110.790	237.000
367.737	111.010	237.000
368.318	110.258	237.000
368.871	110.124	237.000
369.654	109.795	237.000
369.857	109.411	237.000
370.491	109.021	237.000
371.141	108.736	237.000
370.939	108.231	237.000
371.190	107.043	237.000
385.579	69.347	238.000
385.095	68.945	238.000
384.889	68.646	238.000
384.536	69.420	238.000
383.839	69.941	238.000
383.844	70.443	238.000
397.934	398.473	239.000
397.928	397.921	239.000
397.533	397.448	239.000
396.854	397.444	239.000
396.812	397.714	239.000
396.545	395.931	239.000
395.975	395.746	239.000
478.592	168.386	240.000
478.501	167.680	240.000
478.055	166.853	240.000
477.670	166.150	240.000
477.826	165.669	240.000
488.717	164.977	241.000
488.623	164.545	241.000
488.415	164.226	241.000
488.342	163.193	241.000
488.095	162.700	241.000
488.063	162.318	241.000
499.878	94.527	242.000
500.343	93.848	242.000
500.244	93.499	242.000
500.457	92.971	242.000
500.961	92.742	242.000
501.146	92.389	242.000
501.197	92.399	242.000
170.063	173.760	243.000
171.237	173.779	243.000
171.056	174.846	243.000
171.359	175.591	243.000
171.674	176.157	243.000
171.878	176.703	243.000
171.729	177.322	243.000
172.190	177.787	243.000
172.109	178.671	243.000
186.212	313.803	244.000
187.805	314.079	244.000
188.321	313.437	244.000
188.105	313.017	244.000
188.273	312.638	244.000
199.621	404.775	245.000
199.748	405.050	245.000
199.363	405.718	245.000
199.646	406.288	245.000
199.631	406.746	245.000
199.998	407.253	245.000
199.791	407.065	245.000
199.290	407.431	245.000
199.293	408.746	245.000
226.579	450.519	246.000
226.271	450.606	246.000
225.974	450.724	246.000
225.426	451.223	246.000
225.203	451.983	246.000
450.744	255.285	247.000
450.570	255.279	247.000
450.826	255.612	247.000
450.999	255.817	247.000
451.568	256.106	247.000
451.577	256.333	247.000
451.890	256.679	247.000
452.072	257.131	247.000
452.158	258.541	247.000
452.142	216.255	248.000
453.619	215.429	248.000
452.046	216.565	248.000
452.380	216.506	248.000
453.223	216.706	248.000
453.855	216.565	248.000
503.882	240.421	249.000
503.758	240.858	249.000
503.647	241.304	249.000
504.091	241.990	249.000
503.861	242.585	249.000
503.895	243.246	249.000
225.923	232.377	250.000
225.357	233.249	250.000
225.509	234.237	250.000
225.195	234.702	250.000
225.361	235.841	250.000
225.921	236.196	250.000
250.382	404.352	251.000
250.550	403.282	251.000
250.080	403.591	251.000
250.088	403.246	251.000
249.783	402.707	251.000
249.621	402.368	251.000
249.370	402.064	251.000
270.391	384.746	252.000
270.276	385.192	252.000
270.618	385.787	252.000
270.789	385.790	252.000
270.906	386.484	252.000
271.168	386.954	252.000
271.430	387.616	252.000
271.936	387.979	252.000
272.958	388.804	252.000
303.291	109.921	253.000
303.846	109.182	253.000
303.909	109.382	253.000
303.715	109.984	253.000
303.529	110.059	253.000
303.233	110.285	253.000
329.322	252.023	254.000
329.243	251.942	254.000
329.287	252.206	254.000
329.692	252.058	254.000
329.721	252.659	254.000
329.067	252.418	254.000
329.423	252.509	254.000
349.846	108.087	255.000
350.527	107.706	255.000
351.027	107.273	255.000
351.347	106.669	255.000
352.182	105.934	255.000
352.260	106.018	255.000
353.174	106.276	255.000
362.142	202.657	256.000
361.879	201.707	256.000
361.827	201.237	256.000
362.043	200.798	256.000
362.179	200.280	256.000
361.864	199.888	256.000
372.834	332.462	257.000
372.810	331.924	257.000
373.498	331.783	257.000
374.044	330.993	257.000
373.557	329.909	257.000
374.594	329.665	257.000
396.011	411.809	258.000
395.708	412.401	258.000
395.479	412.861	258.000
395.585	413.475	258.000
395.419	413.991	258.000
395.098	414.437	258.000
394.427	414.552	258.000
116.100	105.065	259.000
116.424	104.789	259.000
116.532	104.652	259.000
116.856	103.705	259.000
117.010	103.088	259.000
189.855	324.539	260.000
190.453	324.702	260.000
190.584	323.813	260.000
190.286	323.514	260.000
190.568	322.442	260.000
190.388	322.281	260.000
190.582	321.796	260.000
372.943	140.004	261.000
373.321	140.054	261.000
373.242	139.405	261.000
372.742	141.598	261.000
371.027	139.231	261.000
384.886	211.467	262.000
384.062	213.213	262.000
384.292	212.410	262.000
384.561	212.810	262.000
384.037	211.747	262.000
383.778	210.677	262.000
383.608	210.927	262.000
383.672	209.910	262.000
383.698	209.232	262.000
442.324	193.731	263.000
442.270	193.148	263.000
442.134	192.904	263.000
442.169	192.357	263.000
442.049	191.590	263.000
442.047	190.819	263.000
442.063	190.415	263.000
456.700	188.717	264.000
456.823	189.137	264.000
456.133	188.534	264.000
455.839	188.321	264.000
455.598	188.115	264.000
454.943	187.441	264.000
454.429	187.291	264.000
454.200	186.999	264.000
453.879	186.374	264.000
83.923	315.793	265.000
83.377	316.126	265.000
83.454	316.492	265.000
82.935	317.128	265.000
82.600	317.812	265.000
82.544	318.051	265.000
82.269	318.653	265.000
82.260	319.260	265.000
83.002	320.198	265.000
82.027	320.412	265.000
186.253	200.502	266.000
186.331	199.891	266.000
186.461	198.627	266.000
185.927	197.997	266.000
185.732	197.140	266.000
241.736	324.322	267.000
242.411	324.752	267.000
242.964	324.627	267.000
243.758	324.039	267.000
244.359	323.400	267.000
320.558	58.460	268.000
320.007	58.931	268.000
319.906	59.352	268.000
319.264	59.874	268.000
318.702	60.372	268.000
318.667	60.858	268.000
318.531	61.456	268.000
318.160	62.075	268.000
318.336	62.489	268.000
421.362	202.003	269.000
420.997	201.454	269.000
420.517	200.891	269.000
420.131	200.822	269.000
420.145	200.036	269.000
430.796	193.245	270.000
430.403	194.074	270.000
430.615	194.665	270.000
430.618	195.350	270.000
430.873	196.313	270.000
431.358	196.870	270.000
431.766	197.794	270.000
432.008	198.288	270.000
96.792	117.494	271.000
96.527	117.931	271.000
95.770	118.261	271.000
95.206	118.718	271.000
94.779	119.339	271.000
94.636	120.453	271.000
94.081	120.144	271.000
171.867	278.211	272.000
172.117	278.137	272.000
171.096	278.413	272.000
169.964	277.367	272.000
169.730	279.132	272.000
215.789	198.313	273.000
215.776	197.577	273.000
215.439	196.847	273.000
215.749	196.216	273.000
215.822	195.667	273.000
216.046	195.518	273.000
215.974	194.985	273.000
238.351	394.269	274.000
237.992	393.909	274.000
237.299	393.065	274.000
237.075	392.165	274.000
236.838	391.887	274.000
236.393	391.324	274.000
256.844	460.421	275.000
257.286	460.748	275.000
257.641	460.257	275.000
257.588	459.877	275.000
258.348	459.534	275.000
356.039	355.192	276.000
356.651	355.653	276.000
356.942	355.537	276.000
357.284	355.460	276.000
358.218	355.428	276.000
358.721	356.008	276.000
359.650	355.663	276.000
360.440	355.797	276.000
360.696	355.931	276.000
408.359	204.974	277.000
408.339	205.591	277.000
408.851	206.362	277.000
408.758	206.565	277.000
409.875	207.554	277.000
442.222	221.158	278.000
441.840	219.798	278.000
441.742	219.816	278.000
441.452	218.808	278.000
441.660	217.884	278.000
441.905	217.438	278.000
440.954	217.214	278.000
482.308	112.660	279.000
482.790	111.970	279.000
482.296	111.538	279.000
482.540	110.500	279.000
482.385	109.674	279.000
482.234	109.059	279.000
481.824	108.242	279.000
248.023	355.623	280.000
247.591	356.139	280.000
246.594	356.955	280.000
245.993	357.476	280.000
245.693	358.444	280.000
245.814	359.303	280.000
380.881	176.562	281.000
380.704	176.003	281.000
380.064	175.248	281.000
379.557	174.936	281.000
379.185	174.433	281.000
378.786	174.035	281.000
378.443	173.493	281.000
378.373	172.891	281.000
379.137	172.293	281.000
387.629	250.440	282.000
387.123	249.745	282.000
387.345	249.640	282.000
386.983	249.075	282.000
387.162	250.063	282.000
387.475	249.187	282.000
387.893	249.481	282.000
494.088	113.959	283.000
493.650	114.137	283.000
493.364	114.707	283.000
492.935	115.543	283.000
492.706	116.383	283.000
492.435	116.769	283.000
493.454	116.890	283.000
492.514	118.311	283.000
491.993	118.922	283.000
143.579	182.967	284.000
143.571	182.321	284.000
143.062	182.741	284.000
142.789	183.333	284.000
142.176	183.433	284.000
142.111	183.943	284.000
141.404	184.450	284.000
141.264	184.757	284.000
192.854	302.037	285.000
192.724	301.764	285.000
193.026	301.059	285.000
193.178	300.949	285.000
192.682	299.989	285.000
192.694	299.011	285.000
232.452	149.897	286.000
232.522	150.025	286.000
232.102	149.812	286.000
231.595	150.295	286.000
232.095	149.951	286.000
232.137	150.165	286.000
232.718	150.183	286.000
232.323	150.275	286.000
232.661	150.995	286.000
233.155	340.279	287.000
233.513	341.201	287.000
232.846	340.186	287.000
231.822	340.534	287.000
232.520	341.992	287.000
232.017	341.781	287.000
231.620	341.318	287.000
231.485	341.937	287.000
231.673	341.982	287.000
232.174	341.732	287.000
359.760	141.677	288.000
358.483	141.563	288.000
358.483	141.033	288.000
357.960	141.156	288.000
357.203	141.263	288.000
356.031	141.909	288.000
355.322	141.312	288.000
355.608	140.823	288.000
379.447	246.285	289.000
379.604	245.498	289.000
379.972	244.986	289.000
380.030	244.494	289.000
380.365	244.240	289.000
380.518	244.287	289.000
487.853	161.849	290.000
489.141	162.479	290.000
488.955	162.493	290.000
488.920	162.130	290.000
488.914	162.586	290.000
489.013	162.420	290.000
489.297	163.846	290.000
489.998	162.116	290.000
490.697	161.403	290.000
489.997	264.664	291.000
490.179	265.443	291.000
490.574	266.160	291.000
491.005	267.388	291.000
490.718	267.340	291.000
491.462	268.667	291.000
491.295	268.706	291.000
491.962	269.986	291.000
491.426	271.715	291.000
114.919	370.522	292.000
114.749	371.488	292.000
115.376	370.218	292.000
115.330	370.302	292.000
116.261	370.644	292.000
181.783	285.241	293.000
181.501	285.741	293.000
180.800	286.092	293.000
179.912	286.166	293.000
179.778	286.468	293.000
242.361	369.536	294.000
241.872	369.506	294.000
241.273	369.045	294.000
241.353	368.076	294.000
241.456	367.781	294.000
241.750	366.926	294.000
241.028	367.046	294.000
241.593	367.346	294.000
241.309	367.586	294.000
241.890	367.366	294.000
412.315	370.053	295.000
411.973	371.500	295.000
411.662	371.157	295.000
411.647	371.494	295.000
411.024	371.901	295.000
410.483	372.184	295.000
410.609	372.884	295.000
410.583	373.738	295.000
421.379	189.349	296.000
421.648	188.489	296.000
421.724	188.957	296.000
421.577	189.310	296.000
421.434	190.272	296.000
421.242	190.868	296.000
421.296	191.602	296.000
421.462	191.990	296.000
421.111	192.845	296.000
420.646	192.859	296.000
433.316	186.552	297.000
432.959	185.818	297.000
432.961	185.213	297.000
433.162	184.426	297.000
432.965	183.427	297.000
433.265	182.787	297.000
462.314	144.362	298.000
462.658	144.151	298.000
462.696	143.827	298.000
463.201	143.256	298.000
463.557	142.548	298.000
489.367	136.323	299.000
489.219	137.251	299.000
488.845	137.581	299.000
488.086	138.174	299.000
487.784	138.551	299.000
487.574	139.226	299.000
487.182	139.709	299.000
32.657	202.473	300.000
33.538	201.819	300.000
33.612	202.219	300.000
33.330	202.649	300.000
33.602	202.958	300.000
33.972	203.301	300.000
79.959	387.721	301.000
80.240	388.186	301.000
80.204	388.368	301.000
80.312	388.693	301.000
80.538	388.878	301.000
91.091	383.426	302.000
91.591	384.073	302.000
91.081	383.930	302.000
91.591	384.718	302.000
92.079	384.717	302.000
96.800	264.805	303.000
96.841	264.946	303.000
96.217	264.909	303.000
96.162	265.175	303.000
96.862	265.686	303.000
103.644	331.690	304.000
104.082	331.174	304.000
105.911	330.957	304.000
104.666	330.213	304.000
105.656	329.816	304.000
105.504	329.099	304.000
106.892	329.380	304.000
165.829	275.412	305.000
166.202	275.146	305.000
166.687	274.117	305.000
167.243	273.691	305.000
[truncated: 5,545 more rows]
