# Supplementary material for: The transpeptidase PBP2 governs initial localization and activity of the major cell-wall synthesis machinery in E. coli
Source: eLife. 2020 Feb 20;9:e50629. doi: 10.7554/eLife.50629 (PMC7089770; doi:10.7554/eLife.50629)
Supplement: Source data 1. [file elife-50629-data1.zip › data/slow/GFP/AV127-slow_3.txt]

X Y ID
146.239	364.167	1.000
146.370	363.907	1.000
146.575	363.589	1.000
146.740	363.542	1.000
146.684	363.535	1.000
146.692	363.660	1.000
146.770	363.729	1.000
146.665	363.912	1.000
228.176	68.391	2.000
227.876	69.534	2.000
227.191	70.248	2.000
226.845	70.742	2.000
226.700	70.988	2.000
225.864	71.297	2.000
226.204	71.178	2.000
226.246	71.996	2.000
285.423	335.445	3.000
284.607	336.324	3.000
284.458	336.668	3.000
284.269	336.996	3.000
283.916	338.149	3.000
212.774	207.951	4.000
213.635	208.402	4.000
214.386	208.964	4.000
214.531	209.323	4.000
215.318	210.170	4.000
216.049	210.593	4.000
216.509	211.075	4.000
217.241	211.549	4.000
217.741	211.995	4.000
218.292	211.809	4.000
294.981	70.045	5.000
294.735	69.267	5.000
295.343	68.025	5.000
295.362	67.694	5.000
295.105	67.401	5.000
295.912	66.175	5.000
210.356	34.138	6.000
210.180	33.442	6.000
209.838	32.541	6.000
209.830	31.943	6.000
209.601	31.307	6.000
210.233	30.901	6.000
213.104	31.569	6.000
214.543	30.766	6.000
214.769	29.625	6.000
334.935	388.545	7.000
334.444	389.026	7.000
333.368	389.434	7.000
333.890	389.433	7.000
334.395	389.133	7.000
335.256	388.952	7.000
345.371	138.021	8.000
344.848	138.596	8.000
344.657	139.220	8.000
344.028	139.651	8.000
343.341	140.193	8.000
342.865	140.617	8.000
342.457	140.920	8.000
453.115	425.455	9.000
453.101	424.627	9.000
453.091	423.785	9.000
452.871	423.590	9.000
452.901	422.467	9.000
452.561	421.890	9.000
452.818	421.401	9.000
298.789	348.721	10.000
298.714	349.404	10.000
298.630	350.062	10.000
298.560	350.424	10.000
298.237	351.646	10.000
298.249	352.362	10.000
298.626	352.835	10.000
298.362	353.419	10.000
298.418	353.497	10.000
298.214	353.850	10.000
347.158	351.813	11.000
347.952	351.597	11.000
348.369	351.188	11.000
349.035	351.771	11.000
349.717	351.944	11.000
350.663	351.690	11.000
351.106	351.306	11.000
352.536	351.749	11.000
268.185	395.546	12.000
267.953	396.270	12.000
268.202	397.191	12.000
268.866	398.162	12.000
269.322	398.874	12.000
269.322	399.619	12.000
352.928	387.903	13.000
353.908	387.676	13.000
354.044	387.819	13.000
353.232	388.057	13.000
353.071	388.238	13.000
441.689	474.624	14.000
441.575	474.746	14.000
442.632	475.502	14.000
442.313	475.942	14.000
441.906	476.705	14.000
44.022	393.791	15.000
43.176	394.486	15.000
42.690	394.910	15.000
41.678	395.228	15.000
42.625	394.428	15.000
285.069	384.048	16.000
285.595	384.764	16.000
284.827	384.588	16.000
285.041	385.395	16.000
284.993	385.684	16.000
284.880	385.720	16.000
300.506	294.665	17.000
300.791	295.312	17.000
301.689	296.215	17.000
302.345	296.869	17.000
303.201	297.284	17.000
215.073	53.332	18.000
214.411	53.010	18.000
213.349	52.851	18.000
212.547	51.970	18.000
211.636	52.157	18.000
257.009	365.520	19.000
256.751	364.628	19.000
256.882	363.894	19.000
256.817	362.834	19.000
256.400	362.051	19.000
391.230	314.509	20.000
391.253	313.474	20.000
391.231	313.229	20.000
392.254	314.734	20.000
392.250	313.227	20.000
392.477	312.407	20.000
47.325	87.788	21.000
47.269	87.523	21.000
47.409	87.783	21.000
47.534	87.303	21.000
47.221	87.806	21.000
48.251	87.899	21.000
47.604	87.955	21.000
47.983	87.595	21.000
228.956	176.080	22.000
228.198	175.337	22.000
227.644	174.672	22.000
227.696	174.132	22.000
227.037	173.483	22.000
226.485	173.315	22.000
327.217	53.907	23.000
327.958	54.543	23.000
328.347	55.207	23.000
328.834	55.582	23.000
329.399	56.500	23.000
329.315	57.039	23.000
330.211	57.840	23.000
364.787	179.071	24.000
365.536	179.266	24.000
366.171	179.837	24.000
366.624	180.001	24.000
366.694	180.640	24.000
367.351	181.287	24.000
368.088	181.535	24.000
368.637	182.036	24.000
388.090	388.800	25.000
389.151	388.441	25.000
389.632	388.604	25.000
390.896	388.350	25.000
391.572	388.351	25.000
433.837	305.965	26.000
433.128	306.744	26.000
432.820	307.205	26.000
433.154	308.214	26.000
432.828	308.857	26.000
407.321	306.094	27.000
406.806	306.204	27.000
406.479	306.781	27.000
406.069	307.480	27.000
405.986	308.274	27.000
405.480	308.899	27.000
206.161	207.074	28.000
205.802	206.464	28.000
205.348	206.119	28.000
205.187	205.644	28.000
204.441	205.250	28.000
203.788	204.838	28.000
202.978	204.044	28.000
202.437	203.776	28.000
383.228	239.546	29.000
384.196	239.634	29.000
385.200	239.970	29.000
386.535	239.840	29.000
387.149	239.541	29.000
388.052	239.836	29.000
388.650	239.169	29.000
57.765	365.628	30.000
57.414	365.483	30.000
57.617	365.319	30.000
57.161	364.804	30.000
56.441	363.745	30.000
55.818	363.075	30.000
116.688	452.542	31.000
117.464	451.775	31.000
117.903	451.330	31.000
118.519	450.342	31.000
118.540	449.205	31.000
118.462	448.450	31.000
118.407	448.232	31.000
118.865	447.304	31.000
118.172	446.798	31.000
250.193	216.813	32.000
250.623	217.519	32.000
251.197	217.941	32.000
251.703	218.525	32.000
252.359	219.120	32.000
253.050	219.401	32.000
253.256	219.656	32.000
253.721	220.274	32.000
226.694	238.647	33.000
226.601	238.510	33.000
225.911	238.170	33.000
225.341	237.821	33.000
224.993	237.385	33.000
493.356	445.446	34.000
494.478	445.093	34.000
494.908	444.495	34.000
495.074	444.034	34.000
495.809	443.158	34.000
496.128	442.880	34.000
496.705	442.045	34.000
497.396	441.321	34.000
497.645	440.454	34.000
201.702	146.521	35.000
200.815	147.158	35.000
201.208	147.939	35.000
200.724	149.160	35.000
200.952	149.607	35.000
200.992	150.345	35.000
209.871	211.989	36.000
210.463	212.752	36.000
211.231	213.042	36.000
211.259	213.589	36.000
211.738	214.272	36.000
212.357	214.737	36.000
212.717	215.503	36.000
213.239	215.974	36.000
213.722	216.595	36.000
214.100	216.795	36.000
214.551	217.416	36.000
99.973	456.251	37.000
100.422	456.132	37.000
100.666	455.270	37.000
101.047	455.131	37.000
101.244	454.751	37.000
218.897	27.227	38.000
218.396	27.912	38.000
218.630	28.525	38.000
218.564	29.216	38.000
217.900	28.987	38.000
217.455	29.385	38.000
217.756	30.018	38.000
217.693	30.806	38.000
217.833	31.710	38.000
225.889	71.889	39.000
225.831	71.541	39.000
225.850	71.270	39.000
225.779	71.185	39.000
225.514	71.036	39.000
226.422	70.842	39.000
193.069	119.109	40.000
192.631	118.685	40.000
191.817	118.248	40.000
190.976	117.720	40.000
190.463	117.487	40.000
257.795	411.270	41.000
257.597	411.404	41.000
257.792	411.182	41.000
257.979	411.394	41.000
257.820	411.389	41.000
257.802	411.262	41.000
257.981	411.601	41.000
258.021	411.216	41.000
384.344	399.639	42.000
383.463	399.555	42.000
382.311	399.947	42.000
381.191	400.219	42.000
380.326	400.942	42.000
259.695	91.570	43.000
259.768	91.730	43.000
259.364	93.310	43.000
258.797	93.978	43.000
258.437	94.769	43.000
284.893	398.510	44.000
284.858	398.811	44.000
284.316	399.646	44.000
284.057	400.675	44.000
283.891	401.572	44.000
283.909	402.332	44.000
283.716	403.174	44.000
283.651	403.812	44.000
368.898	76.886	45.000
369.436	76.857	45.000
369.792	76.262	45.000
370.133	75.862	45.000
370.769	75.206	45.000
371.507	74.679	45.000
371.966	74.022	45.000
394.455	25.179	46.000
394.578	24.896	46.000
394.351	25.377	46.000
394.288	26.257	46.000
394.481	26.755	46.000
394.824	27.497	46.000
394.596	26.758	46.000
394.550	27.027	46.000
108.649	205.788	47.000
108.549	205.923	47.000
108.603	206.029	47.000
108.608	205.821	47.000
108.904	205.998	47.000
108.636	206.097	47.000
108.652	205.888	47.000
108.999	205.722	47.000
109.077	206.101	47.000
108.924	205.918	47.000
243.026	222.972	48.000
242.993	222.982	48.000
243.506	223.056	48.000
242.485	222.856	48.000
241.103	221.662	48.000
241.067	120.583	49.000
241.448	120.053	49.000
241.457	119.690	49.000
241.361	118.905	49.000
242.147	118.568	49.000
241.949	117.227	49.000
11.334	201.975	50.000
11.479	201.620	50.000
11.643	201.561	50.000
11.565	201.615	50.000
11.859	201.203	50.000
11.415	201.100	50.000
12.263	201.417	50.000
12.258	201.488	50.000
12.024	201.599	50.000
301.525	293.573	51.000
302.337	293.521	51.000
303.452	294.013	51.000
303.807	294.929	51.000
304.588	295.414	51.000
305.028	296.380	51.000
279.701	53.014	52.000
279.839	52.186	52.000
280.300	51.349	52.000
280.294	50.861	52.000
280.766	49.963	52.000
280.573	48.756	52.000
280.471	48.443	52.000
361.918	413.563	53.000
362.072	412.416	53.000
362.304	411.684	53.000
362.373	411.023	53.000
362.821	410.019	53.000
363.072	409.319	53.000
362.945	408.557	53.000
394.476	27.433	54.000
394.122	27.369	54.000
394.457	26.754	54.000
394.375	26.050	54.000
394.546	25.458	54.000
394.618	24.870	54.000
394.528	24.432	54.000
394.329	23.718	54.000
211.479	121.526	55.000
212.034	121.442	55.000
212.673	121.873	55.000
213.242	122.139	55.000
213.476	121.385	55.000
213.948	122.080	55.000
214.301	121.974	55.000
69.200	336.967	56.000
69.015	337.394	56.000
69.067	336.150	56.000
69.623	335.045	56.000
68.979	334.423	56.000
69.254	333.458	56.000
404.181	302.467	57.000
403.755	303.314	57.000
403.718	303.906	57.000
403.598	304.729	57.000
403.205	305.470	57.000
402.980	306.158	57.000
402.597	306.741	57.000
402.408	307.354	57.000
309.678	344.529	58.000
309.861	344.313	58.000
310.335	343.451	58.000
310.253	342.877	58.000
310.663	342.402	58.000
310.817	341.225	58.000
310.571	341.092	58.000
334.214	393.912	59.000
334.845	393.607	59.000
335.663	393.285	59.000
336.761	393.006	59.000
337.643	392.670	59.000
71.136	307.921	60.000
71.340	309.049	60.000
71.494	309.633	60.000
71.756	310.776	60.000
71.387	311.401	60.000
88.308	340.849	61.000
87.869	342.302	61.000
87.366	342.802	61.000
86.860	343.636	61.000
85.880	344.079	61.000
383.359	355.505	62.000
383.364	356.324	62.000
384.273	356.399	62.000
384.832	357.386	62.000
385.297	357.572	62.000
386.120	358.170	62.000
357.349	444.992	63.000
357.423	444.842	63.000
357.362	445.007	63.000
357.464	444.827	63.000
357.504	444.998	63.000
232.508	222.556	64.000
232.796	223.304	64.000
233.614	223.874	64.000
234.038	224.623	64.000
234.294	225.343	64.000
234.710	225.813	64.000
236.811	451.705	65.000
237.079	451.805	65.000
237.271	451.762	65.000
237.146	451.750	65.000
237.046	451.720	65.000
237.073	451.715	65.000
237.206	451.582	65.000
258.522	213.731	66.000
258.145	213.055	66.000
257.589	213.480	66.000
257.721	213.566	66.000
257.737	213.787	66.000
258.074	213.837	66.000
428.922	400.778	67.000
428.943	401.525	67.000
428.862	402.091	67.000
429.131	403.118	67.000
428.593	403.660	67.000
336.388	392.376	68.000
337.118	392.420	68.000
336.693	392.376	68.000
337.056	392.002	68.000
336.666	392.353	68.000
337.127	392.180	68.000
65.885	321.472	69.000
65.792	322.385	69.000
65.821	323.173	69.000
65.403	323.658	69.000
65.589	324.732	69.000
221.381	127.532	70.000
222.067	127.382	70.000
222.009	126.951	70.000
222.198	126.996	70.000
222.438	127.542	70.000
222.295	126.985	70.000
388.686	386.874	71.000
389.785	386.400	71.000
390.398	386.502	71.000
389.235	387.721	71.000
389.025	388.586	71.000
107.321	183.536	72.000
107.158	184.378	72.000
107.174	185.077	72.000
107.593	185.468	72.000
108.063	185.871	72.000
108.476	186.720	72.000
108.751	186.598	72.000
109.088	187.776	72.000
117.172	366.259	73.000
118.004	366.437	73.000
116.350	366.058	73.000
116.913	367.056	73.000
116.810	366.915	73.000
116.580	366.482	73.000
116.922	367.142	73.000
117.096	367.074	73.000
136.801	355.427	74.000
137.251	355.631	74.000
138.421	355.652	74.000
138.774	355.470	74.000
139.226	355.475	74.000
140.007	355.370	74.000
140.536	355.342	74.000
141.191	355.349	74.000
141.644	355.288	74.000
140.773	353.309	74.000
158.970	289.280	75.000
158.972	289.102	75.000
159.052	289.334	75.000
158.812	289.141	75.000
158.811	289.228	75.000
158.915	289.248	75.000
158.976	289.080	75.000
160.047	288.562	75.000
159.092	289.237	75.000
197.685	286.430	76.000
196.528	286.518	76.000
196.409	286.279	76.000
196.226	285.223	76.000
195.771	284.456	76.000
210.952	414.209	77.000
211.234	414.289	77.000
211.669	413.537	77.000
211.812	413.409	77.000
212.076	413.459	77.000
210.397	414.343	77.000
210.279	414.638	77.000
210.702	414.648	77.000
210.100	413.782	77.000
214.010	298.197	78.000
213.234	298.461	78.000
212.214	298.114	78.000
211.347	297.775	78.000
210.505	297.131	78.000
209.659	297.383	78.000
210.148	297.470	78.000
217.329	113.611	79.000
217.430	115.003	79.000
217.453	115.462	79.000
216.923	115.973	79.000
217.076	116.417	79.000
216.916	117.718	79.000
229.322	214.894	80.000
229.154	215.205	80.000
228.756	215.978	80.000
228.737	216.376	80.000
229.307	216.765	80.000
230.733	217.658	80.000
230.409	217.887	80.000
229.891	217.417	80.000
283.254	375.052	81.000
283.471	375.692	81.000
284.031	376.066	81.000
283.906	376.171	81.000
284.064	376.407	81.000
284.779	376.820	81.000
285.363	375.380	81.000
288.314	425.228	82.000
288.728	424.766	82.000
288.862	424.582	82.000
288.952	424.564	82.000
289.226	424.494	82.000
288.708	424.605	82.000
298.849	474.752	83.000
298.704	474.256	83.000
298.645	473.973	83.000
298.678	472.835	83.000
298.800	472.301	83.000
298.967	471.679	83.000
328.559	241.003	84.000
327.947	240.819	84.000
328.483	240.878	84.000
328.053	240.128	84.000
327.719	240.176	84.000
328.920	241.279	84.000
328.904	241.251	84.000
328.934	241.299	84.000
330.713	185.221	85.000
331.549	184.940	85.000
331.227	185.063	85.000
331.778	185.133	85.000
331.297	185.127	85.000
331.285	184.553	85.000
330.974	184.351	85.000
331.004	184.721	85.000
338.868	333.039	86.000
338.819	332.988	86.000
338.640	332.728	86.000
337.947	331.777	86.000
339.190	332.941	86.000
338.088	332.407	86.000
339.455	332.939	86.000
341.711	333.230	86.000
341.606	332.400	86.000
371.196	116.716	87.000
370.694	117.372	87.000
370.434	118.040	87.000
369.580	118.543	87.000
369.003	119.217	87.000
368.937	119.712	87.000
373.553	383.414	88.000
373.513	383.600	88.000
373.456	383.547	88.000
373.387	383.935	88.000
373.440	384.079	88.000
373.432	384.386	88.000
373.534	384.464	88.000
373.528	384.378	88.000
373.309	384.405	88.000
373.647	384.691	88.000
373.448	384.576	88.000
375.916	160.416	89.000
376.732	160.607	89.000
377.469	160.627	89.000
378.123	160.833	89.000
378.803	160.791	89.000
379.466	161.093	89.000
376.585	148.268	90.000
376.464	148.518	90.000
376.838	148.238	90.000
376.632	148.294	90.000
376.738	148.852	90.000
376.556	148.378	90.000
381.325	325.529	91.000
380.670	326.712	91.000
380.884	326.950	91.000
380.510	327.503	91.000
380.251	327.929	91.000
415.775	359.640	92.000
415.124	360.040	92.000
414.604	360.347	92.000
414.136	360.477	92.000
413.022	360.691	92.000
412.636	360.983	92.000
463.223	91.107	93.000
463.557	90.726	93.000
462.473	90.464	93.000
461.559	89.774	93.000
461.475	89.110	93.000
131.941	140.386	94.000
132.354	141.580	94.000
131.679	141.105	94.000
132.016	141.040	94.000
131.856	141.230	94.000
254.670	493.782	95.000
254.843	493.599	95.000
254.676	493.605	95.000
254.873	493.263	95.000
254.892	493.461	95.000
254.700	493.620	95.000
270.143	339.892	96.000
271.134	340.806	96.000
271.319	341.156	96.000
272.448	341.756	96.000
272.062	341.990	96.000
272.412	341.913	96.000
272.167	342.189	96.000
272.082	341.621	96.000
277.634	301.682	97.000
277.127	301.687	97.000
276.364	301.957	97.000
275.558	302.562	97.000
275.601	302.288	97.000
274.836	302.632	97.000
274.504	303.110	97.000
274.205	303.596	97.000
273.836	304.344	97.000
321.748	103.789	98.000
321.652	104.217	98.000
320.902	104.087	98.000
320.312	103.693	98.000
319.265	103.663	98.000
319.201	103.348	98.000
318.806	103.053	98.000
334.823	469.496	99.000
336.107	469.623	99.000
336.415	469.293	99.000
337.048	469.079	99.000
337.948	469.957	99.000
336.654	351.282	100.000
336.685	350.913	100.000
336.037	350.958	100.000
335.184	350.131	100.000
335.550	349.216	100.000
335.256	348.611	100.000
334.865	348.528	100.000
334.566	347.978	100.000
334.331	347.691	100.000
361.117	367.140	101.000
361.409	367.309	101.000
361.961	367.514	101.000
362.077	367.837	101.000
362.449	367.931	101.000
363.107	368.448	101.000
363.229	368.553	101.000
363.339	369.132	101.000
363.240	369.193	101.000
362.654	368.892	101.000
434.266	229.042	102.000
433.949	227.884	102.000
433.954	227.270	102.000
434.644	226.834	102.000
435.098	227.129	102.000
476.631	264.297	103.000
476.699	263.500	103.000
477.035	262.907	103.000
476.967	262.766	103.000
476.802	262.915	103.000
476.775	262.874	103.000
476.974	263.026	103.000
476.913	263.018	103.000
476.973	263.225	103.000
476.767	263.121	103.000
477.153	262.618	103.000
502.340	173.338	104.000
501.323	173.315	104.000
501.034	173.319	104.000
500.267	172.930	104.000
499.777	172.878	104.000
498.662	173.041	104.000
498.341	173.268	104.000
203.073	71.527	105.000
203.238	71.311	105.000
203.484	71.617	105.000
202.915	71.069	105.000
202.603	70.847	105.000
202.562	70.453	105.000
202.323	70.126	105.000
251.797	432.616	106.000
253.062	432.377	106.000
252.977	432.493	106.000
252.382	432.962	106.000
252.100	432.853	106.000
252.070	434.064	106.000
277.360	218.462	107.000
276.795	219.205	107.000
276.269	220.230	107.000
276.391	220.540	107.000
276.198	220.491	107.000
327.910	260.658	108.000
327.525	260.068	108.000
326.512	260.074	108.000
325.273	259.880	108.000
324.374	259.512	108.000
328.336	460.107	109.000
327.943	459.885	109.000
326.978	459.577	109.000
326.418	459.351	109.000
325.835	459.365	109.000
324.958	459.511	109.000
324.046	459.427	109.000
364.767	64.502	110.000
365.002	64.014	110.000
365.037	63.143	110.000
365.214	62.466	110.000
365.001	61.798	110.000
365.280	61.264	110.000
365.201	60.827	110.000
365.073	60.399	110.000
369.967	391.465	111.000
369.755	392.141	111.000
369.965	393.089	111.000
370.012	393.824	111.000
370.051	394.276	111.000
419.878	370.768	112.000
420.078	370.493	112.000
420.468	370.136	112.000
420.601	369.791	112.000
421.228	369.474	112.000
422.142	369.462	112.000
89.970	169.928	113.000
89.984	169.702	113.000
91.623	169.249	113.000
91.794	168.842	113.000
92.540	168.458	113.000
199.513	180.510	114.000
200.239	180.220	114.000
200.087	180.204	114.000
200.426	180.312	114.000
200.350	180.272	114.000
201.143	180.016	114.000
201.221	177.999	114.000
262.548	130.282	115.000
262.627	130.529	115.000
262.838	130.794	115.000
263.079	130.820	115.000
262.670	131.396	115.000
262.790	131.658	115.000
263.023	132.290	115.000
263.303	133.184	115.000
263.030	133.388	115.000
376.139	245.090	116.000
376.108	245.189	116.000
376.564	245.680	116.000
376.691	245.787	116.000
376.851	245.744	116.000
10.112	193.543	117.000
9.813	194.015	117.000
8.999	193.045	117.000
8.994	193.201	117.000
8.153	193.421	117.000
7.702	193.000	117.000
81.386	216.079	118.000
80.750	216.674	118.000
79.977	216.947	118.000
79.163	217.219	118.000
78.161	218.225	118.000
203.126	116.238	119.000
203.176	116.625	119.000
202.319	117.104	119.000
202.502	117.622	119.000
202.891	117.312	119.000
203.384	115.394	119.000
215.647	307.144	120.000
215.296	307.130	120.000
214.705	307.309	120.000
213.882	307.349	120.000
213.223	307.330	120.000
212.528	307.604	120.000
211.640	307.718	120.000
211.171	307.794	120.000
238.585	360.806	121.000
239.000	359.527	121.000
238.130	359.179	121.000
237.563	358.520	121.000
237.130	357.717	121.000
237.030	357.260	121.000
259.801	318.602	122.000
259.058	319.179	122.000
258.404	319.263	122.000
257.775	319.850	122.000
257.712	319.976	122.000
257.765	319.845	122.000
283.691	245.345	123.000
283.204	244.633	123.000
283.123	244.066	123.000
282.974	243.474	123.000
282.132	243.061	123.000
281.807	242.619	123.000
76.335	198.378	124.000
76.423	198.328	124.000
76.417	198.835	124.000
76.174	198.795	124.000
76.161	198.668	124.000
76.294	198.698	124.000
76.592	198.734	124.000
76.412	198.235	124.000
76.399	197.818	124.000
191.586	187.019	125.000
192.171	187.534	125.000
192.914	187.255	125.000
192.837	186.852	125.000
193.239	186.915	125.000
301.074	191.259	126.000
300.877	190.821	126.000
299.944	190.441	126.000
299.138	191.258	126.000
298.799	190.859	126.000
298.272	190.938	126.000
298.360	190.444	126.000
297.466	190.862	126.000
297.030	190.280	126.000
296.621	190.411	126.000
296.562	190.067	126.000
308.238	201.594	127.000
307.822	201.429	127.000
307.579	200.958	127.000
307.219	200.544	127.000
307.404	199.975	127.000
395.174	442.603	128.000
396.090	442.856	128.000
396.302	443.451	128.000
396.727	444.200	128.000
396.752	443.986	128.000
396.480	444.238	128.000
396.772	443.926	128.000
110.478	420.366	129.000
110.621	420.606	129.000
110.344	419.596	129.000
110.735	420.459	129.000
110.700	420.854	129.000
111.220	420.131	129.000
110.951	420.593	129.000
112.225	323.646	130.000
111.393	324.331	130.000
111.632	325.186	130.000
111.906	325.866	130.000
111.505	326.214	130.000
111.249	326.674	130.000
111.613	327.248	130.000
245.251	391.651	131.000
244.846	390.355	131.000
244.452	390.372	131.000
243.944	389.847	131.000
244.128	388.493	131.000
243.492	389.087	131.000
243.134	388.732	131.000
242.631	388.527	131.000
242.986	388.741	131.000
243.057	389.057	131.000
243.376	389.107	131.000
368.961	149.126	132.000
368.195	149.431	132.000
367.941	149.149	132.000
367.158	149.485	132.000
366.480	149.415	132.000
365.994	149.304	132.000
366.428	148.994	132.000
365.639	148.722	132.000
364.910	148.607	132.000
364.601	148.794	132.000
57.569	342.713	133.000
57.537	342.857	133.000
57.437	342.484	133.000
57.266	341.937	133.000
56.957	341.042	133.000
57.554	340.541	133.000
57.352	339.746	133.000
57.983	338.849	133.000
77.689	169.757	134.000
77.070	170.374	134.000
76.838	170.865	134.000
76.984	170.897	134.000
77.077	172.184	134.000
77.340	173.211	134.000
77.966	173.206	134.000
107.767	407.141	135.000
107.934	406.985	135.000
108.414	406.957	135.000
108.228	407.015	135.000
107.884	407.687	135.000
107.543	407.829	135.000
107.154	407.735	135.000
150.123	301.716	136.000
150.200	300.926	136.000
150.178	300.971	136.000
149.700	300.483	136.000
149.511	299.572	136.000
149.372	299.427	136.000
149.159	298.140	136.000
161.099	72.762	137.000
161.404	71.973	137.000
161.707	72.310	137.000
162.100	72.067	137.000
162.211	72.249	137.000
160.862	71.663	137.000
162.099	342.159	138.000
161.673	342.425	138.000
161.053	342.705	138.000
160.450	343.016	138.000
159.897	343.500	138.000
159.436	343.659	138.000
159.290	343.689	138.000
166.780	318.508	139.000
167.686	318.602	139.000
167.577	319.949	139.000
168.068	320.137	139.000
169.045	320.227	139.000
169.320	320.112	139.000
170.114	320.236	139.000
170.758	320.047	139.000
365.452	110.631	140.000
365.127	111.079	140.000
364.789	111.935	140.000
364.707	111.978	140.000
364.934	112.115	140.000
364.842	112.162	140.000
364.817	111.983	140.000
241.318	475.767	141.000
241.983	476.123	141.000
242.328	476.636	141.000
242.585	477.221	141.000
243.409	477.009	141.000
244.166	477.835	141.000
434.312	144.494	142.000
434.779	144.037	142.000
434.905	143.656	142.000
434.753	143.770	142.000
435.086	144.181	142.000
26.730	419.884	143.000
26.163	419.901	143.000
26.443	419.959	143.000
26.466	419.668	143.000
26.844	419.593	143.000
49.916	318.052	144.000
50.038	318.538	144.000
50.441	319.120	144.000
50.454	320.102	144.000
50.614	320.104	144.000
50.574	320.263	144.000
50.432	320.422	144.000
50.743	320.138	144.000
111.063	173.063	145.000
111.066	173.847	145.000
111.049	172.916	145.000
111.008	172.295	145.000
110.839	171.265	145.000
110.434	170.953	145.000
132.015	140.859	146.000
131.936	140.081	146.000
132.522	139.173	146.000
132.923	139.598	146.000
132.157	140.043	146.000
132.678	139.817	146.000
132.329	140.109	146.000
339.359	124.091	147.000
339.671	125.193	147.000
340.049	124.705	147.000
340.498	124.858	147.000
340.204	124.656	147.000
340.418	124.614	147.000
340.701	239.180	148.000
341.434	239.897	148.000
341.834	240.353	148.000
343.050	240.624	148.000
343.094	240.639	148.000
343.995	241.308	148.000
344.221	241.521	148.000
344.380	241.531	148.000
345.003	241.268	148.000
344.610	241.343	148.000
345.000	241.676	148.000
194.116	286.934	149.000
194.631	287.167	149.000
195.470	287.011	149.000
195.452	287.688	149.000
196.069	288.141	149.000
196.480	288.399	149.000
197.000	289.056	149.000
325.611	307.568	150.000
325.702	308.151	150.000
326.327	309.026	150.000
326.881	309.227	150.000
325.671	311.110	150.000
341.341	274.338	151.000
340.916	274.575	151.000
340.211	274.788	151.000
339.754	274.993	151.000
339.324	275.179	151.000
338.066	275.392	151.000
337.890	275.314	151.000
379.416	36.060	152.000
379.614	35.166	152.000
380.287	34.907	152.000
381.286	34.485	152.000
380.957	33.543	152.000
440.724	185.038	153.000
440.885	184.611	153.000
441.255	183.896	153.000
441.314	183.396	153.000
441.964	182.705	153.000
442.114	182.223	153.000
442.643	181.723	153.000
442.877	180.768	153.000
443.124	180.250	153.000
443.469	179.553	153.000
443.679	179.255	153.000
298.220	446.826	154.000
299.147	446.932	154.000
299.199	447.019	154.000
300.191	447.310	154.000
300.155	447.350	154.000
299.529	447.709	154.000
299.113	446.553	154.000
298.446	380.581	155.000
297.786	379.747	155.000
296.777	379.443	155.000
296.344	379.052	155.000
295.672	378.584	155.000
295.175	378.118	155.000
431.516	188.480	156.000
431.738	188.407	156.000
431.708	188.246	156.000
432.146	188.430	156.000
432.042	188.648	156.000
438.877	265.982	157.000
438.661	266.851	157.000
438.071	267.135	157.000
437.385	267.417	157.000
436.990	267.567	157.000
436.566	268.059	157.000
436.624	268.152	157.000
436.542	267.648	157.000
69.433	219.927	158.000
68.605	220.413	158.000
68.426	220.600	158.000
67.877	221.046	158.000
67.478	221.669	158.000
67.244	221.431	158.000
66.715	222.300	158.000
75.819	215.840	159.000
76.333	215.181	159.000
76.698	213.917	159.000
78.621	213.971	159.000
79.138	214.455	159.000
78.655	213.116	159.000
255.349	268.852	160.000
255.375	269.019	160.000
254.234	269.361	160.000
254.235	270.806	160.000
253.842	269.397	160.000
254.502	269.165	160.000
255.188	269.176	160.000
432.114	41.456	161.000
432.679	43.309	161.000
432.501	42.398	161.000
431.965	41.820	161.000
432.151	41.893	161.000
431.436	41.091	161.000
430.694	40.771	161.000
430.366	40.142	161.000
430.012	40.114	161.000
87.899	176.193	162.000
88.032	176.800	162.000
87.448	177.922	162.000
87.159	178.387	162.000
86.882	178.872	162.000
86.659	179.702	162.000
86.928	179.160	162.000
87.132	179.412	162.000
87.226	180.151	162.000
109.610	212.825	163.000
109.759	212.795	163.000
109.683	213.057	163.000
109.886	213.074	163.000
110.076	212.198	163.000
109.216	211.843	163.000
110.042	210.642	163.000
143.182	162.701	164.000
143.930	162.511	164.000
144.108	162.612	164.000
144.757	162.091	164.000
145.140	161.144	164.000
144.221	161.747	164.000
144.915	162.083	164.000
277.026	441.824	165.000
277.335	441.753	165.000
277.716	441.778	165.000
277.338	441.212	165.000
277.332	441.164	165.000
336.922	337.488	166.000
336.848	336.353	166.000
336.814	335.704	166.000
336.768	335.242	166.000
336.796	334.502	166.000
336.539	333.444	166.000
336.275	332.946	166.000
336.170	331.866	166.000
335.832	332.013	166.000
335.536	331.751	166.000
380.793	337.461	167.000
381.605	337.520	167.000
382.101	338.151	167.000
382.570	339.037	167.000
383.254	339.582	167.000
383.428	339.716	167.000
383.125	339.860	167.000
383.292	340.102	167.000
382.779	339.604	167.000
382.806	339.311	167.000
382.983	339.613	167.000
457.042	313.415	168.000
457.503	313.571	168.000
458.063	314.089	168.000
458.296	314.582	168.000
458.461	314.508	168.000
23.359	349.985	169.000
23.387	349.489	169.000
22.777	349.443	169.000
22.189	348.886	169.000
21.700	348.797	169.000
20.891	348.486	169.000
138.066	212.685	170.000
138.346	211.746	170.000
138.901	211.187	170.000
139.023	210.798	170.000
139.518	210.228	170.000
139.691	209.743	170.000
140.217	209.489	170.000
139.978	208.675	170.000
189.860	312.711	171.000
190.376	313.001	171.000
190.806	312.933	171.000
191.708	312.624	171.000
192.514	312.487	171.000
193.017	312.241	171.000
193.973	311.779	171.000
299.672	225.739	172.000
299.486	225.831	172.000
299.759	225.843	172.000
299.350	225.574	172.000
298.857	225.192	172.000
298.207	224.768	172.000
298.248	224.765	172.000
297.916	224.470	172.000
297.612	224.402	172.000
296.898	224.041	172.000
354.147	384.859	173.000
353.928	384.661	173.000
353.427	384.350	173.000
352.753	384.730	173.000
352.352	383.835	173.000
352.505	383.682	173.000
352.028	383.607	173.000
351.574	383.010	173.000
351.849	383.375	173.000
351.409	384.076	173.000
373.948	160.621	174.000
374.695	160.730	174.000
375.776	161.032	174.000
376.925	161.063	174.000
377.735	161.136	174.000
422.627	35.464	175.000
422.676	35.259	175.000
422.526	34.672	175.000
422.596	34.243	175.000
422.380	33.379	175.000
421.945	32.428	175.000
421.593	32.089	175.000
422.023	31.329	175.000
422.127	31.158	175.000
422.231	30.467	175.000
422.546	29.158	175.000
482.973	138.367	176.000
483.141	137.929	176.000
484.015	138.803	176.000
484.592	138.476	176.000
485.203	138.817	176.000
485.938	138.578	176.000
486.384	138.961	176.000
146.532	282.857	177.000
146.791	282.319	177.000
146.887	282.596	177.000
146.515	281.857	177.000
146.823	282.063	177.000
146.546	281.821	177.000
147.389	282.768	177.000
209.959	474.030	178.000
209.472	474.597	178.000
208.609	474.368	178.000
207.573	474.341	178.000
207.183	474.364	178.000
207.726	474.662	178.000
212.890	329.017	179.000
213.736	329.220	179.000
214.720	329.288	179.000
215.408	329.915	179.000
215.945	329.739	179.000
217.050	330.024	179.000
284.075	314.540	180.000
284.652	314.000	180.000
285.345	314.003	180.000
285.504	313.976	180.000
286.082	313.483	180.000
286.807	313.380	180.000
150.630	87.834	181.000
151.213	87.753	181.000
150.800	88.021	181.000
151.094	87.851	181.000
151.004	87.817	181.000
160.316	445.326	182.000
161.005	445.234	182.000
161.659	445.455	182.000
161.925	445.806	182.000
162.431	445.777	182.000
163.034	445.924	182.000
162.979	445.912	182.000
172.693	111.726	183.000
172.600	111.891	183.000
171.851	112.019	183.000
171.884	111.912	183.000
171.277	112.146	183.000
171.721	111.860	183.000
257.930	423.862	184.000
259.744	422.622	184.000
258.457	422.763	184.000
258.660	422.095	184.000
258.687	421.533	184.000
258.720	420.898	184.000
258.571	420.282	184.000
259.437	419.685	184.000
259.253	418.941	184.000
259.477	418.495	184.000
392.583	417.241	185.000
392.352	416.637	185.000
391.428	416.720	185.000
391.255	416.305	185.000
390.617	416.202	185.000
452.609	139.406	186.000
453.027	139.719	186.000
453.213	139.261	186.000
453.724	138.803	186.000
454.318	138.144	186.000
97.539	370.930	187.000
97.404	370.526	187.000
97.637	370.292	187.000
98.544	370.146	187.000
99.197	369.547	187.000
99.725	369.449	187.000
99.605	370.305	187.000
99.764	369.953	187.000
100.238	369.061	187.000
304.912	344.510	188.000
306.618	344.424	188.000
306.097	346.116	188.000
306.430	345.945	188.000
305.554	346.195	188.000
324.889	259.429	189.000
325.223	259.713	189.000
325.667	259.642	189.000
325.940	259.650	189.000
325.852	259.713	189.000
337.099	403.472	190.000
336.889	403.084	190.000
336.880	402.370	190.000
336.904	401.524	190.000
336.307	400.282	190.000
337.496	400.502	190.000
336.889	399.895	190.000
336.986	399.241	190.000
337.126	399.413	190.000
337.122	399.371	190.000
337.709	399.489	190.000
357.086	86.414	191.000
356.703	86.052	191.000
356.735	85.271	191.000
357.311	85.413	191.000
357.318	85.375	191.000
356.756	85.809	191.000
356.705	85.748	191.000
356.644	85.539	191.000
356.141	85.217	191.000
366.606	362.435	192.000
367.012	362.758	192.000
367.420	362.754	192.000
368.070	363.301	192.000
368.428	363.322	192.000
389.051	363.213	193.000
388.412	363.173	193.000
388.422	362.494	193.000
388.020	362.190	193.000
387.652	361.377	193.000
387.603	360.944	193.000
387.430	360.638	193.000
387.171	359.695	193.000
387.421	359.459	193.000
387.658	358.745	193.000
393.980	216.451	194.000
392.681	215.626	194.000
393.494	215.337	194.000
393.136	214.583	194.000
392.978	214.345	194.000
393.265	213.580	194.000
392.540	213.557	194.000
392.569	212.726	194.000
392.283	212.259	194.000
420.560	359.614	195.000
419.834	360.093	195.000
419.475	360.586	195.000
418.775	360.735	195.000
418.076	360.982	195.000
417.652	361.162	195.000
416.976	361.662	195.000
416.534	361.622	195.000
33.225	163.625	196.000
32.962	163.014	196.000
32.612	163.691	196.000
32.950	163.898	196.000
32.615	164.128	196.000
84.702	217.854	197.000
83.577	218.110	197.000
82.657	218.614	197.000
82.445	219.009	197.000
82.157	219.244	197.000
81.504	219.970	197.000
81.361	220.251	197.000
80.853	220.154	197.000
222.300	370.524	198.000
222.426	370.150	198.000
222.249	369.394	198.000
222.355	368.658	198.000
222.471	368.217	198.000
221.730	367.767	198.000
221.868	366.831	198.000
268.619	356.232	199.000
268.966	356.877	199.000
269.885	357.724	199.000
269.252	357.219	199.000
269.680	356.952	199.000
301.022	252.143	200.000
301.108	252.474	200.000
300.516	252.966	200.000
300.213	253.314	200.000
299.800	253.181	200.000
299.576	253.770	200.000
298.913	253.933	200.000
298.461	254.794	200.000
377.681	350.210	201.000
377.454	350.929	201.000
377.137	351.770	201.000
377.310	352.409	201.000
377.316	353.212	201.000
377.397	353.964	201.000
406.294	368.608	202.000
406.133	368.620	202.000
406.281	368.646	202.000
405.906	368.816	202.000
406.302	368.779	202.000
406.332	368.885	202.000
406.282	368.355	202.000
405.975	368.758	202.000
447.476	60.286	203.000
447.006	59.381	203.000
446.642	59.019	203.000
446.301	58.255	203.000
446.340	57.210	203.000
228.636	469.737	204.000
229.485	470.076	204.000
230.213	469.720	204.000
230.879	469.848	204.000
230.951	470.080	204.000
232.264	470.092	204.000
232.208	469.710	204.000
74.802	350.274	205.000
74.742	350.368	205.000
74.954	350.100	205.000
74.856	351.025	205.000
74.692	351.313	205.000
111.408	420.565	206.000
111.592	420.193	206.000
111.570	420.169	206.000
111.658	420.556	206.000
111.462	420.292	206.000
165.779	361.849	207.000
165.806	361.673	207.000
165.843	361.729	207.000
166.168	362.109	207.000
166.043	361.718	207.000
166.087	361.965	207.000
166.017	361.946	207.000
166.036	362.236	207.000
166.572	361.983	207.000
379.448	148.450	208.000
378.678	147.895	208.000
378.077	147.680	208.000
377.404	147.502	208.000
376.964	147.299	208.000
433.276	372.723	209.000
433.441	373.068	209.000
434.194	373.848	209.000
434.142	374.101	209.000
433.811	373.505	209.000
433.709	373.722	209.000
433.680	373.615	209.000
434.142	373.632	209.000
433.790	373.841	209.000
457.424	70.931	210.000
456.720	70.898	210.000
456.012	70.487	210.000
455.639	70.338	210.000
454.663	69.223	210.000
74.451	366.928	211.000
74.652	366.670	211.000
74.533	365.946	211.000
74.202	365.181	211.000
74.052	365.235	211.000
121.433	396.944	212.000
121.707	396.373	212.000
122.122	395.598	212.000
122.071	395.012	212.000
122.626	394.905	212.000
122.265	395.412	212.000
122.308	395.423	212.000
121.070	393.231	212.000
122.692	393.005	212.000
121.583	429.985	213.000
121.887	429.146	213.000
121.888	428.565	213.000
121.771	428.454	213.000
121.704	427.213	213.000
324.375	479.674	214.000
325.008	479.718	214.000
325.436	480.453	214.000
326.092	480.503	214.000
326.203	480.705	214.000
327.202	480.533	214.000
330.774	302.419	215.000
330.999	302.965	215.000
331.193	304.003	215.000
333.276	304.622	215.000
332.247	305.226	215.000
331.013	130.872	216.000
330.450	131.035	216.000
329.432	130.629	216.000
329.036	130.574	216.000
328.109	130.691	216.000
327.986	130.130	216.000
355.097	152.338	217.000
354.570	152.566	217.000
354.056	152.354	217.000
353.387	152.843	217.000
353.108	152.807	217.000
352.810	152.986	217.000
424.836	325.045	218.000
424.384	324.747	218.000
423.770	325.524	218.000
423.449	324.891	218.000
423.054	325.696	218.000
422.754	325.460	218.000
422.434	325.589	218.000
422.114	325.942	218.000
421.457	326.378	218.000
421.294	326.361	218.000
421.403	326.722	218.000
460.163	238.748	219.000
459.233	238.905	219.000
458.711	238.804	219.000
459.400	238.819	219.000
459.268	238.565	219.000
459.017	238.322	219.000
459.278	237.867	219.000
459.276	238.347	219.000
459.246	238.597	219.000
119.506	182.329	220.000
119.067	181.529	220.000
118.922	180.891	220.000
118.851	180.813	220.000
118.662	180.217	220.000
118.420	179.840	220.000
118.084	179.243	220.000
117.797	178.631	220.000
118.456	178.729	220.000
291.145	425.272	221.000
290.875	424.541	221.000
291.139	424.363	221.000
291.403	423.747	221.000
291.564	423.322	221.000
291.550	422.711	221.000
450.790	194.087	222.000
451.476	194.689	222.000
451.755	194.593	222.000
452.327	195.000	222.000
452.257	195.094	222.000
453.249	195.376	222.000
453.299	195.152	222.000
72.112	184.376	223.000
72.975	183.795	223.000
73.074	183.315	223.000
73.301	182.655	223.000
74.072	182.346	223.000
73.924	181.359	223.000
74.549	181.141	223.000
75.336	180.943	223.000
76.130	181.017	223.000
147.670	283.014	224.000
147.756	283.394	224.000
147.976	283.453	224.000
147.641	282.901	224.000
147.932	282.694	224.000
148.259	283.399	224.000
164.235	369.224	225.000
165.329	368.537	225.000
165.723	369.050	225.000
166.254	368.383	225.000
166.973	368.490	225.000
319.200	399.006	226.000
319.249	398.387	226.000
319.275	398.142	226.000
318.943	397.251	226.000
318.766	396.751	226.000
367.765	118.024	227.000
367.499	116.405	227.000
367.786	118.238	227.000
367.632	117.755	227.000
367.915	118.003	227.000
384.259	165.593	228.000
384.462	165.523	228.000
384.394	165.538	228.000
384.329	165.373	228.000
384.496	165.431	228.000
418.708	188.567	229.000
419.386	187.465	229.000
419.143	187.048	229.000
418.972	186.785	229.000
419.595	185.681	229.000
426.103	259.249	230.000
425.650	258.748	230.000
425.615	258.756	230.000
425.451	258.379	230.000
425.699	258.037	230.000
425.932	257.377	230.000
425.707	257.719	230.000
427.107	257.667	230.000
159.922	449.598	231.000
160.236	449.382	231.000
159.921	449.628	231.000
159.698	449.623	231.000
159.834	449.724	231.000
160.093	449.368	231.000
160.296	449.836	231.000
160.090	449.548	231.000
163.348	125.127	232.000
163.772	125.398	232.000
163.953	125.417	232.000
164.824	124.527	232.000
165.733	124.469	232.000
165.574	124.977	232.000
166.845	124.127	232.000
239.154	402.591	233.000
238.830	402.540	233.000
238.547	402.037	233.000
237.608	401.807	233.000
236.879	401.184	233.000
237.045	400.643	233.000
353.454	367.693	234.000
352.226	367.230	234.000
351.620	366.840	234.000
351.294	366.565	234.000
351.699	367.112	234.000
351.719	366.831	234.000
391.450	82.243	235.000
391.505	81.902	235.000
390.635	82.048	235.000
390.725	81.554	235.000
390.390	81.059	235.000
389.689	80.729	235.000
389.279	80.745	235.000
408.133	273.174	236.000
408.148	272.877	236.000
408.402	273.039	236.000
408.627	272.974	236.000
408.182	273.617	236.000
407.977	273.713	236.000
408.089	274.406	236.000
407.768	274.746	236.000
261.285	330.018	237.000
262.192	330.225	237.000
262.503	330.131	237.000
262.481	329.951	237.000
262.694	330.278	237.000
262.494	330.315	237.000
263.365	330.729	237.000
263.136	330.986	237.000
263.071	331.877	237.000
435.377	150.378	238.000
434.327	151.025	238.000
434.163	151.222	238.000
433.714	151.371	238.000
433.401	151.640	238.000
432.983	151.978	238.000
52.187	187.396	239.000
52.616	186.896	239.000
52.618	186.242	239.000
53.057	185.575	239.000
53.586	185.255	239.000
53.897	184.754	239.000
54.052	184.169	239.000
54.715	183.555	239.000
61.949	350.943	240.000
62.386	351.675	240.000
62.405	351.878	240.000
62.486	352.533	240.000
63.178	353.281	240.000
62.130	353.029	240.000
62.638	352.831	240.000
62.589	352.424	240.000
62.707	351.937	240.000
62.877	350.992	240.000
63.258	350.809	240.000
66.022	394.649	241.000
65.902	395.322	241.000
67.128	395.072	241.000
67.158	395.929	241.000
67.303	396.163	241.000
68.993	367.125	242.000
69.243	366.677	242.000
69.384	364.918	242.000
69.310	365.447	242.000
69.600	364.205	242.000
76.579	366.971	243.000
76.864	366.872	243.000
77.166	366.956	243.000
76.658	366.208	243.000
77.198	366.976	243.000
77.400	366.999	243.000
76.798	366.571	243.000
175.285	178.312	244.000
175.446	178.911	244.000
175.351	178.797	244.000
175.497	178.871	244.000
175.585	179.112	244.000
175.371	178.974	244.000
175.325	178.835	244.000
175.678	178.963	244.000
175.663	178.545	244.000
175.592	178.880	244.000
189.834	446.943	245.000
190.620	446.337	245.000
191.668	445.850	245.000
192.640	444.981	245.000
193.393	444.806	245.000
302.885	172.089	246.000
303.212	172.038	246.000
303.514	172.825	246.000
304.712	173.154	246.000
305.401	173.527	246.000
305.361	173.660	246.000
306.247	173.380	246.000
307.112	173.909	246.000
307.020	173.905	246.000
310.259	357.120	247.000
311.506	357.079	247.000
312.038	358.001	247.000
312.939	358.374	247.000
313.424	359.046	247.000
314.333	359.312	247.000
314.692	359.445	247.000
315.352	360.296	247.000
315.109	360.427	247.000
398.572	443.993	248.000
398.901	443.787	248.000
398.687	443.995	248.000
398.772	443.755	248.000
398.508	443.387	248.000
398.242	443.303	248.000
459.060	342.845	249.000
459.496	343.070	249.000
459.612	343.784	249.000
460.110	344.676	249.000
460.353	345.383	249.000
460.678	345.902	249.000
460.731	346.498	249.000
461.314	346.023	249.000
472.301	163.748	250.000
472.088	163.502	250.000
471.866	163.010	250.000
471.159	162.982	250.000
470.928	163.163	250.000
470.569	162.864	250.000
470.792	163.008	250.000
470.106	162.511	250.000
469.838	162.543	250.000
471.571	164.772	250.000
299.535	293.331	251.000
298.736	293.387	251.000
298.069	293.855	251.000
297.767	294.277	251.000
297.323	294.944	251.000
296.415	294.474	251.000
329.758	464.859	252.000
329.193	465.277	252.000
328.337	464.765	252.000
327.776	464.861	252.000
326.903	464.855	252.000
326.201	463.922	252.000
325.299	464.394	252.000
447.719	335.114	253.000
448.005	335.713	253.000
449.386	335.794	253.000
450.043	336.877	253.000
450.646	337.092	253.000
451.014	336.886	253.000
450.766	337.008	253.000
450.552	336.919	253.000
450.887	337.108	253.000
115.233	289.189	254.000
115.240	289.090	254.000
113.746	287.567	254.000
113.679	288.090	254.000
113.634	288.659	254.000
113.378	288.159	254.000
114.064	286.981	254.000
161.096	139.375	255.000
161.378	138.974	255.000
161.610	139.866	255.000
161.224	139.910	255.000
160.728	139.862	255.000
160.934	140.531	255.000
164.406	423.525	256.000
163.155	423.620	256.000
162.710	423.761	256.000
162.307	423.661	256.000
161.698	423.703	256.000
162.606	423.200	256.000
187.925	152.270	257.000
188.510	152.460	257.000
189.356	151.944	257.000
190.135	152.117	257.000
190.547	151.574	257.000
190.876	151.540	257.000
191.637	151.422	257.000
192.580	151.214	257.000
247.209	383.676	258.000
247.828	384.069	258.000
248.617	384.612	258.000
249.631	384.740	258.000
250.303	384.839	258.000
381.506	326.889	259.000
381.606	326.144	259.000
381.629	325.381	259.000
381.902	325.269	259.000
381.799	325.752	259.000
381.876	326.516	259.000
381.869	327.404	259.000
404.514	323.934	260.000
404.281	323.627	260.000
403.795	323.319	260.000
402.930	322.622	260.000
402.603	321.991	260.000
402.451	321.294	260.000
401.974	320.950	260.000
401.780	320.963	260.000
402.181	321.401	260.000
248.832	295.384	261.000
248.414	295.987	261.000
247.525	296.011	261.000
248.716	294.817	261.000
247.662	295.652	261.000
247.275	296.077	261.000
247.924	296.058	261.000
311.891	384.888	262.000
311.553	384.663	262.000
310.880	384.294	262.000
310.194	383.894	262.000
309.724	383.467	262.000
308.858	383.125	262.000
307.908	382.823	262.000
431.209	161.650	263.000
430.116	161.310	263.000
429.829	161.479	263.000
429.479	161.811	263.000
429.451	162.083	263.000
428.680	162.211	263.000
428.673	160.436	263.000
439.009	300.255	264.000
438.709	300.071	264.000
437.851	300.328	264.000
437.222	300.361	264.000
435.975	301.417	264.000
436.053	301.080	264.000
437.329	300.944	264.000
474.989	247.316	265.000
475.756	246.575	265.000
476.157	246.302	265.000
476.345	245.510	265.000
476.563	245.339	265.000
477.095	244.873	265.000
477.611	244.291	265.000
477.874	243.645	265.000
477.280	243.020	265.000
501.213	316.507	266.000
501.048	316.731	266.000
500.428	315.718	266.000
500.695	315.405	266.000
500.561	315.355	266.000
500.004	315.099	266.000
500.208	314.570	266.000
499.901	314.380	266.000
499.841	313.734	266.000
499.638	313.344	266.000
500.054	313.161	266.000
23.599	180.557	267.000
24.351	180.320	267.000
25.706	180.448	267.000
26.190	180.399	267.000
27.341	180.458	267.000
28.150	180.734	267.000
28.632	180.337	267.000
28.934	179.921	267.000
29.317	179.899	267.000
29.320	180.042	267.000
29.909	180.186	267.000
226.845	384.272	268.000
227.650	384.059	268.000
227.713	384.232	268.000
227.374	384.184	268.000
229.027	384.188	268.000
254.391	495.495	269.000
255.412	494.678	269.000
256.095	495.217	269.000
256.045	495.107	269.000
255.906	495.084	269.000
255.711	494.719	269.000
255.813	495.006	269.000
256.348	494.960	269.000
256.000	495.195	269.000
256.091	494.934	269.000
256.466	494.264	269.000
303.289	497.934	270.000
303.515	497.513	270.000
303.106	497.779	270.000
302.603	497.852	270.000
301.703	497.851	270.000
300.971	497.938	270.000
300.476	497.740	270.000
300.532	496.253	270.000
298.671	498.548	270.000
299.726	498.940	270.000
299.362	498.593	270.000
479.159	182.773	271.000
479.671	183.243	271.000
480.090	183.978	271.000
480.179	184.556	271.000
480.284	184.912	271.000
479.933	184.994	271.000
480.097	184.047	271.000
80.175	416.800	272.000
80.474	415.994	272.000
79.764	415.755	272.000
79.118	415.012	272.000
79.422	414.685	272.000
79.006	414.144	272.000
78.761	413.233	272.000
78.420	412.908	272.000
78.305	412.502	272.000
133.115	370.988	273.000
133.444	371.256	273.000
133.376	371.080	273.000
133.226	370.831	273.000
133.472	370.740	273.000
133.409	370.524	273.000
133.401	370.929	273.000
133.269	370.773	273.000
167.446	137.823	274.000
168.645	137.673	274.000
168.928	137.145	274.000
169.574	136.743	274.000
170.226	136.197	274.000
170.713	136.034	274.000
171.592	135.863	274.000
245.699	478.010	275.000
245.526	477.984	275.000
245.350	477.839	275.000
245.348	477.940	275.000
245.091	477.826	275.000
293.259	344.057	276.000
293.601	342.173	276.000
292.386	341.268	276.000
292.697	341.159	276.000
291.442	341.469	276.000
472.538	301.975	277.000
473.614	301.397	277.000
473.778	300.546	277.000
474.671	300.058	277.000
474.914	299.210	277.000
475.011	298.478	277.000
475.026	298.238	277.000
99.603	371.619	278.000
99.780	371.057	278.000
100.428	370.473	278.000
100.218	370.566	278.000
100.207	369.661	278.000
269.884	275.345	279.000
269.576	275.737	279.000
269.640	276.286	279.000
269.229	276.702	279.000
268.843	276.968	279.000
398.678	443.167	280.000
398.697	443.204	280.000
398.598	443.564	280.000
398.817	443.401	280.000
398.547	443.067	280.000
398.552	442.837	280.000
476.094	232.892	281.000
475.547	233.518	281.000
475.414	233.572	281.000
475.455	233.755	281.000
476.078	233.728	281.000
496.062	254.988	282.000
496.293	254.990	282.000
496.655	254.595	282.000
497.752	255.748	282.000
497.938	255.376	282.000
498.101	255.645	282.000
115.915	252.351	283.000
116.221	252.954	283.000
116.517	253.696	283.000
116.822	254.030	283.000
116.873	253.134	283.000
117.099	252.957	283.000
143.369	382.108	284.000
143.606	383.749	284.000
143.821	383.477	284.000
144.081	382.587	284.000
144.564	382.087	284.000
192.302	394.670	285.000
191.965	394.386	285.000
192.294	394.609	285.000
192.521	394.465	285.000
192.188	394.343	285.000
192.515	394.489	285.000
244.136	339.286	286.000
244.100	339.371	286.000
243.381	339.930	286.000
242.666	339.834	286.000
242.229	340.204	286.000
241.447	340.388	286.000
242.205	340.580	286.000
421.350	319.298	287.000
421.510	319.152	287.000
421.241	319.311	287.000
421.884	319.400	287.000
421.385	318.947	287.000
109.734	354.450	288.000
109.055	353.588	288.000
109.529	353.708	288.000
109.162	352.735	288.000
107.684	352.639	288.000
106.414	352.046	288.000
[truncated: 4,975 more rows]
