# Supplementary material for: The transpeptidase PBP2 governs initial localization and activity of the major cell-wall synthesis machinery in E. coli
Source: eLife. 2020 Feb 20;9:e50629. doi: 10.7554/eLife.50629 (PMC7089770; doi:10.7554/eLife.50629)
Supplement: Source data 1. [file elife-50629-data1.zip › data/slow/GFP/gfpPBP2_15uMiptg_slow_1.txt]

X Y ID
89.214	159.859	1.000
89.048	160.576	1.000
89.288	160.680	1.000
89.298	160.059	1.000
89.699	160.020	1.000
89.362	160.163	1.000
89.232	160.421	1.000
89.747	160.692	1.000
229.930	111.921	2.000
229.235	112.300	2.000
229.049	112.121	2.000
228.292	112.085	2.000
227.609	111.736	2.000
280.417	437.893	3.000
280.735	437.864	3.000
281.354	437.324	3.000
281.672	437.199	3.000
282.111	436.560	3.000
283.039	436.700	3.000
304.092	233.014	4.000
304.072	233.446	4.000
302.824	234.230	4.000
302.930	234.902	4.000
302.441	235.371	4.000
302.116	235.601	4.000
301.540	235.502	4.000
301.507	234.838	4.000
304.367	471.323	5.000
304.302	470.198	5.000
304.204	470.349	5.000
302.813	470.343	5.000
302.966	469.524	5.000
317.816	252.106	6.000
317.080	251.783	6.000
316.665	252.601	6.000
316.209	252.801	6.000
315.596	253.150	6.000
359.416	123.925	7.000
358.804	123.508	7.000
357.517	123.399	7.000
357.547	122.806	7.000
356.859	122.772	7.000
385.961	150.763	8.000
386.797	150.815	8.000
387.044	151.531	8.000
388.491	152.081	8.000
388.989	152.480	8.000
389.157	152.651	8.000
431.910	433.945	9.000
431.288	434.594	9.000
430.944	435.218	9.000
430.557	436.265	9.000
430.278	436.949	9.000
430.129	437.052	9.000
432.214	359.298	10.000
431.745	358.622	10.000
430.989	357.876	10.000
430.579	357.160	10.000
430.051	356.740	10.000
464.250	336.950	11.000
464.398	337.816	11.000
464.668	338.452	11.000
465.133	339.507	11.000
465.476	340.488	11.000
465.473	341.665	11.000
465.843	342.305	11.000
465.922	342.503	11.000
465.971	343.241	11.000
471.956	297.582	12.000
471.848	297.005	12.000
471.779	296.182	12.000
471.517	296.119	12.000
471.501	296.726	12.000
471.166	297.521	12.000
474.018	282.996	13.000
474.743	282.278	13.000
474.930	281.192	13.000
475.095	280.260	13.000
474.974	279.822	13.000
475.244	279.530	13.000
131.519	237.535	14.000
131.479	238.143	14.000
131.746	238.984	14.000
131.178	239.266	14.000
131.177	239.981	14.000
130.866	240.936	14.000
130.644	241.095	14.000
130.869	241.367	14.000
130.911	241.962	14.000
147.826	202.240	15.000
147.992	202.388	15.000
148.075	203.084	15.000
147.527	203.824	15.000
147.672	203.786	15.000
93.509	393.377	16.000
92.640	393.512	16.000
91.295	393.185	16.000
90.422	393.640	16.000
89.568	393.438	16.000
88.866	393.446	16.000
250.329	142.737	17.000
250.483	143.299	17.000
251.103	144.005	17.000
251.671	144.801	17.000
252.507	145.318	17.000
252.261	313.510	18.000
254.058	313.004	18.000
253.466	312.832	18.000
252.577	312.736	18.000
252.614	312.698	18.000
252.750	313.592	18.000
253.584	314.554	18.000
451.259	334.227	19.000
451.802	334.566	19.000
452.066	334.854	19.000
452.913	335.542	19.000
453.444	335.808	19.000
454.037	336.278	19.000
454.701	337.109	19.000
455.396	337.922	19.000
497.133	472.947	20.000
496.853	472.390	20.000
495.459	472.724	20.000
495.890	473.902	20.000
494.963	471.098	20.000
442.014	450.941	21.000
442.378	451.231	21.000
442.278	451.004	21.000
442.314	451.004	21.000
442.543	451.071	21.000
442.792	451.043	21.000
125.543	371.944	22.000
126.852	371.537	22.000
127.168	370.999	22.000
128.108	369.496	22.000
128.364	369.469	22.000
128.729	369.164	22.000
128.898	368.145	22.000
177.151	238.482	23.000
177.982	238.344	23.000
176.505	238.828	23.000
176.380	238.441	23.000
176.163	238.329	23.000
176.153	237.030	23.000
175.947	236.283	23.000
282.228	249.385	24.000
281.798	249.133	24.000
281.425	249.147	24.000
281.910	249.217	24.000
281.364	249.087	24.000
350.284	32.969	25.000
349.639	32.300	25.000
350.333	32.440	25.000
349.340	31.678	25.000
347.943	31.140	25.000
353.522	53.552	26.000
352.881	53.392	26.000
353.815	53.305	26.000
354.692	52.917	26.000
355.416	52.780	26.000
356.472	52.519	26.000
87.752	399.878	27.000
88.260	399.841	27.000
89.257	400.429	27.000
90.102	400.280	27.000
90.748	400.014	27.000
91.517	400.179	27.000
91.934	399.940	27.000
92.410	400.235	27.000
92.798	400.132	27.000
92.455	400.305	27.000
468.575	415.910	28.000
468.138	416.603	28.000
468.028	417.541	28.000
467.816	417.816	28.000
467.701	417.628	28.000
467.605	418.109	28.000
467.987	417.439	28.000
123.374	495.709	29.000
122.585	495.958	29.000
121.462	495.930	29.000
120.854	495.676	29.000
120.186	495.609	29.000
119.667	495.734	29.000
119.311	495.783	29.000
291.028	484.042	30.000
290.831	486.017	30.000
292.015	486.201	30.000
293.055	486.396	30.000
293.645	486.330	30.000
294.667	486.330	30.000
295.357	486.023	30.000
296.221	485.939	30.000
297.137	485.533	30.000
45.361	328.355	31.000
46.441	328.771	31.000
46.898	328.258	31.000
46.037	329.334	31.000
47.693	329.359	31.000
243.870	97.398	32.000
243.957	96.864	32.000
244.269	96.059	32.000
244.582	95.250	32.000
244.942	94.413	32.000
289.225	244.266	33.000
288.527	244.263	33.000
288.165	244.893	33.000
289.921	245.196	33.000
291.041	243.387	33.000
185.935	212.688	34.000
185.096	212.795	34.000
184.745	211.615	34.000
183.658	212.472	34.000
183.294	211.929	34.000
182.898	211.653	34.000
181.904	211.964	34.000
181.549	211.930	34.000
181.408	211.836	34.000
181.478	212.633	34.000
302.108	235.120	35.000
301.374	235.956	35.000
301.359	235.667	35.000
301.998	235.818	35.000
302.300	235.025	35.000
302.907	235.927	35.000
303.080	235.664	35.000
304.013	235.672	35.000
150.187	218.741	36.000
150.417	218.351	36.000
151.072	217.532	36.000
150.677	216.721	36.000
151.564	216.149	36.000
429.723	356.314	37.000
430.063	356.752	37.000
430.051	356.451	37.000
429.618	356.217	37.000
430.182	356.488	37.000
429.957	356.358	37.000
430.177	356.718	37.000
431.296	357.492	37.000
254.309	316.815	38.000
254.345	319.657	38.000
254.184	319.887	38.000
254.336	319.923	38.000
254.275	320.052	38.000
254.429	319.347	38.000
254.464	319.790	38.000
254.979	319.703	38.000
254.536	319.859	38.000
254.640	319.238	38.000
256.186	319.699	38.000
325.497	44.470	39.000
323.120	44.062	39.000
324.350	45.793	39.000
324.802	46.030	39.000
323.999	45.461	39.000
323.982	45.932	39.000
120.138	191.356	40.000
120.334	190.727	40.000
120.392	190.353	40.000
120.248	189.432	40.000
120.234	189.008	40.000
119.929	188.578	40.000
120.492	187.811	40.000
150.779	216.885	41.000
150.950	216.686	41.000
150.658	216.418	41.000
150.476	216.094	41.000
150.658	215.123	41.000
150.618	215.570	41.000
150.758	214.980	41.000
120.471	377.922	42.000
122.095	379.135	42.000
122.057	378.912	42.000
122.046	378.590	42.000
122.305	378.100	42.000
121.652	379.380	42.000
121.711	379.098	42.000
348.696	241.650	43.000
348.632	242.373	43.000
347.690	242.354	43.000
347.548	242.478	43.000
346.773	242.403	43.000
345.925	242.796	43.000
345.330	242.955	43.000
345.471	243.311	43.000
231.766	335.080	44.000
231.533	335.020	44.000
231.647	334.636	44.000
230.879	334.657	44.000
230.907	334.738	44.000
230.743	334.059	44.000
230.837	333.690	44.000
230.713	333.054	44.000
36.202	356.127	45.000
36.559	356.763	45.000
37.339	357.270	45.000
38.207	357.414	45.000
38.733	356.829	45.000
39.841	357.600	45.000
40.263	357.345	45.000
258.144	308.120	46.000
258.691	307.764	46.000
258.278	307.915	46.000
258.363	307.760	46.000
258.236	308.239	46.000
258.161	307.584	46.000
502.374	472.154	47.000
501.942	471.568	47.000
500.915	471.457	47.000
500.019	472.224	47.000
501.172	471.900	47.000
501.151	469.388	47.000
339.387	488.572	48.000
339.456	488.898	48.000
338.549	489.149	48.000
338.538	488.236	48.000
337.666	488.090	48.000
100.817	258.736	49.000
100.468	258.735	49.000
100.776	259.765	49.000
101.661	259.882	49.000
102.108	260.805	49.000
102.145	260.750	49.000
102.098	260.769	49.000
482.333	275.468	50.000
482.568	274.795	50.000
482.934	273.935	50.000
483.230	273.327	50.000
483.334	272.867	50.000
483.506	272.351	50.000
483.663	271.616	50.000
484.002	271.236	50.000
484.205	270.783	50.000
484.343	270.516	50.000
38.682	351.904	51.000
39.480	351.594	51.000
39.740	352.119	51.000
41.042	352.087	51.000
41.132	352.078	51.000
41.317	352.170	51.000
481.575	479.187	52.000
481.801	479.365	52.000
482.213	479.354	52.000
482.474	479.799	52.000
482.735	480.136	52.000
92.471	167.254	53.000
92.122	166.929	53.000
91.325	166.900	53.000
91.061	167.039	53.000
91.369	167.050	53.000
91.623	166.843	53.000
91.318	166.620	53.000
232.472	180.783	54.000
233.368	181.168	54.000
233.843	181.731	54.000
234.398	182.020	54.000
234.611	182.229	54.000
225.541	154.106	55.000
225.414	153.681	55.000
225.154	153.946	55.000
225.381	153.726	55.000
225.455	154.014	55.000
225.511	153.967	55.000
225.690	153.836	55.000
225.750	154.028	55.000
390.609	151.568	56.000
389.939	151.017	56.000
389.424	150.207	56.000
388.627	149.653	56.000
388.160	149.916	56.000
388.059	149.038	56.000
319.396	245.035	57.000
319.796	244.838	57.000
319.977	245.128	57.000
319.934	245.251	57.000
320.058	245.043	57.000
319.848	245.201	57.000
319.683	244.866	57.000
427.394	419.630	58.000
427.666	419.415	58.000
426.206	420.124	58.000
426.041	419.486	58.000
426.638	418.723	58.000
325.518	35.160	59.000
325.374	34.562	59.000
325.385	34.428	59.000
324.976	34.344	59.000
325.190	34.348	59.000
324.927	34.113	59.000
324.806	34.218	59.000
324.845	33.627	59.000
324.583	34.022	59.000
324.595	33.692	59.000
324.681	33.563	59.000
330.867	502.288	60.000
331.232	502.618	60.000
332.673	502.369	60.000
332.792	503.175	60.000
333.511	503.768	60.000
334.285	503.416	60.000
334.046	502.879	60.000
334.101	502.086	60.000
334.534	502.409	60.000
169.680	119.242	61.000
169.864	119.828	61.000
170.109	120.826	61.000
170.927	121.383	61.000
172.320	122.149	61.000
172.155	122.090	61.000
172.783	122.363	61.000
234.124	182.480	62.000
233.265	181.753	62.000
233.120	182.002	62.000
233.533	182.092	62.000
233.186	181.937	62.000
233.245	181.923	62.000
233.311	181.947	62.000
233.143	181.911	62.000
231.318	184.218	62.000
259.657	140.065	63.000
259.894	139.563	63.000
259.132	139.245	63.000
259.369	139.305	63.000
258.618	138.600	63.000
257.736	138.069	63.000
257.790	137.081	63.000
420.712	401.639	64.000
421.388	402.270	64.000
422.073	403.206	64.000
422.257	403.443	64.000
422.980	403.072	64.000
423.067	404.414	64.000
422.593	404.256	64.000
422.363	404.170	64.000
421.669	403.994	64.000
422.403	403.364	64.000
246.944	170.236	65.000
246.960	169.734	65.000
246.524	168.132	65.000
246.246	167.826	65.000
246.161	168.587	65.000
245.726	395.602	66.000
245.573	395.520	66.000
245.938	395.361	66.000
246.259	395.297	66.000
246.866	395.026	66.000
383.367	166.763	67.000
383.356	166.633	67.000
383.142	166.629	67.000
383.076	166.791	67.000
382.613	166.823	67.000
381.620	165.897	67.000
381.751	166.731	67.000
319.401	244.930	68.000
319.060	245.239	68.000
319.429	244.741	68.000
319.636	245.176	68.000
319.706	245.098	68.000
160.748	383.317	69.000
160.934	383.420	69.000
161.251	384.138	69.000
161.298	384.083	69.000
161.559	384.840	69.000
161.382	385.524	69.000
119.404	379.998	70.000
120.443	380.673	70.000
120.181	380.954	70.000
120.509	380.253	70.000
119.358	380.718	70.000
156.355	373.829	71.000
156.109	375.037	71.000
156.021	374.997	71.000
157.103	373.935	71.000
157.065	373.676	71.000
244.310	234.999	72.000
244.881	235.667	72.000
244.699	236.716	72.000
245.908	235.109	72.000
246.647	237.526	72.000
245.063	237.332	72.000
244.401	237.050	72.000
243.937	236.277	72.000
243.714	236.318	72.000
242.610	236.198	72.000
241.890	235.932	72.000
314.628	173.141	73.000
314.854	173.752	73.000
315.089	174.680	73.000
315.044	175.445	73.000
314.413	176.098	73.000
314.657	176.816	73.000
314.247	177.166	73.000
313.833	178.163	73.000
462.193	128.666	74.000
462.459	128.076	74.000
462.698	127.737	74.000
462.604	128.671	74.000
462.416	128.241	74.000
462.647	128.474	74.000
462.070	127.052	74.000
146.707	416.172	75.000
146.397	415.150	75.000
146.428	414.621	75.000
146.356	415.737	75.000
146.423	415.503	75.000
146.322	414.841	75.000
146.651	414.129	75.000
172.609	167.247	76.000
173.069	166.708	76.000
173.668	166.293	76.000
173.453	165.699	76.000
173.707	165.484	76.000
173.580	165.090	76.000
173.810	164.273	76.000
173.894	163.946	76.000
173.426	164.016	76.000
314.050	385.630	77.000
315.535	384.275	77.000
316.243	385.103	77.000
316.446	386.026	77.000
317.281	386.059	77.000
317.082	386.062	77.000
316.857	386.022	77.000
329.934	186.150	78.000
329.879	187.132	78.000
329.902	186.594	78.000
329.622	184.159	78.000
329.730	184.405	78.000
400.233	384.751	79.000
401.322	385.331	79.000
401.806	385.327	79.000
402.780	385.354	79.000
403.166	386.016	79.000
403.969	386.056	79.000
404.807	386.002	79.000
405.341	385.894	79.000
404.065	384.857	79.000
213.728	399.129	80.000
214.095	399.367	80.000
215.077	400.447	80.000
214.838	400.228	80.000
214.950	400.568	80.000
306.387	173.048	81.000
306.031	173.204	81.000
306.243	173.534	81.000
305.808	173.535	81.000
305.893	173.780	81.000
305.850	174.202	81.000
305.959	175.191	81.000
306.450	176.184	81.000
306.352	176.632	81.000
420.757	243.964	82.000
420.385	243.477	82.000
419.461	243.095	82.000
419.058	243.150	82.000
418.474	242.086	82.000
417.728	241.404	82.000
417.574	241.128	82.000
417.612	241.006	82.000
357.695	269.576	83.000
356.699	268.947	83.000
355.662	268.646	83.000
354.687	268.348	83.000
353.400	267.768	83.000
352.735	267.870	83.000
445.430	350.548	84.000
444.790	350.757	84.000
445.891	352.420	84.000
445.161	352.114	84.000
444.445	353.060	84.000
440.011	336.370	85.000
440.413	335.365	85.000
438.622	336.826	85.000
439.807	336.526	85.000
439.982	336.073	85.000
288.729	369.445	86.000
288.901	369.470	86.000
288.286	369.232	86.000
288.750	369.298	86.000
288.734	369.272	86.000
288.665	369.158	86.000
288.172	369.201	86.000
288.215	369.575	86.000
288.163	369.391	86.000
288.143	369.278	86.000
288.085	369.004	86.000
300.516	189.731	87.000
300.406	190.165	87.000
301.269	190.272	87.000
302.040	190.464	87.000
301.478	190.298	87.000
301.707	189.560	87.000
340.798	449.559	88.000
341.119	451.490	88.000
341.377	451.707	88.000
341.253	452.064	88.000
342.492	452.751	88.000
444.769	99.242	89.000
444.954	99.479	89.000
445.400	100.225	89.000
445.306	100.482	89.000
445.659	101.242	89.000
473.196	40.841	90.000
472.725	41.419	90.000
472.787	41.378	90.000
472.465	42.454	90.000
475.329	42.212	90.000
191.287	106.482	91.000
192.099	106.560	91.000
192.487	107.251	91.000
192.742	108.012	91.000
192.960	108.850	91.000
193.841	109.820	91.000
274.863	150.079	92.000
274.323	150.756	92.000
274.187	151.205	92.000
274.253	152.141	92.000
273.950	152.625	92.000
273.567	153.427	92.000
273.130	153.747	92.000
305.452	204.322	93.000
304.794	204.766	93.000
303.788	204.359	93.000
303.549	204.430	93.000
302.597	204.312	93.000
302.103	204.538	93.000
301.669	204.451	93.000
300.735	204.421	93.000
300.152	204.314	93.000
366.582	264.953	94.000
367.240	265.010	94.000
367.424	265.221	94.000
368.522	265.066	94.000
369.080	265.764	94.000
369.556	265.956	94.000
369.702	266.084	94.000
455.370	78.227	95.000
454.667	79.073	95.000
454.801	80.272	95.000
455.776	79.897	95.000
455.253	80.864	95.000
455.055	81.813	95.000
383.975	410.670	96.000
382.762	410.805	96.000
381.941	410.737	96.000
381.109	411.074	96.000
380.259	410.662	96.000
379.623	410.605	96.000
378.580	409.393	96.000
209.429	406.590	97.000
209.925	406.844	97.000
210.939	407.643	97.000
211.805	407.778	97.000
212.179	407.401	97.000
212.602	408.022	97.000
213.334	408.062	97.000
213.490	409.100	97.000
380.909	178.801	98.000
380.963	178.230	98.000
381.070	177.749	98.000
380.916	177.259	98.000
381.232	176.330	98.000
380.804	175.389	98.000
380.522	174.898	98.000
380.194	173.736	98.000
380.069	173.124	98.000
448.861	323.546	99.000
449.201	323.059	99.000
448.764	322.495	99.000
448.801	321.486	99.000
448.047	320.924	99.000
447.907	320.626	99.000
448.071	318.987	99.000
283.801	399.731	100.000
282.913	399.105	100.000
282.692	398.244	100.000
282.853	397.957	100.000
283.139	397.341	100.000
328.970	428.239	101.000
327.533	428.765	101.000
327.063	427.476	101.000
326.638	427.340	101.000
325.318	426.523	101.000
324.335	425.790	101.000
397.764	350.217	102.000
397.199	350.468	102.000
396.652	350.968	102.000
396.137	351.529	102.000
395.615	351.643	102.000
394.313	352.442	102.000
393.890	353.288	102.000
287.743	112.815	103.000
287.837	112.402	103.000
287.095	112.004	103.000
287.283	111.059	103.000
287.042	110.228	103.000
358.955	314.656	104.000
358.700	315.107	104.000
357.974	315.531	104.000
357.518	315.601	104.000
356.894	315.838	104.000
375.048	297.739	105.000
375.384	297.557	105.000
376.229	297.412	105.000
375.416	297.724	105.000
375.643	297.974	105.000
375.834	298.711	105.000
376.290	299.578	105.000
376.766	299.514	105.000
376.854	300.239	105.000
377.647	301.640	105.000
387.534	279.283	106.000
387.385	278.804	106.000
387.233	277.670	106.000
386.679	276.612	106.000
388.121	277.131	106.000
387.756	276.959	106.000
387.865	276.553	106.000
387.444	275.103	106.000
386.902	274.460	106.000
386.134	274.404	106.000
440.017	336.794	107.000
440.545	336.404	107.000
440.401	336.055	107.000
440.641	335.607	107.000
439.381	334.979	107.000
380.184	263.357	108.000
380.485	262.454	108.000
381.323	262.064	108.000
382.204	261.343	108.000
383.159	261.595	108.000
393.493	370.863	109.000
394.118	370.696	109.000
394.863	370.625	109.000
394.740	370.132	109.000
395.316	370.522	109.000
407.675	251.229	110.000
407.335	250.507	110.000
406.988	248.832	110.000
406.029	249.338	110.000
404.959	249.776	110.000
404.624	248.190	110.000
403.864	247.448	110.000
98.305	449.759	111.000
97.178	452.276	111.000
96.440	452.646	111.000
96.343	452.900	111.000
97.444	452.227	111.000
407.834	320.040	112.000
407.910	319.785	112.000
408.395	319.749	112.000
408.994	320.703	112.000
409.752	320.664	112.000
410.043	320.931	112.000
410.586	321.534	112.000
410.255	201.643	113.000
408.511	201.412	113.000
408.618	201.209	113.000
408.535	200.217	113.000
407.225	202.077	113.000
408.617	201.170	113.000
327.959	451.581	114.000
327.230	451.719	114.000
326.959	452.066	114.000
326.543	451.994	114.000
326.971	453.235	114.000
150.473	141.875	115.000
150.736	141.163	115.000
150.487	139.910	115.000
150.748	139.253	115.000
150.566	138.235	115.000
150.479	138.088	115.000
150.258	137.376	115.000
150.060	136.526	115.000
321.134	433.527	116.000
322.073	433.519	116.000
324.100	432.394	116.000
322.641	433.850	116.000
322.702	434.109	116.000
460.900	62.283	117.000
461.478	63.641	117.000
461.314	63.635	117.000
461.246	64.583	117.000
461.136	65.611	117.000
184.735	389.609	118.000
184.657	389.873	118.000
184.796	389.825	118.000
185.109	391.699	118.000
185.997	392.525	118.000
212.100	399.215	119.000
212.526	399.376	119.000
213.386	399.856	119.000
213.771	399.686	119.000
214.898	400.242	119.000
306.323	178.862	120.000
305.992	177.633	120.000
305.447	177.287	120.000
305.688	176.962	120.000
304.770	176.128	120.000
305.052	175.679	120.000
304.961	174.589	120.000
305.109	174.131	120.000
441.198	104.286	121.000
442.879	103.885	121.000
443.193	104.542	121.000
443.866	105.151	121.000
445.042	105.516	121.000
173.960	418.323	122.000
174.857	418.334	122.000
174.773	418.438	122.000
174.931	418.509	122.000
174.842	419.023	122.000
175.023	419.136	122.000
174.935	419.296	122.000
279.042	210.172	123.000
279.858	211.173	123.000
280.363	210.618	123.000
280.588	211.275	123.000
281.393	211.922	123.000
289.066	133.374	124.000
288.706	133.305	124.000
288.519	133.251	124.000
288.035	133.711	124.000
287.100	134.695	124.000
286.796	134.981	124.000
286.059	135.494	124.000
377.953	301.653	125.000
377.391	301.071	125.000
377.316	300.176	125.000
377.232	299.614	125.000
376.758	299.582	125.000
375.645	298.364	125.000
375.660	298.565	125.000
197.633	417.540	126.000
198.059	417.305	126.000
198.665	416.300	126.000
198.712	415.691	126.000
198.169	415.039	126.000
315.196	242.529	127.000
315.966	242.030	127.000
316.757	241.087	127.000
317.183	241.421	127.000
317.563	240.608	127.000
459.909	60.341	128.000
459.842	60.898	128.000
459.846	61.132	128.000
459.638	62.293	128.000
460.045	62.454	128.000
459.269	61.635	128.000
459.695	62.199	128.000
459.300	62.982	128.000
459.679	64.032	128.000
189.167	405.342	129.000
188.925	406.097	129.000
189.162	405.430	129.000
189.530	405.525	129.000
189.649	405.204	129.000
189.773	404.629	129.000
190.524	404.566	129.000
189.846	404.039	129.000
189.558	403.903	129.000
190.682	325.247	130.000
191.226	324.860	130.000
191.390	325.549	130.000
191.598	325.846	130.000
191.517	327.627	130.000
467.360	59.728	131.000
467.591	60.616	131.000
467.603	61.464	131.000
467.965	61.734	131.000
467.756	61.103	131.000
167.985	80.884	132.000
168.356	81.507	132.000
169.134	82.377	132.000
169.417	82.892	132.000
170.415	83.906	132.000
170.479	83.949	132.000
180.397	379.988	133.000
179.944	379.323	133.000
179.365	378.659	133.000
178.716	377.912	133.000
178.692	378.056	133.000
208.582	235.881	134.000
207.789	235.966	134.000
206.904	236.392	134.000
207.257	236.701	134.000
208.037	236.185	134.000
207.587	236.519	134.000
229.970	275.276	135.000
230.584	274.674	135.000
230.338	273.792	135.000
231.890	273.110	135.000
231.177	272.821	135.000
232.081	273.418	135.000
231.657	271.182	135.000
232.493	270.663	135.000
270.764	136.067	136.000
271.065	135.849	136.000
271.768	135.470	136.000
271.872	135.546	136.000
272.847	135.683	136.000
281.770	110.164	137.000
281.438	110.656	137.000
281.555	111.409	137.000
281.324	112.065	137.000
282.104	112.450	137.000
281.263	113.132	137.000
281.202	113.399	137.000
281.288	112.820	137.000
281.383	113.437	137.000
281.319	113.884	137.000
281.128	114.462	137.000
341.299	466.101	138.000
341.591	466.674	138.000
341.625	466.731	138.000
342.150	467.342	138.000
342.581	468.051	138.000
407.517	178.867	139.000
407.038	179.631	139.000
406.449	180.233	139.000
406.504	181.013	139.000
406.305	181.433	139.000
406.029	182.467	139.000
128.528	330.166	140.000
127.921	330.479	140.000
127.601	329.884	140.000
126.559	329.443	140.000
126.340	329.126	140.000
125.451	328.603	140.000
198.165	191.435	141.000
198.220	191.901	141.000
199.642	192.477	141.000
199.914	192.770	141.000
200.282	193.874	141.000
227.010	123.571	142.000
227.575	123.750	142.000
228.841	123.453	142.000
228.792	123.933	142.000
230.133	124.293	142.000
231.007	123.615	142.000
276.242	195.427	143.000
276.165	194.835	143.000
276.413	194.894	143.000
276.263	194.844	143.000
276.442	194.221	143.000
276.148	194.093	143.000
434.682	148.503	144.000
434.586	147.617	144.000
433.940	146.402	144.000
433.540	145.621	144.000
432.197	144.848	144.000
433.352	143.722	144.000
352.587	112.401	145.000
352.751	113.055	145.000
353.756	113.919	145.000
353.386	114.412	145.000
353.585	114.448	145.000
353.732	113.854	145.000
353.658	114.022	145.000
354.376	114.629	145.000
354.464	114.805	145.000
355.121	115.121	145.000
389.813	166.870	146.000
390.496	166.387	146.000
390.739	166.531	146.000
391.386	166.443	146.000
392.405	166.056	146.000
392.630	165.955	146.000
393.073	165.678	146.000
71.613	51.518	147.000
70.928	51.199	147.000
70.985	51.061	147.000
71.049	51.078	147.000
70.812	49.258	147.000
90.557	350.205	148.000
90.663	349.232	148.000
90.132	348.902	148.000
88.630	348.567	148.000
88.208	348.105	148.000
301.781	244.222	149.000
301.855	244.410	149.000
301.054	244.363	149.000
300.026	243.962	149.000
300.462	244.756	149.000
298.826	243.405	149.000
297.769	242.877	149.000
296.882	243.211	149.000
459.034	288.803	150.000
460.348	288.858	150.000
460.363	289.259	150.000
461.976	288.856	150.000
462.108	289.299	150.000
462.539	290.876	150.000
462.968	291.173	150.000
100.899	290.475	151.000
100.728	291.330	151.000
101.162	291.981	151.000
101.466	292.813	151.000
101.818	293.122	151.000
102.407	293.655	151.000
102.788	294.398	151.000
103.048	294.872	151.000
103.063	295.602	151.000
103.360	295.886	151.000
131.534	238.634	152.000
133.018	237.712	152.000
133.903	236.973	152.000
134.637	236.335	152.000
135.748	235.227	152.000
136.955	234.461	152.000
137.554	233.590	152.000
160.426	71.378	153.000
161.975	70.915	153.000
161.826	71.460	153.000
162.696	71.959	153.000
162.969	72.979	153.000
162.249	72.991	153.000
163.737	74.225	153.000
231.312	341.286	154.000
232.270	340.422	154.000
232.851	341.807	154.000
233.662	341.633	154.000
234.285	341.911	154.000
324.799	237.454	155.000
324.214	238.487	155.000
323.946	238.422	155.000
323.148	238.569	155.000
322.442	239.006	155.000
321.409	238.446	155.000
320.751	238.339	155.000
320.676	238.771	155.000
423.867	162.574	156.000
423.278	162.102	156.000
422.087	162.348	156.000
421.617	162.304	156.000
420.895	162.052	156.000
83.001	193.731	157.000
82.863	194.130	157.000
83.665	194.133	157.000
84.426	194.813	157.000
84.647	193.931	157.000
161.526	155.926	158.000
160.864	156.182	158.000
161.363	157.255	158.000
160.371	158.085	158.000
160.046	158.093	158.000
160.091	158.458	158.000
159.858	158.175	158.000
159.344	157.823	158.000
159.691	156.767	158.000
272.398	456.689	159.000
272.531	455.502	159.000
272.529	455.373	159.000
271.932	455.528	159.000
270.732	455.396	159.000
271.301	455.644	159.000
270.547	455.082	159.000
269.349	455.049	159.000
268.631	455.362	159.000
278.540	226.725	160.000
281.114	225.315	160.000
282.016	225.490	160.000
282.490	225.116	160.000
281.996	225.610	160.000
280.924	225.749	160.000
280.268	225.971	160.000
278.400	225.099	160.000
347.019	71.909	161.000
347.756	72.626	161.000
348.170	72.320	161.000
349.159	71.581	161.000
348.827	70.842	161.000
349.702	70.378	161.000
349.892	70.007	161.000
349.939	69.053	161.000
349.926	68.456	161.000
350.380	67.650	161.000
351.098	67.172	161.000
416.396	192.422	162.000
416.707	193.506	162.000
418.154	194.116	162.000
418.631	194.514	162.000
419.322	194.894	162.000
420.045	195.626	162.000
420.930	198.276	162.000
420.671	198.476	162.000
419.779	197.469	162.000
95.281	360.097	163.000
96.015	359.478	163.000
95.141	359.405	163.000
94.580	358.956	163.000
94.000	358.494	163.000
93.466	357.960	163.000
146.170	367.498	164.000
145.520	367.943	164.000
145.327	366.707	164.000
144.885	366.815	164.000
147.815	367.098	164.000
250.253	332.135	165.000
248.264	331.447	165.000
249.980	332.347	165.000
250.442	332.653	165.000
251.059	332.109	165.000
251.372	331.945	165.000
250.592	330.902	165.000
267.558	249.175	166.000
268.493	249.293	166.000
269.597	249.278	166.000
270.108	249.658	166.000
271.155	249.806	166.000
271.731	249.677	166.000
272.246	249.617	166.000
272.956	249.027	166.000
278.714	174.402	167.000
279.548	174.635	167.000
280.643	174.236	167.000
281.680	174.364	167.000
281.897	174.916	167.000
282.969	174.568	167.000
336.375	224.188	168.000
337.139	224.272	168.000
337.814	224.345	168.000
339.303	224.351	168.000
339.282	224.461	168.000
339.938	224.820	168.000
395.202	207.797	169.000
395.123	207.153	169.000
395.616	206.488	169.000
395.871	205.939	169.000
396.210	204.799	169.000
396.367	204.232	169.000
396.865	203.774	169.000
397.171	202.907	169.000
397.161	202.896	169.000
397.122	202.607	169.000
295.688	305.263	170.000
296.784	304.268	170.000
298.250	304.400	170.000
298.358	304.644	170.000
298.317	304.389	170.000
297.814	304.285	170.000
298.647	303.888	170.000
355.997	63.079	171.000
356.345	62.511	171.000
356.960	61.239	171.000
357.417	60.714	171.000
357.584	59.982	171.000
358.867	60.101	171.000
358.426	57.610	171.000
358.873	57.365	171.000
359.046	56.022	171.000
358.644	56.048	171.000
404.265	166.584	172.000
403.393	167.856	172.000
403.336	167.838	172.000
402.895	168.617	172.000
402.384	169.364	172.000
126.973	298.507	173.000
125.744	297.454	173.000
126.114	299.103	173.000
124.546	300.076	173.000
126.553	301.620	173.000
140.055	259.045	174.000
140.654	258.171	174.000
141.100	257.801	174.000
141.446	257.382	174.000
142.125	256.821	174.000
142.233	255.894	174.000
213.643	283.106	175.000
214.020	282.556	175.000
214.430	282.203	175.000
214.580	281.595	175.000
214.605	280.891	175.000
215.048	280.221	175.000
215.037	279.968	175.000
223.192	214.314	176.000
222.940	215.214	176.000
222.648	216.087	176.000
222.092	216.696	176.000
221.860	217.283	176.000
283.949	148.642	177.000
285.089	148.774	177.000
285.721	148.945	177.000
285.443	148.638	177.000
284.035	147.918	177.000
283.738	147.677	177.000
283.927	147.441	177.000
284.383	148.077	177.000
284.976	147.949	177.000
286.156	147.803	177.000
316.100	317.174	178.000
316.212	316.919	178.000
316.587	317.799	178.000
316.152	317.887	178.000
315.092	317.513	178.000
315.576	318.550	178.000
316.172	319.114	178.000
315.006	319.875	178.000
315.838	318.347	178.000
321.946	245.817	179.000
323.279	245.132	179.000
324.367	245.338	179.000
324.712	244.965	179.000
325.487	245.426	179.000
325.716	245.730	179.000
227.478	126.970	180.000
228.759	126.953	180.000
229.363	126.862	180.000
230.801	126.500	180.000
230.667	126.076	180.000
231.591	126.149	180.000
232.365	126.376	180.000
266.085	257.002	181.000
266.891	257.356	181.000
267.303	257.100	181.000
267.891	256.710	181.000
268.939	256.747	181.000
269.532	256.755	181.000
418.043	172.127	182.000
418.137	172.443	182.000
419.040	172.419	182.000
419.727	172.345	182.000
420.186	172.327	182.000
420.870	172.441	182.000
421.770	173.535	182.000
422.086	173.591	182.000
422.911	173.861	182.000
153.501	85.182	183.000
154.215	84.593	183.000
152.581	82.714	183.000
154.157	83.128	183.000
154.140	81.833	183.000
334.039	240.243	184.000
335.420	240.325	184.000
335.161	241.050	184.000
335.186	240.428	184.000
335.450	241.551	184.000
336.730	241.491	184.000
337.454	241.447	184.000
337.921	241.055	184.000
401.019	192.872	185.000
401.459	192.464	185.000
402.432	191.933	185.000
402.695	191.367	185.000
403.325	190.926	185.000
403.606	190.646	185.000
164.924	445.306	186.000
164.945	444.151	186.000
165.601	443.610	186.000
165.837	443.409	186.000
164.819	442.516	186.000
165.753	442.183	186.000
166.059	441.002	186.000
166.201	440.618	186.000
315.603	276.923	187.000
315.222	277.004	187.000
314.129	276.559	187.000
313.420	276.336	187.000
312.388	276.839	187.000
311.359	275.364	187.000
417.167	408.826	188.000
417.280	408.493	188.000
416.580	407.527	188.000
415.312	408.046	188.000
415.349	406.845	188.000
414.018	406.368	188.000
436.314	74.752	189.000
434.493	74.630	189.000
435.134	74.494	189.000
434.552	75.384	189.000
433.280	75.278	189.000
432.507	75.404	189.000
431.992	75.784	189.000
430.764	75.695	189.000
430.178	75.888	189.000
429.514	76.304	189.000
428.907	77.295	189.000
83.875	187.099	190.000
82.994	186.667	190.000
82.790	186.952	190.000
81.846	186.994	190.000
80.915	186.635	190.000
80.438	187.183	190.000
79.325	186.629	190.000
129.635	198.068	191.000
130.742	197.000	191.000
132.304	197.580	191.000
131.747	197.942	191.000
131.503	198.123	191.000
133.092	197.898	191.000
133.999	197.679	191.000
134.675	197.997	191.000
135.360	228.758	192.000
135.189	228.931	192.000
134.366	229.278	192.000
133.820	229.660	192.000
132.970	230.284	192.000
132.503	230.817	192.000
131.894	231.449	192.000
131.266	231.839	192.000
130.891	232.349	192.000
129.863	233.183	192.000
129.973	233.477	192.000
151.508	164.855	193.000
150.881	165.464	193.000
150.727	165.601	193.000
150.187	166.344	193.000
149.717	167.096	193.000
149.352	167.501	193.000
326.069	237.387	194.000
325.589	237.021	194.000
325.041	236.555	194.000
323.145	236.626	194.000
322.608	235.430	194.000
321.893	236.785	194.000
321.177	235.946	194.000
373.397	489.600	195.000
372.617	489.865	195.000
371.638	488.872	195.000
372.164	487.656	195.000
370.578	487.565	195.000
370.236	487.676	195.000
369.636	487.661	195.000
369.877	486.924	195.000
377.814	143.981	196.000
378.140	144.816	196.000
376.806	144.954	196.000
376.491	145.036	196.000
374.716	145.649	196.000
374.695	145.841	196.000
439.172	408.604	197.000
439.257	407.885	197.000
439.990	407.301	197.000
440.359	406.757	197.000
440.171	406.343	197.000
461.993	277.731	198.000
461.557	276.544	198.000
461.453	276.412	198.000
460.918	276.288	198.000
460.084	275.604	198.000
298.730	239.010	199.000
297.833	237.765	199.000
296.252	238.993	199.000
295.686	238.971	199.000
294.327	238.543	199.000
338.587	472.865	200.000
337.777	472.244	200.000
337.252	472.033	200.000
336.005	471.271	200.000
335.427	471.423	200.000
335.089	471.396	200.000
341.884	462.751	201.000
342.384	463.214	201.000
342.895	463.620	201.000
343.374	463.821	201.000
344.168	463.846	201.000
344.480	463.973	201.000
344.398	464.835	201.000
345.654	465.005	201.000
346.279	465.925	201.000
347.594	81.081	202.000
347.254	80.973	202.000
347.393	80.489	202.000
347.324	79.464	202.000
347.250	78.720	202.000
347.388	77.997	202.000
371.991	402.893	203.000
372.480	402.908	203.000
372.383	401.910	203.000
372.542	401.045	203.000
372.218	400.635	203.000
372.148	399.677	203.000
371.820	398.867	203.000
371.947	398.448	203.000
372.090	397.780	203.000
371.558	396.864	203.000
371.743	396.354	203.000
101.637	199.011	204.000
100.638	199.849	204.000
99.775	198.921	204.000
98.655	198.218	204.000
98.082	197.596	204.000
97.812	197.238	204.000
212.496	273.549	205.000
211.696	274.327	205.000
211.293	274.585	205.000
210.809	275.464	205.000
210.371	276.445	205.000
210.542	276.972	205.000
297.699	317.630	206.000
297.446	317.572	206.000
297.066	317.547	206.000
296.580	318.161	206.000
297.242	317.737	206.000
296.944	317.769	206.000
297.715	317.541	206.000
336.917	53.602	207.000
337.343	52.242	207.000
337.128	51.292	207.000
336.417	50.341	207.000
336.563	50.100	207.000
336.890	48.651	207.000
479.667	254.498	208.000
479.193	253.159	208.000
480.007	253.410	208.000
477.452	252.340	208.000
477.855	252.251	208.000
118.224	230.836	209.000
118.025	230.401	209.000
118.448	231.514	209.000
117.459	231.656	209.000
116.969	231.479	209.000
116.637	232.006	209.000
116.210	232.976	209.000
115.637	232.336	209.000
115.891	231.771	209.000
179.583	400.599	210.000
179.873	400.629	210.000
179.658	400.041	210.000
179.134	399.511	210.000
178.762	399.518	210.000
178.690	399.378	210.000
178.845	400.364	210.000
178.785	400.420	210.000
179.742	400.993	210.000
179.011	400.671	210.000
179.040	399.817	210.000
287.609	477.035	211.000
287.434	476.245	211.000
287.257	475.685	211.000
287.128	474.950	211.000
287.388	474.946	211.000
287.243	474.159	211.000
286.996	473.661	211.000
287.126	472.697	211.000
287.492	471.829	211.000
286.627	470.944	211.000
286.558	470.187	211.000
308.238	287.572	212.000
308.826	287.715	212.000
309.908	287.367	212.000
310.776	288.016	212.000
311.800	288.240	212.000
312.688	288.489	212.000
313.230	289.005	212.000
130.140	208.005	213.000
130.991	208.052	213.000
131.446	208.175	213.000
133.785	207.697	213.000
133.629	207.110	213.000
133.269	206.583	213.000
133.490	206.918	213.000
371.198	350.319	214.000
371.946	349.491	214.000
372.442	348.610	214.000
372.940	348.005	214.000
374.031	347.756	214.000
382.695	145.885	215.000
382.397	146.171	215.000
381.205	146.803	215.000
380.874	147.466	215.000
379.750	148.108	215.000
379.585	148.983	215.000
379.088	148.981	215.000
486.747	279.151	216.000
487.789	279.326	216.000
487.970	279.258	216.000
488.454	279.634	216.000
489.503	279.594	216.000
489.894	279.676	216.000
490.753	279.575	216.000
491.528	279.837	216.000
492.366	280.229	216.000
492.743	280.447	216.000
493.394	279.316	216.000
299.988	278.425	217.000
300.141	278.529	217.000
301.133	278.175	217.000
301.786	277.542	217.000
303.307	276.718	217.000
303.080	275.917	217.000
353.988	69.302	218.000
354.644	69.586	218.000
354.738	70.317	218.000
355.179	71.232	218.000
355.426	72.046	218.000
355.579	72.830	218.000
417.803	91.278	219.000
419.334	90.844	219.000
418.494	91.691	219.000
419.107	91.889	219.000
419.040	92.971	219.000
418.233	93.265	219.000
418.307	93.548	219.000
418.009	93.919	219.000
182.293	88.446	220.000
182.084	87.470	220.000
181.351	87.385	220.000
180.937	86.966	220.000
180.234	86.710	220.000
179.216	86.648	220.000
178.749	86.026	220.000
178.154	85.803	220.000
201.899	277.927	221.000
202.578	277.344	221.000
202.926	277.000	221.000
203.574	276.367	221.000
203.788	275.767	221.000
204.460	275.134	221.000
204.974	274.134	221.000
205.908	272.984	221.000
205.577	272.460	221.000
467.287	279.027	222.000
467.622	279.053	222.000
468.448	277.202	222.000
467.135	274.830	222.000
465.243	276.503	222.000
127.104	341.410	223.000
126.968	341.512	223.000
125.781	341.723	223.000
124.926	341.699	223.000
123.393	341.353	223.000
122.410	341.809	223.000
267.715	132.813	224.000
268.476	132.450	224.000
268.775	130.799	224.000
270.261	131.477	224.000
270.944	131.120	224.000
271.165	130.743	224.000
271.996	130.745	224.000
272.753	129.874	224.000
273.458	129.463	224.000
273.338	129.234	224.000
274.435	129.577	224.000
359.643	462.024	225.000
360.228	462.563	225.000
361.485	462.619	225.000
362.626	462.781	225.000
363.857	462.057	225.000
361.487	126.623	226.000
362.160	127.800	226.000
361.936	128.800	226.000
362.299	128.950	226.000
362.957	129.520	226.000
361.165	129.667	226.000
361.528	130.447	226.000
360.511	130.911	226.000
383.171	340.778	227.000
383.928	340.438	227.000
384.790	339.849	227.000
385.690	339.321	227.000
386.428	339.010	227.000
387.055	338.202	227.000
436.189	74.347	228.000
435.877	74.513	228.000
435.308	75.373	228.000
434.399	75.965	228.000
434.110	76.081	228.000
433.104	76.499	228.000
433.936	78.017	228.000
431.923	77.832	228.000
431.497	78.072	228.000
430.602	78.724	228.000
500.965	500.042	229.000
501.301	498.761	229.000
500.469	499.769	229.000
499.673	500.181	229.000
499.611	500.370	229.000
157.181	158.732	230.000
156.912	159.530	230.000
156.519	159.745	230.000
156.360	160.331	230.000
156.237	160.524	230.000
155.780	160.736	230.000
154.386	160.745	230.000
163.762	200.770	231.000
163.516	198.107	231.000
162.796	199.191	231.000
163.175	196.997	231.000
162.631	194.491	231.000
256.103	244.811	232.000
257.210	244.793	232.000
257.795	244.874	232.000
258.962	245.394	232.000
259.363	245.041	232.000
260.776	245.462	232.000
260.919	245.781	232.000
261.852	245.628	232.000
262.142	245.539	232.000
262.551	245.442	232.000
333.904	52.172	233.000
333.899	51.524	233.000
334.376	51.049	233.000
334.742	50.354	233.000
334.663	49.765	233.000
335.670	48.998	233.000
335.547	48.250	233.000
335.709	48.020	233.000
335.344	48.507	233.000
382.531	469.585	234.000
382.840	468.534	234.000
383.355	469.380	234.000
384.126	469.608	234.000
384.955	470.298	234.000
386.147	471.413	234.000
385.103	471.127	234.000
456.077	339.446	235.000
456.549	339.024	235.000
457.224	338.150	235.000
458.057	337.428	235.000
458.229	336.813	235.000
466.159	351.352	236.000
466.575	351.207	236.000
467.251	350.827	236.000
467.582	350.320	236.000
468.050	350.268	236.000
468.512	349.800	236.000
263.323	223.024	237.000
263.651	223.555	237.000
263.207	223.684	237.000
262.726	224.550	237.000
262.781	224.712	237.000
262.070	224.795	237.000
350.962	470.143	238.000
352.005	471.258	238.000
352.986	471.296	238.000
354.415	471.987	238.000
353.067	472.855	238.000
354.099	473.413	238.000
354.167	474.250	238.000
354.668	474.168	238.000
355.237	475.592	238.000
355.511	476.083	238.000
356.025	120.669	239.000
354.949	120.733	239.000
354.953	120.076	239.000
354.560	119.378	239.000
353.542	118.927	239.000
352.934	118.219	239.000
352.444	117.537	239.000
351.804	116.692	239.000
351.433	116.251	239.000
350.904	115.889	239.000
350.242	115.259	239.000
464.101	287.567	240.000
465.015	287.676	240.000
463.721	288.850	240.000
463.778	288.086	240.000
463.496	287.994	240.000
185.141	424.518	241.000
184.459	423.634	241.000
184.244	423.306	241.000
184.602	421.554	241.000
183.818	422.230	241.000
183.208	421.666	241.000
182.800	421.178	241.000
183.113	420.609	241.000
315.227	279.122	242.000
314.439	278.855	242.000
313.531	278.467	242.000
312.760	278.463	242.000
312.101	278.270	242.000
311.301	278.032	242.000
310.275	278.541	242.000
404.226	145.048	243.000
405.074	144.134	243.000
405.271	143.313	243.000
405.855	142.240	243.000
406.216	141.528	243.000
406.591	141.012	243.000
406.812	139.929	243.000
409.623	408.449	244.000
410.586	409.288	244.000
410.815	409.698	244.000
412.173	410.279	244.000
411.297	410.632	244.000
412.819	411.144	244.000
112.209	341.289	245.000
111.830	339.392	245.000
111.012	339.980	245.000
110.627	340.604	245.000
109.132	339.241	245.000
108.449	339.812	245.000
87.280	347.679	246.000
87.465	348.169	246.000
88.128	348.922	246.000
89.650	348.215	246.000
88.530	349.895	246.000
427.324	70.127	247.000
427.776	69.981	247.000
429.070	70.274	247.000
429.544	69.736	247.000
430.092	69.399	247.000
430.986	69.225	247.000
165.395	443.295	248.000
165.766	443.646	248.000
166.811	442.246	248.000
166.261	443.167	248.000
165.896	443.367	248.000
166.247	444.501	248.000
386.139	417.740	249.000
385.834	417.995	249.000
385.416	418.207	249.000
385.223	418.239	249.000
384.426	418.817	249.000
401.541	436.035	250.000
400.944	435.686	250.000
399.768	436.332	250.000
399.833	436.186	250.000
400.388	435.178	250.000
399.844	435.747	250.000
429.848	150.055	251.000
429.020	148.827	251.000
429.739	149.814	251.000
428.968	149.164	251.000
428.797	149.285	251.000
428.806	150.149	251.000
428.297	149.977	251.000
300.270	237.287	252.000
298.994	237.272	252.000
297.230	238.682	252.000
297.512	238.364	252.000
296.535	237.320	252.000
255.066	324.609	253.000
256.581	325.777	253.000
256.625	325.915	253.000
256.857	325.781	253.000
257.242	325.428	253.000
379.271	115.693	254.000
379.823	115.848	254.000
380.161	116.150	254.000
380.526	116.454	254.000
381.124	116.576	254.000
381.375	116.759	254.000
383.420	117.258	254.000
382.792	116.887	254.000
381.124	446.494	255.000
380.391	446.864	255.000
379.722	446.890	255.000
379.029	446.519	255.000
378.577	446.779	255.000
377.800	446.429	255.000
377.899	446.774	255.000
282.870	252.247	256.000
283.334	253.030	256.000
284.270	253.158	256.000
285.116	253.679	256.000
285.097	253.880	256.000
285.555	253.875	256.000
149.870	81.583	257.000
150.623	81.300	257.000
151.553	80.513	257.000
151.441	80.317	257.000
151.041	79.711	257.000
151.973	78.623	257.000
152.594	78.932	257.000
152.403	78.214	257.000
153.996	77.985	257.000
154.649	77.920	257.000
164.855	195.101	258.000
164.427	195.172	258.000
163.724	195.018	258.000
162.876	195.236	258.000
162.165	194.678	258.000
161.236	195.072	258.000
161.604	196.393	258.000
413.006	415.403	259.000
412.576	413.984	259.000
411.553	414.020	259.000
412.134	414.025	259.000
411.393	413.235	259.000
410.578	412.743	259.000
409.705	411.926	259.000
408.943	411.522	259.000
174.137	24.176	260.000
174.825	23.570	260.000
175.675	23.417	260.000
175.568	23.001	260.000
176.315	22.429	260.000
176.619	22.060	260.000
177.684	21.191	260.000
177.266	20.315	260.000
183.533	371.831	261.000
182.430	371.512	261.000
181.809	370.648	261.000
181.591	370.322	261.000
181.719	370.491	261.000
181.702	370.894	261.000
181.071	370.379	261.000
180.170	369.815	261.000
261.287	308.106	262.000
261.629	308.275	262.000
262.168	307.636	262.000
262.663	307.631	262.000
263.808	307.539	262.000
264.283	307.261	262.000
265.288	307.263	262.000
265.386	307.169	262.000
265.270	307.133	262.000
266.009	306.902	262.000
305.166	306.568	263.000
306.439	306.618	263.000
307.840	306.695	263.000
308.552	307.402	263.000
309.608	307.466	263.000
391.291	446.037	264.000
391.711	444.920	264.000
392.094	444.429	264.000
393.358	443.656	264.000
393.117	443.776	264.000
433.947	74.420	265.000
432.975	74.468	265.000
431.867	74.665	265.000
431.392	75.546	265.000
430.612	75.867	265.000
430.093	76.087	265.000
429.542	76.251	265.000
428.779	76.359	265.000
258.800	325.091	266.000
259.841	324.760	266.000
260.469	324.547	266.000
260.724	324.319	266.000
261.438	324.343	266.000
122.079	295.815	267.000
121.723	296.825	267.000
121.717	298.163	267.000
121.141	299.579	267.000
121.428	300.225	267.000
120.417	300.828	267.000
298.836	295.795	268.000
298.707	296.045	268.000
298.668	296.388	268.000
297.549	295.183	268.000
297.163	295.306	268.000
168.294	78.970	269.000
168.585	79.932	269.000
168.772	80.531	269.000
169.095	80.986	269.000
168.930	82.166	269.000
169.150	82.534	269.000
170.076	82.654	269.000
388.404	466.882	270.000
387.236	466.033	270.000
387.606	466.230	270.000
386.812	464.046	270.000
385.337	465.377	270.000
385.655	464.598	270.000
408.550	407.570	271.000
409.490	407.164	271.000
410.824	408.388	271.000
410.969	409.096	271.000
411.499	409.686	271.000
411.883	410.239	271.000
412.428	410.330	271.000
412.962	410.661	271.000
413.591	411.169	271.000
414.377	411.335	271.000
91.112	348.088	272.000
90.700	347.439	272.000
90.517	347.303	272.000
89.998	346.060	272.000
89.159	345.734	272.000
120.102	351.353	273.000
120.158	351.163	273.000
121.221	351.573	273.000
120.886	352.043	273.000
122.241	351.904	273.000
123.533	351.614	273.000
122.818	351.779	273.000
124.595	353.095	273.000
125.221	352.271	273.000
125.585	352.157	273.000
123.425	353.677	273.000
241.207	61.468	274.000
239.723	62.236	274.000
240.233	61.250	274.000
239.929	60.997	274.000
238.906	61.327	274.000
238.344	61.576	274.000
237.843	61.712	274.000
237.096	61.633	274.000
226.650	121.037	275.000
227.155	121.003	275.000
226.729	120.767	275.000
227.882	120.322	275.000
228.211	120.532	275.000
324.460	234.907	276.000
325.139	236.283	276.000
324.242	236.130	276.000
323.029	236.289	276.000
322.098	236.580	276.000
320.962	236.646	276.000
320.157	236.831	276.000
327.828	259.345	277.000
327.815	258.989	277.000
327.267	258.727	277.000
326.425	258.862	277.000
325.743	258.563	277.000
324.791	258.664	277.000
324.102	258.692	277.000
322.879	258.532	277.000
322.358	258.587	277.000
321.838	258.169	277.000
365.444	490.309	278.000
365.787	491.142	278.000
366.292	491.189	278.000
366.823	492.072	278.000
367.916	492.551	278.000
155.933	369.152	279.000
154.199	370.769	279.000
155.333	372.822	279.000
153.897	374.454	279.000
151.804	374.458	279.000
150.238	372.137	279.000
194.871	194.918	280.000
195.696	195.404	280.000
196.151	196.058	280.000
196.766	196.464	280.000
197.510	196.871	280.000
397.695	81.618	281.000
397.640	82.509	281.000
397.508	83.336	281.000
397.151	84.057	281.000
397.005	84.740	281.000
396.721	85.351	281.000
396.818	86.206	281.000
397.134	86.441	281.000
132.363	353.466	282.000
133.080	353.877	282.000
133.790	354.333	282.000
134.056	355.057	282.000
134.228	355.719	282.000
134.827	355.801	282.000
74.073	398.464	283.000
74.522	397.945	283.000
75.240	397.399	283.000
75.456	397.534	283.000
76.325	397.293	283.000
77.383	397.586	283.000
77.667	397.089	283.000
79.471	259.153	284.000
79.927	260.398	284.000
80.095	260.905	284.000
80.215	261.321	284.000
80.423	262.543	284.000
80.845	263.176	284.000
81.113	263.735	284.000
81.691	263.867	284.000
196.482	368.441	285.000
196.702	367.309	285.000
197.197	367.004	285.000
197.914	366.568	285.000
199.139	366.765	285.000
198.333	365.478	285.000
198.460	365.074	285.000
214.483	150.254	286.000
214.715	148.774	286.000
212.823	149.488	286.000
212.018	150.678	286.000
210.805	151.014	286.000
210.149	151.515	286.000
209.431	151.583	286.000
219.125	125.246	287.000
218.516	124.863	287.000
217.175	124.404	287.000
217.617	123.151	287.000
217.006	122.384	287.000
216.477	122.000	287.000
231.737	49.206	288.000
232.302	49.519	288.000
232.724	49.501	288.000
233.717	49.760	288.000
234.272	49.863	288.000
234.556	50.280	288.000
234.979	50.609	288.000
235.959	50.855	288.000
236.447	51.173	288.000
236.972	51.186	288.000
237.790	50.806	288.000
292.059	444.898	289.000
291.473	444.186	289.000
290.898	444.013	289.000
290.828	444.008	289.000
290.991	444.687	289.000
290.844	444.155	289.000
290.700	444.427	289.000
291.325	444.391	289.000
290.861	443.959	289.000
289.991	443.448	289.000
390.221	276.834	290.000
390.132	276.929	290.000
389.312	276.949	290.000
387.871	276.630	290.000
387.465	276.870	290.000
386.790	277.135	290.000
386.751	277.264	290.000
386.205	277.110	290.000
386.715	275.391	290.000
[truncated: 2,407 more rows]
