# Supplementary material for: The transpeptidase PBP2 governs initial localization and activity of the major cell-wall synthesis machinery in E. coli
Source: eLife. 2020 Feb 20;9:e50629. doi: 10.7554/eLife.50629 (PMC7089770; doi:10.7554/eLife.50629)
Supplement: Source data 1. [file elife-50629-data1.zip › data/slow/GFP/gfpPBP2_15uMiptg_slow_2.txt]

X Y ID
13.519	195.553	1.000
13.781	195.608	1.000
13.939	195.157	1.000
14.502	194.861	1.000
14.773	193.996	1.000
222.819	190.925	2.000
221.554	190.798	2.000
222.883	191.434	2.000
222.663	190.919	2.000
222.530	191.411	2.000
223.070	190.065	2.000
222.826	189.878	2.000
250.279	457.969	3.000
250.434	457.955	3.000
250.444	457.367	3.000
250.289	457.071	3.000
251.011	456.419	3.000
366.475	354.909	4.000
367.781	354.511	4.000
368.459	354.460	4.000
368.734	355.721	4.000
368.928	356.016	4.000
480.021	457.098	5.000
479.911	457.166	5.000
479.096	456.365	5.000
479.010	456.397	5.000
478.986	456.281	5.000
49.329	46.488	6.000
50.648	46.954	6.000
51.018	47.023	6.000
50.691	44.993	6.000
51.385	45.965	6.000
200.750	137.745	7.000
200.743	138.286	7.000
200.675	139.226	7.000
200.871	139.090	7.000
200.796	140.232	7.000
452.681	169.857	8.000
453.386	170.617	8.000
454.001	171.563	8.000
453.020	172.752	8.000
454.366	173.813	8.000
454.459	174.765	8.000
455.550	175.385	8.000
455.407	174.561	8.000
456.532	174.145	8.000
455.918	173.826	8.000
123.840	118.287	9.000
123.503	118.991	9.000
123.611	120.141	9.000
124.206	120.706	9.000
124.459	121.306	9.000
125.203	119.923	9.000
124.651	120.610	9.000
461.231	111.205	10.000
462.012	110.477	10.000
463.467	111.577	10.000
463.011	111.426	10.000
463.916	111.887	10.000
67.791	94.063	11.000
67.740	93.087	11.000
67.495	94.570	11.000
67.471	95.186	11.000
66.527	94.291	11.000
148.525	37.559	12.000
148.004	37.276	12.000
147.564	36.079	12.000
147.094	36.842	12.000
145.966	36.615	12.000
145.735	36.774	12.000
145.472	35.929	12.000
146.596	35.413	12.000
148.338	35.014	12.000
449.751	82.825	13.000
448.896	81.878	13.000
448.338	82.520	13.000
448.173	82.439	13.000
448.034	82.560	13.000
447.674	81.975	13.000
447.091	82.384	13.000
451.906	200.639	14.000
451.457	201.265	14.000
451.304	201.754	14.000
451.430	202.542	14.000
451.101	202.867	14.000
450.071	203.096	14.000
463.865	157.805	15.000
464.312	156.885	15.000
464.080	156.745	15.000
464.896	155.621	15.000
465.072	155.690	15.000
423.987	395.002	16.000
424.525	394.792	16.000
424.252	395.546	16.000
424.813	393.462	16.000
424.296	394.299	16.000
423.823	395.038	16.000
309.093	312.863	17.000
309.106	312.665	17.000
308.385	312.823	17.000
308.602	312.671	17.000
308.562	312.771	17.000
309.753	312.951	17.000
426.281	159.906	18.000
426.399	158.553	18.000
426.050	158.421	18.000
425.648	158.741	18.000
425.371	157.438	18.000
425.443	157.221	18.000
473.312	168.348	19.000
472.547	167.874	19.000
473.359	166.431	19.000
473.267	166.096	19.000
473.545	165.074	19.000
226.046	238.802	20.000
224.318	237.325	20.000
224.496	237.319	20.000
224.839	237.665	20.000
224.838	237.161	20.000
433.708	166.437	21.000
434.853	167.225	21.000
434.203	167.109	21.000
434.575	167.435	21.000
433.339	168.942	21.000
434.630	169.582	21.000
92.596	27.287	22.000
91.678	28.313	22.000
91.533	27.521	22.000
90.694	28.131	22.000
91.807	28.625	22.000
189.246	145.346	23.000
189.050	144.642	23.000
189.913	144.872	23.000
190.519	144.644	23.000
191.265	144.137	23.000
444.253	200.819	24.000
443.886	201.069	24.000
443.437	201.191	24.000
443.903	201.573	24.000
443.684	202.545	24.000
488.061	92.761	25.000
487.304	92.467	25.000
487.968	92.758	25.000
488.046	92.997	25.000
488.647	92.627	25.000
50.778	134.199	26.000
51.790	134.821	26.000
51.856	134.877	26.000
51.877	134.896	26.000
51.117	133.720	26.000
50.880	132.873	26.000
100.191	268.918	27.000
100.624	270.050	27.000
99.390	269.878	27.000
100.123	271.145	27.000
100.002	270.590	27.000
99.523	270.787	27.000
373.358	208.219	28.000
372.933	209.834	28.000
373.884	209.726	28.000
372.551	210.875	28.000
373.757	211.009	28.000
105.311	39.563	29.000
105.154	40.001	29.000
105.329	39.950	29.000
106.032	38.953	29.000
108.667	37.985	29.000
223.450	178.634	30.000
223.336	178.823	30.000
222.825	178.656	30.000
222.530	177.602	30.000
222.930	177.136	30.000
244.844	110.602	31.000
245.556	109.855	31.000
246.001	109.693	31.000
246.395	109.220	31.000
246.953	108.982	31.000
496.289	207.417	32.000
497.026	207.724	32.000
496.032	208.517	32.000
496.609	208.056	32.000
496.410	207.824	32.000
495.781	208.405	32.000
166.668	130.997	33.000
166.462	131.147	33.000
165.586	130.735	33.000
165.333	130.477	33.000
164.753	130.953	33.000
164.136	130.215	33.000
164.178	128.955	33.000
246.540	291.431	34.000
246.939	291.516	34.000
246.677	290.120	34.000
247.223	290.414	34.000
246.697	290.177	34.000
246.705	290.267	34.000
252.051	234.882	35.000
253.295	234.840	35.000
253.961	234.112	35.000
254.265	234.882	35.000
255.039	234.529	35.000
255.699	234.216	35.000
444.481	235.141	36.000
445.067	235.796	36.000
445.982	235.356	36.000
446.275	236.002	36.000
445.684	235.534	36.000
446.667	234.979	36.000
446.809	235.803	36.000
447.233	236.257	36.000
71.264	24.566	37.000
73.781	24.729	37.000
74.288	25.545	37.000
74.642	25.810	37.000
74.774	27.174	37.000
442.973	212.905	38.000
443.747	212.914	38.000
443.673	213.047	38.000
443.654	213.143	38.000
442.094	212.917	38.000
443.062	214.501	38.000
442.601	215.022	38.000
453.861	205.481	39.000
453.617	205.146	39.000
453.777	204.025	39.000
453.681	203.870	39.000
454.027	203.733	39.000
454.321	203.763	39.000
254.812	65.352	40.000
255.419	65.087	40.000
256.171	64.633	40.000
256.160	64.312	40.000
256.796	63.901	40.000
16.132	183.063	41.000
16.441	181.977	41.000
16.753	182.050	41.000
16.534	182.142	41.000
16.833	181.881	41.000
475.400	86.218	42.000
476.204	86.946	42.000
478.123	87.394	42.000
477.994	87.736	42.000
478.939	88.427	42.000
479.696	88.228	42.000
144.977	98.659	43.000
145.459	97.333	43.000
145.117	97.050	43.000
146.628	96.771	43.000
144.353	95.553	43.000
136.434	106.310	44.000
136.267	106.246	44.000
136.031	108.096	44.000
135.839	108.042	44.000
135.244	107.219	44.000
135.584	107.672	44.000
135.825	106.903	44.000
119.179	84.736	45.000
119.256	84.438	45.000
118.671	85.055	45.000
117.896	85.777	45.000
116.637	85.787	45.000
442.789	198.082	46.000
442.405	199.708	46.000
443.298	200.572	46.000
442.694	200.911	46.000
443.451	201.723	46.000
444.352	201.886	46.000
444.156	201.255	46.000
444.196	200.874	46.000
443.593	201.118	46.000
443.086	201.809	46.000
449.323	86.773	47.000
448.726	88.868	47.000
449.239	88.264	47.000
450.160	88.630	47.000
450.944	88.139	47.000
449.160	135.367	48.000
450.160	136.304	48.000
450.736	134.962	48.000
450.834	135.175	48.000
450.365	134.991	48.000
451.589	134.382	48.000
452.233	134.232	48.000
459.378	218.391	49.000
459.020	218.809	49.000
458.916	218.188	49.000
458.851	218.926	49.000
459.424	218.317	49.000
453.990	173.720	50.000
453.856	174.458	50.000
452.932	175.226	50.000
453.002	175.137	50.000
452.768	174.852	50.000
452.576	174.253	50.000
453.138	173.766	50.000
450.939	172.118	50.000
203.466	140.089	51.000
202.512	140.760	51.000
201.264	140.180	51.000
202.078	140.620	51.000
202.178	141.579	51.000
275.604	254.362	52.000
273.580	254.695	52.000
273.999	254.607	52.000
272.986	255.000	52.000
272.644	255.917	52.000
153.700	216.345	53.000
154.515	216.975	53.000
154.425	217.263	53.000
154.869	218.240	53.000
154.480	218.616	53.000
81.623	244.285	54.000
81.796	245.203	54.000
82.112	245.691	54.000
81.165	246.035	54.000
81.119	246.988	54.000
96.284	122.726	55.000
96.144	123.768	55.000
96.615	122.753	55.000
96.912	123.170	55.000
96.284	122.265	55.000
460.532	67.154	56.000
459.133	68.101	56.000
458.998	69.527	56.000
459.437	68.768	56.000
460.282	68.519	56.000
460.290	69.432	56.000
425.696	217.965	57.000
426.441	218.334	57.000
425.832	217.983	57.000
426.027	217.969	57.000
426.902	218.042	57.000
35.388	208.617	58.000
35.550	209.100	58.000
34.491	209.353	58.000
35.098	208.768	58.000
34.662	209.309	58.000
459.695	159.941	59.000
459.851	159.640	59.000
459.865	159.060	59.000
460.260	158.323	59.000
459.728	157.449	59.000
454.882	106.603	60.000
453.888	106.492	60.000
453.991	107.176	60.000
454.407	106.350	60.000
452.050	106.898	60.000
340.109	325.875	61.000
340.535	326.991	61.000
340.528	326.455	61.000
340.399	326.558	61.000
340.656	327.936	61.000
341.459	328.588	61.000
423.812	139.681	62.000
423.003	140.939	62.000
422.664	140.631	62.000
422.193	140.898	62.000
421.686	140.202	62.000
227.479	237.578	63.000
226.882	238.122	63.000
226.067	238.995	63.000
225.511	238.933	63.000
224.946	239.583	63.000
473.062	297.670	64.000
472.582	297.270	64.000
471.541	298.172	64.000
471.630	298.913	64.000
470.600	298.285	64.000
470.334	298.310	64.000
470.904	299.185	64.000
474.706	187.943	65.000
475.362	187.071	65.000
475.475	186.553	65.000
475.577	185.828	65.000
476.760	184.939	65.000
476.540	185.159	65.000
477.082	186.287	65.000
477.471	186.554	65.000
462.559	173.207	66.000
462.618	172.163	66.000
462.585	171.928	66.000
461.979	170.971	66.000
462.263	170.472	66.000
461.529	169.451	66.000
183.844	220.667	67.000
182.982	219.941	67.000
182.809	220.990	67.000
182.981	221.397	67.000
182.966	220.665	67.000
446.636	153.479	68.000
446.457	152.593	68.000
446.309	151.868	68.000
446.451	150.911	68.000
446.297	150.082	68.000
445.427	149.720	68.000
227.891	202.682	69.000
227.000	203.320	69.000
227.762	202.206	69.000
226.092	202.459	69.000
226.138	202.283	69.000
226.457	202.572	69.000
416.713	216.673	70.000
416.414	216.646	70.000
415.407	216.333	70.000
414.968	216.493	70.000
413.996	216.728	70.000
449.537	135.100	71.000
449.645	134.471	71.000
450.711	133.017	71.000
451.806	132.979	71.000
452.001	131.372	71.000
81.536	98.220	72.000
81.802	97.940	72.000
83.148	98.306	72.000
83.163	98.141	72.000
84.735	97.777	72.000
90.648	85.827	73.000
91.849	85.697	73.000
91.966	85.009	73.000
93.347	85.169	73.000
92.985	84.234	73.000
109.768	140.073	74.000
109.509	140.703	74.000
110.196	141.200	74.000
110.719	142.019	74.000
111.509	141.994	74.000
188.372	385.919	75.000
187.668	386.761	75.000
186.534	386.157	75.000
185.931	387.168	75.000
185.494	387.697	75.000
199.403	369.743	76.000
200.076	368.744	76.000
200.348	368.429	76.000
200.944	367.823	76.000
202.773	368.098	76.000
240.249	230.793	77.000
239.515	231.350	77.000
239.011	230.988	77.000
238.332	231.717	77.000
237.535	231.937	77.000
464.459	58.735	78.000
464.333	59.500	78.000
464.381	58.639	78.000
463.791	59.796	78.000
464.286	59.789	78.000
484.074	143.174	79.000
484.803	144.096	79.000
485.049	144.818	79.000
485.695	145.475	79.000
486.374	146.435	79.000
50.384	69.396	80.000
50.601	69.704	80.000
51.129	70.131	80.000
52.180	70.991	80.000
52.703	71.446	80.000
92.055	282.819	81.000
92.072	283.630	81.000
91.381	283.499	81.000
90.737	283.426	81.000
89.239	283.187	81.000
88.641	283.256	81.000
88.193	283.216	81.000
87.410	283.445	81.000
87.031	283.831	81.000
86.188	284.124	81.000
85.519	283.924	81.000
148.786	355.849	82.000
149.191	356.284	82.000
149.495	356.757	82.000
149.479	357.498	82.000
149.618	357.915	82.000
149.889	358.700	82.000
150.210	359.198	82.000
150.202	359.556	82.000
160.352	193.409	83.000
160.385	194.833	83.000
160.039	195.597	83.000
159.890	196.877	83.000
159.807	197.717	83.000
159.448	198.334	83.000
158.949	199.484	83.000
158.325	198.807	83.000
159.148	197.982	83.000
159.367	197.121	83.000
296.844	67.079	84.000
297.198	66.939	84.000
298.285	66.588	84.000
298.797	66.293	84.000
299.998	65.866	84.000
359.836	103.749	85.000
359.467	103.497	85.000
360.397	104.057	85.000
361.331	104.628	85.000
361.825	104.246	85.000
414.860	151.003	86.000
414.751	150.688	86.000
414.159	150.777	86.000
413.654	150.733	86.000
413.406	150.344	86.000
413.074	150.356	86.000
412.732	150.208	86.000
439.221	99.703	87.000
439.245	98.498	87.000
439.606	97.527	87.000
439.754	97.282	87.000
439.659	95.822	87.000
267.826	189.637	88.000
266.825	190.565	88.000
266.753	191.160	88.000
266.705	190.811	88.000
267.081	192.372	88.000
355.633	139.854	89.000
355.375	138.736	89.000
356.571	138.471	89.000
357.507	139.946	89.000
357.389	139.023	89.000
358.807	139.581	89.000
87.105	372.682	90.000
86.937	371.975	90.000
87.768	371.449	90.000
87.878	370.748	90.000
87.979	369.888	90.000
468.662	316.784	91.000
468.205	316.449	91.000
468.564	315.973	91.000
468.620	315.788	91.000
468.153	314.852	91.000
468.165	314.307	91.000
468.231	313.172	91.000
468.631	312.121	91.000
468.024	311.984	91.000
289.053	86.585	92.000
286.476	87.964	92.000
286.666	87.628	92.000
286.930	87.008	92.000
287.832	85.788	92.000
288.578	85.565	92.000
448.980	199.614	93.000
449.644	199.891	93.000
449.307	200.941	93.000
448.901	201.890	93.000
448.981	203.047	93.000
448.791	204.027	93.000
448.684	204.572	93.000
448.744	205.177	93.000
449.452	322.059	94.000
448.707	322.467	94.000
448.147	322.879	94.000
447.911	322.608	94.000
446.595	322.221	94.000
491.710	287.869	95.000
492.508	288.581	95.000
490.679	289.616	95.000
490.897	288.585	95.000
490.616	288.625	95.000
489.468	289.020	95.000
139.932	376.282	96.000
139.000	375.497	96.000
140.335	375.378	96.000
139.699	374.402	96.000
139.821	373.805	96.000
139.470	373.155	96.000
272.277	498.890	97.000
272.699	499.614	97.000
272.379	499.962	97.000
271.498	500.402	97.000
271.520	501.546	97.000
144.829	145.834	98.000
145.508	147.328	98.000
146.079	147.281	98.000
146.219	147.813	98.000
146.303	148.710	98.000
146.829	148.661	98.000
147.576	149.797	98.000
148.538	149.784	98.000
225.403	96.000	99.000
226.700	95.269	99.000
227.111	95.305	99.000
228.177	95.455	99.000
228.484	95.086	99.000
229.591	95.311	99.000
230.325	94.986	99.000
435.005	340.351	100.000
434.525	340.893	100.000
434.737	340.130	100.000
433.974	339.221	100.000
432.921	339.146	100.000
432.388	338.779	100.000
431.353	339.170	100.000
431.375	339.043	100.000
431.981	339.530	100.000
432.756	339.393	100.000
433.748	339.790	100.000
76.277	385.716	101.000
77.018	386.807	101.000
77.432	387.321	101.000
78.512	387.645	101.000
79.660	388.057	101.000
80.319	387.497	101.000
80.171	386.457	101.000
79.792	386.533	101.000
129.762	366.425	102.000
129.049	365.362	102.000
128.893	364.100	102.000
128.959	363.955	102.000
128.035	363.672	102.000
189.771	174.638	103.000
190.098	175.114	103.000
190.873	175.660	103.000
191.329	176.341	103.000
191.953	176.509	103.000
192.394	176.672	103.000
192.803	177.209	103.000
335.312	146.911	104.000
334.232	147.809	104.000
334.167	148.782	104.000
333.641	149.345	104.000
332.833	150.044	104.000
342.186	425.765	105.000
340.953	425.866	105.000
341.474	426.605	105.000
341.789	427.451	105.000
341.081	427.833	105.000
341.139	428.894	105.000
341.231	429.731	105.000
340.451	430.500	105.000
341.144	431.435	105.000
341.297	432.019	105.000
409.630	148.172	106.000
410.706	147.874	106.000
410.858	148.280	106.000
411.272	148.961	106.000
411.597	149.084	106.000
411.744	149.044	106.000
411.984	149.749	106.000
439.791	185.527	107.000
440.499	184.031	107.000
441.343	184.777	107.000
441.542	184.784	107.000
443.035	184.035	107.000
443.642	184.389	107.000
444.137	184.262	107.000
126.117	132.237	108.000
125.714	131.302	108.000
125.989	130.620	108.000
126.388	129.858	108.000
126.855	129.037	108.000
126.575	127.974	108.000
204.160	282.824	109.000
204.359	282.775	109.000
203.188	281.521	109.000
204.031	281.192	109.000
203.803	281.579	109.000
410.465	105.344	110.000
409.562	104.867	110.000
409.206	104.415	110.000
408.760	105.152	110.000
407.717	104.696	110.000
406.814	104.335	110.000
57.525	334.535	111.000
57.800	334.730	111.000
57.388	334.904	111.000
57.538	335.256	111.000
57.155	335.079	111.000
112.677	337.424	112.000
112.834	334.974	112.000
112.005	335.599	112.000
112.294	335.574	112.000
112.188	335.055	112.000
112.096	334.424	112.000
229.006	269.730	113.000
227.750	271.148	113.000
228.262	270.752	113.000
227.785	269.755	113.000
227.368	269.571	113.000
227.625	268.825	113.000
227.778	268.772	113.000
417.053	116.619	114.000
417.595	117.097	114.000
418.436	117.091	114.000
419.180	117.850	114.000
419.737	118.194	114.000
420.934	119.116	114.000
432.643	154.175	115.000
433.284	154.258	115.000
434.507	154.235	115.000
434.908	154.236	115.000
433.318	155.613	115.000
452.149	318.507	116.000
451.588	318.244	116.000
450.718	319.042	116.000
449.998	318.513	116.000
448.913	318.193	116.000
448.059	318.072	116.000
447.386	317.789	116.000
446.435	318.035	116.000
38.751	20.966	117.000
39.595	21.220	117.000
40.722	21.934	117.000
41.330	21.316	117.000
42.032	21.653	117.000
96.265	376.420	118.000
96.166	376.027	118.000
96.349	375.356	118.000
96.959	374.654	118.000
96.777	374.375	118.000
459.738	292.545	119.000
458.748	292.762	119.000
457.758	292.896	119.000
457.452	292.606	119.000
456.464	292.892	119.000
455.882	292.617	119.000
454.830	292.845	119.000
453.603	293.161	119.000
453.287	293.979	119.000
453.988	294.605	119.000
454.984	295.000	119.000
91.470	398.833	120.000
91.401	398.725	120.000
90.565	398.594	120.000
90.267	399.392	120.000
90.080	400.215	120.000
206.702	204.647	121.000
206.841	205.357	121.000
207.129	206.477	121.000
206.949	207.036	121.000
207.131	207.898	121.000
207.277	208.416	121.000
207.244	209.379	121.000
207.113	210.053	121.000
425.260	332.696	122.000
424.151	332.700	122.000
423.766	331.885	122.000
423.498	331.541	122.000
422.802	331.129	122.000
61.399	52.772	123.000
60.098	52.996	123.000
58.960	52.681	123.000
58.245	51.837	123.000
57.515	51.888	123.000
92.288	371.805	124.000
91.660	371.904	124.000
91.872	371.912	124.000
91.535	372.936	124.000
91.127	373.818	124.000
90.948	374.123	124.000
90.022	375.092	124.000
142.323	309.786	125.000
143.178	309.717	125.000
143.473	308.861	125.000
143.413	308.368	125.000
143.984	307.869	125.000
144.409	307.315	125.000
145.159	306.805	125.000
341.338	346.003	126.000
341.207	345.490	126.000
341.905	344.353	126.000
342.241	343.736	126.000
342.253	344.369	126.000
342.268	343.302	126.000
342.629	342.354	126.000
269.876	58.213	127.000
269.031	58.183	127.000
270.008	58.905	127.000
270.147	59.457	127.000
269.254	60.287	127.000
420.164	354.059	128.000
419.644	354.061	128.000
418.975	354.103	128.000
417.863	354.667	128.000
417.699	355.168	128.000
435.958	94.867	129.000
435.588	95.559	129.000
435.124	96.770	129.000
434.419	97.588	129.000
434.289	98.253	129.000
87.565	48.406	130.000
86.796	48.975	130.000
85.794	48.996	130.000
85.255	49.448	130.000
84.307	48.955	130.000
487.776	25.862	131.000
487.342	26.515	131.000
486.411	26.835	131.000
485.554	26.429	131.000
485.234	26.216	131.000
484.474	26.271	131.000
484.049	26.223	131.000
224.551	44.389	132.000
225.596	46.063	132.000
225.227	47.170	132.000
226.662	45.560	132.000
226.829	45.942	132.000
228.220	46.572	132.000
118.336	161.809	133.000
118.195	161.657	133.000
119.079	161.961	133.000
119.086	161.969	133.000
119.576	161.813	133.000
120.259	161.448	133.000
263.651	202.154	134.000
263.356	203.235	134.000
262.741	203.941	134.000
262.746	203.864	134.000
261.032	204.534	134.000
314.939	155.146	135.000
314.756	155.838	135.000
315.243	156.769	135.000
315.076	157.088	135.000
315.840	158.260	135.000
113.442	408.375	136.000
112.775	408.574	136.000
113.816	409.015	136.000
114.712	409.268	136.000
115.220	410.100	136.000
115.881	410.840	136.000
135.455	372.327	137.000
135.644	373.062	137.000
135.911	373.808	137.000
136.003	374.151	137.000
136.082	374.965	137.000
136.396	375.661	137.000
497.634	310.468	138.000
497.617	309.962	138.000
498.156	309.529	138.000
498.758	308.133	138.000
498.754	307.918	138.000
457.430	69.028	139.000
456.695	68.640	139.000
456.025	68.516	139.000
455.623	68.572	139.000
455.612	67.947	139.000
472.404	311.922	140.000
472.616	312.453	140.000
473.073	313.415	140.000
473.040	313.724	140.000
473.428	314.571	140.000
83.862	154.659	141.000
83.886	154.276	141.000
82.564	154.453	141.000
81.845	154.513	141.000
81.382	154.026	141.000
114.639	99.483	142.000
115.356	100.284	142.000
115.630	99.662	142.000
115.863	100.028	142.000
115.770	100.100	142.000
116.549	100.376	142.000
116.534	100.937	142.000
117.087	100.380	142.000
117.094	101.179	142.000
137.304	401.673	143.000
136.421	401.088	143.000
135.862	400.653	143.000
135.224	399.909	143.000
133.902	399.199	143.000
134.442	400.157	143.000
220.105	120.841	144.000
220.239	119.882	144.000
220.520	119.221	144.000
220.212	118.291	144.000
220.994	117.123	144.000
221.046	116.003	144.000
316.410	178.589	145.000
316.826	178.097	145.000
315.588	179.113	145.000
316.011	178.734	145.000
314.110	178.696	145.000
472.077	15.767	146.000
471.770	15.713	146.000
471.330	14.840	146.000
470.218	15.806	146.000
470.092	14.261	146.000
469.820	14.282	146.000
469.477	14.340	146.000
11.370	37.213	147.000
12.422	38.015	147.000
12.875	37.777	147.000
14.068	38.261	147.000
14.312	38.162	147.000
441.397	47.881	148.000
442.381	48.187	148.000
441.844	48.640	148.000
442.328	48.573	148.000
442.456	47.959	148.000
443.970	48.769	148.000
186.956	219.229	149.000
186.072	218.279	149.000
185.576	218.465	149.000
185.146	217.999	149.000
184.779	218.122	149.000
323.539	463.893	150.000
324.038	464.005	150.000
324.265	462.817	150.000
325.223	462.106	150.000
325.916	462.326	150.000
150.164	356.802	151.000
150.468	357.930	151.000
150.751	358.665	151.000
150.845	359.245	151.000
150.872	360.142	151.000
322.742	331.401	152.000
323.149	331.285	152.000
322.855	330.952	152.000
322.886	329.138	152.000
323.576	328.973	152.000
323.631	328.222	152.000
323.811	327.279	152.000
208.637	291.522	153.000
209.123	291.960	153.000
208.448	292.561	153.000
208.616	293.523	153.000
208.387	294.315	153.000
208.671	294.967	153.000
208.186	295.555	153.000
219.372	220.476	154.000
218.671	218.819	154.000
219.263	218.545	154.000
218.484	217.480	154.000
218.262	217.078	154.000
393.469	151.393	155.000
393.214	150.762	155.000
393.475	149.636	155.000
392.946	147.533	155.000
393.256	147.819	155.000
393.595	147.531	155.000
395.235	146.782	155.000
395.556	146.580	155.000
442.221	133.756	156.000
441.275	134.313	156.000
440.854	134.045	156.000
439.386	133.563	156.000
438.453	133.397	156.000
437.567	134.133	156.000
436.612	134.029	156.000
436.600	133.432	156.000
436.935	133.978	156.000
467.700	44.713	157.000
468.117	44.690	157.000
468.967	45.141	157.000
469.228	45.668	157.000
470.170	45.624	157.000
471.162	46.460	157.000
470.988	46.107	157.000
471.736	46.346	157.000
197.605	173.252	158.000
196.995	172.702	158.000
196.865	172.147	158.000
196.376	171.806	158.000
195.709	171.554	158.000
235.572	265.956	159.000
235.334	266.605	159.000
235.640	266.666	159.000
236.363	266.737	159.000
236.195	266.266	159.000
235.644	265.197	159.000
236.944	264.418	159.000
100.568	98.068	160.000
100.571	97.419	160.000
100.961	97.886	160.000
100.746	97.570	160.000
100.420	96.749	160.000
271.224	210.144	161.000
270.373	210.609	161.000
269.735	210.963	161.000
268.922	211.291	161.000
268.227	211.626	161.000
128.229	189.408	162.000
128.886	189.246	162.000
129.694	188.947	162.000
130.462	188.513	162.000
131.346	188.412	162.000
131.928	188.411	162.000
236.839	249.638	163.000
238.441	249.926	163.000
239.298	249.877	163.000
239.714	249.260	163.000
240.303	248.846	163.000
240.551	248.338	163.000
240.479	247.635	163.000
241.501	247.666	163.000
454.930	292.295	164.000
455.920	292.049	164.000
456.403	292.187	164.000
457.609	292.014	164.000
458.064	292.057	164.000
459.229	292.430	164.000
67.876	98.028	165.000
68.591	98.050	165.000
68.641	98.968	165.000
69.176	98.681	165.000
69.611	99.100	165.000
132.362	119.420	166.000
132.933	119.368	166.000
133.225	119.740	166.000
133.224	120.461	166.000
133.302	120.142	166.000
372.176	114.269	167.000
373.206	114.093	167.000
373.502	114.151	167.000
374.554	114.492	167.000
374.587	115.033	167.000
376.123	114.435	167.000
394.234	129.392	168.000
395.034	129.608	168.000
396.147	130.317	168.000
397.790	130.072	168.000
396.933	131.067	168.000
397.407	131.664	168.000
397.733	132.116	168.000
398.328	132.189	168.000
398.384	132.745	168.000
164.689	196.159	169.000
164.639	197.006	169.000
164.428	197.811	169.000
164.331	198.591	169.000
164.053	198.994	169.000
163.696	199.622	169.000
77.453	90.833	170.000
76.488	90.489	170.000
77.238	90.492	170.000
75.355	90.730	170.000
75.383	90.183	170.000
74.960	89.652	170.000
75.106	89.530	170.000
77.744	326.187	171.000
78.497	326.260	171.000
78.771	326.901	171.000
80.693	326.642	171.000
78.374	327.217	171.000
77.461	327.364	171.000
102.815	81.809	172.000
102.378	81.654	172.000
101.579	81.599	172.000
100.931	82.358	172.000
100.165	81.936	172.000
100.085	82.449	172.000
99.849	82.404	172.000
179.072	305.148	173.000
179.477	305.078	173.000
179.139	304.069	173.000
178.916	304.105	173.000
178.404	303.495	173.000
177.632	303.112	173.000
178.227	303.503	173.000
178.132	302.630	173.000
177.500	303.080	173.000
176.872	301.068	173.000
449.485	205.487	174.000
449.803	204.077	174.000
449.750	204.164	174.000
450.142	203.571	174.000
449.912	203.753	174.000
69.518	99.068	175.000
70.310	99.830	175.000
70.104	98.746	175.000
70.840	98.667	175.000
71.371	99.270	175.000
276.073	458.174	176.000
277.288	457.481	176.000
276.978	458.077	176.000
276.219	458.109	176.000
276.844	458.690	176.000
162.944	157.203	177.000
162.993	157.566	177.000
162.803	157.781	177.000
162.856	157.607	177.000
162.610	157.714	177.000
152.393	356.085	178.000
152.946	356.676	178.000
153.306	357.679	178.000
153.684	358.490	178.000
154.524	358.897	178.000
154.812	359.656	178.000
154.777	359.888	178.000
155.334	360.447	178.000
497.703	265.749	179.000
497.509	265.786	179.000
497.960	266.085	179.000
497.680	265.968	179.000
497.254	266.457	179.000
496.958	266.307	179.000
328.158	65.026	180.000
327.791	64.316	180.000
327.473	64.590	180.000
327.149	64.333	180.000
326.449	63.990	180.000
497.271	311.910	181.000
497.173	310.800	181.000
497.457	310.608	181.000
497.497	309.485	181.000
497.906	308.877	181.000
130.571	62.845	182.000
130.175	62.115	182.000
129.747	61.487	182.000
129.299	60.727	182.000
128.986	60.316	182.000
107.160	161.433	183.000
106.828	161.031	183.000
107.482	160.612	183.000
108.423	160.015	183.000
109.200	160.087	183.000
214.506	252.412	184.000
215.157	253.135	184.000
215.886	253.855	184.000
216.257	254.196	184.000
216.788	254.800	184.000
115.920	137.569	185.000
116.984	138.706	185.000
116.215	138.535	185.000
117.317	138.637	185.000
115.412	139.669	185.000
131.103	369.172	186.000
130.877	368.592	186.000
130.394	367.609	186.000
130.465	367.241	186.000
130.578	366.485	186.000
130.371	365.399	186.000
129.546	365.194	186.000
129.606	364.961	186.000
78.089	386.832	187.000
80.508	387.461	187.000
79.327	387.659	187.000
80.550	387.648	187.000
80.170	388.869	187.000
181.308	171.544	188.000
180.553	172.587	188.000
180.926	173.099	188.000
180.968	173.913	188.000
180.445	174.811	188.000
180.433	175.930	188.000
437.898	454.299	189.000
437.258	456.379	189.000
438.898	455.472	189.000
439.348	455.921	189.000
438.977	456.722	189.000
461.124	367.318	190.000
460.331	367.713	190.000
459.961	367.792	190.000
458.773	368.086	190.000
457.719	367.959	190.000
475.109	290.686	191.000
474.051	290.615	191.000
473.452	290.731	191.000
474.195	290.977	191.000
473.753	290.062	191.000
472.996	290.975	191.000
472.311	291.129	191.000
479.989	169.679	192.000
480.817	170.688	192.000
481.681	170.179	192.000
482.781	170.740	192.000
483.130	171.042	192.000
22.748	66.880	193.000
23.497	65.943	193.000
23.926	65.774	193.000
25.295	65.663	193.000
26.234	65.289	193.000
353.643	381.042	194.000
353.953	380.696	194.000
355.062	381.857	194.000
355.757	381.955	194.000
356.329	382.716	194.000
397.600	454.644	195.000
399.090	455.521	195.000
399.415	454.401	195.000
400.066	454.311	195.000
401.013	454.063	195.000
401.663	453.394	195.000
401.974	453.743	195.000
88.034	215.264	196.000
88.373	215.422	196.000
88.767	216.142	196.000
88.295	216.969	196.000
87.935	217.042	196.000
87.131	217.762	196.000
290.095	466.509	197.000
289.267	466.208	197.000
289.157	467.043	197.000
288.413	467.823	197.000
288.649	467.299	197.000
289.853	466.599	197.000
440.658	141.526	198.000
441.178	142.391	198.000
442.361	142.803	198.000
443.953	142.455	198.000
444.064	143.868	198.000
445.112	47.792	199.000
445.669	47.464	199.000
446.581	47.615	199.000
447.850	47.269	199.000
448.623	47.561	199.000
487.855	456.002	200.000
487.775	455.744	200.000
487.894	455.413	200.000
487.425	454.348	200.000
487.184	453.716	200.000
486.900	453.198	200.000
485.913	453.220	200.000
12.959	277.013	201.000
12.369	276.819	201.000
12.235	277.093	201.000
11.735	276.570	201.000
10.842	275.929	201.000
387.679	482.125	202.000
388.003	481.187	202.000
388.893	481.261	202.000
389.246	480.237	202.000
389.271	480.066	202.000
389.556	478.712	202.000
389.166	477.639	202.000
211.391	14.737	203.000
210.835	14.195	203.000
211.145	13.452	203.000
211.203	12.775	203.000
210.889	11.694	203.000
287.012	348.895	204.000
287.822	349.044	204.000
288.029	348.186	204.000
288.449	347.523	204.000
289.199	347.444	204.000
332.409	356.273	205.000
333.056	355.700	205.000
331.884	356.227	205.000
332.515	356.297	205.000
332.521	355.715	205.000
332.659	356.133	205.000
332.134	356.235	205.000
332.041	355.947	205.000
344.263	232.631	206.000
343.754	232.765	206.000
343.411	233.999	206.000
343.231	234.133	206.000
343.030	234.820	206.000
372.404	346.176	207.000
373.938	345.653	207.000
374.410	346.199	207.000
374.700	346.551	207.000
375.815	346.374	207.000
375.650	347.737	207.000
437.112	469.798	208.000
437.074	470.193	208.000
437.692	470.645	208.000
438.154	471.446	208.000
439.165	472.547	208.000
439.522	472.240	208.000
439.864	473.253	208.000
440.103	473.949	208.000
478.638	39.780	209.000
477.407	40.016	209.000
476.548	40.298	209.000
475.637	40.605	209.000
474.668	41.059	209.000
76.503	194.915	210.000
75.356	193.999	210.000
75.454	193.263	210.000
77.130	191.842	210.000
74.849	192.444	210.000
377.689	450.817	211.000
378.672	450.860	211.000
378.759	450.092	211.000
379.443	448.984	211.000
380.277	448.087	211.000
380.743	447.597	211.000
468.338	353.242	212.000
467.387	353.169	212.000
465.953	353.133	212.000
467.996	353.348	212.000
468.850	352.885	212.000
103.568	262.219	213.000
102.348	262.378	213.000
101.944	261.318	213.000
101.338	261.681	213.000
101.158	261.000	213.000
100.086	260.560	213.000
236.231	42.641	214.000
236.871	42.151	214.000
236.477	41.392	214.000
235.982	40.510	214.000
235.653	39.089	214.000
399.421	21.491	215.000
400.015	21.166	215.000
400.848	20.493	215.000
401.409	21.572	215.000
402.407	20.192	215.000
402.776	20.226	215.000
414.311	479.474	216.000
414.180	480.398	216.000
413.477	480.836	216.000
413.469	481.477	216.000
413.486	482.428	216.000
425.103	309.353	217.000
423.825	309.108	217.000
423.104	309.804	217.000
422.439	310.115	217.000
421.402	310.294	217.000
421.337	310.371	217.000
420.672	310.578	217.000
420.149	311.180	217.000
141.107	162.533	218.000
140.554	161.914	218.000
140.014	161.536	218.000
138.711	160.977	218.000
138.557	160.753	218.000
137.925	160.572	218.000
137.468	159.440	218.000
137.045	158.499	218.000
380.431	406.999	219.000
380.679	408.074	219.000
381.771	408.620	219.000
382.600	408.568	219.000
383.200	408.923	219.000
21.713	38.663	220.000
22.210	37.788	220.000
22.730	37.211	220.000
22.089	37.636	220.000
23.524	36.202	220.000
179.971	70.767	221.000
181.001	70.386	221.000
182.112	69.929	221.000
181.416	70.708	221.000
182.187	70.695	221.000
381.788	433.652	222.000
380.967	433.065	222.000
381.113	432.387	222.000
380.595	431.876	222.000
380.511	430.850	222.000
379.754	430.673	222.000
378.230	430.961	222.000
437.062	365.777	223.000
436.277	365.877	223.000
436.666	366.420	223.000
436.890	367.303	223.000
437.501	367.702	223.000
266.344	54.279	224.000
264.968	55.817	224.000
265.695	55.921	224.000
265.854	56.956	224.000
265.276	57.906	224.000
265.300	58.620	224.000
10.494	163.161	225.000
10.433	162.942	225.000
10.429	163.411	225.000
10.030	163.359	225.000
10.144	163.036	225.000
89.393	20.018	226.000
89.851	20.043	226.000
90.819	20.480	226.000
91.201	21.117	226.000
92.038	21.343	226.000
92.612	21.733	226.000
93.798	21.660	226.000
94.603	22.484	226.000
147.138	208.139	227.000
147.266	208.554	227.000
147.740	207.926	227.000
147.628	207.286	227.000
147.664	206.707	227.000
147.712	206.016	227.000
454.419	96.163	228.000
455.104	96.254	228.000
456.127	96.580	228.000
456.750	96.589	228.000
457.624	96.717	228.000
458.700	96.824	228.000
459.490	96.987	228.000
465.786	328.004	229.000
466.069	327.637	229.000
467.119	327.367	229.000
467.317	327.004	229.000
467.621	326.580	229.000
468.412	326.072	229.000
469.332	326.074	229.000
469.399	325.385	229.000
470.063	324.937	229.000
202.179	221.961	230.000
201.769	222.091	230.000
201.380	222.601	230.000
200.412	223.077	230.000
199.872	223.972	230.000
198.643	223.819	230.000
198.201	224.351	230.000
199.136	224.032	230.000
235.425	361.306	231.000
235.000	361.831	231.000
234.100	361.858	231.000
233.751	362.127	231.000
233.034	362.625	231.000
476.087	44.338	232.000
476.986	44.671	232.000
477.798	44.193	232.000
478.687	44.909	232.000
479.536	43.240	232.000
479.567	42.797	232.000
480.152	42.573	232.000
42.540	88.863	233.000
43.417	88.809	233.000
44.139	88.928	233.000
44.798	89.175	233.000
45.626	89.711	233.000
46.106	89.597	233.000
47.076	90.071	233.000
266.704	93.994	234.000
266.424	94.264	234.000
265.970	94.638	234.000
265.561	94.850	234.000
265.160	95.175	234.000
265.101	95.098	234.000
436.850	288.555	235.000
436.148	289.241	235.000
435.968	289.920	235.000
435.769	290.056	235.000
435.133	290.500	235.000
434.770	290.762	235.000
434.559	290.632	235.000
434.486	291.266	235.000
433.515	291.077	235.000
433.678	291.199	235.000
271.242	24.166	236.000
270.984	23.681	236.000
271.188	22.607	236.000
271.714	22.082	236.000
271.519	22.417	236.000
416.411	442.077	237.000
416.067	442.322	237.000
417.194	442.439	237.000
417.595	442.396	237.000
418.120	443.139	237.000
419.007	443.560	237.000
419.237	443.746	237.000
440.066	417.778	238.000
439.285	417.135	238.000
439.933	416.287	238.000
439.555	414.965	238.000
439.576	414.653	238.000
439.475	414.785	238.000
499.297	496.975	239.000
498.436	497.284	239.000
498.321	499.134	239.000
498.111	499.160	239.000
498.043	500.487	239.000
501.095	162.940	240.000
499.697	162.699	240.000
499.841	162.494	240.000
498.204	162.560	240.000
497.680	162.987	240.000
68.556	73.145	241.000
68.284	72.263	241.000
68.794	72.518	241.000
69.549	72.921	241.000
69.982	72.748	241.000
73.624	145.856	242.000
72.777	146.046	242.000
73.758	146.550	242.000
73.980	146.044	242.000
73.851	146.343	242.000
360.923	351.885	243.000
360.873	351.716	243.000
360.071	350.537	243.000
359.108	350.165	243.000
357.971	349.627	243.000
357.588	349.884	243.000
484.955	289.836	244.000
486.076	288.989	244.000
485.980	288.684	244.000
487.137	288.698	244.000
487.481	289.404	244.000
488.005	288.988	244.000
498.534	183.181	245.000
499.312	183.962	245.000
499.421	184.649	245.000
500.499	184.408	245.000
501.265	185.377	245.000
502.054	185.546	245.000
351.630	232.008	246.000
350.360	232.712	246.000
349.931	233.500	246.000
349.915	234.927	246.000
350.338	235.489	246.000
350.581	235.663	246.000
350.706	236.196	246.000
454.411	136.406	247.000
454.488	136.925	247.000
455.124	137.167	247.000
455.971	137.864	247.000
456.447	138.067	247.000
457.089	138.244	247.000
479.172	347.788	248.000
478.837	348.433	248.000
479.752	348.742	248.000
480.399	349.098	248.000
481.171	350.003	248.000
481.918	348.524	248.000
85.833	156.937	249.000
85.190	156.317	249.000
84.659	156.076	249.000
83.942	155.953	249.000
83.088	155.545	249.000
484.179	332.361	250.000
485.330	332.855	250.000
484.350	331.744	250.000
483.788	331.965	250.000
484.493	332.528	250.000
327.614	443.277	251.000
328.329	442.936	251.000
328.176	442.105	251.000
328.653	441.131	251.000
329.087	440.448	251.000
466.608	458.400	252.000
466.337	457.990	252.000
466.783	457.312	252.000
466.198	456.684	252.000
465.726	456.169	252.000
465.068	455.687	252.000
201.965	306.245	253.000
202.777	306.778	253.000
203.653	306.728	253.000
204.330	307.162	253.000
204.902	307.617	253.000
205.519	307.962	253.000
354.113	476.688	254.000
355.010	476.066	254.000
355.452	475.072	254.000
355.311	474.227	254.000
354.795	473.951	254.000
354.162	473.265	254.000
445.084	79.230	255.000
444.558	79.329	255.000
445.130	79.245	255.000
445.360	78.996	255.000
446.113	79.207	255.000
446.157	79.880	255.000
445.936	322.570	256.000
445.488	322.118	256.000
444.045	322.134	256.000
443.412	322.265	256.000
442.724	322.040	256.000
441.935	321.990	256.000
456.944	130.489	257.000
458.048	130.326	257.000
458.466	130.609	257.000
459.711	130.867	257.000
460.086	130.447	257.000
462.482	442.644	258.000
462.360	443.276	258.000
461.793	443.848	258.000
461.726	444.394	258.000
461.329	445.043	258.000
461.780	445.828	258.000
472.595	444.833	259.000
473.107	443.235	259.000
472.242	442.832	259.000
473.084	442.055	259.000
472.470	441.466	259.000
100.779	97.909	260.000
100.725	96.505	260.000
100.375	96.187	260.000
100.557	95.084	260.000
100.290	95.163	260.000
208.263	206.850	261.000
208.335	206.559	261.000
209.789	206.722	261.000
210.109	206.951	261.000
211.107	206.983	261.000
208.376	61.089	262.000
208.544	63.224	262.000
207.565	63.115	262.000
208.682	62.638	262.000
208.679	63.280	262.000
399.886	366.119	263.000
398.967	366.247	263.000
398.829	365.713	263.000
397.979	364.679	263.000
397.770	364.385	263.000
396.521	363.226	263.000
489.083	91.086	264.000
488.920	88.886	264.000
490.021	89.362	264.000
490.583	88.871	264.000
490.857	87.642	264.000
497.287	127.174	265.000
498.224	126.956	265.000
499.337	126.916	265.000
499.872	126.537	265.000
500.348	126.478	265.000
501.262	125.967	265.000
502.628	125.551	265.000
239.306	19.842	266.000
238.670	20.435	266.000
238.227	20.942	266.000
237.868	21.217	266.000
237.772	22.301	266.000
248.331	358.603	267.000
247.065	358.253	267.000
246.984	358.869	267.000
245.334	358.308	267.000
244.720	358.201	267.000
295.075	414.852	268.000
294.442	415.171	268.000
294.171	415.672	268.000
293.259	416.317	268.000
292.527	416.337	268.000
291.974	415.194	268.000
423.566	379.848	269.000
422.936	380.000	269.000
422.186	380.552	269.000
421.664	380.960	269.000
420.943	380.901	269.000
420.989	381.317	269.000
420.113	381.663	269.000
459.699	21.727	270.000
460.227	22.146	270.000
460.672	22.563	270.000
461.473	22.552	270.000
462.298	22.967	270.000
462.713	23.317	270.000
463.659	23.577	270.000
464.717	23.485	270.000
57.872	153.359	271.000
58.488	154.059	271.000
58.938	154.349	271.000
59.413	154.793	271.000
60.008	155.125	271.000
60.671	155.780	271.000
138.359	158.617	272.000
138.710	159.113	272.000
139.142	159.737	272.000
139.764	160.487	272.000
141.280	160.158	272.000
141.548	161.312	272.000
150.208	172.225	273.000
149.461	173.095	273.000
149.340	173.250	273.000
148.986	174.078	273.000
148.190	174.905	273.000
148.170	175.471	273.000
147.883	176.334	273.000
147.755	176.625	273.000
198.694	344.869	274.000
198.616	344.615	274.000
197.403	344.036	274.000
197.104	344.133	274.000
196.379	343.689	274.000
195.897	343.547	274.000
194.585	343.452	274.000
193.714	343.778	274.000
194.534	341.800	274.000
247.520	248.693	275.000
247.356	249.036	275.000
247.380	249.247	275.000
247.016	248.906	275.000
247.560	248.933	275.000
247.122	248.879	275.000
247.765	248.820	275.000
418.694	333.229	276.000
418.313	333.521	276.000
417.448	334.055	276.000
416.714	333.948	276.000
415.965	334.272	276.000
416.497	334.097	276.000
416.697	332.862	276.000
416.291	333.511	276.000
415.124	333.516	276.000
119.219	270.214	277.000
118.881	269.389	277.000
118.105	268.568	277.000
118.395	267.597	277.000
118.619	266.855	277.000
150.132	207.715	278.000
149.867	207.698	278.000
150.282	207.851	278.000
149.641	206.558	278.000
150.123	205.985	278.000
156.221	182.585	279.000
156.072	183.106	279.000
155.707	183.732	279.000
155.289	184.468	279.000
155.201	185.602	279.000
155.233	185.857	279.000
487.459	318.883	280.000
488.203	318.319	280.000
489.198	317.876	280.000
490.004	317.613	280.000
489.151	316.545	280.000
495.259	424.729	281.000
495.365	425.993	281.000
494.527	426.345	281.000
493.836	426.581	281.000
493.180	426.926	281.000
492.545	427.408	281.000
11.184	325.242	282.000
11.629	324.878	282.000
12.007	323.913	282.000
12.402	322.968	282.000
12.663	323.095	282.000
88.352	67.925	283.000
88.731	66.755	283.000
89.648	66.940	283.000
88.759	65.729	283.000
88.338	65.762	283.000
89.647	64.112	283.000
88.456	63.672	283.000
88.726	63.147	283.000
88.555	62.425	283.000
133.501	137.668	284.000
134.174	137.092	284.000
134.660	136.694	284.000
135.308	136.377	284.000
135.455	136.516	284.000
135.731	135.377	284.000
215.502	34.596	285.000
215.126	35.259	285.000
215.426	35.966	285.000
215.858	36.663	285.000
216.651	36.884	285.000
215.728	37.452	285.000
306.810	20.330	286.000
306.651	21.144	286.000
305.995	21.878	286.000
306.010	22.149	286.000
305.378	22.903	286.000
411.460	397.391	287.000
411.206	396.983	287.000
410.625	396.362	287.000
410.346	395.992	287.000
410.036	395.247	287.000
497.501	339.352	288.000
498.323	339.637	288.000
498.288	340.010	288.000
499.106	340.237	288.000
500.366	340.647	288.000
501.122	340.820	288.000
501.148	340.980	288.000
424.897	480.565	289.000
424.478	481.557	289.000
424.804	482.752	289.000
425.280	483.057	289.000
425.126	483.853	289.000
424.975	484.866	289.000
483.621	164.049	290.000
484.725	165.076	290.000
484.946	164.847	290.000
486.411	164.861	290.000
486.645	164.927	290.000
487.574	165.432	290.000
503.020	403.999	291.000
502.948	403.301	291.000
503.853	402.247	291.000
504.038	401.387	291.000
503.977	400.279	291.000
504.092	399.540	291.000
59.197	70.708	292.000
59.235	70.506	292.000
57.793	70.512	292.000
57.862	69.781	292.000
56.826	69.553	292.000
220.129	85.389	293.000
220.018	86.085	293.000
220.071	87.066	293.000
220.683	87.551	293.000
220.288	88.243	293.000
221.207	88.177	293.000
221.626	88.986	293.000
483.081	456.341	294.000
482.735	455.564	294.000
484.125	455.242	294.000
483.343	454.472	294.000
483.615	453.486	294.000
483.707	452.896	294.000
483.848	451.894	294.000
483.683	451.900	294.000
485.790	302.917	295.000
485.993	303.336	295.000
486.072	302.908	295.000
486.114	303.427	295.000
486.194	302.878	295.000
415.253	298.168	296.000
415.479	297.974	296.000
415.537	296.446	296.000
415.411	296.936	296.000
416.811	296.301	296.000
86.579	74.556	297.000
86.806	74.983	297.000
87.062	75.048	297.000
87.299	75.409	297.000
87.890	75.865	297.000
87.651	77.649	297.000
88.420	78.046	297.000
219.560	70.953	298.000
220.739	71.285	298.000
221.294	72.149	298.000
220.968	73.255	298.000
221.439	73.585	298.000
220.934	74.919	298.000
401.169	488.820	299.000
401.491	489.443	299.000
401.041	490.269	299.000
400.190	490.932	299.000
400.272	491.184	299.000
462.405	365.601	300.000
461.349	365.333	300.000
460.604	365.286	300.000
459.710	365.464	300.000
458.795	365.113	300.000
457.596	365.532	300.000
146.305	154.755	301.000
145.577	154.725	301.000
145.658	153.921	301.000
144.914	153.514	301.000
144.869	152.928	301.000
144.266	152.666	301.000
332.156	355.924	302.000
332.589	356.241	302.000
332.279	356.042	302.000
332.395	355.686	302.000
332.461	355.494	302.000
352.649	336.361	303.000
352.056	335.836	303.000
351.940	335.589	303.000
351.610	333.928	303.000
351.529	333.163	303.000
351.419	332.724	303.000
351.080	331.115	303.000
391.896	441.912	304.000
391.187	442.570	304.000
390.920	442.604	304.000
391.037	442.628	304.000
390.999	441.966	304.000
390.464	442.446	304.000
390.636	442.925	304.000
399.525	343.785	305.000
399.222	342.894	305.000
398.928	341.869	305.000
398.550	341.176	305.000
397.926	340.759	305.000
397.903	339.397	305.000
462.843	419.379	306.000
462.022	418.080	306.000
461.491	417.067	306.000
461.319	416.827	306.000
460.708	415.834	306.000
338.164	468.121	307.000
338.869	467.138	307.000
339.102	466.135	307.000
338.945	465.246	307.000
339.089	464.384	307.000
246.476	249.058	308.000
247.370	249.121	308.000
247.186	248.999	308.000
247.096	248.835	308.000
246.974	249.030	308.000
499.066	104.229	309.000
499.735	103.454	309.000
499.945	103.174	309.000
501.248	102.819	309.000
501.658	102.868	309.000
501.962	103.467	309.000
503.203	102.504	309.000
503.684	102.629	309.000
362.002	434.914	310.000
362.426	435.169	310.000
361.842	436.105	310.000
361.857	437.404	310.000
362.015	438.787	310.000
362.320	438.621	310.000
379.497	382.233	311.000
378.965	382.060	311.000
377.817	381.871	311.000
377.272	381.990	311.000
376.822	381.683	311.000
489.551	64.326	312.000
489.180	64.557	312.000
488.385	64.416	312.000
487.490	64.767	312.000
486.813	65.360	312.000
486.015	65.504	312.000
493.030	73.045	313.000
492.717	73.948	313.000
492.090	73.746	313.000
491.240	74.513	313.000
490.646	74.569	313.000
199.947	26.169	314.000
200.262	26.729	314.000
199.814	27.823	314.000
200.083	28.411	314.000
200.452	28.660	314.000
451.381	406.027	315.000
451.687	406.556	315.000
451.996	408.016	315.000
451.621	407.625	315.000
451.474	408.127	315.000
452.512	408.716	315.000
453.125	409.326	315.000
450.482	478.857	316.000
449.926	478.380	316.000
449.654	477.680	316.000
449.204	477.499	316.000
448.817	476.809	316.000
478.505	47.424	317.000
478.676	46.578	317.000
478.242	45.986	317.000
478.592	46.423	317.000
478.589	46.962	317.000
478.436	46.266	317.000
357.160	433.055	318.000
356.713	433.664	318.000
356.389	434.528	318.000
356.409	435.008	318.000
356.211	435.853	318.000
356.052	436.371	318.000
493.293	485.657	319.000
493.360	486.539	319.000
493.001	487.538	319.000
492.892	488.366	319.000
492.934	488.810	319.000
196.901	307.968	320.000
197.552	308.520	320.000
197.757	309.210	320.000
198.332	309.824	320.000
197.799	311.612	320.000
372.238	460.266	321.000
372.641	461.103	321.000
372.732	461.690	321.000
373.253	462.551	321.000
373.676	463.030	321.000
374.524	463.419	321.000
374.878	464.022	321.000
225.553	118.129	322.000
225.286	117.641	322.000
225.374	116.623	322.000
224.926	116.309	322.000
224.865	115.973	322.000
224.822	115.037	322.000
224.371	113.913	322.000
223.772	113.552	322.000
223.652	112.600	322.000
395.426	15.274	323.000
395.626	15.324	323.000
395.600	15.197	323.000
395.374	15.459	323.000
395.410	15.453	323.000
395.507	15.629	323.000
395.449	15.552	323.000
98.704	188.757	324.000
99.052	189.724	324.000
99.543	190.205	324.000
99.831	191.572	324.000
99.778	191.073	324.000
99.773	190.955	324.000
92.694	96.203	325.000
93.001	96.878	325.000
93.035	97.612	325.000
92.809	98.663	325.000
93.013	98.614	325.000
93.050	99.489	325.000
235.089	117.158	326.000
235.544	116.804	326.000
235.714	115.855	326.000
236.247	115.937	326.000
236.820	114.772	326.000
366.821	494.710	327.000
366.408	494.373	327.000
366.718	492.856	327.000
366.154	492.266	327.000
366.042	491.306	327.000
25.785	67.270	328.000
25.218	69.175	328.000
24.732	68.614	328.000
25.243	67.551	328.000
26.281	67.098	328.000
352.980	232.117	329.000
353.221	233.349	329.000
352.939	233.871	329.000
352.954	234.712	329.000
352.669	235.931	329.000
352.944	236.117	329.000
411.867	446.700	330.000
412.787	446.993	330.000
413.861	446.538	330.000
414.669	447.121	330.000
414.836	447.156	330.000
495.794	173.170	331.000
494.990	172.481	331.000
495.603	172.492	331.000
494.797	171.279	331.000
495.042	171.885	331.000
395.515	15.340	332.000
395.575	15.592	332.000
395.594	15.433	332.000
395.627	15.307	332.000
395.645	15.611	332.000
395.549	15.363	332.000
395.458	15.441	332.000
395.576	15.484	332.000
481.673	332.020	333.000
482.119	331.135	333.000
482.888	330.769	333.000
483.601	330.615	333.000
[truncated: 1,037 more rows]
