# Supplementary material for: The transpeptidase PBP2 governs initial localization and activity of the major cell-wall synthesis machinery in E. coli
Source: eLife. 2020 Feb 20;9:e50629. doi: 10.7554/eLife.50629 (PMC7089770; doi:10.7554/eLife.50629)
Supplement: Source data 1. [file elife-50629-data1.zip › data/slow/GFP/gfpPBP2_15uMiptg_slow_3.txt]

X Y ID
221.999	245.747	1.000
222.046	244.484	1.000
222.101	244.064	1.000
220.489	244.439	1.000
220.830	244.016	1.000
310.633	375.440	2.000
308.890	374.815	2.000
309.353	374.522	2.000
310.829	374.137	2.000
309.227	374.240	2.000
440.894	240.655	3.000
440.571	240.382	3.000
439.253	240.082	3.000
438.576	240.799	3.000
440.712	242.132	3.000
444.961	341.791	4.000
444.310	340.741	4.000
444.708	341.814	4.000
444.462	340.934	4.000
445.030	340.175	4.000
445.052	185.434	5.000
443.448	185.122	5.000
444.039	185.235	5.000
444.498	185.113	5.000
443.175	185.163	5.000
442.859	185.293	5.000
450.073	315.144	6.000
451.127	314.493	6.000
450.192	314.586	6.000
450.599	314.234	6.000
451.001	313.345	6.000
451.580	313.429	6.000
159.257	425.643	7.000
158.057	425.632	7.000
160.321	425.634	7.000
158.876	424.477	7.000
158.556	424.110	7.000
276.651	378.540	8.000
276.238	378.641	8.000
277.000	378.360	8.000
277.403	377.785	8.000
277.764	376.728	8.000
277.900	376.061	8.000
302.187	475.071	9.000
302.507	475.483	9.000
302.489	475.114	9.000
302.175	474.172	9.000
301.487	475.283	9.000
302.029	474.572	9.000
301.651	473.836	9.000
125.650	359.795	10.000
124.032	359.811	10.000
125.002	358.887	10.000
124.607	359.769	10.000
124.679	358.577	10.000
124.510	358.836	10.000
123.893	358.644	10.000
124.523	358.898	10.000
123.643	358.997	10.000
124.534	359.443	10.000
188.856	169.147	11.000
189.030	168.474	11.000
188.117	169.504	11.000
188.749	169.460	11.000
188.743	169.459	11.000
189.110	169.503	11.000
474.099	385.809	12.000
473.062	385.293	12.000
473.472	386.848	12.000
473.091	385.586	12.000
473.002	386.239	12.000
472.664	386.321	12.000
471.939	385.577	12.000
472.012	386.598	12.000
234.281	225.807	13.000
235.678	225.056	13.000
235.673	224.744	13.000
235.830	224.340	13.000
236.309	224.114	13.000
236.539	223.847	13.000
268.156	495.322	14.000
267.723	495.634	14.000
267.874	496.006	14.000
267.507	495.778	14.000
267.566	495.450	14.000
451.138	434.792	15.000
449.994	435.723	15.000
449.388	435.151	15.000
448.662	436.151	15.000
448.098	435.397	15.000
308.774	278.059	16.000
309.079	278.873	16.000
309.274	277.514	16.000
308.644	278.728	16.000
308.839	279.257	16.000
308.308	278.574	16.000
450.519	324.011	17.000
450.332	325.278	17.000
450.402	324.514	17.000
450.894	324.682	17.000
452.586	325.191	17.000
451.005	323.286	17.000
485.259	458.032	18.000
484.399	458.896	18.000
483.243	458.601	18.000
482.846	458.739	18.000
482.204	458.748	18.000
482.241	459.230	18.000
291.769	145.875	19.000
291.590	144.927	19.000
291.488	144.100	19.000
292.841	143.530	19.000
290.903	143.858	19.000
353.863	224.655	20.000
352.180	224.334	20.000
353.762	223.441	20.000
353.990	223.529	20.000
354.670	222.954	20.000
353.211	222.159	20.000
460.186	401.741	21.000
459.186	402.158	21.000
458.481	402.416	21.000
457.796	402.448	21.000
457.250	402.246	21.000
456.967	402.278	21.000
456.367	402.684	21.000
341.944	394.281	22.000
341.741	393.903	22.000
341.761	393.488	22.000
342.282	393.569	22.000
342.829	393.357	22.000
342.764	471.485	23.000
343.789	471.268	23.000
345.269	471.641	23.000
345.066	470.733	23.000
344.712	470.288	23.000
347.023	470.733	23.000
346.705	470.294	23.000
346.762	470.551	23.000
367.818	357.276	24.000
366.412	357.300	24.000
367.441	357.876	24.000
367.416	357.019	24.000
367.642	357.497	24.000
368.197	356.098	24.000
368.307	356.040	24.000
465.089	359.419	25.000
465.844	358.801	25.000
465.534	358.961	25.000
466.036	358.322	25.000
466.044	358.762	25.000
466.805	358.259	25.000
467.491	358.396	25.000
202.966	371.975	26.000
203.726	370.316	26.000
204.087	370.269	26.000
203.967	370.238	26.000
203.774	371.120	26.000
316.563	423.966	27.000
315.427	423.777	27.000
316.090	423.643	27.000
316.087	423.156	27.000
315.877	422.414	27.000
316.385	422.774	27.000
323.604	370.489	28.000
322.991	371.156	28.000
322.004	371.354	28.000
323.124	372.012	28.000
321.061	372.624	28.000
340.713	231.596	29.000
340.539	232.003	29.000
339.760	232.288	29.000
340.228	234.040	29.000
340.147	233.414	29.000
340.936	233.552	29.000
359.409	454.868	30.000
359.756	455.198	30.000
359.902	454.764	30.000
360.624	454.068	30.000
361.090	454.433	30.000
361.263	455.229	30.000
381.916	210.676	31.000
381.671	209.404	31.000
380.865	209.294	31.000
380.768	209.063	31.000
380.190	208.957	31.000
406.437	410.217	32.000
406.992	411.397	32.000
406.003	410.762	32.000
406.624	411.791	32.000
406.907	411.061	32.000
407.820	411.158	32.000
407.540	412.268	32.000
408.504	411.995	32.000
429.160	502.095	33.000
428.026	501.320	33.000
427.621	502.162	33.000
427.084	501.097	33.000
427.230	500.979	33.000
434.744	376.081	34.000
434.010	376.593	34.000
434.478	376.475	34.000
434.258	377.166	34.000
433.782	376.931	34.000
433.554	378.097	34.000
434.038	377.463	34.000
468.583	342.240	35.000
469.828	342.852	35.000
469.400	341.523	35.000
469.092	341.043	35.000
470.620	341.594	35.000
469.453	339.852	35.000
501.279	386.576	36.000
501.141	386.195	36.000
501.704	386.089	36.000
502.365	385.562	36.000
502.214	384.978	36.000
166.574	209.175	37.000
166.785	208.783	37.000
166.688	208.027	37.000
167.401	206.988	37.000
166.936	206.446	37.000
166.239	205.499	37.000
166.448	206.047	37.000
166.664	206.453	37.000
166.724	205.378	37.000
167.822	140.446	38.000
169.014	140.158	38.000
169.478	140.985	38.000
169.372	140.851	38.000
169.416	141.376	38.000
169.367	267.443	39.000
171.144	267.008	39.000
169.586	267.951	39.000
169.894	268.423	39.000
170.198	268.363	39.000
170.751	268.582	39.000
413.451	184.409	40.000
412.905	184.013	40.000
412.800	183.809	40.000
412.921	183.777	40.000
411.837	183.050	40.000
412.583	181.859	40.000
438.836	496.898	41.000
438.827	495.281	41.000
440.089	495.462	41.000
439.760	495.533	41.000
439.523	495.178	41.000
437.883	493.840	41.000
170.054	222.495	42.000
168.889	223.229	42.000
168.347	223.755	42.000
167.982	224.312	42.000
167.317	224.456	42.000
166.591	225.532	42.000
270.580	180.214	43.000
268.965	179.972	43.000
269.422	180.566	43.000
269.337	179.655	43.000
269.221	180.461	43.000
277.897	388.847	44.000
276.893	388.471	44.000
276.897	388.673	44.000
276.015	388.125	44.000
275.669	388.980	44.000
276.023	390.627	44.000
286.360	385.582	45.000
286.336	384.773	45.000
286.946	383.656	45.000
288.338	383.986	45.000
288.380	384.048	45.000
336.054	421.887	46.000
335.176	421.674	46.000
335.042	421.185	46.000
335.551	420.929	46.000
334.418	421.668	46.000
367.133	377.139	47.000
367.064	378.640	47.000
365.928	377.795	47.000
367.056	378.246	47.000
366.829	378.971	47.000
367.423	378.259	47.000
414.476	276.627	48.000
415.250	276.625	48.000
414.456	277.075	48.000
414.119	276.400	48.000
413.997	276.027	48.000
415.547	275.553	48.000
414.560	274.935	48.000
441.813	241.220	49.000
440.882	242.254	49.000
440.514	240.520	49.000
439.707	240.459	49.000
439.001	239.415	49.000
146.059	285.071	50.000
145.954	284.916	50.000
146.899	284.566	50.000
146.948	284.991	50.000
146.599	284.733	50.000
176.814	139.011	51.000
176.810	138.251	51.000
175.945	138.646	51.000
176.215	138.544	51.000
178.195	137.568	51.000
218.297	115.056	52.000
218.399	115.089	52.000
218.143	115.012	52.000
218.362	114.258	52.000
218.302	114.502	52.000
217.833	113.486	52.000
231.252	281.489	53.000
230.815	281.761	53.000
230.482	281.215	53.000
230.340	281.147	53.000
230.811	281.951	53.000
301.739	401.514	54.000
302.020	402.558	54.000
301.208	401.598	54.000
301.794	402.598	54.000
303.301	402.658	54.000
326.359	271.569	55.000
326.563	270.540	55.000
326.244	270.293	55.000
325.612	269.614	55.000
324.759	270.044	55.000
353.052	174.284	56.000
352.805	174.234	56.000
352.959	173.981	56.000
352.965	174.212	56.000
353.184	174.118	56.000
363.950	242.154	57.000
363.424	241.288	57.000
363.851	240.547	57.000
363.332	240.259	57.000
364.911	240.304	57.000
436.486	460.628	58.000
436.330	460.155	58.000
436.547	459.874	58.000
436.465	460.464	58.000
437.530	460.232	58.000
437.491	460.061	58.000
437.941	459.931	58.000
437.802	459.367	58.000
438.375	457.773	58.000
437.376	457.485	58.000
227.542	422.823	59.000
226.291	422.383	59.000
225.957	421.797	59.000
225.823	421.446	59.000
226.774	421.842	59.000
254.565	267.758	60.000
254.143	268.791	60.000
253.667	269.002	60.000
253.112	269.808	60.000
252.537	270.364	60.000
253.895	270.185	60.000
328.817	430.239	61.000
328.917	429.611	61.000
329.344	429.524	61.000
330.039	429.863	61.000
328.888	429.350	61.000
329.231	429.022	61.000
375.833	289.274	62.000
373.787	289.253	62.000
374.375	289.141	62.000
374.833	288.791	62.000
373.839	289.774	62.000
465.916	331.264	63.000
467.150	331.981	63.000
467.299	331.523	63.000
467.906	330.917	63.000
468.762	330.138	63.000
469.400	329.665	63.000
328.693	410.850	64.000
327.949	412.028	64.000
328.426	412.484	64.000
328.787	413.031	64.000
329.178	413.531	64.000
335.636	183.211	65.000
335.070	184.233	65.000
334.656	183.176	65.000
334.533	183.098	65.000
335.768	181.884	65.000
350.684	207.897	66.000
350.099	208.753	66.000
349.740	209.713	66.000
350.605	210.112	66.000
350.659	211.231	66.000
350.812	304.675	67.000
350.901	304.835	67.000
350.226	304.302	67.000
350.125	303.796	67.000
350.163	304.466	67.000
361.955	124.110	68.000
362.217	124.334	68.000
362.260	124.709	68.000
362.818	125.070	68.000
362.958	125.999	68.000
392.775	146.986	69.000
392.509	147.447	69.000
392.557	147.632	69.000
392.624	147.098	69.000
392.381	147.027	69.000
393.219	147.121	69.000
479.512	392.784	70.000
478.709	393.131	70.000
479.023	393.881	70.000
478.531	393.611	70.000
478.707	393.286	70.000
479.669	394.078	70.000
479.278	392.388	70.000
479.915	391.775	70.000
235.451	238.107	71.000
234.570	238.121	71.000
235.292	238.635	71.000
235.221	239.117	71.000
234.463	240.050	71.000
311.748	350.018	72.000
312.415	351.016	72.000
311.171	350.148	72.000
311.360	351.120	72.000
310.819	350.880	72.000
310.187	351.354	72.000
318.324	223.810	73.000
316.483	223.488	73.000
317.991	224.591	73.000
318.188	223.994	73.000
316.226	225.259	73.000
355.344	409.761	74.000
355.260	409.385	74.000
355.867	408.865	74.000
356.333	408.979	74.000
355.573	409.292	74.000
354.916	408.739	74.000
355.351	408.617	74.000
355.647	407.047	74.000
439.875	55.420	75.000
438.781	54.802	75.000
439.243	55.104	75.000
439.928	55.909	75.000
439.129	55.499	75.000
439.074	54.868	75.000
294.161	183.984	76.000
294.975	182.933	76.000
294.538	183.711	76.000
295.079	183.673	76.000
296.213	183.689	76.000
296.390	184.577	76.000
295.532	184.299	76.000
343.343	165.743	77.000
342.859	166.079	77.000
342.595	166.318	77.000
342.576	165.514	77.000
341.749	164.265	77.000
353.405	369.780	78.000
353.793	369.019	78.000
354.668	369.673	78.000
355.537	370.616	78.000
355.783	369.729	78.000
380.302	72.006	79.000
379.854	72.267	79.000
380.268	72.359	79.000
380.019	72.096	79.000
379.239	72.024	79.000
379.305	71.320	79.000
381.139	71.620	79.000
424.495	68.453	80.000
425.316	68.762	80.000
425.041	68.381	80.000
425.049	68.740	80.000
425.110	68.304	80.000
425.085	68.886	80.000
426.144	70.309	80.000
454.677	239.378	81.000
452.448	238.705	81.000
454.824	239.534	81.000
454.511	240.124	81.000
455.306	238.834	81.000
456.122	239.270	81.000
467.698	145.827	82.000
468.357	146.112	82.000
468.347	145.808	82.000
468.793	145.879	82.000
469.296	145.883	82.000
469.639	146.506	82.000
469.821	146.654	82.000
470.779	146.989	82.000
470.707	340.400	83.000
470.088	341.100	83.000
469.784	340.548	83.000
470.347	341.806	83.000
470.236	340.942	83.000
470.128	340.856	83.000
470.461	340.967	83.000
469.957	341.174	83.000
470.834	342.028	83.000
470.567	341.654	83.000
470.840	341.675	83.000
226.571	350.943	84.000
227.291	351.681	84.000
227.865	352.870	84.000
228.149	353.584	84.000
227.795	353.125	84.000
228.568	353.866	84.000
228.583	354.374	84.000
228.388	354.405	84.000
327.546	288.345	85.000
328.129	287.612	85.000
328.091	287.812	85.000
328.050	286.129	85.000
326.865	286.347	85.000
329.139	378.797	86.000
330.160	378.116	86.000
330.172	378.131	86.000
329.878	377.005	86.000
331.091	376.674	86.000
352.900	440.943	87.000
352.565	441.783	87.000
352.210	442.204	87.000
351.264	442.040	87.000
352.036	442.709	87.000
370.886	464.680	88.000
371.588	465.094	88.000
370.131	464.491	88.000
369.451	464.949	88.000
370.611	464.874	88.000
368.999	465.318	88.000
439.074	445.645	89.000
439.515	445.699	89.000
439.753	445.965	89.000
440.435	446.040	89.000
439.559	443.996	89.000
372.518	406.121	90.000
373.230	405.692	90.000
373.831	405.202	90.000
374.536	404.775	90.000
375.044	404.490	90.000
376.054	404.073	90.000
460.135	291.763	91.000
459.960	291.647	91.000
460.423	291.534	91.000
460.728	291.484	91.000
460.536	291.170	91.000
461.344	291.334	91.000
461.213	291.401	91.000
61.015	273.977	92.000
61.862	273.187	92.000
62.583	273.627	92.000
62.581	273.169	92.000
63.653	273.228	92.000
107.584	403.143	93.000
107.238	401.959	93.000
107.021	402.549	93.000
106.565	402.598	93.000
106.817	402.589	93.000
153.159	140.892	94.000
153.022	140.630	94.000
152.139	140.947	94.000
152.081	140.644	94.000
151.751	140.168	94.000
245.100	391.688	95.000
245.256	390.448	95.000
245.083	390.242	95.000
246.081	389.673	95.000
245.802	388.804	95.000
246.025	389.081	95.000
393.950	194.680	96.000
395.009	194.733	96.000
394.188	195.113	96.000
395.112	194.919	96.000
394.123	194.977	96.000
443.226	199.537	97.000
443.554	198.925	97.000
442.834	198.800	97.000
443.206	198.380	97.000
442.881	198.538	97.000
475.647	504.239	98.000
475.968	503.907	98.000
476.189	503.937	98.000
477.003	503.487	98.000
476.801	502.721	98.000
476.689	501.927	98.000
476.228	198.709	99.000
477.291	198.693	99.000
476.070	198.700	99.000
476.121	200.033	99.000
475.857	199.426	99.000
53.567	442.654	100.000
53.697	443.044	100.000
54.209	443.298	100.000
53.470	442.723	100.000
52.968	443.125	100.000
335.997	82.938	101.000
336.868	82.611	101.000
337.235	82.729	101.000
336.885	82.350	101.000
336.944	81.878	101.000
337.743	82.030	101.000
336.956	81.615	101.000
349.834	285.005	102.000
352.067	286.881	102.000
351.746	286.616	102.000
352.538	286.486	102.000
352.548	286.896	102.000
393.278	461.679	103.000
393.798	460.207	103.000
392.432	458.610	103.000
393.195	459.568	103.000
393.148	459.724	103.000
393.711	460.831	103.000
393.901	460.755	103.000
397.175	414.163	104.000
396.099	413.578	104.000
395.467	413.409	104.000
394.957	415.209	104.000
395.634	415.337	104.000
416.303	210.679	105.000
416.405	211.708	105.000
415.299	213.072	105.000
414.152	212.631	105.000
413.928	212.308	105.000
414.391	212.392	105.000
413.931	213.178	105.000
414.551	211.725	105.000
482.736	297.771	106.000
482.268	298.046	106.000
482.718	298.386	106.000
482.779	299.041	106.000
482.764	298.936	106.000
481.962	299.100	106.000
481.688	300.449	106.000
180.402	242.145	107.000
180.600	242.273	107.000
180.711	241.651	107.000
181.124	240.639	107.000
181.300	241.108	107.000
180.498	240.525	107.000
181.447	240.014	107.000
180.902	239.869	107.000
181.818	239.145	107.000
227.461	411.239	108.000
227.006	411.877	108.000
227.358	412.310	108.000
227.115	412.461	108.000
227.687	412.993	108.000
229.053	412.963	108.000
286.311	351.775	109.000
285.884	350.611	109.000
286.604	351.350	109.000
285.340	352.503	109.000
287.354	352.854	109.000
287.787	353.467	109.000
287.623	353.413	109.000
301.775	419.027	110.000
302.422	419.303	110.000
301.404	419.339	110.000
302.341	419.909	110.000
303.673	421.252	110.000
448.129	118.607	111.000
449.759	117.961	111.000
449.898	119.534	111.000
450.299	119.425	111.000
449.574	119.929	111.000
449.121	119.655	111.000
451.432	379.819	112.000
451.731	379.679	112.000
451.899	378.574	112.000
453.235	378.685	112.000
453.965	378.247	112.000
453.999	377.941	112.000
454.369	378.654	112.000
91.284	256.749	113.000
91.317	255.683	113.000
90.817	256.667	113.000
90.426	256.479	113.000
89.824	257.061	113.000
227.236	16.436	114.000
227.351	16.433	114.000
227.788	16.631	114.000
228.184	16.929	114.000
228.969	17.019	114.000
229.279	17.949	114.000
229.824	18.415	114.000
230.393	18.675	114.000
248.892	254.772	115.000
248.515	254.037	115.000
249.522	253.853	115.000
250.279	254.554	115.000
250.383	254.175	115.000
248.187	254.140	115.000
247.889	253.442	115.000
295.632	143.918	116.000
295.736	143.664	116.000
295.949	143.348	116.000
295.486	143.501	116.000
296.339	143.936	116.000
295.797	143.998	116.000
327.680	429.910	117.000
327.767	429.456	117.000
328.012	428.895	117.000
328.527	428.851	117.000
328.689	427.310	117.000
431.315	461.644	118.000
432.276	460.132	118.000
432.972	460.769	118.000
432.043	461.866	118.000
431.401	462.795	118.000
500.727	444.197	119.000
501.044	444.863	119.000
500.468	445.621	119.000
500.210	445.388	119.000
500.211	445.759	119.000
500.118	445.399	119.000
144.634	249.737	120.000
143.876	249.770	120.000
144.055	250.024	120.000
144.077	248.889	120.000
144.037	249.913	120.000
143.370	250.319	120.000
142.535	250.711	120.000
170.336	240.810	121.000
169.703	241.737	121.000
170.169	242.140	121.000
169.513	242.142	121.000
169.843	243.682	121.000
223.524	311.285	122.000
222.436	310.143	122.000
221.912	309.577	122.000
220.918	310.678	122.000
220.200	310.073	122.000
219.672	310.510	122.000
219.132	310.418	122.000
226.182	240.884	123.000
225.809	241.141	123.000
225.118	240.983	123.000
225.513	240.236	123.000
224.646	239.558	123.000
224.501	239.150	123.000
260.224	392.623	124.000
260.941	392.056	124.000
261.613	391.821	124.000
260.507	390.662	124.000
260.774	389.807	124.000
260.980	389.556	124.000
288.673	490.664	125.000
288.327	491.546	125.000
288.061	491.644	125.000
288.463	492.559	125.000
287.513	493.294	125.000
344.005	210.596	126.000
343.791	210.534	126.000
344.921	209.057	126.000
345.225	209.877	126.000
344.272	210.373	126.000
344.648	209.851	126.000
355.547	424.342	127.000
354.758	423.389	127.000
354.876	422.948	127.000
353.733	421.382	127.000
353.640	420.873	127.000
353.421	420.551	127.000
353.135	421.002	127.000
374.112	198.515	128.000
375.265	197.964	128.000
375.922	197.961	128.000
376.236	198.896	128.000
376.767	198.379	128.000
458.930	317.292	129.000
459.381	316.389	129.000
458.623	314.664	129.000
458.705	313.093	129.000
458.215	313.514	129.000
458.003	314.190	129.000
457.783	315.278	129.000
457.412	315.897	129.000
456.920	316.446	129.000
456.480	317.115	129.000
456.818	317.917	129.000
467.606	397.765	130.000
468.127	397.328	130.000
468.386	396.906	130.000
468.806	396.440	130.000
469.662	396.071	130.000
152.333	359.853	131.000
152.173	359.318	131.000
151.740	358.867	131.000
151.335	358.275	131.000
150.370	357.635	131.000
150.669	357.360	131.000
149.624	356.342	131.000
219.606	283.674	132.000
220.269	283.498	132.000
220.423	283.683	132.000
220.620	283.032	132.000
219.438	283.866	132.000
237.914	120.530	133.000
237.927	120.846	133.000
236.540	120.805	133.000
236.641	121.711	133.000
236.950	121.232	133.000
235.866	120.682	133.000
236.459	119.960	133.000
289.699	154.378	134.000
291.118	154.374	134.000
292.046	155.315	134.000
291.622	155.006	134.000
291.774	155.942	134.000
335.176	229.169	135.000
336.302	230.442	135.000
336.616	230.632	135.000
335.979	231.433	135.000
336.022	231.576	135.000
335.921	232.424	135.000
335.650	232.699	135.000
335.412	233.671	135.000
335.165	234.144	135.000
335.012	233.758	135.000
435.090	351.679	136.000
435.046	351.228	136.000
435.278	351.654	136.000
435.315	351.625	136.000
433.786	351.464	136.000
434.338	352.324	136.000
435.366	350.717	136.000
434.662	352.346	136.000
435.721	353.177	136.000
454.658	83.275	137.000
456.067	83.773	137.000
456.228	83.239	137.000
456.677	82.850	137.000
456.288	82.623	137.000
469.539	358.736	138.000
468.723	358.613	138.000
467.821	358.750	138.000
467.314	359.233	138.000
466.989	359.647	138.000
466.423	360.417	138.000
480.459	436.999	139.000
479.867	436.276	139.000
478.801	436.719	139.000
478.509	437.577	139.000
478.527	437.646	139.000
479.133	438.158	139.000
477.901	438.990	139.000
477.832	438.537	139.000
478.592	440.212	139.000
477.928	439.209	139.000
478.234	439.482	139.000
492.036	429.867	140.000
492.115	430.697	140.000
491.414	430.708	140.000
492.054	430.793	140.000
491.861	431.501	140.000
492.320	432.800	140.000
494.595	432.743	140.000
492.063	433.146	140.000
493.406	432.864	140.000
152.055	212.258	141.000
151.696	213.254	141.000
151.604	214.109	141.000
151.294	214.527	141.000
151.150	214.675	141.000
255.066	423.552	142.000
254.843	424.304	142.000
254.944	425.211	142.000
254.719	426.053	142.000
254.620	426.741	142.000
281.508	331.052	143.000
281.501	331.238	143.000
281.683	331.270	143.000
281.474	331.419	143.000
281.359	331.433	143.000
281.543	331.972	143.000
352.689	462.462	144.000
352.332	461.304	144.000
353.085	460.785	144.000
353.136	460.804	144.000
353.323	461.798	144.000
458.336	478.260	145.000
459.426	477.037	145.000
459.376	476.835	145.000
459.716	476.886	145.000
459.525	477.937	145.000
459.110	477.896	145.000
457.972	478.623	145.000
489.598	319.887	146.000
489.827	320.378	146.000
489.617	320.439	146.000
489.947	320.261	146.000
490.069	319.869	146.000
489.423	320.278	146.000
489.275	320.699	146.000
220.702	430.902	147.000
220.642	431.085	147.000
219.585	430.978	147.000
219.561	431.360	147.000
220.057	431.464	147.000
237.885	354.841	148.000
238.056	355.143	148.000
236.400	354.827	148.000
238.146	353.712	148.000
237.716	353.175	148.000
237.055	352.359	148.000
328.725	221.044	149.000
329.953	219.622	149.000
330.501	219.816	149.000
331.727	219.404	149.000
329.652	217.439	149.000
463.169	375.525	150.000
463.421	374.817	150.000
464.270	374.755	150.000
464.476	374.616	150.000
465.155	373.903	150.000
465.969	373.885	150.000
466.673	373.734	150.000
467.019	373.589	150.000
468.182	332.593	151.000
468.839	332.003	151.000
468.866	331.264	151.000
468.809	330.930	151.000
468.947	330.899	151.000
468.583	330.747	151.000
468.906	330.138	151.000
468.696	329.553	151.000
191.674	383.476	152.000
191.775	383.784	152.000
192.303	383.413	152.000
191.721	383.167	152.000
191.903	382.783	152.000
262.143	435.789	153.000
262.338	435.653	153.000
262.418	436.271	153.000
262.244	436.191	153.000
261.977	436.146	153.000
262.754	436.831	153.000
272.380	426.994	154.000
272.334	426.899	154.000
272.918	426.008	154.000
272.880	425.285	154.000
273.045	425.980	154.000
273.203	425.756	154.000
273.321	425.985	154.000
309.514	265.807	155.000
310.460	265.791	155.000
311.126	265.263	155.000
311.759	264.743	155.000
312.195	264.412	155.000
312.068	264.477	155.000
394.180	233.781	156.000
394.172	233.753	156.000
394.619	233.411	156.000
394.389	233.147	156.000
394.231	231.821	156.000
393.572	231.391	156.000
392.739	230.922	156.000
456.553	139.858	157.000
457.494	140.756	157.000
457.138	141.862	157.000
457.617	142.143	157.000
458.250	141.467	157.000
470.433	51.518	158.000
469.774	49.939	158.000
469.597	50.803	158.000
470.208	51.580	158.000
469.821	52.466	158.000
470.661	52.781	158.000
470.445	52.804	158.000
470.767	53.369	158.000
94.001	291.284	159.000
93.590	291.132	159.000
91.945	289.801	159.000
93.170	290.510	159.000
93.280	290.048	159.000
140.711	360.368	160.000
141.118	361.439	160.000
140.625	361.847	160.000
141.544	362.996	160.000
140.931	363.648	160.000
140.950	363.262	160.000
202.606	168.661	161.000
202.141	167.698	161.000
204.018	166.141	161.000
205.795	166.279	161.000
207.112	167.046	161.000
207.144	167.904	161.000
206.367	168.789	161.000
207.482	168.062	161.000
285.982	384.603	162.000
287.143	384.486	162.000
287.961	383.730	162.000
287.843	384.034	162.000
288.401	382.924	162.000
287.535	383.909	162.000
301.010	400.976	163.000
301.078	401.431	163.000
301.518	399.338	163.000
302.133	400.978	163.000
302.331	401.957	163.000
302.623	402.105	163.000
335.389	421.563	164.000
335.879	422.388	164.000
335.673	421.541	164.000
335.379	420.698	164.000
336.164	421.051	164.000
336.004	421.611	164.000
360.770	422.194	165.000
360.429	421.623	165.000
359.671	420.620	165.000
358.210	418.355	165.000
358.380	417.279	165.000
363.286	355.904	166.000
363.344	354.854	166.000
364.431	355.292	166.000
363.947	354.174	166.000
364.621	353.774	166.000
370.648	206.555	167.000
370.763	206.497	167.000
370.022	205.642	167.000
369.220	207.279	167.000
369.534	207.335	167.000
404.925	433.809	168.000
404.040	433.987	168.000
404.084	433.035	168.000
403.400	432.403	168.000
403.263	431.909	168.000
402.815	431.157	168.000
402.248	430.945	168.000
408.603	184.841	169.000
408.768	184.376	169.000
408.372	182.905	169.000
407.155	182.078	169.000
406.618	182.251	169.000
405.951	183.230	169.000
419.005	396.756	170.000
419.671	397.017	170.000
419.755	396.948	170.000
420.632	397.215	170.000
421.941	395.322	170.000
420.996	396.492	170.000
453.763	421.422	171.000
452.821	420.446	171.000
453.539	419.625	171.000
453.467	419.536	171.000
454.418	419.002	171.000
454.869	418.326	171.000
455.545	417.838	171.000
455.653	417.714	171.000
456.624	416.808	171.000
483.461	454.379	172.000
482.726	454.777	172.000
482.137	455.110	172.000
481.827	455.575	172.000
481.326	456.258	172.000
486.576	400.815	173.000
486.048	400.504	173.000
486.111	399.968	173.000
485.879	400.327	173.000
485.642	400.385	173.000
208.898	460.889	174.000
208.541	460.319	174.000
209.274	461.254	174.000
209.107	460.590	174.000
208.456	460.613	174.000
263.376	370.343	175.000
262.944	370.292	175.000
261.805	370.955	175.000
261.619	370.672	175.000
261.413	370.434	175.000
325.983	302.222	176.000
325.989	302.660	176.000
326.692	301.867	176.000
326.108	301.384	176.000
327.081	301.003	176.000
327.132	300.201	176.000
347.139	493.672	177.000
346.228	492.386	177.000
347.640	493.454	177.000
347.403	490.771	177.000
348.803	492.568	177.000
359.175	410.926	178.000
358.470	410.328	178.000
358.962	409.583	178.000
358.929	409.040	178.000
358.542	408.338	178.000
358.677	407.735	178.000
358.235	407.119	178.000
359.003	406.708	178.000
358.203	407.170	178.000
360.327	406.980	178.000
358.721	406.916	178.000
382.345	331.030	179.000
381.458	330.026	179.000
381.038	330.556	179.000
379.983	330.869	179.000
379.333	330.591	179.000
379.260	330.551	179.000
392.895	358.448	180.000
394.068	358.350	180.000
394.389	357.651	180.000
393.858	357.585	180.000
393.918	358.170	180.000
392.543	358.806	180.000
428.230	189.278	181.000
426.578	189.067	181.000
426.743	189.464	181.000
427.872	189.930	181.000
427.093	189.559	181.000
436.978	102.170	182.000
437.353	102.012	182.000
436.673	102.928	182.000
436.485	102.264	182.000
436.912	102.088	182.000
461.304	291.281	183.000
461.500	290.345	183.000
461.330	291.714	183.000
460.852	291.477	183.000
461.183	291.256	183.000
461.746	290.247	183.000
467.637	462.386	184.000
467.275	461.800	184.000
467.114	461.418	184.000
466.194	461.163	184.000
466.703	461.782	184.000
465.932	461.439	184.000
241.422	107.441	185.000
242.569	107.914	185.000
243.774	108.088	185.000
244.103	107.132	185.000
243.836	106.527	185.000
299.923	172.270	186.000
300.448	172.684	186.000
300.007	172.482	186.000
300.876	172.035	186.000
301.138	171.817	186.000
300.525	172.556	186.000
300.076	171.755	186.000
299.519	171.035	186.000
315.641	423.340	187.000
316.141	423.352	187.000
316.101	423.793	187.000
316.755	423.156	187.000
317.656	423.465	187.000
317.184	423.130	187.000
382.069	492.945	188.000
381.099	493.599	188.000
381.122	493.559	188.000
380.345	492.975	188.000
380.594	492.610	188.000
392.564	208.070	189.000
393.530	207.521	189.000
394.428	207.786	189.000
395.270	208.449	189.000
395.723	209.422	189.000
395.773	210.196	189.000
438.646	496.261	190.000
438.770	495.670	190.000
439.828	495.514	190.000
439.984	495.868	190.000
440.879	496.227	190.000
337.129	217.945	191.000
336.861	218.241	191.000
336.375	219.020	191.000
336.911	219.770	191.000
336.797	220.109	191.000
336.737	221.256	191.000
353.937	290.895	192.000
353.955	290.276	192.000
353.708	288.959	192.000
355.014	289.401	192.000
355.279	289.656	192.000
354.363	288.885	192.000
356.323	290.312	192.000
436.585	200.921	193.000
436.440	200.273	193.000
436.424	200.014	193.000
436.321	199.453	193.000
436.273	199.538	193.000
438.811	200.390	193.000
439.612	199.968	193.000
439.423	199.571	193.000
229.230	356.118	194.000
229.033	355.223	194.000
230.167	355.030	194.000
230.403	354.130	194.000
230.923	353.920	194.000
231.160	354.642	194.000
230.112	355.155	194.000
230.774	354.260	194.000
230.678	356.461	194.000
338.513	458.940	195.000
337.491	459.204	195.000
337.644	458.010	195.000
337.848	457.534	195.000
338.872	456.907	195.000
338.531	456.508	195.000
354.347	359.372	196.000
354.603	360.544	196.000
354.313	359.404	196.000
354.223	359.592	196.000
354.140	359.876	196.000
354.044	359.387	196.000
439.988	443.608	197.000
441.497	444.533	197.000
440.460	444.416	197.000
440.230	444.473	197.000
440.370	444.196	197.000
440.571	443.287	197.000
440.418	444.272	197.000
440.624	442.214	197.000
440.428	444.358	197.000
440.462	444.624	197.000
440.358	444.710	197.000
488.572	300.329	198.000
487.903	300.689	198.000
487.927	301.871	198.000
487.674	302.371	198.000
487.607	302.837	198.000
211.941	398.457	199.000
212.237	398.207	199.000
211.510	397.655	199.000
211.369	397.279	199.000
211.167	396.374	199.000
301.441	442.833	200.000
302.882	444.942	200.000
302.112	445.485	200.000
301.707	446.356	200.000
300.757	447.158	200.000
361.161	238.749	201.000
361.861	240.193	201.000
361.390	240.499	201.000
360.960	240.857	201.000
359.796	241.592	201.000
477.456	197.406	202.000
477.438	198.936	202.000
478.094	198.409	202.000
477.974	199.469	202.000
477.610	199.940	202.000
141.398	248.735	203.000
141.933	247.990	203.000
142.576	247.157	203.000
142.227	246.253	203.000
142.307	247.863	203.000
144.281	247.829	203.000
201.394	244.652	204.000
201.232	243.739	204.000
202.351	243.666	204.000
202.175	244.094	204.000
202.320	245.455	204.000
203.060	245.170	204.000
203.783	246.007	204.000
212.992	329.665	205.000
212.709	328.970	205.000
213.741	330.100	205.000
213.903	329.130	205.000
213.475	329.026	205.000
213.954	330.031	205.000
360.122	453.450	206.000
360.532	452.838	206.000
360.971	452.104	206.000
361.260	451.030	206.000
361.621	450.489	206.000
360.080	450.776	206.000
364.923	352.697	207.000
365.019	351.806	207.000
365.589	352.010	207.000
365.496	351.698	207.000
365.685	351.732	207.000
365.561	353.162	207.000
364.824	353.922	207.000
364.662	354.526	207.000
364.885	354.576	207.000
364.154	355.439	207.000
405.776	365.100	208.000
406.050	363.518	208.000
405.865	362.561	208.000
404.545	362.286	208.000
403.681	361.730	208.000
452.888	235.746	209.000
451.846	235.954	209.000
451.153	234.787	209.000
452.314	235.617	209.000
451.805	237.379	209.000
492.298	193.113	210.000
492.347	191.913	210.000
493.343	191.757	210.000
493.606	190.951	210.000
494.057	190.175	210.000
494.403	189.165	210.000
498.269	453.460	211.000
498.651	454.627	211.000
497.677	454.596	211.000
497.317	454.916	211.000
496.861	454.812	211.000
496.641	455.142	211.000
121.567	407.231	212.000
121.015	407.217	212.000
121.826	407.196	212.000
122.092	406.020	212.000
122.858	406.724	212.000
191.837	371.831	213.000
190.932	371.692	213.000
190.675	371.689	213.000
191.044	371.746	213.000
191.081	371.531	213.000
190.696	372.342	213.000
191.318	371.700	213.000
312.958	483.301	214.000
314.177	482.292	214.000
313.745	482.793	214.000
313.459	483.238	214.000
313.275	483.733	214.000
335.559	421.361	215.000
335.019	421.204	215.000
334.903	420.215	215.000
333.831	420.053	215.000
335.607	420.731	215.000
335.299	420.818	215.000
366.452	212.978	216.000
366.263	213.188	216.000
366.212	212.638	216.000
366.675	211.072	216.000
367.525	211.182	216.000
475.504	251.603	217.000
474.401	250.609	217.000
475.979	251.064	217.000
475.361	249.561	217.000
476.956	249.299	217.000
477.163	248.489	217.000
477.935	249.590	217.000
127.910	211.041	218.000
128.943	212.224	218.000
128.928	211.384	218.000
129.220	211.651	218.000
130.476	212.323	218.000
201.324	372.387	219.000
201.827	371.145	219.000
201.263	369.931	219.000
201.347	369.614	219.000
201.751	369.889	219.000
406.267	468.539	220.000
407.329	469.571	220.000
408.730	469.307	220.000
406.663	469.558	220.000
409.618	469.298	220.000
437.751	321.312	221.000
436.424	320.651	221.000
436.075	319.835	221.000
435.269	321.536	221.000
435.868	320.182	221.000
435.196	319.744	221.000
446.545	297.233	222.000
446.292	298.053	222.000
446.590	296.472	222.000
447.244	297.146	222.000
445.182	297.203	222.000
445.010	296.846	222.000
445.352	296.551	222.000
444.900	296.035	222.000
443.861	298.615	222.000
267.639	401.535	223.000
266.663	403.016	223.000
268.196	403.479	223.000
267.488	403.103	223.000
267.167	403.326	223.000
267.721	403.431	223.000
273.083	427.582	224.000
272.619	427.242	224.000
272.793	426.804	224.000
273.589	425.931	224.000
272.833	425.909	224.000
320.791	456.144	225.000
321.237	455.602	225.000
322.015	455.314	225.000
321.136	455.120	225.000
321.610	454.615	225.000
383.400	207.621	226.000
384.590	207.665	226.000
383.856	208.206	226.000
384.137	208.774	226.000
385.278	208.115	226.000
463.217	229.787	227.000
463.048	230.110	227.000
462.815	230.211	227.000
462.612	231.181	227.000
463.335	232.258	227.000
216.530	261.925	228.000
217.381	261.940	228.000
218.119	262.191	228.000
218.568	263.419	228.000
219.046	263.792	228.000
468.364	297.635	229.000
467.934	297.953	229.000
467.954	298.905	229.000
468.054	299.551	229.000
468.110	300.748	229.000
477.414	98.090	230.000
477.590	98.893	230.000
478.284	99.210	230.000
477.477	101.044	230.000
478.228	100.407	230.000
478.328	100.902	230.000
478.425	100.755	230.000
478.553	100.744	230.000
482.525	442.059	231.000
482.362	441.470	231.000
482.689	440.867	231.000
483.707	440.366	231.000
483.964	440.088	231.000
341.689	234.623	232.000
342.167	233.795	232.000
341.849	233.493	232.000
342.118	232.965	232.000
343.701	232.165	232.000
405.851	370.475	233.000
405.776	371.157	233.000
405.901	371.079	233.000
405.636	371.217	233.000
405.881	371.335	233.000
414.622	77.361	234.000
414.667	78.255	234.000
414.980	77.835	234.000
415.146	77.820	234.000
416.097	78.249	234.000
415.315	79.423	234.000
301.457	474.545	235.000
302.468	474.610	235.000
302.070	474.714	235.000
302.116	474.390	235.000
302.295	474.325	235.000
309.103	278.604	236.000
309.004	277.585	236.000
309.540	278.806	236.000
309.693	277.795	236.000
309.639	276.862	236.000
309.936	277.301	236.000
346.171	338.203	237.000
347.283	338.533	237.000
348.215	337.841	237.000
348.400	337.798	237.000
349.134	337.868	237.000
349.302	336.455	237.000
252.423	492.934	238.000
252.826	493.092	238.000
252.439	493.134	238.000
252.295	494.149	238.000
252.971	495.256	238.000
270.660	133.187	239.000
269.386	133.085	239.000
269.093	132.609	239.000
268.436	132.957	239.000
268.271	132.260	239.000
404.806	344.368	240.000
403.474	343.698	240.000
403.323	343.952	240.000
402.381	343.864	240.000
402.491	344.111	240.000
450.604	184.031	241.000
449.449	183.834	241.000
450.162	185.576	241.000
450.305	183.784	241.000
452.829	183.723	241.000
271.565	158.092	242.000
271.367	157.905	242.000
270.227	157.293	242.000
270.544	156.952	242.000
270.015	156.330	242.000
269.499	155.633	242.000
268.807	155.410	242.000
267.714	154.822	242.000
267.521	154.217	242.000
267.270	153.757	242.000
456.826	382.790	243.000
455.713	382.852	243.000
457.140	382.812	243.000
457.283	383.193	243.000
456.036	383.677	243.000
456.581	383.844	243.000
456.920	381.999	243.000
456.273	383.070	243.000
457.752	383.371	243.000
397.322	87.401	244.000
396.811	86.924	244.000
397.469	86.728	244.000
398.485	88.131	244.000
397.610	87.501	244.000
397.406	86.922	244.000
398.699	88.012	244.000
398.556	88.045	244.000
179.310	238.807	245.000
179.144	239.720	245.000
179.339	240.447	245.000
179.587	241.322	245.000
179.402	242.056	245.000
179.370	242.691	245.000
457.234	337.594	246.000
457.064	339.759	246.000
457.479	338.954	246.000
456.773	338.433	246.000
457.062	338.396	246.000
456.504	336.124	246.000
125.397	249.557	247.000
124.615	249.180	247.000
123.892	248.773	247.000
125.057	247.255	247.000
124.553	246.856	247.000
262.750	373.385	248.000
263.568	373.225	248.000
264.112	372.428	248.000
264.322	372.265	248.000
265.992	372.263	248.000
335.535	421.314	249.000
335.876	421.114	249.000
335.758	421.683	249.000
335.233	422.312	249.000
336.272	421.715	249.000
336.278	420.907	249.000
388.670	86.382	250.000
389.867	86.173	250.000
390.871	85.607	250.000
390.749	84.641	250.000
390.975	84.469	250.000
391.246	84.741	250.000
458.159	312.601	251.000
458.145	313.625	251.000
458.074	314.267	251.000
457.904	315.128	251.000
457.603	315.738	251.000
483.378	342.410	252.000
483.968	342.103	252.000
483.907	342.550	252.000
484.145	342.624	252.000
484.162	343.216	252.000
484.141	342.629	252.000
484.538	342.907	252.000
484.079	342.573	252.000
485.455	343.468	252.000
295.358	145.450	253.000
295.478	144.820	253.000
295.416	144.327	253.000
295.749	143.447	253.000
295.983	142.497	253.000
296.137	141.725	253.000
297.483	142.374	253.000
363.643	253.700	254.000
364.594	253.374	254.000
365.155	252.463	254.000
365.529	252.386	254.000
365.240	251.593	254.000
366.185	251.474	254.000
367.426	251.126	254.000
427.129	231.724	255.000
428.837	231.186	255.000
428.038	231.214	255.000
429.034	232.308	255.000
430.154	232.798	255.000
430.972	231.634	255.000
431.493	231.638	255.000
479.482	40.903	256.000
479.542	40.116	256.000
479.630	39.283	256.000
479.194	38.990	256.000
479.055	38.221	256.000
479.544	37.452	256.000
479.314	37.507	256.000
498.372	148.523	257.000
498.548	148.035	257.000
498.497	147.564	257.000
498.047	148.901	257.000
499.031	148.351	257.000
80.716	285.764	258.000
81.223	285.910	258.000
80.965	285.938	258.000
81.051	285.275	258.000
81.092	285.546	258.000
80.255	285.879	258.000
80.428	283.610	258.000
120.489	187.342	259.000
120.421	187.984	259.000
120.559	187.724	259.000
120.526	187.782	259.000
120.463	187.681	259.000
120.190	187.586	259.000
120.380	187.411	259.000
120.558	187.777	259.000
120.558	187.705	259.000
120.452	187.722	259.000
467.686	220.698	260.000
468.189	220.816	260.000
468.290	220.553	260.000
468.378	219.698	260.000
468.791	219.102	260.000
229.499	354.770	261.000
229.324	354.145	261.000
229.146	353.912	261.000
230.103	354.845	261.000
228.697	355.102	261.000
314.725	166.145	262.000
315.896	166.655	262.000
316.089	166.947	262.000
316.638	167.171	262.000
316.625	167.452	262.000
352.104	421.679	263.000
352.379	423.139	263.000
352.339	422.854	263.000
352.358	424.000	263.000
352.724	424.934	263.000
352.806	425.175	263.000
356.911	386.154	264.000
357.826	387.032	264.000
358.564	386.388	264.000
357.424	386.008	264.000
358.745	385.095	264.000
465.971	49.694	265.000
466.272	50.393	265.000
466.031	50.895	265.000
465.785	51.728	265.000
466.339	52.188	265.000
447.145	454.801	266.000
447.922	455.518	266.000
447.633	456.247	266.000
448.369	456.381	266.000
449.032	457.308	266.000
449.164	458.067	266.000
449.598	458.946	266.000
450.943	325.860	267.000
450.655	325.153	267.000
451.316	324.911	267.000
452.219	324.238	267.000
454.771	324.260	267.000
301.378	127.483	268.000
301.181	128.269	268.000
301.764	129.128	268.000
302.288	129.527	268.000
303.259	130.093	268.000
426.458	443.279	269.000
427.671	443.287	269.000
428.535	442.792	269.000
429.015	442.045	269.000
429.899	441.325	269.000
431.669	443.078	269.000
500.190	434.109	270.000
501.302	432.422	270.000
499.212	433.754	270.000
499.645	432.661	270.000
498.487	431.096	270.000
317.570	422.166	271.000
316.507	422.677	271.000
316.240	422.117	271.000
316.881	424.042	271.000
316.279	424.161	271.000
378.693	330.272	272.000
379.319	330.888	272.000
380.480	332.489	272.000
380.494	331.038	272.000
381.147	331.745	272.000
393.245	192.121	273.000
392.307	192.985	273.000
392.393	192.229	273.000
393.598	192.193	273.000
394.356	191.574	273.000
409.871	195.330	274.000
409.734	195.093	274.000
409.928	194.142	274.000
410.720	193.927	274.000
410.375	193.111	274.000
410.386	192.033	274.000
477.148	198.050	275.000
477.251	198.015	275.000
478.801	199.005	275.000
478.101	199.428	275.000
477.971	199.268	275.000
476.990	199.808	275.000
476.635	200.107	275.000
145.650	182.447	276.000
145.371	181.184	276.000
145.410	181.229	276.000
145.777	180.705	276.000
146.355	180.529	276.000
146.442	180.290	276.000
163.854	173.505	277.000
163.557	173.638	277.000
163.266	172.829	277.000
163.335	171.892	277.000
164.191	172.322	277.000
427.179	298.408	278.000
426.796	298.019	278.000
426.589	296.904	278.000
425.957	296.791	278.000
425.710	296.118	278.000
428.784	450.580	279.000
429.289	451.063	279.000
429.948	450.122	279.000
430.166	450.085	279.000
431.362	450.633	279.000
431.876	450.018	279.000
436.635	349.761	280.000
436.072	349.845	280.000
434.116	349.633	280.000
434.628	350.355	280.000
434.150	349.075	280.000
454.579	54.980	281.000
455.155	55.445	281.000
454.542	54.901	281.000
454.928	54.429	281.000
454.954	54.582	281.000
454.871	53.836	281.000
460.635	155.352	282.000
459.606	154.561	282.000
459.524	155.412	282.000
459.687	156.352	282.000
459.425	156.924	282.000
459.077	157.908	282.000
327.748	430.476	283.000
328.659	430.240	283.000
329.383	429.232	283.000
328.995	428.974	283.000
330.017	428.801	283.000
348.690	89.238	284.000
348.262	89.149	284.000
348.246	90.293	284.000
347.116	89.731	284.000
347.260	90.376	284.000
365.295	192.178	285.000
365.827	193.445	285.000
365.951	192.391	285.000
365.442	191.830	285.000
366.235	192.496	285.000
416.999	274.686	286.000
417.836	275.036	286.000
417.566	274.763	286.000
416.959	274.493	286.000
417.219	275.378	286.000
418.036	276.193	286.000
417.642	276.209	286.000
417.536	276.079	286.000
417.625	275.638	286.000
255.820	168.739	287.000
256.520	169.774	287.000
256.911	169.878	287.000
257.272	170.106	287.000
256.908	169.392	287.000
257.378	169.677	287.000
258.079	169.605	287.000
326.898	177.613	288.000
327.197	178.441	288.000
327.050	179.040	288.000
326.928	179.787	288.000
325.982	180.478	288.000
325.913	180.672	288.000
326.399	181.126	288.000
362.002	339.526	289.000
363.565	339.566	289.000
363.782	338.947	289.000
364.584	338.991	289.000
364.973	338.562	289.000
365.264	337.852	289.000
365.183	338.676	289.000
434.943	357.086	290.000
434.659	357.460	290.000
434.798	356.988	290.000
434.583	356.373	290.000
435.073	357.331	290.000
435.574	357.713	290.000
434.631	357.486	290.000
183.983	318.146	291.000
185.247	317.848	291.000
186.363	317.500	291.000
186.346	319.234	291.000
186.724	318.823	291.000
187.598	318.820	291.000
376.317	242.483	292.000
375.724	242.459	292.000
375.284	243.015	292.000
375.114	243.639	292.000
375.211	244.201	292.000
375.115	244.435	292.000
380.007	230.116	293.000
379.601	230.638	293.000
380.276	231.320	293.000
379.553	232.086	293.000
380.902	231.660	293.000
380.838	232.535	293.000
421.609	55.302	294.000
422.386	55.477	294.000
423.240	56.181	294.000
422.631	55.969	294.000
422.953	56.760	294.000
422.736	57.486	294.000
166.985	380.878	295.000
166.898	381.061	295.000
166.130	380.507	295.000
165.671	380.578	295.000
164.871	380.151	295.000
191.737	380.629	296.000
191.888	381.048	296.000
191.978	381.806	296.000
192.008	382.322	296.000
192.381	383.118	296.000
273.732	483.619	297.000
275.587	482.482	297.000
276.121	482.590	297.000
276.500	483.846	297.000
276.308	484.146	297.000
281.143	249.766	298.000
281.594	248.381	298.000
280.450	248.869	298.000
280.155	250.054	298.000
279.777	249.750	298.000
351.229	246.156	299.000
351.431	245.592	299.000
352.651	245.277	299.000
351.687	244.691	299.000
353.037	244.505	299.000
402.462	277.719	300.000
402.753	277.932	300.000
402.588	277.794	300.000
402.198	278.188	300.000
401.938	277.890	300.000
463.861	387.653	301.000
461.470	387.002	301.000
462.863	387.918	301.000
460.042	386.944	301.000
457.863	387.207	301.000
55.380	403.864	302.000
54.779	402.750	302.000
54.266	403.715	302.000
54.146	403.336	302.000
54.070	402.580	302.000
356.284	93.008	303.000
357.644	92.295	303.000
357.709	93.307	303.000
358.423	94.023	303.000
357.956	94.738	303.000
357.946	94.838	303.000
500.053	465.990	304.000
500.137	465.827	304.000
499.427	465.347	304.000
499.256	465.453	304.000
499.177	465.592	304.000
498.462	466.134	304.000
164.980	342.247	305.000
165.731	342.082	305.000
165.335	342.503	305.000
164.106	342.238	305.000
163.634	341.385	305.000
220.759	278.607	306.000
221.100	279.469	306.000
219.999	279.042	306.000
219.773	280.085	306.000
219.671	280.351	306.000
487.566	433.265	307.000
487.101	434.310	307.000
487.014	434.857	307.000
487.385	435.002	307.000
487.343	434.316	307.000
151.669	212.049	308.000
150.825	212.296	308.000
150.515	211.648	308.000
150.729	211.644	308.000
150.738	212.303	308.000
183.725	191.675	309.000
182.928	192.408	309.000
183.207	192.428	309.000
182.340	193.036	309.000
182.632	193.279	309.000
181.770	193.824	309.000
185.375	259.066	310.000
184.188	259.759	310.000
184.790	260.986	310.000
184.871	261.536	310.000
184.674	261.538	310.000
183.558	261.591	310.000
359.559	447.471	311.000
359.326	448.303	311.000
358.348	447.591	311.000
358.408	447.398	311.000
357.031	447.400	311.000
365.846	492.073	312.000
366.078	491.736	312.000
366.632	492.662	312.000
366.834	491.984	312.000
367.895	491.344	312.000
396.073	400.586	313.000
396.941	400.133	313.000
397.298	399.530	313.000
398.330	398.935	313.000
398.847	398.261	313.000
412.111	458.010	314.000
413.093	458.284	314.000
412.254	458.563	314.000
411.776	458.144	314.000
410.965	457.861	314.000
411.113	459.513	314.000
447.553	451.697	315.000
446.777	451.401	315.000
446.145	451.104	315.000
445.991	451.133	315.000
446.659	451.204	315.000
468.256	305.185	316.000
469.269	302.998	316.000
469.890	302.997	316.000
469.371	303.206	316.000
468.474	304.248	316.000
475.799	402.935	317.000
476.263	402.982	317.000
476.210	403.194	317.000
476.515	402.686	317.000
475.990	401.782	317.000
479.855	119.633	318.000
479.747	120.525	318.000
479.605	119.603	318.000
480.655	118.484	318.000
480.904	118.889	318.000
490.628	222.617	319.000
490.080	223.498	319.000
490.211	223.217	319.000
489.951	223.136	319.000
489.649	222.467	319.000
489.441	223.569	319.000
488.860	224.099	319.000
488.391	222.504	319.000
273.202	242.777	320.000
273.547	242.814	320.000
273.318	243.226	320.000
273.149	243.241	320.000
272.300	243.353	320.000
271.889	243.777	320.000
271.808	243.561	320.000
270.562	245.745	320.000
271.413	245.168	320.000
270.900	246.142	320.000
271.115	244.539	320.000
456.485	170.549	321.000
455.550	170.455	321.000
455.703	168.934	321.000
457.374	169.237	321.000
457.186	168.400	321.000
481.372	389.355	322.000
481.369	388.470	322.000
481.225	387.521	322.000
480.939	386.874	322.000
481.176	386.486	322.000
334.994	447.672	323.000
333.841	448.255	323.000
334.366	447.976	323.000
333.486	448.414	323.000
332.664	448.088	323.000
335.889	176.808	324.000
335.776	177.983	324.000
335.580	179.153	324.000
335.618	178.836	324.000
334.917	178.781	324.000
376.274	461.987	325.000
375.773	463.006	325.000
374.452	463.266	325.000
375.074	462.793	325.000
374.541	462.359	325.000
374.394	462.003	325.000
102.876	392.985	326.000
102.285	393.003	326.000
102.494	393.772	326.000
101.893	394.305	326.000
101.466	395.377	326.000
100.523	395.375	326.000
281.966	322.098	327.000
282.354	322.505	327.000
282.220	322.705	327.000
282.566	323.343	327.000
281.889	323.781	327.000
283.464	326.064	327.000
345.629	289.874	328.000
345.601	290.453	328.000
344.977	291.600	328.000
344.570	291.762	328.000
345.192	291.850	328.000
343.824	292.630	328.000
343.458	293.351	328.000
348.227	410.998	329.000
348.080	410.826	329.000
347.151	410.948	329.000
348.005	411.031	329.000
348.008	411.108	329.000
368.911	399.215	330.000
367.363	399.980	330.000
366.967	399.991	330.000
366.614	399.614	330.000
366.522	399.744	330.000
390.377	387.918	331.000
389.927	387.565	331.000
390.813	387.962	331.000
390.188	388.555	331.000
389.479	388.393	331.000
389.935	388.933	331.000
459.587	504.294	332.000
459.754	503.217	332.000
459.530	503.155	332.000
459.505	502.109	332.000
459.586	501.351	332.000
112.173	283.756	333.000
[truncated: 4,479 more rows]
