# Supplementary material for: The transpeptidase PBP2 governs initial localization and activity of the major cell-wall synthesis machinery in E. coli
Source: eLife. 2020 Feb 20;9:e50629. doi: 10.7554/eLife.50629 (PMC7089770; doi:10.7554/eLife.50629)
Supplement: Source data 1. [file elife-50629-data1.zip › data/slow/GFP/gfpPBP2_25uMiptg_slow_1.txt]

X Y ID
271.910	45.211	1.000
272.196	45.454	1.000
272.534	45.187	1.000
273.102	45.209	1.000
273.407	44.726	1.000
273.969	44.296	1.000
274.515	44.335	1.000
275.298	43.897	1.000
275.706	43.931	1.000
276.138	43.823	1.000
446.044	58.380	2.000
446.333	58.837	2.000
447.060	59.044	2.000
446.857	58.871	2.000
446.577	58.692	2.000
460.905	175.467	3.000
460.640	175.710	3.000
460.801	175.786	3.000
460.287	175.644	3.000
460.198	175.400	3.000
459.912	175.268	3.000
459.805	175.109	3.000
334.335	344.851	4.000
333.711	344.641	4.000
332.909	344.072	4.000
332.459	343.569	4.000
331.769	342.638	4.000
157.723	224.888	5.000
158.257	224.864	5.000
158.988	225.217	5.000
159.818	225.488	5.000
160.157	225.524	5.000
160.626	225.939	5.000
161.243	226.424	5.000
161.203	227.286	5.000
293.796	276.197	6.000
294.464	276.755	6.000
294.905	276.430	6.000
295.310	276.172	6.000
295.653	276.378	6.000
248.771	27.321	7.000
248.626	27.092	7.000
248.406	26.676	7.000
248.425	25.665	7.000
247.544	24.840	7.000
247.518	24.465	7.000
247.085	24.123	7.000
179.579	296.508	8.000
179.757	296.922	8.000
180.121	297.179	8.000
180.833	297.444	8.000
181.394	297.754	8.000
182.234	298.204	8.000
183.040	298.397	8.000
183.791	298.657	8.000
184.427	298.923	8.000
185.281	299.179	8.000
297.541	158.951	9.000
297.272	159.655	9.000
297.628	160.574	9.000
297.668	161.322	9.000
297.530	162.063	9.000
297.560	162.453	9.000
142.307	224.140	10.000
143.183	224.116	10.000
144.384	224.249	10.000
145.064	224.472	10.000
145.373	225.180	10.000
208.986	269.656	11.000
209.000	269.970	11.000
208.999	269.826	11.000
208.788	269.644	11.000
208.870	269.632	11.000
209.081	269.873	11.000
209.103	269.740	11.000
441.438	87.151	12.000
441.835	87.709	12.000
442.013	87.483	12.000
442.368	87.640	12.000
442.519	88.112	12.000
330.038	382.738	13.000
329.901	382.299	13.000
329.073	381.709	13.000
328.522	381.717	13.000
328.185	381.637	13.000
29.989	500.673	14.000
30.214	501.067	14.000
30.958	501.529	14.000
31.618	501.865	14.000
32.484	502.051	14.000
200.542	284.413	15.000
200.392	284.405	15.000
199.882	284.530	15.000
199.595	284.177	15.000
199.350	284.368	15.000
199.347	284.007	15.000
446.970	75.911	16.000
446.618	75.343	16.000
446.150	74.726	16.000
445.797	73.958	16.000
445.491	73.452	16.000
435.990	99.118	17.000
435.996	98.549	17.000
436.099	98.463	17.000
436.585	99.304	17.000
436.916	99.384	17.000
233.616	240.852	18.000
233.952	240.643	18.000
234.537	240.572	18.000
234.726	240.214	18.000
235.438	239.382	18.000
235.666	239.350	18.000
236.350	239.298	18.000
349.239	251.589	19.000
348.908	251.191	19.000
348.649	250.415	19.000
348.731	249.682	19.000
348.577	249.176	19.000
218.648	25.601	20.000
219.160	25.862	20.000
219.828	26.412	20.000
220.509	26.853	20.000
220.817	27.393	20.000
221.241	27.808	20.000
287.386	135.434	21.000
288.014	135.229	21.000
288.553	134.801	21.000
289.061	134.366	21.000
289.586	133.744	21.000
290.311	133.534	21.000
290.768	133.189	21.000
284.467	258.124	22.000
284.209	258.154	22.000
283.578	258.696	22.000
283.144	258.610	22.000
282.680	258.918	22.000
208.946	269.986	23.000
208.965	270.078	23.000
209.236	270.173	23.000
209.080	269.785	23.000
209.164	269.939	23.000
20.521	388.334	24.000
21.021	388.639	24.000
21.567	389.032	24.000
21.967	389.061	24.000
22.393	389.532	24.000
23.416	389.378	24.000
24.007	389.902	24.000
24.687	389.582	24.000
25.318	389.996	24.000
411.518	128.221	25.000
412.007	128.037	25.000
411.816	127.923	25.000
411.524	127.083	25.000
411.209	126.690	25.000
487.202	217.922	26.000
487.648	217.743	26.000
488.532	217.703	26.000
488.696	217.574	26.000
489.417	217.519	26.000
294.772	25.122	27.000
294.121	25.613	27.000
293.333	26.145	27.000
292.928	26.369	27.000
293.379	27.204	27.000
292.621	27.197	27.000
292.195	27.653	27.000
350.766	377.446	28.000
351.750	377.883	28.000
352.087	378.021	28.000
352.414	378.691	28.000
352.671	378.913	28.000
306.204	254.014	29.000
307.103	254.019	29.000
307.336	254.839	29.000
307.787	255.261	29.000
307.872	255.939	29.000
308.515	256.510	29.000
97.280	182.502	30.000
98.139	182.135	30.000
99.017	182.401	30.000
99.749	182.032	30.000
100.299	181.337	30.000
101.120	180.964	30.000
279.582	250.547	31.000
279.078	250.111	31.000
278.619	250.690	31.000
278.027	250.923	31.000
277.542	251.279	31.000
277.104	251.577	31.000
276.810	251.557	31.000
276.319	251.769	31.000
194.839	291.120	32.000
195.443	291.401	32.000
195.839	291.454	32.000
196.462	291.852	32.000
197.107	291.860	32.000
197.506	292.105	32.000
198.059	292.585	32.000
198.470	292.849	32.000
199.302	292.957	32.000
298.770	292.649	33.000
299.318	292.917	33.000
299.867	292.626	33.000
300.568	292.710	33.000
301.135	292.721	33.000
301.403	293.052	33.000
302.340	293.445	33.000
348.910	294.220	34.000
348.074	293.890	34.000
347.540	293.795	34.000
348.040	293.773	34.000
347.955	292.611	34.000
347.571	292.207	34.000
346.859	291.570	34.000
346.412	290.933	34.000
345.894	290.732	34.000
345.217	290.501	34.000
69.921	304.225	35.000
69.428	304.012	35.000
68.754	303.585	35.000
68.190	303.183	35.000
67.381	302.802	35.000
214.489	236.655	36.000
214.083	236.536	36.000
213.851	237.258	36.000
213.978	237.592	36.000
213.485	237.741	36.000
212.948	238.454	36.000
232.055	309.682	37.000
232.156	310.319	37.000
232.512	310.945	37.000
232.473	311.417	37.000
233.442	312.239	37.000
356.183	275.660	38.000
356.572	275.608	38.000
357.199	275.856	38.000
357.832	276.511	38.000
358.368	276.824	38.000
308.863	362.743	39.000
309.164	361.918	39.000
309.012	361.549	39.000
308.552	360.683	39.000
308.578	360.257	39.000
291.669	185.983	40.000
291.536	185.332	40.000
291.853	184.645	40.000
292.353	184.210	40.000
292.322	183.610	40.000
209.347	269.882	41.000
209.371	269.989	41.000
209.438	269.901	41.000
209.268	269.817	41.000
209.492	269.642	41.000
209.375	269.817	41.000
209.380	269.963	41.000
209.448	269.958	41.000
209.152	270.036	41.000
475.752	141.876	42.000
475.516	141.283	42.000
475.347	140.727	42.000
474.865	140.389	42.000
475.515	139.987	42.000
475.175	139.503	42.000
474.773	138.631	42.000
437.129	104.043	43.000
436.856	103.776	43.000
436.245	103.516	43.000
435.728	102.835	43.000
435.240	102.412	43.000
434.953	102.037	43.000
434.537	101.638	43.000
298.641	86.250	44.000
299.276	86.344	44.000
299.855	86.066	44.000
300.365	85.922	44.000
301.221	86.000	44.000
301.520	85.810	44.000
302.210	86.317	44.000
302.688	86.377	44.000
341.192	306.600	45.000
341.141	306.626	45.000
340.254	306.312	45.000
339.499	305.832	45.000
339.014	305.741	45.000
338.639	305.191	45.000
338.132	305.687	45.000
337.383	305.052	45.000
336.626	304.891	45.000
417.905	348.006	46.000
418.645	347.816	46.000
418.915	348.594	46.000
419.458	348.912	46.000
420.102	348.790	46.000
420.958	349.170	46.000
421.836	349.643	46.000
305.705	57.416	47.000
304.839	57.177	47.000
304.190	57.009	47.000
303.685	56.346	47.000
303.094	55.960	47.000
302.514	55.571	47.000
302.013	55.320	47.000
273.560	305.724	48.000
273.109	305.230	48.000
272.856	304.942	48.000
272.129	304.407	48.000
271.993	303.940	48.000
271.573	303.896	48.000
270.910	303.516	48.000
270.377	303.313	48.000
270.122	302.812	48.000
486.781	114.550	49.000
486.199	114.780	49.000
485.664	115.086	49.000
485.322	115.501	49.000
485.035	115.579	49.000
481.399	210.627	50.000
480.920	210.244	50.000
480.001	210.514	50.000
479.590	210.492	50.000
478.864	209.945	50.000
478.295	210.098	50.000
477.800	210.058	50.000
476.851	246.467	51.000
476.962	246.946	51.000
477.983	247.748	51.000
478.497	248.044	51.000
479.373	248.285	51.000
119.289	191.316	52.000
119.207	190.919	52.000
120.124	190.708	52.000
120.239	190.788	52.000
120.618	190.516	52.000
462.812	91.949	53.000
462.166	91.717	53.000
462.260	90.963	53.000
462.533	91.164	53.000
462.007	90.785	53.000
22.725	405.659	54.000
22.126	405.294	54.000
21.602	404.511	54.000
20.936	404.388	54.000
20.508	404.418	54.000
19.759	404.004	54.000
19.129	403.762	54.000
19.087	403.639	54.000
18.533	403.749	54.000
18.319	403.529	54.000
209.350	270.003	55.000
209.175	269.963	55.000
209.207	270.000	55.000
209.318	270.188	55.000
209.251	270.036	55.000
209.293	269.882	55.000
209.436	270.384	55.000
209.169	270.145	55.000
464.999	271.712	56.000
465.265	271.767	56.000
465.728	272.067	56.000
466.379	272.508	56.000
466.723	273.198	56.000
466.995	273.378	56.000
467.935	273.529	56.000
10.948	499.802	57.000
10.431	499.342	57.000
10.153	498.526	57.000
9.309	498.802	57.000
9.038	498.040	57.000
8.312	497.502	57.000
7.889	497.257	57.000
7.675	496.332	57.000
314.807	78.955	58.000
314.132	79.103	58.000
313.494	78.659	58.000
313.135	78.068	58.000
312.421	78.182	58.000
311.920	77.970	58.000
311.068	77.728	58.000
310.365	77.368	58.000
309.484	77.188	58.000
29.903	90.130	59.000
29.248	89.448	59.000
28.719	89.484	59.000
28.349	89.128	59.000
27.673	88.986	59.000
27.124	88.620	59.000
26.514	88.422	59.000
25.900	88.164	59.000
25.758	87.896	59.000
396.348	362.312	60.000
397.005	362.504	60.000
397.894	362.326	60.000
398.630	362.596	60.000
398.943	362.391	60.000
92.843	318.854	61.000
92.260	318.498	61.000
91.649	318.275	61.000
90.774	318.651	61.000
90.701	318.184	61.000
209.260	270.423	62.000
209.188	270.252	62.000
209.186	270.154	62.000
209.183	270.135	62.000
209.126	270.141	62.000
99.602	70.483	63.000
99.218	70.252	63.000
98.665	69.967	63.000
98.164	70.185	63.000
97.537	69.604	63.000
164.283	191.320	64.000
163.472	191.300	64.000
162.752	191.180	64.000
162.608	191.343	64.000
162.085	191.056	64.000
161.218	191.595	64.000
160.688	191.633	64.000
136.816	236.756	65.000
137.259	235.757	65.000
136.209	235.919	65.000
135.622	235.734	65.000
135.278	235.457	65.000
166.722	296.647	66.000
165.734	297.244	66.000
165.040	297.270	66.000
164.577	297.447	66.000
164.215	297.339	66.000
329.976	331.332	67.000
330.597	330.518	67.000
331.131	331.004	67.000
331.496	330.219	67.000
332.011	330.049	67.000
332.429	330.362	67.000
40.838	407.515	68.000
40.315	407.044	68.000
39.834	407.340	68.000
39.237	407.362	68.000
38.289	407.438	68.000
37.844	407.390	68.000
146.385	279.698	69.000
147.268	279.531	69.000
147.748	279.481	69.000
148.259	279.882	69.000
148.587	280.136	69.000
149.391	280.116	69.000
443.068	32.303	70.000
443.622	32.245	70.000
444.182	32.567	70.000
444.942	32.601	70.000
445.797	32.294	70.000
446.769	32.312	70.000
27.075	367.235	71.000
25.751	367.535	71.000
26.368	366.601	71.000
25.823	366.367	71.000
25.291	366.172	71.000
25.086	365.750	71.000
53.869	392.041	72.000
54.409	392.347	72.000
54.965	392.766	72.000
55.533	392.818	72.000
56.381	393.074	72.000
122.674	308.340	73.000
122.349	308.230	73.000
121.939	308.385	73.000
121.435	308.530	73.000
121.057	308.374	73.000
120.537	308.394	73.000
120.329	308.078	73.000
120.226	307.845	73.000
119.432	308.065	73.000
58.100	15.375	74.000
57.901	15.445	74.000
58.280	15.430	74.000
58.127	15.507	74.000
59.086	15.990	74.000
59.817	16.432	74.000
60.748	16.691	74.000
60.705	17.308	74.000
297.401	182.858	75.000
296.621	182.867	75.000
296.527	182.459	75.000
295.733	182.376	75.000
295.308	182.412	75.000
294.986	181.913	75.000
471.926	234.043	76.000
472.379	233.719	76.000
472.279	233.733	76.000
473.167	233.210	76.000
474.104	233.078	76.000
474.429	233.080	76.000
326.468	8.772	77.000
326.907	8.614	77.000
327.358	8.768	77.000
328.142	9.559	77.000
328.652	9.702	77.000
329.377	9.705	77.000
330.075	10.182	77.000
330.667	10.666	77.000
331.055	11.158	77.000
178.249	430.046	78.000
178.469	429.736	78.000
179.151	430.031	78.000
180.024	429.928	78.000
180.499	429.863	78.000
163.732	117.550	79.000
163.635	117.086	79.000
164.523	117.076	79.000
162.494	116.227	79.000
162.410	115.733	79.000
162.187	115.161	79.000
162.236	115.161	79.000
161.968	114.793	79.000
161.382	115.080	79.000
161.278	114.290	79.000
142.251	223.154	80.000
141.732	223.660	80.000
140.676	223.236	80.000
140.730	222.757	80.000
140.481	222.542	80.000
139.694	222.444	80.000
139.093	221.974	80.000
191.865	383.792	81.000
191.270	386.250	81.000
190.636	384.708	81.000
190.415	385.107	81.000
190.590	384.626	81.000
333.601	455.205	82.000
332.858	454.798	82.000
332.359	454.301	82.000
332.029	454.185	82.000
331.350	453.699	82.000
331.351	453.125	82.000
393.291	363.523	83.000
393.568	363.299	83.000
393.940	362.829	83.000
393.999	362.564	83.000
394.745	362.250	83.000
166.336	433.251	84.000
166.918	433.384	84.000
167.460	433.289	84.000
167.953	433.730	84.000
168.549	433.341	84.000
169.538	434.379	84.000
62.200	9.468	85.000
62.815	9.887	85.000
63.536	10.611	85.000
64.282	11.192	85.000
64.688	11.530	85.000
65.325	11.765	85.000
51.831	250.459	86.000
51.842	250.795	86.000
52.320	250.898	86.000
52.872	250.769	86.000
52.655	251.236	86.000
53.576	251.712	86.000
54.703	251.658	86.000
55.535	252.065	86.000
56.210	252.049	86.000
56.506	252.684	86.000
172.122	309.949	87.000
172.191	309.636	87.000
173.179	309.331	87.000
173.978	309.264	87.000
174.497	309.133	87.000
86.554	215.338	88.000
86.203	215.631	88.000
85.475	215.800	88.000
84.740	215.563	88.000
84.875	215.937	88.000
84.011	215.899	88.000
135.238	231.661	89.000
135.579	231.158	89.000
135.662	231.222	89.000
136.481	230.916	89.000
136.967	230.624	89.000
137.624	230.637	89.000
138.215	230.841	89.000
139.103	230.608	89.000
139.545	230.572	89.000
140.207	230.826	89.000
417.308	109.886	90.000
417.281	109.805	90.000
416.977	110.026	90.000
416.847	109.741	90.000
416.295	109.846	90.000
416.024	110.018	90.000
283.965	383.365	91.000
283.997	383.609	91.000
284.997	384.093	91.000
285.102	384.670	91.000
285.204	384.569	91.000
286.351	384.740	91.000
285.769	386.526	91.000
295.904	185.079	92.000
295.314	184.848	92.000
295.020	184.929	92.000
294.577	184.078	92.000
294.130	183.798	92.000
214.587	371.355	93.000
214.733	371.798	93.000
214.494	370.389	93.000
214.685	370.782	93.000
213.834	370.798	93.000
213.000	370.720	93.000
212.591	371.215	93.000
100.500	45.857	94.000
100.016	46.416	94.000
99.377	45.938	94.000
99.121	45.813	94.000
98.344	45.248	94.000
97.781	44.959	94.000
353.127	442.607	95.000
352.858	442.563	95.000
352.373	442.503	95.000
351.930	441.982	95.000
351.101	441.769	95.000
106.007	195.714	96.000
105.443	195.992	96.000
104.623	196.310	96.000
104.039	196.751	96.000
103.422	197.019	96.000
102.482	197.261	96.000
310.630	213.598	97.000
310.537	213.823	97.000
310.544	214.051	97.000
310.683	213.708	97.000
311.066	213.433	97.000
311.288	213.138	97.000
311.681	213.168	97.000
504.305	422.336	98.000
504.424	423.472	98.000
503.847	423.657	98.000
503.609	424.091	98.000
503.076	424.060	98.000
156.263	268.447	99.000
156.838	267.875	99.000
157.254	268.471	99.000
157.158	268.342	99.000
157.192	268.140	99.000
12.041	408.698	100.000
11.310	408.429	100.000
11.028	407.341	100.000
10.847	406.941	100.000
10.573	407.342	100.000
12.406	408.647	100.000
85.382	353.173	101.000
85.985	353.269	101.000
86.037	353.004	101.000
85.797	353.061	101.000
86.191	353.146	101.000
67.282	341.576	102.000
67.754	341.762	102.000
67.931	341.455	102.000
68.615	341.124	102.000
69.822	341.520	102.000
70.442	341.080	102.000
184.704	140.867	103.000
185.285	140.585	103.000
185.772	139.990	103.000
186.343	139.958	103.000
187.081	139.584	103.000
187.688	138.815	103.000
92.229	195.854	104.000
91.276	195.822	104.000
91.464	196.216	104.000
90.971	196.502	104.000
90.160	196.773	104.000
143.340	221.613	105.000
143.358	221.733	105.000
142.946	221.199	105.000
142.498	221.040	105.000
142.005	220.508	105.000
141.803	220.608	105.000
163.019	461.075	106.000
162.463	460.893	106.000
162.354	460.399	106.000
161.671	459.992	106.000
161.315	459.791	106.000
160.769	459.314	106.000
160.410	458.947	106.000
378.450	414.613	107.000
378.531	414.493	107.000
378.748	413.947	107.000
379.459	413.495	107.000
379.734	413.124	107.000
380.120	412.697	107.000
358.211	402.140	108.000
358.020	401.187	108.000
357.443	401.411	108.000
357.151	400.825	108.000
356.582	400.727	108.000
18.382	247.591	109.000
17.882	247.750	109.000
17.271	247.542	109.000
16.283	247.803	109.000
15.801	247.466	109.000
296.532	9.921	110.000
297.544	10.033	110.000
297.958	10.075	110.000
298.791	10.324	110.000
299.604	9.628	110.000
334.903	447.308	111.000
334.999	447.902	111.000
335.519	447.944	111.000
335.960	448.453	111.000
336.369	448.611	111.000
336.499	448.859	111.000
277.821	163.850	112.000
277.158	163.931	112.000
276.426	163.589	112.000
275.741	163.393	112.000
275.120	163.632	112.000
274.591	164.276	112.000
429.341	323.406	113.000
429.996	323.890	113.000
430.754	323.953	113.000
431.253	323.931	113.000
432.001	323.854	113.000
432.443	323.860	113.000
432.572	323.819	113.000
433.014	324.374	113.000
434.047	324.137	113.000
434.221	324.089	113.000
342.291	471.066	114.000
342.449	471.010	114.000
341.932	471.239	114.000
341.150	471.080	114.000
340.580	471.573	114.000
324.301	474.162	115.000
325.387	474.121	115.000
326.523	473.683	115.000
326.310	473.360	115.000
325.974	473.038	115.000
373.133	340.097	116.000
373.675	339.837	116.000
373.162	339.564	116.000
372.341	339.912	116.000
372.985	338.823	116.000
294.987	377.601	117.000
294.886	377.704	117.000
294.487	376.807	117.000
293.721	376.789	117.000
292.966	376.534	117.000
319.665	480.627	118.000
319.354	479.906	118.000
318.923	479.675	118.000
318.158	478.267	118.000
317.743	478.224	118.000
317.337	477.930	118.000
317.359	478.454	118.000
420.737	113.183	119.000
420.878	112.230	119.000
421.020	112.005	119.000
421.647	111.806	119.000
421.950	111.692	119.000
422.316	111.176	119.000
423.459	110.760	119.000
471.380	452.394	120.000
470.515	453.019	120.000
470.184	452.642	120.000
469.651	452.505	120.000
469.722	452.651	120.000
468.815	453.222	120.000
469.225	452.908	120.000
416.200	463.455	121.000
415.912	463.217	121.000
415.729	462.362	121.000
415.356	461.631	121.000
414.976	461.092	121.000
498.215	271.744	122.000
498.451	271.903	122.000
498.739	271.967	122.000
499.333	271.906	122.000
499.970	271.369	122.000
500.008	271.589	122.000
500.556	271.627	122.000
500.920	271.375	122.000
501.578	271.383	122.000
501.700	271.196	122.000
347.335	376.027	123.000
347.710	375.923	123.000
348.398	376.413	123.000
349.335	376.301	123.000
349.523	375.860	123.000
350.285	376.489	123.000
351.011	376.365	123.000
351.601	376.526	123.000
354.835	442.278	124.000
354.553	442.755	124.000
353.661	443.526	124.000
353.700	443.238	124.000
352.747	443.766	124.000
352.528	444.268	124.000
351.666	444.303	124.000
336.605	90.086	125.000
336.598	89.721	125.000
335.860	89.041	125.000
335.757	88.775	125.000
335.238	88.366	125.000
334.630	87.910	125.000
285.461	312.081	126.000
285.722	311.863	126.000
285.781	311.597	126.000
285.646	311.598	126.000
285.558	311.701	126.000
285.847	311.438	126.000
286.286	310.823	126.000
233.226	97.531	127.000
232.593	97.998	127.000
232.057	97.936	127.000
231.141	98.387	127.000
230.527	98.336	127.000
475.372	337.730	128.000
474.760	338.008	128.000
474.164	338.318	128.000
473.697	338.725	128.000
472.450	339.067	128.000
472.540	339.618	128.000
305.398	258.670	129.000
305.321	258.710	129.000
304.744	258.944	129.000
304.864	259.796	129.000
305.010	260.130	129.000
305.463	260.274	129.000
100.111	57.700	130.000
100.763	57.421	130.000
100.682	57.397	130.000
100.757	57.619	130.000
100.676	57.434	130.000
100.677	57.381	130.000
454.242	109.741	131.000
454.208	109.466	131.000
454.255	109.257	131.000
454.333	109.016	131.000
454.206	108.754	131.000
371.815	111.428	132.000
371.562	110.972	132.000
371.258	110.214	132.000
371.257	109.810	132.000
371.034	109.444	132.000
348.599	456.383	133.000
348.094	456.685	133.000
347.316	456.664	133.000
346.523	457.060	133.000
346.376	457.189	133.000
346.207	457.170	133.000
345.606	457.367	133.000
344.883	457.606	133.000
133.129	36.533	134.000
132.206	36.500	134.000
131.719	36.148	134.000
130.818	36.004	134.000
130.239	36.099	134.000
129.721	35.934	134.000
467.158	121.104	135.000
466.422	120.631	135.000
465.772	120.133	135.000
465.154	119.737	135.000
464.659	119.471	135.000
308.920	372.824	136.000
308.555	372.814	136.000
307.813	372.506	136.000
307.247	371.706	136.000
306.887	371.894	136.000
306.370	371.122	136.000
305.619	371.081	136.000
37.389	394.480	137.000
37.163	394.215	137.000
36.615	394.710	137.000
36.302	394.856	137.000
35.559	394.917	137.000
35.337	395.096	137.000
34.417	395.596	137.000
33.542	396.219	137.000
33.039	417.586	138.000
32.578	417.688	138.000
32.247	417.924	138.000
31.586	417.508	138.000
30.817	417.962	138.000
30.341	417.930	138.000
463.835	88.397	139.000
463.499	88.184	139.000
463.747	87.763	139.000
463.629	87.522	139.000
462.982	87.107	139.000
307.935	401.985	140.000
308.617	402.424	140.000
308.840	402.498	140.000
308.908	402.411	140.000
308.396	402.456	140.000
308.598	402.563	140.000
328.075	109.643	141.000
328.488	110.097	141.000
328.559	110.366	141.000
329.166	110.551	141.000
329.427	111.019	141.000
164.263	384.629	142.000
163.448	384.491	142.000
163.188	384.494	142.000
162.537	384.371	142.000
161.856	384.168	142.000
129.317	375.109	143.000
129.691	375.196	143.000
129.680	375.662	143.000
130.648	375.769	143.000
129.555	377.211	143.000
130.259	377.573	143.000
130.547	377.590	143.000
130.760	378.410	143.000
131.185	378.840	143.000
222.380	84.009	144.000
222.793	83.914	144.000
223.285	83.628	144.000
223.313	83.912	144.000
224.009	83.698	144.000
224.692	83.626	144.000
225.429	83.277	144.000
314.265	391.028	145.000
313.419	390.822	145.000
312.622	390.514	145.000
312.146	391.029	145.000
311.552	391.142	145.000
236.659	78.186	146.000
236.613	78.519	146.000
237.014	79.050	146.000
237.291	79.033	146.000
237.658	79.354	146.000
217.413	30.154	147.000
217.340	31.320	147.000
216.391	30.642	147.000
216.100	31.428	147.000
215.707	32.007	147.000
215.409	32.302	147.000
312.719	468.135	148.000
312.284	467.739	148.000
311.906	467.615	148.000
312.138	467.561	148.000
310.741	468.007	148.000
176.106	382.039	149.000
176.030	382.122	149.000
175.269	382.391	149.000
174.955	382.109	149.000
174.308	382.100	149.000
173.760	382.213	149.000
318.267	427.163	150.000
317.751	426.562	150.000
316.919	426.196	150.000
316.530	425.823	150.000
315.728	425.321	150.000
85.240	81.086	151.000
85.489	81.242	151.000
85.066	80.979	151.000
85.000	80.983	151.000
85.305	81.139	151.000
85.104	80.908	151.000
120.194	382.244	152.000
120.538	382.034	152.000
121.359	382.266	152.000
121.753	382.730	152.000
122.021	382.934	152.000
122.379	383.342	152.000
172.038	381.705	153.000
171.655	381.767	153.000
172.006	381.911	153.000
170.599	381.782	153.000
170.719	381.442	153.000
169.938	381.377	153.000
169.962	381.362	153.000
169.953	381.080	153.000
309.430	398.298	154.000
309.971	398.298	154.000
310.752	398.366	154.000
311.198	398.412	154.000
311.978	398.774	154.000
248.750	31.132	155.000
248.564	31.194	155.000
248.261	31.309	155.000
247.687	31.654	155.000
247.102	31.302	155.000
246.468	31.272	155.000
245.975	31.394	155.000
245.398	31.419	155.000
244.845	31.573	155.000
244.010	31.825	155.000
260.431	311.694	156.000
259.777	311.480	156.000
259.437	310.595	156.000
259.547	310.273	156.000
259.016	310.079	156.000
258.830	309.421	156.000
258.462	309.151	156.000
258.054	308.941	156.000
257.713	308.477	156.000
