# Supplementary material for: The transpeptidase PBP2 governs initial localization and activity of the major cell-wall synthesis machinery in E. coli
Source: eLife. 2020 Feb 20;9:e50629. doi: 10.7554/eLife.50629 (PMC7089770; doi:10.7554/eLife.50629)
Supplement: Source data 1. [file elife-50629-data1.zip › data/slow/GFP/gfpPBP2_25uMiptg_slow_2.txt]

X Y ID
150.863	131.765	1.000
152.384	132.410	1.000
151.988	131.821	1.000
152.011	131.709	1.000
152.950	131.540	1.000
153.308	131.383	1.000
258.081	279.024	2.000
259.676	280.173	2.000
260.088	280.204	2.000
260.619	279.769	2.000
261.297	280.097	2.000
287.160	306.928	3.000
287.532	307.561	3.000
287.806	307.486	3.000
287.924	307.242	3.000
287.997	307.349	3.000
287.443	307.027	3.000
208.709	216.417	4.000
208.461	217.043	4.000
207.704	217.165	4.000
207.807	217.234	4.000
207.057	217.638	4.000
205.184	286.576	5.000
205.758	287.066	5.000
206.332	287.217	5.000
206.788	287.491	5.000
206.752	287.942	5.000
207.382	288.466	5.000
228.729	106.727	6.000
228.470	105.999	6.000
227.839	107.622	6.000
227.603	107.549	6.000
227.324	107.559	6.000
194.800	67.573	7.000
195.154	67.918	7.000
194.071	67.949	7.000
193.643	68.658	7.000
193.102	67.545	7.000
315.993	243.623	8.000
315.490	243.635	8.000
315.823	243.392	8.000
316.057	243.513	8.000
315.645	243.734	8.000
176.714	310.824	9.000
176.154	310.752	9.000
175.603	310.937	9.000
174.929	311.513	9.000
174.137	311.918	9.000
173.588	312.437	9.000
457.540	128.089	10.000
457.580	127.639	10.000
458.109	127.215	10.000
458.838	127.089	10.000
459.142	127.192	10.000
183.037	373.548	11.000
182.515	374.133	11.000
181.898	374.170	11.000
181.220	374.671	11.000
180.635	374.793	11.000
180.381	374.685	11.000
256.216	19.020	12.000
256.568	19.395	12.000
256.789	19.715	12.000
257.287	19.466	12.000
258.005	20.445	12.000
243.842	226.231	13.000
243.008	226.302	13.000
242.760	226.100	13.000
242.039	226.019	13.000
241.418	225.795	13.000
240.921	225.784	13.000
240.401	225.625	13.000
239.981	225.452	13.000
461.198	298.659	14.000
459.717	299.208	14.000
459.865	299.502	14.000
459.392	299.452	14.000
458.864	299.792	14.000
458.142	300.143	14.000
457.042	299.859	14.000
455.463	442.774	15.000
454.709	443.087	15.000
454.107	442.880	15.000
453.474	443.047	15.000
453.019	443.057	15.000
152.133	128.352	16.000
152.982	128.260	16.000
153.457	128.533	16.000
154.427	128.441	16.000
154.994	128.620	16.000
155.213	128.579	16.000
212.707	223.650	17.000
212.341	225.141	17.000
211.413	224.777	17.000
211.195	224.773	17.000
211.139	224.260	17.000
272.094	466.369	18.000
272.542	466.755	18.000
272.227	466.483	18.000
272.712	465.968	18.000
273.189	466.955	18.000
273.923	466.535	18.000
273.816	467.048	18.000
274.656	466.894	18.000
275.785	467.205	18.000
157.461	425.618	19.000
157.100	425.504	19.000
156.682	425.074	19.000
156.030	424.828	19.000
155.598	424.544	19.000
236.814	414.283	20.000
237.178	414.326	20.000
237.325	415.113	20.000
237.660	415.871	20.000
237.876	416.169	20.000
238.348	416.626	20.000
307.883	53.580	21.000
307.644	53.243	21.000
308.544	53.229	21.000
309.528	52.949	21.000
310.033	53.005	21.000
310.585	52.797	21.000
46.461	259.514	22.000
46.788	259.144	22.000
47.463	259.242	22.000
47.763	258.917	22.000
48.790	259.170	22.000
203.548	205.645	23.000
203.814	204.981	23.000
203.126	204.718	23.000
202.539	204.204	23.000
202.011	203.885	23.000
201.447	203.291	23.000
201.020	203.248	23.000
200.466	202.703	23.000
200.001	202.487	23.000
196.718	52.611	24.000
196.064	52.581	24.000
195.474	52.291	24.000
195.148	52.189	24.000
194.197	51.999	24.000
121.136	377.915	25.000
121.784	378.365	25.000
122.284	378.087	25.000
123.092	378.151	25.000
123.827	377.605	25.000
124.435	377.635	25.000
125.263	377.930	25.000
125.543	377.891	25.000
156.311	132.375	26.000
155.832	132.468	26.000
154.961	132.398	26.000
154.135	132.224	26.000
153.632	132.213	26.000
153.182	132.395	26.000
152.218	132.561	26.000
151.631	132.680	26.000
151.204	132.952	26.000
150.370	132.600	26.000
236.415	386.915	27.000
237.224	387.253	27.000
237.767	387.326	27.000
238.355	388.148	27.000
238.778	388.257	27.000
266.523	353.804	28.000
265.568	353.764	28.000
265.083	354.048	28.000
264.317	354.400	28.000
263.465	354.398	28.000
446.656	75.823	29.000
448.471	76.332	29.000
448.513	76.440	29.000
448.330	75.898	29.000
447.486	75.954	29.000
446.717	75.845	29.000
356.632	66.622	30.000
356.553	66.168	30.000
356.892	67.341	30.000
357.463	66.732	30.000
357.012	66.203	30.000
412.954	131.113	31.000
412.865	131.532	31.000
412.082	131.355	31.000
411.330	131.223	31.000
411.018	131.729	31.000
410.509	131.470	31.000
409.553	131.681	31.000
449.218	212.397	32.000
448.216	212.357	32.000
447.580	212.419	32.000
447.022	212.416	32.000
446.476	212.442	32.000
464.587	483.627	33.000
464.644	484.070	33.000
465.250	484.109	33.000
465.496	483.717	33.000
465.113	484.053	33.000
466.495	483.873	33.000
467.813	483.495	33.000
492.919	475.217	34.000
493.254	474.952	34.000
493.608	474.872	34.000
494.217	475.239	34.000
494.504	475.271	34.000
256.454	451.292	35.000
257.022	450.938	35.000
257.683	450.810	35.000
258.322	450.882	35.000
258.877	451.044	35.000
446.322	149.827	36.000
445.848	149.899	36.000
444.906	149.703	36.000
444.351	149.779	36.000
443.681	149.999	36.000
443.205	150.156	36.000
310.693	158.982	37.000
310.307	158.695	37.000
309.479	158.838	37.000
309.083	159.351	37.000
308.271	158.997	37.000
307.750	159.522	37.000
306.962	159.715	37.000
306.673	159.788	37.000
451.074	247.259	38.000
451.652	247.976	38.000
452.157	248.331	38.000
452.666	248.518	38.000
453.103	248.661	38.000
406.586	113.665	39.000
407.197	114.265	39.000
407.474	114.321	39.000
408.095	115.059	39.000
408.334	115.379	39.000
322.626	388.031	40.000
322.254	387.492	40.000
321.678	387.684	40.000
321.175	387.597	40.000
320.911	387.189	40.000
320.351	387.232	40.000
319.802	386.493	40.000
319.606	386.605	40.000
372.837	221.629	41.000
372.075	220.981	41.000
372.167	220.413	41.000
371.885	219.868	41.000
371.511	219.555	41.000
371.285	218.909	41.000
370.626	218.618	41.000
314.340	235.396	42.000
314.244	235.302	42.000
313.722	235.035	42.000
313.000	235.097	42.000
312.627	234.839	42.000
468.377	323.086	43.000
467.473	323.384	43.000
467.002	323.052	43.000
466.194	323.325	43.000
465.184	323.050	43.000
490.150	360.526	44.000
490.343	359.659	44.000
489.345	359.853	44.000
490.090	359.479	44.000
489.261	358.878	44.000
373.443	128.942	45.000
373.875	129.236	45.000
374.036	129.333	45.000
374.805	129.330	45.000
374.912	129.419	45.000
375.550	129.747	45.000
376.187	129.743	45.000
376.694	129.699	45.000
377.191	129.762	45.000
377.945	129.737	45.000
378.401	129.324	45.000
333.677	290.616	46.000
333.966	290.280	46.000
334.648	290.364	46.000
335.230	290.395	46.000
335.944	290.146	46.000
336.653	289.976	46.000
251.885	382.229	47.000
252.317	383.708	47.000
252.272	383.557	47.000
252.976	383.506	47.000
253.947	383.547	47.000
254.551	383.713	47.000
453.512	59.798	48.000
452.800	59.601	48.000
451.931	59.788	48.000
451.315	59.614	48.000
450.943	59.487	48.000
450.494	59.373	48.000
449.386	59.268	48.000
448.985	59.012	48.000
399.487	202.620	49.000
398.615	203.169	49.000
398.103	203.005	49.000
397.663	202.454	49.000
397.153	202.038	49.000
469.327	251.366	50.000
468.398	251.512	50.000
467.732	251.749	50.000
467.817	251.865	50.000
467.534	252.399	50.000
466.607	252.409	50.000
465.859	252.375	50.000
465.461	252.253	50.000
465.153	252.645	50.000
464.846	252.280	50.000
463.756	252.229	50.000
391.143	314.802	51.000
391.780	315.037	51.000
391.929	314.923	51.000
392.699	314.643	51.000
393.445	315.088	51.000
388.398	191.442	52.000
388.099	191.215	52.000
387.503	190.992	52.000
386.934	191.072	52.000
386.243	190.700	52.000
464.974	260.459	53.000
465.255	260.383	53.000
465.553	260.410	53.000
465.663	260.433	53.000
466.237	260.445	53.000
182.005	317.448	54.000
181.531	317.617	54.000
180.754	317.696	54.000
179.760	318.018	54.000
179.218	318.312	54.000
178.681	318.661	54.000
178.121	318.650	54.000
210.089	383.662	55.000
210.556	384.116	55.000
210.990	384.704	55.000
211.370	384.887	55.000
211.784	385.697	55.000
212.410	385.212	55.000
213.069	384.987	55.000
213.425	385.455	55.000
284.558	449.510	56.000
283.995	449.445	56.000
283.510	449.269	56.000
282.845	449.094	56.000
282.054	448.790	56.000
281.577	448.635	56.000
281.075	448.501	56.000
280.701	448.290	56.000
280.076	448.575	56.000
342.601	365.866	57.000
342.075	365.180	57.000
341.451	365.127	57.000
341.057	364.701	57.000
340.475	364.267	57.000
340.004	363.749	57.000
339.520	363.350	57.000
338.497	362.965	57.000
337.932	362.679	57.000
264.802	472.972	58.000
264.372	472.511	58.000
263.749	472.302	58.000
262.903	471.548	58.000
262.558	471.532	58.000
262.304	471.331	58.000
261.754	471.105	58.000
503.744	183.737	59.000
503.441	183.766	59.000
502.550	183.520	59.000
502.167	183.529	59.000
501.634	183.527	59.000
500.821	183.855	59.000
500.394	184.149	59.000
499.686	184.247	59.000
499.248	184.066	59.000
285.157	327.792	60.000
285.413	328.200	60.000
285.684	328.553	60.000
286.196	328.677	60.000
286.203	329.463	60.000
495.345	92.601	61.000
495.417	92.097	61.000
495.668	91.759	61.000
496.605	91.618	61.000
496.925	91.140	61.000
497.548	90.934	61.000
366.487	183.235	62.000
365.601	183.577	62.000
365.134	183.294	62.000
364.102	183.675	62.000
363.256	184.233	62.000
362.883	184.619	62.000
362.618	184.817	62.000
362.736	184.717	62.000
362.780	184.563	62.000
364.139	184.213	62.000
365.019	184.571	62.000
297.450	391.460	63.000
298.302	391.914	63.000
298.501	392.206	63.000
298.475	392.434	63.000
299.590	392.893	63.000
461.644	271.762	64.000
462.263	272.012	64.000
463.193	271.978	64.000
463.467	271.805	64.000
463.999	271.670	64.000
491.170	291.472	65.000
491.512	291.449	65.000
492.244	291.318	65.000
493.153	291.142	65.000
493.355	290.897	65.000
493.774	290.373	65.000
408.286	344.470	66.000
408.025	344.458	66.000
407.459	344.294	66.000
407.089	344.254	66.000
406.648	344.035	66.000
281.907	374.905	67.000
281.100	374.645	67.000
280.794	374.724	67.000
280.239	374.383	67.000
279.667	374.404	67.000
279.174	374.444	67.000
278.611	374.181	67.000
211.811	22.347	68.000
211.334	22.393	68.000
210.810	22.193	68.000
210.347	22.110	68.000
209.273	22.043	68.000
482.269	468.108	69.000
482.446	467.400	69.000
483.079	467.569	69.000
483.771	467.359	69.000
484.383	467.315	69.000
485.298	467.086	69.000
407.809	370.936	70.000
406.832	370.682	70.000
406.324	370.117	70.000
405.802	369.997	70.000
405.331	369.708	70.000
404.963	369.443	70.000
404.291	369.046	70.000
403.804	368.533	70.000
406.832	259.174	71.000
407.280	259.234	71.000
408.070	259.186	71.000
408.552	259.182	71.000
409.025	259.027	71.000
438.286	466.117	72.000
438.769	465.828	72.000
439.293	465.043	72.000
439.538	464.574	72.000
439.808	464.548	72.000
340.134	145.544	73.000
339.188	145.192	73.000
338.403	145.505	73.000
337.871	145.347	73.000
337.566	144.900	73.000
337.054	144.786	73.000
336.578	145.076	73.000
432.724	187.678	74.000
432.490	187.272	74.000
431.663	186.586	74.000
431.495	186.538	74.000
430.284	186.517	74.000
439.820	364.539	75.000
440.264	365.137	75.000
440.536	365.239	75.000
440.976	365.343	75.000
441.372	366.167	75.000
441.720	366.580	75.000
442.471	366.699	75.000
400.098	391.514	76.000
399.559	391.593	76.000
398.890	391.515	76.000
397.925	391.231	76.000
396.883	391.230	76.000
396.101	391.043	76.000
395.497	390.710	76.000
459.058	399.286	77.000
458.638	399.190	77.000
457.906	399.280	77.000
457.189	399.474	77.000
456.396	399.494	77.000
455.397	399.411	77.000
454.718	399.345	77.000
398.469	229.380	78.000
397.984	229.326	78.000
397.094	229.344	78.000
396.435	228.844	78.000
395.920	228.549	78.000
394.961	227.974	78.000
389.696	87.856	79.000
389.472	87.815	79.000
388.499	87.556	79.000
387.971	87.649	79.000
388.153	87.621	79.000
204.094	187.439	80.000
204.622	187.227	80.000
205.313	187.116	80.000
206.174	186.959	80.000
206.920	187.113	80.000
392.676	246.842	81.000
392.601	246.631	81.000
391.990	246.060	81.000
391.770	246.087	81.000
391.273	246.003	81.000
490.950	458.974	82.000
491.199	459.527	82.000
491.201	459.513	82.000
491.999	459.341	82.000
491.198	459.350	82.000
179.471	72.345	83.000
179.452	72.571	83.000
179.449	72.617	83.000
179.663	72.479	83.000
179.442	72.399	83.000
387.841	228.229	84.000
387.401	228.107	84.000
386.668	227.644	84.000
386.362	227.309	84.000
386.357	227.119	84.000
385.611	226.571	84.000
369.014	234.025	85.000
368.814	234.127	85.000
368.487	233.819	85.000
368.340	233.821	85.000
367.815	233.554	85.000
475.183	449.204	86.000
474.314	449.160	86.000
473.701	449.408	86.000
473.510	449.383	86.000
472.855	449.633	86.000
472.129	449.955	86.000
471.461	449.905	86.000
471.253	449.869	86.000
470.559	449.121	86.000
265.321	158.900	87.000
264.341	158.889	87.000
264.459	158.861	87.000
264.303	159.482	87.000
264.061	158.903	87.000
263.259	158.615	87.000
262.792	158.666	87.000
262.286	158.528	87.000
478.226	173.607	88.000
477.697	173.554	88.000
477.600	173.819	88.000
477.635	174.444	88.000
476.992	173.695	88.000
476.141	173.952	88.000
476.286	173.872	88.000
131.531	345.838	89.000
132.361	346.173	89.000
132.570	346.460	89.000
133.438	345.709	89.000
134.183	346.150	89.000
134.501	345.910	89.000
134.885	346.799	89.000
236.859	376.421	90.000
236.867	376.307	90.000
236.695	375.856	90.000
236.489	375.574	90.000
235.834	375.195	90.000
337.501	352.683	91.000
337.941	353.308	91.000
337.828	352.064	91.000
338.221	352.429	91.000
338.804	351.603	91.000
144.858	461.694	92.000
143.879	461.948	92.000
143.348	461.874	92.000
142.455	461.644	92.000
142.023	462.336	92.000
504.052	162.636	93.000
503.246	162.685	93.000
503.422	162.490	93.000
502.014	162.561	93.000
501.828	163.161	93.000
486.812	402.153	94.000
486.255	401.808	94.000
485.933	401.772	94.000
485.000	401.735	94.000
484.634	401.863	94.000
484.662	401.981	94.000
234.163	355.949	95.000
232.913	355.507	95.000
232.436	354.991	95.000
232.139	354.515	95.000
231.273	354.451	95.000
263.253	129.594	96.000
262.792	129.388	96.000
263.287	129.492	96.000
263.897	129.248	96.000
264.735	129.208	96.000
164.016	238.547	97.000
163.558	238.309	97.000
162.848	238.166	97.000
162.432	238.397	97.000
161.308	238.169	97.000
287.467	387.743	98.000
287.402	386.146	98.000
288.103	386.852	98.000
288.210	386.550	98.000
288.610	386.497	98.000
289.184	386.465	98.000
302.978	403.171	99.000
302.942	403.428	99.000
301.888	403.462	99.000
301.738	404.276	99.000
300.869	404.301	99.000
164.098	82.592	100.000
164.328	82.541	100.000
165.032	82.611	100.000
165.724	82.850	100.000
166.046	82.886	100.000
170.948	351.332	101.000
170.808	351.016	101.000
171.202	351.451	101.000
170.816	351.919	101.000
170.246	351.905	101.000
259.912	172.612	102.000
260.747	173.140	102.000
261.582	172.954	102.000
262.371	173.502	102.000
262.846	173.091	102.000
242.483	230.270	103.000
242.267	230.353	103.000
241.561	230.623	103.000
241.352	230.857	103.000
240.303	230.938	103.000
502.552	188.947	104.000
502.216	188.771	104.000
501.594	188.543	104.000
500.947	188.145	104.000
500.231	188.772	104.000
332.099	97.519	105.000
332.697	97.592	105.000
332.767	98.054	105.000
333.193	97.816	105.000
333.455	98.042	105.000
334.027	98.544	105.000
323.567	475.103	106.000
324.345	474.982	106.000
324.650	474.730	106.000
324.566	474.870	106.000
325.241	474.536	106.000
503.948	172.984	107.000
503.753	172.696	107.000
503.534	172.245	107.000
502.411	172.601	107.000
501.906	172.457	107.000
500.937	172.699	107.000
500.306	172.415	107.000
499.971	172.632	107.000
499.330	172.058	107.000
253.900	258.570	108.000
253.942	258.567	108.000
254.404	258.498	108.000
254.774	258.459	108.000
255.316	258.429	108.000
322.612	91.568	109.000
322.162	90.515	109.000
321.771	90.539	109.000
321.171	90.140	109.000
320.896	89.844	109.000
320.101	89.226	109.000
307.943	172.522	110.000
308.771	172.917	110.000
309.635	173.092	110.000
310.410	173.056	110.000
311.214	173.300	110.000
311.782	173.347	110.000
270.123	470.966	111.000
269.501	470.521	111.000
268.961	470.360	111.000
268.521	469.806	111.000
268.148	469.601	111.000
267.698	469.124	111.000
457.596	476.492	112.000
457.131	476.501	112.000
456.756	476.609	112.000
456.382	475.982	112.000
456.341	475.478	112.000
455.770	475.775	112.000
455.827	475.066	112.000
161.865	486.984	113.000
161.662	487.528	113.000
162.179	487.820	113.000
162.807	487.724	113.000
163.415	488.015	113.000
164.040	488.378	113.000
268.625	267.834	114.000
268.284	267.881	114.000
267.769	267.707	114.000
266.975	267.673	114.000
266.075	267.373	114.000
350.349	272.776	115.000
349.219	273.042	115.000
348.684	273.174	115.000
348.091	273.409	115.000
347.368	273.411	115.000
346.874	273.234	115.000
346.249	273.234	115.000
216.650	468.856	116.000
217.488	468.660	116.000
217.899	468.505	116.000
218.259	468.570	116.000
218.956	468.260	116.000
219.617	468.455	116.000
220.048	468.083	116.000
220.756	467.992	116.000
221.157	467.988	116.000
202.150	447.516	117.000
202.919	447.369	117.000
203.454	447.636	117.000
203.953	447.700	117.000
204.531	447.482	117.000
204.928	447.787	117.000
224.950	271.905	118.000
225.181	271.981	118.000
225.571	272.240	118.000
226.396	272.280	118.000
226.114	272.334	118.000
226.504	272.479	118.000
226.882	272.550	118.000
227.690	272.544	118.000
228.556	273.014	118.000
180.203	426.110	119.000
180.534	425.551	119.000
181.440	425.352	119.000
181.839	425.237	119.000
182.350	424.859	119.000
389.511	78.275	120.000
389.643	77.327	120.000
390.029	76.845	120.000
390.944	76.840	120.000
391.585	76.453	120.000
392.189	76.055	120.000
391.287	75.619	120.000
327.365	255.296	121.000
326.912	255.197	121.000
326.492	255.089	121.000
326.297	255.004	121.000
325.590	254.965	121.000
325.221	254.498	121.000
392.530	250.464	122.000
392.078	250.683	122.000
391.592	250.892	122.000
390.814	250.786	122.000
391.113	251.449	122.000
390.237	251.544	122.000
389.813	251.916	122.000
390.575	251.864	122.000
391.089	251.601	122.000
368.892	103.126	123.000
369.426	102.712	123.000
370.236	102.470	123.000
370.436	102.212	123.000
371.229	101.996	123.000
434.771	498.906	124.000
434.615	498.479	124.000
434.004	498.304	124.000
433.305	497.857	124.000
433.232	497.421	124.000
102.556	253.250	125.000
101.627	253.045	125.000
101.195	252.987	125.000
100.504	252.864	125.000
100.212	252.625	125.000
99.743	252.467	125.000
99.135	252.031	125.000
222.108	409.164	126.000
222.981	409.187	126.000
223.458	409.092	126.000
223.953	409.356	126.000
224.302	409.010	126.000
262.548	344.659	127.000
261.075	345.220	127.000
261.174	344.946	127.000
260.104	344.715	127.000
259.716	344.649	127.000
226.509	489.182	128.000
227.269	489.060	128.000
227.480	489.266	128.000
228.043	489.198	128.000
228.761	489.073	128.000
229.686	488.662	128.000
252.825	47.459	129.000
252.338	47.044	129.000
252.020	46.861	129.000
251.427	46.641	129.000
250.978	46.532	129.000
250.559	46.487	129.000
250.286	46.869	129.000
248.955	46.442	129.000
168.024	47.882	130.000
167.308	47.785	130.000
166.918	47.500	130.000
166.527	47.145	130.000
166.264	47.790	130.000
163.972	235.842	131.000
162.663	235.984	131.000
161.852	235.696	131.000
161.033	236.032	131.000
160.305	235.981	131.000
