# Supplementary material for: The transpeptidase PBP2 governs initial localization and activity of the major cell-wall synthesis machinery in E. coli
Source: eLife. 2020 Feb 20;9:e50629. doi: 10.7554/eLife.50629 (PMC7089770; doi:10.7554/eLife.50629)
Supplement: Source data 1. [file elife-50629-data1.zip › data/slow/GFP/gfpPBP2_25uMiptg_slow_3.txt]

X Y ID
289.814	168.758	1.000
289.728	168.436	1.000
289.222	168.414	1.000
289.108	168.229	1.000
288.586	167.671	1.000
181.148	454.568	2.000
181.439	453.911	2.000
182.609	453.734	2.000
182.262	453.290	2.000
183.313	452.962	2.000
122.178	391.749	3.000
121.427	392.252	3.000
121.407	391.204	3.000
121.892	391.645	3.000
122.385	391.040	3.000
419.086	367.769	4.000
419.192	367.203	4.000
418.886	366.837	4.000
418.627	366.161	4.000
418.579	366.796	4.000
418.288	367.884	4.000
418.672	368.659	4.000
418.774	368.342	4.000
146.398	496.574	5.000
146.767	496.178	5.000
147.053	495.781	5.000
146.724	495.199	5.000
146.467	494.824	5.000
146.368	494.592	5.000
340.382	155.315	6.000
340.504	155.864	6.000
341.833	155.642	6.000
341.500	156.210	6.000
342.077	156.380	6.000
119.743	445.938	7.000
119.211	446.026	7.000
118.933	446.052	7.000
118.152	445.443	7.000
117.269	445.398	7.000
100.673	176.149	8.000
100.113	176.219	8.000
99.420	176.626	8.000
99.203	176.151	8.000
97.845	177.023	8.000
161.107	342.984	9.000
160.206	343.642	9.000
159.575	343.848	9.000
160.243	342.853	9.000
159.750	343.419	9.000
159.224	342.507	9.000
143.634	403.844	10.000
143.196	403.394	10.000
142.681	403.867	10.000
142.636	403.833	10.000
142.837	404.088	10.000
142.126	404.339	10.000
141.836	404.569	10.000
140.957	404.998	10.000
328.573	468.929	11.000
328.612	468.624	11.000
327.959	467.839	11.000
328.204	467.284	11.000
328.190	466.851	11.000
328.949	466.540	11.000
162.858	183.804	12.000
162.881	183.637	12.000
163.776	183.106	12.000
164.264	182.902	12.000
164.974	182.203	12.000
116.658	83.213	13.000
116.716	82.168	13.000
117.146	81.939	13.000
116.427	81.437	13.000
116.810	80.831	13.000
116.323	80.494	13.000
130.906	258.815	14.000
131.232	259.049	14.000
132.147	259.240	14.000
132.773	259.339	14.000
133.574	259.873	14.000
134.330	259.382	14.000
162.216	433.133	15.000
161.931	433.535	15.000
162.155	433.413	15.000
161.295	434.089	15.000
162.788	434.056	15.000
191.813	465.614	16.000
191.732	466.590	16.000
192.257	466.271	16.000
192.872	466.752	16.000
193.505	467.036	16.000
194.464	467.192	16.000
194.796	467.370	16.000
195.269	467.609	16.000
163.867	222.863	17.000
163.573	222.660	17.000
163.112	221.956	17.000
162.623	221.864	17.000
162.307	221.528	17.000
412.170	354.188	18.000
412.284	354.714	18.000
413.456	354.426	18.000
414.451	354.174	18.000
414.929	354.721	18.000
33.119	212.550	19.000
33.223	212.551	19.000
32.622	212.422	19.000
32.328	212.448	19.000
31.820	212.678	19.000
176.623	331.262	20.000
176.214	331.728	20.000
175.472	331.887	20.000
175.633	332.091	20.000
175.420	332.295	20.000
174.842	331.743	20.000
135.174	31.285	21.000
135.745	31.640	21.000
136.413	31.234	21.000
136.718	30.962	21.000
136.636	30.607	21.000
137.936	30.421	21.000
138.995	29.672	21.000
430.453	349.864	22.000
431.029	350.679	22.000
431.561	350.496	22.000
432.080	350.625	22.000
432.122	351.194	22.000
144.984	432.970	23.000
146.137	432.255	23.000
146.625	431.948	23.000
147.225	431.746	23.000
147.459	431.549	23.000
180.852	243.745	24.000
181.959	243.914	24.000
181.677	243.858	24.000
182.062	243.691	24.000
182.683	243.553	24.000
126.712	247.291	25.000
127.517	247.390	25.000
128.034	247.328	25.000
128.186	247.223	25.000
129.269	247.230	25.000
129.862	247.148	25.000
130.237	246.559	25.000
144.466	315.463	26.000
144.686	314.922	26.000
144.124	314.705	26.000
143.780	314.052	26.000
142.906	314.527	26.000
143.067	313.707	26.000
171.318	500.171	27.000
171.018	500.540	27.000
170.654	500.131	27.000
170.110	500.103	27.000
169.600	500.224	27.000
115.523	398.256	28.000
114.718	398.842	28.000
113.722	398.710	28.000
113.305	398.884	28.000
112.646	398.460	28.000
112.465	398.848	28.000
351.164	137.662	29.000
351.442	137.564	29.000
351.557	137.675	29.000
350.924	138.410	29.000
351.567	138.666	29.000
352.207	140.074	29.000
352.250	140.254	29.000
129.478	203.646	30.000
129.118	203.235	30.000
128.816	202.895	30.000
128.082	202.756	30.000
127.781	202.393	30.000
127.225	202.111	30.000
149.973	155.797	31.000
150.979	155.734	31.000
151.516	155.699	31.000
151.818	156.359	31.000
152.010	156.080	31.000
151.993	155.778	31.000
152.701	156.006	31.000
212.828	455.961	32.000
213.228	456.601	32.000
213.812	456.456	32.000
214.224	456.930	32.000
214.522	457.050	32.000
215.168	457.161	32.000
215.888	457.211	32.000
216.120	457.392	32.000
365.223	145.706	33.000
364.235	145.745	33.000
363.590	145.824	33.000
362.675	145.507	33.000
362.553	145.107	33.000
157.710	237.664	34.000
158.247	237.653	34.000
158.203	238.169	34.000
158.468	238.901	34.000
159.478	239.119	34.000
154.827	118.169	35.000
154.230	118.847	35.000
153.925	118.785	35.000
153.290	119.279	35.000
152.569	119.209	35.000
152.205	119.499	35.000
299.438	438.448	36.000
299.641	439.408	36.000
299.943	439.703	36.000
299.689	440.268	36.000
299.377	440.548	36.000
297.270	426.015	37.000
297.678	425.689	37.000
298.187	425.652	37.000
298.921	426.313	37.000
299.263	425.774	37.000
179.544	385.452	38.000
179.334	385.273	38.000
179.009	384.804	38.000
178.563	384.619	38.000
178.447	384.239	38.000
178.312	383.620	38.000
178.038	383.585	38.000
142.158	204.544	39.000
141.713	204.838	39.000
142.152	204.439	39.000
142.671	205.215	39.000
142.253	206.000	39.000
163.770	226.683	40.000
163.866	226.766	40.000
163.531	225.938	40.000
162.993	226.046	40.000
162.652	226.032	40.000
161.891	225.448	40.000
161.784	225.041	40.000
161.338	224.951	40.000
164.039	346.694	41.000
162.746	346.892	41.000
162.883	346.424	41.000
163.450	346.428	41.000
162.885	346.329	41.000
162.356	346.848	41.000
161.994	346.329	41.000
161.426	346.412	41.000
160.804	346.217	41.000
160.899	346.622	41.000
161.346	346.539	41.000
180.747	414.089	42.000
180.390	414.581	42.000
179.684	414.640	42.000
179.017	414.523	42.000
178.654	414.356	42.000
175.166	209.897	43.000
174.924	210.462	43.000
174.867	210.525	43.000
174.632	210.736	43.000
174.313	211.047	43.000
173.640	211.751	43.000
173.600	211.919	43.000
191.104	438.994	44.000
190.721	438.834	44.000
191.139	438.833	44.000
190.848	439.440	44.000
190.388	439.972	44.000
163.262	431.313	45.000
162.663	431.181	45.000
162.241	430.657	45.000
161.597	431.297	45.000
160.965	431.414	45.000
92.343	443.662	46.000
93.104	443.537	46.000
93.865	443.900	46.000
94.279	443.840	46.000
95.186	443.637	46.000
461.636	307.196	47.000
461.623	307.176	47.000
461.217	307.074	47.000
461.153	306.779	47.000
460.879	306.825	47.000
82.360	351.555	48.000
83.096	351.999	48.000
83.526	352.358	48.000
83.628	352.343	48.000
84.543	352.481	48.000
85.183	352.441	48.000
85.565	352.940	48.000
146.671	89.913	49.000
147.530	89.757	49.000
149.047	89.566	49.000
148.441	89.868	49.000
149.130	89.474	49.000
148.785	410.924	50.000
151.362	413.765	50.000
151.074	413.363	50.000
150.433	414.016	50.000
149.919	413.872	50.000
149.286	414.357	50.000
149.019	414.714	50.000
148.403	414.035	50.000
115.937	173.253	51.000
116.962	173.555	51.000
116.919	173.384	51.000
117.165	173.300	51.000
118.181	173.807	51.000
118.043	173.814	51.000
118.261	174.066	51.000
90.267	171.120	52.000
89.761	170.858	52.000
89.469	170.691	52.000
88.864	171.055	52.000
88.153	170.547	52.000
171.745	232.286	53.000
171.810	232.391	53.000
172.217	232.920	53.000
173.030	233.062	53.000
173.867	233.240	53.000
174.338	233.627	53.000
174.773	233.314	53.000
144.140	239.035	54.000
144.812	239.365	54.000
145.393	239.076	54.000
145.911	238.999	54.000
145.388	239.134	54.000
161.301	242.299	55.000
159.932	242.536	55.000
159.424	242.462	55.000
159.365	242.688	55.000
158.748	242.926	55.000
157.986	242.840	55.000
157.260	242.902	55.000
69.642	97.719	56.000
69.667	97.763	56.000
69.462	97.379	56.000
68.647	97.805	56.000
67.724	97.534	56.000
67.778	97.404	56.000
222.075	374.658	57.000
222.768	375.483	57.000
222.458	375.483	57.000
221.788	376.165	57.000
221.321	376.002	57.000
220.907	376.506	57.000
220.530	377.002	57.000
198.261	242.128	58.000
198.131	242.437	58.000
198.431	242.736	58.000
198.193	242.033	58.000
197.614	243.487	58.000
197.497	242.750	58.000
197.086	243.472	58.000
237.557	484.014	59.000
237.037	483.588	59.000
237.239	483.239	59.000
236.214	483.779	59.000
235.977	483.207	59.000
235.653	482.710	59.000
290.958	57.867	60.000
291.302	57.865	60.000
291.128	57.360	60.000
291.488	57.360	60.000
292.519	57.337	60.000
300.433	128.095	61.000
300.262	128.799	61.000
300.526	129.451	61.000
300.732	130.136	61.000
301.207	130.361	61.000
301.011	130.733	61.000
230.660	319.971	62.000
230.377	320.191	62.000
230.171	319.840	62.000
229.521	319.992	62.000
229.435	319.327	62.000
229.480	319.365	62.000
228.927	318.414	62.000
199.208	370.929	63.000
199.726	370.887	63.000
200.571	370.440	63.000
200.870	370.411	63.000
200.780	370.425	63.000
201.048	369.865	63.000
254.476	37.314	64.000
254.092	37.112	64.000
253.885	36.418	64.000
253.581	36.000	64.000
253.567	35.602	64.000
179.962	212.966	65.000
179.547	213.087	65.000
180.379	213.225	65.000
179.348	213.556	65.000
179.923	213.121	65.000
179.613	212.773	65.000
180.013	212.725	65.000
181.875	299.446	66.000
181.901	299.154	66.000
181.316	298.712	66.000
180.906	298.544	66.000
180.502	298.328	66.000
210.040	355.725	67.000
211.089	355.404	67.000
211.220	355.589	67.000
211.871	355.197	67.000
212.077	355.220	67.000
196.804	428.868	68.000
197.426	428.868	68.000
197.211	429.087	68.000
197.455	428.505	68.000
198.794	429.132	68.000
405.475	262.340	69.000
406.353	262.677	69.000
406.811	263.557	69.000
407.491	263.476	69.000
407.961	263.893	69.000
408.506	264.289	69.000
131.609	326.159	70.000
131.455	326.207	70.000
130.691	325.528	70.000
130.144	325.407	70.000
129.891	325.381	70.000
129.571	325.476	70.000
127.998	172.749	71.000
128.316	172.938	71.000
129.262	173.700	71.000
129.544	173.626	71.000
129.984	174.889	71.000
121.932	185.290	72.000
121.470	184.440	72.000
121.385	184.786	72.000
120.857	184.349	72.000
120.452	183.569	72.000
75.932	224.974	73.000
75.251	223.390	73.000
75.369	224.231	73.000
74.920	224.111	73.000
74.143	223.673	73.000
196.721	295.654	74.000
196.757	295.758	74.000
197.509	295.748	74.000
197.307	295.588	74.000
197.712	296.553	74.000
198.293	296.377	74.000
198.869	296.886	74.000
199.592	296.565	74.000
199.987	297.068	74.000
167.702	323.824	75.000
166.514	323.441	75.000
166.628	323.296	75.000
165.994	322.968	75.000
165.701	322.828	75.000
165.525	322.341	75.000
165.070	322.005	75.000
223.396	459.923	76.000
223.977	459.499	76.000
225.060	460.919	76.000
225.180	461.444	76.000
224.766	461.037	76.000
226.480	460.887	76.000
227.013	461.624	76.000
154.298	329.743	77.000
154.949	329.370	77.000
155.270	329.757	77.000
155.773	330.431	77.000
156.483	330.550	77.000
69.664	90.335	78.000
70.195	90.739	78.000
70.683	90.887	78.000
70.949	90.949	78.000
71.328	92.015	78.000
71.412	91.820	78.000
72.136	92.492	78.000
413.607	251.377	79.000
412.895	251.388	79.000
412.311	251.267	79.000
411.937	251.054	79.000
411.942	250.866	79.000
80.875	68.651	80.000
81.524	68.714	80.000
82.322	69.491	80.000
82.353	69.360	80.000
83.322	69.227	80.000
83.320	69.478	80.000
83.619	69.211	80.000
84.219	69.241	80.000
84.598	69.264	80.000
85.121	69.456	80.000
85.799	69.237	80.000
172.281	240.031	81.000
172.154	240.240	81.000
171.608	239.287	81.000
171.643	239.272	81.000
171.748	239.336	81.000
160.990	308.510	82.000
161.121	308.254	82.000
161.212	308.875	82.000
161.717	309.632	82.000
161.689	309.903	82.000
162.235	309.291	82.000
162.064	309.878	82.000
162.667	309.061	82.000
219.645	376.534	83.000
220.112	378.600	83.000
220.934	378.842	83.000
221.374	378.430	83.000
221.977	378.728	83.000
222.367	378.393	83.000
223.126	378.548	83.000
223.748	378.216	83.000
255.821	37.469	84.000
255.624	37.112	84.000
255.040	37.104	84.000
254.891	36.350	84.000
254.558	35.710	84.000
254.418	35.846	84.000
253.501	35.204	84.000
151.024	275.956	85.000
151.456	275.934	85.000
151.885	276.584	85.000
152.214	277.353	85.000
152.605	277.136	85.000
152.535	277.614	85.000
170.067	434.795	86.000
170.451	435.591	86.000
169.779	434.984	86.000
169.420	435.617	86.000
169.308	436.026	86.000
169.019	436.039	86.000
168.281	436.698	86.000
168.619	436.921	86.000
168.601	437.216	86.000
168.390	437.587	86.000
101.272	100.882	87.000
102.053	101.432	87.000
102.327	101.565	87.000
102.093	101.776	87.000
102.030	102.203	87.000
112.652	173.354	88.000
113.006	174.005	88.000
113.613	174.168	88.000
114.529	174.195	88.000
114.678	174.881	88.000
253.643	466.525	89.000
253.449	466.336	89.000
254.769	467.004	89.000
254.171	466.109	89.000
254.114	467.095	89.000
136.115	165.224	90.000
135.493	164.705	90.000
137.285	164.537	90.000
137.520	164.378	90.000
137.317	164.023	90.000
136.704	164.195	90.000
136.434	164.477	90.000
136.354	163.147	90.000
135.757	163.111	90.000
152.254	443.238	91.000
152.698	443.190	91.000
152.854	443.227	91.000
153.391	442.899	91.000
154.393	442.552	91.000
250.542	67.076	92.000
251.279	67.564	92.000
251.762	68.048	92.000
252.256	67.049	92.000
252.429	67.415	92.000
264.690	67.210	93.000
264.941	66.580	93.000
265.289	66.279	93.000
265.878	66.231	93.000
266.530	65.726	93.000
267.365	66.026	93.000
114.802	301.544	94.000
114.179	301.816	94.000
114.059	301.642	94.000
112.754	301.412	94.000
113.506	300.806	94.000
225.732	309.288	95.000
225.782	308.776	95.000
225.135	308.595	95.000
224.464	308.760	95.000
224.676	307.576	95.000
202.569	380.782	96.000
202.065	380.272	96.000
201.595	380.392	96.000
201.612	379.289	96.000
200.855	379.836	96.000
222.112	410.778	97.000
223.069	410.563	97.000
222.560	410.529	97.000
222.003	409.927	97.000
221.615	410.057	97.000
221.451	409.986	97.000
221.065	410.127	97.000
220.231	410.509	97.000
220.168	410.232	97.000
219.101	410.385	97.000
269.618	419.816	98.000
268.367	419.973	98.000
268.282	419.729	98.000
268.606	420.182	98.000
269.096	419.858	98.000
269.083	420.016	98.000
267.875	420.061	98.000
261.586	494.385	99.000
261.140	494.482	99.000
260.771	495.275	99.000
260.425	495.362	99.000
259.833	495.738	99.000
152.171	56.281	100.000
152.007	56.228	100.000
152.054	56.018	100.000
152.341	56.001	100.000
151.622	55.273	100.000
151.442	55.040	100.000
151.125	54.666	100.000
151.425	54.689	100.000
151.826	54.701	100.000
151.605	54.388	100.000
151.294	54.046	100.000
169.397	382.213	101.000
169.704	382.643	101.000
169.432	382.719	101.000
168.766	383.231	101.000
168.479	383.032	101.000
169.191	383.822	101.000
168.178	384.338	101.000
197.580	42.356	102.000
197.913	42.862	102.000
197.077	42.901	102.000
197.389	43.438	102.000
197.544	44.233	102.000
270.968	45.392	103.000
270.306	45.918	103.000
269.224	45.514	103.000
269.599	45.870	103.000
268.731	45.892	103.000
268.751	45.794	103.000
267.990	46.128	103.000
267.962	46.540	103.000
267.485	46.995	103.000
267.074	47.209	103.000
266.749	47.292	103.000
121.306	61.828	104.000
120.516	62.052	104.000
119.997	62.069	104.000
119.665	61.915	104.000
119.805	61.640	104.000
118.716	62.707	104.000
208.721	264.428	105.000
209.277	264.166	105.000
209.842	264.636	105.000
209.672	263.971	105.000
209.998	264.395	105.000
210.071	264.309	105.000
211.254	264.526	105.000
211.377	264.495	105.000
135.661	315.441	106.000
135.193	315.788	106.000
135.126	315.609	106.000
134.688	314.919	106.000
133.783	315.384	106.000
133.616	315.038	106.000
133.281	315.902	106.000
99.193	325.717	107.000
99.277	325.378	107.000
99.124	324.534	107.000
98.269	324.323	107.000
98.219	324.013	107.000
98.060	323.975	107.000
464.318	452.853	108.000
464.139	452.789	108.000
463.576	452.073	108.000
463.683	451.505	108.000
461.851	452.038	108.000
199.622	298.633	109.000
199.027	298.283	109.000
199.275	297.315	109.000
198.240	297.268	109.000
197.786	297.215	109.000
197.589	296.462	109.000
197.092	296.816	109.000
197.167	295.793	109.000
157.054	335.938	110.000
156.071	336.027	110.000
155.666	335.722	110.000
155.613	335.453	110.000
155.103	335.443	110.000
154.515	335.154	110.000
153.721	335.094	110.000
156.253	194.208	111.000
156.306	194.639	111.000
155.813	194.148	111.000
155.544	195.082	111.000
155.510	194.538	111.000
166.655	321.521	112.000
167.101	321.613	112.000
167.334	322.002	112.000
168.266	322.105	112.000
168.582	322.091	112.000
168.687	323.135	112.000
229.895	358.677	113.000
229.871	358.450	113.000
229.138	358.778	113.000
229.188	358.665	113.000
228.513	358.660	113.000
227.916	359.596	113.000
137.828	360.718	114.000
137.021	360.424	114.000
136.869	360.372	114.000
136.389	360.026	114.000
136.184	359.944	114.000
135.459	359.886	114.000
135.254	359.600	114.000
134.522	359.612	114.000
206.558	501.333	115.000
206.035	501.280	115.000
205.634	500.749	115.000
205.261	500.354	115.000
205.053	500.247	115.000
204.400	500.016	115.000
204.648	499.657	115.000
203.451	499.564	115.000
203.011	499.053	115.000
89.155	222.735	116.000
89.167	222.840	116.000
89.024	223.120	116.000
88.354	223.524	116.000
87.666	223.783	116.000
191.043	282.156	117.000
190.901	282.019	117.000
191.796	281.404	117.000
192.276	281.706	117.000
192.935	282.161	117.000
155.945	442.390	118.000
155.692	442.883	118.000
155.393	442.822	118.000
154.996	443.048	118.000
155.107	443.463	118.000
178.447	234.628	119.000
178.763	235.006	119.000
179.302	235.491	119.000
179.700	235.469	119.000
180.170	235.972	119.000
180.637	236.423	119.000
78.871	248.912	120.000
78.196	249.369	120.000
79.048	249.194	120.000
79.279	250.095	120.000
79.517	250.029	120.000
116.773	191.397	121.000
117.174	191.102	121.000
117.482	192.119	121.000
117.916	192.080	121.000
118.830	192.249	121.000
124.314	377.698	122.000
124.108	377.983	122.000
124.388	377.835	122.000
123.830	377.804	122.000
123.513	377.489	122.000
235.318	493.268	123.000
234.690	493.145	123.000
234.015	493.179	123.000
233.809	492.683	123.000
233.362	492.408	123.000
232.687	492.291	123.000
123.163	60.579	124.000
122.572	60.808	124.000
121.919	60.812	124.000
121.529	60.570	124.000
121.272	60.720	124.000
120.886	60.581	124.000
120.202	60.480	124.000
119.553	60.932	124.000
119.136	60.493	124.000
101.537	293.036	125.000
101.665	294.033	125.000
102.892	293.143	125.000
103.372	293.319	125.000
103.655	293.974	125.000
103.931	294.369	125.000
222.485	492.676	126.000
222.169	492.938	126.000
221.708	492.363	126.000
221.403	492.523	126.000
221.065	492.515	126.000
221.506	492.259	126.000
220.953	492.344	126.000
220.455	491.952	126.000
219.993	492.205	126.000
213.760	351.980	127.000
213.257	352.335	127.000
212.876	352.358	127.000
212.562	352.082	127.000
211.913	352.266	127.000
211.626	352.562	127.000
210.892	352.343	127.000
129.726	176.755	128.000
129.611	175.790	128.000
128.933	176.199	128.000
128.734	175.338	128.000
128.375	174.927	128.000
128.042	174.786	128.000
127.862	174.749	128.000
127.492	173.615	128.000
248.926	407.100	129.000
248.407	406.720	129.000
247.512	406.907	129.000
247.415	406.822	129.000
247.127	407.467	129.000
247.293	407.040	129.000
131.792	96.345	130.000
131.695	97.026	130.000
131.737	97.199	130.000
131.227	97.245	130.000
130.938	98.071	130.000
130.798	98.680	130.000
130.638	98.973	130.000
130.162	98.480	130.000
139.953	257.739	131.000
139.691	257.403	131.000
139.830	257.709	131.000
140.352	257.996	131.000
140.817	258.470	131.000
141.689	258.671	131.000
133.817	315.556	132.000
133.596	316.642	132.000
133.213	316.543	132.000
133.156	316.157	132.000
132.310	316.302	132.000
132.282	316.342	132.000
123.920	357.839	133.000
123.827	357.276	133.000
124.773	356.737	133.000
125.497	357.371	133.000
125.956	357.313	133.000
461.205	366.492	134.000
460.703	367.117	134.000
461.754	367.065	134.000
461.683	367.629	134.000
462.412	367.774	134.000
228.390	401.516	135.000
228.990	401.567	135.000
229.352	401.334	135.000
230.168	402.001	135.000
230.485	401.360	135.000
231.276	401.063	135.000
253.098	313.585	136.000
253.597	313.919	136.000
254.251	314.207	136.000
254.644	314.393	136.000
254.933	315.144	136.000
255.283	315.421	136.000
256.073	315.673	136.000
256.476	316.074	136.000
141.306	327.815	137.000
142.625	327.205	137.000
142.399	327.219	137.000
142.958	327.308	137.000
143.625	327.275	137.000
143.905	327.736	137.000
144.310	328.431	137.000
144.874	328.102	137.000
145.483	328.268	137.000
146.165	328.728	137.000
146.300	329.376	137.000
118.613	380.516	138.000
119.348	381.163	138.000
120.084	381.862	138.000
120.166	381.929	138.000
120.616	381.970	138.000
120.326	382.305	138.000
120.559	382.767	138.000
119.944	383.200	138.000
121.383	383.543	138.000
135.695	491.314	139.000
136.027	490.768	139.000
135.698	490.526	139.000
135.197	489.666	139.000
134.707	489.405	139.000
134.576	489.198	139.000
133.802	488.579	139.000
199.942	293.713	140.000
199.720	294.206	140.000
199.610	294.567	140.000
199.284	295.206	140.000
199.837	295.241	140.000
200.169	295.257	140.000
200.960	295.422	140.000
224.457	419.524	141.000
224.825	419.384	141.000
224.416	420.010	141.000
223.853	420.064	141.000
223.692	419.329	141.000
195.725	491.880	142.000
196.193	491.960	142.000
196.693	492.037	142.000
197.105	491.952	142.000
196.397	492.690	142.000
198.200	483.176	143.000
197.348	482.700	143.000
197.281	482.573	143.000
196.846	482.207	143.000
196.991	482.984	143.000
196.708	481.793	143.000
195.767	481.876	143.000
190.600	284.274	144.000
191.351	284.830	144.000
191.809	284.904	144.000
192.571	284.671	144.000
193.200	284.924	144.000
193.490	285.248	144.000
194.521	285.410	144.000
194.977	285.369	144.000
121.899	46.197	145.000
121.360	46.385	145.000
120.607	46.238	145.000
119.409	47.319	145.000
119.767	48.125	145.000
214.133	264.432	146.000
213.033	264.781	146.000
213.087	264.294	146.000
212.711	264.840	146.000
212.408	265.019	146.000
115.021	287.348	147.000
114.289	286.927	147.000
114.307	286.215	147.000
113.899	286.435	147.000
113.976	286.120	147.000
113.728	287.145	147.000
234.221	316.742	148.000
234.889	317.418	148.000
234.101	317.336	148.000
234.213	317.022	148.000
233.720	316.492	148.000
233.887	316.128	148.000
233.347	316.382	148.000
233.427	316.654	148.000
325.395	134.206	149.000
325.480	134.214	149.000
326.111	133.011	149.000
325.524	133.222	149.000
325.348	132.837	149.000
194.360	453.200	150.000
195.184	454.897	150.000
195.267	454.135	150.000
195.420	454.084	150.000
195.594	454.327	150.000
195.495	454.472	150.000
122.161	19.338	151.000
122.562	19.647	151.000
122.790	19.660	151.000
122.681	19.848	151.000
122.843	20.079	151.000
126.372	350.467	152.000
126.439	350.635	152.000
125.737	349.969	152.000
125.341	349.842	152.000
124.904	349.598	152.000
231.058	401.058	153.000
230.521	400.026	153.000
231.714	400.908	153.000
231.698	401.150	153.000
232.270	400.798	153.000
232.267	401.152	153.000
232.301	401.207	153.000
232.365	400.777	153.000
232.458	400.848	153.000
232.812	400.957	153.000
233.221	400.916	153.000
251.782	469.648	154.000
252.930	469.576	154.000
252.281	469.411	154.000
252.613	469.178	154.000
252.191	469.588	154.000
252.512	469.457	154.000
169.405	325.616	155.000
168.064	326.255	155.000
168.103	326.317	155.000
167.312	325.856	155.000
166.633	326.196	155.000
166.045	325.629	155.000
165.742	325.573	155.000
165.188	325.733	155.000
237.327	392.724	156.000
237.112	392.935	156.000
237.514	392.706	156.000
238.007	392.724	156.000
238.509	392.604	156.000
239.395	392.565	156.000
239.941	392.276	156.000
153.371	334.025	157.000
154.059	334.638	157.000
154.532	334.612	157.000
155.214	335.176	157.000
155.906	335.608	157.000
156.691	335.870	157.000
156.249	335.203	157.000
156.618	335.406	157.000
175.096	370.561	158.000
174.741	371.553	158.000
174.548	372.451	158.000
175.376	372.454	158.000
174.350	372.879	158.000
218.959	500.818	159.000
219.514	501.118	159.000
219.918	501.045	159.000
220.726	501.352	159.000
220.765	501.821	159.000
268.134	66.088	160.000
267.942	66.428	160.000
267.940	66.382	160.000
267.767	66.702	160.000
267.523	67.009	160.000
267.209	67.217	160.000
121.259	41.179	161.000
121.182	41.770	161.000
121.324	42.244	161.000
121.099	41.916	161.000
121.422	42.127	161.000
121.069	41.829	161.000
230.595	358.990	162.000
230.077	359.779	162.000
230.228	359.185	162.000
230.438	359.490	162.000
230.957	358.832	162.000
185.394	301.844	163.000
185.288	301.227	163.000
185.017	300.871	163.000
185.014	300.262	163.000
184.320	300.279	163.000
183.803	299.888	163.000
182.852	299.366	163.000
182.511	299.417	163.000
171.128	184.866	164.000
170.870	185.262	164.000
170.897	185.039	164.000
170.582	185.117	164.000
169.990	185.452	164.000
74.230	88.869	165.000
74.068	89.323	165.000
73.431	88.446	165.000
72.493	88.965	165.000
72.593	88.548	165.000
171.962	201.176	166.000
172.479	201.046	166.000
172.747	200.963	166.000
172.890	200.961	166.000
172.506	200.383	166.000
173.936	200.606	166.000
173.548	201.215	166.000
174.639	200.696	166.000
73.102	80.243	167.000
72.704	80.560	167.000
73.301	80.651	167.000
73.813	81.299	167.000
74.658	80.919	167.000
110.344	111.824	168.000
109.304	111.511	168.000
109.263	111.590	168.000
108.882	111.460	168.000
108.031	111.936	168.000
217.041	396.458	169.000
217.918	397.001	169.000
217.875	396.323	169.000
218.335	396.460	169.000
218.661	396.304	169.000
219.023	396.646	169.000
219.354	396.700	169.000
261.458	292.712	170.000
261.123	292.077	170.000
260.696	291.604	170.000
260.403	291.191	170.000
259.729	291.067	170.000
259.406	290.384	170.000
259.133	290.105	170.000
124.607	352.654	171.000
125.403	353.162	171.000
126.245	353.096	171.000
126.266	353.173	171.000
127.072	353.636	171.000
191.626	377.043	172.000
191.332	377.219	172.000
190.922	376.897	172.000
190.638	377.238	172.000
189.801	376.066	172.000
182.747	320.276	173.000
183.994	320.230	173.000
184.394	320.026	173.000
184.450	319.991	173.000
184.192	319.869	173.000
184.259	320.076	173.000
184.357	320.238	173.000
183.877	319.932	173.000
183.498	320.041	173.000
184.073	320.190	173.000
244.529	412.205	174.000
243.990	412.394	174.000
243.297	412.529	174.000
243.374	411.859	174.000
242.895	411.337	174.000
242.259	411.272	174.000
204.245	295.636	175.000
204.835	295.680	175.000
206.270	295.567	175.000
205.838	296.633	175.000
206.490	296.848	175.000
253.287	146.233	176.000
253.648	147.070	176.000
254.428	147.644	176.000
255.111	147.799	176.000
255.944	147.858	176.000
206.050	406.854	177.000
206.013	406.688	177.000
205.580	406.218	177.000
204.799	405.745	177.000
205.098	406.137	177.000
184.590	188.714	178.000
185.326	188.785	178.000
186.081	188.962	178.000
186.818	188.836	178.000
186.951	189.556	178.000
206.793	288.236	179.000
207.410	288.724	179.000
207.422	288.857	179.000
208.578	289.256	179.000
209.288	289.713	179.000
315.895	91.279	180.000
316.793	91.463	180.000
317.204	91.820	180.000
317.611	91.444	180.000
318.286	91.603	180.000
318.625	91.883	180.000
218.696	389.321	181.000
218.726	388.411	181.000
218.565	388.435	181.000
217.858	388.241	181.000
217.255	388.366	181.000
217.064	387.797	181.000
217.332	390.414	181.000
196.823	157.170	182.000
197.607	157.504	182.000
198.431	157.876	182.000
199.197	157.904	182.000
199.585	158.196	182.000
137.040	267.863	183.000
137.682	267.662	183.000
138.852	267.331	183.000
138.709	266.975	183.000
139.447	266.604	183.000
139.607	267.163	183.000
140.129	266.541	183.000
312.002	127.490	184.000
312.780	127.903	184.000
312.280	127.856	184.000
312.788	128.790	184.000
313.241	128.845	184.000
313.253	129.315	184.000
313.811	129.521	184.000
206.014	413.555	185.000
205.661	413.759	185.000
205.198	413.043	185.000
204.991	413.228	185.000
204.236	413.041	185.000
232.614	155.184	186.000
231.382	155.348	186.000
231.551	154.713	186.000
231.221	154.294	186.000
230.743	154.074	186.000
261.188	440.265	187.000
261.626	440.185	187.000
260.857	439.820	187.000
261.585	440.230	187.000
261.540	439.907	187.000
261.190	440.475	187.000
221.433	398.928	188.000
221.372	399.354	188.000
220.559	399.410	188.000
219.853	399.283	188.000
219.684	399.717	188.000
219.311	400.105	188.000
267.585	366.875	189.000
268.062	367.097	189.000
268.829	367.054	189.000
269.587	367.266	189.000
270.186	367.649	189.000
270.192	367.741	189.000
271.335	367.930	189.000
385.120	187.554	190.000
384.180	187.765	190.000
383.576	188.160	190.000
383.574	188.228	190.000
383.095	188.581	190.000
158.260	339.232	191.000
159.569	339.539	191.000
158.735	340.357	191.000
160.328	340.059	191.000
159.921	340.606	191.000
160.696	341.753	191.000
160.950	340.431	191.000
160.789	342.339	191.000
161.085	341.957	191.000
153.836	492.637	192.000
153.528	492.467	192.000
152.931	491.805	192.000
152.403	492.070	192.000
151.710	491.706	192.000
150.896	491.446	192.000
151.124	490.956	192.000
150.353	490.874	192.000
368.307	193.764	193.000
368.262	194.307	193.000
368.718	194.346	193.000
369.008	194.131	193.000
369.642	193.942	193.000
370.043	193.333	193.000
67.836	315.893	194.000
68.125	315.709	194.000
67.600	315.283	194.000
67.812	314.876	194.000
67.988	314.590	194.000
148.174	365.447	195.000
148.791	366.576	195.000
147.477	366.322	195.000
147.338	366.819	195.000
147.203	367.586	195.000
146.937	367.483	195.000
146.786	367.942	195.000
146.591	368.423	195.000
145.834	368.672	195.000
145.248	369.249	195.000
143.452	466.484	196.000
142.977	466.334	196.000
142.209	466.037	196.000
141.723	466.135	196.000
140.906	466.342	196.000
140.610	466.019	196.000
139.918	466.184	196.000
139.507	465.736	196.000
139.443	466.383	196.000
299.467	355.683	197.000
299.664	355.175	197.000
299.348	354.704	197.000
299.822	353.915	197.000
299.089	354.253	197.000
299.653	353.869	197.000
183.967	392.801	198.000
184.390	392.458	198.000
183.478	391.615	198.000
184.167	390.769	198.000
184.061	390.623	198.000
182.981	390.288	198.000
183.406	389.869	198.000
182.791	389.391	198.000
182.848	388.778	198.000
62.578	435.406	199.000
63.438	435.648	199.000
63.774	435.559	199.000
64.620	435.623	199.000
64.784	435.977	199.000
65.597	436.167	199.000
66.317	436.073	199.000
67.145	436.849	199.000
67.540	436.623	199.000
265.882	249.255	200.000
266.074	249.128	200.000
267.117	249.662	200.000
267.305	249.341	200.000
267.920	249.898	200.000
375.117	248.246	201.000
374.588	249.127	201.000
374.182	249.535	201.000
374.123	250.013	201.000
373.466	249.495	201.000
121.796	450.472	202.000
123.049	449.980	202.000
124.606	450.506	202.000
124.725	450.009	202.000
124.623	449.908	202.000
124.892	450.035	202.000
125.076	449.827	202.000
189.323	476.545	203.000
189.642	476.321	203.000
190.564	476.147	203.000
191.955	476.174	203.000
191.826	476.314	203.000
183.720	176.849	204.000
183.150	176.561	204.000
182.453	176.623	204.000
182.314	177.430	204.000
181.360	176.950	204.000
181.126	176.925	204.000
180.857	176.732	204.000
211.085	489.008	205.000
211.314	488.373	205.000
211.863	488.269	205.000
212.473	487.673	205.000
212.423	487.197	205.000
256.691	175.273	206.000
255.658	173.995	206.000
256.002	174.089	206.000
256.077	173.598	206.000
255.734	173.356	206.000
124.951	253.530	207.000
125.671	253.645	207.000
126.011	254.043	207.000
126.515	253.342	207.000
127.633	252.796	207.000
188.813	254.555	208.000
188.668	254.803	208.000
188.767	255.035	208.000
189.490	255.363	208.000
189.246	255.177	208.000
212.195	453.118	209.000
211.738	453.349	209.000
211.920	453.536	209.000
212.183	453.438	209.000
212.337	453.525	209.000
395.197	208.692	210.000
394.560	208.250	210.000
393.793	208.521	210.000
393.242	208.358	210.000
392.571	209.036	210.000
392.170	209.272	210.000
141.645	484.037	211.000
141.983	484.669	211.000
142.542	485.003	211.000
143.006	485.583	211.000
143.922	485.927	211.000
375.142	242.440	212.000
373.544	242.548	212.000
374.480	242.603	212.000
373.733	243.305	212.000
372.935	242.859	212.000
372.436	242.979	212.000
371.813	242.839	212.000
209.825	398.734	213.000
209.111	399.083	213.000
208.794	398.983	213.000
208.317	399.099	213.000
207.810	399.297	213.000
218.047	132.708	214.000
218.489	133.130	214.000
219.109	133.115	214.000
220.026	133.273	214.000
220.584	133.544	214.000
92.803	200.715	215.000
92.576	200.906	215.000
92.271	201.053	215.000
90.769	200.440	215.000
90.707	200.674	215.000
90.347	200.609	215.000
235.108	135.937	216.000
235.879	136.126	216.000
235.754	136.230	216.000
235.050	136.051	216.000
233.985	136.124	216.000
233.722	135.490	216.000
375.899	199.587	217.000
375.723	200.164	217.000
374.882	200.360	217.000
374.890	200.498	217.000
374.798	200.589	217.000
213.057	220.834	218.000
213.266	220.202	218.000
214.251	220.079	218.000
215.046	220.202	218.000
214.316	220.442	218.000
214.780	220.834	218.000
215.344	221.122	218.000
190.618	495.875	219.000
191.020	495.943	219.000
190.346	495.964	219.000
189.743	496.052	219.000
188.750	495.892	219.000
188.389	496.126	219.000
187.816	496.467	219.000
213.505	484.675	220.000
213.485	484.413	220.000
212.921	484.109	220.000
211.514	483.556	220.000
211.071	484.157	220.000
185.145	284.034	221.000
185.122	284.706	221.000
185.316	284.959	221.000
185.641	285.579	221.000
184.565	285.618	221.000
183.893	286.027	221.000
184.359	286.330	221.000
184.848	287.473	221.000
222.608	435.316	222.000
222.799	435.808	222.000
222.658	435.863	222.000
222.737	436.957	222.000
222.357	437.190	222.000
151.748	497.599	223.000
152.350	497.327	223.000
151.582	497.169	223.000
150.889	497.304	223.000
150.386	496.800	223.000
149.104	497.069	223.000
173.601	43.560	224.000
174.146	44.142	224.000
174.658	45.006	224.000
175.391	45.117	224.000
175.655	45.344	224.000
142.161	258.649	225.000
140.280	258.585	225.000
140.888	258.647	225.000
140.461	258.379	225.000
140.035	258.308	225.000
140.818	258.700	225.000
211.848	490.198	226.000
212.505	490.401	226.000
212.973	490.276	226.000
213.263	490.074	226.000
214.345	489.365	226.000
214.327	489.470	226.000
287.266	136.599	227.000
286.524	136.434	227.000
286.457	135.941	227.000
286.120	135.591	227.000
285.426	135.922	227.000
284.845	136.114	227.000
284.328	135.573	227.000
283.989	135.415	227.000
283.769	134.784	227.000
216.946	277.812	228.000
216.277	277.638	228.000
215.947	277.856	228.000
216.038	277.430	228.000
215.823	277.529	228.000
215.381	277.792	228.000
215.265	277.753	228.000
95.711	295.128	229.000
95.789	294.561	229.000
96.165	294.335	229.000
96.582	293.777	229.000
96.572	292.611	229.000
97.269	292.447	229.000
97.295	291.961	229.000
98.036	291.800	229.000
98.598	291.820	229.000
98.786	291.498	229.000
98.899	291.661	229.000
179.836	418.075	230.000
179.119	418.717	230.000
178.585	419.032	230.000
178.966	418.676	230.000
178.061	418.180	230.000
178.540	417.625	230.000
178.445	417.922	230.000
359.317	171.883	231.000
358.588	171.827	231.000
357.901	172.004	231.000
357.129	172.140	231.000
357.315	172.123	231.000
62.022	243.608	232.000
62.150	244.289	232.000
62.679	244.510	232.000
62.870	244.915	232.000
63.074	245.225	232.000
63.638	245.828	232.000
63.976	246.112	232.000
223.107	416.422	233.000
223.380	416.304	233.000
223.810	416.289	233.000
224.516	415.377	233.000
225.506	414.760	233.000
226.090	414.700	233.000
225.560	414.004	233.000
225.808	414.452	233.000
76.502	440.193	234.000
76.899	439.967	234.000
77.354	439.763	234.000
77.260	440.842	234.000
77.637	440.659	234.000
78.355	440.624	234.000
359.243	166.861	235.000
358.751	167.103	235.000
358.321	167.302	235.000
358.101	167.986	235.000
357.628	168.112	235.000
357.128	168.285	235.000
263.246	423.056	236.000
263.208	422.064	236.000
262.151	422.942	236.000
261.741	421.782	236.000
261.514	421.713	236.000
261.193	421.051	236.000
260.838	420.917	236.000
259.939	421.392	236.000
87.857	313.064	237.000
87.969	313.294	237.000
87.045	313.098	237.000
86.384	313.326	237.000
85.444	313.889	237.000
338.137	15.047	238.000
337.554	14.717	238.000
336.621	14.506	238.000
336.530	14.913	238.000
336.820	15.377	238.000
321.134	94.207	239.000
320.797	93.935	239.000
319.975	93.588	239.000
319.864	93.470	239.000
319.548	93.373	239.000
319.281	92.700	239.000
318.628	93.083	239.000
318.291	92.981	239.000
318.148	93.096	239.000
277.074	121.925	240.000
276.626	122.357	240.000
276.027	122.108	240.000
275.263	122.207	240.000
274.529	122.457	240.000
273.932	122.521	240.000
273.580	122.572	240.000
273.030	122.449	240.000
272.588	122.234	240.000
272.447	121.867	240.000
255.370	173.999	241.000
256.173	174.494	241.000
256.828	174.582	241.000
257.596	174.654	241.000
258.339	175.100	241.000
258.698	175.342	241.000
259.633	175.531	241.000
148.667	501.877	242.000
148.986	502.694	242.000
149.250	502.635	242.000
150.029	502.571	242.000
150.989	502.615	242.000
152.094	502.476	242.000
152.026	502.260	242.000
296.543	84.771	243.000
296.437	84.122	243.000
296.239	83.992	243.000
295.488	84.056	243.000
294.485	83.463	243.000
206.841	497.178	244.000
206.624	497.497	244.000
206.146	497.775	244.000
205.754	497.692	244.000
205.143	498.824	244.000
131.960	231.697	245.000
131.746	232.042	245.000
131.089	231.983	245.000
130.467	232.590	245.000
130.293	232.634	245.000
130.031	233.231	245.000
254.530	86.835	246.000
254.602	86.967	246.000
255.891	87.561	246.000
255.694	87.252	246.000
256.654	87.779	246.000
257.656	87.687	246.000
375.732	242.481	247.000
375.524	242.491	247.000
374.866	242.294	247.000
373.853	242.335	247.000
373.658	242.068	247.000
373.150	241.984	247.000
183.244	390.805	248.000
183.462	390.996	248.000
184.034	391.147	248.000
184.530	391.844	248.000
184.982	393.027	248.000
185.185	393.228	248.000
186.159	394.169	248.000
186.602	393.542	248.000
193.279	418.683	249.000
193.665	418.958	249.000
194.430	418.828	249.000
195.135	419.082	249.000
196.345	419.051	249.000
316.897	109.565	250.000
316.169	110.376	250.000
315.942	109.876	250.000
315.710	110.214	250.000
315.511	109.798	250.000
225.448	284.068	251.000
225.169	284.580	251.000
225.020	284.840	251.000
225.339	285.043	251.000
225.056	284.702	251.000
244.922	419.252	252.000
244.315	419.443	252.000
243.843	419.233	252.000
242.846	419.404	252.000
242.830	418.908	252.000
242.596	418.625	252.000
241.596	418.548	252.000
137.441	265.090	253.000
138.088	265.050	253.000
138.809	265.329	253.000
139.651	265.183	253.000
140.160	265.057	253.000
150.745	350.454	254.000
150.886	350.272	254.000
150.648	350.280	254.000
150.286	350.015	254.000
149.331	350.781	254.000
376.768	267.371	255.000
377.136	266.822	255.000
378.034	266.852	255.000
378.256	266.888	255.000
378.603	266.993	255.000
378.581	266.833	255.000
379.301	266.703	255.000
154.348	494.913	256.000
153.839	494.775	256.000
152.508	493.915	256.000
152.294	494.217	256.000
152.159	494.177	256.000
151.895	494.083	256.000
152.092	494.078	256.000
153.488	494.344	256.000
153.705	494.700	256.000
154.384	495.068	256.000
215.064	330.420	257.000
215.723	330.264	257.000
216.599	330.286	257.000
217.302	330.173	257.000
217.801	329.923	257.000
219.316	329.307	257.000
219.641	328.891	257.000
240.001	431.309	258.000
240.227	431.394	258.000
241.185	431.334	258.000
242.136	431.732	258.000
242.615	431.677	258.000
242.796	432.427	258.000
243.877	432.185	258.000
411.453	143.503	259.000
411.671	143.306	259.000
410.833	143.424	259.000
410.752	142.457	259.000
410.267	141.810	259.000
410.659	141.142	259.000
139.765	73.092	260.000
139.217	73.109	260.000
139.570	72.896	260.000
140.078	73.611	260.000
140.138	73.497	260.000
91.313	208.687	261.000
90.531	208.282	261.000
90.188	208.794	261.000
89.202	208.239	261.000
88.699	208.383	261.000
297.757	92.213	262.000
297.535	92.693	262.000
297.086	92.699	262.000
296.703	92.262	262.000
296.087	92.351	262.000
295.582	91.751	262.000
294.896	92.051	262.000
213.073	490.581	263.000
213.633	490.242	263.000
213.992	489.943	263.000
214.566	489.426	263.000
214.938	488.989	263.000
215.342	488.896	263.000
215.813	488.239	263.000
29.063	217.597	264.000
29.088	217.343	264.000
28.360	217.805	264.000
28.060	217.667	264.000
27.330	217.513	264.000
55.671	421.726	265.000
56.452	421.389	265.000
57.417	422.273	265.000
57.708	422.786	265.000
58.658	423.006	265.000
