# Supplementary material for: The transpeptidase PBP2 governs initial localization and activity of the major cell-wall synthesis machinery in E. coli
Source: eLife. 2020 Feb 20;9:e50629. doi: 10.7554/eLife.50629 (PMC7089770; doi:10.7554/eLife.50629)
Supplement: Source data 1. [file elife-50629-data1.zip › data/slow/GFP/gfpPBP2_5uMiptg_slow_1.txt]

X Y ID
156.630	151.566	1.000
156.841	151.055	1.000
156.729	150.982	1.000
156.398	151.253	1.000
156.533	151.251	1.000
156.868	150.399	1.000
156.593	150.664	1.000
156.976	150.567	1.000
157.153	150.635	1.000
157.386	150.475	1.000
157.688	150.351	1.000
289.602	157.937	2.000
289.600	158.528	2.000
289.715	158.464	2.000
289.642	158.145	2.000
289.941	158.729	2.000
263.106	287.087	3.000
262.497	288.431	3.000
262.055	288.685	3.000
261.287	289.090	3.000
260.319	289.319	3.000
259.849	289.360	3.000
193.257	333.776	4.000
192.336	334.471	4.000
192.538	334.734	4.000
191.640	335.585	4.000
191.414	335.933	4.000
190.849	336.427	4.000
190.568	336.848	4.000
190.509	337.801	4.000
223.569	407.348	5.000
223.119	407.232	5.000
223.664	407.653	5.000
223.777	407.467	5.000
224.201	407.394	5.000
224.853	407.196	5.000
237.628	433.878	6.000
237.873	433.304	6.000
237.920	433.788	6.000
238.108	432.977	6.000
238.082	433.129	6.000
238.421	432.824	6.000
238.554	432.638	6.000
238.865	432.340	6.000
268.030	447.079	7.000
268.586	446.708	7.000
268.395	445.785	7.000
268.359	445.704	7.000
268.178	445.608	7.000
267.967	445.208	7.000
248.577	480.347	8.000
248.629	479.314	8.000
247.818	478.957	8.000
247.927	478.725	8.000
247.207	478.236	8.000
265.643	501.005	9.000
265.737	501.110	9.000
265.381	501.051	9.000
264.705	500.717	9.000
265.390	504.163	9.000
265.372	503.998	9.000
279.609	69.171	10.000
280.054	68.495	10.000
279.817	68.562	10.000
279.278	68.668	10.000
279.020	68.827	10.000
152.831	403.784	11.000
152.310	403.476	11.000
151.907	404.453	11.000
151.158	405.231	11.000
150.493	405.767	11.000
276.772	486.578	12.000
276.274	486.746	12.000
275.956	487.719	12.000
276.607	487.212	12.000
277.380	487.660	12.000
276.987	487.431	12.000
265.035	147.260	13.000
264.638	147.619	13.000
264.722	146.762	13.000
264.144	147.040	13.000
263.947	146.858	13.000
264.206	147.086	13.000
309.719	233.269	14.000
310.204	233.627	14.000
310.412	233.922	14.000
310.828	233.924	14.000
311.382	234.162	14.000
311.236	234.282	14.000
311.808	234.531	14.000
311.711	234.758	14.000
312.460	234.685	14.000
456.620	232.883	15.000
457.023	232.925	15.000
457.398	232.986	15.000
458.018	232.856	15.000
458.293	232.707	15.000
458.212	232.665	15.000
458.577	232.548	15.000
459.358	232.860	15.000
459.076	232.432	15.000
253.153	281.714	16.000
253.150	281.831	16.000
253.040	281.371	16.000
253.356	281.413	16.000
253.425	281.442	16.000
253.343	281.282	16.000
253.627	281.727	16.000
253.335	282.055	16.000
290.676	294.391	17.000
290.600	293.486	17.000
290.534	293.331	17.000
290.291	293.060	17.000
290.275	292.675	17.000
278.452	391.606	18.000
278.148	392.876	18.000
277.544	392.617	18.000
278.130	392.697	18.000
278.017	393.171	18.000
278.400	393.570	18.000
259.533	437.866	19.000
259.663	438.413	19.000
260.059	439.269	19.000
260.556	439.451	19.000
261.165	440.220	19.000
183.947	460.244	20.000
183.626	460.789	20.000
184.189	461.126	20.000
184.810	461.697	20.000
185.317	461.776	20.000
203.022	478.906	21.000
203.114	478.329	21.000
202.713	477.961	21.000
202.246	478.277	21.000
201.829	477.967	21.000
201.248	477.779	21.000
326.046	77.034	22.000
326.056	77.370	22.000
325.986	77.507	22.000
326.123	77.369	22.000
326.192	77.436	22.000
162.099	143.586	23.000
161.767	143.655	23.000
160.890	143.771	23.000
160.664	143.940	23.000
159.975	144.773	23.000
307.311	161.966	24.000
307.564	162.616	24.000
308.318	162.730	24.000
308.352	163.166	24.000
308.142	163.535	24.000
309.339	163.890	24.000
309.369	163.768	24.000
309.334	163.796	24.000
309.091	163.820	24.000
307.837	163.173	24.000
309.128	164.233	24.000
173.289	186.413	25.000
173.917	186.742	25.000
174.618	186.422	25.000
174.558	186.064	25.000
174.926	185.416	25.000
270.915	190.196	26.000
270.813	190.498	26.000
271.198	190.610	26.000
271.759	190.932	26.000
271.969	191.316	26.000
272.167	191.650	26.000
147.680	390.109	27.000
147.703	390.260	27.000
148.160	390.042	27.000
148.268	390.783	27.000
148.899	390.441	27.000
288.485	397.058	28.000
288.296	396.707	28.000
288.677	396.221	28.000
288.352	395.752	28.000
288.929	395.417	28.000
288.614	395.288	28.000
288.557	394.716	28.000
288.045	393.904	28.000
288.145	392.499	28.000
247.348	409.375	29.000
246.554	409.294	29.000
246.062	409.377	29.000
245.708	409.559	29.000
245.299	409.827	29.000
302.569	38.809	30.000
302.148	39.171	30.000
301.518	39.214	30.000
301.115	39.422	30.000
300.790	40.084	30.000
300.195	40.745	30.000
299.947	40.591	30.000
220.864	65.071	31.000
220.833	64.937	31.000
220.529	64.941	31.000
220.281	64.559	31.000
219.986	64.459	31.000
219.381	64.470	31.000
218.764	64.242	31.000
218.252	64.005	31.000
275.114	94.671	32.000
274.901	93.642	32.000
274.810	93.137	32.000
274.084	91.601	32.000
273.967	91.555	32.000
273.886	91.199	32.000
273.725	90.665	32.000
273.686	90.143	32.000
273.392	89.818	32.000
273.444	88.631	32.000
274.225	87.894	32.000
179.090	123.520	33.000
178.903	123.389	33.000
178.216	123.834	33.000
177.759	124.192	33.000
177.182	124.032	33.000
303.737	310.800	34.000
303.119	310.667	34.000
302.630	309.976	34.000
302.113	310.021	34.000
301.415	309.535	34.000
300.988	309.442	34.000
300.500	309.261	34.000
299.776	309.195	34.000
415.925	384.957	35.000
415.550	384.945	35.000
415.277	385.211	35.000
414.622	385.143	35.000
414.187	385.305	35.000
414.085	385.669	35.000
413.331	385.726	35.000
412.758	386.380	35.000
186.604	450.400	36.000
186.856	450.638	36.000
187.170	451.213	36.000
187.730	451.359	36.000
188.505	451.432	36.000
188.594	451.874	36.000
189.020	452.093	36.000
189.610	452.245	36.000
189.946	452.380	36.000
190.360	452.576	36.000
494.360	66.063	37.000
494.875	65.328	37.000
495.313	65.366	37.000
496.029	65.300	37.000
496.544	64.898	37.000
497.094	65.188	37.000
327.493	145.203	38.000
327.017	145.177	38.000
326.761	144.945	38.000
326.723	144.555	38.000
326.434	144.581	38.000
325.639	143.945	38.000
325.320	143.714	38.000
325.013	143.583	38.000
324.563	143.240	38.000
323.842	142.806	38.000
323.221	142.326	38.000
471.547	344.430	39.000
471.646	344.513	39.000
471.044	344.273	39.000
470.802	344.372	39.000
470.610	344.396	39.000
210.215	441.864	40.000
209.921	441.582	40.000
209.505	441.873	40.000
208.846	441.783	40.000
208.151	442.108	40.000
207.875	442.068	40.000
207.364	442.074	40.000
207.407	441.970	40.000
206.692	441.926	40.000
452.808	67.466	41.000
452.956	67.842	41.000
454.094	68.095	41.000
454.232	68.967	41.000
455.019	69.123	41.000
455.665	69.401	41.000
456.307	69.953	41.000
457.388	70.427	41.000
457.435	70.781	41.000
458.253	71.532	41.000
282.359	410.750	42.000
282.127	409.796	42.000
282.312	409.442	42.000
281.928	409.048	42.000
281.798	408.999	42.000
281.883	408.569	42.000
281.696	408.211	42.000
281.534	408.178	42.000
459.759	431.228	43.000
459.946	431.406	43.000
459.302	431.778	43.000
458.681	431.604	43.000
458.542	431.644	43.000
224.030	496.963	44.000
223.674	496.727	44.000
223.662	496.297	44.000
222.974	496.342	44.000
222.426	495.840	44.000
222.142	495.167	44.000
221.560	494.931	44.000
423.255	11.894	45.000
424.107	12.115	45.000
424.318	12.473	45.000
424.802	12.180	45.000
424.944	12.982	45.000
316.348	257.794	46.000
316.242	258.018	46.000
316.593	258.690	46.000
316.583	259.226	46.000
316.517	259.703	46.000
20.210	285.151	47.000
19.960	285.646	47.000
19.991	285.513	47.000
20.388	285.513	47.000
20.283	285.645	47.000
20.158	285.864	47.000
260.456	46.988	48.000
260.447	46.545	48.000
260.975	46.449	48.000
261.394	46.221	48.000
261.555	46.105	48.000
479.952	435.706	49.000
479.185	434.781	49.000
478.353	434.793	49.000
477.841	434.877	49.000
477.331	434.169	49.000
476.638	433.963	49.000
476.256	433.495	49.000
475.916	432.978	49.000
474.983	432.797	49.000
428.679	105.285	50.000
428.958	105.851	50.000
428.976	105.125	50.000
428.509	104.827	50.000
428.629	104.927	50.000
428.504	103.982	50.000
428.070	103.112	50.000
427.457	102.911	50.000
428.259	102.747	50.000
294.363	113.022	51.000
294.038	113.194	51.000
294.317	113.166	51.000
294.758	114.110	51.000
294.303	114.211	51.000
294.121	114.898	51.000
294.286	115.196	51.000
293.996	116.018	51.000
223.394	122.996	52.000
223.466	122.227	52.000
223.406	121.677	52.000
223.470	121.166	52.000
223.788	120.405	52.000
168.046	369.508	53.000
168.295	370.150	53.000
168.660	370.139	53.000
168.624	370.846	53.000
167.813	370.371	53.000
167.771	370.448	53.000
167.584	370.391	53.000
167.444	370.006	53.000
167.817	370.980	53.000
168.249	371.229	53.000
168.469	371.714	53.000
247.858	432.406	54.000
247.456	432.393	54.000
247.453	432.860	54.000
247.133	433.142	54.000
246.841	433.265	54.000
246.873	433.458	54.000
190.213	396.973	55.000
190.076	397.696	55.000
189.823	396.287	55.000
189.346	396.692	55.000
189.828	395.779	55.000
189.015	395.440	55.000
188.441	395.186	55.000
188.054	395.575	55.000
411.773	386.665	56.000
411.267	386.923	56.000
410.458	387.510	56.000
410.111	387.042	56.000
409.820	387.305	56.000
409.384	387.134	56.000
252.649	417.960	57.000
254.318	418.875	57.000
252.866	418.254	57.000
252.851	418.548	57.000
252.525	418.483	57.000
252.092	418.701	57.000
251.610	418.472	57.000
251.369	418.988	57.000
250.797	418.801	57.000
250.692	418.509	57.000
250.148	418.296	57.000
440.445	63.847	58.000
440.446	63.617	58.000
440.610	63.518	58.000
440.504	63.354	58.000
440.506	63.261	58.000
308.923	164.003	59.000
309.059	164.164	59.000
308.803	164.392	59.000
308.887	163.967	59.000
309.171	164.004	59.000
309.063	163.801	59.000
309.077	163.978	59.000
309.411	163.987	59.000
309.125	163.959	59.000
490.600	463.697	60.000
490.616	463.511	60.000
490.633	463.271	60.000
490.150	462.879	60.000
490.535	462.298	60.000
490.113	461.988	60.000
344.208	31.357	61.000
344.856	31.463	61.000
345.280	31.619	61.000
345.702	31.494	61.000
346.301	31.677	61.000
346.808	31.553	61.000
347.603	31.700	61.000
302.310	335.026	62.000
302.474	335.259	62.000
302.566	335.372	62.000
303.118	335.621	62.000
303.414	336.122	62.000
303.624	336.184	62.000
304.075	336.326	62.000
304.352	336.425	62.000
316.192	255.136	63.000
316.439	256.135	63.000
316.474	255.639	63.000
316.598	256.818	63.000
316.767	257.234	63.000
316.322	258.056	63.000
464.407	477.862	64.000
464.401	477.222	64.000
463.976	476.666	64.000
463.373	475.942	64.000
463.127	475.226	64.000
188.078	265.855	65.000
187.762	265.545	65.000
187.447	264.956	65.000
186.971	264.259	65.000
186.613	263.723	65.000
186.563	263.398	65.000
271.727	305.669	66.000
271.819	305.642	66.000
271.982	306.684	66.000
271.823	305.933	66.000
272.147	306.495	66.000
272.194	306.366	66.000
394.536	366.034	67.000
393.828	365.724	67.000
393.755	365.556	67.000
394.087	365.513	67.000
393.871	365.826	67.000
393.922	365.995	67.000
347.210	37.999	68.000
347.987	38.892	68.000
348.556	38.696	68.000
349.090	38.411	68.000
349.495	38.985	68.000
350.199	39.170	68.000
350.951	39.344	68.000
351.090	39.752	68.000
351.433	39.745	68.000
213.154	398.502	69.000
213.232	397.727	69.000
212.895	397.474	69.000
212.110	397.387	69.000
211.755	397.194	69.000
211.293	396.927	69.000
211.110	396.735	69.000
210.720	396.556	69.000
210.383	396.457	69.000
392.174	84.651	70.000
392.148	84.243	70.000
391.907	84.393	70.000
391.744	83.733	70.000
391.563	83.142	70.000
391.398	83.466	70.000
391.726	83.161	70.000
392.880	82.584	70.000
161.724	146.489	71.000
161.349	146.631	71.000
161.336	147.182	71.000
160.733	146.953	71.000
160.800	147.363	71.000
229.246	118.716	72.000
229.270	118.422	72.000
229.277	117.867	72.000
229.124	118.407	72.000
229.555	117.670	72.000
210.099	397.798	73.000
209.440	397.875	73.000
209.267	397.374	73.000
208.472	397.564	73.000
205.916	397.374	73.000
418.298	228.227	74.000
418.310	228.238	74.000
418.248	228.236	74.000
418.344	227.901	74.000
418.502	228.247	74.000
272.172	374.434	75.000
272.722	374.664	75.000
273.049	375.218	75.000
273.266	375.108	75.000
273.916	375.602	75.000
274.429	376.082	75.000
493.840	374.716	76.000
493.350	375.171	76.000
493.807	375.279	76.000
493.712	375.290	76.000
494.044	375.452	76.000
252.455	381.690	77.000
252.599	381.402	77.000
252.599	381.156	77.000
252.944	380.444	77.000
252.923	379.850	77.000
252.938	379.789	77.000
252.879	379.349	77.000
252.954	378.654	77.000
252.880	377.875	77.000
252.892	377.531	77.000
222.126	236.439	78.000
222.157	236.969	78.000
222.215	237.429	78.000
222.381	237.605	78.000
222.246	237.992	78.000
221.795	238.916	78.000
221.712	238.712	78.000
221.352	239.114	78.000
221.107	239.296	78.000
321.794	288.785	79.000
321.282	288.291	79.000
321.092	288.342	79.000
320.646	288.137	79.000
320.285	287.559	79.000
320.097	287.047	79.000
111.258	83.959	80.000
110.588	83.732	80.000
109.736	83.647	80.000
109.114	83.599	80.000
108.390	83.340	80.000
102.832	101.331	81.000
102.207	101.496	81.000
101.593	101.202	81.000
100.984	101.175	81.000
100.747	101.218	81.000
99.625	101.180	81.000
99.357	101.104	81.000
255.087	143.247	82.000
255.242	143.191	82.000
255.099	143.155	82.000
255.505	142.911	82.000
255.936	142.478	82.000
256.222	141.823	82.000
256.751	141.282	82.000
257.277	141.090	82.000
250.016	192.488	83.000
250.356	191.484	83.000
250.122	191.391	83.000
250.219	191.394	83.000
250.039	190.765	83.000
250.259	190.071	83.000
249.816	189.300	83.000
250.034	188.893	83.000
249.896	188.657	83.000
161.108	202.914	84.000
161.311	203.273	84.000
161.760	203.079	84.000
162.481	202.826	84.000
163.267	202.551	84.000
163.047	202.434	84.000
207.599	230.444	85.000
207.357	230.318	85.000
207.402	230.316	85.000
207.246	230.639	85.000
207.546	230.697	85.000
206.561	231.038	85.000
289.113	354.826	86.000
289.083	355.532	86.000
288.197	355.421	86.000
287.382	355.770	86.000
286.979	355.989	86.000
286.186	356.088	86.000
285.798	355.918	86.000
285.992	356.382	86.000
285.870	356.310	86.000
285.750	355.870	86.000
285.380	356.486	86.000
143.364	459.615	87.000
142.434	459.759	87.000
141.996	459.803	87.000
141.478	460.104	87.000
140.841	459.966	87.000
140.150	459.894	87.000
194.936	464.409	88.000
195.128	464.704	88.000
195.636	465.176	88.000
196.016	465.519	88.000
196.387	465.866	88.000
196.744	466.138	88.000
197.205	466.213	88.000
197.533	466.707	88.000
57.917	497.216	89.000
58.407	497.476	89.000
58.653	496.764	89.000
59.040	496.587	89.000
59.947	496.231	89.000
60.230	496.070	89.000
92.680	155.488	90.000
92.538	154.475	90.000
92.393	154.019	90.000
92.497	153.534	90.000
92.735	152.760	90.000
92.593	152.365	90.000
378.079	271.703	91.000
377.063	272.026	91.000
377.051	271.452	91.000
376.690	272.404	91.000
376.235	272.061	91.000
375.711	272.516	91.000
270.681	417.191	92.000
271.024	417.436	92.000
271.257	417.790	92.000
271.078	418.715	92.000
271.800	418.584	92.000
272.593	418.675	92.000
272.010	418.847	92.000
272.406	418.214	92.000
272.145	419.410	92.000
259.345	16.729	93.000
258.825	16.811	93.000
258.665	16.637	93.000
258.258	16.379	93.000
257.333	15.833	93.000
257.266	16.311	93.000
256.730	16.143	93.000
295.312	84.789	94.000
295.628	84.327	94.000
295.776	84.144	94.000
295.898	83.568	94.000
296.113	83.247	94.000
296.534	82.756	94.000
296.590	82.068	94.000
215.978	141.140	95.000
216.687	140.953	95.000
216.999	140.478	95.000
217.392	140.264	95.000
217.952	139.664	95.000
218.322	139.065	95.000
115.781	461.347	96.000
114.900	461.766	96.000
114.604	461.744	96.000
114.030	461.866	96.000
113.287	462.017	96.000
79.884	108.869	97.000
79.978	109.957	97.000
80.606	110.049	97.000
80.857	110.781	97.000
81.518	111.547	97.000
81.655	112.043	97.000
358.349	282.251	98.000
357.765	281.128	98.000
357.799	281.386	98.000
357.329	281.060	98.000
356.607	280.926	98.000
356.214	280.532	98.000
346.113	351.636	99.000
346.164	350.904	99.000
346.216	350.571	99.000
346.071	350.209	99.000
345.732	349.463	99.000
345.519	348.677	99.000
344.807	348.539	99.000
345.232	347.903	99.000
345.485	347.139	99.000
222.682	95.609	100.000
222.063	95.645	100.000
221.818	96.009	100.000
221.723	95.880	100.000
221.126	96.165	100.000
220.456	96.664	100.000
220.170	96.735	100.000
219.617	96.829	100.000
277.755	102.239	101.000
277.294	102.091	101.000
277.536	102.019	101.000
276.948	101.569	101.000
276.312	101.601	101.000
264.863	225.877	102.000
264.230	226.430	102.000
263.908	226.690	102.000
263.808	226.924	102.000
263.305	227.530	102.000
355.029	190.518	103.000
354.780	190.229	103.000
354.895	190.320	103.000
354.725	190.435	103.000
355.049	190.802	103.000
441.552	466.163	104.000
441.909	466.178	104.000
442.459	466.217	104.000
443.576	466.278	104.000
444.047	466.232	104.000
272.382	259.514	105.000
271.677	259.901	105.000
271.649	260.520	105.000
271.128	260.969	105.000
270.794	261.523	105.000
270.846	261.878	105.000
270.491	262.527	105.000
379.400	151.981	106.000
379.830	151.673	106.000
379.764	152.344	106.000
380.403	152.642	106.000
380.690	152.702	106.000
381.399	152.825	106.000
255.334	16.170	107.000
254.779	15.982	107.000
254.382	16.004	107.000
253.821	16.172	107.000
253.140	16.534	107.000
253.122	16.690	107.000
252.741	17.088	107.000
252.616	17.404	107.000
222.965	141.181	108.000
222.647	141.602	108.000
221.815	141.603	108.000
221.690	142.072	108.000
221.072	142.003	108.000
220.598	142.196	108.000
327.722	407.358	109.000
327.075	407.318	109.000
326.720	407.730	109.000
326.089	408.032	109.000
325.396	408.188	109.000
325.107	408.271	109.000
325.035	408.415	109.000
324.558	408.480	109.000
324.407	408.810	109.000
324.610	408.663	109.000
265.449	215.101	110.000
265.046	215.093	110.000
264.588	214.444	110.000
265.285	214.983	110.000
265.442	215.101	110.000
354.517	488.354	111.000
353.331	488.489	111.000
353.761	488.411	111.000
353.693	488.321	111.000
354.092	488.245	111.000
444.985	71.110	112.000
445.395	71.369	112.000
446.311	71.403	112.000
446.769	71.419	112.000
447.080	71.720	112.000
448.518	71.810	112.000
448.591	72.230	112.000
449.543	72.657	112.000
183.528	465.626	113.000
183.539	465.105	113.000
183.677	464.167	113.000
184.419	464.790	113.000
185.076	464.391	113.000
357.740	119.730	114.000
358.037	119.387	114.000
357.376	118.690	114.000
357.441	118.445	114.000
358.047	117.659	114.000
357.733	117.048	114.000
280.077	90.862	115.000
281.372	90.807	115.000
280.450	90.732	115.000
280.326	89.324	115.000
279.290	88.627	115.000
263.147	155.448	116.000
262.238	154.378	116.000
261.532	153.890	116.000
262.271	153.158	116.000
262.032	152.757	116.000
261.584	152.648	116.000
261.651	151.807	116.000
234.937	88.065	117.000
234.491	87.459	117.000
234.163	87.837	117.000
234.087	88.088	117.000
233.591	88.506	117.000
355.677	489.026	118.000
355.356	488.709	118.000
354.567	489.006	118.000
353.790	488.951	118.000
353.226	489.196	118.000
352.560	489.282	118.000
352.145	489.649	118.000
351.028	489.929	118.000
351.503	490.251	118.000
327.556	477.948	119.000
327.468	477.550	119.000
327.714	477.438	119.000
328.259	477.481	119.000
328.557	476.897	119.000
328.544	476.394	119.000
96.312	469.646	120.000
96.211	469.530	120.000
96.189	470.211	120.000
95.779	471.236	120.000
95.572	471.775	120.000
95.396	472.659	120.000
95.367	473.237	120.000
95.481	473.582	120.000
139.580	473.676	121.000
139.380	474.326	121.000
138.934	474.437	121.000
138.753	474.512	121.000
138.558	474.786	121.000
138.504	474.999	121.000
216.123	78.792	122.000
216.644	79.773	122.000
216.028	80.300	122.000
215.579	81.316	122.000
215.782	81.162	122.000
215.642	81.498	122.000
215.679	81.593	122.000
281.987	77.636	123.000
282.130	78.305	123.000
281.917	78.812	123.000
281.731	79.159	123.000
281.523	79.673	123.000
213.037	120.448	124.000
212.291	119.980	124.000
211.581	119.679	124.000
211.159	119.064	124.000
211.592	118.261	124.000
210.984	117.923	124.000
210.573	117.145	124.000
210.510	116.877	124.000
210.293	116.085	124.000
210.285	115.704	124.000
172.131	221.856	125.000
171.396	221.948	125.000
170.671	221.532	125.000
171.107	221.922	125.000
171.470	221.941	125.000
438.097	44.837	126.000
437.564	44.749	126.000
437.158	44.728	126.000
436.736	44.639	126.000
436.563	44.349	126.000
435.613	44.503	126.000
363.139	73.317	127.000
362.546	72.905	127.000
362.148	72.475	127.000
361.848	72.063	127.000
361.249	72.089	127.000
360.595	71.879	127.000
168.630	212.472	128.000
168.144	212.164	128.000
167.556	212.562	128.000
166.582	212.769	128.000
166.866	212.632	128.000
166.564	212.789	128.000
271.469	240.071	129.000
271.744	240.130	129.000
271.822	240.253	129.000
272.183	240.931	129.000
272.433	241.036	129.000
272.841	241.281	129.000
273.211	241.892	129.000
312.537	318.432	130.000
312.456	319.172	130.000
312.493	319.494	130.000
312.546	320.617	130.000
313.184	320.876	130.000
313.099	321.171	130.000
258.281	350.074	131.000
258.522	350.305	131.000
258.473	350.467	131.000
258.710	350.846	131.000
259.152	351.031	131.000
259.365	351.472	131.000
259.673	352.106	131.000
259.920	352.744	131.000
260.223	353.290	131.000
260.497	353.630	131.000
260.742	353.956	131.000
136.351	241.601	132.000
136.266	241.393	132.000
136.589	241.744	132.000
137.056	241.998	132.000
136.972	242.173	132.000
232.706	432.998	133.000
233.394	433.373	133.000
233.830	433.288	133.000
233.611	433.857	133.000
234.266	434.144	133.000
251.633	356.898	134.000
251.555	356.402	134.000
251.064	355.741	134.000
251.034	355.485	134.000
250.595	355.231	134.000
250.360	354.743	134.000
250.057	354.640	134.000
249.759	354.320	134.000
84.539	492.075	135.000
83.748	492.134	135.000
83.149	493.018	135.000
82.833	493.094	135.000
82.600	494.192	135.000
274.789	242.997	136.000
275.378	243.227	136.000
276.157	243.269	136.000
276.922	243.218	136.000
277.146	242.975	136.000
329.491	331.039	137.000
330.508	331.190	137.000
330.811	331.697	137.000
330.676	332.016	137.000
331.175	331.802	137.000
401.262	18.596	138.000
401.402	18.990	138.000
401.969	19.346	138.000
402.158	19.689	138.000
402.741	20.598	138.000
403.058	20.916	138.000
402.961	21.123	138.000
403.410	21.336	138.000
283.131	464.109	139.000
283.382	464.268	139.000
283.638	464.807	139.000
284.252	465.378	139.000
284.649	465.930	139.000
285.113	466.478	139.000
346.331	201.215	140.000
345.846	202.512	140.000
346.383	202.202	140.000
346.211	202.340	140.000
345.265	202.041	140.000
345.353	202.721	140.000
345.069	202.778	140.000
345.463	202.705	140.000
433.362	72.440	141.000
433.567	72.142	141.000
433.566	72.355	141.000
433.379	72.624	141.000
433.060	72.983	141.000
432.450	73.186	141.000
215.205	196.251	142.000
214.664	196.476	142.000
214.209	197.101	142.000
213.864	197.427	142.000
213.617	197.804	142.000
212.461	197.804	142.000
212.814	198.493	142.000
221.920	22.160	143.000
222.556	22.122	143.000
222.922	22.504	143.000
223.558	22.880	143.000
223.914	23.516	143.000
