# Supplementary material for: The transpeptidase PBP2 governs initial localization and activity of the major cell-wall synthesis machinery in E. coli
Source: eLife. 2020 Feb 20;9:e50629. doi: 10.7554/eLife.50629 (PMC7089770; doi:10.7554/eLife.50629)
Supplement: Source data 1. [file elife-50629-data1.zip › data/slow/GFP/gfpPBP2_5uMiptg_slow_2.txt]

X Y ID
237.031	208.414	1.000
237.582	208.504	1.000
238.244	208.523	1.000
238.853	209.006	1.000
239.124	209.240	1.000
239.754	209.439	1.000
240.364	209.550	1.000
241.181	209.530	1.000
435.935	408.487	2.000
435.524	408.831	2.000
434.978	408.423	2.000
434.504	408.329	2.000
434.150	408.258	2.000
433.397	408.375	2.000
432.684	408.281	2.000
121.957	463.971	3.000
122.525	464.248	3.000
123.273	464.217	3.000
124.149	464.673	3.000
124.279	465.234	3.000
125.035	465.654	3.000
125.487	465.665	3.000
395.493	148.514	4.000
396.127	148.444	4.000
396.567	148.161	4.000
397.142	147.788	4.000
397.943	147.896	4.000
398.630	147.371	4.000
308.767	150.799	5.000
309.058	150.721	5.000
308.210	150.274	5.000
307.375	150.759	5.000
307.477	149.933	5.000
307.115	149.672	5.000
33.124	330.504	6.000
32.713	329.785	6.000
32.156	329.515	6.000
31.549	329.337	6.000
31.107	329.389	6.000
220.214	343.281	7.000
221.642	343.440	7.000
222.391	344.366	7.000
222.977	344.283	7.000
223.659	344.937	7.000
185.933	432.447	8.000
185.779	432.893	8.000
186.461	433.050	8.000
186.878	433.308	8.000
187.764	433.762	8.000
111.907	447.138	9.000
112.554	447.780	9.000
112.966	448.354	9.000
113.620	448.256	9.000
114.451	448.762	9.000
114.848	448.489	9.000
115.917	448.795	9.000
116.526	449.235	9.000
261.413	468.928	10.000
261.026	469.241	10.000
260.230	469.555	10.000
259.338	469.954	10.000
258.938	470.259	10.000
258.093	470.465	10.000
257.679	470.337	10.000
256.828	470.936	10.000
189.880	473.839	11.000
191.548	474.014	11.000
191.244	473.887	11.000
191.655	474.256	11.000
192.059	474.184	11.000
192.401	474.833	11.000
193.178	474.582	11.000
193.971	474.701	11.000
194.492	475.009	11.000
195.028	475.099	11.000
195.367	475.196	11.000
204.861	169.087	12.000
205.240	168.601	12.000
206.058	168.747	12.000
206.410	168.662	12.000
206.854	168.271	12.000
144.997	275.881	13.000
145.586	276.310	13.000
146.528	276.096	13.000
146.759	276.694	13.000
147.487	276.216	13.000
147.998	276.151	13.000
149.034	275.859	13.000
67.072	288.835	14.000
66.806	287.817	14.000
66.051	288.064	14.000
65.270	288.302	14.000
64.710	288.110	14.000
64.008	288.081	14.000
63.394	287.739	14.000
62.861	287.860	14.000
62.474	287.282	14.000
134.249	314.056	15.000
133.909	314.008	15.000
132.843	314.022	15.000
132.438	313.535	15.000
132.094	313.317	15.000
131.718	312.983	15.000
131.815	313.027	15.000
131.202	312.877	15.000
123.048	39.121	16.000
122.877	38.688	16.000
122.141	38.691	16.000
121.538	38.651	16.000
121.081	38.604	16.000
271.163	153.390	17.000
272.019	152.957	17.000
271.929	152.166	17.000
272.031	152.060	17.000
271.542	151.516	17.000
271.695	150.882	17.000
56.285	211.724	18.000
55.327	211.809	18.000
54.977	212.053	18.000
54.001	212.369	18.000
53.221	212.787	18.000
119.423	479.194	19.000
119.607	479.181	19.000
120.066	479.602	19.000
121.045	479.685	19.000
121.582	479.823	19.000
442.903	282.816	20.000
442.138	282.825	20.000
441.764	282.722	20.000
441.355	283.072	20.000
440.677	283.226	20.000
304.113	152.740	21.000
304.462	153.230	21.000
304.906	153.380	21.000
305.715	153.882	21.000
306.076	154.295	21.000
306.492	154.266	21.000
306.997	154.936	21.000
307.200	155.318	21.000
307.856	155.838	21.000
188.494	434.207	22.000
189.352	434.137	22.000
189.252	434.698	22.000
190.060	434.459	22.000
190.663	434.248	22.000
444.233	470.555	23.000
444.853	470.351	23.000
445.032	470.278	23.000
445.647	470.303	23.000
446.066	470.230	23.000
446.514	470.102	23.000
447.168	470.010	23.000
447.937	469.831	23.000
447.959	470.267	23.000
448.526	470.171	23.000
449.289	470.123	23.000
325.897	494.189	24.000
326.457	494.430	24.000
326.746	494.916	24.000
327.274	494.886	24.000
327.665	495.275	24.000
328.429	495.560	24.000
283.387	69.249	25.000
282.783	69.160	25.000
282.333	68.845	25.000
281.691	69.011	25.000
281.230	68.997	25.000
280.798	68.763	25.000
279.947	68.824	25.000
333.951	241.864	26.000
333.490	241.616	26.000
333.123	241.339	26.000
332.123	241.190	26.000
331.716	241.530	26.000
134.997	255.036	27.000
135.327	254.778	27.000
135.392	254.881	27.000
135.932	254.727	27.000
136.604	254.979	27.000
136.980	255.186	27.000
137.624	255.303	27.000
259.919	269.348	28.000
259.358	269.297	28.000
258.837	269.262	28.000
258.566	269.115	28.000
258.309	269.086	28.000
257.729	269.031	28.000
460.356	280.384	29.000
460.861	279.960	29.000
461.640	279.654	29.000
462.408	279.125	29.000
462.843	278.983	29.000
201.393	382.759	30.000
200.174	381.596	30.000
201.005	383.772	30.000
200.936	383.020	30.000
200.363	382.845	30.000
199.889	383.272	30.000
199.348	381.530	30.000
198.718	381.974	30.000
198.097	384.231	30.000
197.852	384.009	30.000
197.827	384.155	30.000
271.588	425.026	31.000
272.204	424.814	31.000
272.321	425.176	31.000
272.605	424.915	31.000
273.317	424.995	31.000
135.430	66.078	32.000
136.497	66.248	32.000
137.029	65.826	32.000
137.495	65.589	32.000
136.988	65.771	32.000
137.401	65.575	32.000
137.361	65.769	32.000
137.357	65.489	32.000
137.704	65.436	32.000
411.454	39.711	33.000
412.426	40.113	33.000
413.124	40.964	33.000
413.119	41.232	33.000
413.670	41.559	33.000
82.548	87.078	34.000
81.778	86.687	34.000
81.182	86.682	34.000
80.380	86.283	34.000
80.167	85.843	34.000
79.583	85.600	34.000
79.100	85.524	34.000
78.405	85.118	34.000
78.239	85.208	34.000
77.303	84.867	34.000
381.536	374.829	35.000
380.962	374.700	35.000
380.355	374.649	35.000
379.715	374.354	35.000
379.341	374.160	35.000
348.152	16.957	36.000
347.971	16.378	36.000
347.119	16.049	36.000
347.034	15.279	36.000
346.934	14.703	36.000
346.586	13.998	36.000
346.172	13.546	36.000
346.260	13.376	36.000
316.909	34.789	37.000
316.886	34.356	37.000
316.320	33.778	37.000
316.191	33.370	37.000
315.842	32.599	37.000
45.114	221.178	38.000
44.590	220.538	38.000
43.830	220.021	38.000
43.530	219.774	38.000
42.722	219.236	38.000
42.348	218.629	38.000
41.645	218.450	38.000
303.242	248.853	39.000
303.769	248.623	39.000
304.466	249.062	39.000
305.356	249.427	39.000
305.899	249.357	39.000
224.493	32.748	40.000
225.048	34.658	40.000
224.188	33.611	40.000
224.018	34.250	40.000
223.548	35.158	40.000
222.850	35.592	40.000
383.390	134.535	41.000
383.815	133.249	41.000
384.343	133.536	41.000
384.507	133.161	41.000
385.426	132.808	41.000
361.186	377.192	42.000
360.979	377.166	42.000
360.775	377.491	42.000
360.168	378.051	42.000
359.821	378.583	42.000
359.475	378.841	42.000
359.051	379.347	42.000
358.709	379.183	42.000
212.282	497.341	43.000
211.446	496.925	43.000
212.211	496.546	43.000
211.911	497.214	43.000
211.768	497.710	43.000
212.046	497.239	43.000
370.623	46.249	44.000
370.040	45.814	44.000
370.141	45.920	44.000
369.640	45.614	44.000
368.811	45.181	44.000
368.319	45.174	44.000
367.820	44.797	44.000
366.800	44.812	44.000
366.205	45.196	44.000
282.293	50.359	45.000
282.578	50.587	45.000
282.087	50.647	45.000
281.491	50.576	45.000
280.928	50.537	45.000
280.319	50.294	45.000
279.432	50.506	45.000
279.131	50.711	45.000
278.516	50.729	45.000
277.759	50.557	45.000
380.951	61.486	46.000
380.254	61.657	46.000
379.754	61.355	46.000
379.002	61.340	46.000
378.517	61.136	46.000
378.078	60.854	46.000
377.203	60.844	46.000
376.653	60.804	46.000
375.923	60.680	46.000
375.244	60.617	46.000
225.529	141.480	47.000
226.386	141.318	47.000
227.050	141.283	47.000
227.394	141.312	47.000
228.361	141.203	47.000
229.079	141.204	47.000
229.485	141.488	47.000
230.598	141.041	47.000
231.339	141.201	47.000
231.994	141.067	47.000
170.199	280.818	48.000
169.722	281.070	48.000
170.583	281.329	48.000
171.236	281.416	48.000
171.897	282.044	48.000
172.611	281.641	48.000
173.119	281.962	48.000
173.991	282.323	48.000
174.552	282.650	48.000
174.831	282.896	48.000
175.579	282.768	48.000
471.790	332.233	49.000
471.768	331.967	49.000
471.548	331.235	49.000
471.523	330.555	49.000
471.470	329.537	49.000
471.380	328.777	49.000
191.743	344.830	50.000
192.115	345.474	50.000
192.343	345.823	50.000
192.836	346.321	50.000
193.157	346.691	50.000
193.412	347.045	50.000
193.658	347.597	50.000
193.922	347.995	50.000
420.253	124.650	51.000
420.560	124.334	51.000
421.070	123.526	51.000
420.890	123.436	51.000
421.823	122.903	51.000
423.122	144.309	52.000
422.823	144.376	52.000
423.460	144.283	52.000
423.405	143.675	52.000
423.884	143.640	52.000
424.606	143.289	52.000
424.992	142.823	52.000
425.665	144.611	52.000
41.689	360.621	53.000
42.084	360.850	53.000
42.261	361.073	53.000
43.323	361.833	53.000
43.479	362.514	53.000
44.027	363.006	53.000
118.067	443.263	54.000
117.385	443.144	54.000
116.821	442.878	54.000
116.123	442.826	54.000
115.655	443.008	54.000
240.958	35.954	55.000
241.299	36.101	55.000
242.111	35.741	55.000
242.310	35.859	55.000
242.258	35.960	55.000
242.084	36.006	55.000
242.711	35.661	55.000
243.156	35.677	55.000
243.726	133.577	56.000
243.190	133.791	56.000
242.528	133.414	56.000
241.670	133.311	56.000
241.070	133.249	56.000
240.542	133.583	56.000
240.086	133.324	56.000
239.912	133.686	56.000
315.597	228.962	57.000
316.193	228.737	57.000
316.278	229.078	57.000
316.987	229.208	57.000
317.166	229.000	57.000
335.042	34.671	58.000
335.770	33.855	58.000
336.708	35.112	58.000
336.294	35.781	58.000
336.738	36.283	58.000
337.263	36.526	58.000
337.378	37.143	58.000
47.135	77.386	59.000
46.978	77.284	59.000
47.681	77.453	59.000
48.055	77.386	59.000
48.339	77.461	59.000
83.179	87.035	60.000
82.813	86.830	60.000
81.801	86.422	60.000
81.160	86.258	60.000
80.595	85.995	60.000
467.218	315.920	61.000
467.847	316.098	61.000
468.551	316.680	61.000
468.591	317.224	61.000
469.205	318.013	61.000
469.405	318.262	61.000
469.607	318.641	61.000
220.666	427.033	62.000
220.132	426.857	62.000
219.694	426.371	62.000
219.081	425.714	62.000
219.222	425.502	62.000
218.538	425.130	62.000
345.059	74.571	63.000
344.829	74.870	63.000
345.114	75.260	63.000
345.906	75.388	63.000
346.227	75.711	63.000
346.819	75.863	63.000
347.065	76.228	63.000
15.702	264.656	64.000
14.974	265.213	64.000
14.675	265.732	64.000
13.862	265.254	64.000
13.171	265.151	64.000
110.663	268.818	65.000
110.105	269.153	65.000
109.561	269.387	65.000
109.164	269.496	65.000
108.696	269.484	65.000
131.695	392.680	66.000
131.984	392.835	66.000
132.213	391.792	66.000
133.113	391.641	66.000
133.149	390.525	66.000
338.668	417.275	67.000
339.404	417.369	67.000
340.125	416.731	67.000
340.558	416.534	67.000
340.709	416.188	67.000
341.682	415.791	67.000
342.274	415.244	67.000
342.824	414.928	67.000
343.231	414.548	67.000
354.031	155.370	68.000
353.879	155.041	68.000
353.699	154.109	68.000
353.917	153.639	68.000
353.347	152.379	68.000
128.045	340.619	69.000
128.785	340.405	69.000
129.854	340.786	69.000
129.982	340.975	69.000
130.443	341.600	69.000
130.821	342.422	69.000
97.275	392.297	70.000
97.935	392.144	70.000
98.361	391.853	70.000
98.883	391.365	70.000
99.365	391.510	70.000
100.104	390.914	70.000
100.675	390.573	70.000
101.031	390.390	70.000
101.642	389.982	70.000
102.533	389.822	70.000
102.823	389.737	70.000
277.096	407.126	71.000
277.108	406.848	71.000
277.343	406.906	71.000
277.902	406.718	71.000
278.317	406.442	71.000
278.686	406.517	71.000
167.090	446.823	72.000
167.439	446.768	72.000
167.940	447.384	72.000
168.618	447.726	72.000
169.228	447.684	72.000
169.888	447.960	72.000
8.841	232.676	73.000
9.283	232.533	73.000
10.016	231.987	73.000
10.402	231.457	73.000
11.326	231.073	73.000
239.326	419.681	74.000
238.731	419.340	74.000
238.865	418.980	74.000
238.146	418.798	74.000
237.745	418.741	74.000
486.755	19.984	75.000
487.136	20.436	75.000
488.154	20.384	75.000
489.091	20.690	75.000
489.800	20.940	75.000
490.316	21.115	75.000
491.296	21.453	75.000
491.897	21.674	75.000
492.624	21.903	75.000
481.172	292.380	76.000
481.242	292.552	76.000
481.847	292.606	76.000
481.961	293.034	76.000
482.566	293.230	76.000
483.248	293.476	76.000
484.209	293.482	76.000
370.209	485.966	77.000
369.529	485.858	77.000
369.035	485.466	77.000
368.936	485.299	77.000
368.050	485.070	77.000
367.585	484.884	77.000
367.258	484.961	77.000
366.655	484.622	77.000
253.809	113.337	78.000
254.652	113.424	78.000
255.310	113.363	78.000
255.936	113.472	78.000
256.429	113.421	78.000
284.429	56.224	79.000
283.787	56.193	79.000
283.461	55.727	79.000
282.957	55.677	79.000
282.620	55.621	79.000
34.295	232.835	80.000
33.850	232.348	80.000
33.523	232.424	80.000
32.884	231.817	80.000
32.614	231.622	80.000
32.250	231.156	80.000
31.834	230.799	80.000
31.636	230.077	80.000
30.886	229.630	80.000
31.031	229.163	80.000
30.640	229.187	80.000
240.669	36.318	81.000
241.103	36.275	81.000
241.662	35.940	81.000
241.996	35.598	81.000
242.231	35.553	81.000
242.931	35.401	81.000
416.004	164.620	82.000
416.154	164.999	82.000
415.430	165.382	82.000
414.993	165.761	82.000
414.456	166.162	82.000
414.016	166.453	82.000
413.421	167.019	82.000
413.040	167.346	82.000
217.308	318.260	83.000
217.274	318.578	83.000
216.921	318.344	83.000
216.549	318.181	83.000
216.278	317.709	83.000
215.772	317.926	83.000
111.046	447.721	84.000
111.843	447.962	84.000
112.069	447.350	84.000
111.955	447.541	84.000
112.682	447.534	84.000
113.238	447.483	84.000
263.480	471.903	85.000
263.082	472.313	85.000
262.237	472.292	85.000
261.748	472.451	85.000
261.024	472.595	85.000
260.229	472.513	85.000
259.629	472.469	85.000
258.703	472.618	85.000
258.196	472.547	85.000
257.453	472.368	85.000
257.413	472.417	85.000
82.828	72.030	86.000
83.533	72.440	86.000
83.547	72.569	86.000
84.235	72.973	86.000
84.943	73.320	86.000
32.304	331.349	87.000
32.833	331.288	87.000
33.107	331.482	87.000
33.670	331.506	87.000
34.154	332.067	87.000
34.552	332.108	87.000
201.676	445.209	88.000
201.206	445.010	88.000
200.448	444.771	88.000
199.938	444.540	88.000
199.149	444.519	88.000
198.612	444.045	88.000
198.645	443.993	88.000
198.106	443.902	88.000
96.163	257.640	89.000
96.199	257.498	89.000
96.508	256.981	89.000
96.629	257.021	89.000
96.720	257.009	89.000
270.865	290.420	90.000
270.857	290.665	90.000
271.191	290.262	90.000
270.676	290.269	90.000
270.272	290.376	90.000
269.998	290.604	90.000
269.737	290.373	90.000
82.120	90.039	91.000
81.358	89.466	91.000
80.816	89.035	91.000
80.326	89.023	91.000
79.812	88.830	91.000
369.194	488.520	92.000
368.873	488.499	92.000
368.221	488.454	92.000
367.458	488.209	92.000
367.205	488.318	92.000
366.611	488.312	92.000
366.423	488.095	92.000
366.251	488.203	92.000
280.566	51.636	93.000
281.064	51.913	93.000
281.735	52.990	93.000
282.158	53.055	93.000
282.505	53.156	93.000
302.972	136.007	94.000
302.158	135.304	94.000
301.881	135.501	94.000
301.332	135.295	94.000
300.378	134.874	94.000
207.060	291.564	95.000
207.612	291.401	95.000
208.146	291.203	95.000
208.791	290.923	95.000
209.340	290.928	95.000
429.222	412.154	96.000
429.646	412.419	96.000
429.375	412.309	96.000
430.038	412.238	96.000
430.385	412.276	96.000
430.719	412.480	96.000
282.640	330.388	97.000
283.007	330.549	97.000
283.212	330.308	97.000
283.696	330.229	97.000
284.171	330.262	97.000
284.512	330.222	97.000
285.140	330.479	97.000
189.563	379.289	98.000
188.776	379.182	98.000
188.300	379.000	98.000
187.901	378.836	98.000
187.428	378.589	98.000
186.988	378.232	98.000
186.406	378.011	98.000
185.931	377.700	98.000
185.794	377.078	98.000
115.236	447.579	99.000
115.841	447.361	99.000
116.609	447.313	99.000
116.930	447.631	99.000
117.452	447.701	99.000
158.242	57.503	100.000
158.633	57.853	100.000
159.079	58.020	100.000
159.609	58.645	100.000
160.207	58.584	100.000
379.424	39.220	101.000
379.738	39.137	101.000
380.446	38.862	101.000
380.750	38.412	101.000
381.380	38.269	101.000
381.578	38.391	101.000
382.061	38.502	101.000
429.534	134.094	102.000
429.748	134.045	102.000
429.879	134.039	102.000
430.622	133.685	102.000
430.798	133.457	102.000
431.466	132.780	102.000
85.068	82.640	103.000
84.510	82.494	103.000
83.923	82.252	103.000
83.191	81.945	103.000
82.752	81.337	103.000
82.189	81.179	103.000
81.423	80.905	103.000
298.115	132.104	104.000
298.878	132.405	104.000
299.136	132.726	104.000
299.709	132.908	104.000
300.438	133.177	104.000
234.836	339.566	105.000
234.549	339.432	105.000
233.950	338.818	105.000
233.133	338.801	105.000
232.802	338.492	105.000
232.361	337.774	105.000
232.137	337.687	105.000
231.454	336.873	105.000
231.665	336.616	105.000
231.284	335.595	105.000
230.898	335.224	105.000
490.588	249.931	106.000
490.097	249.353	106.000
489.513	249.032	106.000
489.249	248.572	106.000
489.028	248.038	106.000
488.408	247.754	106.000
488.022	247.301	106.000
487.391	246.920	106.000
193.276	20.206	107.000
192.809	19.508	107.000
192.822	18.745	107.000
192.293	18.774	107.000
192.162	18.046	107.000
191.432	17.235	107.000
191.419	16.739	107.000
191.011	16.015	107.000
190.896	15.579	107.000
408.445	78.775	108.000
407.979	78.711	108.000
407.746	78.599	108.000
407.398	77.816	108.000
407.425	77.343	108.000
407.266	77.030	108.000
407.010	76.879	108.000
121.351	39.356	109.000
121.854	38.926	109.000
122.427	39.281	109.000
123.003	39.899	109.000
123.588	39.786	109.000
289.541	426.783	110.000
289.039	427.194	110.000
288.726	427.301	110.000
288.129	427.736	110.000
287.538	428.038	110.000
113.029	451.982	111.000
114.111	452.445	111.000
114.543	452.559	111.000
115.113	452.386	111.000
116.002	452.425	111.000
116.724	452.349	111.000
117.426	451.912	111.000
33.088	304.847	112.000
33.646	305.265	112.000
34.380	305.226	112.000
34.932	305.516	112.000
35.694	305.623	112.000
36.094	305.853	112.000
113.442	331.420	113.000
113.946	331.016	113.000
114.496	331.045	113.000
115.107	330.513	113.000
115.596	330.066	113.000
90.464	110.774	114.000
89.430	111.141	114.000
88.999	111.113	114.000
88.515	111.634	114.000
88.089	111.819	114.000
189.095	32.315	115.000
189.575	32.521	115.000
190.076	32.664	115.000
190.268	32.970	115.000
191.096	33.685	115.000
192.215	34.446	115.000
192.902	34.653	115.000
193.525	35.496	115.000
194.286	35.627	115.000
326.681	43.093	116.000
326.343	42.548	116.000
325.922	41.904	116.000
325.548	41.504	116.000
324.764	41.113	116.000
194.639	54.566	117.000
194.167	53.945	117.000
193.539	54.296	117.000
193.360	53.452	117.000
192.812	53.176	117.000
192.075	52.853	117.000
191.201	52.203	117.000
190.955	51.843	117.000
190.798	51.680	117.000
190.105	51.548	117.000
229.134	57.212	118.000
227.618	59.433	118.000
228.349	59.268	118.000
228.673	59.307	118.000
229.265	59.262	118.000
229.632	59.549	118.000
230.495	59.339	118.000
230.925	59.272	118.000
231.824	59.161	118.000
231.981	58.953	118.000
317.622	78.336	119.000
318.277	78.372	119.000
319.539	78.414	119.000
320.375	78.334	119.000
320.939	78.705	119.000
321.905	78.405	119.000
322.537	79.042	119.000
322.448	78.971	119.000
316.931	101.880	120.000
316.348	101.137	120.000
316.683	101.680	120.000
316.410	99.963	120.000
317.306	100.709	120.000
317.523	98.732	120.000
183.281	278.311	121.000
183.913	278.365	121.000
184.357	278.307	121.000
185.036	278.254	121.000
185.602	278.638	121.000
186.307	278.718	121.000
186.691	278.659	121.000
50.389	306.378	122.000
51.139	307.108	122.000
51.910	307.292	122.000
52.476	306.263	122.000
51.101	306.372	122.000
320.007	489.926	123.000
320.478	489.739	123.000
320.960	489.655	123.000
321.507	488.859	123.000
322.366	488.857	123.000
322.759	488.823	123.000
396.221	98.242	124.000
396.039	98.301	124.000
396.427	98.441	124.000
396.931	98.512	124.000
397.090	98.742	124.000
397.848	98.654	124.000
456.998	474.330	125.000
456.479	474.772	125.000
455.901	474.771	125.000
455.249	475.199	125.000
454.524	475.842	125.000
454.027	476.196	125.000
453.568	476.562	125.000
452.781	476.861	125.000
452.631	477.020	125.000
451.739	477.725	125.000
451.391	478.026	125.000
281.369	81.587	126.000
281.928	80.050	126.000
281.999	81.233	126.000
282.290	81.008	126.000
282.895	81.111	126.000
102.080	292.136	127.000
102.620	292.008	127.000
103.390	292.471	127.000
104.450	292.662	127.000
104.934	293.141	127.000
105.573	293.508	127.000
237.475	363.460	128.000
237.162	363.616	128.000
236.622	363.962	128.000
236.492	364.047	128.000
236.357	363.910	128.000
236.338	363.926	128.000
154.746	427.448	129.000
154.331	426.839	129.000
153.886	426.596	129.000
152.792	427.127	129.000
152.532	426.956	129.000
151.872	426.973	129.000
151.222	426.588	129.000
150.472	426.810	129.000
394.056	467.202	130.000
393.290	466.917	130.000
392.393	467.288	130.000
391.950	467.834	130.000
391.375	468.563	130.000
326.672	260.953	131.000
327.340	260.926	131.000
327.778	261.738	131.000
328.135	262.130	131.000
328.670	262.539	131.000
117.936	293.567	132.000
117.361	293.520	132.000
116.912	293.252	132.000
116.759	293.218	132.000
116.172	292.650	132.000
115.440	292.249	132.000
397.831	307.870	133.000
397.342	308.129	133.000
396.583	308.482	133.000
396.033	308.830	133.000
395.471	308.985	133.000
394.960	309.362	133.000
394.401	309.348	133.000
393.725	309.572	133.000
206.190	336.542	134.000
206.485	336.784	134.000
206.347	336.847	134.000
206.735	336.834	134.000
207.320	337.335	134.000
208.186	337.260	134.000
208.758	337.562	134.000
209.504	338.081	134.000
210.144	338.214	134.000
260.826	382.648	135.000
261.644	382.070	135.000
262.136	382.179	135.000
263.017	382.262	135.000
263.825	381.863	135.000
322.519	434.690	136.000
322.122	434.753	136.000
322.015	433.700	136.000
321.484	433.448	136.000
321.151	433.121	136.000
320.845	433.342	136.000
320.101	432.654	136.000
319.794	432.329	136.000
319.221	431.929	136.000
319.072	431.880	136.000
56.788	446.045	137.000
57.327	445.713	137.000
57.935	445.553	137.000
58.690	445.492	137.000
58.858	445.058	137.000
298.274	8.085	138.000
298.523	8.102	138.000
298.483	8.150	138.000
298.480	8.119	138.000
298.068	8.471	138.000
298.101	8.661	138.000
298.117	8.329	138.000
155.144	91.139	139.000
154.759	91.267	139.000
154.367	91.492	139.000
153.675	91.948	139.000
153.533	91.957	139.000
152.927	92.357	139.000
237.368	269.918	140.000
236.685	270.299	140.000
236.595	270.800	140.000
236.298	271.010	140.000
236.126	271.600	140.000
236.400	271.494	140.000
97.567	122.489	141.000
97.895	122.704	141.000
98.356	123.276	141.000
98.355	123.281	141.000
98.997	124.190	141.000
98.128	123.922	141.000
98.077	123.761	141.000
100.886	257.610	142.000
101.611	257.802	142.000
102.231	257.558	142.000
102.816	257.484	142.000
103.743	257.641	142.000
104.383	257.544	142.000
105.213	257.548	142.000
105.529	257.355	142.000
106.012	257.825	142.000
106.992	257.677	142.000
107.121	257.455	142.000
470.786	260.118	143.000
471.339	260.408	143.000
471.830	260.731	143.000
472.375	261.388	143.000
473.077	261.484	143.000
380.504	262.948	144.000
380.127	265.082	144.000
379.810	264.736	144.000
379.446	264.510	144.000
379.131	264.208	144.000
378.686	263.595	144.000
378.147	263.261	144.000
377.514	263.024	144.000
377.040	262.702	144.000
398.065	297.431	145.000
398.332	297.397	145.000
398.729	297.212	145.000
399.460	297.083	145.000
400.001	296.878	145.000
400.283	296.539	145.000
272.027	307.474	146.000
271.573	307.200	146.000
270.632	307.652	146.000
271.030	308.175	146.000
270.986	308.897	146.000
214.756	408.343	147.000
213.900	408.716	147.000
213.890	408.593	147.000
213.267	409.107	147.000
212.882	409.523	147.000
212.290	409.835	147.000
211.937	410.053	147.000
211.675	410.225	147.000
210.677	410.348	147.000
210.477	410.619	147.000
388.517	447.920	148.000
388.118	448.362	148.000
388.365	448.607	148.000
389.226	448.741	148.000
389.587	449.117	148.000
270.071	500.616	149.000
269.523	500.460	149.000
269.085	500.633	149.000
268.754	500.725	149.000
268.213	500.724	149.000
267.626	501.288	149.000
267.057	500.996	149.000
266.283	501.364	149.000
35.460	356.002	150.000
35.262	355.666	150.000
35.625	355.822	150.000
35.460	355.951	150.000
35.656	355.794	150.000
333.489	36.157	151.000
333.244	35.831	151.000
332.640	35.421	151.000
332.222	35.073	151.000
331.714	34.574	151.000
331.432	34.178	151.000
331.012	33.655	151.000
330.637	33.343	151.000
329.913	32.978	151.000
329.367	32.546	151.000
329.661	32.274	151.000
349.203	260.627	152.000
349.102	261.279	152.000
349.776	261.544	152.000
349.762	261.872	152.000
349.829	262.513	152.000
280.194	433.627	153.000
280.306	435.282	153.000
280.190	435.853	153.000
280.206	436.539	153.000
280.486	437.077	153.000
280.655	438.025	153.000
398.053	270.545	154.000
398.155	270.302	154.000
398.013	270.846	154.000
398.502	271.009	154.000
398.732	271.066	154.000
414.114	412.207	155.000
413.762	412.145	155.000
413.968	411.557	155.000
413.421	411.405	155.000
413.009	411.168	155.000
412.450	410.791	155.000
411.835	410.387	155.000
411.320	410.248	155.000
410.732	410.290	155.000
410.423	409.545	155.000
305.238	38.227	156.000
305.816	38.160	156.000
306.279	37.965	156.000
306.513	37.338	156.000
307.132	37.268	156.000
307.529	36.726	156.000
307.761	36.606	156.000
308.604	36.465	156.000
359.616	80.036	157.000
360.100	80.897	157.000
360.269	81.218	157.000
360.342	81.239	157.000
360.510	81.878	157.000
105.259	185.400	158.000
105.580	185.901	158.000
106.046	186.384	158.000
106.853	186.524	158.000
107.328	187.340	158.000
107.364	188.137	158.000
485.582	484.270	159.000
484.711	484.427	159.000
484.954	485.492	159.000
484.638	485.445	159.000
484.166	486.125	159.000
483.580	486.761	159.000
175.629	487.876	160.000
174.946	487.834	160.000
175.339	487.464	160.000
174.723	486.953	160.000
174.630	486.175	160.000
189.560	33.620	161.000
189.830	33.932	161.000
190.131	33.135	161.000
189.837	33.272	161.000
190.172	33.771	161.000
190.129	33.731	161.000
190.165	33.866	161.000
190.304	33.925	161.000
190.115	33.995	161.000
265.491	259.942	162.000
265.468	259.845	162.000
265.868	259.703	162.000
266.123	259.754	162.000
266.213	259.324	162.000
266.399	259.170	162.000
266.617	258.867	162.000
266.930	258.890	162.000
267.112	258.058	162.000
179.811	290.281	163.000
179.786	291.014	163.000
179.196	291.326	163.000
178.511	290.776	163.000
177.880	291.137	163.000
177.236	291.491	163.000
176.754	292.301	163.000
166.255	353.751	164.000
165.977	353.601	164.000
165.626	353.947	164.000
165.095	353.997	164.000
164.406	354.164	164.000
163.537	354.465	164.000
161.217	354.642	164.000
161.612	354.665	164.000
162.252	354.835	164.000
311.379	410.045	165.000
311.969	410.007	165.000
312.345	409.739	165.000
312.857	409.822	165.000
313.341	409.709	165.000
350.274	444.039	166.000
351.887	443.922	166.000
351.384	443.493	166.000
352.123	443.900	166.000
352.779	444.003	166.000
353.413	444.248	166.000
353.950	444.505	166.000
354.968	444.397	166.000
355.370	444.222	166.000
356.035	444.310	166.000
72.665	19.305	167.000
73.287	19.338	167.000
73.888	19.891	167.000
74.539	20.152	167.000
74.420	20.847	167.000
75.184	20.927	167.000
75.948	21.587	167.000
76.207	21.843	167.000
259.641	75.809	168.000
259.389	75.849	168.000
259.026	75.755	168.000
257.985	76.135	168.000
257.642	76.250	168.000
257.179	76.662	168.000
256.594	77.176	168.000
376.229	354.100	169.000
375.894	353.286	169.000
375.304	353.465	169.000
374.639	353.242	169.000
374.727	353.413	169.000
375.526	353.281	169.000
375.687	353.780	169.000
33.547	460.281	170.000
34.126	459.917	170.000
34.484	460.292	170.000
34.598	460.935	170.000
35.192	460.919	170.000
450.365	56.508	171.000
449.560	57.104	171.000
448.463	57.433	171.000
447.877	57.774	171.000
447.119	57.985	171.000
305.969	310.208	172.000
306.326	310.136	172.000
306.748	309.560	172.000
307.341	309.392	172.000
308.195	309.385	172.000
460.521	316.748	173.000
460.878	316.568	173.000
461.161	316.349	173.000
461.767	316.124	173.000
462.436	315.916	173.000
365.504	345.167	174.000
365.373	344.841	174.000
364.970	344.658	174.000
364.671	344.051	174.000
364.277	343.446	174.000
377.346	366.216	175.000
377.914	366.336	175.000
378.399	366.757	175.000
378.487	367.089	175.000
379.112	367.378	175.000
379.724	367.819	175.000
332.587	325.048	176.000
331.785	325.235	176.000
331.054	325.890	176.000
330.441	326.303	176.000
329.951	327.285	176.000
329.299	327.780	176.000
328.900	328.301	176.000
328.182	328.533	176.000
201.877	209.818	177.000
201.504	210.797	177.000
201.579	210.643	177.000
201.265	210.718	177.000
200.898	211.293	177.000
90.338	250.170	178.000
90.884	250.015	178.000
91.479	250.303	178.000
92.164	250.503	178.000
92.889	251.040	178.000
175.164	303.016	179.000
175.161	303.645	179.000
174.539	303.928	179.000
173.887	304.587	179.000
173.622	305.130	179.000
173.352	305.658	179.000
124.349	376.997	180.000
124.264	377.206	180.000
124.007	377.904	180.000
124.426	377.715	180.000
125.356	379.136	180.000
80.854	417.943	181.000
80.628	417.404	181.000
80.260	416.753	181.000
79.653	416.350	181.000
79.558	415.926	181.000
79.050	415.240	181.000
78.947	415.173	181.000
154.247	269.281	182.000
154.492	269.601	182.000
155.100	270.133	182.000
155.340	269.939	182.000
155.417	270.669	182.000
156.009	270.999	182.000
157.011	271.435	182.000
273.840	308.712	183.000
273.236	309.350	183.000
273.060	309.496	183.000
273.125	310.404	183.000
272.902	310.713	183.000
272.675	311.392	183.000
431.506	424.861	184.000
431.316	424.512	184.000
431.003	424.007	184.000
430.531	423.700	184.000
430.018	423.087	184.000
429.759	422.731	184.000
429.223	422.259	184.000
428.920	422.087	184.000
324.010	408.021	185.000
324.432	408.082	185.000
324.726	408.154	185.000
325.288	407.891	185.000
326.118	408.101	185.000
176.248	293.562	186.000
175.351	294.326	186.000
174.318	294.856	186.000
174.666	294.785	186.000
176.326	293.821	186.000
176.663	293.444	186.000
176.726	293.298	186.000
176.015	293.740	186.000
177.307	293.005	186.000
177.613	292.601	186.000
213.784	432.022	187.000
213.568	431.733	187.000
214.087	431.516	187.000
214.539	431.418	187.000
215.041	431.071	187.000
215.029	430.721	187.000
215.262	429.892	187.000
229.291	432.768	188.000
229.947	432.197	188.000
230.172	432.192	188.000
230.201	431.752	188.000
230.819	430.845	188.000
231.440	430.382	188.000
231.802	430.548	188.000
232.341	429.936	188.000
373.433	369.866	189.000
372.904	369.541	189.000
372.343	369.236	189.000
371.854	369.297	189.000
371.803	369.065	189.000
80.350	74.120	190.000
80.051	74.004	190.000
79.591	73.854	190.000
79.725	74.117	190.000
79.568	74.126	190.000
79.643	74.168	190.000
460.098	77.496	191.000
459.508	77.907	191.000
458.801	78.395	191.000
458.090	78.580	191.000
457.236	78.618	191.000
456.470	78.717	191.000
455.595	79.054	191.000
455.001	80.057	191.000
454.082	80.064	191.000
453.904	80.421	191.000
394.733	447.244	192.000
394.207	447.334	192.000
393.472	447.831	192.000
392.999	447.766	192.000
392.327	447.890	192.000
391.596	448.063	192.000
391.074	448.218	192.000
390.640	448.614	192.000
390.101	448.839	192.000
389.769	449.253	192.000
466.144	254.760	193.000
466.093	254.313	193.000
465.682	254.083	193.000
465.222	253.814	193.000
464.805	253.340	193.000
464.260	253.063	193.000
463.931	252.807	193.000
352.337	262.784	194.000
351.679	262.399	194.000
351.915	262.211	194.000
351.347	261.843	194.000
350.990	261.607	194.000
61.595	429.203	195.000
61.887	428.977	195.000
61.807	429.438	195.000
61.738	429.244	195.000
62.210	429.296	195.000
62.305	429.140	195.000
62.979	428.813	195.000
69.638	282.986	196.000
70.309	282.920	196.000
70.567	283.246	196.000
71.188	282.837	196.000
71.963	283.162	196.000
72.710	283.340	196.000
73.651	283.238	196.000
74.383	283.144	196.000
75.285	283.271	196.000
17.657	368.779	197.000
17.608	368.584	197.000
17.774	368.446	197.000
16.984	368.593	197.000
16.191	368.646	197.000
86.141	414.059	198.000
86.017	413.825	198.000
85.689	413.321	198.000
85.236	413.040	198.000
84.924	412.532	198.000
94.474	275.648	199.000
95.132	276.278	199.000
95.167	276.627	199.000
95.802	277.043	199.000
96.368	276.817	199.000
96.909	277.191	199.000
327.478	408.470	200.000
328.201	408.845	200.000
328.826	408.484	200.000
329.493	408.619	200.000
330.080	408.445	200.000
284.601	412.484	201.000
284.584	412.165	201.000
284.696	411.611	201.000
284.699	411.117	201.000
284.799	410.903	201.000
284.710	409.870	201.000
285.052	409.512	201.000
285.039	409.059	201.000
284.998	408.352	201.000
284.993	407.979	201.000
285.115	407.703	201.000
187.822	435.636	202.000
188.255	435.502	202.000
188.020	435.547	202.000
188.634	435.456	202.000
189.164	435.993	202.000
189.687	436.366	202.000
190.609	436.661	202.000
141.797	492.103	203.000
142.040	492.767	203.000
142.480	493.355	203.000
142.472	493.675	203.000
142.435	494.184	203.000
313.772	24.423	204.000
314.153	23.942	204.000
314.950	23.996	204.000
315.622	23.864	204.000
316.272	23.787	204.000
317.033	23.587	204.000
317.579	23.213	204.000
318.381	22.998	204.000
319.442	22.498	204.000
319.758	22.660	204.000
195.789	249.508	205.000
195.182	249.457	205.000
194.305	250.013	205.000
193.713	250.274	205.000
193.330	250.290	205.000
378.630	362.272	206.000
379.013	361.980	206.000
378.958	362.078	206.000
379.303	361.651	206.000
379.774	361.894	206.000
380.137	362.064	206.000
65.690	393.753	207.000
65.147	394.265	207.000
64.645	394.521	207.000
64.116	394.496	207.000
63.788	394.449	207.000
63.206	394.201	207.000
63.056	394.295	207.000
62.495	394.274	207.000
61.893	394.271	207.000
168.772	423.505	208.000
168.009	423.753	208.000
167.431	424.001	208.000
166.800	423.700	208.000
166.151	424.079	208.000
165.433	423.917	208.000
164.814	424.364	208.000
164.268	424.231	208.000
163.671	424.502	208.000
162.944	424.562	208.000
69.673	386.747	209.000
70.068	386.485	209.000
70.297	386.925	209.000
70.688	386.874	209.000
71.293	386.621	209.000
462.415	449.630	210.000
462.070	449.070	210.000
461.975	448.669	210.000
461.948	448.074	210.000
462.095	447.368	210.000
461.866	446.485	210.000
126.236	450.588	211.000
126.333	450.253	211.000
126.479	450.763	211.000
127.120	450.356	211.000
127.774	450.603	211.000
128.472	450.184	211.000
80.674	374.117	212.000
80.514	374.369	212.000
80.783	374.167	212.000
80.623	374.139	212.000
80.469	374.136	212.000
72.918	425.052	213.000
73.482	425.427	213.000
73.961	425.891	213.000
74.426	426.237	213.000
74.956	426.361	213.000
155.148	21.122	214.000
154.723	20.935	214.000
154.379	20.536	214.000
154.131	19.932	214.000
153.216	19.524	214.000
152.812	18.623	214.000
152.453	18.470	214.000
503.687	136.171	215.000
503.104	136.454	215.000
503.237	136.192	215.000
503.143	136.378	215.000
503.228	136.584	215.000
503.356	136.406	215.000
503.050	136.130	215.000
502.284	135.699	215.000
501.781	135.540	215.000
299.101	10.516	216.000
299.579	10.276	216.000
300.188	10.348	216.000
300.951	10.467	216.000
301.611	10.304	216.000
301.809	10.251	216.000
301.846	10.175	216.000
370.146	400.600	217.000
370.233	400.409	217.000
369.565	400.367	217.000
369.156	400.145	217.000
368.807	399.910	217.000
367.920	399.489	217.000
21.198	17.664	218.000
21.738	17.534	218.000
22.858	17.774	218.000
23.393	17.967	218.000
24.300	18.344	218.000
301.620	57.765	219.000
302.383	58.256	219.000
302.625	57.868	219.000
302.983	58.379	219.000
303.541	58.985	219.000
96.130	175.710	220.000
96.487	176.351	220.000
96.798	176.755	220.000
96.897	177.194	220.000
97.510	177.547	220.000
270.281	453.807	221.000
269.825	454.054	221.000
269.431	454.073	221.000
269.604	453.831	221.000
270.198	453.819	221.000
194.612	491.675	222.000
194.800	491.408	222.000
195.010	491.333	222.000
195.161	491.701	222.000
194.853	492.748	222.000
194.461	493.376	222.000
52.161	257.531	223.000
51.387	257.132	223.000
50.786	256.926	223.000
50.655	256.981	223.000
49.655	256.585	223.000
308.828	77.051	224.000
308.155	76.860	224.000
307.909	77.283	224.000
306.817	77.486	224.000
306.483	77.147	224.000
305.818	77.210	224.000
438.066	269.039	225.000
438.315	268.931	225.000
439.013	268.822	225.000
439.777	268.958	225.000
440.413	269.847	225.000
481.643	342.282	226.000
481.082	341.918	226.000
480.666	341.981	226.000
479.915	341.858	226.000
479.711	341.817	226.000
321.056	41.572	227.000
321.255	42.289	227.000
321.647	42.643	227.000
322.450	43.143	227.000
322.516	43.767	227.000
424.160	67.614	228.000
423.863	67.540	228.000
423.204	67.627	228.000
422.390	67.659	228.000
421.899	67.625	228.000
328.403	430.195	229.000
328.722	429.985	229.000
329.584	430.034	229.000
328.931	429.861	229.000
329.190	429.881	229.000
329.974	430.004	229.000
330.432	429.814	229.000
331.043	429.550	229.000
332.032	429.444	229.000
332.622	429.193	229.000
333.386	429.517	229.000
179.104	210.846	230.000
179.549	211.071	230.000
180.121	210.997	230.000
180.524	211.151	230.000
180.848	210.878	230.000
181.014	210.909	230.000
180.954	210.758	230.000
181.033	210.750	230.000
180.958	210.939	230.000
80.190	185.063	231.000
79.747	184.595	231.000
79.201	183.979	231.000
78.845	183.807	231.000
78.459	183.066	231.000
77.791	182.517	231.000
75.663	274.242	232.000
74.921	273.982	232.000
74.269	274.111	232.000
73.865	273.769	232.000
73.032	273.709	232.000
45.403	401.785	233.000
46.112	401.200	233.000
46.520	401.269	233.000
47.334	400.738	233.000
47.804	400.454	233.000
462.888	118.917	234.000
463.108	118.272	234.000
464.341	118.246	234.000
464.667	117.728	234.000
465.007	116.910	234.000
441.360	281.148	235.000
440.741	281.650	235.000
440.159	281.524	235.000
439.249	281.064	235.000
438.479	280.924	235.000
416.140	252.874	236.000
415.917	253.260	236.000
415.601	253.603	236.000
414.708	253.630	236.000
414.325	253.584	236.000
413.728	253.688	236.000
413.277	254.223	236.000
382.778	91.072	237.000
383.373	91.067	237.000
383.857	90.941	237.000
384.497	90.714	237.000
384.915	90.687	237.000
280.825	408.139	238.000
280.798	408.841	238.000
280.986	409.331	238.000
280.837	409.730	238.000
281.001	410.294	238.000
280.907	410.821	238.000
281.250	411.692	238.000
143.183	397.131	239.000
142.973	396.521	239.000
142.470	396.953	239.000
142.196	397.701	239.000
141.698	398.289	239.000
141.062	398.278	239.000
140.445	398.269	239.000
139.806	398.364	239.000
26.222	305.184	240.000
25.665	304.982	240.000
25.142	304.859	240.000
24.678	304.630	240.000
24.144	304.502	240.000
23.713	304.119	240.000
23.260	304.110	240.000
22.995	303.481	240.000
195.370	463.143	241.000
194.733	463.068	241.000
194.233	462.526	241.000
193.711	462.031	241.000
193.831	461.692	241.000
92.241	465.894	242.000
91.871	466.113	242.000
91.545	465.726	242.000
90.931	465.410	242.000
90.245	465.453	242.000
28.356	27.104	243.000
28.634	27.800	243.000
29.278	27.775	243.000
29.876	27.947	243.000
30.339	29.014	243.000
403.611	90.606	244.000
403.204	90.550	244.000
402.843	90.405	244.000
402.304	90.574	244.000
401.712	90.657	244.000
311.746	383.011	245.000
312.468	382.752	245.000
312.653	382.582	245.000
313.496	382.359	245.000
313.989	382.382	245.000
314.281	382.231	245.000
315.128	381.996	245.000
315.479	381.605	245.000
316.151	381.617	245.000
316.789	381.525	245.000
317.491	381.538	245.000
190.839	463.508	246.000
191.286	463.442	246.000
191.181	464.489	246.000
191.505	464.787	246.000
191.979	465.607	246.000
192.707	465.905	246.000
192.889	466.424	246.000
332.539	32.856	247.000
332.826	33.179	247.000
333.531	33.501	247.000
333.643	34.029	247.000
334.623	34.587	247.000
335.016	35.033	247.000
335.953	35.765	247.000
336.387	35.963	247.000
336.831	36.369	247.000
336.993	36.731	247.000
54.515	493.281	248.000
55.093	493.415	248.000
55.522	493.509	248.000
56.285	494.458	248.000
56.956	494.949	248.000
57.498	495.254	248.000
454.014	290.663	249.000
453.332	291.158	249.000
452.612	291.334	249.000
452.440	291.421	249.000
451.774	291.362	249.000
451.054	291.581	249.000
450.543	291.400	249.000
450.004	291.839	249.000
345.405	43.945	250.000
345.113	43.781	250.000
345.342	43.621	250.000
345.162	43.980	250.000
345.041	43.738	250.000
139.330	339.383	251.000
139.012	338.596	251.000
138.207	338.505	251.000
137.681	337.975	251.000
137.248	337.383	251.000
307.036	39.429	252.000
307.320	39.122	252.000
308.043	38.603	252.000
308.853	38.412	252.000
309.145	37.959	252.000
309.751	37.741	252.000
310.253	37.559	252.000
61.142	418.300	253.000
60.920	418.669	253.000
60.539	419.036	253.000
59.940	418.302	253.000
59.623	418.808	253.000
28.950	67.638	254.000
29.125	67.863	254.000
29.560	67.904	254.000
30.169	68.029	254.000
30.908	68.040	254.000
31.492	68.001	254.000
32.296	96.678	255.000
31.501	96.412	255.000
30.924	96.445	255.000
30.275	95.910	255.000
29.600	95.945	255.000
29.767	96.633	255.000
29.049	96.058	255.000
28.115	96.026	255.000
27.460	95.683	255.000
230.547	189.060	256.000
229.815	188.916	256.000
229.202	189.517	256.000
228.622	189.592	256.000
228.246	190.045	256.000
37.896	310.938	257.000
37.243	311.313	257.000
36.401	311.155	257.000
36.059	310.481	257.000
35.546	310.585	257.000
34.657	310.350	257.000
34.126	309.992	257.000
33.159	310.046	257.000
32.812	310.209	257.000
194.164	348.945	258.000
195.529	348.596	258.000
195.258	348.990	258.000
196.283	349.193	258.000
196.372	349.065	258.000
197.172	348.875	258.000
140.116	372.671	259.000
140.616	373.219	259.000
141.288	372.972	259.000
142.049	372.695	259.000
142.919	372.756	259.000
143.299	371.465	259.000
348.044	391.843	260.000
348.388	392.016	260.000
349.076	392.176	260.000
349.557	392.139	260.000
350.132	392.289	260.000
478.768	404.511	261.000
479.520	404.713	261.000
480.008	404.996	261.000
480.100	404.964	261.000
480.706	405.414	261.000
481.648	405.448	261.000
97.451	418.828	262.000
97.165	418.870	262.000
97.555	418.829	262.000
97.667	418.477	262.000
98.403	418.300	262.000
99.032	418.045	262.000
98.671	417.666	262.000
99.437	417.371	262.000
99.061	417.717	262.000
210.499	424.841	263.000
210.414	425.523	263.000
210.582	426.248	263.000
211.082	426.809	263.000
212.093	427.592	263.000
212.253	427.009	263.000
403.400	461.707	264.000
404.819	461.629	264.000
404.332	460.908	264.000
405.034	461.367	264.000
405.616	461.300	264.000
159.125	275.461	265.000
158.639	275.582	265.000
158.324	275.185	265.000
157.769	275.333	265.000
157.257	275.007	265.000
156.603	274.806	265.000
155.800	274.488	265.000
25.368	346.206	266.000
25.801	345.599	266.000
24.902	345.250	266.000
24.515	344.960	266.000
23.969	344.532	266.000
23.862	344.690	266.000
170.313	389.595	267.000
170.726	390.595	267.000
170.843	390.886	267.000
171.098	391.020	267.000
171.284	391.542	267.000
171.831	392.192	267.000
171.941	392.480	267.000
474.389	419.756	268.000
474.122	419.338	268.000
473.672	418.701	268.000
473.873	417.959	268.000
474.062	417.504	268.000
47.772	85.362	269.000
47.435	84.876	269.000
46.689	84.241	269.000
47.090	84.201	269.000
47.616	84.845	269.000
48.310	85.265	269.000
283.379	150.408	270.000
283.390	150.755	270.000
283.665	150.990	270.000
284.191	151.512	270.000
284.836	152.140	270.000
285.252	153.133	270.000
286.099	153.315	270.000
316.419	226.610	271.000
316.262	226.829	271.000
316.004	227.273	271.000
314.925	228.073	271.000
315.091	228.669	271.000
314.036	228.511	271.000
460.005	397.659	272.000
458.542	397.650	272.000
458.482	398.277	272.000
457.866	398.435	272.000
457.373	398.670	272.000
188.130	72.677	273.000
188.849	72.486	273.000
189.333	71.454	273.000
189.971	71.617	273.000
189.898	71.895	273.000
154.261	200.473	274.000
153.845	201.214	274.000
153.386	201.787	274.000
153.023	202.021	274.000
152.422	202.161	274.000
318.753	410.544	275.000
319.530	410.772	275.000
319.645	410.353	275.000
320.265	411.992	275.000
320.929	412.640	275.000
472.427	477.442	276.000
472.075	477.347	276.000
471.473	477.332	276.000
471.188	477.384	276.000
470.371	477.601	276.000
469.674	477.593	276.000
469.070	477.545	276.000
468.457	477.480	276.000
160.592	10.252	277.000
161.321	10.628	277.000
161.839	10.798	277.000
162.482	10.810	277.000
163.152	10.915	277.000
163.391	10.856	277.000
164.123	10.841	277.000
164.693	10.384	277.000
165.425	10.763	277.000
166.349	10.946	277.000
166.723	11.483	277.000
154.722	418.820	278.000
155.352	418.930	278.000
155.664	419.736	278.000
155.941	419.770	278.000
156.306	421.004	278.000
166.773	460.744	279.000
166.562	460.967	279.000
165.846	461.637	279.000
165.569	461.759	279.000
165.222	462.104	279.000
164.862	462.322	279.000
164.261	462.699	279.000
163.661	462.605	279.000
241.006	128.421	280.000
241.563	129.623	280.000
242.991	129.831	280.000
243.041	130.466	280.000
246.117	129.151	280.000
23.644	237.584	281.000
24.376	237.503	281.000
24.737	237.220	281.000
25.217	237.033	281.000
25.878	236.631	281.000
26.543	236.421	281.000
26.754	235.497	281.000
27.457	235.438	281.000
28.269	235.477	281.000
268.639	356.878	282.000
268.175	356.824	282.000
267.935	356.712	282.000
267.238	356.751	282.000
266.814	356.549	282.000
430.632	399.638	283.000
429.633	399.363	283.000
429.917	398.858	283.000
430.155	398.495	283.000
430.670	398.161	283.000
497.787	462.966	284.000
496.777	463.162	284.000
496.621	463.310	284.000
495.847	464.080	284.000
495.258	464.232	284.000
495.224	464.446	284.000
494.108	465.052	284.000
178.476	128.809	285.000
177.865	128.802	285.000
177.140	129.055	285.000
176.364	129.223	285.000
175.702	129.262	285.000
174.666	129.103	285.000
174.538	129.292	285.000
173.434	129.376	285.000
173.277	129.332	285.000
155.948	210.908	286.000
156.658	210.295	286.000
157.181	210.194	286.000
157.909	210.149	286.000
158.217	209.683	286.000
158.636	209.287	286.000
159.184	209.046	286.000
160.055	209.038	286.000
178.901	349.068	287.000
178.685	349.058	287.000
177.828	349.658	287.000
177.180	350.000	287.000
176.770	350.097	287.000
176.030	350.037	287.000
175.312	349.687	287.000
182.348	372.977	288.000
182.119	373.067	288.000
181.549	373.228	288.000
180.891	373.636	288.000
179.953	373.377	288.000
179.001	373.172	288.000
482.357	384.938	289.000
481.472	385.093	289.000
480.924	385.277	289.000
479.969	385.131	289.000
479.527	385.151	289.000
66.406	396.009	290.000
66.364	396.189	290.000
66.460	396.343	290.000
66.296	396.231	290.000
66.525	396.356	290.000
66.163	396.034	290.000
66.520	396.114	290.000
163.448	474.890	291.000
163.146	475.129	291.000
162.877	475.119	291.000
162.360	475.286	291.000
161.686	475.425	291.000
416.166	290.237	292.000
415.627	289.158	292.000
414.961	289.800	292.000
414.355	289.327	292.000
413.987	289.206	292.000
413.358	289.169	292.000
412.413	288.861	292.000
412.102	288.807	292.000
99.721	392.014	293.000
99.330	391.620	293.000
98.816	391.348	293.000
98.381	391.606	293.000
97.571	391.863	293.000
489.245	478.718	294.000
489.177	479.407	294.000
488.013	479.445	294.000
487.807	479.197	294.000
487.299	479.433	294.000
487.054	479.655	294.000
378.608	44.833	295.000
377.596	44.964	295.000
377.952	44.511	295.000
377.429	44.415	295.000
376.874	44.017	295.000
245.548	127.960	296.000
245.297	127.225	296.000
245.352	126.565	296.000
244.879	126.372	296.000
244.601	125.939	296.000
89.646	162.602	297.000
89.426	162.610	297.000
89.024	162.454	297.000
88.792	161.884	297.000
88.230	161.737	297.000
87.968	161.671	297.000
87.636	161.033	297.000
87.544	160.930	297.000
87.040	160.608	297.000
228.400	277.188	298.000
228.324	277.077	298.000
227.565	277.365	298.000
227.467	277.395	298.000
226.452	278.102	298.000
225.699	277.913	298.000
225.003	278.258	298.000
224.606	278.621	298.000
224.076	278.840	298.000
406.713	456.536	299.000
406.405	456.936	299.000
405.817	457.236	299.000
405.054	457.356	299.000
404.260	457.556	299.000
403.583	457.594	299.000
403.113	457.768	299.000
226.813	353.216	300.000
226.497	353.793	300.000
226.349	354.544	300.000
225.829	355.019	300.000
[truncated: 1,671 more rows]
