# Supplementary material for: The transpeptidase PBP2 governs initial localization and activity of the major cell-wall synthesis machinery in E. coli
Source: eLife. 2020 Feb 20;9:e50629. doi: 10.7554/eLife.50629 (PMC7089770; doi:10.7554/eLife.50629)
Supplement: Source data 1. [file elife-50629-data1.zip › data/slow/GFP/gfpPBP2_5uMiptg_slow_3.txt]

X Y ID
210.634	460.718	1.000
209.621	460.789	1.000
209.034	460.582	1.000
208.687	460.531	1.000
207.810	460.926	1.000
207.529	460.157	1.000
141.955	492.858	2.000
141.004	492.486	2.000
140.698	491.525	2.000
140.462	491.122	2.000
140.044	490.839	2.000
139.059	491.031	2.000
252.929	405.288	3.000
252.564	405.893	3.000
252.350	406.171	3.000
252.789	405.980	3.000
252.781	405.938	3.000
252.643	406.437	3.000
252.142	406.317	3.000
344.083	498.131	4.000
344.300	497.600	4.000
344.030	497.281	4.000
343.751	497.780	4.000
342.816	497.791	4.000
342.336	498.324	4.000
342.068	498.989	4.000
298.657	390.276	5.000
298.823	390.183	5.000
299.264	390.599	5.000
299.455	390.850	5.000
300.035	390.497	5.000
228.393	358.324	6.000
227.387	357.932	6.000
226.791	357.755	6.000
226.313	357.776	6.000
225.929	357.620	6.000
225.193	357.398	6.000
129.575	394.984	7.000
130.068	395.186	7.000
130.779	395.279	7.000
131.048	395.171	7.000
131.527	395.316	7.000
225.483	352.388	8.000
226.358	352.823	8.000
226.769	352.928	8.000
227.313	352.833	8.000
227.798	351.682	8.000
228.670	352.500	8.000
229.398	352.465	8.000
229.569	352.036	8.000
288.529	377.747	9.000
288.768	377.341	9.000
289.356	377.040	9.000
289.498	377.011	9.000
289.463	376.887	9.000
289.524	376.732	9.000
289.825	377.180	9.000
212.383	435.400	10.000
212.254	435.467	10.000
211.781	435.228	10.000
211.046	434.874	10.000
210.644	434.960	10.000
209.839	434.753	10.000
86.937	243.763	11.000
87.735	243.842	11.000
88.248	243.518	11.000
88.919	242.918	11.000
89.352	242.782	11.000
180.626	321.104	12.000
181.096	321.161	12.000
181.579	321.124	12.000
182.211	321.191	12.000
183.112	321.029	12.000
183.745	321.109	12.000
184.043	320.796	12.000
181.330	81.467	13.000
181.627	81.186	13.000
180.760	81.077	13.000
180.721	80.557	13.000
179.710	80.646	13.000
179.806	80.336	13.000
113.597	184.685	14.000
112.820	184.406	14.000
112.887	184.341	14.000
112.323	184.944	14.000
112.331	185.185	14.000
111.737	185.382	14.000
111.231	185.890	14.000
59.367	466.845	15.000
58.740	466.994	15.000
58.442	467.147	15.000
57.847	467.019	15.000
57.322	467.041	15.000
56.430	467.117	15.000
252.644	236.712	16.000
252.122	236.522	16.000
251.507	236.713	16.000
250.691	237.139	16.000
250.530	237.531	16.000
104.472	194.847	17.000
104.103	194.730	17.000
103.783	195.256	17.000
102.853	194.816	17.000
102.537	194.756	17.000
158.983	63.405	18.000
158.661	63.835	18.000
158.811	63.694	18.000
158.354	64.614	18.000
158.646	65.328	18.000
263.141	463.051	19.000
263.847	462.939	19.000
264.592	462.905	19.000
265.237	462.524	19.000
265.727	462.445	19.000
137.757	492.017	20.000
138.063	492.572	20.000
136.493	493.283	20.000
138.837	493.561	20.000
139.233	493.741	20.000
139.434	493.905	20.000
139.421	494.336	20.000
190.232	16.652	21.000
190.690	16.805	21.000
190.780	15.347	21.000
191.618	15.807	21.000
192.297	16.484	21.000
191.975	88.217	22.000
191.667	87.989	22.000
192.400	88.528	22.000
192.526	88.541	22.000
193.297	88.722	22.000
193.672	88.545	22.000
181.571	322.307	23.000
182.047	322.653	23.000
182.449	322.370	23.000
183.212	322.443	23.000
183.691	322.288	23.000
184.052	321.965	23.000
180.523	320.481	23.000
180.674	320.440	23.000
165.340	178.356	24.000
164.789	178.438	24.000
164.031	178.561	24.000
163.611	178.643	24.000
162.901	178.192	24.000
141.410	13.788	25.000
140.899	13.268	25.000
140.614	12.805	25.000
140.248	12.662	25.000
139.988	12.345	25.000
139.316	11.568	25.000
130.264	144.745	26.000
130.151	144.700	26.000
129.649	145.903	26.000
129.661	145.975	26.000
128.892	146.754	26.000
314.587	368.258	27.000
314.807	367.981	27.000
315.526	368.179	27.000
316.152	368.172	27.000
316.567	367.986	27.000
278.600	358.786	28.000
277.949	359.050	28.000
277.549	359.614	28.000
276.954	360.042	28.000
276.302	360.481	28.000
275.469	360.928	28.000
275.171	361.055	28.000
274.902	361.537	28.000
198.495	82.994	29.000
198.102	82.818	29.000
197.616	82.634	29.000
196.972	82.932	29.000
196.143	82.764	29.000
196.692	82.384	29.000
196.292	81.989	29.000
288.112	374.144	30.000
287.832	374.024	30.000
287.952	374.107	30.000
288.474	374.326	30.000
288.547	374.465	30.000
96.642	442.661	31.000
97.163	442.878	31.000
98.109	442.213	31.000
98.473	441.806	31.000
98.911	441.630	31.000
99.870	440.946	31.000
109.829	222.757	32.000
109.074	223.888	32.000
108.218	223.549	32.000
107.368	223.055	32.000
107.461	223.338	32.000
106.537	222.361	32.000
106.884	222.602	32.000
193.484	54.000	33.000
193.102	54.856	33.000
193.237	54.837	33.000
193.251	55.408	33.000
192.759	55.587	33.000
192.891	56.202	33.000
192.516	56.955	33.000
192.600	57.315	33.000
190.330	483.333	34.000
189.951	482.243	34.000
189.511	481.638	34.000
189.130	481.354	34.000
188.767	481.180	34.000
188.114	480.679	34.000
187.720	480.330	34.000
187.150	479.829	34.000
313.814	375.831	35.000
314.161	376.140	35.000
314.304	376.547	35.000
314.799	376.341	35.000
315.298	376.502	35.000
315.371	376.847	35.000
335.933	429.739	36.000
336.384	429.729	36.000
336.965	429.404	36.000
337.520	429.387	36.000
338.160	429.277	36.000
227.796	389.319	37.000
227.911	389.446	37.000
228.462	389.340	37.000
228.783	389.438	37.000
228.980	389.104	37.000
229.308	389.639	37.000
229.213	389.367	37.000
229.663	389.327	37.000
229.816	389.489	37.000
230.028	389.638	37.000
198.719	85.710	38.000
198.138	85.632	38.000
197.796	85.629	38.000
197.121	85.673	38.000
196.741	85.368	38.000
196.051	85.735	38.000
229.567	190.156	39.000
229.609	190.062	39.000
228.890	189.566	39.000
228.633	189.238	39.000
228.280	188.121	39.000
228.322	188.562	39.000
103.239	185.911	40.000
102.862	185.678	40.000
102.027	185.641	40.000
101.496	185.414	40.000
101.089	185.401	40.000
100.785	185.208	40.000
100.127	185.357	40.000
191.762	100.328	41.000
191.214	100.667	41.000
191.005	100.730	41.000
191.415	100.898	41.000
192.248	100.644	41.000
192.813	101.186	41.000
99.136	185.993	42.000
98.294	186.300	42.000
97.790	186.172	42.000
97.599	186.091	42.000
97.763	186.239	42.000
221.643	447.654	43.000
222.124	447.506	43.000
222.929	447.496	43.000
223.407	447.764	43.000
224.042	447.668	43.000
184.861	466.105	44.000
185.041	465.931	44.000
184.265	465.818	44.000
184.045	465.408	44.000
183.703	464.895	44.000
250.474	402.157	45.000
249.530	402.124	45.000
248.896	402.430	45.000
248.462	402.290	45.000
247.960	403.019	45.000
238.828	405.879	46.000
238.666	405.705	46.000
237.892	405.715	46.000
237.222	405.300	46.000
237.268	405.306	46.000
218.268	387.739	47.000
218.722	387.644	47.000
219.250	386.718	47.000
219.630	386.749	47.000
219.909	386.508	47.000
379.120	500.115	48.000
378.645	500.202	48.000
378.217	499.867	48.000
377.279	499.667	48.000
376.905	499.636	48.000
376.197	499.759	48.000
375.794	499.113	48.000
375.236	498.833	48.000
374.626	499.155	48.000
405.278	65.311	49.000
404.882	65.795	49.000
404.484	65.683	49.000
403.926	65.539	49.000
403.440	66.772	49.000
403.273	66.536	49.000
144.617	232.937	50.000
144.147	233.667	50.000
143.811	233.585	50.000
142.798	233.757	50.000
142.301	234.164	50.000
142.003	234.717	50.000
141.853	234.970	50.000
141.405	234.704	50.000
141.063	234.904	50.000
277.706	141.626	51.000
277.334	141.124	51.000
277.849	141.411	51.000
278.427	141.364	51.000
279.063	141.682	51.000
279.727	141.708	51.000
341.646	265.599	52.000
342.328	264.703	52.000
343.002	264.975	52.000
343.752	265.213	52.000
344.600	264.945	52.000
345.198	264.790	52.000
453.964	268.392	53.000
452.825	268.085	53.000
452.100	268.116	53.000
451.556	268.099	53.000
450.763	268.556	53.000
450.515	269.019	53.000
450.019	269.347	53.000
449.567	269.420	53.000
202.197	433.074	54.000
202.449	433.093	54.000
202.915	432.810	54.000
203.167	432.705	54.000
203.209	432.695	54.000
390.776	269.377	55.000
391.424	269.791	55.000
391.618	270.180	55.000
390.865	269.289	55.000
390.340	268.953	55.000
133.588	426.974	56.000
133.547	427.031	56.000
133.344	427.099	56.000
132.176	426.496	56.000
131.762	426.612	56.000
352.794	129.272	57.000
352.248	129.594	57.000
351.796	129.789	57.000
351.576	129.426	57.000
351.245	129.617	57.000
392.230	485.487	58.000
391.668	485.401	58.000
391.130	485.530	58.000
390.485	485.671	58.000
389.847	485.685	58.000
389.240	485.362	58.000
388.829	485.467	58.000
247.059	413.790	59.000
247.776	413.795	59.000
248.094	413.935	59.000
248.796	414.186	59.000
248.891	413.968	59.000
249.598	414.238	59.000
250.307	414.076	59.000
251.232	414.034	59.000
165.640	304.931	60.000
165.288	305.349	60.000
165.239	306.441	60.000
165.503	307.053	60.000
164.776	307.888	60.000
84.121	82.945	61.000
84.713	82.974	61.000
85.752	83.828	61.000
86.556	84.308	61.000
86.753	83.940	61.000
87.046	84.038	61.000
258.123	312.695	62.000
257.962	313.132	62.000
257.590	313.014	62.000
257.087	313.231	62.000
256.663	313.202	62.000
256.253	313.864	62.000
255.695	314.014	62.000
255.160	314.315	62.000
453.688	24.334	63.000
453.887	24.436	63.000
454.946	24.778	63.000
455.347	24.659	63.000
455.828	24.588	63.000
461.618	54.814	64.000
461.310	54.681	64.000
460.922	54.137	64.000
459.982	53.746	64.000
459.538	53.676	64.000
458.816	53.315	64.000
458.410	53.457	64.000
141.616	278.844	65.000
142.201	278.902	65.000
142.320	279.044	65.000
142.464	279.347	65.000
142.900	279.293	65.000
143.681	279.644	65.000
