# Supplementary material for: The transpeptidase PBP2 governs initial localization and activity of the major cell-wall synthesis machinery in E. coli
Source: eLife. 2020 Feb 20;9:e50629. doi: 10.7554/eLife.50629 (PMC7089770; doi:10.7554/eLife.50629)
Supplement: Source data 1. [file elife-50629-data1.zip › data/slow/GFP/gfpPBP2_mutant_25uMiptg_slow_1.txt]

X Y ID
166.389	487.845	1.000
166.248	487.610	1.000
165.959	488.047	1.000
165.704	487.727	1.000
165.576	488.197	1.000
461.554	116.691	2.000
461.503	116.295	2.000
461.263	116.152	2.000
460.590	115.837	2.000
460.062	116.283	2.000
459.652	116.536	2.000
459.336	116.246	2.000
458.792	116.121	2.000
448.681	133.022	3.000
448.649	133.557	3.000
448.271	133.043	3.000
448.218	133.430	3.000
447.707	133.318	3.000
447.479	133.621	3.000
442.945	271.341	4.000
443.542	271.097	4.000
443.664	271.945	4.000
444.061	271.960	4.000
444.559	272.463	4.000
444.947	272.762	4.000
383.465	478.434	5.000
383.298	478.311	5.000
383.049	478.456	5.000
382.643	478.247	5.000
382.666	477.283	5.000
382.886	476.962	5.000
383.310	477.395	5.000
383.640	477.226	5.000
384.104	477.522	5.000
385.060	477.762	5.000
385.210	478.280	5.000
135.893	141.400	6.000
136.850	141.685	6.000
136.873	141.645	6.000
137.696	141.489	6.000
138.177	141.915	6.000
138.823	142.322	6.000
258.930	200.086	7.000
258.314	200.592	7.000
258.397	199.935	7.000
258.177	199.633	7.000
257.970	199.388	7.000
213.451	384.743	8.000
213.192	385.466	8.000
212.561	385.059	8.000
212.254	385.253	8.000
212.420	385.307	8.000
212.823	385.092	8.000
212.565	385.595	8.000
212.903	385.586	8.000
257.119	100.585	9.000
257.094	100.073	9.000
256.644	99.968	9.000
256.472	99.773	9.000
255.889	99.537	9.000
255.380	99.232	9.000
254.910	99.967	9.000
191.431	476.799	10.000
191.726	477.055	10.000
192.035	476.934	10.000
192.048	476.747	10.000
191.844	476.852	10.000
191.714	476.769	10.000
192.408	476.593	10.000
192.933	476.617	10.000
192.543	476.192	10.000
193.267	475.757	10.000
193.618	475.412	10.000
479.308	297.266	11.000
479.049	297.363	11.000
479.376	298.033	11.000
478.861	298.239	11.000
479.389	298.422	11.000
447.633	33.147	12.000
447.618	33.225	12.000
448.417	32.693	12.000
449.415	32.519	12.000
449.276	32.654	12.000
449.676	32.284	12.000
459.231	120.015	13.000
459.556	120.171	13.000
460.011	119.960	13.000
460.652	120.737	13.000
461.360	121.150	13.000
462.067	120.693	13.000
462.141	120.532	13.000
420.834	310.257	14.000
420.896	309.993	14.000
420.055	310.632	14.000
420.038	310.553	14.000
419.347	310.888	14.000
273.924	110.035	15.000
274.397	110.282	15.000
274.382	109.960	15.000
274.134	110.104	15.000
274.377	109.858	15.000
453.754	261.938	16.000
453.823	261.449	16.000
453.340	261.605	16.000
452.900	261.327	16.000
452.992	261.072	16.000
452.906	261.358	16.000
452.226	261.865	16.000
384.791	340.586	17.000
385.162	340.733	17.000
385.680	340.685	17.000
385.612	340.035	17.000
386.451	340.124	17.000
219.097	375.958	18.000
219.278	376.372	18.000
219.019	376.144	18.000
218.708	376.122	18.000
218.557	376.124	18.000
218.371	375.503	18.000
218.496	375.929	18.000
218.302	376.448	18.000
218.196	377.277	18.000
465.155	96.900	19.000
464.922	97.343	19.000
464.170	98.383	19.000
464.094	97.510	19.000
463.779	97.154	19.000
463.211	97.447	19.000
462.752	97.851	19.000
462.758	97.717	19.000
172.979	491.576	20.000
172.362	491.694	20.000
172.502	492.095	20.000
171.899	492.134	20.000
171.791	492.880	20.000
171.388	492.939	20.000
170.618	492.712	20.000
170.594	493.212	20.000
448.673	495.949	21.000
448.381	496.352	21.000
448.709	496.458	21.000
448.499	496.580	21.000
447.937	497.802	21.000
458.728	133.221	22.000
458.532	133.525	22.000
458.582	132.757	22.000
458.235	132.826	22.000
458.229	132.637	22.000
458.550	132.407	22.000
285.252	194.911	23.000
285.200	194.892	23.000
285.402	195.824	23.000
284.992	195.506	23.000
285.406	195.118	23.000
285.422	195.605	23.000
176.024	192.887	24.000
176.601	192.703	24.000
176.884	192.816	24.000
176.968	193.373	24.000
177.214	193.297	24.000
177.845	193.386	24.000
177.983	194.010	24.000
178.575	194.079	24.000
178.115	193.832	24.000
178.770	194.269	24.000
178.817	194.469	24.000
275.002	110.206	25.000
275.014	110.312	25.000
274.631	109.965	25.000
274.453	109.251	25.000
274.510	109.757	25.000
274.609	110.106	25.000
185.313	30.762	26.000
185.603	30.167	26.000
185.600	30.005	26.000
185.659	29.558	26.000
185.757	29.329	26.000
185.995	28.912	26.000
185.816	28.490	26.000
185.742	28.317	26.000
168.469	185.473	27.000
168.493	185.330	27.000
168.409	185.846	27.000
168.602	185.911	27.000
168.858	185.618	27.000
452.260	498.485	28.000
451.474	498.877	28.000
451.653	499.959	28.000
451.334	499.875	28.000
450.905	500.592	28.000
471.831	281.939	29.000
471.580	281.417	29.000
471.164	281.074	29.000
470.720	280.974	29.000
470.641	280.429	29.000
470.416	280.265	29.000
354.599	249.708	30.000
354.703	249.601	30.000
354.428	249.506	30.000
354.566	249.177	30.000
355.671	249.125	30.000
206.614	334.585	31.000
206.514	334.718	31.000
206.782	334.513	31.000
207.253	333.677	31.000
207.480	334.906	31.000
207.546	334.638	31.000
445.400	182.743	32.000
445.059	183.554	32.000
445.056	184.368	32.000
445.306	184.494	32.000
445.322	184.491	32.000
445.386	184.615	32.000
338.435	372.625	33.000
338.029	372.507	33.000
337.994	372.304	33.000
337.394	372.277	33.000
337.252	372.191	33.000
171.136	234.439	34.000
170.824	234.507	34.000
170.531	234.109	34.000
170.398	233.843	34.000
170.130	233.564	34.000
169.961	233.149	34.000
169.699	232.809	34.000
169.742	232.431	34.000
169.475	232.801	34.000
407.297	463.425	35.000
406.477	462.959	35.000
406.178	463.294	35.000
405.959	463.450	35.000
405.810	463.518	35.000
405.857	463.341	35.000
405.681	463.407	35.000
405.131	462.972	35.000
405.238	463.353	35.000
460.991	117.574	36.000
460.892	117.715	36.000
461.127	117.406	36.000
461.107	117.226	36.000
460.135	116.742	36.000
415.601	298.644	37.000
416.100	298.630	37.000
416.632	298.472	37.000
416.359	298.973	37.000
416.316	298.552	37.000
419.764	263.767	38.000
420.169	263.450	38.000
420.383	263.378	38.000
421.177	263.318	38.000
421.318	263.068	38.000
424.952	156.609	39.000
425.422	157.084	39.000
425.568	157.183	39.000
426.254	157.098	39.000
426.909	157.760	39.000
427.476	157.932	39.000
427.824	157.776	39.000
428.524	158.157	39.000
161.366	172.077	40.000
161.619	172.003	40.000
161.872	171.599	40.000
162.110	171.958	40.000
161.916	172.285	40.000
162.165	172.641	40.000
416.658	299.167	41.000
416.545	298.775	41.000
417.316	299.062	41.000
417.543	298.968	41.000
417.781	298.582	41.000
418.747	298.486	41.000
419.104	298.329	41.000
347.630	350.917	42.000
348.043	351.224	42.000
349.071	351.421	42.000
349.438	351.576	42.000
349.216	352.367	42.000
348.692	352.547	42.000
321.635	321.134	43.000
321.216	321.075	43.000
320.659	321.273	43.000
320.843	321.761	43.000
321.215	321.536	43.000
322.327	320.914	43.000
340.512	378.158	44.000
340.068	377.833	44.000
339.247	378.181	44.000
338.916	378.368	44.000
338.471	378.453	44.000
338.281	378.384	44.000
204.169	382.303	45.000
203.890	382.148	45.000
203.372	381.995	45.000
203.220	382.234	45.000
203.226	381.826	45.000
437.113	168.754	46.000
437.136	168.940	46.000
437.137	168.675	46.000
437.620	168.898	46.000
438.072	168.621	46.000
438.612	168.542	46.000
193.498	326.522	47.000
193.515	325.773	47.000
193.200	325.648	47.000
193.138	324.938	47.000
193.131	325.561	47.000
417.736	109.949	48.000
417.632	109.672	48.000
417.626	108.926	48.000
417.739	108.694	48.000
417.588	108.856	48.000
417.514	109.133	48.000
417.558	109.429	48.000
435.510	498.475	49.000
435.397	499.203	49.000
434.752	499.171	49.000
434.918	498.951	49.000
434.466	499.095	49.000
433.838	499.642	49.000
433.528	499.620	49.000
433.205	499.752	49.000
416.350	238.964	50.000
416.234	239.425	50.000
416.285	239.402	50.000
416.521	239.196	50.000
416.350	239.448	50.000
415.856	239.374	50.000
415.742	239.873	50.000
415.314	240.634	50.000
415.518	240.644	50.000
414.490	240.774	50.000
456.336	276.469	51.000
456.402	277.138	51.000
456.955	276.822	51.000
456.879	277.559	51.000
457.016	277.511	51.000
457.006	277.687	51.000
457.701	277.691	51.000
457.451	278.516	51.000
321.872	320.972	52.000
322.909	321.056	52.000
323.158	320.504	52.000
323.315	320.473	52.000
323.448	320.632	52.000
323.575	321.555	52.000
122.178	206.659	53.000
121.937	206.171	53.000
121.506	206.261	53.000
121.298	206.244	53.000
120.796	206.114	53.000
119.701	205.421	53.000
120.067	206.976	53.000
201.143	276.194	54.000
201.013	275.663	54.000
201.402	276.156	54.000
201.882	276.628	54.000
201.871	276.583	54.000
202.131	276.431	54.000
202.556	277.236	54.000
202.850	277.805	54.000
417.120	109.330	55.000
417.260	109.070	55.000
418.602	108.449	55.000
417.386	108.204	55.000
418.172	107.723	55.000
418.979	106.849	55.000
441.830	110.338	56.000
441.794	109.472	56.000
441.831	109.426	56.000
441.658	109.278	56.000
441.493	108.369	56.000
441.043	108.169	56.000
442.046	108.742	56.000
441.399	108.555	56.000
440.976	108.154	56.000
181.194	343.080	57.000
181.570	342.759	57.000
181.956	342.656	57.000
182.429	342.548	57.000
183.114	342.974	57.000
183.932	342.849	57.000
184.112	342.778	57.000
480.592	50.645	58.000
480.908	49.645	58.000
480.993	49.253	58.000
481.032	48.822	58.000
481.376	48.486	58.000
481.345	47.877	58.000
481.750	47.432	58.000
481.624	47.047	58.000
481.269	46.851	58.000
433.604	493.215	59.000
433.180	493.189	59.000
432.801	493.293	59.000
432.340	493.624	59.000
431.997	493.923	59.000
431.626	494.014	59.000
430.876	493.921	59.000
431.226	493.988	59.000
431.836	493.490	59.000
258.906	100.553	60.000
259.051	99.965	60.000
258.564	100.184	60.000
258.489	100.735	60.000
258.411	99.991	60.000
257.874	99.799	60.000
463.445	119.760	61.000
462.883	119.598	61.000
462.610	119.633	61.000
462.112	120.058	61.000
461.650	119.757	61.000
461.227	119.969	61.000
388.263	478.515	62.000
387.588	478.205	62.000
387.496	478.020	62.000
387.498	477.404	62.000
387.146	477.503	62.000
386.759	476.903	62.000
386.328	476.955	62.000
184.101	169.491	63.000
183.827	169.501	63.000
182.966	169.241	63.000
182.371	168.932	63.000
182.192	168.544	63.000
181.935	168.383	63.000
181.438	168.625	63.000
180.730	167.551	63.000
437.348	168.508	64.000
437.333	168.383	64.000
438.339	168.341	64.000
438.609	169.164	64.000
438.964	168.924	64.000
439.563	168.904	64.000
439.757	169.574	64.000
440.301	169.899	64.000
397.913	87.783	65.000
397.451	87.557	65.000
396.471	87.547	65.000
396.328	87.428	65.000
395.994	87.471	65.000
258.300	391.456	66.000
258.206	391.003	66.000
258.199	390.288	66.000
257.650	390.199	66.000
257.133	389.799	66.000
323.574	411.771	67.000
323.792	411.629	67.000
324.260	411.915	67.000
325.055	412.283	67.000
325.126	412.338	67.000
325.800	412.269	67.000
326.352	412.589	67.000
387.643	121.146	68.000
388.425	120.974	68.000
388.890	120.792	68.000
389.134	121.024	68.000
389.639	120.945	68.000
389.665	120.612	68.000
456.373	22.757	69.000
456.993	22.836	69.000
457.835	22.948	69.000
458.096	22.969	69.000
458.274	22.955	69.000
466.333	258.737	70.000
466.336	258.117	70.000
466.935	258.194	70.000
466.667	257.804	70.000
467.181	257.845	70.000
249.143	297.290	71.000
249.733	296.842	71.000
249.318	296.930	71.000
249.457	296.443	71.000
249.783	296.232	71.000
250.118	296.316	71.000
249.885	295.490	71.000
249.461	295.812	71.000
303.743	391.348	72.000
304.323	390.810	72.000
305.168	391.422	72.000
305.042	391.625	72.000
306.022	391.129	72.000
436.433	279.271	73.000
437.462	279.299	73.000
437.189	280.057	73.000
437.778	280.433	73.000
438.220	281.291	73.000
438.172	281.220	73.000
389.568	108.999	74.000
389.086	109.155	74.000
388.629	109.185	74.000
388.430	109.606	74.000
388.110	109.189	74.000
387.871	109.393	74.000
458.145	296.101	75.000
458.504	296.393	75.000
458.883	296.439	75.000
459.537	297.291	75.000
459.198	297.130	75.000
489.072	400.262	76.000
488.921	400.761	76.000
488.436	400.860	76.000
488.228	401.297	76.000
487.907	401.399	76.000
488.103	401.691	76.000
487.991	401.439	76.000
450.346	39.037	77.000
450.861	39.080	77.000
451.704	39.752	77.000
452.278	39.359	77.000
452.563	38.887	77.000
453.004	38.594	77.000
453.768	38.188	77.000
458.897	354.177	78.000
461.072	353.640	78.000
460.709	353.793	78.000
459.654	353.415	78.000
460.182	352.902	78.000
405.808	472.557	79.000
405.291	472.039	79.000
404.743	472.449	79.000
404.699	471.995	79.000
404.206	472.153	79.000
247.297	383.737	80.000
246.724	383.972	80.000
246.319	383.884	80.000
245.602	383.797	80.000
245.050	383.714	80.000
244.517	383.667	80.000
243.876	383.722	80.000
173.896	447.665	81.000
173.795	447.963	81.000
173.856	447.988	81.000
173.880	448.076	81.000
174.143	447.743	81.000
467.547	74.539	82.000
466.926	74.882	82.000
466.913	75.293	82.000
466.378	75.039	82.000
466.017	75.564	82.000
196.021	372.843	83.000
196.187	372.518	83.000
195.830	373.015	83.000
195.054	372.925	83.000
194.919	373.207	83.000
286.507	377.379	84.000
286.690	377.106	84.000
286.640	376.993	84.000
285.999	376.544	84.000
285.575	376.331	84.000
285.266	376.330	84.000
285.232	376.056	84.000
284.777	376.423	84.000
284.231	376.350	84.000
414.545	119.778	85.000
414.273	119.596	85.000
414.326	120.015	85.000
414.057	120.594	85.000
414.025	120.482	85.000
197.180	363.516	86.000
196.808	364.823	86.000
196.317	364.533	86.000
195.720	364.943	86.000
195.040	364.485	86.000
174.384	447.994	87.000
173.990	448.240	87.000
173.822	448.022	87.000
174.223	447.784	87.000
174.831	448.170	87.000
174.690	448.130	87.000
174.291	448.099	87.000
475.111	102.996	88.000
474.664	103.600	88.000
474.528	103.996	88.000
474.638	104.528	88.000
475.266	104.084	88.000
475.423	103.556	88.000
475.878	103.339	88.000
441.485	45.101	89.000
442.615	45.403	89.000
442.687	44.981	89.000
442.823	45.119	89.000
443.188	45.217	89.000
443.457	45.084	89.000
444.336	44.821	89.000
444.494	44.217	89.000
234.735	109.610	90.000
235.413	108.800	90.000
234.612	109.195	90.000
234.959	109.221	90.000
235.155	109.923	90.000
235.114	109.738	90.000
223.007	385.199	91.000
222.896	385.088	91.000
222.529	384.735	91.000
222.231	384.994	91.000
222.002	385.292	91.000
221.872	385.440	91.000
221.542	385.106	91.000
221.241	385.435	91.000
220.935	385.480	91.000
450.453	150.478	92.000
450.850	149.925	92.000
451.164	149.646	92.000
451.900	149.346	92.000
452.185	149.140	92.000
443.793	291.914	93.000
443.541	292.505	93.000
444.358	292.729	93.000
444.582	293.372	93.000
445.153	293.736	93.000
445.322	294.081	93.000
445.791	293.992	93.000
446.278	294.238	93.000
439.161	487.329	94.000
438.705	487.065	94.000
438.550	487.044	94.000
438.196	487.541	94.000
438.037	486.862	94.000
438.387	486.679	94.000
333.869	245.201	95.000
333.381	245.150	95.000
332.920	245.230	95.000
332.455	245.074	95.000
332.454	244.721	95.000
331.817	245.019	95.000
331.803	244.939	95.000
331.491	244.974	95.000
330.929	244.443	95.000
365.163	45.512	96.000
364.705	44.912	96.000
364.476	44.716	96.000
364.686	44.864	96.000
364.539	44.625	96.000
364.406	44.983	96.000
464.713	98.193	97.000
465.475	98.273	97.000
465.542	97.243	97.000
465.830	97.170	97.000
466.705	96.924	97.000
467.856	96.761	98.000
468.309	96.854	98.000
469.027	96.495	98.000
469.368	96.620	98.000
469.325	95.661	98.000
258.634	92.117	99.000
258.911	92.054	99.000
258.807	92.524	99.000
258.131	91.613	99.000
258.209	91.811	99.000
258.263	92.133	99.000
288.041	381.918	100.000
288.313	381.778	100.000
288.502	381.954	100.000
288.568	382.196	100.000
289.028	381.667	100.000
289.604	381.797	100.000
289.012	380.449	100.000
470.617	449.098	101.000
470.499	449.210	101.000
470.321	450.129	101.000
469.521	449.439	101.000
469.123	449.465	101.000
468.771	449.707	101.000
468.232	449.469	101.000
369.012	269.585	102.000
368.686	269.581	102.000
367.929	269.636	102.000
367.877	269.745	102.000
367.646	269.811	102.000
367.165	269.823	102.000
482.752	426.691	103.000
481.774	426.572	103.000
481.368	426.391	103.000
480.932	426.444	103.000
480.692	426.857	103.000
480.284	427.138	103.000
480.511	426.765	103.000
423.928	180.685	104.000
423.684	180.696	104.000
423.314	180.899	104.000
424.198	180.186	104.000
424.953	180.268	104.000
424.693	179.842	104.000
424.078	179.084	104.000
423.830	178.635	104.000
501.946	451.223	105.000
501.602	451.336	105.000
501.944	451.116	105.000
502.272	451.082	105.000
502.550	451.309	105.000
503.030	451.384	105.000
491.391	479.643	106.000
490.794	479.569	106.000
490.098	479.701	106.000
489.699	479.742	106.000
489.709	481.080	106.000
490.008	481.154	106.000
490.737	481.404	106.000
491.407	481.290	106.000
491.896	480.809	106.000
386.388	66.913	107.000
385.898	66.803	107.000
385.597	66.892	107.000
385.382	66.947	107.000
384.773	66.781	107.000
464.317	434.566	108.000
463.745	434.206	108.000
463.027	434.102	108.000
462.784	434.908	108.000
462.193	434.511	108.000
451.551	268.752	109.000
451.454	269.105	109.000
452.673	268.952	109.000
453.383	268.930	109.000
453.478	269.366	109.000
295.279	124.786	110.000
295.412	124.494	110.000
295.166	124.466	110.000
294.620	125.158	110.000
293.995	124.516	110.000
293.517	124.330	110.000
273.450	243.921	111.000
274.542	243.927	111.000
275.356	244.525	111.000
275.765	244.089	111.000
276.378	244.171	111.000
276.784	244.926	111.000
471.805	459.535	112.000
472.201	459.040	112.000
472.848	458.988	112.000
473.276	458.103	112.000
474.293	458.864	112.000
474.662	458.375	112.000
375.521	180.834	113.000
376.029	180.840	113.000
376.736	180.801	113.000
377.532	180.928	113.000
378.119	180.561	113.000
379.260	181.263	113.000
379.827	180.771	113.000
373.005	269.280	114.000
372.480	269.421	114.000
372.569	269.129	114.000
372.632	269.584	114.000
372.014	269.642	114.000
372.641	269.666	114.000
403.857	161.317	115.000
402.635	160.637	115.000
402.281	160.539	115.000
402.563	160.787	115.000
403.167	160.885	115.000
238.950	290.539	116.000
239.510	290.396	116.000
240.017	290.532	116.000
240.257	290.122	116.000
240.758	289.970	116.000
241.364	289.733	116.000
241.641	289.311	116.000
241.924	289.069	116.000
211.806	384.610	117.000
212.224	384.276	117.000
212.861	384.214	117.000
213.335	384.008	117.000
214.029	383.705	117.000
480.765	18.142	118.000
480.703	18.178	118.000
480.977	18.649	118.000
481.570	18.513	118.000
481.827	18.315	118.000
444.397	492.279	119.000
444.969	492.947	119.000
445.643	495.273	119.000
445.123	494.291	119.000
444.736	494.071	119.000
444.250	494.825	119.000
418.242	256.125	120.000
418.224	255.485	120.000
417.837	255.376	120.000
417.311	256.642	120.000
417.108	255.409	120.000
372.972	482.651	121.000
373.307	482.906	121.000
373.501	482.834	121.000
374.021	483.361	121.000
374.130	482.843	121.000
115.406	9.572	122.000
116.107	9.891	122.000
116.810	10.075	122.000
117.406	10.127	122.000
118.173	9.780	122.000
117.676	9.457	122.000
117.806	9.222	122.000
388.409	231.015	123.000
388.209	230.575	123.000
387.185	231.334	123.000
387.340	230.414	123.000
387.640	229.984	123.000
375.029	394.900	124.000
374.874	394.367	124.000
375.300	394.745	124.000
375.583	394.145	124.000
376.561	393.845	124.000
470.726	47.380	125.000
470.294	47.759	125.000
469.611	47.489	125.000
469.093	47.141	125.000
468.980	47.066	125.000
468.271	46.436	125.000
468.167	46.140	125.000
319.266	292.808	126.000
318.593	293.195	126.000
318.174	293.119	126.000
317.547	292.966	126.000
316.921	292.350	126.000
316.532	292.090	126.000
315.857	291.747	126.000
271.683	359.451	127.000
272.230	359.074	127.000
273.500	358.636	127.000
273.316	358.877	127.000
273.363	358.832	127.000
273.700	358.520	127.000
274.656	358.421	127.000
386.278	484.396	128.000
386.188	485.455	128.000
385.767	485.731	128.000
385.529	485.413	128.000
385.035	485.166	128.000
384.956	485.729	128.000
407.963	328.739	129.000
407.471	328.715	129.000
407.171	328.576	129.000
406.434	328.093	129.000
405.913	328.375	129.000
426.359	362.648	130.000
426.884	362.646	130.000
427.127	362.540	130.000
427.171	362.717	130.000
427.884	362.421	130.000
432.280	488.444	131.000
432.449	488.654	131.000
432.825	488.909	131.000
433.597	489.033	131.000
433.887	488.931	131.000
434.226	489.072	131.000
434.378	489.406	131.000
434.891	488.982	131.000
503.515	387.751	132.000
502.192	387.905	132.000
502.493	387.321	132.000
501.895	387.012	132.000
501.306	387.112	132.000
501.092	387.557	132.000
500.435	387.320	132.000
500.629	387.397	132.000
500.316	146.138	133.000
500.737	146.469	133.000
500.831	147.125	133.000
500.750	147.118	133.000
501.483	147.551	133.000
501.221	147.679	133.000
501.394	147.575	133.000
471.939	326.916	134.000
471.226	326.604	134.000
470.544	326.539	134.000
470.185	326.118	134.000
469.412	326.053	134.000
385.149	33.553	135.000
384.733	33.485	135.000
384.309	33.528	135.000
383.616	33.853	135.000
382.873	34.099	135.000
382.057	34.802	135.000
381.423	35.343	135.000
380.764	35.449	135.000
466.659	57.188	136.000
466.878	57.691	136.000
467.250	57.725	136.000
467.931	58.030	136.000
467.999	58.255	136.000
468.100	58.300	136.000
274.308	130.072	137.000
273.539	129.986	137.000
273.025	129.918	137.000
272.262	129.867	137.000
271.986	129.730	137.000
271.641	129.236	137.000
271.084	129.084	137.000
270.923	128.943	137.000
270.318	129.147	137.000
157.565	282.951	138.000
157.141	282.980	138.000
156.169	283.197	138.000
155.671	282.792	138.000
155.540	282.875	138.000
155.618	282.690	138.000
154.819	282.747	138.000
154.223	282.587	138.000
405.614	146.065	139.000
405.335	144.974	139.000
405.605	143.929	139.000
405.276	143.482	139.000
405.322	142.961	139.000
146.554	185.145	140.000
146.340	184.991	140.000
147.204	184.317	140.000
147.466	183.846	140.000
147.823	183.901	140.000
148.560	183.782	140.000
149.380	183.497	140.000
149.472	183.879	140.000
450.336	284.777	141.000
450.504	284.540	141.000
450.790	284.291	141.000
451.110	284.284	141.000
451.492	283.507	141.000
450.827	284.096	141.000
451.193	283.259	141.000
451.059	283.549	141.000
451.107	282.744	141.000
277.375	478.632	142.000
276.913	478.181	142.000
276.577	478.755	142.000
276.085	478.385	142.000
275.221	478.461	142.000
274.839	479.018	142.000
162.263	337.083	143.000
162.741	337.616	143.000
162.823	337.405	143.000
162.739	337.061	143.000
162.624	337.864	143.000
162.386	337.924	143.000
162.416	337.450	143.000
162.080	337.031	143.000
382.984	91.122	144.000
382.573	91.307	144.000
382.605	90.651	144.000
382.171	91.140	144.000
381.939	90.983	144.000
449.297	19.222	145.000
449.679	19.220	145.000
449.728	20.088	145.000
450.111	20.256	145.000
450.609	20.009	145.000
450.889	20.031	145.000
406.520	131.188	146.000
406.883	130.908	146.000
407.794	130.796	146.000
408.069	130.641	146.000
407.881	130.102	146.000
408.802	130.177	146.000
409.484	129.574	146.000
485.379	82.883	147.000
484.991	82.458	147.000
484.355	82.394	147.000
484.051	82.035	147.000
483.685	81.560	147.000
382.253	130.274	148.000
382.271	130.272	148.000
381.842	130.378	148.000
381.835	130.043	148.000
381.917	130.227	148.000
498.953	171.695	149.000
498.367	172.497	149.000
499.628	172.439	149.000
499.831	173.187	149.000
499.695	173.641	149.000
500.389	173.904	149.000
385.958	200.092	150.000
386.292	200.022	150.000
385.683	199.784	150.000
385.371	199.591	150.000
384.617	199.611	150.000
384.643	199.100	150.000
384.251	198.802	150.000
383.850	198.081	150.000
402.124	159.535	151.000
402.782	159.204	151.000
402.911	158.597	151.000
402.840	158.361	151.000
403.225	158.329	151.000
402.971	158.170	151.000
402.717	158.076	151.000
402.557	158.071	151.000
402.227	158.054	151.000
401.896	157.899	151.000
396.703	353.343	152.000
396.143	353.090	152.000
395.722	352.780	152.000
395.514	352.748	152.000
394.725	352.592	152.000
394.496	352.494	152.000
377.764	438.526	153.000
377.693	438.865	153.000
377.463	438.297	153.000
377.099	438.199	153.000
377.049	438.243	153.000
376.619	438.438	153.000
495.994	331.318	154.000
497.224	331.280	154.000
497.336	331.828	154.000
497.480	331.800	154.000
497.807	331.899	154.000
498.343	332.504	154.000
498.151	332.527	154.000
498.629	332.587	154.000
498.921	332.533	154.000
491.151	427.364	155.000
490.418	426.869	155.000
490.203	426.904	155.000
490.235	426.717	155.000
490.719	426.517	155.000
219.534	276.837	156.000
218.904	276.799	156.000
218.000	276.443	156.000
217.523	276.760	156.000
216.564	276.365	156.000
215.905	277.046	156.000
479.111	224.013	157.000
479.279	224.403	157.000
480.869	224.727	157.000
481.108	225.035	157.000
481.662	225.680	157.000
482.025	225.941	157.000
434.705	77.664	158.000
435.288	77.698	158.000
435.935	77.836	158.000
436.071	78.110	158.000
436.810	78.512	158.000
436.822	78.083	158.000
436.384	77.899	158.000
447.616	36.286	159.000
448.097	36.399	159.000
447.864	35.935	159.000
447.533	36.005	159.000
447.165	35.491	159.000
446.778	35.260	159.000
399.007	115.668	160.000
398.909	115.422	160.000
399.008	114.987	160.000
398.960	114.913	160.000
398.893	115.486	160.000
468.152	119.516	161.000
469.145	120.220	161.000
468.802	119.719	161.000
469.011	119.878	161.000
469.663	119.727	161.000
469.830	119.606	161.000
227.215	183.724	162.000
226.365	184.144	162.000
226.379	183.915	162.000
226.175	184.489	162.000
225.819	184.372	162.000
225.702	184.752	162.000
225.463	184.940	162.000
225.266	185.462	162.000
225.149	185.712	162.000
224.508	185.762	162.000
300.049	192.590	163.000
299.646	192.028	163.000
298.860	192.161	163.000
298.283	192.211	163.000
298.014	192.591	163.000
297.360	192.650	163.000
470.777	86.768	164.000
469.796	86.017	164.000
469.698	85.605	164.000
469.736	84.542	164.000
468.713	84.881	164.000
467.886	84.549	164.000
375.073	292.653	165.000
375.578	292.937	165.000
376.214	292.855	165.000
376.736	293.018	165.000
377.212	292.965	165.000
378.310	293.277	165.000
378.452	293.088	165.000
378.725	292.909	165.000
371.742	361.720	166.000
371.300	361.393	166.000
371.091	361.510	166.000
370.423	361.147	166.000
370.195	361.130	166.000
328.936	235.680	167.000
328.109	235.750	167.000
327.667	236.113	167.000
326.717	236.069	167.000
326.561	236.186	167.000
325.724	236.426	167.000
324.999	236.212	167.000
325.021	236.403	167.000
324.422	236.762	167.000
357.817	478.419	168.000
358.664	477.999	168.000
359.391	478.549	168.000
359.835	478.519	168.000
360.554	478.526	168.000
360.852	478.735	168.000
360.625	478.805	168.000
319.769	291.878	169.000
318.970	291.547	169.000
318.270	291.160	169.000
317.481	291.097	169.000
316.947	290.780	169.000
316.843	291.035	169.000
166.568	341.764	170.000
166.498	342.064	170.000
166.338	342.060	170.000
165.451	342.027	170.000
165.658	341.628	170.000
487.046	435.408	171.000
486.514	435.217	171.000
486.287	434.602	171.000
485.695	434.685	171.000
486.997	434.455	171.000
486.222	434.417	171.000
381.374	59.440	172.000
381.411	59.328	172.000
380.864	58.987	172.000
380.634	59.313	172.000
380.802	59.204	172.000
100.671	17.096	173.000
101.288	16.916	173.000
102.080	16.914	173.000
102.402	16.787	173.000
102.677	16.821	173.000
103.725	16.665	173.000
104.336	16.289	173.000
502.134	169.022	174.000
502.777	169.242	174.000
502.094	169.028	174.000
501.462	168.573	174.000
501.332	168.077	174.000
500.470	167.410	174.000
380.073	130.148	175.000
380.144	130.224	175.000
380.488	130.374	175.000
380.093	130.333	175.000
380.194	130.566	175.000
380.371	130.723	175.000
380.460	130.979	175.000
483.352	328.264	176.000
483.905	327.292	176.000
484.570	327.182	176.000
484.782	326.906	176.000
484.778	326.718	176.000
259.373	121.307	177.000
258.490	120.679	177.000
258.138	120.408	177.000
257.530	120.172	177.000
257.392	119.933	177.000
257.463	120.395	177.000
257.299	120.142	177.000
257.790	120.775	177.000
257.688	120.303	177.000
257.943	118.569	177.000
277.087	128.776	178.000
276.668	128.621	178.000
276.521	128.775	178.000
276.438	128.202	178.000
275.585	127.637	178.000
274.888	127.166	178.000
480.407	159.257	179.000
480.475	159.670	179.000
480.210	159.767	179.000
479.419	159.828	179.000
479.079	159.448	179.000
250.268	194.105	180.000
249.374	194.112	180.000
249.382	194.359	180.000
249.565	194.588	180.000
249.601	194.217	180.000
249.804	194.127	180.000
249.701	194.110	180.000
392.339	291.684	181.000
392.530	291.768	181.000
392.706	292.131	181.000
393.332	291.836	181.000
393.908	291.648	181.000
374.740	495.098	182.000
374.029	495.206	182.000
373.723	494.948	182.000
372.720	494.899	182.000
372.782	494.630	182.000
372.130	494.724	182.000
371.762	494.623	182.000
371.109	494.618	182.000
