# Supplementary material for: The transpeptidase PBP2 governs initial localization and activity of the major cell-wall synthesis machinery in E. coli
Source: eLife. 2020 Feb 20;9:e50629. doi: 10.7554/eLife.50629 (PMC7089770; doi:10.7554/eLife.50629)
Supplement: Source data 1. [file elife-50629-data1.zip › data/slow/GFP/gfpPBP2_mutant_25uMiptg_slow_2.txt]

X Y ID
306.502	214.923	1.000
306.444	214.930	1.000
306.618	214.855	1.000
306.477	215.023	1.000
306.941	215.556	1.000
324.923	201.802	2.000
324.611	202.010	2.000
324.101	202.176	2.000
323.964	202.313	2.000
324.459	202.849	2.000
232.697	230.591	3.000
232.324	230.190	3.000
232.241	230.505	3.000
232.386	229.606	3.000
232.593	229.255	3.000
232.027	229.273	3.000
231.977	229.002	3.000
232.262	228.874	3.000
290.419	274.322	4.000
290.969	274.265	4.000
291.748	274.563	4.000
292.541	274.163	4.000
293.331	274.782	4.000
293.621	274.804	4.000
294.353	274.709	4.000
295.050	274.511	4.000
295.199	274.623	4.000
296.362	274.993	4.000
434.305	200.096	5.000
434.730	199.999	5.000
434.993	199.936	5.000
435.095	200.421	5.000
435.975	200.048	5.000
496.656	285.788	6.000
496.683	285.913	6.000
496.468	285.659	6.000
495.858	285.357	6.000
495.583	285.537	6.000
495.343	285.164	6.000
495.192	285.578	6.000
494.841	285.372	6.000
305.434	197.754	7.000
305.609	198.434	7.000
305.688	198.785	7.000
306.722	198.392	7.000
306.860	198.857	7.000
370.912	401.651	8.000
371.467	401.627	8.000
372.075	401.543	8.000
372.813	401.844	8.000
373.283	401.504	8.000
25.071	186.878	9.000
24.376	186.104	9.000
24.255	186.492	9.000
25.820	187.032	9.000
25.502	186.508	9.000
487.801	479.759	10.000
488.523	479.691	10.000
489.712	479.357	10.000
490.267	479.310	10.000
490.598	479.325	10.000
490.492	479.043	10.000
490.676	479.242	10.000
491.578	478.990	10.000
419.965	196.043	11.000
420.680	196.213	11.000
420.929	196.452	11.000
421.351	196.392	11.000
421.582	196.320	11.000
430.334	153.875	12.000
429.914	153.508	12.000
429.754	152.798	12.000
429.353	152.681	12.000
429.151	152.789	12.000
161.091	322.804	13.000
160.892	323.466	13.000
161.026	322.582	13.000
162.072	322.556	13.000
162.361	322.652	13.000
162.668	322.805	13.000
307.707	399.368	14.000
308.330	399.558	14.000
308.525	399.653	14.000
309.149	399.538	14.000
308.904	399.500	14.000
206.040	274.572	15.000
206.423	274.917	15.000
206.349	275.016	15.000
206.535	275.173	15.000
206.600	275.214	15.000
206.959	274.637	15.000
162.736	372.888	16.000
162.380	372.779	16.000
162.863	372.738	16.000
162.320	373.064	16.000
161.894	372.697	16.000
162.048	373.079	16.000
122.533	352.410	17.000
122.361	352.639	17.000
122.708	352.530	17.000
122.843	352.397	17.000
123.368	352.311	17.000
123.580	351.923	17.000
124.206	352.225	17.000
123.950	351.729	17.000
124.479	352.070	17.000
251.814	23.769	18.000
251.471	23.573	18.000
251.496	22.366	18.000
250.890	22.529	18.000
250.911	22.797	18.000
182.402	388.616	19.000
182.773	388.224	19.000
183.461	387.522	19.000
183.715	387.489	19.000
184.040	387.826	19.000
314.346	338.098	20.000
314.776	338.004	20.000
315.245	337.922	20.000
315.549	337.592	20.000
316.084	337.533	20.000
326.554	199.557	21.000
327.504	199.758	21.000
327.101	199.576	21.000
326.883	200.584	21.000
326.923	200.454	21.000
326.699	199.925	21.000
245.906	285.116	22.000
245.674	285.067	22.000
245.662	285.256	22.000
245.297	285.173	22.000
245.255	285.020	22.000
244.989	285.094	22.000
245.124	284.928	22.000
244.349	285.255	22.000
322.485	217.303	23.000
322.501	217.445	23.000
322.366	217.179	23.000
322.347	217.372	23.000
321.712	217.118	23.000
321.342	217.152	23.000
321.683	217.395	23.000
321.602	217.019	23.000
321.039	217.115	23.000
321.216	217.032	23.000
320.893	217.306	23.000
404.838	300.113	24.000
404.560	299.937	24.000
404.280	300.190	24.000
404.223	299.997	24.000
404.271	299.761	24.000
157.654	370.190	25.000
157.849	370.444	25.000
157.830	369.967	25.000
158.054	370.319	25.000
158.331	369.751	25.000
158.124	369.738	25.000
158.441	370.144	25.000
158.142	369.972	25.000
158.912	370.276	25.000
418.019	192.935	26.000
417.940	192.899	26.000
417.839	193.002	26.000
418.634	193.030	26.000
418.598	192.791	26.000
419.020	192.900	26.000
419.446	192.350	26.000
420.144	192.384	26.000
420.445	192.071	26.000
322.860	192.275	27.000
323.058	191.692	27.000
323.721	192.137	27.000
324.177	191.774	27.000
324.693	191.188	27.000
151.012	300.447	28.000
150.660	300.394	28.000
150.503	300.314	28.000
150.858	300.516	28.000
150.263	300.035	28.000
149.855	299.920	28.000
149.354	300.147	28.000
149.359	299.431	28.000
148.802	299.139	28.000
148.470	299.551	28.000
131.808	147.760	29.000
131.167	147.373	29.000
131.281	146.906	29.000
131.726	146.761	29.000
132.133	146.910	29.000
397.648	439.077	30.000
397.554	439.485	30.000
397.914	439.404	30.000
398.033	439.259	30.000
398.604	439.468	30.000
398.900	439.880	30.000
398.804	439.377	30.000
399.709	439.241	30.000
400.341	439.894	30.000
298.007	214.559	31.000
297.978	214.079	31.000
297.191	213.890	31.000
296.980	214.001	31.000
296.778	214.365	31.000
296.474	214.630	31.000
296.535	214.465	31.000
295.891	214.245	31.000
295.694	214.412	31.000
295.432	214.332	31.000
254.134	324.791	32.000
253.951	324.237	32.000
253.467	324.616	32.000
254.835	323.658	32.000
253.454	324.023	32.000
255.315	322.935	32.000
297.524	156.770	33.000
298.034	156.962	33.000
297.384	156.426	33.000
297.645	156.523	33.000
297.555	156.862	33.000
297.236	156.203	33.000
467.745	296.844	34.000
467.288	296.886	34.000
467.487	296.373	34.000
467.035	296.474	34.000
467.098	296.687	34.000
466.868	296.313	34.000
466.872	296.549	34.000
207.829	273.560	35.000
207.930	272.766	35.000
208.235	272.648	35.000
208.723	272.473	35.000
210.023	273.310	35.000
209.565	272.894	35.000
382.991	311.677	36.000
382.660	311.052	36.000
382.975	310.459	36.000
382.879	310.438	36.000
382.510	310.114	36.000
382.384	310.228	36.000
306.417	328.672	37.000
305.670	328.868	37.000
305.768	328.710	37.000
305.554	328.706	37.000
305.310	328.762	37.000
289.241	421.776	38.000
288.869	421.941	38.000
288.794	422.255	38.000
288.360	422.074	38.000
289.081	422.321	38.000
288.507	422.400	38.000
140.602	280.489	39.000
141.787	280.122	39.000
141.094	280.546	39.000
141.165	280.178	39.000
141.283	280.078	39.000
472.256	282.221	40.000
472.200	282.360	40.000
472.052	282.354	40.000
472.238	282.070	40.000
471.998	282.061	40.000
472.328	281.818	40.000
297.086	156.072	41.000
296.847	156.088	41.000
296.766	156.315	41.000
296.710	156.175	41.000
296.456	155.974	41.000
296.703	156.159	41.000
296.139	156.443	41.000
296.823	156.137	41.000
296.532	156.809	41.000
296.066	156.810	41.000
437.581	191.892	42.000
438.505	192.015	42.000
438.918	191.483	42.000
439.068	191.669	42.000
439.591	191.252	42.000
439.749	191.882	42.000
125.069	88.706	43.000
125.106	88.425	43.000
124.881	88.712	43.000
124.499	88.733	43.000
124.322	88.313	43.000
124.462	88.320	43.000
124.319	344.538	44.000
124.524	344.554	44.000
123.896	344.503	44.000
123.941	344.528	44.000
123.745	344.901	44.000
123.274	345.124	44.000
123.012	345.153	44.000
122.729	345.247	44.000
66.703	206.978	45.000
67.913	207.067	45.000
68.017	207.114	45.000
68.185	207.034	45.000
68.318	207.091	45.000
68.314	207.268	45.000
68.553	207.113	45.000
68.539	206.928	45.000
68.739	206.779	45.000
68.759	206.713	45.000
68.863	206.939	45.000
133.698	110.319	46.000
134.446	109.678	46.000
134.730	109.544	46.000
135.519	109.697	46.000
135.977	109.547	46.000
421.217	191.887	47.000
421.503	191.611	47.000
422.293	191.893	47.000
422.426	191.409	47.000
422.794	191.034	47.000
321.424	218.476	48.000
321.733	218.641	48.000
321.898	218.211	48.000
322.632	218.206	48.000
323.167	217.766	48.000
323.493	217.968	48.000
323.985	217.388	48.000
429.342	425.678	49.000
429.441	425.529	49.000
429.435	425.583	49.000
429.382	425.618	49.000
429.257	425.899	49.000
298.464	250.957	50.000
298.910	250.981	50.000
299.431	251.036	50.000
299.692	251.190	50.000
300.288	250.892	50.000
300.851	250.835	50.000
322.455	431.449	51.000
322.593	431.152	51.000
322.752	431.142	51.000
322.446	430.873	51.000
322.374	430.360	51.000
322.107	430.647	51.000
321.933	430.496	51.000
306.268	303.245	52.000
305.935	303.587	52.000
306.202	303.892	52.000
306.010	303.609	52.000
305.619	303.222	52.000
305.461	303.005	52.000
398.412	200.971	53.000
397.710	200.899	53.000
397.465	200.854	53.000
397.516	200.972	53.000
397.118	201.766	53.000
298.625	220.087	54.000
298.903	220.219	54.000
299.231	220.150	54.000
299.629	220.164	54.000
299.927	220.179	54.000
300.574	220.224	54.000
301.109	220.398	54.000
300.477	205.950	55.000
299.845	206.149	55.000
300.123	205.726	55.000
300.062	205.941	55.000
300.022	205.749	55.000
300.281	205.782	55.000
262.201	34.194	56.000
262.655	34.874	56.000
263.103	34.642	56.000
263.115	35.497	56.000
263.617	35.240	56.000
169.917	195.296	57.000
170.411	195.274	57.000
170.742	195.565	57.000
171.259	195.195	57.000
171.755	194.943	57.000
172.019	195.173	57.000
172.415	195.409	57.000
172.849	195.132	57.000
173.433	195.318	57.000
173.665	194.878	57.000
225.576	284.254	58.000
225.823	284.414	58.000
225.686	283.951	58.000
226.074	283.440	58.000
226.560	283.397	58.000
284.076	414.216	59.000
284.699	414.442	59.000
284.516	413.916	59.000
285.071	413.697	59.000
285.495	413.944	59.000
163.505	63.893	60.000
162.988	63.500	60.000
162.765	63.209	60.000
162.376	62.790	60.000
161.837	62.407	60.000
404.319	203.142	61.000
403.950	203.193	61.000
403.543	203.571	61.000
403.418	203.949	61.000
402.917	203.934	61.000
402.437	204.152	61.000
402.073	204.335	61.000
401.783	204.311	61.000
245.813	353.545	62.000
246.394	353.631	62.000
246.951	353.747	62.000
247.462	354.102	62.000
247.980	354.042	62.000
460.445	426.269	63.000
460.783	425.507	63.000
460.359	425.091	63.000
461.027	424.303	63.000
460.476	424.361	63.000
460.090	424.074	63.000
469.222	296.234	64.000
469.873	295.881	64.000
469.252	296.848	64.000
469.986	295.911	64.000
470.109	295.763	64.000
470.059	295.692	64.000
470.152	295.425	64.000
470.315	295.386	64.000
314.226	478.129	65.000
314.662	477.850	65.000
314.898	477.924	65.000
315.694	477.925	65.000
316.229	477.946	65.000
316.659	477.743	65.000
316.956	477.818	65.000
317.677	478.042	65.000
322.688	179.206	66.000
322.438	179.363	66.000
322.037	179.300	66.000
321.342	179.338	66.000
320.946	179.572	66.000
320.728	179.459	66.000
296.798	274.064	67.000
297.148	274.433	67.000
297.510	274.284	67.000
298.007	274.339	67.000
298.680	274.467	67.000
156.331	373.943	68.000
155.699	374.481	68.000
155.136	374.344	68.000
155.241	375.018	68.000
154.741	374.248	68.000
154.951	374.405	68.000
154.582	374.101	68.000
154.409	374.642	68.000
154.261	374.650	68.000
154.270	373.996	68.000
311.262	209.479	69.000
311.810	209.302	69.000
312.098	209.454	69.000
312.823	209.147	69.000
313.184	209.423	69.000
110.192	72.177	70.000
109.756	71.681	70.000
110.063	71.393	70.000
110.013	71.819	70.000
110.003	70.680	70.000
73.659	441.889	71.000
73.750	442.018	71.000
73.939	441.996	71.000
74.042	441.607	71.000
74.055	441.308	71.000
305.200	43.837	72.000
305.809	44.150	72.000
306.693	43.826	72.000
306.717	43.392	72.000
307.896	43.519	72.000
428.381	462.934	73.000
428.122	462.136	73.000
427.899	462.254	73.000
428.418	460.813	73.000
427.580	461.394	73.000
427.648	461.197	73.000
427.383	460.765	73.000
427.175	460.394	73.000
112.939	177.898	74.000
113.088	177.715	74.000
112.591	177.049	74.000
111.962	177.454	74.000
111.909	177.309	74.000
300.631	466.683	75.000
299.691	465.832	75.000
300.232	466.029	75.000
299.800	466.580	75.000
299.388	466.060	75.000
299.379	466.159	75.000
417.263	477.387	76.000
416.821	476.998	76.000
416.332	476.644	76.000
416.321	476.339	76.000
415.496	476.195	76.000
218.183	20.985	77.000
218.868	20.979	77.000
219.186	20.859	77.000
219.834	20.914	77.000
220.263	20.570	77.000
220.836	20.437	77.000
221.714	20.316	77.000
221.714	19.964	77.000
222.646	20.345	77.000
222.946	20.510	77.000
166.165	382.455	78.000
165.705	382.637	78.000
165.884	382.491	78.000
165.741	382.357	78.000
166.336	382.016	78.000
166.345	381.856	78.000
55.092	410.338	79.000
55.302	410.311	79.000
55.381	409.899	79.000
55.364	409.118	79.000
55.645	409.706	79.000
198.603	437.504	80.000
198.762	437.291	80.000
198.761	437.400	80.000
198.171	437.286	80.000
197.875	436.699	80.000
197.393	437.170	80.000
176.837	297.024	81.000
176.323	296.904	81.000
175.436	297.709	81.000
175.172	297.708	81.000
175.491	298.280	81.000
360.826	393.406	82.000
361.752	393.194	82.000
361.372	393.158	82.000
361.941	392.966	82.000
361.918	393.595	82.000
465.918	400.099	83.000
466.360	400.132	83.000
466.969	400.098	83.000
467.444	399.827	83.000
467.970	399.663	83.000
468.869	400.174	83.000
469.143	399.471	83.000
469.374	398.957	83.000
229.090	448.899	84.000
229.225	449.028	84.000
229.844	449.289	84.000
229.763	449.277	84.000
230.059	449.275	84.000
230.112	449.504	84.000
380.887	284.648	85.000
380.587	284.601	85.000
379.805	284.281	85.000
380.180	284.351	85.000
379.999	284.186	85.000
351.540	275.280	86.000
351.961	275.631	86.000
351.678	275.549	86.000
352.331	275.536	86.000
351.861	275.682	86.000
352.167	275.677	86.000
351.712	275.522	86.000
351.505	276.006	86.000
174.838	289.506	87.000
173.823	290.621	87.000
173.603	289.978	87.000
172.947	289.801	87.000
172.758	290.064	87.000
172.434	290.535	87.000
172.816	290.819	87.000
171.927	290.837	87.000
390.214	377.828	88.000
390.142	377.484	88.000
389.415	377.331	88.000
389.226	377.589	88.000
388.442	377.085	88.000
388.206	377.182	88.000
387.538	376.849	88.000
171.338	422.327	89.000
171.315	421.721	89.000
172.340	421.893	89.000
172.799	421.696	89.000
173.235	421.155	89.000
468.218	339.143	90.000
469.321	338.893	90.000
469.904	338.671	90.000
470.298	338.432	90.000
471.325	338.286	90.000
471.797	337.859	90.000
472.066	337.938	90.000
124.785	177.299	91.000
125.444	177.112	91.000
124.954	176.365	91.000
125.129	176.575	91.000
124.850	176.415	91.000
125.538	176.465	91.000
291.840	434.488	92.000
292.382	434.335	92.000
292.991	434.317	92.000
293.013	433.867	92.000
294.234	434.292	92.000
294.810	434.468	92.000
295.056	434.173	92.000
175.024	187.590	93.000
174.721	186.999	93.000
174.412	187.007	93.000
174.058	186.395	93.000
173.217	186.616	93.000
162.140	261.216	94.000
161.361	260.902	94.000
161.328	261.364	94.000
161.579	261.337	94.000
162.056	261.411	94.000
137.587	164.977	95.000
137.655	163.931	95.000
137.606	163.856	95.000
137.660	163.847	95.000
137.509	163.776	95.000
137.268	163.570	95.000
412.138	460.991	96.000
412.543	461.091	96.000
412.395	461.521	96.000
413.279	461.804	96.000
413.616	462.453	96.000
443.685	373.526	97.000
443.378	373.755	97.000
443.380	373.736	97.000
443.597	373.310	97.000
443.694	373.261	97.000
443.294	372.945	97.000
443.477	372.652	97.000
337.831	404.393	98.000
338.488	403.462	98.000
338.145	402.934	98.000
338.980	402.993	98.000
338.448	402.842	98.000
338.484	403.130	98.000
360.611	291.691	99.000
361.339	291.763	99.000
361.335	291.447	99.000
361.633	290.995	99.000
361.581	291.755	99.000
362.238	292.057	99.000
315.296	368.705	100.000
316.001	368.698	100.000
316.200	368.934	100.000
316.375	369.118	100.000
317.051	369.306	100.000
316.866	369.663	100.000
149.677	311.674	101.000
149.181	311.762	101.000
148.816	311.160	101.000
148.723	311.130	101.000
148.762	311.476	101.000
379.094	291.855	102.000
378.759	291.267	102.000
378.363	290.902	102.000
378.156	290.608	102.000
377.180	290.303	102.000
376.740	289.928	102.000
376.208	289.849	102.000
289.788	375.337	103.000
289.836	375.210	103.000
289.723	375.258	103.000
289.810	375.542	103.000
290.082	375.444	103.000
289.527	375.392	103.000
207.425	445.872	104.000
207.925	446.474	104.000
207.748	446.738	104.000
207.900	447.199	104.000
207.779	447.246	104.000
208.622	447.294	104.000
208.558	447.269	104.000
373.652	126.183	105.000
373.321	126.357	105.000
373.348	126.563	105.000
372.884	126.472	105.000
372.546	126.533	105.000
347.700	334.531	106.000
347.575	334.408	106.000
347.166	334.089	106.000
347.201	334.509	106.000
346.771	334.392	106.000
345.902	334.204	106.000
346.069	333.785	106.000
304.781	447.513	107.000
304.528	447.759	107.000
304.455	447.249	107.000
304.199	447.065	107.000
304.733	447.063	107.000
304.872	446.993	107.000
323.023	151.312	108.000
323.690	151.410	108.000
324.160	151.645	108.000
324.030	152.868	108.000
323.565	152.267	108.000
255.523	437.060	109.000
255.700	436.840	109.000
255.287	436.437	109.000
255.292	436.308	109.000
255.046	435.927	109.000
254.674	435.947	109.000
254.539	435.909	109.000
255.134	436.309	109.000
255.077	436.016	109.000
255.502	436.064	109.000
117.845	165.534	110.000
118.467	165.865	110.000
119.230	166.206	110.000
119.107	166.477	110.000
118.964	166.337	110.000
118.317	166.445	110.000
117.489	166.615	110.000
224.233	334.837	111.000
224.436	334.315	111.000
224.108	334.393	111.000
223.460	334.228	111.000
223.858	334.381	111.000
223.146	334.334	111.000
223.453	334.025	111.000
223.208	333.946	111.000
474.564	335.962	112.000
475.065	336.540	112.000
474.285	336.322	112.000
473.983	335.996	112.000
473.197	335.855	112.000
473.320	335.831	112.000
472.811	335.594	112.000
34.368	392.588	113.000
34.686	392.707	113.000
33.714	392.465	113.000
33.714	392.577	113.000
33.962	392.719	113.000
34.142	392.753	113.000
433.937	454.385	114.000
434.737	454.511	114.000
433.911	454.513	114.000
434.348	454.348	114.000
434.618	454.514	114.000
435.133	454.525	114.000
435.878	454.854	114.000
436.563	454.642	114.000
154.825	165.854	115.000
154.380	165.398	115.000
154.248	165.231	115.000
153.692	164.694	115.000
153.512	164.828	115.000
153.165	164.374	115.000
153.732	165.492	115.000
114.760	172.275	116.000
115.345	173.453	116.000
115.232	172.446	116.000
115.586	172.561	116.000
115.815	172.367	116.000
115.983	172.413	116.000
175.512	287.572	117.000
174.550	287.564	117.000
173.964	287.393	117.000
173.925	287.696	117.000
173.794	288.318	117.000
173.236	288.429	117.000
372.327	126.821	118.000
373.122	126.742	118.000
372.589	126.466	118.000
373.012	126.806	118.000
373.548	126.653	118.000
373.909	126.287	118.000
374.214	126.375	118.000
374.258	126.450	118.000
374.638	126.563	118.000
374.598	126.566	118.000
374.831	126.358	118.000
381.026	253.082	119.000
381.153	253.825	119.000
380.281	254.206	119.000
380.190	253.509	119.000
379.747	253.521	119.000
172.486	326.863	120.000
172.092	326.721	120.000
172.147	326.779	120.000
172.456	326.839	120.000
172.447	326.851	120.000
171.990	326.150	120.000
171.533	326.181	120.000
172.033	325.887	120.000
172.182	326.145	120.000
243.538	449.264	121.000
244.169	448.877	121.000
244.693	448.995	121.000
244.426	448.975	121.000
244.925	449.115	121.000
124.874	188.822	122.000
125.572	188.510	122.000
126.461	188.238	122.000
126.880	188.637	122.000
127.419	188.766	122.000
127.902	188.589	122.000
210.156	444.984	123.000
210.555	444.504	123.000
210.733	445.185	123.000
210.964	445.442	123.000
211.392	445.724	123.000
211.563	445.953	123.000
211.810	445.637	123.000
211.753	445.311	123.000
211.367	444.855	123.000
211.753	444.983	123.000
212.498	444.774	123.000
240.353	308.805	124.000
240.117	308.585	124.000
239.991	307.865	124.000
240.067	308.041	124.000
239.831	308.064	124.000
240.416	307.856	124.000
240.077	307.485	124.000
241.038	307.281	124.000
362.646	290.699	125.000
362.869	290.269	125.000
363.046	290.952	125.000
363.629	290.376	125.000
363.908	290.536	125.000
315.873	354.018	126.000
315.409	354.245	126.000
315.550	354.130	126.000
315.914	353.660	126.000
315.413	353.695	126.000
316.179	353.440	126.000
316.278	352.703	126.000
246.413	449.884	127.000
246.161	449.565	127.000
246.191	449.233	127.000
245.889	449.111	127.000
245.705	448.836	127.000
244.669	448.958	127.000
148.528	394.098	128.000
148.594	394.152	128.000
148.950	393.389	128.000
149.442	393.516	128.000
149.935	393.276	128.000
150.647	393.184	128.000
71.368	408.413	129.000
71.019	408.079	129.000
70.853	407.810	129.000
70.445	407.696	129.000
70.260	407.651	129.000
69.912	407.673	129.000
69.722	406.873	129.000
166.207	262.645	130.000
165.836	263.112	130.000
165.447	263.270	130.000
165.028	263.668	130.000
164.947	263.924	130.000
164.472	264.131	130.000
164.016	264.409	130.000
164.197	264.063	130.000
175.470	356.931	131.000
175.865	357.491	131.000
176.648	357.786	131.000
176.954	358.144	131.000
176.921	357.597	131.000
423.855	472.430	132.000
423.529	472.070	132.000
423.543	471.718	132.000
423.375	471.017	132.000
422.945	470.741	132.000
422.546	470.260	132.000
378.745	254.853	133.000
379.195	254.857	133.000
379.895	254.688	133.000
380.610	254.887	133.000
380.842	254.680	133.000
316.920	352.362	134.000
316.863	352.596	134.000
316.117	352.180	134.000
315.776	352.437	134.000
316.302	352.009	134.000
168.837	311.058	135.000
168.125	310.972	135.000
167.514	310.806	135.000
166.853	310.806	135.000
166.293	311.190	135.000
165.342	310.894	135.000
79.623	436.448	136.000
79.283	436.278	136.000
78.664	436.346	136.000
78.377	436.718	136.000
77.995	437.071	136.000
77.729	436.928	136.000
315.583	351.630	137.000
315.853	351.339	137.000
315.350	350.923	137.000
315.567	351.295	137.000
315.707	350.805	137.000
211.709	468.038	138.000
212.494	468.229	138.000
213.053	468.314	138.000
212.806	468.592	138.000
212.662	468.747	138.000
423.576	234.340	139.000
423.771	235.121	139.000
424.037	234.839	139.000
424.289	234.360	139.000
424.653	234.201	139.000
281.356	305.452	140.000
281.984	305.437	140.000
282.257	305.341	140.000
282.810	304.958	140.000
283.782	304.982	140.000
283.569	304.425	140.000
478.877	395.263	141.000
479.958	395.352	141.000
479.433	395.546	141.000
480.442	395.593	141.000
480.368	395.473	141.000
475.998	413.988	142.000
475.742	413.807	142.000
475.815	413.814	142.000
475.500	413.939	142.000
475.588	413.990	142.000
474.781	413.750	142.000
475.075	413.709	142.000
474.727	413.737	142.000
460.410	435.805	143.000
459.928	435.589	143.000
459.876	435.426	143.000
459.365	435.012	143.000
459.361	435.065	143.000
458.687	434.330	143.000
459.157	434.212	143.000
389.540	298.191	144.000
388.548	297.819	144.000
387.863	298.319	144.000
387.604	297.729	144.000
387.051	297.823	144.000
386.296	298.326	144.000
386.233	298.540	144.000
380.622	332.277	145.000
380.723	332.409	145.000
380.779	332.794	145.000
381.508	332.719	145.000
382.178	332.574	145.000
382.406	332.892	145.000
132.579	141.793	146.000
132.779	142.076	146.000
132.823	141.703	146.000
132.733	141.784	146.000
133.111	142.357	146.000
354.822	326.011	147.000
354.905	325.082	147.000
354.695	325.878	147.000
354.310	325.854	147.000
353.908	326.403	147.000
501.306	346.523	148.000
501.145	346.177	148.000
502.188	346.711	148.000
502.659	346.533	148.000
502.961	346.287	148.000
503.462	346.184	148.000
210.341	297.827	149.000
210.594	297.677	149.000
210.215	296.704	149.000
210.447	297.392	149.000
210.680	298.147	149.000
194.189	318.916	150.000
194.423	318.761	150.000
194.886	318.489	150.000
195.559	317.973	150.000
195.784	317.880	150.000
449.062	317.873	151.000
448.354	318.295	151.000
448.306	318.241	151.000
448.316	318.027	151.000
448.071	318.274	151.000
447.551	318.089	151.000
447.309	318.935	151.000
398.468	214.251	152.000
398.694	214.609	152.000
398.041	214.268	152.000
397.501	213.284	152.000
397.252	213.021	152.000
220.628	406.462	153.000
220.195	406.302	153.000
219.707	406.429	153.000
219.890	406.389	153.000
218.949	405.572	153.000
446.641	430.835	154.000
447.719	431.290	154.000
447.921	431.219	154.000
448.726	431.334	154.000
449.304	432.127	154.000
449.290	432.258	154.000
476.118	412.409	155.000
475.633	412.360	155.000
475.173	412.001	155.000
474.579	411.768	155.000
473.713	411.701	155.000
185.242	372.031	156.000
184.950	372.462	156.000
184.636	371.683	156.000
184.805	371.997	156.000
184.320	370.923	156.000
184.141	371.552	156.000
184.533	371.619	156.000
184.927	371.427	156.000
184.473	371.136	156.000
184.199	371.061	156.000
184.022	371.022	156.000
391.642	379.051	157.000
392.048	379.708	157.000
392.104	380.288	157.000
392.369	380.765	157.000
392.851	380.986	157.000
126.888	283.866	158.000
128.039	284.194	158.000
127.377	283.348	158.000
127.625	283.716	158.000
127.458	283.732	158.000
127.343	283.560	158.000
127.167	283.835	158.000
474.255	427.580	159.000
474.705	427.252	159.000
475.386	427.640	159.000
476.060	427.730	159.000
476.948	427.694	159.000
221.441	406.874	160.000
221.298	407.097	160.000
220.962	406.500	160.000
220.530	406.797	160.000
220.100	406.837	160.000
220.155	407.282	160.000
219.664	407.061	160.000
219.710	407.168	160.000
219.280	406.977	160.000
219.099	406.781	160.000
218.872	407.183	160.000
191.363	433.802	161.000
191.750	433.692	161.000
192.230	433.821	161.000
192.373	433.732	161.000
192.288	433.209	161.000
363.458	50.031	162.000
363.000	49.724	162.000
362.732	49.633	162.000
361.850	48.762	162.000
361.803	48.556	162.000
361.640	48.748	162.000
361.413	48.285	162.000
137.122	143.514	163.000
136.746	143.703	163.000
136.024	143.732	163.000
135.797	143.744	163.000
135.375	143.851	163.000
281.499	300.961	164.000
280.990	300.047	164.000
280.849	300.619	164.000
280.415	300.730	164.000
280.164	300.734	164.000
434.848	394.776	165.000
435.394	394.769	165.000
435.939	394.790	165.000
436.642	395.266	165.000
436.784	395.243	165.000
323.986	273.555	166.000
323.464	273.196	166.000
323.325	273.173	166.000
322.934	273.609	166.000
322.482	273.149	166.000
321.923	273.224	166.000
322.019	272.942	166.000
321.669	272.752	166.000
367.235	281.966	167.000
367.044	281.611	167.000
367.781	281.574	167.000
368.260	281.680	167.000
368.634	281.278	167.000
386.643	325.205	168.000
385.742	325.468	168.000
386.120	325.279	168.000
386.341	325.675	168.000
386.424	325.408	168.000
392.529	263.746	169.000
392.333	263.611	169.000
391.772	263.931	169.000
391.377	263.604	169.000
390.864	263.679	169.000
390.940	263.502	169.000
390.995	264.018	169.000
391.521	263.685	169.000
391.924	263.702	169.000
391.038	263.932	169.000
439.991	328.092	170.000
439.956	328.236	170.000
439.363	328.579	170.000
439.432	328.389	170.000
439.035	328.190	170.000
439.028	328.094	170.000
438.940	327.716	170.000
439.161	327.292	170.000
438.632	327.821	170.000
438.762	327.320	170.000
438.009	327.583	170.000
349.368	332.509	171.000
349.572	333.267	171.000
350.019	333.414	171.000
350.446	333.472	171.000
350.887	333.567	171.000
350.920	333.804	171.000
351.411	334.088	171.000
351.715	334.513	171.000
351.592	334.715	171.000
352.520	335.044	171.000
170.422	346.463	172.000
170.462	346.720	172.000
170.086	346.302	172.000
169.321	346.351	172.000
168.992	346.285	172.000
168.791	346.478	172.000
407.235	369.126	173.000
407.378	368.683	173.000
406.350	368.173	173.000
406.244	367.948	173.000
405.453	367.311	173.000
405.330	366.902	173.000
434.514	392.882	174.000
434.826	392.643	174.000
435.341	392.600	174.000
435.967	392.349	174.000
436.173	392.328	174.000
478.214	416.530	175.000
477.975	416.462	175.000
477.437	416.568	175.000
476.890	416.722	175.000
477.120	416.914	175.000
476.549	417.060	175.000
477.219	417.078	175.000
477.514	417.020	175.000
379.506	275.761	176.000
380.189	275.698	176.000
380.638	275.318	176.000
381.644	275.424	176.000
382.760	275.206	176.000
143.134	392.422	177.000
142.979	392.464	177.000
143.180	391.685	177.000
142.883	391.356	177.000
142.551	391.326	177.000
142.232	391.230	177.000
226.067	444.402	178.000
226.091	445.122	178.000
226.812	444.173	178.000
226.687	444.914	178.000
227.469	445.173	178.000
227.385	445.080	178.000
227.149	444.334	178.000
226.615	443.728	178.000
225.654	443.348	178.000
411.739	237.602	179.000
412.171	237.268	179.000
412.774	237.399	179.000
413.429	236.741	179.000
413.808	236.753	179.000
320.086	419.010	180.000
320.034	419.214	180.000
319.268	418.967	180.000
318.716	419.014	180.000
318.895	418.967	180.000
318.351	418.537	180.000
317.952	418.773	180.000
317.625	418.174	180.000
268.484	433.434	181.000
267.958	433.511	181.000
267.753	433.327	181.000
267.590	432.910	181.000
267.285	433.066	181.000
142.383	267.377	182.000
141.835	267.576	182.000
141.556	268.035	182.000
141.584	268.852	182.000
141.181	268.310	182.000
140.419	268.549	182.000
237.561	403.358	183.000
237.671	403.426	183.000
237.149	403.186	183.000
236.614	403.072	183.000
236.234	403.044	183.000
235.799	402.407	183.000
235.278	402.330	183.000
235.009	402.444	183.000
234.761	402.275	183.000
234.442	402.525	183.000
234.185	402.287	183.000
391.473	297.072	184.000
390.691	296.870	184.000
389.894	296.881	184.000
389.423	297.069	184.000
388.932	297.122	184.000
388.423	296.949	184.000
144.456	393.004	185.000
143.814	392.943	185.000
143.760	392.937	185.000
143.659	392.380	185.000
143.133	392.635	185.000
142.880	392.102	185.000
142.638	391.900	185.000
142.094	391.713	185.000
141.909	391.432	185.000
142.188	391.213	185.000
480.085	418.329	186.000
480.064	418.556	186.000
479.379	418.756	186.000
479.322	418.216	186.000
478.849	418.044	186.000
478.532	418.219	186.000
477.886	417.954	186.000
406.209	299.730	187.000
405.463	299.972	187.000
405.435	300.524	187.000
405.089	300.684	187.000
404.448	300.935	187.000
404.160	300.779	187.000
403.878	300.985	187.000
403.952	300.599	187.000
404.807	300.589	187.000
405.610	300.592	187.000
191.174	434.294	188.000
191.784	434.300	188.000
192.226	433.822	188.000
192.612	433.873	188.000
193.402	433.405	188.000
249.425	293.568	189.000
249.358	293.413	189.000
248.611	293.810	189.000
248.398	293.420	189.000
247.634	293.396	189.000
247.245	293.463	189.000
462.145	347.095	190.000
462.314	346.966	190.000
462.632	346.701	190.000
463.061	346.075	190.000
463.324	346.123	190.000
463.611	346.009	190.000
463.918	345.167	190.000
464.215	345.075	190.000
464.360	345.158	190.000
464.370	344.869	190.000
306.758	251.363	191.000
307.053	251.688	191.000
307.683	251.990	191.000
307.836	251.687	191.000
308.047	251.383	191.000
308.088	251.343	191.000
308.641	250.185	191.000
455.258	444.047	192.000
454.729	444.210	192.000
454.792	444.009	192.000
454.531	444.225	192.000
455.068	444.520	192.000
186.078	427.580	193.000
186.590	426.920	193.000
186.812	426.513	193.000
187.659	426.258	193.000
187.494	426.803	193.000
187.732	425.912	193.000
187.842	425.443	193.000
464.495	345.188	194.000
464.330	345.083	194.000
464.375	344.989	194.000
464.366	344.758	194.000
464.447	344.958	194.000
464.710	344.817	194.000
464.869	344.867	194.000
479.248	408.574	195.000
478.565	408.251	195.000
477.866	408.096	195.000
477.433	408.005	195.000
476.698	408.137	195.000
476.457	408.056	195.000
476.445	407.978	195.000
475.977	408.260	195.000
476.127	408.341	195.000
475.724	408.235	195.000
437.372	346.412	196.000
437.016	346.365	196.000
436.656	345.989	196.000
436.262	345.848	196.000
435.774	345.443	196.000
435.797	344.726	196.000
434.905	343.551	196.000
344.333	277.229	197.000
344.226	277.349	197.000
344.550	277.419	197.000
344.974	277.850	197.000
345.282	278.078	197.000
345.576	277.979	197.000
345.475	278.111	197.000
346.137	278.561	197.000
345.996	278.633	197.000
346.692	278.676	197.000
210.222	361.159	198.000
209.934	360.452	198.000
209.963	360.171	198.000
209.285	359.565	198.000
209.324	359.262	198.000
118.481	236.052	199.000
118.618	236.217	199.000
118.306	235.834	199.000
118.584	235.946	199.000
118.640	235.984	199.000
119.086	235.974	199.000
474.066	296.540	200.000
474.528	296.378	200.000
475.201	296.375	200.000
475.882	296.760	200.000
476.487	296.443	200.000
476.674	295.876	200.000
483.187	283.373	201.000
483.667	283.179	201.000
483.877	283.385	201.000
484.623	283.828	201.000
484.662	283.602	201.000
436.566	382.478	202.000
436.908	382.349	202.000
436.185	382.479	202.000
435.860	382.169	202.000
436.137	382.516	202.000
489.421	254.762	203.000
489.015	254.665	203.000
488.840	254.999	203.000
488.789	255.062	203.000
488.140	255.623	203.000
487.568	255.754	203.000
382.486	295.275	204.000
382.664	294.472	204.000
382.284	293.996	204.000
381.978	293.376	204.000
381.658	292.875	204.000
381.142	292.185	204.000
380.971	292.828	204.000
442.620	403.390	205.000
443.039	403.098	205.000
443.292	403.089	205.000
443.591	402.766	205.000
443.637	401.887	205.000
409.220	476.797	206.000
408.970	476.356	206.000
409.137	476.035	206.000
409.077	475.477	206.000
408.448	475.066	206.000
408.396	474.277	206.000
407.318	474.248	206.000
326.806	240.520	207.000
327.557	240.674	207.000
328.766	240.767	207.000
328.716	240.454	207.000
328.595	240.011	207.000
444.622	362.911	208.000
444.928	362.627	208.000
444.180	362.732	208.000
443.631	362.770	208.000
443.357	362.768	208.000
390.825	476.490	209.000
391.404	477.146	209.000
391.471	477.338	209.000
391.719	477.535	209.000
392.051	476.925	209.000
414.127	395.780	210.000
413.730	396.343	210.000
413.233	396.125	210.000
412.897	396.366	210.000
412.712	397.090	210.000
439.223	339.569	211.000
438.831	339.357	211.000
438.373	339.720	211.000
437.762	340.204	211.000
437.523	340.671	211.000
437.103	340.694	211.000
436.174	340.584	211.000
319.487	231.793	212.000
319.535	232.241	212.000
319.992	232.375	212.000
319.381	232.075	212.000
320.440	232.461	212.000
461.327	293.205	213.000
461.733	293.548	213.000
462.091	294.074	213.000
462.342	293.782	213.000
462.590	294.396	213.000
463.176	294.410	213.000
304.023	444.610	214.000
303.589	444.268	214.000
303.162	444.368	214.000
302.796	444.651	214.000
302.173	444.422	214.000
301.847	444.160	214.000
467.860	368.333	215.000
467.970	368.458	215.000
468.572	368.685	215.000
469.161	368.449	215.000
470.047	368.533	215.000
469.638	368.952	215.000
469.879	368.639	215.000
470.347	368.550	215.000
470.804	368.685	215.000
471.195	368.890	215.000
106.142	400.151	216.000
106.479	400.209	216.000
107.160	400.560	216.000
107.497	400.535	216.000
107.399	400.871	216.000
107.614	400.953	216.000
108.372	400.653	216.000
108.728	400.984	216.000
109.052	401.050	216.000
401.744	450.700	217.000
401.247	450.475	217.000
401.639	450.838	217.000
401.229	450.607	217.000
400.731	450.010	217.000
400.122	449.602	217.000
399.413	449.406	217.000
501.003	247.727	218.000
500.745	247.587	218.000
500.161	248.122	218.000
500.130	248.943	218.000
499.370	248.362	218.000
380.990	290.772	219.000
381.712	290.547	219.000
381.922	291.037	219.000
382.159	291.772	219.000
382.245	291.778	219.000
382.150	292.505	219.000
382.803	292.525	219.000
383.025	293.262	219.000
383.019	293.380	219.000
200.306	342.994	220.000
200.113	343.150	220.000
200.343	343.245	220.000
200.519	343.279	220.000
201.135	343.624	220.000
201.656	344.238	220.000
202.167	344.090	220.000
202.432	344.256	220.000
203.396	344.515	220.000
441.632	347.970	221.000
441.256	347.749	221.000
440.801	348.068	221.000
440.192	347.729	221.000
440.283	347.990	221.000
440.610	347.617	221.000
444.029	354.975	222.000
443.116	354.848	222.000
442.246	355.013	222.000
442.060	355.524	222.000
441.948	355.474	222.000
477.753	196.669	223.000
477.966	196.249	223.000
478.172	199.278	223.000
478.412	199.115	223.000
478.401	199.261	223.000
478.097	198.742	223.000
477.696	199.435	223.000
477.881	199.274	223.000
477.871	199.373	223.000
477.838	199.082	223.000
346.442	277.285	224.000
346.048	277.329	224.000
345.943	277.354	224.000
345.847	277.684	224.000
345.741	276.578	224.000
504.070	325.112	225.000
503.791	324.210	225.000
503.598	323.992	225.000
503.192	323.759	225.000
502.748	324.071	225.000
502.740	323.825	225.000
465.029	274.404	226.000
465.073	274.625	226.000
465.002	274.487	226.000
465.467	274.272	226.000
465.784	274.224	226.000
250.136	276.193	227.000
249.917	277.002	227.000
248.861	276.674	227.000
249.316	276.304	227.000
249.206	276.325	227.000
364.689	388.015	228.000
364.043	387.981	228.000
363.918	388.337	228.000
363.268	388.054	228.000
363.120	388.344	228.000
363.050	388.779	228.000
362.530	388.670	228.000
349.891	179.297	229.000
349.985	179.077	229.000
349.461	178.221	229.000
350.463	178.150	229.000
350.576	178.002	229.000
350.310	177.672	229.000
400.768	483.634	230.000
400.754	483.708	230.000
400.725	483.865	230.000
400.843	483.255	230.000
400.390	483.159	230.000
400.562	483.097	230.000
401.112	483.073	230.000
401.344	482.973	230.000
401.897	482.894	230.000
401.704	483.692	230.000
432.665	268.746	231.000
431.760	268.695	231.000
431.215	268.791	231.000
430.663	268.266	231.000
430.129	268.321	231.000
309.001	324.717	232.000
309.022	324.810	232.000
309.615	324.893	232.000
309.994	325.055	232.000
310.638	324.691	232.000
311.016	324.379	232.000
360.148	347.941	233.000
360.300	347.203	233.000
360.919	347.299	233.000
361.604	348.162	233.000
362.007	348.994	233.000
362.501	348.434	233.000
362.737	348.291	233.000
443.358	397.326	234.000
442.712	397.451	234.000
442.325	397.575	234.000
442.551	397.774	234.000
441.793	397.796	234.000
384.299	292.103	235.000
383.912	291.801	235.000
383.310	291.311	235.000
382.830	291.157	235.000
382.345	290.939	235.000
382.048	290.602	235.000
382.277	290.604	235.000
382.294	290.101	235.000
368.802	323.271	236.000
369.464	322.752	236.000
370.430	323.540	236.000
370.741	323.027	236.000
371.453	322.875	236.000
414.201	470.895	237.000
413.718	469.630	237.000
413.156	469.783	237.000
412.664	469.185	237.000
412.507	468.652	237.000
411.760	468.663	237.000
287.836	237.835	238.000
287.661	237.351	238.000
287.824	236.772	238.000
287.731	236.076	238.000
287.398	235.973	238.000
287.525	235.298	238.000
287.404	234.799	238.000
442.549	364.458	239.000
442.417	364.016	239.000
442.952	364.271	239.000
443.324	363.999	239.000
443.348	363.773	239.000
443.842	363.917	239.000
443.938	363.675	239.000
466.064	450.765	240.000
466.679	450.682	240.000
467.663	451.222	240.000
467.792	451.163	240.000
468.334	452.297	240.000
468.874	419.937	241.000
468.055	420.003	241.000
467.709	419.791	241.000
467.360	419.292	241.000
467.287	419.287	241.000
365.484	191.409	242.000
365.867	192.036	242.000
365.823	192.209	242.000
366.028	192.407	242.000
366.298	192.540	242.000
461.087	232.683	243.000
460.614	232.514	243.000
459.696	232.586	243.000
459.455	232.744	243.000
458.937	233.200	243.000
458.792	233.443	243.000
458.976	233.491	243.000
459.297	234.366	243.000
459.566	234.961	243.000
460.435	235.785	243.000
461.026	235.967	243.000
343.650	281.310	244.000
344.059	282.480	244.000
344.584	282.735	244.000
345.055	282.660	244.000
345.473	283.309	244.000
345.672	282.440	244.000
345.906	282.466	244.000
345.865	282.742	244.000
467.935	364.588	245.000
468.498	365.315	245.000
468.588	365.455	245.000
469.617	365.675	245.000
470.284	366.182	245.000
471.145	365.868	245.000
471.711	365.958	245.000
464.682	271.648	246.000
464.616	271.928	246.000
465.046	271.797	246.000
465.249	271.664	246.000
465.886	272.279	246.000
466.441	272.006	246.000
467.073	272.381	246.000
460.025	437.923	247.000
460.014	438.151	247.000
460.405	438.219	247.000
460.916	438.358	247.000
460.963	438.491	247.000
461.586	438.198	247.000
461.625	438.548	247.000
462.250	438.809	247.000
411.234	361.739	248.000
411.185	360.822	248.000
410.559	360.639	248.000
410.151	359.965	248.000
409.985	359.729	248.000
323.894	163.348	249.000
323.485	163.454	249.000
323.137	164.139	249.000
322.923	163.955	249.000
322.681	164.449	249.000
487.591	356.924	250.000
487.339	356.305	250.000
487.021	356.035	250.000
486.675	356.302	250.000
486.613	355.805	250.000
486.188	355.798	251.000
485.735	355.773	251.000
485.283	356.246	251.000
485.261	356.340	251.000
486.034	356.797	251.000
485.440	356.650	251.000
121.837	230.244	252.000
121.301	229.876	252.000
121.241	229.699	252.000
120.496	229.133	252.000
120.104	228.541	252.000
119.859	228.454	252.000
418.803	289.013	253.000
419.246	289.502	253.000
419.629	289.517	253.000
420.293	289.954	253.000
420.999	289.879	253.000
112.678	50.140	254.000
112.221	50.090	254.000
112.184	50.048	254.000
112.481	49.954	254.000
112.762	49.546	254.000
113.287	49.025	254.000
486.493	356.625	255.000
487.152	356.581	255.000
487.389	356.030	255.000
488.042	356.006	255.000
488.500	355.888	255.000
488.787	355.904	255.000
412.998	359.993	256.000
412.472	359.550	256.000
411.769	359.163	256.000
411.168	358.998	256.000
410.844	358.562	256.000
460.774	227.675	257.000
461.201	228.059	257.000
461.910	228.625	257.000
462.370	229.226	257.000
462.707	229.271	257.000
463.409	229.691	257.000
429.227	275.947	258.000
428.912	275.481	258.000
428.572	275.397	258.000
428.513	275.110	258.000
427.898	274.799	258.000
358.019	338.812	259.000
357.822	338.877	259.000
357.180	339.281	259.000
356.855	339.223	259.000
356.543	339.921	259.000
355.944	339.642	259.000
491.314	259.381	260.000
491.296	258.726	260.000
491.442	258.702	260.000
492.250	259.238	260.000
491.607	258.542	260.000
406.026	307.006	261.000
405.644	305.940	261.000
405.247	306.319	261.000
404.911	305.935	261.000
405.405	306.430	261.000
405.625	306.834	261.000
406.263	307.134	261.000
406.535	307.048	261.000
407.037	307.047	261.000
359.850	361.545	262.000
360.520	361.269	262.000
361.375	362.044	262.000
361.532	361.653	262.000
362.106	361.914	262.000
362.326	361.821	262.000
362.548	361.500	262.000
362.798	361.974	262.000
236.138	398.650	263.000
236.015	398.731	263.000
235.417	398.939	263.000
235.287	399.199	263.000
234.737	399.520	263.000
234.202	399.414	263.000
249.867	310.970	264.000
250.795	311.331	264.000
250.956	311.388	264.000
251.725	311.312	264.000
252.486	311.785	264.000
447.355	344.762	265.000
446.418	345.321	265.000
446.658	343.987	265.000
446.545	344.014	265.000
446.724	343.614	265.000
447.123	343.495	265.000
446.493	343.340	265.000
147.841	497.020	266.000
148.486	497.158	266.000
148.900	497.513	266.000
149.477	497.490	266.000
149.435	498.100	266.000
149.881	498.119	266.000
151.138	498.642	266.000
424.403	254.531	267.000
424.867	255.048	267.000
425.503	255.602	267.000
426.178	255.447	267.000
426.985	256.173	267.000
479.043	215.243	268.000
479.316	215.611	268.000
479.567	215.896	268.000
479.591	215.712	268.000
479.438	215.651	268.000
256.534	71.336	269.000
257.329	71.551	269.000
257.701	71.092	269.000
258.317	70.653	269.000
259.290	70.534	269.000
