# Supplementary material for: The transpeptidase PBP2 governs initial localization and activity of the major cell-wall synthesis machinery in E. coli
Source: eLife. 2020 Feb 20;9:e50629. doi: 10.7554/eLife.50629 (PMC7089770; doi:10.7554/eLife.50629)
Supplement: Source data 1. [file elife-50629-data1.zip › data/slow/GFP/gfpPBP2_mutant_25uMiptg_slow_3.txt]

X Y ID
375.279	153.043	1.000
375.501	152.984	1.000
375.914	153.103	1.000
376.680	153.251	1.000
376.510	153.963	1.000
377.434	154.165	1.000
377.323	153.684	1.000
378.112	153.150	1.000
314.217	467.951	2.000
314.181	468.762	2.000
313.829	467.896	2.000
313.417	467.719	2.000
313.314	467.436	2.000
188.915	500.702	3.000
189.077	500.562	3.000
189.354	500.250	3.000
189.925	500.126	3.000
190.608	500.880	3.000
190.817	500.245	3.000
191.407	500.282	3.000
254.605	68.164	4.000
253.959	68.313	4.000
253.402	68.639	4.000
252.863	68.402	4.000
252.559	68.335	4.000
252.335	68.529	4.000
265.998	360.616	5.000
266.000	360.863	5.000
266.299	360.244	5.000
266.904	360.470	5.000
267.492	359.850	5.000
464.351	426.350	6.000
464.722	427.215	6.000
464.612	426.454	6.000
464.676	426.568	6.000
465.077	426.609	6.000
465.370	426.479	6.000
465.770	426.944	6.000
237.467	428.655	7.000
236.483	428.600	7.000
236.752	427.644	7.000
236.004	427.551	7.000
236.597	426.785	7.000
236.141	426.882	7.000
333.495	466.448	8.000
333.770	466.382	8.000
334.109	466.253	8.000
334.911	466.475	8.000
335.177	465.973	8.000
335.627	466.356	8.000
336.181	466.170	8.000
336.877	466.133	8.000
336.888	466.432	8.000
163.648	328.852	9.000
164.233	328.761	9.000
164.002	328.462	9.000
164.044	328.090	9.000
163.684	327.910	9.000
290.091	329.108	10.000
289.435	329.409	10.000
289.747	330.454	10.000
287.848	332.562	10.000
289.708	331.519	10.000
289.754	331.518	10.000
259.360	75.964	11.000
258.152	76.205	11.000
258.148	75.853	11.000
258.049	75.898	11.000
257.434	76.194	11.000
256.591	76.270	11.000
256.183	76.896	11.000
255.396	76.868	11.000
254.535	76.482	11.000
142.706	245.975	12.000
142.772	246.922	12.000
142.852	246.999	12.000
143.245	246.718	12.000
142.947	246.927	12.000
143.210	246.646	12.000
119.200	282.087	13.000
118.782	282.350	13.000
118.976	281.737	13.000
119.295	282.048	13.000
119.542	282.873	13.000
119.719	282.550	13.000
119.586	283.195	13.000
119.415	282.206	13.000
120.774	282.016	13.000
120.435	281.690	13.000
275.357	314.680	14.000
275.462	314.508	14.000
275.277	313.508	14.000
274.757	313.797	14.000
273.942	313.803	14.000
274.098	314.328	14.000
273.898	313.786	14.000
273.597	313.952	14.000
273.726	314.247	14.000
272.986	314.126	14.000
210.011	78.170	15.000
210.286	78.121	15.000
210.817	77.293	15.000
210.826	77.479	15.000
211.005	77.108	15.000
211.339	76.792	15.000
210.826	76.423	15.000
157.596	104.328	16.000
157.405	104.282	16.000
156.849	104.262	16.000
156.377	104.574	16.000
155.895	104.962	16.000
155.271	104.951	16.000
155.034	105.418	16.000
198.950	312.096	17.000
199.068	312.958	17.000
198.873	313.038	17.000
198.329	313.780	17.000
198.567	314.302	17.000
174.463	431.915	18.000
174.330	431.724	18.000
173.575	431.692	18.000
173.373	431.021	18.000
172.417	430.630	18.000
222.227	343.721	19.000
222.226	343.349	19.000
222.424	343.821	19.000
222.888	343.981	19.000
222.665	343.929	19.000
223.260	344.656	19.000
223.502	345.450	19.000
223.378	345.799	19.000
223.911	346.286	19.000
224.323	347.020	19.000
224.315	347.140	19.000
114.844	459.346	20.000
114.974	459.086	20.000
114.635	459.389	20.000
114.126	459.334	20.000
113.812	459.682	20.000
299.863	302.697	21.000
299.089	302.481	21.000
298.450	302.855	21.000
298.396	302.524	21.000
297.404	302.999	21.000
296.775	302.856	21.000
296.206	303.055	21.000
292.854	318.209	22.000
292.152	317.593	22.000
292.379	317.142	22.000
293.707	317.734	22.000
294.655	317.492	22.000
268.701	358.777	23.000
268.041	359.200	23.000
267.546	359.035	23.000
266.888	359.311	23.000
266.140	359.900	23.000
265.883	359.271	23.000
145.612	188.535	24.000
145.613	189.117	24.000
146.310	188.918	24.000
146.385	188.730	24.000
146.417	189.027	24.000
145.401	188.799	24.000
145.659	188.558	24.000
145.598	188.303	24.000
145.281	188.252	24.000
144.872	187.729	24.000
477.545	387.151	25.000
477.229	387.031	25.000
476.436	386.765	25.000
475.846	386.727	25.000
475.815	387.232	25.000
474.973	387.394	25.000
474.501	386.363	25.000
255.962	102.778	26.000
256.170	102.149	26.000
256.671	101.919	26.000
257.031	101.349	26.000
257.653	101.150	26.000
258.171	100.864	26.000
258.487	100.431	26.000
258.931	100.394	26.000
134.868	420.853	27.000
134.176	420.870	27.000
134.298	420.801	27.000
133.979	420.302	27.000
133.341	420.380	27.000
133.541	420.578	27.000
133.931	420.734	27.000
134.646	421.273	27.000
135.108	421.325	27.000
135.638	421.587	27.000
456.448	259.694	28.000
456.182	260.084	28.000
455.915	260.873	28.000
455.635	261.294	28.000
455.076	261.910	28.000
454.806	262.157	28.000
454.313	262.897	28.000
504.223	301.484	29.000
503.674	301.602	29.000
502.755	301.543	29.000
501.919	302.223	29.000
501.551	303.059	29.000
502.524	303.285	29.000
502.871	303.674	29.000
503.251	303.625	29.000
503.583	303.651	29.000
504.149	303.815	29.000
166.826	439.407	30.000
167.211	439.719	30.000
167.213	439.906	30.000
167.729	440.242	30.000
168.255	440.662	30.000
168.595	440.810	30.000
169.022	440.972	30.000
169.032	440.794	30.000
390.539	125.384	31.000
390.259	125.249	31.000
390.303	125.159	31.000
389.525	126.063	31.000
389.287	125.521	31.000
26.744	104.933	32.000
26.084	105.047	32.000
25.597	104.881	32.000
25.341	104.970	32.000
24.662	104.239	32.000
148.753	170.652	33.000
149.257	171.501	33.000
150.122	171.165	33.000
150.000	171.577	33.000
150.444	171.417	33.000
151.116	171.315	33.000
151.644	171.123	33.000
366.085	213.207	34.000
365.792	213.800	34.000
365.797	213.808	34.000
364.927	214.001	34.000
364.374	214.272	34.000
364.818	214.598	34.000
367.393	234.447	35.000
367.477	234.874	35.000
366.894	236.083	35.000
367.078	235.804	35.000
367.075	237.159	35.000
415.559	246.901	36.000
416.231	246.966	36.000
415.815	247.861	36.000
416.094	248.039	36.000
416.269	247.709	36.000
380.377	265.160	37.000
380.746	265.156	37.000
380.353	265.116	37.000
380.213	264.239	37.000
379.684	264.492	37.000
129.493	300.487	38.000
129.539	300.771	38.000
129.212	301.028	38.000
129.700	300.925	38.000
129.348	300.351	38.000
129.235	300.321	38.000
337.135	466.385	39.000
337.556	466.316	39.000
337.995	467.106	39.000
338.376	466.639	39.000
338.464	466.342	39.000
488.161	11.545	40.000
487.818	11.615	40.000
487.989	11.076	40.000
488.270	11.215	40.000
488.590	11.115	40.000
488.693	11.732	40.000
489.645	12.179	40.000
489.984	11.311	40.000
474.715	31.211	41.000
474.604	30.931	41.000
474.217	30.604	41.000
474.053	30.231	41.000
473.489	29.380	41.000
473.530	28.991	41.000
472.551	28.653	41.000
472.958	27.985	41.000
473.409	28.228	41.000
473.953	28.331	41.000
235.399	51.080	42.000
235.269	51.202	42.000
235.830	51.499	42.000
235.851	51.714	42.000
236.397	51.460	42.000
236.400	51.957	42.000
237.056	51.949	42.000
237.045	51.882	42.000
237.778	51.829	42.000
353.422	276.332	43.000
356.135	277.670	43.000
354.823	276.491	43.000
355.595	276.287	43.000
353.825	276.648	43.000
170.543	495.795	44.000
170.458	494.406	44.000
170.413	494.146	44.000
171.626	494.092	44.000
172.247	493.610	44.000
192.139	283.547	45.000
192.371	284.055	45.000
191.707	283.407	45.000
190.610	282.887	45.000
191.006	282.286	45.000
190.528	281.992	45.000
190.091	281.538	45.000
189.717	281.160	45.000
285.908	300.295	46.000
286.011	300.453	46.000
285.324	300.345	46.000
284.994	300.629	46.000
284.905	301.104	46.000
284.355	301.152	46.000
465.847	365.653	47.000
465.826	365.754	47.000
465.477	365.315	47.000
464.993	364.886	47.000
465.224	364.593	47.000
465.709	364.723	47.000
479.366	486.791	48.000
477.786	487.129	48.000
477.876	487.154	48.000
477.350	486.289	48.000
476.761	486.870	48.000
154.330	335.557	49.000
153.538	337.831	49.000
153.849	336.947	49.000
154.602	336.450	49.000
154.813	337.103	49.000
154.818	336.992	49.000
155.084	336.319	49.000
326.857	83.825	50.000
326.796	84.855	50.000
325.837	84.927	50.000
326.132	85.352	50.000
325.431	85.523	50.000
325.985	86.049	50.000
329.219	84.436	50.000
329.598	84.647	50.000
206.896	305.892	51.000
207.613	305.402	51.000
206.326	305.402	51.000
208.357	305.254	51.000
207.163	305.241	51.000
207.134	304.796	51.000
139.182	232.719	52.000
138.425	232.779	52.000
138.674	232.886	52.000
138.934	232.829	52.000
139.857	233.437	52.000
140.403	234.469	52.000
139.899	234.318	52.000
139.949	234.165	52.000
406.585	320.019	53.000
406.150	320.095	53.000
406.159	319.529	53.000
406.121	319.657	53.000
406.558	319.326	53.000
405.800	319.538	53.000
235.071	59.856	54.000
234.339	59.840	54.000
233.989	59.294	54.000
234.075	59.970	54.000
233.348	58.275	54.000
234.319	58.069	54.000
119.889	99.288	55.000
119.689	99.320	55.000
119.708	99.206	55.000
119.559	98.667	55.000
118.733	98.091	55.000
118.553	97.642	55.000
164.501	118.042	56.000
163.683	117.745	56.000
163.103	117.689	56.000
163.082	118.156	56.000
162.340	117.994	56.000
161.939	118.308	56.000
391.320	125.730	57.000
390.949	125.685	57.000
390.197	125.947	57.000
390.291	125.426	57.000
389.368	124.947	57.000
389.349	125.037	57.000
388.783	125.311	57.000
128.712	248.864	58.000
128.929	248.319	58.000
128.811	248.556	58.000
129.185	248.480	58.000
129.317	247.669	58.000
129.859	247.937	58.000
130.063	247.749	58.000
130.075	248.520	58.000
232.072	70.475	59.000
232.291	70.331	59.000
232.400	71.044	59.000
232.593	70.880	59.000
233.620	71.252	59.000
487.420	92.264	60.000
487.873	92.306	60.000
488.580	92.303	60.000
488.709	92.363	60.000
489.245	92.317	60.000
489.577	92.264	60.000
489.974	92.559	60.000
490.318	91.966	60.000
490.563	91.663	60.000
490.757	91.485	60.000
491.337	91.216	60.000
298.344	153.324	61.000
298.264	152.742	61.000
297.552	153.065	61.000
297.110	153.034	61.000
296.324	153.185	61.000
353.547	332.091	62.000
353.976	331.264	62.000
354.151	331.128	62.000
353.883	331.147	62.000
353.892	331.002	62.000
191.925	449.944	63.000
190.277	450.000	63.000
190.578	449.009	63.000
191.486	448.732	63.000
192.754	449.805	63.000
192.245	448.296	63.000
341.499	493.212	64.000
341.897	492.121	64.000
342.308	493.021	64.000
342.685	493.145	64.000
342.593	492.603	64.000
343.347	492.711	64.000
343.397	492.598	64.000
343.872	492.345	64.000
344.631	492.204	64.000
104.835	19.853	65.000
105.212	19.821	65.000
104.950	19.807	65.000
104.753	19.855	65.000
104.326	19.351	65.000
379.863	140.372	66.000
380.064	140.403	66.000
380.481	140.960	66.000
380.921	140.745	66.000
381.237	141.242	66.000
327.400	231.810	67.000
326.654	232.336	67.000
326.076	232.234	67.000
324.882	231.447	67.000
325.191	231.488	67.000
324.832	232.216	67.000
324.525	232.405	67.000
324.006	232.340	67.000
166.699	437.818	68.000
166.293	437.381	68.000
166.204	437.776	68.000
166.531	437.700	68.000
166.941	438.165	68.000
167.409	438.183	68.000
167.491	438.357	68.000
168.206	438.793	68.000
168.636	438.809	68.000
169.050	439.314	68.000
169.446	439.099	68.000
352.107	379.161	69.000
351.685	379.179	69.000
351.436	379.461	69.000
351.183	379.637	69.000
350.907	379.975	69.000
351.028	380.062	69.000
350.111	380.539	69.000
350.345	381.095	69.000
350.274	381.358	69.000
452.501	379.588	70.000
451.469	379.344	70.000
452.176	379.787	70.000
451.836	379.819	70.000
452.182	379.731	70.000
451.560	379.322	70.000
451.497	378.799	70.000
450.667	379.041	70.000
174.237	432.583	71.000
173.593	432.341	71.000
173.094	432.319	71.000
172.621	432.520	71.000
171.777	432.220	71.000
171.488	431.878	71.000
171.536	431.587	71.000
115.732	187.545	72.000
116.074	188.046	72.000
115.707	187.470	72.000
115.585	187.188	72.000
115.942	186.996	72.000
116.277	187.185	72.000
116.540	186.891	72.000
116.528	186.701	72.000
427.782	401.369	73.000
427.803	400.761	73.000
428.370	400.969	73.000
428.392	400.455	73.000
428.386	400.170	73.000
397.465	135.863	74.000
396.667	136.083	74.000
396.803	135.535	74.000
396.611	136.302	74.000
396.564	135.699	74.000
395.824	135.194	74.000
343.067	250.957	75.000
343.262	250.874	75.000
343.487	250.921	75.000
344.061	250.993	75.000
344.609	250.642	75.000
344.248	250.090	75.000
345.440	250.502	75.000
284.477	298.364	76.000
284.010	298.753	76.000
283.263	298.841	76.000
283.083	298.623	76.000
282.683	298.838	76.000
282.421	299.039	76.000
281.532	299.630	76.000
457.039	488.828	77.000
456.623	488.272	77.000
457.049	489.843	77.000
455.949	489.120	77.000
456.011	489.646	77.000
130.376	150.951	78.000
130.628	150.810	78.000
130.959	150.885	78.000
131.194	150.851	78.000
131.572	150.871	78.000
131.108	150.913	78.000
131.901	151.010	78.000
132.351	150.952	78.000
132.343	151.028	78.000
132.219	150.904	78.000
330.261	206.219	79.000
330.129	206.232	79.000
329.598	206.616	79.000
329.855	206.671	79.000
329.979	206.748	79.000
330.425	206.843	79.000
370.679	224.080	80.000
371.046	223.648	80.000
371.486	223.503	80.000
372.073	223.028	80.000
372.386	222.786	80.000
134.656	311.468	81.000
133.761	311.077	81.000
133.455	311.496	81.000
132.707	310.791	81.000
132.758	311.373	81.000
133.358	311.339	81.000
133.632	311.313	81.000
465.338	380.516	82.000
466.237	380.124	82.000
465.037	379.453	82.000
464.821	380.351	82.000
464.000	380.403	82.000
463.851	380.474	82.000
257.493	401.688	83.000
258.141	402.211	83.000
258.854	401.892	83.000
259.398	402.089	83.000
259.981	402.176	83.000
260.513	402.139	83.000
261.248	402.106	83.000
261.764	401.816	83.000
380.894	142.446	84.000
381.433	142.654	84.000
381.389	143.340	84.000
381.730	143.251	84.000
382.445	142.917	84.000
382.297	142.871	84.000
382.189	142.206	84.000
369.370	148.616	85.000
369.090	148.350	85.000
368.498	148.429	85.000
367.733	148.167	85.000
367.170	147.956	85.000
366.417	147.821	85.000
365.916	147.665	85.000
365.231	147.821	85.000
364.743	147.623	85.000
155.043	319.617	86.000
155.541	318.111	86.000
155.128	318.020	86.000
154.691	318.113	86.000
154.737	318.113	86.000
154.195	317.469	86.000
153.411	317.082	86.000
172.535	373.351	87.000
173.303	373.081	87.000
173.766	373.236	87.000
173.466	372.208	87.000
174.226	371.865	87.000
173.940	372.083	87.000
46.255	417.826	88.000
46.366	417.932	88.000
46.519	418.529	88.000
46.828	418.452	88.000
47.025	417.955	88.000
47.534	417.867	88.000
270.303	419.419	89.000
270.698	419.561	89.000
271.397	420.681	89.000
271.576	421.270	89.000
271.997	421.282	89.000
338.941	465.310	90.000
337.895	465.078	90.000
337.343	465.693	90.000
336.613	465.807	90.000
336.153	465.521	90.000
335.281	465.977	90.000
329.737	483.308	91.000
330.528	482.236	91.000
330.084	482.622	91.000
330.781	482.930	91.000
330.570	482.284	91.000
331.556	482.258	91.000
331.829	481.969	91.000
332.262	481.817	91.000
122.755	133.200	92.000
122.568	131.949	92.000
122.105	132.103	92.000
122.054	131.335	92.000
121.805	131.600	92.000
121.742	130.827	92.000
275.979	311.053	93.000
275.982	311.875	93.000
275.150	311.844	93.000
274.588	311.771	93.000
274.062	311.067	93.000
273.377	311.051	93.000
273.187	311.590	93.000
163.322	378.714	94.000
162.836	378.651	94.000
162.715	378.671	94.000
162.375	377.956	94.000
162.156	378.358	94.000
162.148	377.976	94.000
339.288	161.001	95.000
338.515	160.881	95.000
338.450	160.454	95.000
337.438	160.411	95.000
338.112	159.810	95.000
445.319	389.351	96.000
446.216	388.304	96.000
446.523	388.632	96.000
445.253	388.486	96.000
444.718	388.454	96.000
436.005	33.722	97.000
435.874	32.668	97.000
435.625	32.630	97.000
435.195	32.155	97.000
435.069	31.795	97.000
435.166	31.251	97.000
301.061	120.460	98.000
302.021	119.719	98.000
302.846	119.606	98.000
302.285	119.962	98.000
302.957	119.523	98.000
304.114	121.807	98.000
350.221	156.700	99.000
350.808	157.283	99.000
351.456	157.200	99.000
351.846	157.799	99.000
352.638	157.834	99.000
143.608	237.845	100.000
143.263	237.507	100.000
142.714	237.801	100.000
142.390	237.734	100.000
142.181	237.817	100.000
142.103	237.791	100.000
141.159	237.464	100.000
379.302	149.571	101.000
378.658	149.748	101.000
378.825	149.536	101.000
377.968	148.982	101.000
377.707	149.262	101.000
377.376	149.174	101.000
376.946	148.747	101.000
376.876	149.458	101.000
304.356	462.820	102.000
304.192	462.655	102.000
303.821	463.643	102.000
304.115	462.375	102.000
303.343	462.790	102.000
302.762	461.650	102.000
349.328	465.028	103.000
348.960	464.772	103.000
350.529	465.519	103.000
350.380	465.157	103.000
350.416	465.141	103.000
349.404	464.970	103.000
349.656	465.273	103.000
349.179	465.766	103.000
348.944	465.075	103.000
93.358	245.569	104.000
93.988	245.281	104.000
93.383	245.611	104.000
92.880	246.388	104.000
93.218	245.997	104.000
93.012	246.416	104.000
93.792	246.028	104.000
93.578	246.677	104.000
185.716	288.442	105.000
185.951	285.956	105.000
186.476	285.421	105.000
185.997	286.701	105.000
186.517	285.918	105.000
185.078	286.592	105.000
187.479	286.700	105.000
259.778	406.479	106.000
260.372	406.908	106.000
260.803	406.826	106.000
261.545	406.382	106.000
261.960	406.654	106.000
138.043	440.666	107.000
138.436	440.821	107.000
138.401	440.455	107.000
138.869	440.727	107.000
139.337	440.785	107.000
118.600	462.454	108.000
117.913	462.491	108.000
117.466	462.594	108.000
116.670	462.787	108.000
116.585	463.124	108.000
377.567	126.445	109.000
376.896	126.014	109.000
376.579	125.420	109.000
375.625	125.310	109.000
375.264	124.802	109.000
375.216	124.782	109.000
180.059	456.689	110.000
176.642	456.826	110.000
176.805	457.056	110.000
175.847	456.448	110.000
176.997	455.793	110.000
176.937	454.704	110.000
279.631	114.981	111.000
279.284	114.896	111.000
279.459	115.177	111.000
278.833	114.987	111.000
278.566	114.688	111.000
278.369	114.863	111.000
129.933	420.958	112.000
130.320	420.692	112.000
130.575	420.147	112.000
131.403	420.933	112.000
132.718	421.274	112.000
38.352	125.455	113.000
38.734	125.575	113.000
39.295	125.984	113.000
39.085	126.892	113.000
39.102	125.571	113.000
467.388	365.469	114.000
467.317	365.859	114.000
466.944	365.996	114.000
466.891	365.660	114.000
466.373	365.343	114.000
465.795	365.661	114.000
465.999	365.864	114.000
465.465	365.449	114.000
465.461	365.712	114.000
466.551	366.115	114.000
153.980	299.395	115.000
153.582	299.514	115.000
153.038	299.445	115.000
152.591	299.827	115.000
152.055	299.971	115.000
151.873	300.271	115.000
151.637	300.076	115.000
151.374	300.140	115.000
164.996	123.756	116.000
165.579	123.151	116.000
165.964	123.209	116.000
166.797	123.275	116.000
167.236	123.226	116.000
167.627	122.719	116.000
167.917	122.343	116.000
168.229	122.174	116.000
168.808	122.131	116.000
412.336	75.387	117.000
412.426	74.127	117.000
412.743	75.033	117.000
412.026	76.104	117.000
412.331	76.758	117.000
414.232	76.780	117.000
384.376	139.843	118.000
384.647	138.510	118.000
384.162	139.220	118.000
383.778	138.878	118.000
383.309	138.974	118.000
383.267	138.847	118.000
337.845	257.297	119.000
337.168	257.190	119.000
336.565	256.407	119.000
336.240	257.122	119.000
335.451	256.616	119.000
334.788	256.361	119.000
335.116	256.936	119.000
334.685	257.242	119.000
348.005	210.402	120.000
348.643	209.939	120.000
349.181	209.963	120.000
349.723	209.612	120.000
349.937	209.323	120.000
349.368	209.674	120.000
136.751	248.761	121.000
136.275	249.132	121.000
136.767	248.444	121.000
136.316	249.160	121.000
135.828	249.082	121.000
135.118	249.458	121.000
353.792	345.226	122.000
353.585	344.398	122.000
353.560	344.997	122.000
353.438	344.806	122.000
353.891	345.259	122.000
315.929	399.781	123.000
315.050	399.591	123.000
314.925	399.969	123.000
314.409	400.325	123.000
314.147	400.723	123.000
312.946	401.480	123.000
312.093	400.124	123.000
118.152	465.025	124.000
117.486	465.284	124.000
117.003	465.621	124.000
116.497	465.229	124.000
115.765	465.547	124.000
340.078	233.805	125.000
340.134	232.583	125.000
340.178	232.822	125.000
339.940	233.021	125.000
339.111	232.841	125.000
238.174	49.470	126.000
238.482	49.332	126.000
238.570	49.543	126.000
238.218	49.438	126.000
238.082	49.454	126.000
238.112	49.534	126.000
238.953	49.461	126.000
426.093	277.301	127.000
426.133	277.271	127.000
426.535	278.045	127.000
427.443	276.586	127.000
426.557	276.993	127.000
356.941	354.905	128.000
357.154	355.147	128.000
356.819	354.732	128.000
356.044	354.771	128.000
355.771	354.992	128.000
133.250	250.708	129.000
133.533	250.844	129.000
133.680	250.966	129.000
134.057	250.694	129.000
134.898	250.836	129.000
135.405	250.368	129.000
135.492	250.111	129.000
136.730	249.821	129.000
136.709	249.775	129.000
137.200	249.183	129.000
136.911	249.020	129.000
271.367	339.278	130.000
271.509	339.258	130.000
271.067	338.557	130.000
271.277	337.840	130.000
270.996	337.026	130.000
448.527	379.642	131.000
448.812	380.291	131.000
448.963	380.098	131.000
449.588	379.744	131.000
449.483	379.812	131.000
197.748	78.803	132.000
197.276	79.121	132.000
196.812	79.211	132.000
196.411	79.245	132.000
195.512	79.424	132.000
55.210	431.649	133.000
56.062	431.519	133.000
55.894	431.456	133.000
56.521	431.312	133.000
56.879	431.602	133.000
57.045	431.069	133.000
300.082	466.935	134.000
301.433	466.411	134.000
301.855	466.507	134.000
301.952	467.397	134.000
301.862	467.603	134.000
301.780	468.012	134.000
117.965	135.387	135.000
117.927	135.266	135.000
118.244	135.652	135.000
118.522	135.769	135.000
118.086	135.586	135.000
118.462	135.719	135.000
396.836	279.145	136.000
396.269	278.163	136.000
395.794	278.598	136.000
395.357	278.153	136.000
395.354	279.251	136.000
395.430	279.184	136.000
394.301	279.057	136.000
393.652	279.687	136.000
287.244	133.454	137.000
287.003	133.586	137.000
286.881	134.454	137.000
286.521	134.151	137.000
286.042	134.913	137.000
285.721	134.876	137.000
284.900	135.264	137.000
284.622	135.712	137.000
284.107	135.909	137.000
132.760	309.652	138.000
133.681	309.978	138.000
133.664	309.386	138.000
133.702	309.572	138.000
132.580	309.214	138.000
293.126	423.124	139.000
293.909	423.192	139.000
294.414	423.443	139.000
294.460	424.057	139.000
295.378	423.159	139.000
295.712	424.536	139.000
296.111	424.695	139.000
297.146	424.280	139.000
352.119	465.623	140.000
351.194	465.070	140.000
350.241	464.821	140.000
351.088	465.619	140.000
350.740	465.544	140.000
350.947	466.023	140.000
350.762	466.591	140.000
290.705	430.539	141.000
290.705	431.154	141.000
291.031	431.747	141.000
291.717	432.256	141.000
292.396	432.524	141.000
292.849	432.758	141.000
293.482	432.187	141.000
294.463	431.841	141.000
378.611	124.300	142.000
378.045	123.825	142.000
377.288	123.216	142.000
377.052	123.243	142.000
376.301	122.916	142.000
376.329	122.600	142.000
376.703	122.296	142.000
376.675	124.079	142.000
129.740	362.900	143.000
129.521	362.369	143.000
129.319	361.797	143.000
129.469	361.475	143.000
129.122	361.461	143.000
129.092	361.525	143.000
129.559	362.056	143.000
130.023	362.456	143.000
130.239	362.356	143.000
198.230	492.474	144.000
197.194	492.735	144.000
197.660	493.093	144.000
197.738	493.284	144.000
198.046	492.982	144.000
198.602	492.415	144.000
157.477	495.293	145.000
156.843	496.658	145.000
156.586	497.097	145.000
156.787	497.190	145.000
156.106	496.873	145.000
365.837	157.384	146.000
365.239	157.400	146.000
364.081	157.770	146.000
363.836	157.535	146.000
363.426	157.356	146.000
448.098	381.770	147.000
448.306	382.104	147.000
448.769	382.756	147.000
448.976	382.857	147.000
449.527	382.516	147.000
450.231	382.825	147.000
449.761	382.741	147.000
302.248	468.114	148.000
301.975	467.491	148.000
301.098	467.207	148.000
301.063	467.404	148.000
300.881	467.996	148.000
300.648	467.553	148.000
474.434	30.284	149.000
473.790	30.243	149.000
473.248	29.499	149.000
473.629	28.434	149.000
473.865	29.127	149.000
307.637	232.968	150.000
306.446	232.779	150.000
305.959	233.034	150.000
305.156	232.980	150.000
304.187	233.461	150.000
476.834	370.036	151.000
475.756	370.263	151.000
475.276	370.228	151.000
474.850	370.011	151.000
474.279	370.021	151.000
59.186	101.846	152.000
59.631	103.432	152.000
59.328	102.221	152.000
59.967	102.999	152.000
60.079	102.811	152.000
60.472	102.825	152.000
36.031	107.206	153.000
36.519	107.163	153.000
36.714	107.232	153.000
37.499	106.970	153.000
37.668	107.687	153.000
38.251	107.347	153.000
38.394	107.165	153.000
39.517	107.666	153.000
39.977	134.672	154.000
40.271	134.398	154.000
40.469	134.022	154.000
40.386	134.087	154.000
41.657	134.302	154.000
89.963	199.148	155.000
90.309	199.379	155.000
90.741	199.464	155.000
91.411	199.595	155.000
91.930	200.291	155.000
92.303	199.919	155.000
93.121	200.184	155.000
93.317	200.419	155.000
93.872	200.383	155.000
93.613	200.434	155.000
93.392	200.367	155.000
350.249	467.252	156.000
350.757	467.579	156.000
350.035	467.362	156.000
350.056	467.672	156.000
350.056	467.810	156.000
349.868	467.751	156.000
181.095	456.592	157.000
178.733	456.013	157.000
175.431	456.758	157.000
176.366	455.760	157.000
176.991	455.214	157.000
297.367	318.790	158.000
297.081	319.148	158.000
296.590	319.604	158.000
296.182	319.625	158.000
295.813	319.468	158.000
295.110	319.519	158.000
294.597	320.480	158.000
294.210	320.710	158.000
293.925	321.296	158.000
294.119	321.401	158.000
477.788	26.156	159.000
478.224	25.940	159.000
478.591	26.295	159.000
479.045	26.037	159.000
479.530	26.453	159.000
299.636	134.581	160.000
299.579	135.307	160.000
298.923	134.868	160.000
298.545	135.093	160.000
297.638	135.748	160.000
297.537	135.729	160.000
296.490	134.900	160.000
381.638	136.049	161.000
381.688	136.033	161.000
381.916	135.911	161.000
382.183	136.171	161.000
382.315	136.174	161.000
322.612	278.141	162.000
322.385	277.917	162.000
322.050	277.251	162.000
321.918	277.032	162.000
321.674	276.652	162.000
321.177	276.671	162.000
446.672	396.467	163.000
446.568	396.573	163.000
446.582	396.792	163.000
446.360	396.321	163.000
445.591	396.128	163.000
444.490	395.769	163.000
480.925	66.716	164.000
481.032	66.996	164.000
481.289	66.386	164.000
482.026	65.827	164.000
482.757	65.845	164.000
101.609	221.871	165.000
100.747	221.862	165.000
100.543	222.336	165.000
100.632	221.427	165.000
99.938	221.150	165.000
100.429	221.364	165.000
99.490	221.439	165.000
475.888	377.443	166.000
474.984	377.530	166.000
475.095	376.923	166.000
475.891	377.454	166.000
475.918	377.687	166.000
475.801	377.744	166.000
475.308	377.746	166.000
300.872	468.534	167.000
301.072	469.166	167.000
301.504	469.499	167.000
301.540	469.136	167.000
301.596	470.345	167.000
302.697	470.171	167.000
302.832	470.220	167.000
117.317	465.348	168.000
116.396	465.453	168.000
116.182	465.134	168.000
116.221	465.050	168.000
116.263	465.097	168.000
116.350	465.037	168.000
478.150	43.162	169.000
478.885	43.372	169.000
479.247	43.674	169.000
479.637	43.855	169.000
480.228	44.354	169.000
293.077	336.311	170.000
293.603	335.810	170.000
294.023	335.579	170.000
293.784	335.342	170.000
294.412	335.358	170.000
158.373	181.599	171.000
157.834	180.956	171.000
158.404	181.288	171.000
157.613	181.122	171.000
157.518	180.968	171.000
495.950	201.254	172.000
495.073	201.655	172.000
494.675	201.685	172.000
494.091	202.293	172.000
493.916	201.559	172.000
473.632	264.511	173.000
473.963	264.367	173.000
472.942	264.114	173.000
473.126	264.581	173.000
472.667	264.520	173.000
329.560	130.880	174.000
329.543	131.602	174.000
329.473	131.716	174.000
329.697	132.569	174.000
329.770	132.798	174.000
329.349	133.263	174.000
146.128	186.459	175.000
146.192	187.284	175.000
146.796	186.998	175.000
147.452	187.077	175.000
147.609	187.279	175.000
147.410	186.825	175.000
242.877	211.327	176.000
242.367	211.121	176.000
241.985	211.167	176.000
241.575	210.795	176.000
241.198	211.177	176.000
240.877	210.586	176.000
240.326	210.315	176.000
239.925	210.415	176.000
239.815	210.162	176.000
239.732	210.067	176.000
180.539	237.091	177.000
180.717	237.748	177.000
181.332	237.756	177.000
181.717	237.661	177.000
182.482	238.192	177.000
151.282	100.390	178.000
150.910	100.603	178.000
150.976	100.865	178.000
151.646	101.111	178.000
151.679	101.868	178.000
152.622	101.482	178.000
117.945	230.028	179.000
118.600	229.955	179.000
118.897	230.220	179.000
119.315	229.393	179.000
119.987	229.102	179.000
111.024	315.361	180.000
111.669	315.823	180.000
109.982	315.858	180.000
109.603	315.224	180.000
109.567	316.047	180.000
108.912	315.311	180.000
226.308	118.399	181.000
225.481	118.207	181.000
225.459	118.729	181.000
224.846	118.066	181.000
225.275	119.941	181.000
225.615	119.303	181.000
224.639	118.930	181.000
224.389	119.584	181.000
224.114	119.673	181.000
272.939	307.410	182.000
272.775	307.616	182.000
272.578	307.870	182.000
272.192	308.290	182.000
271.733	308.637	182.000
271.380	308.532	182.000
271.541	308.871	182.000
184.898	323.436	183.000
185.416	323.320	183.000
185.627	323.227	183.000
185.814	322.421	183.000
186.727	322.808	183.000
186.592	321.631	183.000
186.850	321.958	183.000
102.830	372.499	184.000
102.483	372.570	184.000
101.676	371.986	184.000
101.128	371.622	184.000
100.804	372.273	184.000
207.723	160.362	185.000
206.874	159.904	185.000
206.698	160.665	185.000
206.073	160.643	185.000
206.072	160.089	185.000
205.740	159.920	185.000
204.845	160.789	185.000
204.827	160.979	185.000
222.006	164.118	186.000
220.571	162.878	186.000
220.947	162.568	186.000
220.126	163.140	186.000
220.171	163.807	186.000
220.624	162.334	186.000
459.531	200.086	187.000
460.241	200.820	187.000
460.286	201.527	187.000
459.496	201.597	187.000
459.111	202.281	187.000
200.460	271.985	188.000
200.435	272.309	188.000
200.968	271.870	188.000
201.247	271.779	188.000
201.245	272.812	188.000
201.282	272.249	188.000
201.419	271.755	188.000
200.831	271.719	188.000
150.981	266.420	189.000
151.448	266.347	189.000
152.122	266.082	189.000
152.182	265.873	189.000
152.656	266.211	189.000
153.326	266.188	189.000
146.291	62.902	190.000
145.540	62.859	190.000
145.132	63.052	190.000
144.430	63.616	190.000
144.804	63.482	190.000
144.713	63.751	190.000
464.713	110.200	191.000
464.684	110.380	191.000
463.254	111.787	191.000
463.648	112.475	191.000
463.149	111.320	191.000
185.257	192.386	192.000
184.254	192.593	192.000
184.468	192.240	192.000
183.039	192.804	192.000
182.783	192.620	192.000
182.307	192.855	192.000
181.761	193.138	192.000
180.991	192.960	192.000
187.890	201.317	193.000
187.076	201.230	193.000
186.311	201.475	193.000
185.679	201.844	193.000
185.447	201.755	193.000
184.523	202.027	193.000
183.752	201.753	193.000
183.452	202.712	193.000
182.717	202.723	193.000
280.507	217.149	194.000
280.144	217.183	194.000
279.599	216.725	194.000
279.096	216.470	194.000
278.522	216.302	194.000
278.183	216.070	194.000
185.667	234.038	195.000
185.263	233.678	195.000
184.980	233.323	195.000
184.210	233.207	195.000
183.921	233.248	195.000
235.113	399.448	196.000
235.131	399.249	196.000
235.732	398.821	196.000
235.937	398.670	196.000
235.814	398.345	196.000
324.282	113.179	197.000
323.530	112.416	197.000
324.592	112.865	197.000
324.223	112.096	197.000
324.496	112.084	197.000
206.445	167.745	198.000
206.985	167.505	198.000
207.720	167.650	198.000
207.374	167.250	198.000
208.157	167.641	198.000
208.628	167.309	198.000
208.978	168.179	198.000
209.087	168.659	198.000
209.970	168.591	198.000
210.300	168.544	198.000
141.455	274.274	199.000
141.223	274.460	199.000
140.823	274.292	199.000
140.309	274.409	199.000
139.648	274.864	199.000
396.667	85.472	200.000
397.939	83.548	200.000
399.318	84.091	200.000
399.604	83.303	200.000
399.737	84.706	200.000
225.709	89.619	201.000
225.064	89.278	201.000
224.765	89.833	201.000
224.470	89.779	201.000
223.871	89.153	201.000
223.497	89.263	201.000
152.931	260.364	202.000
153.210	260.381	202.000
153.988	260.564	202.000
154.459	260.705	202.000
154.834	260.738	202.000
130.552	233.375	203.000
130.462	233.104	203.000
130.916	233.469	203.000
131.463	233.588	203.000
131.960	233.432	203.000
132.710	233.632	203.000
132.734	233.224	203.000
133.483	233.432	203.000
133.649	233.037	203.000
134.524	232.932	203.000
183.439	314.476	204.000
183.353	315.411	204.000
182.723	313.499	204.000
182.696	314.898	204.000
182.068	314.983	204.000
181.706	315.323	204.000
180.994	315.507	204.000
180.753	315.634	204.000
422.708	70.615	205.000
422.528	70.804	205.000
421.982	70.869	205.000
421.182	71.049	205.000
420.578	70.927	205.000
393.171	75.010	206.000
392.647	74.520	206.000
392.251	74.706	206.000
391.278	74.676	206.000
391.605	74.353	206.000
206.303	160.492	207.000
205.844	160.636	207.000
205.830	160.419	207.000
205.649	161.122	207.000
204.993	160.885	207.000
204.815	160.482	207.000
144.093	182.875	208.000
144.514	182.919	208.000
145.060	182.998	208.000
145.665	183.512	208.000
146.183	183.545	208.000
146.870	183.501	208.000
147.493	183.596	208.000
147.896	183.672	208.000
148.474	183.627	208.000
329.715	371.450	209.000
330.267	371.823	209.000
330.918	371.682	209.000
331.628	371.938	209.000
331.736	371.749	209.000
332.139	371.545	209.000
109.347	406.008	210.000
109.953	406.302	210.000
109.787	406.196	210.000
109.849	406.374	210.000
109.605	406.202	210.000
109.669	406.404	210.000
299.882	386.406	211.000
300.159	386.796	211.000
300.522	386.568	211.000
301.113	386.421	211.000
301.784	385.996	211.000
302.114	385.546	211.000
302.774	385.642	211.000
184.534	233.549	212.000
183.783	233.236	212.000
183.414	232.907	212.000
182.666	232.854	212.000
182.428	232.938	212.000
164.245	270.448	213.000
163.732	271.377	213.000
163.570	271.003	213.000
163.044	270.510	213.000
162.844	270.025	213.000
162.385	270.046	213.000
162.057	269.903	213.000
410.985	372.497	214.000
410.685	372.260	214.000
410.069	372.402	214.000
409.022	372.445	214.000
408.340	373.114	214.000
316.114	377.428	215.000
315.905	376.851	215.000
316.444	376.396	215.000
316.707	376.083	215.000
317.291	375.731	215.000
376.579	177.495	216.000
376.395	176.732	216.000
376.125	176.582	216.000
375.367	176.457	216.000
375.231	176.120	216.000
375.566	175.366	216.000
375.093	175.627	216.000
375.213	175.485	216.000
375.342	175.358	216.000
375.252	174.794	216.000
232.524	168.170	217.000
232.587	167.454	217.000
232.595	167.345	217.000
233.365	167.707	217.000
234.203	167.750	217.000
225.760	121.580	218.000
224.884	121.031	218.000
224.098	120.720	218.000
224.129	121.495	218.000
224.289	121.847	218.000
174.105	232.994	219.000
173.321	232.809	219.000
172.775	232.600	219.000
172.408	232.473	219.000
171.919	232.721	219.000
172.089	232.351	219.000
171.467	232.612	219.000
171.180	232.405	219.000
331.732	36.950	220.000
331.374	36.548	220.000
331.445	35.554	220.000
330.957	35.093	220.000
330.985	34.873	220.000
485.210	203.575	221.000
485.007	203.313	221.000
484.125	203.712	221.000
483.537	203.121	221.000
483.412	203.187	221.000
482.571	203.616	221.000
482.436	203.696	221.000
482.240	203.794	221.000
375.699	233.931	222.000
375.982	234.112	222.000
375.645	234.646	222.000
376.091	234.755	222.000
376.900	234.729	222.000
231.801	327.508	223.000
232.453	327.280	223.000
232.857	327.813	223.000
233.042	327.994	223.000
232.468	327.351	223.000
400.461	58.093	224.000
399.973	57.748	224.000
399.631	57.434	224.000
399.904	57.551	224.000
399.401	56.853	224.000
399.434	56.685	224.000
188.044	270.602	225.000
188.905	270.530	225.000
189.171	270.313	225.000
190.211	270.613	225.000
190.827	270.914	225.000
190.675	270.965	225.000
197.773	312.802	226.000
197.246	312.845	226.000
196.373	312.792	226.000
195.955	312.974	226.000
195.492	312.776	226.000
366.197	418.721	227.000
367.085	418.880	227.000
367.482	419.348	227.000
367.882	419.388	227.000
368.480	419.022	227.000
369.438	419.471	227.000
369.600	420.109	227.000
276.303	420.231	228.000
276.014	420.666	228.000
275.677	420.981	228.000
274.881	421.154	228.000
274.566	421.161	228.000
241.968	363.489	229.000
241.665	364.106	229.000
241.638	364.011	229.000
241.662	364.633	229.000
241.526	364.734	229.000
241.166	364.276	229.000
316.624	427.376	230.000
316.075	427.077	230.000
316.193	427.095	230.000
315.595	426.656	230.000
315.085	426.495	230.000
315.184	425.800	230.000
314.907	425.559	230.000
314.410	425.098	230.000
314.072	424.583	230.000
314.053	424.565	230.000
376.663	458.048	231.000
376.552	458.314	231.000
376.413	458.224	231.000
375.572	458.224	231.000
375.452	458.045	231.000
495.457	283.009	232.000
496.217	282.685	232.000
496.698	282.675	232.000
496.587	281.704	232.000
497.050	281.545	232.000
496.896	281.358	232.000
189.910	269.269	233.000
190.008	269.190	233.000
190.264	268.880	233.000
191.001	269.204	233.000
191.488	268.434	233.000
484.384	116.142	234.000
484.239	116.869	234.000
483.854	116.982	234.000
483.713	117.673	234.000
483.562	117.299	234.000
294.082	177.094	235.000
293.913	177.618	235.000
293.277	177.387	235.000
293.031	177.489	235.000
292.177	177.190	235.000
216.758	206.867	236.000
217.196	206.523	236.000
217.090	206.608	236.000
217.441	207.110	236.000
217.451	206.945	236.000
216.222	206.492	236.000
297.363	460.028	237.000
296.857	459.658	237.000
296.251	460.790	237.000
296.898	460.789	237.000
296.254	460.832	237.000
297.332	461.640	237.000
297.142	462.002	237.000
78.282	115.085	238.000
78.524	114.794	238.000
78.451	114.645	238.000
78.639	113.248	238.000
79.196	113.044	238.000
157.709	202.620	239.000
157.696	202.247	239.000
157.179	202.392	239.000
156.032	202.221	239.000
155.149	202.383	239.000
154.815	202.233	239.000
154.009	202.059	239.000
153.941	202.071	239.000
370.183	418.113	240.000
369.699	418.084	240.000
369.082	418.327	240.000
368.548	417.757	240.000
368.167	417.653	240.000
368.009	417.557	240.000
368.067	416.948	240.000
247.370	389.210	241.000
247.027	389.363	241.000
246.806	389.919	241.000
246.455	390.131	241.000
246.043	390.318	241.000
245.651	390.746	241.000
245.752	390.253	241.000
245.653	390.661	241.000
245.828	390.618	241.000
160.021	20.634	242.000
159.469	20.407	242.000
158.882	20.381	242.000
158.225	20.183	242.000
157.316	20.486	242.000
157.110	19.925	242.000
156.638	20.112	242.000
155.442	19.704	242.000
155.397	19.263	242.000
160.036	179.623	243.000
159.420	179.599	243.000
158.433	179.318	243.000
158.011	179.504	243.000
157.381	179.623	243.000
157.133	179.548	243.000
157.455	180.160	243.000
157.213	179.483	243.000
156.642	179.665	243.000
143.827	178.420	244.000
144.225	178.506	244.000
145.026	178.483	244.000
145.635	178.489	244.000
146.099	178.317	244.000
147.162	178.417	244.000
147.468	178.567	244.000
210.614	66.439	245.000
210.400	65.675	245.000
209.960	65.602	245.000
209.591	65.735	245.000
209.858	65.988	245.000
209.198	66.026	245.000
209.032	66.286	245.000
209.177	66.716	245.000
208.139	66.141	245.000
275.513	266.173	246.000
274.631	265.594	246.000
275.277	266.219	246.000
275.723	266.782	246.000
275.622	267.046	246.000
275.572	266.960	246.000
275.276	166.241	247.000
275.064	166.168	247.000
275.471	166.540	247.000
276.352	166.625	247.000
276.529	166.338	247.000
277.395	166.203	247.000
277.805	166.312	247.000
278.438	166.121	247.000
278.691	166.170	247.000
202.654	275.376	248.000
201.774	275.762	248.000
201.373	275.967	248.000
200.800	275.814	248.000
200.268	275.527	248.000
199.533	275.574	248.000
199.372	275.826	248.000
198.961	276.082	248.000
136.840	378.856	249.000
136.398	378.271	249.000
135.963	377.981	249.000
135.743	377.729	249.000
135.464	377.382	249.000
286.473	306.291	250.000
286.443	306.180	250.000
286.751	306.106	250.000
287.340	306.007	250.000
287.447	305.334	250.000
286.632	305.242	250.000
300.886	380.527	251.000
299.878	380.330	251.000
299.333	380.689	251.000
298.827	380.848	251.000
298.425	381.281	251.000
297.579	380.840	251.000
297.224	381.664	251.000
296.546	381.892	251.000
297.684	378.875	251.000
313.713	118.580	252.000
312.710	119.119	252.000
312.557	118.822	252.000
312.520	118.509	252.000
312.111	118.962	252.000
400.952	84.097	253.000
400.405	83.904	253.000
400.159	83.539	253.000
399.423	83.874	253.000
398.803	83.187	253.000
400.153	58.485	254.000
399.472	58.590	254.000
399.407	58.131	254.000
398.942	57.929	254.000
398.347	57.482	254.000
397.941	57.104	254.000
169.259	115.069	255.000
169.103	114.711	255.000
169.131	114.788	255.000
169.009	114.989	255.000
168.961	115.059	255.000
169.508	114.805	255.000
170.351	116.149	255.000
205.713	164.671	256.000
205.841	164.478	256.000
206.092	164.338	256.000
206.543	164.326	256.000
206.019	164.417	256.000
156.691	94.686	257.000
157.224	95.233	257.000
157.499	96.005	257.000
158.053	95.291	257.000
157.572	94.384	257.000
158.129	94.835	257.000
364.239	446.262	258.000
363.752	446.607	258.000
364.175	446.198	258.000
363.770	446.659	258.000
363.668	447.774	258.000
473.689	264.382	259.000
473.809	263.929	259.000
473.040	264.555	259.000
472.559	264.179	259.000
471.701	264.317	259.000
230.555	316.886	260.000
230.575	317.310	260.000
230.051	316.098	260.000
230.497	316.669	260.000
230.399	317.230	260.000
112.059	317.135	261.000
110.970	317.410	261.000
110.768	317.059	261.000
110.425	317.551	261.000
109.875	317.707	261.000
303.639	169.510	262.000
303.231	170.121	262.000
302.837	170.243	262.000
301.686	169.985	262.000
301.258	170.393	262.000
300.955	170.432	262.000
300.479	170.776	262.000
295.097	186.612	263.000
294.202	186.985	263.000
294.229	187.078	263.000
294.773	187.036	263.000
295.254	187.131	263.000
295.919	187.019	263.000
233.021	179.387	264.000
233.051	179.501	264.000
233.596	180.071	264.000
234.112	180.022	264.000
234.524	180.189	264.000
430.956	150.401	265.000
431.206	149.808	265.000
431.128	149.302	265.000
430.757	148.347	265.000
430.772	148.204	265.000
159.777	189.500	266.000
159.296	189.852	266.000
157.879	189.696	266.000
157.840	189.459	266.000
157.025	189.621	266.000
156.637	188.626	266.000
156.577	188.583	266.000
156.187	189.295	266.000
142.479	164.556	267.000
142.661	167.204	267.000
143.640	167.828	267.000
144.321	167.739	267.000
144.816	167.819	267.000
145.399	167.525	267.000
407.084	74.406	268.000
406.228	73.983	268.000
405.397	73.951	268.000
405.307	74.073	268.000
404.473	74.264	268.000
321.750	291.338	269.000
321.364	290.548	269.000
320.938	289.642	269.000
321.020	289.408	269.000
321.528	289.358	269.000
167.856	19.365	270.000
167.730	19.425	270.000
167.272	19.051	270.000
167.011	19.059	270.000
166.746	18.996	270.000
202.062	353.718	271.000
200.600	353.834	271.000
201.009	353.574	271.000
200.363	353.476	271.000
200.236	353.615	271.000
188.004	431.559	272.000
188.041	431.754	272.000
188.293	431.138	272.000
188.736	430.775	272.000
189.329	430.302	272.000
189.502	430.179	272.000
146.054	333.033	273.000
146.097	333.055	273.000
146.815	332.604	273.000
147.528	332.949	273.000
147.564	332.786	273.000
147.918	333.016	273.000
148.462	332.856	273.000
148.912	332.251	273.000
226.386	481.996	274.000
225.549	480.968	274.000
225.782	481.310	274.000
226.466	481.300	274.000
225.864	480.809	274.000
121.451	246.104	275.000
121.975	246.174	275.000
122.791	245.953	275.000
122.812	245.666	275.000
123.394	245.429	275.000
123.830	245.236	275.000
124.318	245.537	275.000
167.832	352.581	276.000
168.737	352.542	276.000
168.799	352.803	276.000
169.854	351.932	276.000
170.535	351.581	276.000
171.192	351.591	276.000
306.604	490.449	277.000
306.362	490.165	277.000
306.133	490.071	277.000
305.816	490.611	277.000
304.509	490.398	277.000
251.411	65.737	278.000
252.040	65.259	278.000
251.840	65.030	278.000
251.553	64.815	278.000
252.125	65.346	278.000
163.468	319.294	279.000
163.035	319.490	279.000
162.416	319.736	279.000
162.133	320.027	279.000
161.954	320.097	279.000
480.732	88.841	280.000
481.075	89.063	280.000
481.607	89.467	280.000
481.068	89.710	280.000
480.372	90.050	280.000
220.303	401.162	281.000
220.317	401.021	281.000
219.526	400.883	281.000
219.658	401.077	281.000
219.771	400.503	281.000
221.866	358.738	282.000
221.977	358.509	282.000
222.640	358.794	282.000
223.116	358.761	282.000
223.578	358.689	282.000
224.267	358.856	282.000
224.950	358.586	282.000
224.647	479.312	283.000
224.223	478.919	283.000
223.807	478.511	283.000
223.838	479.012	283.000
223.597	478.252	283.000
223.025	477.748	283.000
222.833	477.436	283.000
494.788	60.342	284.000
495.169	59.994	284.000
495.706	60.037	284.000
496.236	60.306	284.000
496.772	60.427	284.000
497.737	60.547	284.000
498.372	60.930	284.000
497.583	282.321	285.000
498.150	282.989	285.000
498.925	283.395	285.000
499.423	284.005	285.000
500.232	283.924	285.000
212.771	347.134	286.000
213.096	347.379	286.000
212.572	347.337	286.000
211.956	347.035	286.000
211.918	346.971	286.000
211.776	346.910	286.000
411.959	155.189	287.000
412.378	155.486	287.000
412.925	155.226	287.000
413.139	154.539	287.000
413.767	154.357	287.000
181.595	307.065	288.000
181.263	306.969	288.000
180.553	307.187	288.000
180.195	307.315	288.000
179.603	307.753	288.000
179.160	307.984	288.000
178.598	307.868	288.000
178.128	308.200	288.000
303.941	494.648	289.000
304.510	494.662	289.000
305.085	494.277	289.000
305.859	494.123	289.000
306.402	494.118	289.000
318.612	62.125	290.000
318.425	61.830	290.000
317.980	61.511	290.000
317.473	61.477	290.000
317.061	61.613	290.000
316.388	61.143	290.000
225.055	364.934	291.000
224.787	364.960	291.000
224.185	365.102	291.000
223.643	365.086	291.000
222.415	364.899	291.000
483.414	151.572	292.000
483.161	151.831	292.000
483.141	152.050	292.000
482.313	152.191	292.000
482.300	152.513	292.000
172.962	486.288	293.000
173.584	486.605	293.000
174.206	486.829	293.000
174.265	487.202	293.000
174.411	487.532	293.000
485.491	163.900	294.000
486.158	163.528	294.000
486.516	163.781	294.000
487.149	163.086	294.000
487.089	163.179	294.000
487.303	163.121	294.000
486.780	163.146	294.000
207.615	380.191	295.000
207.982	380.406	295.000
208.506	381.392	295.000
209.378	381.180	295.000
209.881	381.631	295.000
210.610	381.425	295.000
211.066	381.667	295.000
374.775	132.334	296.000
375.094	133.443	296.000
375.539	133.677	296.000
375.317	134.237	296.000
375.827	134.526	296.000
375.723	135.034	296.000
376.017	135.288	296.000
376.183	135.698	296.000
287.401	239.353	297.000
288.086	238.888	297.000
288.649	238.796	297.000
287.836	239.375	297.000
288.311	238.779	297.000
289.339	238.391	297.000
290.142	237.888	297.000
290.566	237.634	297.000
155.262	282.725	298.000
156.093	282.215	298.000
156.180	281.994	298.000
156.336	281.733	298.000
157.045	281.670	298.000
222.483	385.176	299.000
221.892	384.239	299.000
221.617	384.578	299.000
220.570	384.043	299.000
220.047	384.105	299.000
219.357	383.715	299.000
477.839	144.396	300.000
477.416	145.061	300.000
476.479	145.124	300.000
476.192	145.159	300.000
475.704	145.217	300.000
474.991	145.188	300.000
190.308	419.042	301.000
189.850	418.960	301.000
189.055	418.802	301.000
188.669	419.054	301.000
188.154	418.794	301.000
187.575	418.700	301.000
188.934	361.736	302.000
188.484	362.129	302.000
187.955	362.113	302.000
187.483	362.686	302.000
186.676	362.882	302.000
163.810	477.330	303.000
163.606	477.377	303.000
163.321	477.746	303.000
162.926	478.045	303.000
162.708	478.449	303.000
162.210	478.487	303.000
162.157	478.961	303.000
324.716	253.959	304.000
324.301	255.006	304.000
323.690	255.236	304.000
323.674	255.639	304.000
323.350	256.068	304.000
322.864	256.770	304.000
322.577	257.474	304.000
209.026	289.941	305.000
208.311	290.230	305.000
207.701	290.441	305.000
207.316	290.767	305.000
206.949	291.461	305.000
245.984	74.669	306.000
246.570	75.019	306.000
246.738	74.992	306.000
247.326	75.306	306.000
247.528	75.025	306.000
168.433	398.848	307.000
167.993	398.946	307.000
167.752	398.523	307.000
167.171	399.126	307.000
166.712	399.052	307.000
165.686	399.739	307.000
165.558	400.028	307.000
165.300	399.590	307.000
261.896	231.955	308.000
261.676	231.940	308.000
261.163	231.900	308.000
260.918	232.161	308.000
259.927	232.377	308.000
259.570	232.644	308.000
259.582	232.701	308.000
258.685	232.241	308.000
494.456	253.042	309.000
493.786	253.005	309.000
493.202	253.554	309.000
492.328	253.175	309.000
491.573	253.106	309.000
490.685	253.317	309.000
153.281	393.609	310.000
152.664	393.354	310.000
152.978	393.336	310.000
[truncated: 14 more rows]
