# Supplementary material for: The transpeptidase PBP2 governs initial localization and activity of the major cell-wall synthesis machinery in E. coli
Source: eLife. 2020 Feb 20;9:e50629. doi: 10.7554/eLife.50629 (PMC7089770; doi:10.7554/eLife.50629)
Supplement: Source data 1. [file elife-50629-data1.zip › data/slow/GFP/gfpPBP2_mutant_5uMiptg_slow_1.txt]

X Y ID
453.435	95.975	1.000
453.381	95.118	1.000
453.757	94.318	1.000
454.045	94.349	1.000
454.159	94.425	1.000
454.637	94.314	1.000
454.401	93.401	1.000
454.486	93.927	1.000
189.807	271.352	2.000
188.415	271.611	2.000
188.648	271.088	2.000
189.215	270.719	2.000
189.292	270.825	2.000
188.432	271.075	2.000
188.380	271.765	2.000
477.603	451.526	3.000
477.415	451.148	3.000
477.600	450.802	3.000
477.592	450.325	3.000
478.558	450.393	3.000
479.131	450.373	3.000
191.092	102.676	4.000
190.898	103.011	4.000
190.587	103.377	4.000
190.125	103.893	4.000
189.637	103.891	4.000
454.893	127.635	5.000
454.605	128.746	5.000
454.211	128.199	5.000
454.942	127.316	5.000
454.059	127.539	5.000
453.809	127.199	5.000
453.614	126.567	5.000
453.571	126.901	5.000
199.317	498.817	6.000
199.681	499.059	6.000
200.168	498.081	6.000
200.398	498.068	6.000
200.429	497.911	6.000
200.680	497.524	6.000
211.561	107.262	7.000
211.334	106.929	7.000
211.186	107.551	7.000
210.681	107.724	7.000
210.490	107.846	7.000
210.030	108.420	7.000
209.798	108.528	7.000
381.685	164.127	8.000
382.081	165.962	8.000
382.428	165.299	8.000
382.719	165.301	8.000
383.015	165.103	8.000
420.229	168.144	9.000
420.052	168.360	9.000
420.672	168.295	9.000
421.396	167.900	9.000
422.053	168.117	9.000
422.628	168.321	9.000
234.941	371.159	10.000
234.507	371.745	10.000
234.364	371.897	10.000
233.903	371.938	10.000
234.252	371.603	10.000
234.189	370.915	10.000
107.300	32.700	11.000
107.641	32.995	11.000
108.123	33.351	11.000
108.672	33.841	11.000
108.820	33.599	11.000
108.736	34.484	11.000
150.803	424.852	12.000
151.288	425.773	12.000
151.123	426.093	12.000
151.813	426.269	12.000
152.303	426.916	12.000
152.832	426.952	12.000
153.631	427.418	12.000
411.934	471.766	13.000
412.207	471.689	13.000
411.822	471.103	13.000
411.876	471.220	13.000
411.606	471.003	13.000
207.745	10.456	14.000
207.736	9.748	14.000
207.923	9.642	14.000
207.742	9.328	14.000
207.183	8.932	14.000
207.418	8.854	14.000
207.331	8.167	14.000
326.999	151.874	15.000
327.914	151.741	15.000
328.475	151.646	15.000
329.058	151.667	15.000
329.773	151.479	15.000
330.628	151.307	15.000
218.258	180.290	16.000
218.007	179.597	16.000
217.394	179.521	16.000
217.620	179.830	16.000
218.182	179.592	16.000
217.484	179.857	16.000
218.430	179.705	16.000
218.169	179.475	16.000
218.022	179.753	16.000
379.272	364.101	17.000
378.604	364.188	17.000
378.316	365.578	17.000
378.905	365.290	17.000
379.077	364.915	17.000
161.731	454.611	18.000
160.430	454.563	18.000
160.854	454.092	18.000
160.051	454.210	18.000
159.621	453.893	18.000
158.850	453.708	18.000
158.298	453.866	18.000
157.671	453.431	18.000
420.483	126.738	19.000
420.354	126.721	19.000
420.772	126.662	19.000
420.518	126.492	19.000
420.092	126.629	19.000
421.301	126.568	19.000
466.275	414.066	20.000
466.266	413.786	20.000
466.782	413.580	20.000
467.522	412.797	20.000
467.632	412.574	20.000
249.188	116.176	21.000
249.291	116.906	21.000
248.872	116.809	21.000
248.389	116.987	21.000
247.852	117.100	21.000
247.366	116.915	21.000
98.948	143.528	22.000
99.862	143.712	22.000
98.980	144.206	22.000
99.928	143.947	22.000
99.377	143.712	22.000
101.378	143.633	22.000
102.222	142.852	22.000
102.448	142.892	22.000
379.882	158.934	23.000
380.658	159.064	23.000
381.343	159.079	23.000
381.568	159.288	23.000
382.130	159.148	23.000
382.326	159.331	23.000
382.952	159.321	23.000
383.272	159.905	23.000
383.981	158.836	23.000
391.650	176.656	24.000
391.204	176.877	24.000
390.530	176.612	24.000
389.952	176.733	24.000
389.429	176.650	24.000
354.954	188.143	25.000
355.406	187.601	25.000
355.898	187.040	25.000
355.893	186.635	25.000
356.434	187.074	25.000
376.735	211.750	26.000
377.001	211.323	26.000
377.429	211.015	26.000
377.729	210.466	26.000
377.746	210.039	26.000
378.501	209.921	26.000
378.911	210.104	26.000
397.834	235.570	27.000
397.379	235.564	27.000
397.427	235.499	27.000
397.312	235.529	27.000
396.824	235.010	27.000
396.648	234.915	27.000
396.209	234.850	27.000
396.234	234.973	27.000
395.987	234.479	27.000
395.706	234.519	27.000
395.314	234.036	27.000
260.811	480.006	28.000
259.968	480.127	28.000
260.447	480.307	28.000
259.992	480.418	28.000
259.993	480.199	28.000
259.734	479.729	28.000
259.275	479.361	28.000
259.038	478.838	28.000
258.905	478.388	28.000
327.685	53.606	29.000
327.167	53.696	29.000
326.881	53.764	29.000
326.811	53.731	29.000
327.051	53.816	29.000
326.673	53.678	29.000
326.937	54.078	29.000
241.061	93.167	30.000
240.671	93.658	30.000
239.742	94.360	30.000
240.347	94.302	30.000
240.410	94.476	30.000
405.588	137.295	31.000
405.065	136.916	31.000
404.681	136.495	31.000
404.238	135.804	31.000
404.475	135.862	31.000
493.417	433.859	32.000
493.952	434.126	32.000
493.735	434.029	32.000
493.587	433.746	32.000
493.689	434.469	32.000
493.402	434.769	32.000
493.603	434.373	32.000
493.413	434.520	32.000
487.612	458.144	33.000
488.321	457.434	33.000
488.726	457.752	33.000
489.156	457.676	33.000
489.591	457.289	33.000
489.982	456.830	33.000
452.023	99.756	34.000
452.672	99.256	34.000
453.730	99.163	34.000
453.820	99.219	34.000
454.197	99.180	34.000
454.278	98.714	34.000
69.253	105.392	35.000
68.841	105.632	35.000
68.366	105.335	35.000
67.943	105.884	35.000
67.600	105.085	35.000
228.049	111.684	36.000
228.538	111.798	36.000
228.897	111.164	36.000
229.632	110.722	36.000
229.710	110.425	36.000
229.360	110.991	36.000
229.286	110.611	36.000
229.343	110.498	36.000
229.705	110.069	36.000
191.115	108.883	37.000
191.272	108.661	37.000
192.048	108.924	37.000
192.268	108.508	37.000
192.557	108.353	37.000
192.882	108.262	37.000
193.034	107.874	37.000
193.287	107.735	37.000
357.321	150.653	38.000
356.896	151.023	38.000
356.464	151.366	38.000
356.471	151.338	38.000
357.483	151.240	38.000
357.425	151.438	38.000
358.009	151.823	38.000
357.761	151.213	38.000
357.331	151.166	38.000
425.201	210.455	39.000
425.463	209.964	39.000
425.716	210.250	39.000
426.051	210.709	39.000
426.436	210.870	39.000
427.494	211.009	39.000
427.974	210.850	39.000
429.116	210.478	39.000
429.762	209.341	39.000
429.491	209.014	39.000
429.498	207.880	39.000
446.375	319.777	40.000
446.146	319.740	40.000
446.552	319.447	40.000
446.812	319.152	40.000
447.421	318.749	40.000
447.752	318.515	40.000
448.258	318.256	40.000
448.528	317.755	40.000
170.836	31.334	41.000
170.989	31.302	41.000
170.577	31.401	41.000
171.213	31.121	41.000
171.564	30.438	41.000
170.483	30.797	41.000
354.116	57.762	42.000
353.353	58.330	42.000
353.125	57.907	42.000
352.420	57.538	42.000
351.945	57.909	42.000
351.522	57.503	42.000
350.985	57.709	42.000
307.706	73.749	43.000
308.476	72.882	43.000
308.605	73.353	43.000
308.910	73.374	43.000
309.357	73.239	43.000
309.369	72.809	43.000
186.117	94.909	44.000
185.789	95.122	44.000
185.203	94.863	44.000
185.029	94.916	44.000
184.643	94.963	44.000
184.410	94.138	44.000
184.628	94.386	44.000
346.167	95.797	45.000
346.773	94.994	45.000
345.859	95.327	45.000
346.113	95.539	45.000
346.089	96.252	45.000
378.941	331.168	46.000
378.260	331.028	46.000
377.752	331.209	46.000
377.193	330.811	46.000
377.088	330.917	46.000
376.631	330.506	46.000
376.519	330.218	46.000
197.151	365.199	47.000
197.100	365.759	47.000
197.064	365.358	47.000
197.458	364.965	47.000
197.275	364.891	47.000
196.826	364.785	47.000
402.369	367.651	48.000
402.989	367.136	48.000
402.426	367.043	48.000
402.793	367.795	48.000
402.388	367.831	48.000
402.049	368.069	48.000
133.558	428.353	49.000
133.304	428.043	49.000
131.845	428.395	49.000
132.193	427.715	49.000
131.873	427.250	49.000
430.763	442.045	50.000
430.795	441.815	50.000
430.891	441.398	50.000
431.246	441.430	50.000
430.976	440.889	50.000
468.286	121.863	51.000
468.236	122.352	51.000
468.450	122.238	51.000
468.547	122.186	51.000
468.463	121.550	51.000
368.210	139.181	52.000
368.022	138.915	52.000
367.678	138.831	52.000
367.297	138.727	52.000
366.622	138.803	52.000
366.156	138.364	52.000
365.643	138.779	52.000
365.270	139.083	52.000
364.721	138.844	52.000
364.821	138.697	52.000
182.249	258.028	53.000
181.940	258.547	53.000
181.968	258.903	53.000
181.382	258.723	53.000
181.053	259.173	53.000
35.347	269.251	54.000
36.047	268.721	54.000
35.063	268.384	54.000
35.156	268.214	54.000
34.972	268.197	54.000
207.714	8.275	55.000
207.750	8.604	55.000
207.244	8.920	55.000
207.295	9.662	55.000
207.574	9.299	55.000
318.571	86.222	56.000
319.686	86.414	56.000
319.920	86.353	56.000
319.778	85.898	56.000
320.358	85.701	56.000
320.701	85.415	56.000
320.680	85.654	56.000
367.533	203.179	57.000
367.964	202.541	57.000
368.225	202.263	57.000
369.009	202.019	57.000
369.505	201.483	57.000
369.916	201.052	57.000
361.029	251.676	58.000
362.155	251.745	58.000
362.440	251.507	58.000
362.786	251.004	58.000
362.955	250.866	58.000
363.025	251.177	58.000
363.470	250.494	58.000
363.667	250.201	58.000
493.272	420.483	59.000
492.231	420.359	59.000
493.615	420.901	59.000
493.688	421.050	59.000
494.512	420.638	59.000
493.959	421.184	59.000
197.003	34.131	60.000
196.445	34.589	60.000
196.256	34.029	60.000
196.524	33.162	60.000
196.650	33.045	60.000
455.910	89.876	61.000
455.652	89.931	61.000
455.023	89.496	61.000
454.716	89.210	61.000
454.344	89.029	61.000
453.818	89.115	61.000
453.397	88.861	61.000
452.881	88.473	61.000
452.972	88.405	61.000
451.953	89.207	61.000
445.063	108.328	62.000
444.342	108.510	62.000
443.986	108.674	62.000
443.930	107.909	62.000
444.451	108.528	62.000
475.166	117.782	63.000
475.105	116.965	63.000
474.935	116.883	63.000
474.721	116.733	63.000
474.404	116.371	63.000
474.082	115.579	63.000
205.376	123.608	64.000
205.253	123.715	64.000
205.777	123.584	64.000
205.760	123.395	64.000
206.169	123.103	64.000
205.642	122.446	64.000
205.499	121.746	64.000
206.001	121.638	64.000
205.740	121.723	64.000
388.174	173.152	65.000
388.581	173.315	65.000
389.025	173.882	65.000
389.654	173.899	65.000
389.712	174.068	65.000
381.195	450.905	66.000
381.043	451.425	66.000
381.403	451.503	66.000
381.799	451.895	66.000
381.809	451.999	66.000
381.486	452.423	66.000
381.453	452.406	66.000
381.732	452.643	66.000
221.567	98.855	67.000
221.109	99.564	67.000
220.396	99.638	67.000
219.865	99.830	67.000
219.363	100.184	67.000
218.613	100.462	67.000
485.282	329.073	68.000
484.884	328.976	68.000
484.057	328.473	68.000
483.574	328.300	68.000
479.876	329.503	68.000
480.607	329.896	68.000
481.068	330.070	68.000
481.578	330.601	68.000
482.103	330.809	68.000
482.181	331.448	68.000
165.947	430.991	69.000
165.618	430.639	69.000
165.366	431.040	69.000
164.881	430.615	69.000
165.077	429.525	69.000
151.633	461.594	70.000
152.181	461.856	70.000
152.790	461.778	70.000
153.551	461.554	70.000
154.155	461.861	70.000
373.964	482.280	71.000
374.462	482.606	71.000
374.696	482.413	71.000
374.336	482.747	71.000
374.272	483.286	71.000
374.128	483.106	71.000
374.287	483.083	71.000
374.171	483.232	71.000
374.210	483.514	71.000
374.554	483.004	71.000
242.353	106.106	72.000
241.988	105.627	72.000
241.941	106.104	72.000
241.452	106.412	72.000
241.242	106.880	72.000
241.427	106.221	72.000
240.940	106.689	72.000
240.597	106.899	72.000
239.991	107.177	72.000
239.697	107.686	72.000
239.401	108.135	72.000
375.292	188.319	73.000
375.240	188.407	73.000
374.138	188.736	73.000
374.439	188.866	73.000
373.949	188.193	73.000
373.400	188.211	73.000
372.836	188.669	73.000
372.917	188.964	73.000
372.149	189.899	73.000
372.193	189.958	73.000
371.180	190.262	73.000
442.568	309.904	74.000
441.326	309.309	74.000
441.706	309.817	74.000
441.306	310.428	74.000
440.544	310.462	74.000
439.997	310.699	74.000
440.371	310.820	74.000
439.547	311.028	74.000
438.925	311.165	74.000
237.082	371.535	75.000
236.967	371.669	75.000
235.923	372.060	75.000
236.351	372.290	75.000
235.946	372.326	75.000
166.109	443.988	76.000
166.203	443.948	76.000
166.235	444.446	76.000
166.714	444.382	76.000
166.093	444.814	76.000
166.618	444.713	76.000
166.836	445.107	76.000
494.989	444.917	77.000
495.381	444.116	77.000
495.583	445.269	77.000
495.559	445.262	77.000
495.940	444.972	77.000
471.249	480.572	78.000
470.797	480.495	78.000
470.645	480.178	78.000
469.977	479.764	78.000
470.270	479.356	78.000
326.305	77.711	79.000
326.416	77.462	79.000
326.963	77.714	79.000
327.501	77.166	79.000
328.034	77.188	79.000
328.575	77.209	79.000
328.521	76.622	79.000
327.789	97.719	80.000
327.498	97.768	80.000
327.918	97.751	80.000
327.805	97.282	80.000
328.277	98.118	80.000
462.413	179.194	81.000
462.577	179.655	81.000
462.713	179.747	81.000
462.674	179.550	81.000
463.068	180.099	81.000
463.008	180.411	81.000
463.122	180.863	81.000
462.985	180.580	81.000
463.524	181.115	81.000
373.789	357.745	82.000
372.937	357.646	82.000
372.570	358.307	82.000
372.071	358.131	82.000
371.373	358.781	82.000
371.163	359.279	82.000
370.307	359.873	82.000
442.507	429.871	83.000
442.653	429.496	83.000
443.155	429.009	83.000
443.884	428.012	83.000
444.582	427.452	83.000
444.991	427.151	83.000
171.924	118.187	84.000
172.052	118.267	84.000
171.521	118.086	84.000
171.671	118.203	84.000
172.163	117.971	84.000
172.021	117.446	84.000
172.635	117.478	84.000
173.050	117.601	84.000
173.471	118.036	84.000
398.013	258.436	85.000
398.656	258.666	85.000
399.089	258.555	85.000
399.347	258.701	85.000
399.830	258.821	85.000
399.944	258.892	85.000
400.155	259.114	85.000
400.809	259.182	85.000
401.239	259.179	85.000
410.420	267.710	86.000
411.099	268.471	86.000
411.887	268.399	86.000
412.401	268.337	86.000
412.951	268.242	86.000
413.600	268.090	86.000
184.539	279.650	87.000
183.801	279.353	87.000
183.774	279.293	87.000
183.943	279.026	87.000
184.017	279.366	87.000
184.078	279.324	87.000
183.978	279.295	87.000
183.688	279.570	87.000
184.091	279.697	87.000
184.016	279.634	87.000
184.123	279.524	87.000
461.795	437.403	88.000
461.875	437.329	88.000
462.043	437.238	88.000
461.831	437.013	88.000
461.899	437.450	88.000
461.782	437.053	88.000
78.767	99.161	89.000
79.250	99.539	89.000
80.211	98.964	89.000
80.972	98.835	89.000
81.462	98.536	89.000
82.261	98.682	89.000
82.742	99.109	89.000
398.863	113.758	90.000
398.605	112.598	90.000
398.241	112.221	90.000
397.741	111.232	90.000
397.150	110.624	90.000
396.233	109.805	90.000
396.291	109.492	90.000
409.183	160.745	91.000
409.453	160.636	91.000
410.131	160.711	91.000
410.867	160.709	91.000
411.007	160.969	91.000
411.910	160.753	91.000
409.852	218.591	92.000
409.300	217.739	92.000
410.120	216.681	92.000
409.427	217.501	92.000
409.803	216.779	92.000
410.050	216.710	92.000
411.214	217.040	92.000
411.540	216.991	92.000
412.153	217.240	92.000
412.544	217.426	92.000
412.846	217.852	92.000
372.193	344.488	93.000
371.925	344.552	93.000
372.866	344.722	93.000
373.533	345.087	93.000
373.912	345.238	93.000
374.477	345.216	93.000
210.590	354.982	94.000
210.448	355.065	94.000
209.813	355.199	94.000
210.194	354.870	94.000
210.720	354.345	94.000
210.850	354.236	94.000
211.184	354.224	94.000
186.712	359.189	95.000
186.330	358.826	95.000
186.019	359.617	95.000
185.581	358.887	95.000
185.073	358.393	95.000
184.612	358.001	95.000
184.625	357.818	95.000
119.258	426.820	96.000
120.208	426.282	96.000
120.048	426.133	96.000
119.604	425.670	96.000
119.053	425.798	96.000
119.959	425.857	96.000
119.414	426.300	96.000
118.786	426.521	96.000
119.396	426.574	96.000
164.076	466.059	97.000
164.556	465.828	97.000
164.981	466.984	97.000
165.272	467.336	97.000
165.432	467.414	97.000
364.224	126.944	98.000
363.904	127.179	98.000
363.336	127.353	98.000
362.627	127.460	98.000
362.028	127.433	98.000
361.720	127.849	98.000
361.172	127.827	98.000
361.054	127.932	98.000
361.626	127.919	98.000
361.981	127.335	98.000
454.469	127.765	99.000
455.963	127.989	99.000
455.795	128.141	99.000
456.285	127.877	99.000
456.223	128.096	99.000
456.498	128.592	99.000
420.531	165.610	100.000
420.859	165.635	100.000
421.513	165.822	100.000
421.763	165.800	100.000
422.159	166.294	100.000
422.885	166.292	100.000
398.690	224.644	101.000
398.736	224.524	101.000
398.465	224.346	101.000
398.426	224.293	101.000
398.101	224.650	101.000
398.321	224.769	101.000
398.517	224.922	101.000
397.643	224.980	101.000
398.037	224.454	101.000
432.745	228.059	102.000
432.600	227.850	102.000
432.345	227.706	102.000
433.091	227.758	102.000
433.797	228.322	102.000
433.961	228.519	102.000
434.419	228.597	102.000
434.572	228.992	102.000
241.164	293.007	103.000
241.099	292.824	103.000
241.013	293.176	103.000
240.678	292.627	103.000
240.018	291.315	103.000
242.324	326.218	104.000
242.364	325.864	104.000
242.588	326.178	104.000
242.337	327.008	104.000
242.465	327.352	104.000
242.067	328.064	104.000
240.901	328.612	104.000
152.553	439.495	105.000
152.884	439.560	105.000
153.061	440.310	105.000
153.419	440.819	105.000
154.099	441.130	105.000
174.531	68.790	106.000
174.257	69.553	106.000
173.645	69.374	106.000
174.451	69.460	106.000
174.115	69.954	106.000
173.732	70.098	106.000
349.222	176.231	107.000
348.904	176.876	107.000
348.175	177.067	107.000
347.866	177.470	107.000
347.596	177.926	107.000
347.403	178.124	107.000
347.115	178.830	107.000
272.540	206.131	108.000
271.929	205.656	108.000
271.994	205.624	108.000
271.743	205.232	108.000
271.769	204.797	108.000
211.162	498.831	109.000
211.712	498.687	109.000
211.824	498.750	109.000
212.366	498.613	109.000
212.794	498.928	109.000
213.108	498.910	109.000
213.872	498.536	109.000
180.592	57.693	110.000
181.271	57.782	110.000
182.493	57.589	110.000
182.170	58.349	110.000
182.137	58.093	110.000
182.217	58.439	110.000
333.636	104.208	111.000
333.724	103.903	111.000
334.067	103.871	111.000
334.134	103.866	111.000
334.198	103.756	111.000
334.406	103.562	111.000
460.222	165.922	112.000
460.426	166.943	112.000
460.048	166.863	112.000
460.124	167.380	112.000
459.675	167.418	112.000
195.500	272.833	113.000
195.594	273.252	113.000
194.755	272.260	113.000
193.878	272.356	113.000
193.779	272.847	113.000
193.248	273.051	113.000
433.038	321.966	114.000
433.534	322.005	114.000
433.629	321.659	114.000
434.391	321.323	114.000
434.520	320.991	114.000
434.681	320.797	114.000
434.878	319.946	114.000
435.260	319.679	114.000
435.758	319.255	114.000
469.650	326.152	115.000
468.901	326.296	115.000
468.036	326.368	115.000
467.178	327.511	115.000
467.435	327.954	115.000
467.734	328.554	115.000
469.964	479.669	116.000
469.953	480.055	116.000
470.483	479.842	116.000
469.279	480.052	116.000
469.655	480.363	116.000
469.517	480.430	116.000
469.586	480.473	116.000
325.459	146.154	117.000
325.882	145.824	117.000
326.958	146.561	117.000
326.912	145.904	117.000
327.900	146.052	117.000
92.802	163.558	118.000
93.364	163.419	118.000
93.744	163.672	118.000
93.764	162.981	118.000
93.979	162.745	118.000
93.925	161.158	118.000
93.681	161.733	118.000
441.100	214.431	119.000
441.435	214.316	119.000
441.855	214.792	119.000
441.621	215.033	119.000
441.911	215.393	119.000
415.756	259.192	120.000
415.151	259.105	120.000
414.694	258.758	120.000
414.281	258.865	120.000
414.153	258.963	120.000
413.417	258.624	120.000
218.864	319.634	121.000
219.448	319.679	121.000
219.468	319.879	121.000
219.706	320.250	121.000
219.883	320.133	121.000
455.397	360.842	122.000
455.806	360.872	122.000
455.890	360.563	122.000
455.545	361.385	122.000
455.134	361.874	122.000
456.299	360.242	122.000
193.930	373.033	123.000
193.581	371.901	123.000
193.125	372.317	123.000
192.600	371.897	123.000
192.359	372.645	123.000
192.273	371.857	123.000
192.050	371.845	123.000
404.493	429.891	124.000
404.928	429.632	124.000
404.982	429.160	124.000
404.894	428.940	124.000
404.816	428.283	124.000
405.017	427.838	124.000
405.355	426.820	124.000
206.717	487.786	125.000
207.410	487.736	125.000
207.520	487.632	125.000
207.945	487.340	125.000
208.381	487.277	125.000
310.954	57.033	126.000
311.500	56.544	126.000
311.561	56.391	126.000
312.175	56.246	126.000
314.041	53.108	126.000
313.566	53.114	126.000
313.072	52.965	126.000
347.358	80.303	127.000
346.997	80.636	127.000
346.668	80.943	127.000
345.938	81.744	127.000
345.839	81.828	127.000
344.448	82.281	127.000
356.477	87.185	128.000
356.075	88.398	128.000
357.255	88.604	128.000
356.990	89.545	128.000
356.731	89.232	128.000
356.581	89.642	128.000
356.964	90.086	128.000
356.110	90.422	128.000
356.051	90.663	128.000
120.775	172.480	129.000
120.502	172.579	129.000
120.621	172.598	129.000
120.562	172.602	129.000
120.593	172.082	129.000
480.069	116.773	130.000
479.724	116.724	130.000
479.603	116.184	130.000
478.958	115.482	130.000
478.848	114.897	130.000
479.004	115.079	130.000
479.232	115.430	130.000
479.274	114.942	130.000
372.458	119.210	131.000
373.064	119.035	131.000
373.020	118.514	131.000
373.369	117.707	131.000
372.893	115.993	131.000
372.690	115.954	131.000
372.611	115.923	131.000
371.898	116.067	131.000
423.865	152.219	132.000
424.266	152.372	132.000
424.785	152.612	132.000
425.682	152.522	132.000
426.165	152.464	132.000
426.867	152.794	132.000
426.336	152.908	132.000
453.664	153.311	133.000
453.670	153.711	133.000
453.494	154.376	133.000
453.850	154.902	133.000
453.680	154.667	133.000
453.650	154.393	133.000
453.895	154.720	133.000
453.702	154.958	133.000
453.579	155.490	133.000
365.487	176.614	134.000
365.650	177.124	134.000
365.722	177.453	134.000
365.604	177.542	134.000
365.442	177.528	134.000
365.194	177.719	134.000
364.843	178.556	134.000
364.329	179.647	134.000
304.497	231.958	135.000
304.545	232.182	135.000
304.222	232.088	135.000
305.076	232.860	135.000
304.751	232.620	135.000
304.263	232.913	135.000
305.086	233.250	135.000
305.025	233.121	135.000
366.929	309.796	136.000
366.822	309.491	136.000
367.068	309.742	136.000
367.196	309.379	136.000
367.641	309.221	136.000
368.388	309.396	136.000
401.824	460.694	137.000
401.608	460.397	137.000
401.474	460.021	137.000
401.564	459.316	137.000
401.782	458.354	137.000
244.407	99.138	138.000
244.632	98.571	138.000
244.809	97.573	138.000
245.033	97.237	138.000
245.492	96.451	138.000
246.044	96.194	138.000
246.869	95.891	138.000
247.284	95.775	138.000
150.926	134.257	139.000
151.156	134.809	139.000
152.235	134.379	139.000
152.395	134.126	139.000
153.592	133.819	139.000
153.971	133.206	139.000
429.495	233.463	140.000
429.613	233.826	140.000
430.463	234.078	140.000
430.944	234.702	140.000
431.275	234.886	140.000
431.643	235.513	140.000
395.616	235.811	141.000
395.847	235.598	141.000
396.355	236.277	141.000
396.009	235.787	141.000
396.726	236.208	141.000
397.178	235.706	141.000
397.236	236.031	141.000
397.202	236.199	141.000
497.500	327.175	142.000
497.860	327.648	142.000
498.378	328.061	142.000
499.002	328.351	142.000
499.032	328.558	142.000
499.966	329.463	142.000
501.102	330.169	142.000
139.951	423.410	143.000
139.996	423.218	143.000
139.694	422.648	143.000
139.297	422.176	143.000
138.929	421.887	143.000
138.438	421.983	143.000
138.121	421.313	143.000
168.284	442.457	144.000
168.882	442.738	144.000
169.124	442.987	144.000
169.364	443.309	144.000
169.601	443.357	144.000
143.227	468.257	145.000
143.510	468.204	145.000
143.947	468.609	145.000
144.327	469.010	145.000
144.300	469.536	145.000
422.113	498.948	146.000
421.640	498.791	146.000
421.720	498.394	146.000
421.658	498.248	146.000
422.591	499.312	146.000
422.106	499.340	146.000
422.293	499.739	146.000
421.516	499.743	146.000
398.513	157.638	147.000
398.734	157.990	147.000
399.375	158.375	147.000
399.888	158.205	147.000
400.523	158.393	147.000
401.312	158.911	147.000
401.440	158.933	147.000
402.260	159.032	147.000
387.843	212.094	148.000
388.061	211.841	148.000
389.041	211.866	148.000
389.508	211.991	148.000
390.136	211.572	148.000
390.584	211.791	148.000
391.300	212.026	148.000
391.891	211.829	148.000
392.249	212.146	148.000
392.992	212.114	148.000
231.443	289.596	149.000
231.133	289.745	149.000
230.811	289.706	149.000
231.277	290.769	149.000
231.215	291.184	149.000
230.637	291.238	149.000
229.797	290.692	149.000
230.662	291.723	149.000
494.261	317.386	150.000
493.770	316.924	150.000
493.190	317.111	150.000
493.439	315.682	150.000
493.445	315.601	150.000
492.554	315.359	150.000
491.995	314.725	150.000
491.593	314.257	150.000
491.335	313.920	150.000
240.536	376.973	151.000
239.761	377.305	151.000
239.562	378.071	151.000
238.926	378.012	151.000
239.125	377.896	151.000
239.014	377.743	151.000
238.991	376.780	151.000
396.247	111.886	152.000
396.601	112.430	152.000
396.725	113.014	152.000
397.317	113.689	152.000
397.459	114.044	152.000
397.942	114.566	152.000
398.371	115.171	152.000
416.885	115.074	153.000
417.005	115.136	153.000
417.142	115.658	153.000
417.197	115.589	153.000
416.717	115.254	153.000
416.189	114.768	153.000
415.820	114.562	153.000
404.700	124.417	154.000
404.208	124.032	154.000
404.123	123.391	154.000
403.727	123.166	154.000
403.092	122.490	154.000
403.756	214.523	155.000
403.106	214.439	155.000
402.688	214.095	155.000
402.448	213.653	155.000
402.087	213.740	155.000
401.870	213.551	155.000
401.324	213.739	155.000
47.897	244.555	156.000
47.954	244.297	156.000
47.616	244.040	156.000
47.859	243.941	156.000
47.463	243.438	156.000
411.644	369.857	157.000
412.264	370.640	157.000
412.264	370.028	157.000
411.116	370.114	157.000
411.321	370.542	157.000
144.238	454.514	158.000
143.425	454.446	158.000
142.685	454.756	158.000
142.929	454.331	158.000
142.901	453.994	158.000
142.272	455.235	158.000
142.427	455.139	158.000
142.168	456.269	158.000
142.820	457.344	158.000
141.837	456.884	158.000
142.514	456.820	158.000
71.726	109.175	159.000
70.602	108.977	159.000
70.642	108.960	159.000
70.347	108.931	159.000
69.413	108.879	159.000
69.010	108.963	159.000
68.404	108.960	159.000
447.115	205.833	160.000
446.194	206.410	160.000
446.190	205.146	160.000
445.838	204.853	160.000
445.393	204.656	160.000
398.114	224.333	161.000
397.141	224.040	161.000
397.231	224.235	161.000
397.930	224.228	161.000
397.864	224.140	161.000
398.738	224.515	161.000
398.627	225.039	161.000
399.079	224.307	161.000
174.221	451.507	162.000
174.862	451.747	162.000
175.293	452.400	162.000
175.790	452.635	162.000
174.963	451.744	162.000
393.247	171.406	163.000
393.122	171.145	163.000
392.800	170.792	163.000
392.609	170.869	163.000
391.908	170.333	163.000
391.991	170.426	163.000
392.081	169.951	163.000
391.842	169.572	163.000
391.943	169.918	163.000
239.447	198.325	164.000
239.042	197.939	164.000
238.517	197.506	164.000
238.193	197.753	164.000
237.806	197.800	164.000
236.941	197.455	164.000
438.978	215.629	165.000
438.791	216.186	165.000
439.664	216.088	165.000
440.141	216.378	165.000
440.987	216.177	165.000
38.691	263.616	166.000
38.627	264.386	166.000
38.976	264.614	166.000
38.780	264.650	166.000
39.183	265.032	166.000
483.998	324.062	167.000
483.884	322.873	167.000
484.087	323.087	167.000
483.841	322.762	167.000
484.500	323.210	167.000
485.012	323.983	167.000
415.548	338.666	168.000
415.223	338.114	168.000
415.559	338.142	168.000
415.432	338.070	168.000
415.636	337.995	168.000
415.517	337.716	168.000
192.098	351.847	169.000
191.613	351.098	169.000
191.883	350.724	169.000
192.005	350.731	169.000
192.378	350.379	169.000
210.725	355.671	170.000
211.057	355.594	170.000
210.974	355.189	170.000
211.134	355.322	170.000
211.411	354.656	170.000
210.910	354.716	170.000
211.283	355.219	170.000
210.779	355.498	170.000
210.350	355.962	170.000
421.261	373.137	171.000
421.350	373.408	171.000
420.484	373.844	171.000
420.156	374.281	171.000
420.059	374.274	171.000
488.335	422.499	172.000
488.665	423.091	172.000
488.937	423.585	172.000
488.981	423.448	172.000
489.480	424.023	172.000
489.679	424.756	172.000
489.786	425.032	172.000
208.286	490.988	173.000
208.036	490.352	173.000
208.775	490.218	173.000
210.230	490.577	173.000
210.781	490.039	173.000
210.895	490.714	173.000
501.327	27.624	174.000
501.349	26.998	174.000
501.139	26.463	174.000
500.697	25.780	174.000
500.432	25.756	174.000
92.695	161.499	175.000
91.899	161.224	175.000
91.502	161.749	175.000
91.373	161.933	175.000
91.174	161.879	175.000
90.365	161.718	175.000
333.219	209.604	176.000
333.900	208.781	176.000
333.881	208.791	176.000
333.495	208.534	176.000
333.462	209.512	176.000
333.505	209.639	176.000
333.375	210.091	176.000
21.438	246.241	177.000
21.824	247.169	177.000
21.726	247.896	177.000
22.009	247.844	177.000
22.748	249.285	177.000
257.927	294.558	178.000
257.715	294.461	178.000
257.532	294.416	178.000
257.054	294.109	178.000
257.581	293.971	178.000
257.438	293.572	178.000
256.850	292.031	178.000
256.540	290.999	178.000
256.639	290.796	178.000
455.808	328.781	179.000
456.036	328.196	179.000
456.562	327.763	179.000
456.810	327.314	179.000
457.269	327.329	179.000
458.400	327.214	179.000
456.474	415.646	180.000
456.386	416.091	180.000
456.172	416.263	180.000
455.824	416.879	180.000
456.289	416.492	180.000
456.400	416.281	180.000
444.807	101.002	181.000
444.207	100.889	181.000
443.782	100.906	181.000
443.007	101.512	181.000
442.519	101.766	181.000
210.486	107.696	182.000
210.259	107.164	182.000
209.842	107.281	182.000
209.775	107.653	182.000
209.763	107.278	182.000
209.297	107.375	182.000
208.498	108.118	182.000
207.851	108.001	182.000
208.432	107.899	182.000
361.757	111.515	183.000
361.151	111.766	183.000
360.531	112.040	183.000
359.990	112.548	183.000
359.146	112.733	183.000
181.278	129.058	184.000
181.228	128.471	184.000
181.364	128.089	184.000
181.863	127.953	184.000
182.602	127.548	184.000
351.785	226.349	185.000
352.006	226.356	185.000
351.800	226.342	185.000
351.991	226.580	185.000
352.292	226.783	185.000
351.814	227.006	185.000
352.566	226.788	185.000
80.847	231.535	186.000
80.538	231.482	186.000
80.807	231.598	186.000
81.003	231.848	186.000
81.306	232.106	186.000
81.602	232.569	186.000
82.001	232.849	186.000
82.510	233.076	186.000
82.608	233.037	186.000
364.541	255.015	187.000
365.276	254.718	187.000
365.631	254.429	187.000
365.906	254.848	187.000
366.462	254.683	187.000
430.648	438.863	188.000
430.862	438.868	188.000
431.455	440.267	188.000
431.389	440.434	188.000
431.711	440.113	188.000
431.596	440.086	188.000
432.562	441.081	188.000
314.043	50.819	189.000
313.553	50.976	189.000
312.978	51.206	189.000
312.237	51.298	189.000
311.430	51.348	189.000
311.614	51.506	189.000
329.118	59.047	190.000
329.818	58.961	190.000
330.195	59.343	190.000
330.975	59.508	190.000
331.533	59.420	190.000
354.948	72.704	191.000
354.111	74.446	191.000
354.364	74.740	191.000
354.157	73.700	191.000
354.273	73.682	191.000
354.552	73.203	191.000
354.909	74.034	191.000
242.142	229.157	192.000
243.050	228.945	192.000
243.445	229.520	192.000
243.850	229.604	192.000
244.129	230.024	192.000
244.388	230.096	192.000
245.146	230.493	192.000
245.531	230.525	192.000
304.883	232.639	193.000
304.712	232.457	193.000
304.503	232.368	193.000
304.336	232.658	193.000
304.717	232.539	193.000
177.954	343.109	194.000
178.653	343.120	194.000
178.731	343.039	194.000
179.584	342.221	194.000
179.873	342.590	194.000
180.870	342.272	194.000
181.401	342.108	194.000
472.777	419.287	195.000
473.480	418.829	195.000
473.949	418.411	195.000
474.413	418.198	195.000
475.681	417.844	195.000
475.552	417.575	195.000
191.374	100.790	196.000
190.613	100.135	196.000
190.586	100.433	196.000
191.246	100.157	196.000
190.734	100.255	196.000
190.667	100.001	196.000
190.555	99.610	196.000
102.433	141.845	197.000
102.055	141.812	197.000
101.072	141.692	197.000
101.148	141.674	197.000
100.363	141.785	197.000
99.608	141.481	197.000
99.277	141.455	197.000
353.700	142.567	198.000
354.130	143.141	198.000
354.063	142.991	198.000
354.038	142.953	198.000
354.333	142.939	198.000
122.486	171.202	199.000
121.937	170.606	199.000
121.692	170.641	199.000
122.219	170.637	199.000
122.314	170.450	199.000
235.885	475.487	200.000
236.038	475.440	200.000
236.613	475.717	200.000
236.605	476.501	200.000
237.156	476.629	200.000
295.409	13.033	201.000
295.209	13.060	201.000
295.237	12.319	201.000
295.662	12.461	201.000
295.126	12.737	201.000
295.057	13.005	201.000
295.481	12.741	201.000
351.579	115.295	202.000
351.287	115.431	202.000
350.092	114.955	202.000
349.844	114.891	202.000
349.014	114.696	202.000
348.693	114.457	202.000
350.989	126.161	203.000
351.418	125.937	203.000
351.274	125.492	203.000
351.627	125.733	203.000
351.596	125.655	203.000
351.699	125.940	203.000
196.646	211.008	204.000
196.685	211.113	204.000
196.586	211.246	204.000
196.604	211.921	204.000
196.637	212.404	204.000
197.162	212.514	204.000
196.960	213.069	204.000
196.612	213.590	204.000
197.076	213.935	204.000
399.035	349.838	205.000
400.067	349.427	205.000
400.743	348.957	205.000
401.134	349.409	205.000
401.750	349.488	205.000
401.679	350.219	205.000
402.447	350.729	205.000
402.132	351.573	205.000
115.015	11.376	206.000
115.208	10.631	206.000
115.033	10.453	206.000
114.758	9.671	206.000
114.567	9.593	206.000
308.848	70.855	207.000
309.050	70.790	207.000
308.448	71.235	207.000
308.150	71.409	207.000
307.625	72.006	207.000
306.880	73.012	207.000
414.649	119.215	208.000
414.883	118.407	208.000
414.251	118.350	208.000
414.322	117.658	208.000
413.894	116.570	208.000
95.876	191.206	209.000
95.435	191.684	209.000
95.109	191.738	209.000
94.892	191.917	209.000
94.161	192.016	209.000
93.742	192.391	209.000
93.711	192.528	209.000
93.607	192.067	209.000
92.650	193.101	209.000
250.642	318.420	210.000
249.557	318.764	210.000
250.584	318.667	210.000
250.736	318.143	210.000
251.462	317.382	210.000
218.604	328.759	211.000
219.030	328.777	211.000
218.671	329.630	211.000
218.632	329.636	211.000
218.242	329.903	211.000
218.496	329.937	211.000
218.524	329.826	211.000
223.936	361.310	212.000
223.828	360.700	212.000
225.228	360.453	212.000
224.701	359.925	212.000
225.115	359.441	212.000
225.179	359.452	212.000
226.011	358.787	212.000
223.494	356.349	212.000
71.695	103.312	213.000
71.574	103.633	213.000
71.130	102.504	213.000
70.514	102.847	213.000
70.050	102.747	213.000
69.279	103.311	213.000
68.957	103.151	213.000
416.832	225.864	214.000
417.593	226.592	214.000
417.837	226.493	214.000
418.532	226.700	214.000
418.509	227.036	214.000
418.743	226.336	214.000
462.110	482.047	215.000
462.070	481.895	215.000
462.279	481.454	215.000
462.445	480.915	215.000
462.218	480.154	215.000
462.760	479.457	215.000
196.025	53.181	216.000
195.621	52.928	216.000
195.784	53.175	216.000
196.148	52.480	216.000
196.008	52.445	216.000
196.112	52.465	216.000
444.504	96.289	217.000
443.927	96.208	217.000
443.381	96.152	217.000
442.859	96.067	217.000
443.509	94.748	217.000
443.013	95.452	217.000
229.207	117.966	218.000
229.704	117.574	218.000
230.383	117.672	218.000
230.797	117.470	218.000
231.639	117.185	218.000
232.293	117.219	218.000
131.327	44.211	219.000
131.413	43.826	219.000
131.721	43.737	219.000
132.260	43.900	219.000
132.735	44.042	219.000
133.459	44.456	219.000
110.812	46.096	220.000
111.212	46.157	220.000
111.720	46.530	220.000
112.314	47.120	220.000
113.248	47.524	220.000
113.363	47.888	220.000
290.494	224.502	221.000
290.275	224.268	221.000
291.194	224.049	221.000
290.546	224.206	221.000
290.803	224.283	221.000
223.156	303.581	222.000
220.851	304.284	222.000
221.136	303.854	222.000
221.994	303.692	222.000
221.418	303.002	222.000
337.774	61.984	223.000
337.752	61.720	223.000
338.741	61.320	223.000
338.160	61.885	223.000
338.464	61.687	223.000
338.465	61.471	223.000
338.300	61.553	223.000
338.401	61.567	223.000
338.401	61.320	223.000
338.457	61.448	223.000
218.570	477.197	224.000
218.248	476.920	224.000
217.871	477.356	224.000
216.769	476.433	224.000
216.400	476.602	224.000
215.722	475.587	224.000
215.190	475.119	224.000
215.343	474.998	224.000
214.741	475.010	224.000
214.500	475.323	224.000
209.068	184.214	225.000
208.497	183.944	225.000
208.642	183.850	225.000
208.678	184.380	225.000
208.828	184.125	225.000
209.458	184.548	225.000
210.156	184.742	225.000
210.205	185.961	225.000
209.882	186.200	225.000
10.751	337.127	226.000
10.092	337.285	226.000
9.319	336.868	226.000
8.706	336.654	226.000
8.224	336.359	226.000
8.146	335.902	226.000
7.677	335.415	226.000
7.829	335.370	226.000
384.388	365.070	227.000
383.331	365.433	227.000
383.100	366.064	227.000
382.817	366.789	227.000
382.473	366.961	227.000
382.073	367.235	227.000
382.120	367.289	227.000
381.320	367.522	227.000
347.649	431.667	228.000
347.124	431.434	228.000
348.750	430.307	228.000
348.197	430.469	228.000
348.639	429.665	228.000
348.783	428.794	228.000
348.185	428.511	228.000
348.654	428.047	228.000
348.549	427.876	228.000
421.489	158.752	229.000
422.259	158.634	229.000
422.818	158.698	229.000
423.967	159.400	229.000
424.428	159.855	229.000
424.391	160.783	229.000
424.313	161.081	229.000
456.654	415.965	230.000
456.820	415.994	230.000
456.597	416.247	230.000
456.311	416.715	230.000
456.257	416.579	230.000
457.543	416.846	230.000
97.704	136.209	231.000
98.551	136.385	231.000
99.082	135.974	231.000
99.519	135.809	231.000
100.124	135.803	231.000
100.777	135.801	231.000
101.319	135.841	231.000
75.286	25.552	232.000
75.067	25.856	232.000
74.558	26.197	232.000
74.936	26.632	232.000
74.702	27.104	232.000
74.354	27.178	232.000
74.492	27.681	232.000
74.695	28.168	232.000
75.081	28.793	232.000
167.104	70.501	233.000
167.233	70.138	233.000
166.956	69.256	233.000
167.102	69.460	233.000
166.787	69.964	233.000
242.248	97.693	234.000
242.432	97.756	234.000
242.418	97.217	234.000
242.844	97.117	234.000
243.520	95.977	234.000
243.707	95.290	234.000
244.043	95.203	234.000
98.726	178.464	235.000
98.391	179.112	235.000
98.225	178.890	235.000
98.579	179.404	235.000
96.844	179.651	235.000
95.915	180.162	235.000
96.156	180.054	235.000
242.661	330.455	236.000
242.806	330.159	236.000
242.710	329.807	236.000
243.232	329.127	236.000
243.195	328.550	236.000
254.074	481.850	237.000
254.292	482.343	237.000
254.757	482.663	237.000
255.050	483.113	237.000
255.498	483.483	237.000
255.895	483.883	237.000
255.928	484.121	237.000
256.451	484.116	237.000
315.205	86.837	238.000
315.246	86.444	238.000
315.660	86.250	238.000
316.221	85.716	238.000
316.478	85.324	238.000
317.272	85.579	238.000
317.551	83.669	238.000
317.988	83.862	238.000
318.202	84.019	238.000
318.655	83.914	238.000
215.183	119.123	239.000
215.531	118.189	239.000
215.601	117.692	239.000
216.309	117.276	239.000
216.668	117.050	239.000
96.667	120.171	240.000
96.502	120.118	240.000
95.666	120.412	240.000
95.350	120.288	240.000
94.853	120.397	240.000
94.545	120.330	240.000
94.142	119.996	240.000
93.472	120.606	240.000
93.339	120.153	240.000
105.934	356.502	241.000
105.640	355.967	241.000
105.179	355.844	241.000
105.099	355.312	241.000
104.550	355.186	241.000
103.825	354.821	241.000
180.000	269.423	242.000
179.298	269.973	242.000
178.859	270.276	242.000
178.174	270.398	242.000
177.722	270.742	242.000
177.454	270.748	242.000
176.838	271.273	242.000
176.365	271.350	242.000
286.790	369.931	243.000
286.975	370.132	243.000
287.001	369.804	243.000
287.140	369.657	243.000
287.374	369.215	243.000
287.492	368.675	243.000
287.384	368.003	243.000
288.112	368.437	243.000
174.335	97.984	244.000
173.929	98.108	244.000
173.736	98.505	244.000
173.098	98.370	244.000
172.432	98.734	244.000
171.782	98.880	244.000
171.433	99.258	244.000
171.079	98.693	244.000
365.796	130.316	245.000
365.430	130.706	245.000
365.114	130.030	245.000
364.498	130.708	245.000
364.611	131.029	245.000
364.572	130.901	245.000
365.379	130.734	245.000
365.231	130.082	245.000
365.086	130.493	245.000
364.855	130.468	245.000
364.579	129.833	245.000
423.716	149.620	246.000
424.061	150.292	246.000
423.550	149.826	246.000
424.197	149.857	246.000
424.999	150.031	246.000
425.630	150.176	246.000
187.407	301.720	247.000
187.328	301.003	247.000
187.923	300.515	247.000
188.165	300.343	247.000
188.466	300.183	247.000
189.071	299.050	247.000
131.146	462.526	248.000
131.455	463.124	248.000
131.855	463.375	248.000
132.115	464.008	248.000
132.235	463.988	248.000
132.450	464.238	248.000
132.783	465.149	248.000
273.431	11.538	249.000
272.471	10.415	249.000
272.242	10.424	249.000
272.564	10.532	249.000
272.610	10.063	249.000
272.723	10.165	249.000
273.331	9.558	249.000
273.738	9.467	249.000
458.572	91.317	250.000
458.166	91.221	250.000
457.653	91.040	250.000
457.168	91.154	250.000
456.619	91.049	250.000
456.144	90.947	250.000
455.250	91.168	250.000
336.780	119.423	251.000
336.404	119.975	251.000
335.702	119.660	251.000
335.474	119.994	251.000
334.289	119.498	251.000
334.255	119.256	251.000
333.993	119.664	251.000
333.612	119.466	251.000
333.220	119.474	251.000
332.590	119.889	251.000
421.974	125.987	252.000
421.436	125.537	252.000
421.502	125.673	252.000
421.778	125.901	252.000
422.275	126.435	252.000
422.786	126.684	252.000
423.176	127.194	252.000
423.669	127.752	252.000
31.763	242.596	253.000
31.503	242.325	253.000
31.559	241.772	253.000
32.128	242.456	253.000
32.282	243.316	253.000
33.267	243.307	253.000
416.813	262.273	254.000
416.257	261.820	254.000
415.774	262.023	254.000
414.913	261.496	254.000
414.400	261.377	254.000
193.314	349.308	255.000
193.670	349.145	255.000
194.038	348.756	255.000
193.403	348.012	255.000
192.681	347.489	255.000
192.377	347.223	255.000
191.912	346.722	255.000
191.768	346.380	255.000
191.042	346.586	255.000
172.289	455.077	256.000
172.595	455.191	256.000
173.295	455.513	256.000
173.803	455.624	256.000
173.719	456.019	256.000
174.633	456.091	256.000
174.638	456.286	256.000
144.071	128.814	257.000
144.936	128.276	257.000
145.395	127.719	257.000
146.290	127.612	257.000
147.097	127.329	257.000
147.709	126.929	257.000
328.219	179.726	258.000
328.297	179.754	258.000
328.744	179.214	258.000
328.769	178.634	258.000
328.357	178.336	258.000
116.800	39.409	259.000
117.750	39.977	259.000
117.864	40.051	259.000
118.207	39.770	259.000
118.300	40.783	259.000
118.839	41.357	259.000
119.205	41.662	259.000
258.619	180.073	260.000
258.418	179.955	260.000
258.414	180.087	260.000
258.274	179.526	260.000
258.073	179.642	260.000
257.955	179.023	260.000
381.690	364.000	261.000
381.421	365.101	261.000
381.305	365.652	261.000
380.723	365.915	261.000
380.384	366.279	261.000
470.038	351.234	262.000
469.898	351.558	262.000
469.438	351.697	262.000
469.259	352.427	262.000
469.000	353.129	262.000
468.654	353.420	262.000
175.560	438.496	263.000
174.940	438.851	263.000
174.132	438.084	263.000
174.020	437.873	263.000
173.557	437.807	263.000
173.506	437.590	263.000
173.420	437.195	263.000
317.358	57.822	264.000
316.800	58.176	264.000
316.516	58.956	264.000
315.730	59.278	264.000
315.308	59.399	264.000
147.835	316.897	265.000
148.231	316.207	265.000
148.458	315.716	265.000
149.136	315.399	265.000
149.366	314.991	265.000
149.576	314.782	265.000
157.903	457.815	266.000
157.388	457.824	266.000
157.818	458.148	266.000
157.619	457.624	266.000
157.077	457.449	266.000
156.874	457.395	266.000
290.590	37.930	267.000
291.002	37.506	267.000
291.173	37.060	267.000
291.725	37.353	267.000
291.732	37.091	267.000
292.077	36.522	267.000
292.666	36.538	267.000
204.065	186.193	268.000
204.427	185.709	268.000
204.113	185.345	268.000
204.010	185.235	268.000
204.540	184.874	268.000
204.240	185.020	268.000
203.762	184.356	268.000
203.812	183.825	268.000
403.606	249.139	269.000
402.996	249.088	269.000
402.482	249.197	269.000
402.138	249.304	269.000
401.395	249.526	269.000
163.282	260.302	270.000
163.448	260.076	270.000
164.152	259.617	270.000
164.583	259.475	270.000
164.736	259.282	270.000
165.504	258.904	270.000
165.834	258.456	270.000
166.516	257.833	270.000
167.032	257.348	270.000
167.866	256.866	270.000
168.570	257.099	270.000
255.305	291.721	271.000
255.426	290.663	271.000
255.775	290.688	271.000
255.563	290.616	271.000
255.639	290.836	271.000
332.008	104.203	272.000
332.271	103.329	272.000
332.835	103.393	272.000
332.934	102.952	272.000
333.418	102.661	272.000
333.533	101.924	272.000
333.950	101.778	272.000
458.251	109.806	273.000
457.635	109.765	273.000
457.155	109.907	273.000
456.442	110.089	273.000
456.500	110.099	273.000
456.384	109.932	273.000
456.622	110.142	273.000
456.026	110.321	273.000
455.536	109.854	273.000
455.884	110.464	273.000
455.837	110.339	273.000
93.884	161.696	274.000
93.452	161.258	274.000
93.636	161.725	274.000
93.951	161.468	274.000
92.990	162.740	274.000
178.832	279.724	275.000
179.667	279.452	275.000
179.807	279.390	275.000
180.440	279.164	275.000
180.639	278.887	275.000
181.280	278.481	275.000
181.987	278.076	275.000
182.636	277.803	275.000
183.182	277.287	275.000
216.508	471.429	276.000
216.099	471.466	276.000
215.638	471.611	276.000
215.457	472.062	276.000
215.216	472.170	276.000
214.496	472.299	276.000
214.022	472.519	276.000
213.265	472.079	276.000
193.475	32.250	277.000
193.498	32.103	277.000
193.151	32.813	277.000
193.316	32.729	277.000
193.579	32.447	277.000
369.581	159.831	278.000
370.311	159.656	278.000
370.613	159.043	278.000
370.991	159.105	278.000
371.432	158.938	278.000
371.500	159.261	278.000
371.247	159.072	278.000
370.899	158.765	278.000
50.600	188.624	279.000
50.958	188.999	279.000
51.407	189.120	279.000
51.424	189.012	279.000
51.773	189.517	279.000
51.455	189.408	279.000
455.081	414.909	280.000
455.051	415.482	280.000
454.634	415.724	280.000
454.601	415.600	280.000
454.180	415.670	280.000
454.048	416.286	280.000
454.261	416.093	280.000
453.146	415.270	280.000
452.591	415.423	280.000
321.546	38.201	281.000
320.607	37.323	281.000
320.996	36.958	281.000
321.436	36.446	281.000
321.074	36.079	281.000
162.353	68.024	282.000
161.466	69.085	282.000
160.915	69.333	282.000
161.216	68.718	282.000
161.444	68.657	282.000
212.983	212.879	283.000
213.036	213.571	283.000
213.530	213.921	283.000
213.114	213.759	283.000
212.861	213.148	283.000
290.073	24.592	284.000
290.199	24.325	284.000
290.040	23.437	284.000
290.230	23.200	284.000
290.550	22.601	284.000
351.427	115.116	285.000
350.846	115.095	285.000
350.548	114.961	285.000
349.937	114.967	285.000
348.947	114.018	285.000
367.226	132.125	286.000
367.539	132.600	286.000
366.929	132.236	286.000
366.299	132.630	286.000
366.160	133.610	286.000
411.944	198.755	287.000
412.345	199.058	287.000
412.785	199.805	287.000
413.796	199.162	287.000
413.842	199.568	287.000
149.210	313.196	288.000
149.249	312.680	288.000
149.139	312.385	288.000
148.703	312.346	288.000
148.053	312.724	288.000
147.784	312.823	288.000
147.662	313.136	288.000
147.446	313.351	288.000
147.005	313.457	288.000
147.174	313.641	288.000
147.112	313.513	288.000
193.414	375.075	289.000
192.948	374.671	289.000
193.046	373.797	289.000
193.345	373.694	289.000
192.752	373.457	289.000
192.069	373.420	289.000
146.037	13.752	290.000
145.242	13.631	290.000
144.748	13.073	290.000
144.281	12.876	290.000
143.615	12.443	290.000
297.787	13.728	291.000
297.586	13.659	291.000
298.816	12.597	291.000
298.284	12.916	291.000
298.133	13.160	291.000
298.027	13.739	291.000
302.072	232.420	292.000
302.861	232.553	292.000
302.321	233.002	292.000
302.719	233.427	292.000
302.088	233.997	292.000
303.169	234.174	292.000
302.282	234.715	292.000
236.228	372.820	293.000
236.269	372.704	293.000
235.844	372.702	293.000
235.716	373.161	293.000
235.605	373.394	293.000
156.093	438.231	294.000
156.718	438.380	294.000
155.982	437.959	294.000
155.947	439.075	294.000
155.919	436.933	294.000
156.665	437.284	294.000
156.075	437.473	294.000
156.089	436.668	294.000
156.185	436.553	294.000
154.923	435.857	294.000
155.150	436.142	294.000
148.523	450.741	295.000
148.231	450.908	295.000
147.641	450.610	295.000
147.443	449.880	295.000
147.000	449.339	295.000
[truncated: 6,075 more rows]
