# Supplementary material for: The transpeptidase PBP2 governs initial localization and activity of the major cell-wall synthesis machinery in E. coli
Source: eLife. 2020 Feb 20;9:e50629. doi: 10.7554/eLife.50629 (PMC7089770; doi:10.7554/eLife.50629)
Supplement: Source data 1. [file elife-50629-data1.zip › data/slow/GFP/gfpPBP2_mutant_5uMiptg_slow_2.txt]

X Y ID
8.241	46.961	1.000
8.645	47.093	1.000
9.709	46.951	1.000
9.789	47.432	1.000
10.687	47.404	1.000
434.248	126.945	2.000
434.705	126.824	2.000
435.056	127.079	2.000
435.673	126.576	2.000
436.233	127.136	2.000
436.483	126.740	2.000
437.016	126.865	2.000
282.033	226.258	3.000
282.329	226.473	3.000
282.998	226.219	3.000
283.803	226.514	3.000
284.482	225.601	3.000
285.207	225.952	3.000
416.780	414.955	4.000
417.235	415.249	4.000
417.822	415.161	4.000
418.064	415.144	4.000
418.786	414.881	4.000
418.934	415.096	4.000
379.428	416.771	5.000
379.395	416.830	5.000
379.477	416.631	5.000
379.579	416.763	5.000
379.689	417.270	5.000
379.846	416.914	5.000
382.982	472.233	6.000
382.447	471.879	6.000
381.919	472.027	6.000
381.429	471.564	6.000
380.826	471.407	6.000
420.379	20.903	7.000
419.956	20.900	7.000
419.471	21.005	7.000
419.159	20.890	7.000
418.805	20.662	7.000
472.955	304.373	8.000
473.646	304.792	8.000
473.881	304.597	8.000
474.753	304.188	8.000
474.412	303.722	8.000
476.027	304.420	8.000
373.003	413.473	9.000
373.316	413.324	9.000
372.491	413.186	9.000
371.770	412.679	9.000
371.698	412.488	9.000
405.183	418.155	10.000
406.056	417.249	10.000
405.115	418.303	10.000
405.319	418.159	10.000
405.800	417.917	10.000
406.002	417.780	10.000
406.021	417.577	10.000
309.200	421.565	11.000
308.798	421.773	11.000
307.912	420.466	11.000
308.303	421.103	11.000
307.469	420.578	11.000
335.616	455.966	12.000
334.625	456.763	12.000
334.138	455.811	12.000
333.819	456.081	12.000
333.184	456.544	12.000
333.547	456.575	12.000
333.309	456.424	12.000
332.182	456.967	12.000
277.838	481.858	13.000
278.235	482.318	13.000
279.157	482.041	13.000
279.322	482.699	13.000
279.648	482.827	13.000
280.255	483.086	13.000
280.636	483.465	13.000
233.734	204.096	14.000
234.683	204.159	14.000
235.036	204.074	14.000
234.709	203.897	14.000
234.370	203.851	14.000
294.026	403.534	15.000
293.657	403.720	15.000
292.855	403.862	15.000
291.949	403.988	15.000
291.251	404.194	15.000
290.754	404.215	15.000
290.155	404.348	15.000
249.376	436.107	16.000
249.995	436.365	16.000
249.899	436.477	16.000
250.040	436.121	16.000
250.273	436.357	16.000
250.760	435.819	16.000
251.199	435.851	16.000
245.922	455.126	17.000
245.602	454.688	17.000
244.838	454.665	17.000
244.533	454.715	17.000
244.652	454.564	17.000
244.671	454.683	17.000
287.952	50.785	18.000
289.289	49.265	18.000
288.565	48.934	18.000
288.358	48.623	18.000
288.158	48.333	18.000
422.859	95.712	19.000
423.535	96.029	19.000
423.941	95.794	19.000
424.497	95.610	19.000
424.119	95.558	19.000
392.988	158.415	20.000
392.192	158.253	20.000
391.859	158.472	20.000
391.611	158.372	20.000
390.584	158.716	20.000
390.272	158.287	20.000
493.711	190.469	21.000
493.454	190.621	21.000
493.481	190.720	21.000
493.606	190.765	21.000
492.517	190.642	21.000
491.989	190.071	21.000
491.600	190.850	21.000
491.405	190.774	21.000
491.477	191.038	21.000
490.579	190.768	21.000
23.339	450.740	22.000
22.861	451.185	22.000
22.381	451.314	22.000
22.297	451.347	22.000
21.815	451.257	22.000
263.907	144.709	23.000
263.464	145.184	23.000
262.762	145.093	23.000
262.650	145.176	23.000
262.179	145.815	23.000
261.416	145.912	23.000
261.156	146.091	23.000
448.149	146.279	24.000
447.808	146.212	24.000
447.752	145.990	24.000
447.045	145.891	24.000
446.812	145.842	24.000
386.345	312.703	25.000
386.182	312.165	25.000
386.525	311.980	25.000
386.477	312.017	25.000
386.480	311.564	25.000
386.477	311.622	25.000
386.992	312.036	25.000
386.716	312.264	25.000
386.762	311.564	25.000
386.751	311.719	25.000
436.472	119.704	26.000
435.945	119.823	26.000
435.718	119.820	26.000
435.662	119.877	26.000
434.704	119.700	26.000
434.617	119.825	26.000
434.240	119.818	26.000
433.934	120.012	26.000
433.667	119.707	26.000
433.780	120.437	26.000
353.655	210.632	27.000
353.133	209.928	27.000
351.912	210.029	27.000
352.437	210.187	27.000
351.772	209.962	27.000
442.998	330.204	28.000
443.469	329.954	28.000
443.632	330.073	28.000
444.000	329.835	28.000
444.766	329.970	28.000
444.142	330.327	28.000
284.818	216.438	29.000
283.943	216.056	29.000
283.302	216.152	29.000
282.601	216.174	29.000
282.117	215.410	29.000
281.635	215.548	29.000
332.822	275.810	30.000
333.384	275.201	30.000
333.905	274.972	30.000
334.435	274.695	30.000
335.405	274.486	30.000
486.035	299.536	31.000
485.746	299.580	31.000
484.894	300.142	31.000
485.217	299.979	31.000
485.518	301.099	31.000
292.437	442.587	32.000
292.424	442.068	32.000
292.309	442.163	32.000
292.325	442.657	32.000
292.394	442.220	32.000
292.267	441.794	32.000
292.334	441.546	32.000
292.014	441.457	32.000
291.190	442.084	32.000
291.200	442.137	32.000
483.403	53.123	33.000
483.627	52.732	33.000
484.331	52.885	33.000
484.915	52.421	33.000
485.869	52.351	33.000
485.984	51.980	33.000
389.635	335.251	34.000
389.578	335.242	34.000
389.802	335.618	34.000
388.544	335.553	34.000
388.226	335.768	34.000
66.883	370.902	35.000
67.091	370.729	35.000
67.428	370.956	35.000
67.106	371.051	35.000
66.929	371.832	35.000
399.470	86.758	36.000
398.846	86.004	36.000
398.119	86.021	36.000
397.653	84.982	36.000
397.248	85.146	36.000
396.905	85.124	36.000
396.182	85.193	36.000
306.110	216.156	37.000
306.019	216.180	37.000
305.595	215.961	37.000
305.130	216.036	37.000
304.670	215.864	37.000
304.044	215.781	37.000
394.119	258.879	38.000
394.434	259.184	38.000
394.541	259.556	38.000
395.011	259.476	38.000
395.441	259.194	38.000
397.005	259.586	38.000
194.828	447.726	39.000
194.646	447.275	39.000
194.073	447.374	39.000
193.396	447.328	39.000
192.417	447.281	39.000
192.190	447.420	39.000
399.983	114.127	40.000
400.748	114.339	40.000
400.601	114.738	40.000
401.031	115.047	40.000
401.417	114.740	40.000
401.988	115.370	40.000
401.526	115.191	40.000
265.880	121.736	41.000
265.172	121.872	41.000
265.248	121.432	41.000
265.243	121.706	41.000
264.952	121.326	41.000
264.361	121.590	41.000
263.954	121.776	41.000
263.426	121.808	41.000
263.572	122.038	41.000
262.912	122.155	41.000
284.395	389.369	42.000
284.923	388.644	42.000
285.290	388.607	42.000
285.641	388.236	42.000
286.063	388.267	42.000
208.412	399.293	43.000
208.728	399.468	43.000
208.887	399.254	43.000
209.766	399.124	43.000
210.301	399.219	43.000
210.920	399.181	43.000
211.621	399.363	43.000
224.420	435.572	44.000
223.680	435.425	44.000
223.244	435.954	44.000
222.383	434.978	44.000
222.570	434.828	44.000
222.991	434.899	44.000
223.408	434.027	44.000
443.366	448.920	45.000
443.250	449.124	45.000
442.785	449.215	45.000
442.650	449.876	45.000
442.036	449.737	45.000
441.538	449.983	45.000
429.765	104.650	46.000
429.715	104.300	46.000
430.997	103.874	46.000
431.267	103.566	46.000
431.157	103.619	46.000
431.112	103.969	46.000
430.760	103.482	46.000
430.580	103.879	46.000
430.364	103.695	46.000
424.743	348.022	47.000
423.807	347.949	47.000
423.883	347.449	47.000
423.478	347.753	47.000
423.197	347.388	47.000
431.776	368.481	48.000
430.998	367.901	48.000
430.820	368.766	48.000
430.621	368.343	48.000
430.324	368.515	48.000
430.226	368.893	48.000
429.257	368.457	48.000
428.734	368.356	48.000
409.660	445.414	49.000
409.048	445.709	49.000
408.765	445.584	49.000
409.086	445.548	49.000
408.558	446.102	49.000
408.220	446.689	49.000
408.492	446.252	49.000
408.119	446.569	49.000
284.077	117.182	50.000
283.779	117.702	50.000
283.267	117.585	50.000
283.143	117.383	50.000
283.833	117.028	50.000
284.339	117.252	50.000
284.629	116.474	50.000
284.546	116.124	50.000
391.018	158.705	51.000
390.568	158.774	51.000
390.419	158.741	51.000
390.092	158.726	51.000
389.537	159.153	51.000
388.901	159.581	51.000
388.759	158.988	51.000
481.271	168.321	52.000
480.944	167.780	52.000
480.192	168.201	52.000
479.354	168.445	52.000
478.980	168.179	52.000
478.453	168.119	52.000
231.778	203.589	53.000
232.755	203.825	53.000
233.448	203.850	53.000
233.967	203.817	53.000
234.817	203.860	53.000
351.613	211.277	54.000
351.584	211.718	54.000
352.047	211.687	54.000
352.383	211.303	54.000
352.486	210.914	54.000
352.662	210.984	54.000
352.902	210.698	54.000
352.694	210.531	54.000
353.194	210.370	54.000
353.759	210.788	54.000
353.763	210.296	54.000
451.526	310.891	55.000
450.829	310.581	55.000
450.909	310.722	55.000
450.247	310.372	55.000
449.646	310.341	55.000
448.761	309.433	55.000
448.618	310.597	55.000
298.769	466.679	56.000
299.388	466.546	56.000
299.727	466.525	56.000
300.402	466.337	56.000
300.939	466.044	56.000
300.972	465.588	56.000
231.577	320.373	57.000
231.031	320.237	57.000
230.445	319.904	57.000
229.757	320.008	57.000
229.716	319.627	57.000
229.707	319.848	57.000
459.027	405.062	58.000
459.769	404.271	58.000
459.937	403.869	58.000
460.514	403.608	58.000
461.116	403.274	58.000
461.644	402.556	58.000
461.866	402.500	58.000
310.472	467.196	59.000
310.672	467.410	59.000
311.060	467.022	59.000
311.881	466.930	59.000
311.718	467.365	59.000
311.707	466.888	59.000
312.180	466.990	59.000
312.566	466.925	59.000
479.994	178.591	60.000
480.365	178.561	60.000
480.848	177.974	60.000
481.120	178.835	60.000
481.944	178.866	60.000
292.756	226.913	61.000
293.143	226.785	61.000
293.957	226.813	61.000
294.841	226.982	61.000
295.622	226.537	61.000
296.216	226.516	61.000
296.767	227.153	61.000
297.571	226.573	61.000
297.466	227.854	61.000
403.633	340.235	62.000
402.916	340.230	62.000
403.465	340.532	62.000
403.611	339.668	62.000
404.190	339.599	62.000
404.741	339.086	62.000
404.456	339.113	62.000
347.875	344.350	63.000
348.121	344.239	63.000
348.924	344.628	63.000
349.299	345.177	63.000
349.499	345.396	63.000
350.209	345.503	63.000
350.223	345.824	63.000
457.097	417.236	64.000
456.745	417.220	64.000
456.087	417.370	64.000
456.004	417.517	64.000
455.539	417.671	64.000
454.734	418.243	64.000
453.969	418.575	64.000
264.642	473.403	65.000
264.900	473.247	65.000
265.642	473.114	65.000
265.428	473.074	65.000
265.074	473.651	65.000
265.360	473.213	65.000
265.944	473.420	65.000
266.182	473.433	65.000
403.459	164.178	66.000
402.707	164.026	66.000
402.897	163.686	66.000
402.381	163.502	66.000
402.343	163.255	66.000
401.844	162.714	66.000
401.067	162.722	66.000
400.270	162.306	66.000
400.196	162.669	66.000
491.450	191.092	67.000
492.041	191.082	67.000
492.348	190.997	67.000
492.955	191.779	67.000
493.402	191.509	67.000
50.054	276.477	68.000
50.037	276.332	68.000
49.992	276.704	68.000
50.284	276.644	68.000
49.450	276.298	68.000
49.325	276.798	68.000
49.118	277.104	68.000
49.394	276.733	68.000
429.170	280.342	69.000
429.142	280.114	69.000
428.960	280.221	69.000
428.095	279.834	69.000
427.654	280.140	69.000
457.610	334.816	70.000
458.086	335.011	70.000
458.712	335.106	70.000
459.465	334.841	70.000
459.446	334.443	70.000
422.287	436.195	71.000
422.701	436.124	71.000
422.223	436.115	71.000
422.217	436.012	71.000
422.374	436.241	71.000
422.730	435.860	71.000
422.436	435.851	71.000
422.641	435.769	71.000
39.230	457.526	72.000
38.852	457.473	72.000
38.621	457.930	72.000
38.848	458.222	72.000
38.432	458.360	72.000
38.151	458.562	72.000
37.797	458.676	72.000
403.944	498.961	73.000
403.716	498.654	73.000
402.943	498.136	73.000
402.902	497.374	73.000
402.486	497.467	73.000
303.478	13.601	74.000
303.297	13.414	74.000
304.046	13.212	74.000
304.059	13.277	74.000
304.184	13.280	74.000
327.865	223.317	75.000
328.456	223.017	75.000
329.213	223.162	75.000
329.450	223.486	75.000
330.234	223.987	75.000
457.000	277.839	76.000
457.949	276.670	76.000
458.233	276.593	76.000
458.356	276.650	76.000
457.594	277.330	76.000
443.091	345.865	77.000
442.986	346.054	77.000
442.404	346.133	77.000
442.051	346.282	77.000
441.503	345.998	77.000
440.978	345.561	77.000
255.803	184.689	78.000
255.195	184.411	78.000
255.485	184.590	78.000
255.705	185.059	78.000
256.215	184.794	78.000
256.737	184.698	78.000
257.351	184.644	78.000
257.421	184.868	78.000
257.732	184.531	78.000
476.441	230.035	79.000
477.045	229.969	79.000
477.369	229.443	79.000
477.379	229.500	79.000
477.747	228.598	79.000
477.495	228.952	79.000
246.341	417.428	80.000
245.975	418.402	80.000
245.563	418.535	80.000
245.406	418.422	80.000
244.972	419.183	80.000
421.335	36.794	81.000
420.890	37.028	81.000
420.186	37.293	81.000
419.797	36.758	81.000
419.436	36.852	81.000
419.045	37.085	81.000
419.125	36.965	81.000
378.224	120.131	82.000
378.679	120.146	82.000
378.960	120.065	82.000
378.890	119.785	82.000
379.275	119.934	82.000
233.635	329.938	83.000
233.435	330.291	83.000
233.735	330.026	83.000
234.073	329.780	83.000
234.130	329.837	83.000
234.052	329.597	83.000
233.891	329.561	83.000
290.971	442.288	84.000
290.635	441.943	84.000
290.494	441.834	84.000
290.425	441.944	84.000
290.779	442.303	84.000
292.003	442.130	84.000
292.732	441.675	84.000
292.855	440.568	84.000
288.243	494.837	85.000
288.747	495.291	85.000
289.367	495.059	85.000
289.626	495.191	85.000
289.784	494.906	85.000
290.036	495.465	85.000
470.940	143.760	86.000
470.563	143.351	86.000
470.312	143.408	86.000
469.797	143.353	86.000
469.056	143.665	86.000
468.600	143.116	86.000
468.225	143.322	86.000
468.275	143.479	86.000
464.719	380.370	87.000
464.827	379.983	87.000
464.151	380.270	87.000
463.588	380.397	87.000
463.390	380.197	87.000
462.488	379.985	87.000
461.974	379.744	87.000
380.343	480.729	88.000
380.472	480.237	88.000
379.533	479.997	88.000
379.011	479.819	88.000
378.749	479.647	88.000
378.232	479.536	88.000
478.366	172.606	89.000
478.587	172.938	89.000
478.768	172.580	89.000
479.314	172.422	89.000
479.799	172.467	89.000
480.074	172.206	89.000
480.869	172.373	89.000
481.295	172.210	89.000
481.757	172.207	89.000
481.728	171.961	89.000
459.298	329.336	90.000
459.217	329.667	90.000
458.404	329.742	90.000
457.996	329.608	90.000
457.532	329.415	90.000
377.697	330.322	91.000
377.008	329.999	91.000
376.310	329.396	91.000
375.815	329.024	91.000
375.240	328.637	91.000
384.732	501.184	92.000
385.293	501.616	92.000
385.760	501.567	92.000
385.753	501.960	92.000
386.198	502.497	92.000
463.590	307.633	93.000
462.891	307.611	93.000
462.577	307.837	93.000
462.144	308.044	93.000
461.256	307.859	93.000
460.429	307.957	93.000
258.234	139.453	94.000
257.724	139.821	94.000
257.537	139.962	94.000
257.313	140.086	94.000
257.394	140.547	94.000
295.559	205.903	95.000
295.959	205.497	95.000
296.331	205.440	95.000
296.977	205.377	95.000
297.407	205.180	95.000
346.329	221.735	96.000
345.911	222.157	96.000
345.242	222.257	96.000
344.185	222.763	96.000
343.987	222.844	96.000
343.581	222.811	96.000
423.948	337.416	97.000
424.423	337.427	97.000
424.983	337.561	97.000
425.524	337.850	97.000
426.289	337.903	97.000
426.613	337.776	97.000
465.207	472.824	98.000
464.976	472.551	98.000
464.555	472.166	98.000
464.501	471.833	98.000
464.486	471.436	98.000
146.605	485.882	99.000
146.981	485.067	99.000
146.587	485.061	99.000
146.039	485.509	99.000
145.559	485.949	99.000
145.108	486.081	99.000
364.649	166.114	100.000
364.319	165.895	100.000
363.758	165.881	100.000
363.296	165.029	100.000
363.386	165.047	100.000
363.517	165.389	100.000
363.939	165.601	100.000
424.323	281.671	101.000
423.253	278.288	101.000
423.879	280.575	101.000
424.685	280.874	101.000
425.175	280.138	101.000
425.365	280.414	101.000
426.164	279.970	101.000
426.938	279.521	101.000
428.317	279.155	101.000
228.189	338.776	102.000
227.287	339.088	102.000
227.108	338.812	102.000
226.680	338.861	102.000
226.381	339.261	102.000
226.101	339.495	102.000
280.018	404.234	103.000
280.065	404.206	103.000
280.691	403.886	103.000
281.318	403.948	103.000
281.694	404.313	103.000
282.056	403.882	103.000
283.057	403.955	103.000
283.106	403.846	103.000
407.236	411.636	104.000
406.843	411.640	104.000
406.291	412.372	104.000
406.376	412.026	104.000
405.658	412.268	104.000
494.281	420.047	105.000
495.071	419.725	105.000
495.023	420.112	105.000
494.676	419.902	105.000
495.178	419.802	105.000
495.668	419.904	105.000
496.451	419.666	105.000
153.438	480.343	106.000
153.789	480.040	106.000
153.460	479.880	106.000
154.142	479.232	106.000
153.966	479.155	106.000
154.654	478.890	106.000
155.299	478.734	106.000
155.995	478.929	106.000
291.691	488.032	107.000
292.124	488.538	107.000
292.174	488.533	107.000
292.467	489.308	107.000
292.562	489.090	107.000
292.489	489.412	107.000
292.444	489.728	107.000
292.881	489.912	107.000
293.176	490.488	107.000
292.901	490.440	107.000
402.165	500.783	108.000
402.013	500.413	108.000
401.665	499.915	108.000
400.891	499.729	108.000
400.710	499.552	108.000
297.075	228.552	109.000
297.647	228.647	109.000
297.139	228.578	109.000
296.314	228.674	109.000
295.666	228.842	109.000
295.276	228.330	109.000
294.388	228.140	109.000
294.209	228.089	109.000
335.728	462.274	110.000
335.821	461.948	110.000
335.136	461.817	110.000
334.993	462.076	110.000
334.622	462.658	110.000
296.379	416.239	111.000
297.232	416.689	111.000
297.021	416.445	111.000
297.051	415.925	111.000
296.228	415.776	111.000
263.086	243.166	112.000
263.933	243.333	112.000
263.522	243.811	112.000
263.574	243.785	112.000
264.316	243.115	112.000
490.235	316.342	113.000
490.813	316.153	113.000
490.977	316.132	113.000
491.705	316.189	113.000
492.212	316.198	113.000
492.666	316.156	113.000
388.274	401.740	114.000
388.124	400.968	114.000
387.876	400.729	114.000
387.713	400.234	114.000
387.575	399.926	114.000
387.307	399.280	114.000
387.149	398.658	114.000
387.522	398.428	114.000
375.901	488.899	115.000
376.405	489.199	115.000
377.054	489.833	115.000
377.522	490.142	115.000
378.245	490.060	115.000
334.600	207.548	116.000
333.674	206.818	116.000
332.935	207.319	116.000
332.427	206.982	116.000
331.573	206.950	116.000
285.134	215.203	117.000
284.522	215.045	117.000
284.437	215.195	117.000
284.861	214.813	117.000
285.182	215.080	117.000
285.020	215.056	117.000
284.509	215.108	117.000
284.189	215.167	117.000
250.663	321.106	118.000
250.390	321.616	118.000
250.231	321.043	118.000
249.796	321.213	118.000
249.389	320.854	118.000
249.135	320.815	118.000
248.686	321.004	118.000
269.919	378.909	119.000
269.404	378.635	119.000
269.019	378.421	119.000
268.311	378.122	119.000
268.166	378.279	119.000
267.738	378.127	119.000
224.059	430.936	120.000
224.082	430.488	120.000
224.180	430.321	120.000
223.912	430.384	120.000
224.037	430.429	120.000
223.383	430.630	120.000
289.450	46.777	121.000
289.172	48.002	121.000
288.732	47.576	121.000
289.645	46.556	121.000
290.055	47.478	121.000
289.135	47.629	121.000
474.046	136.319	122.000
473.572	136.250	122.000
473.357	135.856	122.000
473.115	135.996	122.000
472.891	135.545	122.000
472.177	135.825	122.000
471.581	135.883	122.000
471.176	135.078	122.000
411.706	178.309	123.000
411.572	177.638	123.000
411.835	177.405	123.000
411.582	176.655	123.000
411.038	176.696	123.000
410.638	176.688	123.000
410.767	176.451	123.000
410.403	176.413	123.000
410.093	175.967	123.000
409.536	175.380	123.000
386.844	292.890	124.000
387.054	293.069	124.000
387.709	292.625	124.000
387.996	293.028	124.000
388.517	292.488	124.000
179.129	455.158	125.000
179.070	455.770	125.000
179.114	455.310	125.000
179.842	455.558	125.000
180.357	455.484	125.000
299.524	485.085	126.000
298.805	485.680	126.000
298.603	484.831	126.000
298.505	484.705	126.000
298.648	484.297	126.000
297.659	484.169	126.000
297.315	484.277	126.000
297.234	484.378	126.000
200.095	421.043	127.000
199.533	420.966	127.000
199.348	420.971	127.000
198.349	420.699	127.000
197.784	421.013	127.000
197.520	421.226	127.000
196.977	421.820	127.000
196.671	421.905	127.000
196.253	421.781	127.000
195.773	421.938	127.000
195.995	422.109	127.000
307.363	123.531	128.000
307.937	123.252	128.000
308.163	123.389	128.000
308.411	123.152	128.000
308.919	123.308	128.000
309.445	122.631	128.000
309.916	122.482	128.000
463.364	353.823	129.000
463.060	354.113	129.000
462.533	354.535	129.000
461.873	354.669	129.000
461.669	355.048	129.000
209.546	415.214	130.000
208.911	415.936	130.000
208.256	415.723	130.000
207.437	415.908	130.000
207.166	416.077	130.000
206.747	415.778	130.000
366.309	418.756	131.000
366.366	418.309	131.000
366.265	418.787	131.000
366.570	418.926	131.000
366.550	419.086	131.000
498.576	127.545	132.000
498.079	127.148	132.000
498.043	127.014	132.000
497.422	126.703	132.000
497.105	126.237	132.000
275.649	250.504	133.000
276.225	250.192	133.000
276.382	249.016	133.000
276.693	249.512	133.000
277.122	248.809	133.000
277.611	248.101	133.000
457.297	397.514	134.000
457.675	397.096	134.000
458.318	397.071	134.000
458.914	396.753	134.000
459.624	396.281	134.000
494.071	432.252	135.000
494.791	432.140	135.000
495.835	432.447	135.000
496.349	431.944	135.000
496.971	431.468	135.000
497.716	431.659	135.000
498.230	431.411	135.000
231.335	462.625	136.000
231.073	462.290	136.000
230.712	462.347	136.000
230.572	462.422	136.000
230.361	462.490	136.000
230.605	462.844	136.000
230.644	462.954	136.000
230.701	462.819	136.000
148.435	485.402	137.000
148.410	485.720	137.000
148.575	485.762	137.000
148.275	485.613	137.000
147.811	485.480	137.000
147.577	486.041	137.000
450.957	382.635	138.000
451.901	382.679	138.000
452.049	382.038	138.000
452.418	381.813	138.000
452.751	381.715	138.000
317.272	398.507	139.000
317.471	398.354	139.000
316.840	397.292	139.000
316.916	396.907	139.000
316.775	396.701	139.000
320.303	41.744	140.000
320.544	41.820	140.000
320.796	42.809	140.000
321.580	42.438	140.000
321.895	42.481	140.000
470.949	152.194	141.000
470.340	152.195	141.000
469.932	152.096	141.000
469.481	152.247	141.000
469.057	152.090	141.000
468.385	151.993	141.000
329.537	243.048	142.000
328.892	243.054	142.000
328.710	242.587	142.000
328.067	242.455	142.000
327.524	242.562	142.000
327.159	242.352	142.000
268.993	465.543	143.000
268.265	465.737	143.000
267.601	465.108	143.000
267.462	465.445	143.000
267.374	465.299	143.000
267.330	465.348	143.000
267.417	466.607	143.000
267.794	477.125	144.000
267.548	477.202	144.000
267.086	476.976	144.000
267.510	477.141	144.000
267.554	477.270	144.000
373.250	496.778	145.000
373.748	496.647	145.000
374.532	497.103	145.000
375.467	497.020	145.000
376.051	497.063	145.000
377.021	496.682	145.000
377.624	496.425	145.000
470.677	16.269	146.000
470.667	15.633	146.000
469.812	15.618	146.000
469.966	15.228	146.000
469.842	15.163	146.000
469.512	14.720	146.000
468.957	14.761	146.000
223.103	332.052	147.000
223.818	331.875	147.000
223.950	331.785	147.000
224.611	331.998	147.000
224.532	331.492	147.000
447.402	283.324	148.000
446.731	283.445	148.000
446.587	283.470	148.000
446.354	283.549	148.000
446.236	283.877	148.000
445.643	284.433	148.000
445.471	284.929	148.000
390.696	291.920	149.000
390.465	291.538	149.000
390.198	291.517	149.000
390.338	290.994	149.000
390.511	290.737	149.000
256.515	472.743	150.000
256.770	472.637	150.000
256.446	472.589	150.000
256.449	472.333	150.000
256.510	472.530	150.000
256.470	472.661	150.000
466.617	495.047	151.000
467.210	495.370	151.000
468.361	494.970	151.000
468.210	494.187	151.000
469.490	495.832	151.000
499.180	298.712	152.000
500.011	298.659	152.000
500.727	298.197	152.000
500.901	298.118	152.000
500.703	298.083	152.000
501.048	298.166	152.000
501.400	298.329	152.000
501.540	298.198	152.000
502.023	298.406	152.000
501.834	298.627	152.000
458.563	401.226	153.000
459.008	401.188	153.000
458.896	401.209	153.000
459.738	400.897	153.000
460.013	401.146	153.000
454.483	419.818	154.000
454.941	419.352	154.000
454.892	419.285	154.000
456.011	418.960	154.000
456.370	418.730	154.000
456.861	418.080	154.000
457.163	417.535	154.000
457.805	417.478	154.000
458.473	417.482	154.000
477.718	434.380	155.000
478.168	434.648	155.000
478.327	435.123	155.000
478.592	435.932	155.000
479.006	435.222	155.000
419.483	34.225	156.000
419.523	35.120	156.000
418.882	34.424	156.000
418.460	34.481	156.000
417.829	33.402	156.000
417.702	32.453	156.000
417.901	33.520	156.000
285.143	214.504	157.000
285.397	214.717	157.000
284.876	214.584	157.000
285.196	214.876	157.000
285.148	215.078	157.000
284.535	215.022	157.000
284.200	215.229	157.000
283.707	215.560	157.000
283.207	215.685	157.000
427.720	335.777	158.000
427.709	335.403	158.000
427.840	335.357	158.000
426.903	335.522	158.000
426.557	335.115	158.000
426.576	334.678	158.000
425.715	334.787	158.000
355.822	334.407	159.000
356.165	334.475	159.000
356.602	334.852	159.000
356.782	335.614	159.000
357.437	336.107	159.000
439.926	447.176	160.000
440.613	447.231	160.000
440.925	447.035	160.000
441.292	446.982	160.000
441.644	446.523	160.000
442.611	446.591	160.000
442.779	446.606	160.000
442.265	446.718	160.000
442.437	446.435	160.000
420.484	26.308	161.000
420.718	26.948	161.000
421.204	26.765	161.000
420.617	26.510	161.000
420.692	26.478	161.000
299.211	292.556	162.000
298.903	292.156	162.000
299.342	292.035	162.000
299.096	291.647	162.000
298.913	291.216	162.000
427.382	276.191	163.000
426.735	276.498	163.000
426.477	276.974	163.000
425.540	277.404	163.000
425.107	276.604	163.000
288.750	319.990	164.000
288.734	319.922	164.000
288.189	320.078	164.000
287.531	320.150	164.000
287.166	319.950	164.000
286.551	319.773	164.000
286.116	319.349	164.000
429.317	442.276	165.000
429.049	442.309	165.000
428.387	442.246	165.000
427.941	442.245	165.000
427.504	442.659	165.000
426.799	442.263	165.000
213.323	495.446	166.000
213.516	495.437	166.000
213.798	495.385	166.000
213.943	495.524	166.000
214.280	496.359	166.000
263.571	338.500	167.000
263.161	337.675	167.000
262.851	337.860	167.000
262.379	338.007	167.000
261.951	338.611	167.000
424.327	357.170	168.000
424.675	357.270	168.000
425.162	357.320	168.000
425.789	357.406	168.000
426.401	357.873	168.000
426.179	357.984	168.000
365.232	497.464	169.000
365.036	497.206	169.000
364.027	497.360	169.000
363.849	497.700	169.000
363.400	498.111	169.000
363.209	497.855	169.000
363.089	498.540	169.000
363.314	498.091	169.000
363.793	497.798	169.000
364.744	497.360	169.000
479.443	105.431	170.000
479.094	105.508	170.000
478.706	104.895	170.000
478.803	105.137	170.000
478.934	104.666	170.000
478.420	104.019	170.000
478.687	103.910	170.000
477.726	103.551	170.000
388.588	495.747	171.000
388.572	495.720	171.000
388.036	495.344	171.000
387.907	495.466	171.000
388.308	496.538	171.000
389.070	495.779	171.000
389.432	495.589	171.000
388.831	494.789	171.000
388.915	495.239	171.000
388.769	495.059	171.000
443.016	249.286	172.000
442.168	249.790	172.000
442.002	249.893	172.000
441.211	249.524	172.000
440.828	249.561	172.000
440.257	249.839	172.000
439.913	250.122	172.000
439.341	250.534	172.000
438.496	249.997	172.000
438.179	250.933	172.000
437.939	250.899	172.000
305.792	493.971	173.000
305.650	493.993	173.000
305.547	493.527	173.000
305.021	493.309	173.000
305.307	493.003	173.000
304.688	492.563	173.000
304.685	492.660	173.000
303.918	492.152	173.000
449.140	137.518	174.000
449.522	137.144	174.000
450.234	136.492	174.000
450.483	136.718	174.000
450.555	136.618	174.000
265.706	253.581	175.000
265.824	253.466	175.000
266.351	253.158	175.000
266.821	252.804	175.000
267.153	252.837	175.000
493.434	428.005	176.000
493.535	427.621	176.000
494.233	427.449	176.000
494.740	427.488	176.000
495.328	427.272	176.000
495.499	426.792	176.000
384.969	44.855	177.000
385.286	45.127	177.000
386.326	44.556	177.000
386.718	43.361	177.000
386.563	42.992	177.000
401.764	251.720	178.000
401.188	251.154	178.000
401.066	250.689	178.000
400.746	250.419	178.000
400.161	250.360	178.000
399.459	249.804	178.000
398.199	301.164	179.000
397.579	301.078	179.000
397.618	301.004	179.000
397.865	301.683	179.000
397.389	301.671	179.000
140.434	471.465	180.000
140.246	471.420	180.000
139.388	471.456	180.000
138.970	471.581	180.000
138.369	472.245	180.000
137.417	472.485	180.000
470.689	155.968	181.000
470.488	156.107	181.000
470.378	156.046	181.000
470.200	156.144	181.000
469.731	156.089	181.000
469.348	155.906	181.000
446.093	148.996	182.000
446.436	149.629	182.000
447.022	150.100	182.000
447.164	149.975	182.000
447.621	150.152	182.000
448.024	150.185	182.000
448.328	150.187	182.000
448.462	150.682	182.000
448.819	150.508	182.000
449.029	150.735	182.000
448.318	259.517	183.000
448.846	259.044	183.000
449.237	259.127	183.000
449.513	258.900	183.000
450.147	258.990	183.000
425.092	362.380	184.000
425.359	362.301	184.000
425.329	362.511	184.000
425.093	362.350	184.000
425.086	362.408	184.000
262.046	391.232	185.000
261.931	391.241	185.000
261.717	391.390	185.000
261.866	391.721	185.000
261.847	391.244	185.000
261.692	391.663	185.000
261.897	391.052	185.000
423.421	349.108	186.000
423.766	349.238	186.000
423.856	349.266	186.000
424.577	349.271	186.000
424.879	349.686	186.000
424.887	349.948	186.000
424.118	350.180	186.000
285.243	135.985	187.000
284.315	136.125	187.000
283.750	135.806	187.000
283.427	135.782	187.000
282.874	135.502	187.000
282.685	135.600	187.000
282.317	135.577	187.000
408.490	87.235	188.000
408.895	87.787	188.000
408.785	87.031	188.000
409.662	88.055	188.000
410.011	87.928	188.000
262.679	100.903	189.000
262.662	101.581	189.000
261.801	100.947	189.000
261.779	101.550	189.000
261.921	101.205	189.000
419.644	29.886	190.000
419.082	29.574	190.000
418.641	29.299	190.000
418.158	29.358	190.000
417.777	28.861	190.000
234.642	386.959	191.000
234.731	386.735	191.000
233.800	386.997	191.000
233.518	387.223	191.000
233.795	386.761	191.000
434.331	23.989	192.000
434.891	23.792	192.000
435.250	23.950	192.000
435.899	24.212	192.000
436.234	23.995	192.000
493.213	97.442	193.000
492.787	97.453	193.000
492.872	97.581	193.000
492.680	96.997	193.000
491.691	96.452	193.000
319.579	227.257	194.000
319.937	227.176	194.000
319.915	226.909	194.000
319.819	226.815	194.000
320.298	226.553	194.000
217.286	378.623	195.000
216.758	379.073	195.000
216.270	379.096	195.000
216.005	379.326	195.000
215.179	379.309	195.000
214.288	379.369	195.000
267.359	120.327	196.000
267.173	120.314	196.000
266.769	120.152	196.000
267.195	120.566	196.000
266.157	120.729	196.000
265.302	121.091	196.000
264.597	121.279	196.000
264.643	121.284	196.000
269.536	472.016	197.000
269.517	472.045	197.000
268.792	471.930	197.000
268.813	472.144	197.000
267.824	471.465	197.000
266.667	472.166	197.000
266.583	471.874	197.000
266.467	472.093	197.000
417.371	490.555	198.000
417.050	490.658	198.000
416.841	491.119	198.000
416.638	491.950	198.000
416.390	491.430	198.000
416.153	491.407	198.000
473.607	303.860	199.000
474.073	303.482	199.000
474.311	304.244	199.000
474.994	304.337	199.000
475.526	304.349	199.000
475.642	303.881	199.000
475.534	303.761	199.000
475.778	303.863	199.000
478.496	173.268	200.000
479.117	172.897	200.000
480.039	173.065	200.000
480.708	173.009	200.000
480.720	172.992	200.000
481.566	172.626	200.000
482.358	172.552	200.000
482.973	172.461	200.000
483.865	172.505	200.000
460.131	404.099	201.000
460.581	403.893	201.000
461.130	403.851	201.000
461.573	403.330	201.000
462.219	403.449	201.000
462.333	402.529	201.000
463.421	403.108	201.000
463.592	402.432	201.000
235.752	458.172	202.000
235.050	458.863	202.000
234.168	458.783	202.000
233.867	458.886	202.000
233.639	458.976	202.000
233.662	458.627	202.000
233.015	458.524	202.000
233.298	458.394	202.000
232.932	458.647	202.000
233.601	458.839	202.000
378.276	238.814	203.000
377.648	238.835	203.000
377.010	238.931	203.000
376.286	238.980	203.000
376.893	238.808	203.000
490.349	247.341	204.000
490.883	247.804	204.000
491.552	246.774	204.000
491.881	246.865	204.000
492.705	247.162	204.000
493.408	247.339	204.000
372.827	314.345	205.000
372.703	314.149	205.000
373.269	313.640	205.000
373.371	313.444	205.000
373.671	312.466	205.000
373.940	311.891	205.000
374.074	311.514	205.000
373.573	311.212	205.000
480.257	466.531	206.000
479.905	465.977	206.000
479.486	465.123	206.000
479.282	464.610	206.000
479.751	464.146	206.000
479.921	464.207	206.000
306.844	426.014	207.000
306.926	426.342	207.000
306.964	425.701	207.000
307.785	424.931	207.000
307.785	425.022	207.000
430.192	40.897	208.000
431.240	41.310	208.000
431.937	40.817	208.000
432.089	41.286	208.000
432.540	40.459	208.000
431.634	41.164	208.000
462.488	352.279	209.000
461.683	352.999	209.000
460.992	353.045	209.000
460.483	353.593	209.000
460.015	353.810	209.000
428.398	335.187	210.000
428.027	334.721	210.000
428.198	334.774	210.000
427.689	334.735	210.000
427.836	334.074	210.000
415.043	437.612	211.000
415.115	437.226	211.000
415.396	437.256	211.000
415.364	436.973	211.000
414.969	437.235	211.000
280.553	22.617	212.000
280.516	22.778	212.000
280.189	22.552	212.000
280.545	22.484	212.000
279.974	22.502	212.000
280.125	22.384	212.000
367.370	30.266	213.000
366.518	30.143	213.000
366.106	30.351	213.000
365.571	30.129	213.000
364.865	29.863	213.000
333.227	73.852	214.000
332.816	74.037	214.000
332.178	74.473	214.000
331.725	75.265	214.000
331.194	75.091	214.000
331.152	75.657	214.000
330.293	75.962	214.000
329.981	76.024	214.000
329.429	76.551	214.000
111.596	285.168	215.000
112.033	285.097	215.000
112.525	285.254	215.000
112.573	285.201	215.000
112.548	285.061	215.000
314.648	98.737	216.000
315.034	98.964	216.000
314.515	98.729	216.000
314.821	98.439	216.000
314.423	98.516	216.000
315.373	97.349	216.000
354.962	300.750	217.000
354.539	300.901	217.000
353.952	300.929	217.000
352.947	301.376	217.000
352.493	301.901	217.000
352.345	301.107	217.000
352.103	301.248	217.000
417.721	347.730	218.000
417.824	347.799	218.000
417.656	347.918	218.000
416.934	347.687	218.000
416.302	348.622	218.000
294.725	114.330	219.000
294.804	114.265	219.000
294.998	114.189	219.000
295.969	114.195	219.000
296.228	114.772	219.000
296.144	114.786	219.000
296.440	114.814	219.000
297.005	114.540	219.000
297.024	114.184	219.000
297.596	113.929	219.000
441.440	190.709	220.000
442.447	191.503	220.000
443.121	191.402	220.000
444.144	191.020	220.000
444.149	190.608	220.000
413.714	359.961	221.000
413.758	359.901	221.000
414.199	359.708	221.000
414.788	359.771	221.000
414.871	359.544	221.000
452.825	359.953	222.000
453.590	359.998	222.000
454.078	359.844	222.000
454.883	359.841	222.000
455.621	359.527	222.000
455.914	359.634	222.000
174.095	363.845	223.000
174.226	363.919	223.000
173.301	363.999	223.000
173.173	363.964	223.000
173.330	364.872	223.000
110.601	84.355	224.000
110.365	84.203	224.000
110.304	83.771	224.000
109.702	84.348	224.000
109.441	84.283	224.000
500.398	275.814	225.000
499.591	275.614	225.000
498.779	275.867	225.000
498.322	275.458	225.000
498.020	276.288	225.000
497.132	277.230	225.000
280.346	497.701	226.000
280.288	497.679	226.000
281.002	497.581	226.000
281.228	498.106	226.000
282.190	497.783	226.000
356.274	269.745	227.000
355.854	269.821	227.000
355.421	270.577	227.000
355.577	270.180	227.000
354.990	270.337	227.000
73.206	351.135	228.000
73.974	350.843	228.000
74.651	350.886	228.000
75.238	352.096	228.000
76.243	352.286	228.000
76.902	352.243	228.000
203.484	497.726	229.000
203.091	496.756	229.000
202.350	497.105	229.000
201.533	497.579	229.000
201.112	497.098	229.000
385.225	59.616	230.000
385.693	59.507	230.000
386.368	60.243	230.000
387.262	60.280	230.000
387.966	59.163	230.000
388.602	59.061	230.000
469.612	418.248	231.000
469.745	418.618	231.000
470.841	418.717	231.000
471.204	418.714	231.000
472.082	418.774	231.000
473.056	418.511	231.000
473.730	418.547	231.000
474.143	417.619	231.000
475.089	418.493	231.000
500.057	493.144	232.000
501.400	493.278	232.000
501.476	493.224	232.000
502.158	493.090	232.000
502.352	492.927	232.000
152.105	35.977	233.000
151.434	36.552	233.000
150.879	36.467	233.000
149.755	35.993	233.000
148.855	35.824	233.000
497.468	80.859	234.000
497.351	81.083	234.000
497.343	80.778	234.000
497.937	80.551	234.000
498.530	80.451	234.000
499.319	80.055	234.000
499.685	80.151	234.000
373.995	81.804	235.000
373.671	82.148	235.000
373.253	82.572	235.000
372.719	82.886	235.000
372.154	83.040	235.000
371.653	83.148	235.000
371.671	82.971	235.000
370.574	83.393	235.000
238.584	398.783	236.000
239.326	399.608	236.000
239.703	399.731	236.000
240.196	399.741	236.000
241.053	400.036	236.000
410.831	501.699	237.000
410.688	500.945	237.000
410.161	500.635	237.000
409.876	499.581	237.000
409.759	499.710	237.000
409.243	499.465	237.000
408.521	499.587	237.000
499.191	179.924	238.000
498.692	180.260	238.000
497.976	180.617	238.000
497.871	180.798	238.000
497.512	180.961	238.000
496.861	180.884	238.000
377.031	279.839	239.000
376.157	279.685	239.000
375.846	279.385	239.000
375.388	279.032	239.000
375.015	279.300	239.000
145.161	452.587	240.000
145.541	452.391	240.000
146.428	452.224	240.000
147.300	452.461	240.000
147.485	451.275	240.000
458.694	211.753	241.000
457.656	211.242	241.000
457.361	211.291	241.000
456.965	211.348	241.000
456.414	211.163	241.000
430.861	327.675	242.000
431.316	327.669	242.000
431.449	327.561	242.000
432.438	327.854	242.000
431.322	327.382	242.000
426.084	345.455	243.000
426.870	345.236	243.000
427.452	345.793	243.000
428.395	345.637	243.000
428.364	345.958	243.000
428.862	345.546	243.000
415.221	359.156	244.000
414.705	359.881	244.000
416.144	359.102	244.000
416.294	360.145	244.000
417.062	359.624	244.000
416.980	359.698	244.000
417.466	360.118	244.000
417.879	359.316	244.000
151.679	419.515	245.000
151.503	420.499	245.000
151.080	420.575	245.000
150.839	420.746	245.000
150.363	420.857	245.000
149.904	421.861	245.000
387.135	245.670	246.000
387.598	245.526	246.000
388.373	245.921	246.000
389.049	246.159	246.000
389.658	246.251	246.000
390.375	246.640	246.000
390.697	247.080	246.000
446.852	486.562	247.000
448.164	486.625	247.000
448.372	486.885	247.000
448.404	486.331	247.000
448.268	486.377	247.000
157.471	97.902	248.000
156.655	97.831	248.000
156.490	97.401	248.000
155.940	97.236	248.000
155.588	96.749	248.000
155.041	96.466	248.000
154.930	96.146	248.000
154.630	95.960	248.000
486.427	140.940	249.000
485.753	140.943	249.000
485.606	140.322	249.000
485.802	140.399	249.000
485.453	139.870	249.000
81.230	241.807	250.000
80.887	242.659	250.000
81.093	242.719	250.000
81.491	243.079	250.000
81.654	243.530	250.000
334.827	349.525	251.000
334.099	350.097	251.000
333.694	349.905	251.000
333.263	350.255	251.000
332.927	350.581	251.000
332.571	350.765	251.000
200.406	496.544	252.000
199.331	496.044	252.000
198.859	495.619	252.000
198.935	495.444	252.000
199.928	495.631	252.000
361.129	95.922	253.000
361.623	95.529	253.000
362.293	95.544	253.000
363.068	95.597	253.000
363.700	96.060	253.000
373.595	459.107	254.000
373.811	458.893	254.000
374.394	458.840	254.000
374.909	459.153	254.000
375.698	458.879	254.000
227.214	395.426	255.000
228.111	395.068	255.000
228.106	394.887	255.000
228.431	394.684	255.000
229.089	394.989	255.000
228.881	394.895	255.000
229.265	394.648	255.000
229.628	394.888	255.000
230.476	395.106	255.000
376.451	64.866	256.000
376.888	64.682	256.000
377.480	64.241	256.000
378.317	64.435	256.000
378.858	64.235	256.000
379.658	64.539	256.000
373.813	278.092	257.000
373.307	277.217	257.000
372.697	277.367	257.000
372.520	276.954	257.000
371.846	277.113	257.000
371.512	276.643	257.000
487.418	419.715	258.000
487.113	420.234	258.000
486.535	420.187	258.000
486.493	420.620	258.000
485.737	421.276	258.000
485.604	421.989	258.000
484.756	422.231	258.000
484.520	422.868	258.000
483.761	423.749	258.000
483.415	423.540	258.000
499.759	75.368	259.000
498.687	75.258	259.000
498.246	75.536	259.000
498.135	75.722	259.000
497.697	75.892	259.000
43.159	154.184	260.000
42.843	153.431	260.000
42.778	153.436	260.000
42.979	153.591	260.000
42.898	153.962	260.000
172.725	364.099	261.000
173.740	363.848	261.000
174.022	363.211	261.000
174.089	363.230	261.000
173.939	363.618	261.000
173.153	363.556	261.000
173.342	363.847	261.000
172.239	364.118	261.000
171.684	364.643	261.000
171.709	364.823	261.000
204.188	495.120	262.000
203.820	494.727	262.000
203.314	494.366	262.000
203.085	494.105	262.000
202.302	493.476	262.000
201.555	494.150	262.000
157.957	56.699	263.000
157.220	57.383	263.000
156.431	57.387	263.000
155.617	57.417	263.000
155.216	57.801	263.000
336.958	262.883	264.000
336.532	263.350	264.000
335.607	263.606	264.000
335.357	263.293	264.000
335.202	262.981	264.000
482.762	7.483	265.000
482.424	7.747	265.000
482.767	8.015	265.000
483.141	8.487	265.000
483.495	9.199	265.000
469.189	348.198	266.000
469.807	348.686	266.000
470.262	348.370	266.000
470.787	348.421	266.000
471.422	348.624	266.000
472.089	348.614	266.000
496.399	360.590	267.000
496.630	360.930	267.000
497.045	360.694	267.000
496.419	360.571	267.000
495.962	360.478	267.000
250.314	322.525	268.000
250.446	323.379	268.000
250.866	323.467	268.000
251.153	323.345	268.000
251.557	323.689	268.000
252.228	324.328	268.000
252.508	325.009	268.000
60.173	347.705	269.000
59.915	347.510	269.000
59.464	346.902	269.000
58.997	346.486	269.000
59.091	346.538	269.000
373.190	79.327	270.000
372.879	79.546	270.000
372.722	79.433	270.000
372.097	79.681	270.000
371.309	79.906	270.000
370.764	79.514	270.000
370.137	80.440	270.000
226.455	393.128	271.000
227.292	393.085	271.000
227.394	393.039	271.000
227.409	392.622	271.000
228.009	392.918	271.000
227.838	392.449	271.000
227.365	432.923	272.000
227.594	433.370	272.000
227.969	433.706	272.000
228.790	433.738	272.000
228.554	433.378	272.000
352.799	54.768	273.000
352.131	54.801	273.000
351.416	55.492	273.000
351.062	55.768	273.000
350.678	55.885	273.000
350.318	56.107	273.000
349.696	56.176	273.000
349.325	56.503	273.000
454.559	362.137	274.000
454.731	361.850	274.000
455.024	362.289	274.000
455.870	362.134	274.000
456.486	361.634	274.000
192.265	469.561	275.000
191.456	469.918	275.000
191.479	469.717	275.000
191.208	469.921	275.000
191.286	469.693	275.000
190.535	470.113	275.000
279.040	479.256	276.000
278.293	479.493	276.000
277.807	479.608	276.000
277.139	479.363	276.000
276.825	478.953	276.000
276.929	479.174	276.000
276.901	479.333	276.000
276.737	478.926	276.000
276.277	479.020	276.000
275.372	477.739	276.000
320.946	458.634	277.000
320.178	458.286	277.000
319.987	457.640	277.000
319.681	457.070	277.000
318.800	455.745	277.000
319.545	455.466	277.000
319.150	455.444	277.000
319.410	455.335	277.000
350.627	461.409	278.000
349.844	461.979	278.000
349.304	461.908	278.000
348.714	461.753	278.000
347.825	461.170	278.000
377.182	497.043	279.000
376.430	497.084	279.000
375.369	497.157	279.000
374.670	497.049	279.000
373.637	497.310	279.000
372.753	497.592	279.000
371.977	497.246	279.000
370.958	497.375	279.000
208.726	304.037	280.000
208.122	303.875	280.000
208.077	303.961	280.000
208.080	303.780	280.000
207.714	303.294	280.000
207.657	302.735	280.000
207.476	302.152	280.000
383.710	145.474	281.000
383.610	145.599	281.000
383.283	146.272	281.000
383.023	146.505	281.000
382.754	146.330	281.000
347.358	330.017	282.000
347.569	329.629	282.000
348.047	329.432	282.000
348.184	328.879	282.000
349.092	328.517	282.000
349.063	328.237	282.000
284.323	369.402	283.000
284.660	369.962	283.000
284.613	369.485	283.000
285.216	368.900	283.000
285.584	368.729	283.000
222.347	421.648	284.000
222.658	421.054	284.000
222.918	420.787	284.000
222.858	420.422	284.000
223.419	419.738	284.000
223.617	419.808	284.000
223.701	419.509	284.000
481.120	225.373	285.000
480.572	224.804	285.000
479.733	225.403	285.000
479.015	224.953	285.000
478.094	224.976	285.000
498.733	341.250	286.000
498.500	341.092	286.000
498.273	340.843	286.000
497.807	340.253	286.000
497.474	340.550	286.000
496.637	340.506	286.000
331.561	249.836	287.000
331.449	249.420	287.000
331.103	249.152	287.000
330.959	249.102	287.000
331.230	248.926	287.000
330.707	248.925	287.000
383.326	274.446	288.000
383.473	274.027	288.000
383.661	273.965	288.000
384.549	273.951	288.000
385.172	273.503	288.000
385.689	273.216	288.000
386.377	273.077	288.000
386.312	272.492	288.000
223.215	439.922	289.000
221.978	440.209	289.000
222.082	440.454	289.000
221.465	440.614	289.000
221.141	440.748	289.000
220.601	440.925	289.000
368.326	244.559	290.000
368.863	244.501	290.000
369.348	244.399	290.000
370.064	244.349	290.000
370.932	244.207	290.000
371.622	244.224	290.000
444.021	361.452	291.000
444.373	361.259	291.000
444.915	361.221	291.000
445.617	361.261	291.000
445.747	360.663	291.000
444.078	353.919	292.000
443.447	354.342	292.000
442.807	354.480	292.000
442.033	354.602	292.000
442.748	353.913	292.000
442.464	353.820	292.000
469.519	347.792	293.000
469.827	348.010	293.000
470.069	348.013	293.000
470.372	348.781	293.000
470.842	348.677	293.000
471.129	349.038	293.000
315.520	460.873	294.000
316.160	460.953	294.000
316.546	461.099	294.000
316.999	461.196	294.000
317.593	461.659	294.000
444.722	200.157	295.000
444.465	199.942	295.000
443.691	199.986	295.000
442.832	199.803	295.000
441.947	200.310	295.000
441.659	200.144	295.000
440.508	200.098	295.000
355.632	301.076	296.000
355.558	301.949	296.000
354.919	302.013	296.000
354.540	302.522	296.000
353.869	301.962	296.000
354.053	301.953	296.000
342.915	305.462	297.000
343.019	305.616	297.000
343.497	305.271	297.000
343.819	304.970	297.000
344.146	305.301	297.000
344.860	305.230	297.000
345.122	305.773	297.000
462.228	18.526	298.000
462.049	18.190	298.000
461.533	17.813	298.000
461.211	17.842	298.000
461.022	17.627	298.000
460.636	17.185	298.000
135.088	80.071	299.000
136.075	80.097	299.000
136.314	79.832	299.000
137.225	80.248	299.000
137.775	80.058	299.000
137.683	79.879	299.000
457.868	213.926	300.000
457.730	213.101	300.000
456.994	212.841	300.000
456.310	212.964	300.000
455.348	212.799	300.000
478.161	274.747	301.000
477.604	275.067	301.000
477.246	274.897	301.000
476.855	274.733	301.000
476.011	274.601	301.000
359.472	291.024	302.000
360.063	291.252	302.000
360.535	290.915	302.000
361.379	290.823	302.000
362.020	290.999	302.000
362.648	290.485	302.000
363.089	290.361	302.000
434.388	472.896	303.000
433.593	472.876	303.000
433.419	473.173	303.000
432.750	473.604	303.000
431.787	474.176	303.000
431.741	473.438	303.000
431.433	474.312	303.000
394.766	465.792	304.000
394.817	465.631	304.000
395.181	465.838	304.000
395.442	465.326	304.000
395.827	465.762	304.000
396.281	465.743	304.000
396.735	465.494	304.000
397.491	465.511	304.000
397.322	465.504	304.000
397.934	465.283	304.000
404.775	298.628	305.000
404.408	299.023	305.000
403.843	298.999	305.000
403.455	298.384	305.000
402.506	298.137	305.000
193.574	481.545	306.000
193.944	481.485	306.000
194.522	482.023	306.000
194.017	481.280	306.000
194.798	481.594	306.000
230.895	376.920	307.000
230.164	376.708	307.000
229.686	376.954	307.000
229.203	377.840	307.000
228.469	377.673	307.000
227.949	377.643	307.000
178.649	343.694	308.000
177.883	343.711	308.000
176.768	343.881	308.000
176.414	344.238	308.000
176.148	344.473	308.000
175.568	344.989	308.000
175.182	345.271	308.000
174.855	345.654	308.000
248.817	415.517	309.000
249.377	415.447	309.000
250.198	416.027	309.000
250.570	416.155	309.000
251.114	415.932	309.000
251.485	416.665	309.000
490.807	332.324	310.000
491.346	332.780	310.000
491.657	332.694	310.000
491.720	332.231	310.000
491.504	331.727	310.000
163.705	353.994	311.000
163.988	354.585	311.000
163.947	354.641	311.000
164.159	354.386	311.000
164.887	354.148	311.000
145.822	117.296	312.000
145.977	117.752	312.000
146.683	117.777	312.000
147.368	118.158	312.000
147.506	118.244	312.000
148.192	118.481	312.000
148.850	118.474	312.000
414.367	364.867	313.000
414.587	365.040	313.000
415.199	364.851	313.000
415.391	364.637	313.000
415.671	364.921	313.000
416.038	365.222	313.000
486.325	382.447	314.000
486.133	382.493	314.000
485.903	381.969	314.000
485.324	381.928	314.000
485.215	381.554	314.000
484.172	381.138	314.000
149.868	423.251	315.000
150.689	423.337	315.000
[truncated: 526 more rows]
