# Supplementary material for: The transpeptidase PBP2 governs initial localization and activity of the major cell-wall synthesis machinery in E. coli
Source: eLife. 2020 Feb 20;9:e50629. doi: 10.7554/eLife.50629 (PMC7089770; doi:10.7554/eLife.50629)
Supplement: Source data 1. [file elife-50629-data1.zip › data/slow/GFP/gfpPBP2_mutant_5uMiptg_slow_3.txt]

X Y ID
470.531	255.084	1.000
470.547	254.966	1.000
469.569	254.807	1.000
469.158	254.382	1.000
468.647	254.819	1.000
477.154	428.130	2.000
477.231	428.244	2.000
477.724	428.037	2.000
478.217	427.778	2.000
478.449	427.475	2.000
478.915	427.341	2.000
479.306	426.838	2.000
479.125	426.739	2.000
472.281	192.439	3.000
472.357	192.735	3.000
472.641	191.999	3.000
473.183	191.847	3.000
473.264	191.607	3.000
473.355	191.390	3.000
473.436	191.541	3.000
473.904	191.303	3.000
474.464	191.243	3.000
110.245	366.646	4.000
109.639	366.344	4.000
109.636	365.791	4.000
108.719	365.824	4.000
108.455	364.965	4.000
246.998	50.920	5.000
247.248	51.407	5.000
247.296	51.355	5.000
247.901	51.904	5.000
248.204	52.238	5.000
248.834	52.904	5.000
249.395	52.727	5.000
329.990	83.607	6.000
329.474	83.341	6.000
329.009	83.173	6.000
328.554	83.445	6.000
328.075	83.290	6.000
327.571	83.145	6.000
436.512	156.335	7.000
435.981	156.046	7.000
435.627	155.932	7.000
435.745	155.314	7.000
435.306	154.872	7.000
272.031	177.530	8.000
272.159	177.190	8.000
272.546	176.933	8.000
273.005	176.877	8.000
273.622	176.652	8.000
272.517	175.956	8.000
270.475	174.577	8.000
462.622	206.020	9.000
462.345	206.423	9.000
462.385	205.860	9.000
462.724	205.798	9.000
462.685	206.724	9.000
462.437	206.749	9.000
461.813	205.881	9.000
461.574	205.243	9.000
479.076	319.745	10.000
478.180	319.509	10.000
477.797	319.597	10.000
477.219	319.815	10.000
476.265	319.582	10.000
353.411	481.127	11.000
353.231	480.621	11.000
353.291	480.165	11.000
353.122	479.873	11.000
353.120	479.919	11.000
427.925	341.379	12.000
427.168	341.401	12.000
426.981	341.587	12.000
426.439	340.955	12.000
425.771	341.053	12.000
425.654	341.097	12.000
425.068	341.199	12.000
424.730	341.399	12.000
379.786	397.813	13.000
379.542	397.413	13.000
379.093	398.008	13.000
379.291	398.437	13.000
379.189	398.503	13.000
378.922	398.561	13.000
378.604	397.898	13.000
392.037	482.905	14.000
391.976	483.543	14.000
391.737	483.859	14.000
391.586	484.321	14.000
391.675	484.627	14.000
391.489	484.529	14.000
77.463	389.349	15.000
78.070	389.061	15.000
77.526	389.708	15.000
76.799	389.222	15.000
76.319	388.674	15.000
338.082	130.036	16.000
337.639	130.076	16.000
336.752	130.127	16.000
336.259	130.202	16.000
335.438	130.440	16.000
334.570	130.672	16.000
292.319	366.520	17.000
291.883	366.633	17.000
291.641	366.602	17.000
291.335	366.082	17.000
290.918	366.474	17.000
475.594	424.089	18.000
476.401	423.281	18.000
476.295	424.271	18.000
476.530	423.945	18.000
476.801	423.734	18.000
477.242	423.847	18.000
237.409	267.981	19.000
237.998	268.316	19.000
238.713	268.535	19.000
239.400	268.563	19.000
240.051	268.894	19.000
240.586	269.058	19.000
240.873	269.455	19.000
463.159	280.668	20.000
463.339	281.140	20.000
463.761	281.269	20.000
463.955	280.823	20.000
463.918	281.143	20.000
354.276	332.174	21.000
354.894	332.512	21.000
355.788	332.699	21.000
356.376	332.358	21.000
356.872	332.446	21.000
357.325	332.366	21.000
357.974	332.863	21.000
159.282	332.539	22.000
158.888	333.032	22.000
158.312	332.624	22.000
157.583	333.269	22.000
157.295	333.756	22.000
156.603	333.279	22.000
156.267	333.741	22.000
303.271	121.618	23.000
303.311	121.755	23.000
304.547	121.860	23.000
304.489	122.598	23.000
305.069	122.675	23.000
402.820	293.837	24.000
402.414	293.779	24.000
401.772	294.403	24.000
401.359	294.266	24.000
401.653	294.530	24.000
401.402	294.973	24.000
400.473	295.259	24.000
423.607	384.542	25.000
423.770	384.397	25.000
423.368	384.512	25.000
423.094	384.210	25.000
422.476	384.264	25.000
422.763	384.092	25.000
423.022	383.918	25.000
423.068	384.208	25.000
422.714	384.231	25.000
308.355	429.549	26.000
307.714	429.579	26.000
307.284	429.275	26.000
307.017	429.141	26.000
306.518	429.466	26.000
458.066	345.388	27.000
459.103	345.789	27.000
459.383	346.180	27.000
459.546	346.529	27.000
459.974	346.659	27.000
460.241	346.864	27.000
461.246	346.843	27.000
461.522	347.035	27.000
341.429	98.403	28.000
341.468	98.323	28.000
341.349	98.168	28.000
340.946	98.444	28.000
340.646	98.182	28.000
341.287	98.526	28.000
341.515	97.934	28.000
341.532	98.022	28.000
341.296	98.145	28.000
456.548	251.871	29.000
456.048	252.111	29.000
455.721	252.256	29.000
455.177	252.571	29.000
454.745	252.293	29.000
454.293	252.217	29.000
454.552	252.581	29.000
471.543	253.823	30.000
471.089	253.969	30.000
470.737	254.084	30.000
470.394	254.442	30.000
469.843	254.118	30.000
469.027	254.351	30.000
372.593	292.538	31.000
372.065	292.338	31.000
371.738	292.198	31.000
370.965	291.991	31.000
370.162	291.539	31.000
369.550	291.245	31.000
348.859	382.970	32.000
348.440	383.333	32.000
347.984	383.451	32.000
347.496	383.597	32.000
347.484	384.501	32.000
499.396	443.729	33.000
499.786	443.559	33.000
500.002	444.001	33.000
500.458	444.199	33.000
501.014	444.635	33.000
382.902	320.977	34.000
383.049	320.334	34.000
384.023	320.926	34.000
384.180	320.126	34.000
384.891	319.960	34.000
383.978	320.609	34.000
384.458	320.672	34.000
385.129	320.507	34.000
385.474	320.521	34.000
385.134	320.636	34.000
384.269	320.604	34.000
348.121	337.142	35.000
347.272	336.806	35.000
347.155	336.861	35.000
346.645	337.070	35.000
346.137	337.154	35.000
147.859	374.255	36.000
147.103	374.106	36.000
146.586	374.256	36.000
145.755	374.549	36.000
145.411	374.561	36.000
144.628	374.522	36.000
143.763	374.790	36.000
143.160	375.356	36.000
142.621	375.135	36.000
307.316	424.556	37.000
306.953	424.547	37.000
306.623	424.577	37.000
306.229	424.279	37.000
305.841	424.851	37.000
305.877	424.642	37.000
305.815	425.487	37.000
305.178	425.253	37.000
63.970	89.343	38.000
64.354	89.246	38.000
65.344	88.841	38.000
65.376	88.856	38.000
65.629	89.014	38.000
64.510	89.260	38.000
402.764	147.653	39.000
402.422	147.821	39.000
401.936	147.998	39.000
401.813	148.021	39.000
401.903	148.146	39.000
401.996	148.278	39.000
401.904	147.954	39.000
401.891	147.999	39.000
401.312	148.095	39.000
401.062	148.362	39.000
429.716	332.625	40.000
429.743	332.592	40.000
428.977	332.377	40.000
428.673	332.291	40.000
428.039	331.780	40.000
427.474	332.067	40.000
427.174	331.918	40.000
285.883	192.628	41.000
286.729	192.491	41.000
287.151	192.733	41.000
287.693	192.623	41.000
288.230	192.481	41.000
288.801	192.698	41.000
289.125	192.491	41.000
289.390	192.796	41.000
289.198	192.150	41.000
162.153	267.017	42.000
161.917	266.735	42.000
162.100	266.764	42.000
162.176	266.606	42.000
162.244	266.356	42.000
162.071	266.278	42.000
467.934	362.131	43.000
468.620	362.152	43.000
468.761	362.570	43.000
469.342	362.539	43.000
470.148	362.714	43.000
308.044	242.872	44.000
307.364	242.477	44.000
306.783	242.372	44.000
306.639	243.085	44.000
306.431	243.180	44.000
306.448	243.211	44.000
305.880	243.604	44.000
305.926	243.641	44.000
77.405	339.218	45.000
76.218	338.524	45.000
75.974	338.267	45.000
75.692	338.154	45.000
75.453	338.099	45.000
455.555	453.496	46.000
455.899	453.010	46.000
455.591	452.735	46.000
455.331	452.380	46.000
455.519	451.897	46.000
455.638	451.672	46.000
454.839	451.251	46.000
454.774	450.611	46.000
454.998	450.415	46.000
241.968	99.497	47.000
241.702	99.323	47.000
241.704	99.086	47.000
241.126	98.560	47.000
240.711	97.537	47.000
240.908	97.145	47.000
343.565	270.768	48.000
343.790	271.283	48.000
344.345	271.826	48.000
344.993	271.831	48.000
345.093	271.957	48.000
353.564	329.410	49.000
354.512	329.125	49.000
354.509	329.228	49.000
355.195	328.866	49.000
355.816	328.774	49.000
242.396	186.783	50.000
243.006	187.142	50.000
243.000	186.819	50.000
243.527	186.477	50.000
244.090	186.042	50.000
188.881	64.372	51.000
189.239	64.918	51.000
189.632	64.880	51.000
189.934	64.849	51.000
190.536	64.918	51.000
191.160	65.017	51.000
191.781	65.275	51.000
419.927	148.607	52.000
420.952	148.708	52.000
421.393	148.737	52.000
422.150	148.745	52.000
421.163	147.075	52.000
162.472	266.240	53.000
162.319	266.634	53.000
162.343	266.518	53.000
162.214	266.743	53.000
162.233	266.327	53.000
162.376	266.257	53.000
476.936	322.507	54.000
477.224	322.254	54.000
478.031	322.908	54.000
478.402	322.788	54.000
478.553	323.148	54.000
41.596	88.466	55.000
41.382	88.393	55.000
41.302	88.048	55.000
40.903	87.713	55.000
40.687	87.560	55.000
163.686	289.941	56.000
164.183	290.361	56.000
164.580	290.470	56.000
164.793	291.262	56.000
165.297	291.466	56.000
462.361	280.844	57.000
462.295	280.911	57.000
463.295	280.274	57.000
463.393	281.081	57.000
463.197	280.876	57.000
464.440	281.100	57.000
264.326	453.720	58.000
264.138	453.508	58.000
263.434	453.592	58.000
263.109	453.491	58.000
262.669	453.376	58.000
261.385	453.688	58.000
234.384	256.938	59.000
233.535	257.058	59.000
233.230	256.576	59.000
232.634	256.699	59.000
232.161	256.159	59.000
260.235	94.595	60.000
260.548	94.888	60.000
260.405	96.371	60.000
260.833	96.893	60.000
260.542	96.438	60.000
384.524	208.896	61.000
383.740	209.166	61.000
383.307	209.303	61.000
382.767	209.545	61.000
382.741	209.669	61.000
162.365	266.410	62.000
162.152	266.528	62.000
162.082	266.819	62.000
161.777	267.523	62.000
162.519	267.667	62.000
162.935	267.879	62.000
231.744	255.433	63.000
231.965	255.543	63.000
231.705	255.585	63.000
231.972	255.785	63.000
230.935	256.012	63.000
132.714	282.653	64.000
132.214	282.694	64.000
131.527	282.072	64.000
130.970	282.042	64.000
130.956	281.090	64.000
130.811	280.970	64.000
130.418	280.330	64.000
267.185	123.293	65.000
267.225	122.662	65.000
267.732	122.568	65.000
267.441	122.812	65.000
267.794	122.301	65.000
268.012	122.183	65.000
268.267	122.418	65.000
268.036	122.606	65.000
268.220	122.589	65.000
278.474	247.319	66.000
279.073	247.096	66.000
278.933	246.994	66.000
279.587	246.591	66.000
279.983	246.530	66.000
47.660	435.357	67.000
48.253	435.146	67.000
48.518	436.167	67.000
48.865	436.058	67.000
48.944	436.717	67.000
247.773	48.968	68.000
248.024	48.937	68.000
247.603	49.234	68.000
248.067	48.838	68.000
247.948	49.116	68.000
247.865	48.924	68.000
248.028	48.898	68.000
248.094	49.062	68.000
470.963	253.630	69.000
470.303	253.718	69.000
469.942	253.680	69.000
470.086	254.212	69.000
469.521	254.136	69.000
259.949	459.430	70.000
260.323	459.380	70.000
261.105	459.190	70.000
261.756	459.106	70.000
262.804	459.189	70.000
247.576	48.907	71.000
247.738	49.217	71.000
247.753	49.012	71.000
247.980	49.243	71.000
248.184	49.442	71.000
248.415	49.360	71.000
472.370	229.271	72.000
472.908	229.397	72.000
473.053	228.686	72.000
473.408	228.578	72.000
473.779	228.196	72.000
473.829	228.428	72.000
200.605	271.468	73.000
200.687	271.332	73.000
200.474	271.393	73.000
200.547	271.496	73.000
200.675	271.434	73.000
200.345	271.556	73.000
200.111	272.040	73.000
127.312	287.755	74.000
126.477	287.465	74.000
125.691	287.253	74.000
125.300	287.307	74.000
124.554	287.287	74.000
221.076	443.800	75.000
221.104	444.005	75.000
221.713	444.024	75.000
222.286	444.409	75.000
222.807	444.666	75.000
223.339	445.003	75.000
223.718	444.968	75.000
282.692	476.511	76.000
282.156	476.832	76.000
282.031	477.053	76.000
280.969	476.946	76.000
280.652	477.073	76.000
279.710	477.075	76.000
279.276	477.044	76.000
222.779	418.599	77.000
223.074	418.440	77.000
223.676	418.312	77.000
223.848	418.279	77.000
224.507	418.523	77.000
224.978	418.089	77.000
225.748	418.233	77.000
469.057	218.858	78.000
468.616	218.963	78.000
468.050	218.965	78.000
467.723	218.959	78.000
467.216	218.768	78.000
467.219	218.842	78.000
338.926	247.813	79.000
338.347	247.277	79.000
337.854	247.445	79.000
337.893	247.658	79.000
337.663	247.068	79.000
336.861	246.948	79.000
336.908	246.606	79.000
301.799	447.248	80.000
302.251	446.525	80.000
302.556	446.979	80.000
303.124	447.058	80.000
302.980	446.752	80.000
303.553	446.744	80.000
303.365	446.222	80.000
303.444	446.948	80.000
189.344	501.650	81.000
189.349	501.667	81.000
189.654	501.901	81.000
189.663	500.558	81.000
189.572	501.532	81.000
189.698	500.899	81.000
190.186	501.035	81.000
190.666	500.996	81.000
190.055	500.378	81.000
190.563	501.424	81.000
258.604	99.691	82.000
258.586	99.440	82.000
258.374	99.612	82.000
258.178	99.343	82.000
258.396	99.257	82.000
257.877	98.906	82.000
257.851	98.339	82.000
257.550	98.254	82.000
257.468	98.154	82.000
257.273	98.022	82.000
257.103	98.094	82.000
316.892	126.661	83.000
317.421	126.801	83.000
318.102	126.757	83.000
318.137	127.307	83.000
318.765	127.187	83.000
414.520	147.340	84.000
414.070	147.317	84.000
413.763	146.794	84.000
413.125	146.738	84.000
412.844	146.451	84.000
412.110	146.301	84.000
411.677	146.390	84.000
411.386	146.737	84.000
478.621	154.811	85.000
478.683	154.897	85.000
479.184	155.171	85.000
479.245	154.745	85.000
479.521	154.538	85.000
479.842	154.626	85.000
479.726	154.639	85.000
230.657	93.443	86.000
231.487	93.931	86.000
231.816	94.490	86.000
232.365	94.774	86.000
232.798	94.669	86.000
233.062	95.282	86.000
209.598	476.920	87.000
210.161	476.904	87.000
209.603	476.959	87.000
210.161	476.958	87.000
209.591	476.800	87.000
209.880	477.199	87.000
501.009	163.196	88.000
500.743	163.566	88.000
500.263	163.340	88.000
500.281	163.647	88.000
500.130	164.260	88.000
500.067	164.713	88.000
499.626	164.948	88.000
58.471	235.139	89.000
58.579	235.295	89.000
59.379	235.735	89.000
59.850	235.386	89.000
60.489	235.596	89.000
312.666	276.258	90.000
313.069	276.248	90.000
313.082	276.087	90.000
312.946	275.620	90.000
312.682	275.379	90.000
312.563	275.414	90.000
467.384	447.194	91.000
467.174	447.404	91.000
467.154	446.636	91.000
466.718	446.788	91.000
466.053	446.468	91.000
376.603	475.938	92.000
376.802	475.919	92.000
377.112	476.035	92.000
377.075	476.392	92.000
377.827	476.593	92.000
376.999	476.368	92.000
161.979	500.853	93.000
161.476	501.279	93.000
161.075	501.143	93.000
160.639	500.959	93.000
160.101	501.544	93.000
475.922	131.071	94.000
475.775	131.030	94.000
475.230	130.893	94.000
475.230	129.990	94.000
474.696	130.134	94.000
475.210	129.589	94.000
474.459	129.398	94.000
117.772	226.857	95.000
117.013	227.180	95.000
116.422	226.683	95.000
115.995	226.550	95.000
115.472	226.319	95.000
232.192	315.928	96.000
231.923	315.435	96.000
231.489	315.486	96.000
230.646	315.451	96.000
230.023	314.792	96.000
304.681	123.759	97.000
303.780	123.068	97.000
303.173	123.063	97.000
302.326	123.158	97.000
301.520	122.475	97.000
186.737	496.087	98.000
187.344	496.872	98.000
187.519	495.870	98.000
187.785	495.967	98.000
188.334	496.437	98.000
188.073	497.380	98.000
188.047	496.733	98.000
187.987	497.041	98.000
188.605	496.762	98.000
187.819	497.227	98.000
205.855	217.449	99.000
206.640	217.795	99.000
207.212	217.057	99.000
207.805	216.887	99.000
208.022	216.761	99.000
419.402	478.565	100.000
419.646	478.474	100.000
419.137	478.570	100.000
418.778	478.750	100.000
418.507	478.337	100.000
418.292	478.402	100.000
417.984	478.221	100.000
417.373	477.966	100.000
207.027	487.133	101.000
207.284	487.081	101.000
207.808	487.165	101.000
208.490	487.089	101.000
208.974	487.085	101.000
209.526	486.703	101.000
210.468	486.547	101.000
210.871	486.573	101.000
211.187	485.887	101.000
458.768	334.315	102.000
458.879	334.379	102.000
459.223	333.931	102.000
459.280	333.422	102.000
460.245	333.517	102.000
434.715	353.433	103.000
434.876	353.891	103.000
435.575	353.871	103.000
435.770	353.970	103.000
436.263	354.244	103.000
435.926	354.759	103.000
435.940	354.658	103.000
222.928	469.648	104.000
222.320	469.635	104.000
221.696	469.491	104.000
220.998	469.865	104.000
220.836	470.074	104.000
159.287	478.850	105.000
158.736	479.041	105.000
158.371	478.811	105.000
157.901	478.744	105.000
157.132	478.789	105.000
158.763	501.657	106.000
158.448	501.809	106.000
158.533	501.293	106.000
159.231	501.385	106.000
159.789	500.981	106.000
160.457	501.822	106.000
179.844	452.872	107.000
180.427	452.805	107.000
180.104	452.685	107.000
181.078	452.818	107.000
181.516	452.706	107.000
181.628	452.524	107.000
181.929	452.721	107.000
182.224	453.034	107.000
182.451	452.890	107.000
251.075	125.130	108.000
250.827	125.116	108.000
249.910	125.003	108.000
249.196	124.378	108.000
248.875	124.490	108.000
499.295	165.611	109.000
499.698	165.657	109.000
500.053	166.024	109.000
500.024	166.215	109.000
500.100	166.206	109.000
231.354	469.024	110.000
231.409	468.366	110.000
231.824	469.006	110.000
231.740	468.598	110.000
231.615	469.087	110.000
232.000	469.018	110.000
324.537	479.085	111.000
324.170	478.948	111.000
323.746	479.269	111.000
323.214	479.287	111.000
322.766	479.524	111.000
322.716	479.164	111.000
322.831	478.958	111.000
322.446	479.420	111.000
322.989	478.573	111.000
322.632	478.562	111.000
321.651	478.454	111.000
422.513	177.693	112.000
422.498	177.751	112.000
422.118	177.408	112.000
421.859	177.112	112.000
421.642	177.194	112.000
421.526	176.732	112.000
421.275	176.808	112.000
489.457	433.813	113.000
489.057	434.355	113.000
489.503	433.812	113.000
489.324	434.157	113.000
489.972	434.896	113.000
490.094	434.763	113.000
489.854	434.546	113.000
489.599	434.189	113.000
489.774	434.377	113.000
470.839	222.781	114.000
470.163	222.660	114.000
470.214	222.791	114.000
470.352	223.058	114.000
469.799	223.215	114.000
290.456	456.087	115.000
290.960	455.790	115.000
291.889	455.520	115.000
292.606	455.687	115.000
293.286	454.980	115.000
293.600	454.287	115.000
273.339	237.339	116.000
273.070	237.459	116.000
272.251	236.518	116.000
272.256	236.644	116.000
271.947	236.171	116.000
271.620	235.946	116.000
271.764	235.440	116.000
347.717	128.471	117.000
347.727	129.151	117.000
348.146	128.862	117.000
348.477	129.771	117.000
349.232	128.765	117.000
334.384	261.898	118.000
334.589	262.008	118.000
334.940	261.787	118.000
335.853	262.701	118.000
336.317	262.674	118.000
381.489	113.719	119.000
381.020	113.632	119.000
380.447	114.299	119.000
380.070	114.358	119.000
380.017	114.513	119.000
378.369	114.842	119.000
348.598	149.272	120.000
348.877	149.184	120.000
349.257	149.346	120.000
349.670	149.441	120.000
350.467	149.307	120.000
246.073	58.899	121.000
245.840	58.479	121.000
245.447	57.841	121.000
245.236	57.517	121.000
245.191	56.883	121.000
500.712	166.148	122.000
500.927	166.422	122.000
500.730	166.243	122.000
501.029	166.069	122.000
500.953	166.726	122.000
500.794	165.823	122.000
292.645	294.429	123.000
292.876	294.417	123.000
293.520	294.618	123.000
293.953	295.113	123.000
293.887	295.641	123.000
294.538	296.397	123.000
426.173	285.507	124.000
425.626	285.065	124.000
425.540	284.517	124.000
425.007	284.300	124.000
424.236	283.979	124.000
261.263	334.978	125.000
260.694	334.900	125.000
260.697	335.700	125.000
260.334	335.715	125.000
260.618	335.904	125.000
260.822	336.644	125.000
260.858	336.635	125.000
460.607	415.125	126.000
461.469	415.024	126.000
461.959	415.286	126.000
462.382	415.367	126.000
462.908	415.302	126.000
252.025	353.425	127.000
251.228	353.931	127.000
251.121	353.361	127.000
250.768	353.272	127.000
250.230	353.151	127.000
250.060	352.749	127.000
257.113	399.411	128.000
256.848	399.526	128.000
256.469	399.380	128.000
256.167	399.743	128.000
255.584	400.154	128.000
255.032	400.224	128.000
254.850	400.332	128.000
291.166	454.008	129.000
291.062	454.211	129.000
291.148	454.514	129.000
291.504	454.865	129.000
291.476	454.425	129.000
292.344	454.349	129.000
292.644	454.061	129.000
293.006	454.251	129.000
293.602	453.765	129.000
293.877	454.025	129.000
263.826	93.619	130.000
263.920	93.598	130.000
264.325	94.114	130.000
264.325	94.340	130.000
264.550	94.677	130.000
265.191	95.432	130.000
264.862	95.738	130.000
302.638	302.261	131.000
302.792	302.938	131.000
303.572	302.650	131.000
302.779	303.641	131.000
303.547	304.300	131.000
263.676	300.037	132.000
264.410	300.181	132.000
265.013	300.687	132.000
265.636	300.878	132.000
265.907	301.065	132.000
266.466	301.147	132.000
266.968	301.379	132.000
267.665	301.475	132.000
268.374	301.971	132.000
182.456	453.747	133.000
182.424	453.300	133.000
182.610	453.749	133.000
183.011	453.532	133.000
183.306	454.089	133.000
371.349	211.425	134.000
371.451	211.370	134.000
371.870	211.203	134.000
372.634	211.436	134.000
373.279	211.116	134.000
373.785	210.752	134.000
374.320	210.663	134.000
374.899	210.719	134.000
211.314	374.711	135.000
211.271	374.360	135.000
210.299	374.222	135.000
210.312	374.470	135.000
209.822	375.089	135.000
209.479	375.234	135.000
302.438	395.466	136.000
302.850	395.311	136.000
303.453	395.527	136.000
304.215	395.290	136.000
304.739	395.349	136.000
305.103	395.197	136.000
167.135	404.024	137.000
167.073	404.296	137.000
166.504	404.569	137.000
166.095	404.719	137.000
165.977	405.134	137.000
165.280	405.222	137.000
165.370	405.703	137.000
273.199	405.470	138.000
272.590	405.904	138.000
272.152	406.315	138.000
271.243	406.736	138.000
271.404	406.511	138.000
196.857	468.650	139.000
196.200	468.228	139.000
195.349	468.571	139.000
194.926	468.479	139.000
194.688	468.328	139.000
194.709	468.222	139.000
194.347	468.564	139.000
198.485	79.481	140.000
198.054	79.663	140.000
197.387	79.190	140.000
197.365	79.604	140.000
196.937	79.207	140.000
113.260	93.345	141.000
112.448	92.643	141.000
111.736	92.515	141.000
111.294	92.360	141.000
110.796	91.688	141.000
110.603	91.748	141.000
347.474	168.565	142.000
347.089	169.173	142.000
347.307	169.253	142.000
347.455	169.725	142.000
347.048	170.053	142.000
431.904	501.817	143.000
432.197	502.291	143.000
431.679	503.121	143.000
431.506	503.278	143.000
431.269	503.697	143.000
430.873	503.959	143.000
431.226	503.886	143.000
431.299	504.211	143.000
431.242	503.426	143.000
430.422	504.401	143.000
331.764	171.287	144.000
331.588	172.327	144.000
332.530	172.081	144.000
332.901	172.294	144.000
333.341	172.500	144.000
333.805	173.309	144.000
334.172	173.236	144.000
334.330	173.600	144.000
334.278	173.784	144.000
414.768	43.215	145.000
414.228	43.117	145.000
413.749	43.908	145.000
413.175	44.195	145.000
412.980	44.326	145.000
274.590	306.510	146.000
275.171	306.383	146.000
275.439	306.437	146.000
276.110	306.494	146.000
276.861	306.827	146.000
277.387	307.159	146.000
278.067	307.458	146.000
278.720	307.804	146.000
278.825	307.713	146.000
330.833	278.109	147.000
330.700	278.182	147.000
329.945	278.029	147.000
329.740	278.407	147.000
329.649	277.566	147.000
329.190	277.010	147.000
329.019	276.917	147.000
328.681	276.782	147.000
399.955	39.270	148.000
399.627	38.872	148.000
398.929	39.151	148.000
398.509	38.956	148.000
397.992	38.501	148.000
203.890	50.556	149.000
202.819	49.276	149.000
201.893	49.466	149.000
201.274	49.873	149.000
200.633	49.519	149.000
199.612	50.016	149.000
172.687	493.213	150.000
173.194	493.518	150.000
173.951	493.741	150.000
173.392	493.518	150.000
173.610	493.469	150.000
173.324	493.323	150.000
338.445	261.290	151.000
337.997	261.251	151.000
337.633	261.404	151.000
337.387	260.852	151.000
336.794	260.607	151.000
336.466	260.464	151.000
336.024	260.553	151.000
336.052	260.140	151.000
335.674	260.284	151.000
206.709	485.054	152.000
206.344	484.631	152.000
206.968	484.477	152.000
207.343	483.990	152.000
207.336	484.224	152.000
207.782	484.140	152.000
208.508	484.018	152.000
209.189	483.880	152.000
208.008	84.625	153.000
209.420	85.345	153.000
210.036	85.737	153.000
210.616	85.931	153.000
209.215	85.689	153.000
479.342	149.176	154.000
479.060	149.157	154.000
478.469	149.418	154.000
478.142	149.931	154.000
477.714	150.209	154.000
477.730	150.325	154.000
215.278	157.812	155.000
215.163	157.613	155.000
214.328	157.182	155.000
214.215	157.175	155.000
213.720	156.995	155.000
213.145	156.809	155.000
340.484	169.024	156.000
340.809	169.353	156.000
340.936	169.615	156.000
341.372	170.494	156.000
341.951	170.451	156.000
335.668	251.918	157.000
336.211	251.981	157.000
336.612	252.578	157.000
337.119	252.091	157.000
337.702	252.278	157.000
338.061	252.281	157.000
383.088	117.046	158.000
383.293	116.927	158.000
383.327	116.973	158.000
383.424	116.943	158.000
383.514	116.713	158.000
383.228	116.826	158.000
193.234	206.559	159.000
193.119	206.972	159.000
193.656	207.194	159.000
193.927	208.024	159.000
194.902	207.968	159.000
319.765	126.598	160.000
319.499	126.542	160.000
319.267	126.516	160.000
318.981	125.990	160.000
319.111	126.298	160.000
412.012	331.833	161.000
412.722	332.062	161.000
413.399	331.900	161.000
413.926	331.941	161.000
414.524	331.734	161.000
415.128	331.827	161.000
415.405	331.457	161.000
416.046	331.341	161.000
416.729	331.037	161.000
386.138	254.608	162.000
386.689	254.812	162.000
387.175	255.227	162.000
387.763	255.634	162.000
387.636	255.927	162.000
387.735	256.560	162.000
388.174	256.691	162.000
387.962	257.103	162.000
388.216	257.175	162.000
419.519	477.252	163.000
418.847	477.200	163.000
418.317	477.151	163.000
418.019	477.030	163.000
417.523	477.024	163.000
416.849	476.709	163.000
112.602	95.501	164.000
112.110	95.373	164.000
111.803	95.472	164.000
111.317	95.120	164.000
110.834	94.500	164.000
110.238	94.492	164.000
110.046	93.972	164.000
109.534	93.404	164.000
413.240	498.912	165.000
412.855	498.942	165.000
412.366	499.099	165.000
411.825	499.042	165.000
411.392	499.588	165.000
410.968	500.148	165.000
410.214	500.565	165.000
190.375	502.099	166.000
189.354	502.346	166.000
190.284	502.708	166.000
190.114	502.123	166.000
191.244	502.272	166.000
191.820	502.600	166.000
192.266	502.487	166.000
128.226	285.091	167.000
128.420	286.688	167.000
128.969	285.477	167.000
127.380	285.959	167.000
127.182	286.267	167.000
126.865	286.075	167.000
127.119	286.027	167.000
127.324	286.173	167.000
127.456	286.326	167.000
127.338	285.878	167.000
183.318	451.380	168.000
183.240	451.337	168.000
182.362	452.223	168.000
182.828	451.619	168.000
181.819	451.353	168.000
458.380	12.560	169.000
458.322	12.201	169.000
457.726	10.911	169.000
457.202	10.002	169.000
456.914	9.511	169.000
456.662	8.923	169.000
456.150	8.587	169.000
455.776	8.468	169.000
416.323	145.669	170.000
416.040	145.504	170.000
415.942	145.032	170.000
414.925	144.995	170.000
414.758	144.883	170.000
414.111	144.779	170.000
413.507	144.054	170.000
494.785	419.017	171.000
494.761	418.766	171.000
494.838	418.711	171.000
494.370	418.007	171.000
494.017	417.290	171.000
493.219	416.713	171.000
487.651	437.237	172.000
487.847	437.287	172.000
488.469	437.738	172.000
488.050	437.811	172.000
487.668	437.302	172.000
422.318	479.083	173.000
421.515	479.000	173.000
421.205	479.331	173.000
420.691	479.191	173.000
419.921	478.888	173.000
419.712	479.145	173.000
419.320	479.109	173.000
394.476	110.341	174.000
394.377	110.838	174.000
393.900	111.093	174.000
394.220	111.625	174.000
393.479	111.771	174.000
393.135	111.029	174.000
392.767	112.091	174.000
422.553	184.893	175.000
422.459	184.941	175.000
422.326	185.125	175.000
422.085	185.265	175.000
421.710	184.934	175.000
466.329	453.745	176.000
465.708	453.144	176.000
465.679	452.739	176.000
465.257	452.352	176.000
465.072	451.901	176.000
464.766	451.920	176.000
464.371	451.157	176.000
191.011	503.619	177.000
191.771	503.908	177.000
191.697	503.782	177.000
191.902	503.700	177.000
192.475	504.016	177.000
193.333	503.890	177.000
394.501	52.994	178.000
395.501	53.233	178.000
396.230	53.432	178.000
397.020	53.318	178.000
397.594	53.653	178.000
332.117	307.223	179.000
331.940	307.717	179.000
332.625	308.224	179.000
332.773	308.503	179.000
333.109	309.037	179.000
470.921	129.150	180.000
470.213	129.016	180.000
469.678	128.803	180.000
469.283	129.459	180.000
468.508	128.865	180.000
468.240	128.966	180.000
467.961	129.443	180.000
359.395	156.904	181.000
359.641	156.603	181.000
359.282	156.489	181.000
359.500	156.882	181.000
359.580	156.927	181.000
358.842	156.812	181.000
358.649	157.541	181.000
338.253	203.584	182.000
338.553	203.770	182.000
338.717	203.820	182.000
338.894	204.528	182.000
339.401	203.405	182.000
339.259	204.713	182.000
339.751	205.019	182.000
340.306	205.527	182.000
340.518	205.518	182.000
340.655	205.279	182.000
310.059	191.339	183.000
309.779	191.243	183.000
309.199	191.275	183.000
308.735	191.409	183.000
308.233	191.053	183.000
308.034	191.294	183.000
261.047	44.783	184.000
261.579	44.606	184.000
261.233	45.365	184.000
262.103	44.570	184.000
261.582	45.406	184.000
243.417	107.164	185.000
242.961	106.986	185.000
242.603	107.054	185.000
242.084	107.688	185.000
241.452	107.782	185.000
241.272	108.092	185.000
240.603	107.968	185.000
229.290	335.870	186.000
228.898	336.305	186.000
229.734	336.455	186.000
230.246	336.763	186.000
230.755	337.195	186.000
486.604	383.653	187.000
486.097	383.521	187.000
485.541	382.806	187.000
484.665	383.277	187.000
484.366	382.780	187.000
483.887	382.425	187.000
122.547	351.439	188.000
122.071	351.795	188.000
121.713	351.233	188.000
121.113	351.070	188.000
120.506	350.857	188.000
120.000	351.014	188.000
119.269	350.652	188.000
119.289	350.753	188.000
350.193	64.384	189.000
349.184	64.758	189.000
349.264	64.254	189.000
349.327	64.438	189.000
349.429	64.274	189.000
383.586	74.728	190.000
382.536	74.831	190.000
381.999	75.481	190.000
381.777	75.204	190.000
381.326	75.102	190.000
381.176	75.421	190.000
380.783	75.346	190.000
380.695	75.563	190.000
379.488	75.328	190.000
379.587	75.380	190.000
310.273	198.077	191.000
310.984	198.240	191.000
311.423	198.290	191.000
310.923	197.403	191.000
312.216	198.130	191.000
458.393	210.185	192.000
458.392	210.010	192.000
458.937	209.960	192.000
459.212	210.344	192.000
459.127	210.249	192.000
52.234	303.058	193.000
52.891	303.274	193.000
53.067	303.553	193.000
53.614	303.686	193.000
54.187	303.733	193.000
54.475	303.608	193.000
55.383	303.844	193.000
55.723	303.904	193.000
56.117	303.505	193.000
499.816	419.712	194.000
500.179	420.051	194.000
500.690	419.692	194.000
500.806	419.847	194.000
501.070	419.615	194.000
500.879	418.056	194.000
479.334	141.248	195.000
479.621	141.662	195.000
480.340	141.955	195.000
480.912	141.708	195.000
481.792	141.965	195.000
164.261	321.146	196.000
163.819	320.801	196.000
163.546	320.243	196.000
163.705	319.409	196.000
163.387	319.350	196.000
269.430	448.691	197.000
268.929	448.546	197.000
268.699	448.573	197.000
268.350	447.985	197.000
267.597	447.539	197.000
45.992	499.401	198.000
45.491	499.148	198.000
45.711	498.696	198.000
45.403	497.949	198.000
46.131	497.805	198.000
46.674	497.647	198.000
46.992	497.901	198.000
47.324	497.160	198.000
48.134	496.932	198.000
48.588	497.326	198.000
48.263	496.890	198.000
206.956	147.033	199.000
206.073	146.966	199.000
205.990	146.847	199.000
206.013	147.008	199.000
205.849	147.640	199.000
205.727	147.380	199.000
195.419	49.787	200.000
194.646	50.003	200.000
194.042	50.022	200.000
193.153	50.441	200.000
192.609	50.649	200.000
191.989	50.385	200.000
191.383	50.858	200.000
190.885	50.620	200.000
190.175	50.368	200.000
189.455	50.023	200.000
396.628	46.550	201.000
396.440	46.894	201.000
395.908	47.124	201.000
395.269	47.027	201.000
394.427	46.995	201.000
393.720	47.177	201.000
393.821	47.336	201.000
393.738	45.705	201.000
490.333	323.099	202.000
490.099	322.982	202.000
490.014	323.214	202.000
490.446	323.130	202.000
490.850	323.336	202.000
491.037	323.586	202.000
490.965	323.455	202.000
485.165	418.508	203.000
486.153	418.317	203.000
486.617	418.661	203.000
487.265	418.660	203.000
488.490	418.106	203.000
431.521	66.248	204.000
431.114	66.157	204.000
431.413	65.907	204.000
431.377	65.507	204.000
431.770	65.570	204.000
431.958	66.380	204.000
229.163	321.275	205.000
229.011	321.233	205.000
228.474	320.986	205.000
228.201	320.451	205.000
228.383	320.330	205.000
228.021	320.050	205.000
227.453	320.012	205.000
227.454	319.342	205.000
226.668	318.689	205.000
336.645	262.889	206.000
336.748	262.980	206.000
337.628	263.026	206.000
337.920	263.249	206.000
338.291	263.327	206.000
338.622	263.312	206.000
332.249	84.276	207.000
331.916	83.787	207.000
331.897	83.489	207.000
331.581	83.386	207.000
331.678	83.560	207.000
331.905	83.645	207.000
255.807	125.019	208.000
254.846	124.902	208.000
254.175	125.356	208.000
253.850	125.220	208.000
253.260	125.966	208.000
471.351	147.518	209.000
470.910	147.548	209.000
470.364	147.382	209.000
469.879	147.635	209.000
469.045	147.084	209.000
468.771	146.883	209.000
482.462	409.722	210.000
482.901	409.077	210.000
483.225	408.821	210.000
484.136	408.233	210.000
484.915	407.980	210.000
55.905	295.211	211.000
56.220	295.075	211.000
55.321	294.904	211.000
54.709	295.447	211.000
54.202	294.487	211.000
475.750	357.489	212.000
475.736	357.846	212.000
475.633	358.665	212.000
476.493	358.145	212.000
476.712	359.065	212.000
106.402	217.842	213.000
105.066	217.207	213.000
104.801	217.125	213.000
104.554	216.671	213.000
103.700	216.443	213.000
422.160	252.102	214.000
421.468	252.312	214.000
420.625	251.871	214.000
421.367	252.751	214.000
420.554	252.478	214.000
367.479	98.129	215.000
367.326	98.090	215.000
368.036	97.763	215.000
368.699	97.446	215.000
369.234	97.517	215.000
369.655	97.569	215.000
419.160	164.003	216.000
418.482	164.182	216.000
418.341	164.244	216.000
417.644	164.385	216.000
417.037	164.691	216.000
361.880	182.362	217.000
361.261	182.084	217.000
361.295	182.225	217.000
360.921	182.389	217.000
360.553	181.832	217.000
360.001	181.748	217.000
165.647	407.789	218.000
164.394	407.332	218.000
164.850	407.837	218.000
164.132	407.947	218.000
163.596	407.837	218.000
163.172	408.159	218.000
162.751	408.709	218.000
465.656	398.763	219.000
465.897	398.356	219.000
465.183	398.158	219.000
464.963	398.033	219.000
464.833	398.005	219.000
356.113	482.307	220.000
355.785	482.408	220.000
355.134	481.216	220.000
354.713	481.197	220.000
354.416	480.466	220.000
354.005	480.098	220.000
345.843	229.926	221.000
346.387	229.937	221.000
346.973	230.591	221.000
347.130	231.450	221.000
347.400	230.808	221.000
339.413	99.666	222.000
339.140	99.348	222.000
338.396	99.069	222.000
337.690	98.902	222.000
337.425	98.573	222.000
381.906	109.191	223.000
381.973	109.565	223.000
382.344	109.392	223.000
382.824	109.695	223.000
383.081	109.800	223.000
383.360	110.054	223.000
383.587	109.981	223.000
384.176	110.566	223.000
257.133	163.259	224.000
257.120	164.008	224.000
256.965	163.045	224.000
256.268	163.461	224.000
255.958	163.575	224.000
255.446	163.805	224.000
165.327	373.500	225.000
165.230	373.550	225.000
165.468	373.897	225.000
165.704	374.075	225.000
166.286	374.246	225.000
166.603	374.672	225.000
167.012	374.600	225.000
264.561	372.341	226.000
265.059	372.041	226.000
265.543	371.627	226.000
265.791	371.555	226.000
265.896	371.357	226.000
383.079	63.072	227.000
382.805	63.092	227.000
382.578	62.823	227.000
382.466	62.494	227.000
382.231	62.637	227.000
381.520	62.680	227.000
380.991	62.880	227.000
380.669	62.634	227.000
380.122	62.486	227.000
379.388	62.524	227.000
379.037	62.411	227.000
371.886	68.870	228.000
371.322	68.741	228.000
370.572	68.646	228.000
369.866	69.207	228.000
370.025	69.045	228.000
468.943	229.251	229.000
469.813	228.328	229.000
469.595	228.678	229.000
470.096	228.419	229.000
470.680	228.181	229.000
337.102	331.095	230.000
337.435	330.315	230.000
337.327	330.095	230.000
337.315	329.595	230.000
337.101	330.030	230.000
266.126	458.839	231.000
266.470	458.441	231.000
267.087	458.600	231.000
267.322	458.325	231.000
268.184	458.281	231.000
268.677	458.762	231.000
269.209	458.817	231.000
372.913	97.136	232.000
373.299	97.322	232.000
372.902	96.989	232.000
373.628	96.307	232.000
374.285	96.012	232.000
374.576	95.794	232.000
422.404	113.644	233.000
421.789	113.884	233.000
421.670	113.744	233.000
421.226	114.005	233.000
420.383	113.507	233.000
419.793	113.352	233.000
345.111	197.335	234.000
344.956	197.271	234.000
344.460	196.672	234.000
344.194	197.117	234.000
343.597	197.030	234.000
342.978	196.913	234.000
342.690	196.287	234.000
342.698	195.985	234.000
286.913	495.131	235.000
286.985	495.075	235.000
287.244	495.080	235.000
287.954	495.384	235.000
288.113	495.023	235.000
377.704	77.450	236.000
378.543	77.574	236.000
378.554	77.759	236.000
378.959	77.762	236.000
379.390	77.976	236.000
379.803	78.083	236.000
380.393	78.270	236.000
370.471	179.802	237.000
371.301	180.527	237.000
371.830	180.469	237.000
372.436	180.631	237.000
373.148	180.598	237.000
373.793	180.839	237.000
347.384	237.200	238.000
346.754	237.156	238.000
346.484	236.733	238.000
345.959	236.417	238.000
345.821	235.887	238.000
345.231	235.726	238.000
344.367	235.770	238.000
449.437	300.280	239.000
450.127	299.756	239.000
449.341	300.339	239.000
449.500	301.081	239.000
448.977	301.142	239.000
353.200	309.850	240.000
352.934	309.907	240.000
352.854	309.008	240.000
352.130	308.857	240.000
351.573	308.462	240.000
351.130	308.424	240.000
350.854	308.127	240.000
422.442	97.783	241.000
422.787	97.583	241.000
423.074	97.509	241.000
422.896	97.432	241.000
422.539	97.334	241.000
445.493	398.476	242.000
445.851	399.187	242.000
446.355	399.492	242.000
446.712	399.916	242.000
447.049	400.075	242.000
355.219	85.577	243.000
354.967	86.117	243.000
355.298	85.997	243.000
355.370	86.049	243.000
355.844	86.040	243.000
356.233	85.764	243.000
386.901	107.273	244.000
386.388	106.547	244.000
385.554	106.502	244.000
385.702	105.944	244.000
385.099	105.058	244.000
384.851	104.867	244.000
384.742	104.815	244.000
249.169	149.381	245.000
249.783	149.213	245.000
250.390	149.543	245.000
250.459	149.407	245.000
251.651	148.994	245.000
251.968	148.958	245.000
252.221	148.268	245.000
252.581	148.729	245.000
425.209	202.660	246.000
425.005	203.030	246.000
424.517	202.414	246.000
424.268	203.349	246.000
423.629	203.929	246.000
263.220	211.238	247.000
263.631	211.780	247.000
263.069	211.243	247.000
263.646	211.084	247.000
263.465	211.346	247.000
244.524	262.630	248.000
244.468	262.606	248.000
244.830	262.590	248.000
244.298	262.839	248.000
243.859	262.934	248.000
243.314	262.987	248.000
242.608	263.213	248.000
241.996	263.244	248.000
241.417	262.621	248.000
50.483	436.583	249.000
50.357	436.064	249.000
50.496	436.817	249.000
50.525	436.713	249.000
50.514	436.507	249.000
280.827	462.995	250.000
281.146	462.380	250.000
280.515	462.335	250.000
279.965	462.226	250.000
279.345	462.084	250.000
278.832	461.641	250.000
362.059	219.046	251.000
361.839	219.212	251.000
362.187	219.538	251.000
362.895	219.647	251.000
363.457	219.654	251.000
364.112	219.404	251.000
364.699	219.016	251.000
365.380	218.580	251.000
366.143	219.084	251.000
453.392	222.237	252.000
453.653	222.037	252.000
454.003	221.850	252.000
454.565	221.331	252.000
454.920	221.079	252.000
323.585	212.815	253.000
323.014	213.305	253.000
322.632	212.671	253.000
322.189	212.559	253.000
321.712	211.898	253.000
485.983	384.413	254.000
485.048	384.585	254.000
485.383	384.451	254.000
485.299	383.628	254.000
485.015	383.243	254.000
484.440	383.158	254.000
484.267	382.203	254.000
483.852	382.000	254.000
483.302	381.614	254.000
493.037	326.403	255.000
492.399	326.205	255.000
492.081	326.477	255.000
491.420	326.354	255.000
490.831	326.314	255.000
490.762	325.911	255.000
490.168	326.071	255.000
489.743	326.604	255.000
481.229	349.297	256.000
480.707	349.233	256.000
480.352	349.181	256.000
479.943	348.648	256.000
479.277	348.562	256.000
274.143	474.778	257.000
274.241	474.782	257.000
274.085	475.578	257.000
273.678	474.887	257.000
273.344	474.858	257.000
331.939	84.534	258.000
331.618	84.329	258.000
331.189	83.910	258.000
331.098	83.409	258.000
330.570	83.269	258.000
330.369	83.102	258.000
349.091	231.159	259.000
348.853	230.523	259.000
348.211	229.582	259.000
347.246	230.060	259.000
346.940	228.508	259.000
346.087	229.330	259.000
444.841	380.423	260.000
444.476	380.553	260.000
444.672	380.187	260.000
444.508	380.276	260.000
443.963	380.278	260.000
355.978	85.437	261.000
355.455	85.312	261.000
355.633	85.669	261.000
355.994	85.352	261.000
356.190	85.850	261.000
356.405	85.793	261.000
356.978	85.779	261.000
357.216	85.830	261.000
357.089	85.399	261.000
51.694	442.250	262.000
51.315	442.338	262.000
51.877	442.100	262.000
52.407	441.831	262.000
52.749	441.708	262.000
53.103	441.674	262.000
53.550	441.905	262.000
53.585	442.566	262.000
458.072	116.741	263.000
457.520	116.756	263.000
457.341	116.337	263.000
456.541	115.316	263.000
456.284	115.258	263.000
455.901	115.070	263.000
455.376	114.816	263.000
454.703	114.339	263.000
484.858	357.887	264.000
485.724	357.302	264.000
485.534	356.922	264.000
486.288	357.368	264.000
486.756	357.753	264.000
487.047	358.142	264.000
487.820	358.459	264.000
419.880	372.987	265.000
419.248	372.419	265.000
418.232	372.410	265.000
417.642	372.285	265.000
417.070	371.651	265.000
416.336	371.829	265.000
413.377	453.187	266.000
412.575	452.240	266.000
412.352	452.742	266.000
412.051	452.111	266.000
411.690	451.457	266.000
411.201	451.227	266.000
410.987	450.385	266.000
473.571	423.904	267.000
472.875	423.402	267.000
473.749	423.058	267.000
474.502	422.814	267.000
473.141	421.433	267.000
460.593	428.370	268.000
459.600	428.743	268.000
458.806	428.645	268.000
458.094	428.253	268.000
457.593	428.547	268.000
405.738	415.404	269.000
404.912	415.507	269.000
404.017	415.506	269.000
403.330	416.027	269.000
402.821	415.391	269.000
402.012	415.536	269.000
401.450	415.709	269.000
384.495	201.386	270.000
384.839	201.846	270.000
385.518	201.595	270.000
386.113	201.445	270.000
385.912	200.107	270.000
397.913	40.582	271.000
396.964	41.199	271.000
396.815	40.722	271.000
396.597	40.769	271.000
395.949	40.400	271.000
395.569	40.433	271.000
417.975	39.926	272.000
418.225	40.390	272.000
418.670	40.753	272.000
419.169	41.174	272.000
419.646	41.719	272.000
265.510	371.782	273.000
265.423	371.684	273.000
265.205	372.077	273.000
265.065	372.511	273.000
264.821	372.654	273.000
50.920	434.946	274.000
50.574	435.036	274.000
50.486	435.136	274.000
50.448	435.448	274.000
50.089	435.479	274.000
252.056	147.907	275.000
252.332	148.096	275.000
252.159	148.506	275.000
252.109	148.426	275.000
252.179	148.615	275.000
450.082	214.654	276.000
449.452	215.625	276.000
449.114	215.961	276.000
448.427	216.182	276.000
447.737	217.044	276.000
476.776	256.716	277.000
476.241	257.093	277.000
475.983	257.815	277.000
475.630	258.307	277.000
474.945	258.683	277.000
474.615	259.083	277.000
136.329	387.233	278.000
136.764	387.976	278.000
137.557	388.320	278.000
138.103	388.844	278.000
138.690	389.024	278.000
258.635	394.168	279.000
259.229	393.297	279.000
259.846	393.626	279.000
260.450	393.123	279.000
260.752	392.932	279.000
261.382	392.477	279.000
261.883	392.471	279.000
262.240	392.631	279.000
344.891	157.392	280.000
345.277	158.057	280.000
345.682	157.667	280.000
346.158	157.660	280.000
346.609	157.606	280.000
346.433	157.106	280.000
346.296	156.992	280.000
381.303	243.039	281.000
380.309	243.456	281.000
379.429	243.202	281.000
378.873	243.656	281.000
378.077	243.757	281.000
377.155	243.423	281.000
413.381	380.552	282.000
413.893	380.310	282.000
414.987	380.861	282.000
416.071	380.288	282.000
416.769	380.659	282.000
456.858	429.179	283.000
456.233	428.891	283.000
455.749	428.897	283.000
455.027	428.973	283.000
455.194	429.143	283.000
454.850	428.865	283.000
266.200	490.736	284.000
266.372	489.981	284.000
265.824	490.365	284.000
266.082	490.345	284.000
265.969	490.094	284.000
50.887	441.486	285.000
50.992	441.520	285.000
51.335	441.734	285.000
52.684	441.302	285.000
52.117	441.721	285.000
398.499	38.690	286.000
397.779	38.449	286.000
396.977	38.682	286.000
395.950	38.400	286.000
395.424	38.530	286.000
380.711	237.892	287.000
379.965	238.049	287.000
379.262	238.494	287.000
378.562	238.958	287.000
377.805	238.872	287.000
377.050	238.938	287.000
376.515	239.038	287.000
375.769	239.044	287.000
339.949	133.925	288.000
339.141	134.014	288.000
339.808	134.082	288.000
340.054	134.101	288.000
339.898	133.890	288.000
339.749	133.911	288.000
339.663	133.806	288.000
338.772	133.243	288.000
103.052	476.335	289.000
103.740	476.550	289.000
104.103	476.506	289.000
104.824	476.428	289.000
104.828	476.748	289.000
105.725	476.521	289.000
105.954	476.625	289.000
462.202	92.975	290.000
461.466	92.746	290.000
460.849	92.178	290.000
460.229	91.711	290.000
460.122	91.140	290.000
459.077	90.679	290.000
471.102	150.782	291.000
469.912	149.845	291.000
469.394	150.341	291.000
468.705	150.392	291.000
468.178	149.966	291.000
454.387	391.732	292.000
454.445	392.492	292.000
455.726	393.227	292.000
456.144	393.379	292.000
456.269	393.827	292.000
