# Supplementary material for: The transpeptidase PBP2 governs initial localization and activity of the major cell-wall synthesis machinery in E. coli
Source: eLife. 2020 Feb 20;9:e50629. doi: 10.7554/eLife.50629 (PMC7089770; doi:10.7554/eLife.50629)
Supplement: Source data 1. [file elife-50629-data1.zip › data/slow/GFP/Lifetime/04-23--PBP2-IPTG025-6h--12s.csv]

198.41	8.0452	2
198.1	7.6153	2
182.14	9.277	3
321.46	13.324	4
41.212	13.515	5
42.244	13.292	5
126.14	13.859	6
243.68	23.003	7
328.57	26.428	8
70.914	27.147	9
72.347	26.245	9
17.607	32.783	10
328.45	50.001	11
46.634	53.177	12
287.56	55.438	13
275.08	59.347	14
27.291	62.284	15
239.45	61.674	16
40.524	64.368	17
130.5	72.675	18
130.98	72.371	18
131.96	71.449	18
89.193	74.751	19
86.93	74.903	19
77.517	80.315	20
250.26	81.02	21
248.81	80.449	21
266.91	81.827	22
220.35	84.049	23
236.08	86.247	24
141.48	94.792	25
160.12	94.167	26
285.92	95.175	27
120.7	97.004	28
261.38	101.48	29
26	102.9	30
25.256	101.99	30
197.02	104.21	31
16.165	115.45	32
33.722	120.32	33
174.68	124.32	34
189.3	126.46	35
187.31	125.8	35
238.37	127.96	36
135.38	130.75	37
133.72	130.69	37
26.994	132.28	38
70.262	133.07	39
68.892	133.91	39
30.362	150.61	40
29.594	150.97	40
30.636	150.02	40
30.854	149.85	40
29.93	149.69	40
138.99	154.69	41
85.342	160.52	42
87.259	160.85	42
86.682	161.29	42
83.036	162.04	42
86.721	160.8	42
87.457	160.68	42
159.1	162.93	43
191.76	163.02	44
240.91	163.63	45
166.1	172.48	46
167.31	173.45	46
87.77	173.82	47
121.91	174.53	48
47.282	178.15	49
25.543	179.09	50
10.705	180.28	51
301.58	185.51	52
169.53	200.33	53
274.42	213.33	54
62.324	219.88	55
64.322	219.64	55
62.55	223.06	55
247.07	221.73	56
78.125	233.96	57
77.491	234.66	57
75.342	231.24	57
47.902	245.99	58
48.897	246.61	58
49.465	246.12	58
286.71	247.3	59
282.81	248.68	59
161.7	249.87	60
116.04	251.93	61
123.94	257.09	62
73.73	263.86	63
222.34	278.08	64
111.73	282.67	65
112.33	282.4	65
114.3	282.21	65
80.165	285.02	66
24.295	286.62	67
14.295	289.5	68
142.48	305.84	69
45.636	313.32	70
116.45	318.38	71
18.555	327.47	72
17.38	328.17	72
15.882	328.12	72
19.297	369.38	73
109.61	385.79	74
78.862	385.59	75
28.954	390.44	76
28.137	389.33	76
28.09	389.83	76
99.443	400.14	77
42.423	418.04	78
54.341	418.15	79
26.341	422.83	80
17.927	449.57	81
8.4493	450.66	82
21.25	476.76	83
117.52	7.8858	84
159	13.912	85
169.66	16.938	86
215.32	19.267	87
122.31	26.942	88
90.066	33.437	89
100.9	42.361	90
96.25	39.023	90
97.434	37.643	90
96.606	36.857	90
97.786	37.769	90
96.141	37.901	90
163.21	46.313	91
370.66	47.359	92
133.21	49.191	93
136.94	56.388	94
137.04	59.099	94
139.3	59.131	94
138.67	58.564	94
127.83	66.074	95
193.19	67.03	96
276.09	66.992	97
274.9	65.965	97
273.81	65.935	97
301.42	67.408	98
115.93	72.127	99
25.467	74.266	100
101.79	76.273	101
102.57	79.995	101
120.71	80.215	102
122.32	79.843	102
121.96	83.402	102
123.13	81.519	102
51.948	81.641	103
52.716	80.597	103
199.32	87.564	104
223.29	96.873	105
89.392	109.69	106
89.015	109.55	106
89.29	108.98	106
247.94	130.53	107
200.1	133.67	108
199.56	134.98	108
198.03	143.14	109
200.32	143.15	109
112.68	164.64	110
110.14	164.3	110
109.78	163.15	110
178.7	178.02	111
179.7	178.6	111
178.55	177.02	111
183.11	173.32	111
255.45	183.55	112
169.48	185.78	113
131.7	188.92	114
130.84	188.18	114
75.381	191.26	115
68.396	195.52	116
126.1	195.15	117
44.402	204.32	118
55.041	209.49	119
54.609	209.05	119
58.286	207.12	119
50.088	213.55	120
47.848	214.77	120
48.042	214.11	120
128.25	228.83	121
127.04	227.06	121
39.743	233.71	122
41.087	234.45	122
118.26	235.13	123
186.76	236.76	124
187.72	239.52	124
22.483	247.34	125
22.359	248.57	125
172.71	259.79	126
148.31	266.55	127
147.2	267.64	127
208.77	276.55	128
184.74	283.3	129
128.96	288.31	130
39.353	291.28	131
59.67	302.85	132
63.839	319.5	133
91.586	318.29	134
35.039	320.78	135
34.011	320.84	135
32.522	322.41	135
153.16	329.72	136
152.63	329.05	136
71.679	337.48	137
101.43	338.84	138
103.15	338.32	138
44.722	348.79	139
43.656	349.37	139
14.845	350.68	140
124.55	354	141
125.79	353.31	141
90.451	359.6	142
33.598	359.45	143
32.912	355.39	143
34.164	360.56	143
72.146	362.65	144
46.9	373.04	145
46.498	375.74	145
46.024	374.62	145
45.537	374.52	145
44.887	373.59	145
185.69	380.58	146
52.437	386.25	147
57.224	385.9	148
136.47	399.05	149
121.47	402.17	150
232.52	454.71	151
114.6	456.01	152
65.086	477.94	153
60.694	485.37	154
264.69	12.539	155
265.3	12.418	155
244.94	22.643	156
194.25	35.057	157
235.32	36.238	158
113.26	37.665	159
113.44	37.922	159
140.73	38.463	160
37.518	40.349	161
9.5727	42.405	162
8.4259	42.661	162
7.5263	42.588	162
147.22	49.218	163
147.35	47.459	163
286.91	55.902	164
11.731	63.268	165
53.707	68.541	166
151.47	74.07	167
264.16	77.733	168
263.8	76.981	168
137.95	79.267	169
323.18	79.488	170
267.58	83.968	171
90.875	88.825	172
190.88	98.607	173
378.35	116.12	174
277.64	116.24	175
32.301	119.45	176
39.26	119.02	177
17.613	132.76	178
18.831	131.29	178
310.69	138.39	179
211.55	145.71	180
286.94	150.27	181
155.32	150.59	182
157.7	149.57	182
40.072	160.55	183
39.973	160.87	183
43.54	163.34	183
145.28	165.58	184
263.48	167.11	185
38.824	176.13	186
192.47	187.1	187
193.08	185.91	187
49.629	190.94	188
54.513	191.46	188
19.423	192.23	189
87.067	197.59	190
234.29	207.62	191
222.48	209.29	192
204.17	210.6	193
100.35	217.89	194
100.25	217.34	194
99.83	216	194
214.79	221.52	195
134.05	237.69	196
62.296	241.81	197
64.324	242.18	197
19.207	260.74	198
213.4	262.69	199
91.672	264.19	200
194.81	269.73	201
40.545	276.15	202
47.961	301.05	203
47.302	300.25	203
10.327	303.7	204
93.548	304.47	205
105.5	313.43	206
127.94	324.83	207
125.62	324.2	207
95.642	334.94	208
78.527	340.11	209
161.02	348.58	210
141.44	368.69	211
148.6	369.85	212
120.21	371.99	213
120.31	372.14	213
75.144	382.05	214
19.746	392.96	215
41.55	418.5	216
23.617	448.88	217
68.7	466.92	218
97.398	493.56	219
218.13	7.4545	220
26.114	9.805	221
251.37	13.565	222
129.2	14.656	223
165.23	16.966	224
97.353	22.832	225
14.373	28.647	226
15.772	28.697	226
70.843	30.77	227
360.59	31.132	228
18.242	34.563	229
18.589	35.258	229
140.25	34.824	230
139.52	34.214	230
138.17	33.646	230
176.42	33.421	231
175.08	32.575	231
143.77	41.197	232
208.21	47.594	233
81.739	49.146	234
229.8	52.998	235
124.94	60.617	236
85.997	65.233	237
84.566	65.563	237
83.247	66.012	237
287.88	66.634	238
198.54	71.059	239
25.287	74.83	240
237.56	77.098	241
342.55	77.655	242
76.311	80.589	243
249.82	81.913	244
249	80.688	244
64.32	83.095	245
338.31	83.687	246
296.97	85.914	247
122.03	97.468	248
131.98	101.65	249
130.66	102.46	249
25.132	102.37	250
329.31	102.69	251
203.08	111.44	252
159.12	127.27	253
161.12	126.43	253
270.79	128.89	254
183.72	133.88	255
300.34	134.37	256
48.152	135.05	257
47.92	136.08	257
116.41	135.82	258
181.66	139.34	259
57.761	142.3	260
10.474	148.98	261
348.91	151.06	262
60.249	156.57	263
9.2371	177.29	264
9.2713	176.96	264
63.244	179.62	265
68.641	195.67	266
73.149	191.82	266
44.867	203.47	267
262.79	216.64	268
245.79	221.63	269
245.96	221.37	269
152.02	223.67	270
265.43	233.4	271
39.771	253.18	272
102.25	256.23	273
103.81	257.49	273
226.07	259.61	274
305.39	259.79	275
120.26	270.17	276
186.64	281.24	277
70.412	293.82	278
96.941	294.04	279
80.481	298.91	280
58.25	302.1	281
48.102	313.62	282
132.65	312.27	283
29.757	316.32	284
28.773	317.55	284
14.678	321.98	285
15.412	320.52	285
185.72	343.29	286
185.57	343.14	286
186.32	344.72	286
58.464	346.19	287
47.873	387.18	288
121.48	402.07	289
28.624	424.26	290
109.37	430.72	291
41.185	472.3	292
21.082	499.81	293
120.83	10.021	294
322.62	10.833	295
214.83	19.445	296
214.09	19.757	296
242.37	19.206	297
151.11	27.542	298
163.84	27.048	299
247.85	30.584	300
193.71	34.046	301
72.531	36.623	302
71.903	35.733	302
71.386	32.813	302
71.071	26.934	302
73.124	27.643	302
102.21	43.112	303
101.53	43.379	303
101.04	44.123	303
99.527	44.025	303
19.562	50.259	304
18.494	50.365	304
262.43	55.08	305
260.78	54.908	305
20.951	61.097	306
34.163	62.826	307
302.73	67.069	308
301.36	66.6	308
302.77	66.564	308
302.21	66.484	308
302.42	65.768	308
301.54	66.437	308
149.32	72.533	309
149.77	73.161	309
115.46	72.853	310
116.38	71.897	310
238.23	85.724	311
237.11	83.698	311
198.21	86.408	312
246.8	90.077	313
247.36	90.217	313
332.99	127.74	314
180.84	138.48	315
180.85	137.99	315
309.33	156.42	316
252.83	171.2	317
245.23	174.19	318
250.88	186.47	319
123.69	194.24	320
174.32	195.01	321
93.765	204.74	322
93.52	206.29	322
33.281	223.96	323
296.67	230.52	324
185.87	239.32	325
48.044	245.43	326
28.244	247.5	327
184.89	248.41	328
186.51	249.85	328
122.01	255.09	329
25.601	258.82	330
62.639	258.67	331
131.06	261.26	332
148.34	269.2	333
293.84	270.14	334
27.322	270.98	335
143.63	285.33	336
92.068	290.13	337
40.039	291.02	338
169.82	297.98	339
11.851	302.22	340
73.722	324.42	341
103.24	337.58	342
212.67	345.54	343
83.531	372.08	344
73.538	378.95	345
27.558	389.41	346
69.008	391.89	347
67.203	406.71	348
65.32	406.9	348
63.539	405.25	348
24.828	408.81	349
45.845	417.38	350
40.508	447.09	351
67.008	469.54	352
231.71	7.6332	353
23.521	9.2762	354
24.658	9.6573	354
167.99	15.503	355
309.64	16.704	356
116.21	22.596	357
205.37	26.296	358
85.497	28.738	359
274.98	29.589	360
285.31	29.597	361
109.81	34.84	362
204.52	43.726	363
41.99	50.501	364
178.15	50.955	365
178.82	48.758	365
286.77	55.068	366
227.4	57.844	367
228.05	57.945	367
127.28	64.083	368
135.61	76.822	369
133.85	77.216	369
77.973	80.056	370
24.94	88.562	371
172.07	91.603	372
145.62	96.513	373
318.7	97.244	374
190.06	97.329	375
190.88	98.264	375
191.2	98.596	375
191.77	97.899	375
207.47	98.774	376
207.52	100.44	376
359.86	98.028	377
24.965	102.64	378
306.36	109.29	379
227.57	111.42	380
259.72	120.97	381
124.63	133.39	382
288.92	134.37	383
288.33	133.48	383
125.82	145.63	384
154.9	152.08	385
53.561	153.52	386
133.04	155.97	387
58.912	156.59	388
59.538	156.15	388
56.303	156.06	388
55.091	154.84	388
53.008	153.22	388
40.879	158.45	389
41.175	158.45	389
40.437	158.06	389
40.167	157.98	389
39.148	158.04	389
38.848	159.49	389
80.084	162.52	390
45.242	162.95	391
171.32	168.09	392
37.209	176.51	393
279.85	197.71	394
279.25	197.98	394
13.884	202.43	395
17.586	202.15	395
106.38	209.45	396
172.76	211.08	397
140.79	217.06	398
214.25	221.77	399
219.25	220.71	399
283.6	229.45	400
80.291	237	401
82.212	236.44	401
80.331	237.03	401
131.6	238.59	402
114.43	251.14	403
252.71	270.49	404
39.581	276.9	405
89.799	303.98	406
91.492	303.78	406
181.82	305.59	407
35.195	321.7	408
68.302	321.64	409
126.28	324.11	410
94.43	332.27	411
11.575	339.22	412
11.483	340.83	412
39.39	342.41	413
117.2	349.13	414
120.87	370.48	415
65.012	371.23	416
65.253	370.52	416
56.888	399.82	417
86.798	408.29	418
87.396	427.61	419
49.979	437.92	420
11.522	449.96	421
31.019	458.59	422
95.493	491.77	423
220.29	8.0647	424
10.428	11.778	425
53.738	14.486	426
53.692	14.781	426
162.54	26.625	427
232.16	29.064	428
247.72	30.441	429
16.435	33.428	430
286.91	38.405	431
116.98	39.849	432
243.38	42.926	433
259.94	42.264	434
146.69	47.477	435
96.008	58.895	436
31.642	62.773	437
40.289	63.66	438
323.75	78.216	439
160.05	84.959	440
157.2	89.728	441
112.12	91.33	442
112.32	90.794	442
74.4	103.57	443
75.466	102.99	443
74.526	102.91	443
201.53	110.31	444
121.76	120.9	445
178.86	121.2	446
57.934	127.23	447
248.31	130.26	448
163.41	132.49	449
164.07	131.58	449
90.968	134.72	450
299.92	136.74	451
299.47	137.6	451
52.672	139.08	452
12.652	150.84	453
259.18	151.23	454
183.54	154.87	455
65.927	166.73	456
10.379	179.33	457
7.8759	177.2	457
166.59	186.74	458
164.76	186.22	458
36.762	190.72	459
128.94	190.66	460
303.15	192.77	461
175.67	194.73	462
85.643	194.9	463
205.43	196.87	464
47.877	214.71	465
103.32	215.77	466
111.61	223.01	467
64.301	229.74	468
297.84	233.74	469
299.11	233.59	469
45.939	244.9	470
46.289	245.23	470
22.812	246.77	471
60.952	256.83	472
61.94	256.63	472
104.59	258.08	473
251.2	257.47	474
142.84	258.58	475
24.191	260.06	476
44.948	269.29	477
15.842	276.66	478
287.32	282.6	479
144.01	286.11	480
57.725	287.44	481
103.31	297.58	482
48.902	300.46	483
47.518	301.47	483
109.05	300.89	484
166.92	301.55	485
166.55	303.48	485
128.26	306.69	486
128.07	306.82	486
143.48	306.43	487
52.6	316.06	488
18.477	328.47	489
172.66	347.57	490
52.519	364.9	491
51.571	365.73	491
147.15	368.6	492
57.444	385.35	493
130.75	390.85	494
23.573	391.82	495
213.57	395.37	496
23.317	404.64	497
93.977	414.99	498
26.526	423.01	499
63.048	431.88	500
102.06	465.98	501
21.068	473.39	502
22.179	472.5	502
38.671	10.954	503
40.134	10.753	503
40.551	10.581	503
41.401	10.436	503
95.074	20.429	504
94.195	20.357	504
94.765	20.041	504
106.21	30.258	505
161.31	44.57	506
309.12	52.315	507
135.75	55.125	508
337.24	59.132	509
37.528	63.24	510
287.31	64.826	511
121.25	78.855	512
121.58	79.016	512
337.51	84.548	513
158.35	89.776	514
186.45	91.771	515
258.11	92.893	516
25.61	102.21	517
25.435	101.41	517
262.65	103.4	518
135.72	105.43	519
134.55	104.13	519
159.47	106.73	520
161.3	105.49	520
276.99	107.9	521
355.39	120.71	522
355.2	121.89	522
14.36	131.04	523
64.683	131.55	524
47.329	133.09	525
115.69	134.58	526
181.7	139.25	527
181.09	139.03	527
199.61	143.58	528
200.12	144.79	528
211.84	144.49	529
189.67	166.19	530
141.2	166.51	531
172.18	167.27	532
25.393	178.31	533
217.36	182.43	534
43.462	190.45	535
170.77	213.79	536
150.5	222.69	537
63.106	224.63	538
62.148	225.08	538
127.55	225.85	539
45.444	229.31	540
23.388	234.84	541
63.629	234.45	542
117.25	236.31	543
146.77	240.9	544
147.91	240.19	544
143.4	242.17	544
239.25	256.18	545
149.12	267.8	546
190.7	269.83	547
185.37	269.85	547
40.208	276.18	548
65.791	290.02	549
97.548	292.75	550
133.23	294.02	551
134.34	293.45	551
14.946	300.87	552
56.833	301.81	553
257.49	305.71	554
246.72	310.41	555
204.36	316.53	556
15.148	320.77	557
13.884	321.19	557
117.68	333.16	558
37.416	340.6	559
125.12	353.41	560
122.66	352.22	560
120.85	352.93	560
30.692	355.72	561
59.945	357.18	562
69.668	364.27	563
45.784	374.92	564
46.348	375.09	564
73.096	395.82	565
57.98	397.63	566
120.67	398.45	567
88.032	410.35	568
90.341	410.65	568
79.572	426.99	569
25.254	448.34	570
200.52	8.0708	571
200.66	8.603	571
11.336	11.383	572
265.33	11.728	573
146.65	20.099	574
144.9	20.881	574
144.47	20.309	574
92.577	32.327	575
312.79	32.029	576
138.01	34.49	577
138.54	33.938	577
113.3	36.227	578
111.6	36.761	578
71.667	37.11	579
241.74	40.201	580
148.24	49.083	581
157.25	58.435	582
298.51	57.905	583
226.49	61.015	584
238.65	67.007	585
178.68	69.007	586
195.54	68.98	587
236.61	82.109	588
77.101	81.715	589
77.243	80.569	589
269.44	84.552	590
361.08	96.16	591
209.08	99.835	592
15.484	114.62	593
56.095	115.08	594
86.626	123.22	595
300.3	126.87	596
59.026	128.03	597
46.439	134.65	598
42.418	131.79	598
43.087	131.43	598
51.246	137.51	599
110.6	188.35	600
16.051	191.13	601
72.047	192.68	602
71.318	192.25	602
12.026	202.64	603
35.611	208.16	604
200.21	209.43	605
48.248	214.81	606
100.74	215.7	607
171.91	226.84	608
172.23	227.95	608
36.794	233.38	609
119.93	253.69	610
123.03	255.62	610
172.28	261.23	611
10.256	262.24	612
11.714	262.06	612
43.103	268.12	613
15.494	275.15	614
28.961	295.49	615
103.47	296.06	616
84.156	299.87	617
112.06	302.6	618
86.716	315.15	619
146.22	323.31	620
146.59	342.79	621
172.35	348.12	622
137.8	366.47	623
160.27	367.67	624
160.64	366.69	624
136.66	378.46	625
94.14	379.37	626
23.653	406	627
131.83	420.95	628
121.13	422.44	629
61.268	433.8	630
51.172	438.43	631
67.371	472.82	632
67.013	472.18	632
19.142	478.27	633
97.742	491.52	634
119.02	8.4772	635
239.57	19.14	636
240.49	18.539	636
276.5	25.632	637
360.05	30.975	638
108.14	31.028	639
219.91	40.3	640
220.18	40.641	640
103.94	46.367	641
82.878	46.448	642
138.99	60.08	643
250.27	62.467	644
38.438	64.029	645
250.32	70.092	646
90.816	92.619	647
92.121	92.16	647
328.36	101.88	648
196.52	103.66	649
11.793	108.18	650
115.02	110.1	651
154.14	114.62	652
130.5	119.02	653
260.53	122.15	654
261.41	122.72	654
201.42	124.57	655
272.43	129.11	656
89.572	135.21	657
89.969	134.16	657
57.282	138.6	658
58.256	140.21	658
126.14	145.1	659
153.93	163.6	660
69.545	164.76	661
125.62	174.39	662
13.274	181.67	663
193.37	184.77	664
124.59	193.07	665
126.18	193.71	665
125.09	193.5	665
123.32	193.24	665
97.939	199.34	666
58.906	205.59	667
251.43	207.09	668
145.71	210.02	669
144.5	209.43	669
143.85	208.12	669
261.07	214.4	670
109.62	223.89	671
108.83	225.25	671
177.28	223.51	672
23.36	232.52	673
22.903	233.49	673
62.73	233.89	674
81.445	237.38	675
185.97	239.45	676
85.235	241.7	677
27.793	246.93	678
25.294	259.35	679
17.653	261.1	680
30.595	268.89	681
39.032	277.6	682
196.45	284.53	683
42.459	290.11	684
96.523	292.45	685
46.619	300.28	686
47.24	300.53	686
46.683	299.28	686
47.44	300.17	686
46.692	299.82	686
91.749	303.24	687
104.72	312.49	688
33.728	322.45	689
34.371	321.04	689
35.246	319.14	689
295.35	339.67	690
117.4	347.96	691
29.687	351.99	692
51.807	366.45	693
52.31	365.97	693
44.284	417.37	694
18.222	431.65	695
10.603	449.97	696
11.619	449.88	696
9.597	450.23	696
8.9577	482.24	697
262.16	10.383	698
149.13	26.778	699
150.36	27.292	699
206.42	27.174	700
195.68	35.739	701
197.34	35.779	701
72.453	37.799	702
155.4	38.28	703
155.91	37.565	703
100.79	40.833	704
245.14	43.303	705
70.276	43.015	706
145.82	45.873	707
179.4	51.359	708
123.98	55.642	709
94.024	55.695	710
127.9	62.432	711
11.758	62.982	712
87.212	74.065	713
149.35	74.541	714
264.57	78.208	715
125.24	84.412	716
124.74	82.708	716
158.28	88.461	717
159.27	88.846	717
157.34	92.82	717
364.29	94.029	718
288.07	98.625	719
286.17	93.784	719
25.793	101.55	720
24.071	102.26	720
53.724	102.47	721
53.554	102.17	721
51.012	103.88	721
74.461	102.05	722
88.87	109.44	723
230.63	112.19	724
118.84	122.15	725
176.51	122.4	726
178.22	116.98	726
177.63	116.99	726
177.61	116.29	726
247.2	129.49	727
133.46	130.66	728
134.6	130.88	728
136.79	142.63	729
84.558	161.29	730
22.412	202.82	731
35.987	208.28	732
158.35	210.71	733
73.434	211.7	734
47.956	213.01	735
50.085	212.12	735
51.188	209.23	735
151.6	222.73	736
93.62	230.59	737
270.94	235.99	738
125.76	242.19	739
283.74	246.35	740
136.37	250.02	741
41.659	252.8	742
39.425	250.6	742
40.921	251.8	742
186.37	281.17	743
54.012	282.99	744
126.44	284.22	745
62.044	288.16	746
133.14	292.72	747
70.205	294.51	748
103.54	297.59	749
109.79	299.52	750
10.925	301.3	751
10.785	301.79	751
187.39	315.83	752
63.878	318.2	753
17.848	326.41	754
15.839	326.43	754
18.569	332.3	755
38.355	342.25	756
160.82	348.22	757
160.82	373.51	758
25.696	378.08	759
28.425	408.64	760
133.52	420	761
30.734	459.01	762
53.285	466.28	763
20.134	501.99	764
21.142	503.35	764
122.32	10.54	765
120.24	8.5768	765
252.47	14.939	766
276.99	17.864	767
275.4	26.092	768
274.69	26.549	768
131.88	47.831	769
42.796	50.948	770
136.92	55.73	771
139.44	60.416	771
153.49	62.057	772
301.73	69.382	773
117.06	73.796	774
118.44	72.993	774
321.26	77.745	775
77.631	81.258	776
77.074	81.36	776
77.06	80.425	776
250.32	84.238	777
24.325	88.02	778
335.12	88.94	779
160.83	105.6	780
263.24	104.63	781
136.55	106.07	782
276.07	106.8	783
274.84	106.21	783
325.89	113.21	784
62.668	130.49	785
110.45	135.56	786
30.071	148.48	787
29.606	148.28	787
139.54	153.59	788
237.82	175.73	789
19.834	190.95	790
221.5	207.4	791
92.706	207.46	792
93.145	205.03	792
102.29	210.37	793
117.98	216.01	794
63.325	229.63	795
78.411	231.59	796
132.56	238.26	797
271.59	262.96	798
44.235	270.15	799
143.59	280.88	800
142.78	280.85	800
142.48	281.68	800
143.51	281.61	800
97.06	292.75	801
228.69	297.03	802
85.912	300.02	803
129.72	307.47	804
154.58	313.18	805
12.139	321.15	806
13.383	320.52	806
201.19	334.98	807
200.75	334.79	807
123.54	351.5	808
33.631	359.97	809
34.045	359.07	809
81.382	386.37	810
49.775	386.86	811
123.93	402.72	812
48.072	416.91	813
121.37	423.82	814
360.8	11.219	815
230.37	27.499	816
311.74	28.057	817
167.97	28.987	818
299.28	28.564	819
216.77	34.682	820
93.873	35.002	821
95.086	33.748	821
236.13	35.298	822
314.45	35.394	823
70.097	36.606	824
301.9	40.579	825
71.185	42.493	826
71.193	42.561	826
330.99	47.461	827
210.64	50.132	828
309.74	52.822	829
310.67	52.105	829
263.22	53.812	830
273.4	52.898	831
122.86	55.922	832
227.89	58.878	833
227.92	59.599	833
287.55	60.363	834
31.184	62.058	835
125.55	63.086	836
298.94	63.889	837
299.03	63.14	837
300.62	63.713	837
191.77	64.892	838
191.74	64.733	838
150.52	70.263	839
24.638	74.063	840
54.601	80.063	841
270.67	86.542	842
142.08	93.756	843
145.03	96.577	843
141.77	95.316	843
140.3	93.407	843
128.82	102.64	844
130.7	102.68	844
306.31	108.62	845
233.29	113.82	846
155.15	116.85	847
131.81	118.19	848
253.52	118.93	849
82.402	124.7	850
161.93	125.73	851
160.99	126.95	851
159.75	127.38	851
43.761	130.01	852
42.621	129.29	852
43.049	129.6	852
42.434	130.47	852
165.83	130.64	853
200.32	134.24	854
70.17	164.89	855
206.6	165.12	856
25.148	177.21	857
284.69	197.86	858
34.643	207.23	859
79.525	215.67	860
29.681	222.6	861
38.702	231.23	862
125.92	240.44	863
126.38	241.19	863
114.86	265.89	864
294.87	266.86	865
179.87	287.12	866
68.164	292.06	867
123.67	299.75	868
55.991	301.3	869
57.548	301.51	869
147.49	308.72	870
216.65	319.12	871
149.57	327.33	872
28.615	377.27	873
122	377.87	874
108.77	428.87	875
181.98	9.1284	876
249.55	33.385	877
8.3137	36.319	878
141.08	36.164	879
138.82	36.328	879
196.3	35.686	880
157.53	38.1	881
117.23	40.218	882
245.22	42.946	883
242.02	42.028	883
240.85	41.312	883
143.95	44.207	884
19.159	49.318	885
241.55	58.688	886
84.189	65.939	887
162.93	72.58	888
162.35	71.259	888
122.35	79.439	889
121.43	79.857	889
160.24	86.759	890
17.003	115.53	891
15.752	114.42	891
35.482	118.65	892
48.92	134.4	893
333.48	149.62	894
180.7	157.12	895
178.78	156.92	895
171.33	167.35	896
171.58	168.1	896
8.9007	174.65	897
45.138	188.03	898
213.25	220.66	899
45.265	227.93	900
45.378	226.41	900
62.491	227.99	901
81.28	236.63	902
80.77	236.68	902
79.174	236.75	902
21.977	246.22	903
23.865	246.4	903
28.579	269.05	904
51.153	281.95	905
128.78	285.43	906
61.932	287.91	907
97.481	293.5	908
98.043	292.07	908
90.625	303.22	909
75.687	397.07	910
29.858	410.64	911
30.246	424.37	912
29.939	422.61	912
91.52	428.74	913
10.388	449.13	914
64.374	479.23	915
8.4381	500.96	916
24.09	11.87	917
252.91	12.382	918
251.9	13.307	918
160.29	43.911	919
22.489	60.522	920
57.261	67.962	921
57.177	68.191	921
102.73	75.439	922
101.99	76.201	922
299.67	90.806	923
12.797	107.49	924
202.01	110.71	925
256.91	119.13	926
266.12	125.58	927
54.469	136.71	928
213.69	135.62	929
213.8	135.94	929
148.6	152.43	930
105.63	165.64	931
17.662	221.06	932
86.081	243.76	933
140.49	256.47	934
140.93	255.16	934
15.813	260.27	935
10.859	261.76	935
172.04	261.1	936
136.03	272.12	937
38.641	276.99	938
106.21	280.21	939
82.175	299.18	940
130.14	306.7	941
130.21	307.08	941
144.63	322.73	942
18.047	351.63	943
120.07	351.08	944
160.63	365.57	945
16.932	447.8	946
25.313	448.94	947
149.47	24.799	948
165.59	27.811	949
69.838	30.658	950
73.375	36.286	951
220.13	40.165	952
101.5	41.065	953
100.44	41.714	953
42.604	50.684	954
262.04	51.634	955
198.88	54.902	956
199.84	53.086	956
287.82	57.382	957
315.1	64.032	958
69.288	70.139	959
25.724	100.56	960
25.679	101.51	960
33.488	118.65	961
177.64	119.36	962
273.16	128.38	963
16.62	131.86	964
17.103	130.77	964
200.8	132.56	965
153.76	163.14	966
262.6	166.79	967
24.964	177.36	968
9.0611	189.45	969
67.705	193.85	970
124.21	194.94	971
62.718	220.39	972
240.76	253.17	973
15.763	274.47	974
74.442	309.26	975
87.535	314.63	976
34.951	320.92	977
12.917	344.76	978
32.621	353.16	979
14.143	368.44	980
64.191	371.23	981
72.966	378.12	982
95.436	398.54	983
18.63	478.1	984
17.444	478.41	984
54.105	12.836	985
164.63	13.62	986
29.014	27.059	987
142.42	37.47	988
115.81	38.68	989
117.25	38.82	989
17.453	50.395	990
18.529	49.67	990
95.09	56.178	991
122.2	56.377	992
28.064	61.713	993
27.906	61.361	993
22.586	60.586	993
238.36	63.437	994
239.09	63.687	994
351.8	62.463	995
152.42	67.538	996
25.382	74.311	997
25.972	73.748	997
322.02	76.8	998
51.326	79.998	999
22.821	85.601	1000
24.741	87.218	1000
24.135	87.344	1000
113.1	91.062	1001
134.3	103.93	1002
273.94	106.76	1003
150.22	111.9	1004
75.048	135.69	1005
40.128	155.58	1006
39.09	156.24	1006
37.973	156.91	1006
37.557	157.31	1006
37.922	157.51	1006
39.375	156.1	1006
12.019	178.59	1007
132.73	187.93	1008
41.359	188.45	1009
219.48	207.05	1010
48.862	208.59	1011
49.02	211.67	1011
50.488	211.98	1011
45.07	211.47	1011
207.03	208.64	1012
158	236.93	1013
74.807	281.32	1014
108.22	280.33	1015
287.79	280.42	1016
145.16	308	1017
113.74	315.5	1018
18.825	329.34	1019
151.54	328.76	1020
69.755	391.56	1021
101.93	401.75	1022
100.85	400.38	1022
67.347	434.8	1023
66.208	436.59	1023
10.516	448.87	1024
41.929	486.85	1025
149.85	25.307	1026
231.73	28.766	1027
90.395	32.89	1028
91.901	31.806	1028
244.2	42.439	1029
109.05	50.316	1030
275.59	57.958	1031
126.8	63.085	1032
126	60.977	1032
125.27	62.311	1032
12.558	63.612	1033
120.04	77.802	1034
121	75.913	1034
120.38	76.103	1034
212.11	104.49	1035
95.201	131.53	1036
113.69	147.47	1037
73.072	163.76	1038
69.162	193.66	1039
67.936	192.6	1039
282.84	224.26	1040
22.271	233.13	1041
81.846	234.22	1042
79.617	236.4	1042
16.303	234.28	1043
68.444	259.25	1044
38.902	276.12	1045
29.309	293.39	1046
70.576	293.18	1047
102.8	295.19	1048
50.727	313.66	1049
90.492	315.78	1050
88.297	359.71	1051
46.81	416.76	1052
22.968	12.015	1053
93.979	18.663	1054
96.348	19.892	1054
218.58	38.196	1055
219.77	38.347	1055
71.645	39.839	1056
153.77	63.089	1057
154.54	63.15	1057
352.14	62.443	1058
352.14	61.558	1058
390.36	71.652	1059
136.21	75.918	1060
133.67	75.572	1060
161.73	103.06	1061
263.19	105.19	1062
262.43	106.15	1062
58.895	113	1063
17.247	115.98	1064
47.889	115.63	1065
48.281	115.37	1065
288.39	120.02	1066
188.03	125.58	1067
186.09	125.6	1067
161.67	126.78	1068
29.116	147.44	1069
87.6	158.84	1070
85.293	160.21	1070
192.54	183.54	1071
43.575	187.91	1072
75.883	189.62	1073
12.275	201.33	1074
27.263	211.55	1075
100.18	213.05	1076
243.63	219.47	1077
86.66	245.67	1078
101.42	251.36	1079
99.977	252.02	1079
24.37	258.9	1080
10.17	261.18	1081
151.79	273.03	1082
56.537	284.77	1083
167.9	298.62	1084
12.991	300.01	1085
150.31	328.13	1086
19.422	331.57	1087
7.8046	334.39	1088
132.77	365.05	1089
161.53	368.55	1090
30.633	459.35	1091
63.89	478.81	1092
144.47	19.666	1093
165.28	25.493	1094
156.58	37.121	1095
259.88	39.525	1096
199.06	50.587	1097
32.923	61.965	1098
288.28	66.249	1099
300.75	65.923	1100
100.51	71.054	1101
266.5	82.225	1102
172.01	95.772	1103
25.603	100.54	1104
50.066	103.39	1105
202.12	110.24	1106
232.24	112.73	1107
34.873	117	1108
81.469	124.1	1109
42.325	131.32	1110
68.527	132.51	1111
52.646	135.58	1112
25.068	176.33	1113
24.891	177.37	1113
61.388	228.31	1114
63.376	228.26	1114
63.6	232.16	1114
61.753	232.26	1114
118.97	253.66	1115
50.743	281.25	1116
92.553	302.37	1117
147.4	308.61	1118
87.395	315.09	1119
71.386	360.96	1120
71.85	361.04	1120
120.74	376.13	1121
17.372	430.05	1122
184.9	8.726	1123
242.09	18.504	1124
240.49	17.913	1124
333.92	18.089	1125
200.12	22.803	1126
288.23	31.547	1127
243.44	42.539	1128
16.746	49.885	1129
51.024	52.383	1130
122.7	54.864	1131
122.93	53.895	1131
121.8	54.013	1131
23.08	60.032	1132
117.29	72.189	1133
119.56	79.277	1134
121.52	79.679	1134
122.89	78.238	1134
55.559	80.755	1135
159.82	85.363	1136
23.461	86.819	1137
248.18	86.072	1138
147.82	99.265	1139
11.722	108.93	1140
17.252	115.7	1141
124.65	118.54	1142
92.257	131.38	1143
30.922	147.67	1144
147.77	151.52	1145
54.931	153.96	1146
111.75	161.59	1147
168.74	185.02	1148
75.414	187.8	1149
131.88	187.71	1150
304.5	195.43	1151
44.043	201.09	1152
93.3	203.22	1153
93.391	203.54	1153
94.297	203.49	1153
180.06	205.64	1154
53.602	207.07	1155
17.364	219.86	1156
149.05	239.08	1157
249.38	270.12	1158
54.173	364.5	1159
75.696	379.55	1160
67.223	435.68	1161
160.08	11.228	1162
54.251	13.677	1163
96.521	21.588	1164
96.615	19.652	1164
149.88	24.334	1165
19.165	37.457	1166
136.03	52.214	1167
185.31	90.658	1168
25.823	100.89	1169
59.489	111.78	1170
48.39	115.64	1171
177.14	117.13	1172
65.098	129.2	1173
62.898	129.86	1173
274.93	130.31	1174
55.279	139.03	1175
90.44	159.26	1176
144.91	163.61	1177
10.56	177.65	1178
66.788	195.09	1179
201.65	220.96	1180
115.54	234.66	1181
83.88	241.29	1182
84.88	239.79	1182
183.62	248.51	1183
185.2	248.75	1183
21.552	257.8	1184
141.96	257.38	1185
137.42	270.91	1186
40.068	274.82	1187
39.144	275.62	1187
51.085	280.78	1188
122.88	319.98	1189
122.09	321	1189
15.335	349.27	1190
159.68	365.87	1191
62.892	369.92	1192
86.052	388.25	1193
120.12	396.25	1194
88.32	407.73	1195
93.834	413.75	1196
159.38	11.677	1197
164.61	13.349	1198
73.632	22.954	1199
72.018	28.299	1199
297.53	26.946	1200
171.49	28.6	1201
92.19	31.059	1202
90.462	31.838	1202
83.402	37.957	1203
81.34	38.184	1203
115.71	38.766	1204
68.497	43.344	1205
16.693	50.563	1206
155.47	57.589	1207
12.321	63.832	1208
337.82	83.4	1209
260.96	98.901	1210
196.1	101.29	1211
49.586	102.47	1212
72.753	106.01	1213
9.5265	149.18	1214
38.393	203.22	1215
105.74	208.2	1216
41.698	215.67	1217
63.811	274.19	1218
29.207	315.02	1219
29.53	347.59	1220
27.151	422.38	1221
16.882	428.92	1222
87.833	439.5	1223
234.17	27.326	1224
234.7	28.672	1224
287.24	27.94	1225
229.37	53.504	1226
56.486	66.845	1227
52.997	78.013	1228
77.702	79.964	1229
76.728	79.951	1229
77.936	80.467	1229
157.94	88.672	1230
142.64	93.163	1231
141.32	93.371	1231
118.67	95.171	1232
119.53	94.115	1232
124.63	118.5	1233
87.273	159.56	1234
16.531	189.19	1235
126.63	190.18	1236
9.5738	201.47	1237
47.482	225.87	1238
44.552	243.98	1239
45.019	245.37	1239
44.505	246.17	1239
119.12	268.46	1240
52.066	281.06	1241
128.98	306.17	1242
127.03	304.8	1242
70.143	391.23	1243
99.887	400.5	1244
55.039	416.15	1245
119.61	418.36	1246
52.086	438.2	1247
51.487	437.29	1247
11.604	448.62	1248
275.19	32.132	1249
274.67	32.026	1249
205.61	43.651	1250
16.492	49.867	1251
352.05	61.761	1252
100.7	68.593	1253
24.448	72.699	1254
134.79	74.492	1255
149.47	73.316	1256
160.99	73.625	1257
194.66	100.7	1258
11.798	108.11	1259
87.96	133.3	1260
138.13	153.13	1261
117.72	172.47	1262
207.28	196.13	1263
69.763	207.85	1264
76.936	214.34	1265
42.722	214.82	1266
18.791	220.75	1267
107.91	223.08	1268
37.489	257.89	1269
22.588	258.69	1270
8.79	260.4	1271
24.573	282.43	1272
98.198	292.77	1273
34.55	338.36	1274
28.398	347.12	1275
26.824	347.32	1275
66.06	405.69	1276
121.89	8.939	1277
70.387	38.799	1278
145	42.236	1279
273.04	53.412	1280
86.181	66.977	1281
151.63	67.531	1282
91.595	89.206	1283
206.75	96.399	1284
43.902	201.6	1285
95.184	202.62	1286
214.26	259.82	1287
116.17	265.25	1288
70.436	292.52	1289
80.492	296.71	1290
56.65	299.64	1291
47.936	299.51	1292
101.67	336.49	1293
39.525	7.554	1294
102.31	43.514	1295
132.71	46.762	1296
176.66	47.523	1297
43.163	50.772	1298
137.98	56.734	1299
69.757	69.852	1300
24.384	101.39	1301
25.534	101.08	1301
28.565	146.83	1302
28.679	147.87	1302
41.883	229.64	1303
41.675	228.16	1303
46.443	225.93	1303
23.362	10.907	1304
24.642	10.99	1304
107.62	29.791	1305
236.03	28.838	1306
233.43	28.174	1306
233.96	28.769	1306
111.96	35.615	1307
117.1	38.189	1308
246.76	43.933	1309
243.39	42.523	1309
124.63	58.098	1310
122.62	58.666	1310
144.27	94.722	1311
140.68	93.302	1311
207.63	95.128	1312
105.65	112.76	1313
124.89	118.83	1314
83.359	122.72	1315
199.65	132.29	1316
145.42	151.67	1317
58.289	154.08	1318
145.65	205.42	1319
63.009	223.07	1320
159.37	250.77	1321
121.44	253.11	1322
119.62	251.12	1322
103.67	255.4	1323
103.84	256.76	1323
116.78	265.86	1324
11.797	299.32	1325
118.11	347.8	1326
33.655	355.48	1327
32.011	356.33	1327
74.559	377.47	1328
22.542	390.58	1329
213.67	17.364	1330
112.46	35.552	1331
116.67	38.593	1331
67.452	42.155	1332
45.199	50.452	1333
122.26	52.062	1334
178.98	51.053	1335
137.08	55.618	1336
287.35	64.78	1337
129.87	68.838	1338
160.9	72.158	1339
57.533	80.121	1340
76.95	80.766	1341
185.52	85.551	1342
184.86	86.226	1342
23.269	87.753	1343
229.66	98.418	1344
49.559	101.12	1345
133.84	102.39	1346
135.21	103.61	1346
318.43	124.68	1347
316.74	124.37	1347
147.22	128.26	1348
20.051	130.84	1349
273.86	131.08	1350
12.283	131.41	1351
110.41	134.15	1352
297.59	136.77	1353
180.44	156.58	1354
83.145	159.19	1355
70.197	164.35	1356
139.66	164.11	1357
36.881	187.43	1358
302.11	188.55	1359
86.408	190.9	1360
43.154	214.26	1361
245.3	218.54	1362
151.04	222.35	1363
77.806	232.57	1364
128.07	239.04	1365
147.64	240.26	1366
139.52	251.92	1367
80.002	252.59	1368
11.773	260.73	1369
39.254	272.72	1370
98.541	278.1	1371
128.62	283.21	1372
80.998	312.09	1373
105.84	311.72	1374
15.516	323.17	1375
13.068	319.12	1375
202.68	332.12	1376
121.97	335.29	1377
119.96	366.39	1378
22.196	404.16	1379
28.988	408.39	1380
22.601	447.06	1381
169.89	14.187	1382
106.78	30.264	1383
300.72	29.578	1384
70.639	35.507	1385
70.965	35.57	1385
71.018	30.971	1385
72.337	29.329	1385
70.823	28.209	1385
147.18	44.248	1386
146.06	45.719	1386
20.186	50.272	1387
121.48	52.956	1388
126.64	58.442	1389
125.41	58.746	1389
123.67	59.09	1389
262.55	59.1	1390
86.418	73.351	1391
172	88.586	1392
90.111	89.379	1393
91.965	89.02	1393
73.056	103.71	1394
177.21	120.43	1395
46.834	132.64	1396
136.94	141.18	1397
155.07	149.57	1398
188.85	167.22	1399
197.43	183.28	1400
35.298	206.61	1401
108.42	222.62	1402
62.171	226.08	1403
61.198	226.5	1403
62.745	225.28	1403
113.42	264.05	1404
145.68	281.98	1405
171.28	295.85	1406
106.43	296.89	1407
107.74	295.27	1407
90.563	300.99	1408
91.362	301.71	1408
93.215	301.84	1408
167.46	302.51	1409
167.04	300.37	1409
143.57	319.64	1410
45.188	328.17	1411
23.507	376.12	1412
39.458	469.82	1413
40.342	471.9	1413
40.378	472.02	1413
20.336	474.79	1414
119.18	7.0723	1415
286.39	24.859	1416
251.22	31.757	1417
247.46	28.481	1417
248.83	27.938	1417
260.93	35.318	1418
260.9	35.887	1418
221.59	37.39	1419
301.46	38.404	1420
179.85	50.068	1421
43.994	50.907	1422
43.696	50.647	1422
227.42	55.888	1423
22.614	60.056	1424
22.54	60.093	1424
23.196	60.285	1424
102.2	72.285	1425
103.79	80.564	1426
24.13	87.237	1427
26.295	101.37	1428
124.39	117.6	1429
123.37	118.19	1429
189.74	120.85	1430
59.547	138.81	1431
115.6	146.24	1432
114.71	148.2	1432
54.092	151.65	1433
54.16	152.08	1433
74.179	188	1434
123.15	193.98	1435
95.764	202.17	1436
46.749	211.74	1437
84.259	299.4	1438
57.114	300.68	1439
68.8	320.23	1440
65.925	367.46	1441
88.934	391.41	1442
108.12	426.67	1443
21.728	496.18	1444
23.155	12.309	1445
23.039	12.365	1445
127.76	13.929	1446
139.76	33.247	1447
138.94	34.005	1447
240.85	37.617	1448
247.49	44.752	1449
239.59	62.418	1450
72.095	69.732	1451
71.859	70.084	1451
25.476	73.127	1452
77.633	80.211	1453
249.51	82.705	1454
264.17	108.28	1455
63.461	129.92	1456
64.274	128.89	1456
29.955	148.29	1457
31.194	146.94	1457
70.407	163.51	1458
192.12	163.54	1459
90.63	170.89	1460
11.128	176.21	1461
195.31	183.98	1462
38.668	188.55	1463
154.79	216.27	1464
25.399	220.38	1465
80.532	237.47	1466
183.16	254.16	1467
42.632	269.35	1468
43.732	270.26	1468
32.719	319.16	1469
31.971	350.81	1470
30.535	351.14	1470
56.28	416.43	1471
121.02	417.47	1472
12.455	448.25	1473
100.82	8.7293	1474
26.044	25.499	1475
177.5	30.509	1476
115.81	39.255	1477
116.91	39.13	1477
54.486	78.829	1478
25.436	100.9	1479
25.878	100.43	1479
60.228	110.19	1480
40.775	128.9	1481
85.95	160.04	1482
152.82	162.23	1483
92.831	202.33	1484
236.75	204.7	1485
146.79	239.21	1486
104.14	255.04	1487
10.48	260.76	1488
98.915	400.45	1489
29.216	422.4	1490
68.862	38.712	1491
242.8	40.177	1492
135.13	52.146	1493
139.12	58.758	1494
155.7	58.968	1495
153.6	65.739	1496
109.72	221.9	1497
41.402	251.23	1498
58.145	285.77	1499
70.001	294.05	1500
53.863	298.9	1501
29.371	408.08	1502
67.125	437.39	1503
68.728	436.71	1503
54.379	14.762	1504
118.08	21.971	1505
235.46	31.212	1506
17.79	34.578	1507
16.613	35.187	1507
80.562	44.044	1508
145.12	45.011	1509
145.67	43.44	1509
147.01	44.851	1509
17.809	50.324	1510
43.689	50.65	1511
24.019	60.706	1512
23.341	59.629	1512
226.06	61.035	1513
53.195	78.782	1514
130.74	100.56	1515
263.86	102.04	1516
261.26	100.28	1516
16.114	115.54	1517
91.292	132.79	1518
179.25	139.39	1519
38.692	154.98	1520
38.029	156.27	1520
72.512	188.91	1521
71.644	188.51	1521
47.166	211.49	1522
47.168	211.32	1522
240.32	253.75	1523
40.928	288.54	1524
28.35	292.67	1525
121.32	375.81	1526
23.001	403.18	1527
126.94	11.053	1528
95.35	19.205	1529
14.137	27.827	1530
14.925	27.7	1530
114.8	37.749	1531
115.3	36.679	1531
178.97	48.17	1532
151.78	65.752	1533
27.083	100.65	1534
286.72	122.32	1535
199.68	134.94	1536
201.03	135.56	1536
201.81	134.43	1536
25.034	176.53	1537
17.555	189.51	1538
30.439	209.29	1539
124.39	238.64	1540
183.36	283.07	1541
47.437	299.28	1542
75.331	336.17	1543
213.27	17.245	1544
71.693	38.603	1545
100.64	39.77	1546
134.8	77.089	1547
76.732	79.416	1548
[truncated: 4,797 more rows]
