# Supplementary material for: The transpeptidase PBP2 governs initial localization and activity of the major cell-wall synthesis machinery in E. coli
Source: eLife. 2020 Feb 20;9:e50629. doi: 10.7554/eLife.50629 (PMC7089770; doi:10.7554/eLife.50629)
Supplement: Source data 1. [file elife-50629-data1.zip › data/slow/GFP/Lifetime/04-23-PBP2-IPTG025-6h--1s.csv]

80.033	9.1659	2
80.102	8.3809	2
79.914	8.7193	2
80.892	8.9965	2
80.114	9.2539	2
188.84	9.9525	3
188.97	10.497	3
190.05	10.928	3
153.88	11.71	4
154.55	11.749	4
154.2	10.573	4
131.77	46.751	5
63.827	54.502	6
140.97	57.103	7
140.63	56.267	7
456.99	56.191	8
107.63	57.686	9
47.767	59.071	10
44.21	61.749	10
157.55	59.683	11
366.88	59.665	12
283.82	62.666	13
284.16	63.795	13
480.65	62.26	14
310.93	64.795	15
311.26	65.318	15
311.4	65.326	15
311.96	65.01	15
311.36	64.682	15
166.72	73.847	16
444.01	81.044	17
36.109	89.364	18
38.83	90.74	18
68.943	97.894	19
320.22	104.55	20
72.981	113.73	21
73.596	113.79	21
72.959	115.57	21
73.263	115.42	21
74.375	119.16	21
164.53	113.43	22
124.21	113.62	23
123.75	113.38	23
124.14	112.25	23
176.34	117.02	24
176.14	117.16	24
176.47	116.09	24
324.7	121.04	25
331.31	121.7	26
73.418	123.59	27
73.357	127.51	27
85.119	124.13	28
182.16	128.03	29
260.42	127.04	30
363.72	128.03	31
436.42	130.04	32
395.47	132.03	33
43.116	135.3	34
88.062	136.89	35
87.359	136.45	35
124.71	138.36	36
123.69	138.52	36
123.88	138.58	36
123.05	138.45	36
123.06	138.51	36
123.51	138.22	36
370.92	138.03	37
373.04	135.4	37
208.57	142.37	38
291.78	142.78	39
256.8	149.7	40
297.3	154.86	41
297.33	154.46	41
297.36	153.73	41
65.507	159.31	42
262.37	158.42	43
285.52	158.51	44
29.425	160.02	45
16.959	160.79	46
16.807	160.16	46
16.968	160.46	46
16.922	160.7	46
253.67	161.48	47
42.778	163.44	48
341.1	168.94	49
166.62	175.49	50
166.63	175.1	50
166.66	174.44	50
167.88	168.82	50
167.53	168.63	50
168.03	168.5	50
368.54	177.61	51
78.55	178.91	52
59.999	191.03	53
102.62	191.38	54
228.62	192.18	55
110.43	192.22	56
10.146	195.45	57
241.83	199.08	58
241.36	198.24	58
240.77	196.62	58
241.31	197.19	58
318.19	198.34	59
318.06	198.06	59
320.71	198.18	59
73.232	204.17	60
81.924	208.86	61
434.4	209.15	62
58.097	216.81	63
297.94	217.52	64
126.97	220.53	65
134.96	220.22	66
231.58	222.72	67
20.726	224.88	68
20.684	225.03	68
21.985	224.3	68
19.735	225.18	68
274.69	231.78	69
274.35	231.48	69
274.54	231.89	69
39.473	233.7	70
194.88	235.22	71
31.226	235.57	72
345.91	241.27	73
22.481	243.74	74
187.3	244.5	75
187.52	245.45	75
187.5	245.75	75
59.927	249.21	76
59.845	249.15	76
60.245	248.64	76
59.376	248.88	76
60.281	249.76	76
59.904	248.33	76
60.754	249.34	76
15.36	253.1	77
294	262.22	78
359.85	261.93	79
8.4119	265.9	80
72.394	269.9	81
133.99	283.95	82
148.9	294.59	83
34.264	298.23	84
33.162	302.18	84
200.04	297.91	85
90.111	306.52	86
103.17	306.41	87
19.316	321.14	88
97.876	337.92	89
93.09	344	90
92.758	343.79	90
92.066	345.73	90
91.156	346.21	90
101.73	353.74	91
177.04	355.65	92
123.88	377.31	93
103.28	410.01	94
42.532	427.68	95
101.83	472.48	96
81.089	23.232	97
296.27	23.78	98
106.96	26.647	99
26.644	31.711	100
26.491	31.354	100
230.83	48.037	101
242.83	62.991	102
241.07	62.114	102
240.39	62.689	102
176.33	74.277	103
68.886	83.772	104
71.155	83.172	104
254.78	87.389	105
254.26	87.814	105
210.4	90.776	106
45.379	96.854	107
255.34	98.487	108
128.62	104.51	109
231.56	110.52	110
31.275	111.41	111
32.349	112.11	111
152.78	113.06	112
151.71	113.97	112
220.83	117.25	113
325.93	121.35	114
135.14	136.04	115
94.765	136.93	116
23.866	143.01	117
51.577	147.35	118
51.368	147.2	118
396.54	150.42	119
178.61	156.19	120
179.2	156.05	120
178.46	156.09	120
177.72	156.49	120
168.28	168.29	121
182.25	200.89	122
182.13	198.09	122
48.174	205.62	123
37.542	209.27	124
39.18	207.68	124
40.563	207.22	124
156.11	219.03	125
108.8	219.83	126
110.42	220.39	126
111.83	220.62	126
174.69	229.88	127
82.282	236.56	128
81.891	236.39	128
15.842	237.47	129
228.82	243.04	130
232.96	241.31	130
337.82	244.82	131
98.704	247.69	132
290.05	249.01	133
66.098	257.62	134
307.54	262.63	135
316.77	263.54	136
35.905	290.7	137
150.15	307.86	138
186.82	326.82	139
53.381	328.86	140
87.96	329.48	141
87.301	329.93	141
88.054	329.26	141
87.761	328.67	141
174.89	342.66	142
194.4	350.1	143
260.06	355.54	144
243.13	356.87	145
87.929	367.04	146
49.855	368.49	147
95.386	391.55	148
40.291	399.35	149
40.29	399.19	149
61.899	430.26	150
61.216	430.53	150
61.632	430.06	150
61.259	430.43	150
60.146	430.25	150
74.36	438.03	151
176.48	499.75	152
260.68	8.4935	153
255.86	8.8796	153
301.38	8.9362	154
178.6	15.449	155
178.08	16.359	155
97.853	34.175	156
17.293	39.273	157
182.86	63.358	158
103.39	70.361	159
104.79	69.86	159
456.25	77.195	160
48.422	79.821	161
95.367	81.791	162
91.871	77.753	162
321.6	91.9	163
219.44	93.29	164
114.58	104.8	165
114.4	105.26	165
113.02	104.05	165
188.66	117.25	166
85.429	122.42	167
86.516	121.7	167
341.99	123.36	168
146.95	128.39	169
325.92	133.33	170
386.87	142.8	171
373.51	151.06	172
209.49	152.64	173
330.32	157.66	174
461.74	156.6	175
264.26	158.26	176
254.03	161.02	177
78.401	177.76	178
78.642	178.73	178
371.78	177.87	179
227.97	185.74	180
228.34	184.91	180
226.36	183.01	180
425.39	198.76	181
103.72	203.21	182
74.367	205.12	183
74.591	204.53	183
74.274	204.76	183
175.44	210.48	184
176.02	208.39	184
321.4	212.11	185
321.23	211.05	185
58.366	227.13	186
386.87	233.13	187
386.91	232.96	187
74.086	236.21	188
245.78	245.3	189
244.6	243.52	189
267.79	247.33	190
10.375	250.03	191
36.231	250.2	192
309.73	250.05	193
309.15	250.11	193
294.87	262.04	194
294.59	261.7	194
294.69	261.45	194
376.61	264.5	195
163.87	270.56	196
88.829	277.09	197
89.223	277.45	197
8.5515	298.94	198
10.603	300.52	198
11.332	301.28	198
11.155	300.55	198
186.88	301.7	199
89.743	304.16	200
89.641	305.65	200
89.555	305	200
140.72	306.89	201
26.417	322.64	202
156.44	323.08	203
195.1	331.42	204
195.61	331.93	204
59.832	351.49	205
155.22	369.1	206
125.06	375.74	207
123.8	377.82	207
152.02	378.71	208
136.07	380.64	209
135.25	382.03	209
103.02	410.17	210
102.59	410.45	210
98.009	457.19	211
99.344	471.74	212
99.767	471.44	212
288.53	29.145	213
49.895	32.284	214
48.913	33.261	214
123.87	32.413	215
123.48	32.368	215
123.7	32.503	215
301.96	33.626	216
280.43	38.598	217
334.3	42.427	218
334.33	42.262	218
151.64	44.53	219
151.46	44.819	219
96.334	53.034	220
206.6	53.089	221
436	54.176	222
157.89	59.661	223
118.61	69.968	224
413.03	69.213	225
148.34	72.342	226
166.11	72.505	227
164.97	73.15	227
74.962	72.252	228
152.1	97.34	229
153.48	95.724	229
152.89	95.686	229
152.51	95.882	229
153.17	95.143	229
128.03	103.55	230
126.37	106.97	230
165.93	103.36	231
165.11	99.559	231
231.98	111.16	232
231.42	110.65	232
304.59	110.6	233
286.69	114.13	234
283.42	111.95	234
286	112.81	234
26.464	127.11	235
74.201	130.64	236
132.28	137.33	237
131.23	137.31	237
26.312	139.92	238
118.27	152.34	239
116.59	151.67	239
111.93	155.94	240
410.6	157.66	241
410.36	157.97	241
422.09	163.39	242
422.29	163.03	242
337.68	168.56	243
23.758	175.64	244
22.411	175.94	244
93.419	176.04	245
93.647	175.42	245
60.367	190.47	246
76.714	193.41	247
197.35	196.78	248
292.24	198.43	249
194.21	204.86	250
227.17	210.71	251
46.878	216.85	252
46.709	217.24	252
30.606	222.58	253
29.065	223.27	253
206.58	227.39	254
206.97	229.12	254
207.07	230.38	254
368.91	232.06	255
323.08	245.78	256
45.88	247.88	257
47.092	244.63	257
65.975	257.83	258
66.037	257.55	258
109.14	259.32	259
320.8	264.67	260
54.104	268.11	261
72.563	269.52	262
134.88	270.24	263
129.61	268.86	263
129.55	269.16	263
130.13	268.84	263
205.8	280.77	264
147.77	282.12	265
145.39	282.46	265
158.47	282.71	266
59.134	285.91	267
101.14	303.25	268
60.51	305.83	269
62.067	305.96	269
71.986	332.54	270
72.558	331.01	270
18.568	333.95	271
19.437	333.92	271
233.77	342.4	272
120.33	357.33	273
120.47	357.55	273
256.36	361.79	274
143.47	364.06	275
143.78	364.47	275
31.5	377.7	276
13.582	397.54	277
12.66	399.17	277
13.097	396.62	277
68.831	421.53	278
175.58	499.54	279
153.9	10.379	280
154.63	9.6458	280
154.49	11.123	280
275.65	17.26	281
242.6	21.293	282
140.37	23.826	283
88.026	37.359	284
88.097	38.236	284
113.04	45.279	285
262.68	47.313	286
63.813	54.542	287
66.052	56.15	287
271.8	55.494	288
141.43	58.339	289
286.01	62.969	290
97.71	66.301	291
260.88	66.267	292
133.94	70.808	293
121.87	75.889	294
47.294	79.35	295
126.33	82.249	296
253.93	88.028	297
302.76	93.971	298
302.35	92.767	298
301.42	92.75	298
91.183	105.53	299
139.26	110.7	300
310.23	114.4	301
175.65	116.9	302
103.77	118.77	303
248.33	122.09	304
258.24	126.57	305
432.19	126.95	306
361.03	130.62	307
194.75	132.04	308
176.08	139.28	309
351.19	140.5	310
350.53	141.07	310
350.4	141.6	310
290.72	143.89	311
374.97	149.12	312
30.346	153.14	313
33.054	152.13	313
352.36	154.63	314
257.52	161.53	315
105.62	162.25	316
106.23	162.57	316
105.36	162.51	316
106.61	162.29	316
151.25	171.6	317
150.41	172.81	317
403.56	181.4	318
264.63	189.93	319
264.73	189.82	319
109.68	191.71	320
108.58	191.41	320
182.63	196.24	321
26.868	198.43	322
27.042	198.48	322
104.94	202.98	323
51.378	203.56	324
137.08	206.43	325
57.75	215.77	326
58.942	215.46	326
58.177	216.3	326
30.87	234.93	327
187.3	245.79	328
187.83	245.85	328
187.75	246.02	328
204.1	247.35	329
197.47	263.36	330
15.161	273.01	331
49.015	282.52	332
198.44	296.45	333
198.64	293.52	333
198.64	295.23	333
199.91	296.08	333
189.55	304.97	334
189.06	303.48	334
132.69	307.21	335
133.62	307.39	335
134.39	307.13	335
92.303	323.9	336
93.389	324.63	336
46.014	328.05	337
96.761	339.75	338
170.54	343.69	339
171.24	343.75	339
171.32	343.74	339
171.19	343.47	339
171.23	342.86	339
171.4	342.65	339
172.41	342.88	339
134.83	356.25	340
86.015	361.9	341
51.857	366.66	342
87.539	368.48	343
48.103	374.34	344
41.135	399.06	345
42.51	422.75	346
42.97	417.6	346
99.737	36.37	347
141.95	40.427	348
236.49	46.412	349
251.49	50.373	350
96.77	52.578	351
97.786	52.203	351
97.601	52.567	351
389.52	55.203	352
384.48	56.496	352
383.21	56.648	352
382.76	56.616	352
381.53	56.881	352
382.21	56.255	352
157.77	59.866	353
157.19	59.563	353
239.72	62.459	354
284.98	76.718	355
71.884	83.606	356
80.569	85.001	357
209.4	90.28	358
209.62	90.259	358
210.17	90.936	358
322.61	91.75	359
217.43	92.649	360
217.32	92.95	360
40.812	94.672	361
255.66	99.532	362
21.802	100.98	363
21.235	100.86	363
337.61	100.39	364
267.83	101.85	365
318.9	103	366
319	102.91	366
325.62	121.4	367
324.22	121.22	367
369.13	122.86	368
340.06	123.82	369
23.016	127.23	370
240.38	131.67	371
157.71	134.65	372
162.78	134.35	372
162.63	133.46	372
327.87	146.61	373
59.945	163.24	374
275.6	167.48	375
275.74	167.33	375
310.82	177.01	376
275.81	176.86	377
212.43	183.4	378
210.03	179.46	378
291.84	185.26	379
241.48	210.92	380
227.69	211.69	381
227.25	212.03	381
173.53	212.58	382
69.939	221.48	383
223.41	225.83	384
116.69	231.87	385
368.05	232.37	386
86.214	237.65	387
249.27	241.31	388
114.24	244.54	389
113.09	245.4	389
112.79	244.46	389
89.914	252.46	390
359.96	261.88	391
360.49	261.03	391
319.04	264.45	392
39.36	271.61	393
91.79	282.26	394
90.757	280.87	394
172.09	283.36	395
79.081	284.02	396
78.359	283.92	396
76.547	278.47	396
33.829	296.19	397
154.79	308.16	398
154.77	308.64	398
155.86	308.07	398
177.55	308.84	399
49.904	315.46	400
15.35	319.73	401
52.975	329.15	402
69.961	360.75	403
36.271	372.61	404
36.672	373.09	404
36.743	373.89	404
88.468	387.4	405
103.38	410.96	406
88.662	417.88	407
73.406	423.53	408
86.824	469.3	409
80.303	9.4423	410
80.218	8.9564	410
268.19	18.147	411
267.21	17.807	411
278.07	17.649	412
144.05	27.906	413
47.874	33.161	414
129.26	44.846	415
107.91	58.406	416
104.23	55.373	416
217.44	64.201	417
284.41	64.354	418
310.71	64.979	419
310.76	64.882	419
310.89	65.112	419
310.46	64.727	419
310.94	64.793	419
132.89	68.048	420
202.74	67.617	421
77.479	72.616	422
167.35	73.472	423
445.58	79.711	424
253.84	87.997	425
252.77	88.204	425
38.304	108.64	426
36.54	108.84	426
36.688	108.38	426
164.73	112.56	427
164.48	111.86	427
164.65	109.75	427
176.12	112.87	428
187.27	116.42	429
73.569	121.84	430
73.774	121.54	430
349.36	124.23	431
360.41	131.81	432
175.37	138.6	433
176.86	138.08	433
170.54	152.87	434
352.07	154.56	435
455.61	153.6	436
177.51	156.28	437
178.04	155.5	437
177.16	155.74	437
322.37	158.17	438
44.944	159.09	439
42.669	162.67	439
368.94	177.14	440
370.16	176.69	440
74.864	191.81	441
353.75	192.66	442
195.95	194.92	443
240.79	198.26	444
21.214	200.07	445
22.41	199.87	445
221.18	201.77	446
49.613	205.96	447
44.108	207.01	447
143.08	206.12	448
100.31	217.79	449
183.93	221.83	450
184.37	220.47	450
339.7	231.55	451
225.43	233.33	452
225.02	232.93	452
387.03	233.34	453
385.84	232.86	453
318.36	237.28	454
244.18	245.48	455
243.49	247.96	455
320.89	247.15	456
36.022	248.57	457
37.674	254.71	458
79.148	258.11	459
77.86	257.8	459
7.9159	266.15	460
151.31	283.11	461
148.96	282.32	461
115.29	292.44	462
124.46	294.64	463
123.99	295.07	463
125.17	295.05	463
144.27	295.34	464
104.18	305.75	465
88.299	329.45	466
196.76	332.6	467
95.858	338.48	468
95.229	340.8	468
125.38	342.23	469
122.8	344.47	469
125.75	342.21	469
128.63	339.74	469
72.227	342.86	470
72.43	341.97	470
71.456	341.62	470
71.021	341.95	470
71.506	341.9	470
72.271	341.96	470
70.948	341.41	470
71.263	341.26	470
71.045	341.47	470
70.943	341.71	470
71.18	341.23	470
70.308	341.29	470
69.808	341.76	470
134.27	356.77	471
173.91	356.6	472
235.25	356.72	473
40.86	398.97	474
23.192	422.97	475
43.787	429.3	476
74.046	438.55	477
73.92	438	477
298.19	8.9455	478
140.08	23.004	479
306.75	29.467	480
234.86	46.724	481
61.399	52.197	482
61.354	52.973	482
95.378	65.664	483
45.517	78.731	484
44.596	78.722	484
260.07	87.282	485
118.25	92.031	486
259.11	100.11	487
114.84	105.55	488
303.82	109.95	489
86.061	122.17	490
251.52	124.16	491
181.67	127.07	492
60.56	127.43	493
259.19	127.13	494
259.39	126.63	494
437.18	129.8	495
131.09	136.5	496
62.294	138.23	497
19.392	144.64	498
20.319	143.06	498
22.253	142.53	498
274.76	145.36	499
384.12	146.65	500
383.89	145.98	500
388.42	142.44	500
49.535	152.37	501
93.217	156.07	502
16.247	160.49	503
156.51	165.51	504
418.62	167.27	505
422.78	163.99	505
24.781	176.07	506
311.66	176.56	507
239.91	190.59	508
239.9	190.33	508
7.9701	195.61	509
8.9107	194.93	509
288.49	196.98	510
70.946	203.14	511
105.34	203.77	512
84.344	209.1	513
32.19	222.02	514
22.381	226.01	515
103.43	232.89	516
35.73	234.45	517
233.27	239.66	518
198.33	239.66	519
348.31	240.19	520
266.9	244.53	521
203.34	247.95	522
203.6	248.32	522
173.4	258.16	523
315.98	262.75	524
71.899	267.82	525
72.325	268.68	525
208.06	281.31	526
37	287.56	527
48.283	289.08	528
44.132	299.28	529
226.52	299.91	530
171.79	301.23	531
20.759	320.25	532
28.008	323.55	533
28.892	323.85	533
74.909	325.17	534
138.27	333.5	535
60.412	353.34	536
48.942	377.09	537
76.882	424.73	538
71.27	422.84	538
71.328	422.14	538
97.677	439.36	539
97.064	438.38	539
93.069	461.6	540
85.208	470.76	541
274.58	18.254	542
63.726	23.2	543
28.45	32.766	544
87.257	35.925	545
70.998	38.606	546
69.746	38.1	546
70.79	37.73	546
69.95	37.929	546
70.258	37.185	546
70.052	37.643	546
70.256	37.546	546
69.862	37.325	546
70.189	37.389	546
71.007	37.616	546
71.016	37.2	546
71.046	37.334	546
71.068	37.212	546
71.445	37.037	546
71.605	36.817	546
71.626	36.54	546
71.84	36.387	546
71.939	36.412	546
71.58	36.262	546
71.726	36.348	546
36.435	42.293	547
113.56	45.189	548
112.75	44.942	548
224.69	51.622	549
225.34	52.131	549
158.02	59.265	550
289.44	62.403	551
290.13	61.616	551
128.3	63.471	552
37.081	65.323	553
157.22	72.516	554
155.47	72.635	554
159.15	72.741	554
159.18	72.243	554
93.598	78.371	555
441.58	79.893	556
441.09	80.22	556
442.11	79.72	556
436.59	81.217	556
436.4	81.443	556
98.046	84.678	557
37.145	87.501	558
36.672	87.463	558
36.22	86.996	558
35.995	87.254	558
36.445	87.349	558
176.07	89.328	559
176.54	90.481	559
303.64	92.37	560
41.156	94.324	561
363.23	97.232	562
177.66	97.714	563
175.62	97.282	563
20.075	100.39	564
318.85	103.35	565
342.32	110.91	566
72.681	115.08	567
72.869	115.38	567
149.54	122.92	568
44.631	129.85	569
360.31	132.11	570
73.487	135.21	571
189.15	139.6	572
190.47	138.48	572
41.499	141.8	573
276.01	172.87	574
275.4	174.36	574
275.67	173.26	574
32.431	177.22	575
277.34	181.1	576
322.43	184.09	577
321.51	184.99	577
71.996	190.37	578
71.592	190.2	578
72.464	190.49	578
106.78	190.91	579
108.17	192.3	579
79.511	194.74	580
80.697	195.38	580
182.49	196.47	581
194.43	198.39	582
241.32	197.78	583
51.693	204.19	584
119.57	210.18	585
159.3	214.1	586
59.66	214.72	587
59.785	215.53	587
58.617	215.44	587
318.18	237.47	588
317.64	237.28	588
22.66	244.8	589
63.723	252.24	590
282.78	260.95	591
291.58	261.52	592
376.07	262.75	593
217.05	263.89	594
84.197	268.04	595
84.278	268.42	595
88.868	276.74	596
90.511	277.83	596
90.644	277.57	596
90.575	277.8	596
90.45	279.01	596
90.395	279.42	596
259.72	281.49	597
185.61	299.96	598
32.189	302.11	599
189.51	304.91	600
133.54	307.37	601
51.902	329.35	602
53.759	328.96	602
53.323	328.93	602
14.537	347.89	603
103.36	380.12	604
104.89	398.24	605
41.192	398.52	606
41.807	398.78	606
41.274	396.83	606
43.38	406.43	607
80.495	8.8151	608
80.573	8.2712	608
80.105	9.3056	608
80.5	9.1754	608
80.91	9.1413	608
153.52	10.152	609
177.37	13.576	610
177.94	15.842	610
178	14.835	610
288.94	29.976	611
288.14	29.361	611
106.01	41.059	612
127.38	45.493	613
127.21	44.598	613
131.59	46.657	613
261.94	48.035	614
262.14	48.078	614
95.484	51.373	615
435.66	53.957	616
367.27	59.38	617
368.89	59.338	617
282.28	64.206	618
278.55	64.551	618
100.4	68.07	619
101.17	67.798	619
101.92	68.484	619
104.34	68.395	619
104.71	68.476	619
69.683	83.452	620
115.05	86.731	621
320.4	90.705	622
153.59	94.812	623
254.99	99.669	624
254.62	98.618	624
115.42	104.88	625
299.13	106.35	626
288.33	113.61	627
286.65	113.17	627
281.93	110.45	627
281.68	109.22	627
285.72	113.16	627
176.41	114.23	628
176.39	112.69	628
439.96	117.42	629
324.1	120.76	630
349.36	124.29	631
22.476	127.97	632
24.335	127.68	632
112.33	128.81	633
113.36	128.97	633
118.95	127.73	633
435.86	128.94	634
62.994	137.36	635
273.32	145.75	636
273.59	145.56	636
274.17	146.09	636
273.55	145.84	636
273.21	145.56	636
273.1	145.35	636
273.77	145.84	636
273.24	145.55	636
273.13	145.44	636
274.21	145.29	636
273.83	145.02	636
130.63	153.01	637
130.05	152.26	637
130.86	152.28	637
114.65	154.35	638
92.298	156.04	639
323.8	158.86	640
17.172	160.9	641
105.86	162.16	642
106.37	161.97	642
106.5	161.81	642
106.16	161.13	642
397.68	168.46	643
333.21	169.96	644
333.85	169.92	644
333.6	169.59	644
368.99	177.48	645
229.52	194.12	646
92.366	199.45	647
93.635	200.09	647
143.33	204.81	648
224.62	205.7	649
33.028	208.31	650
433.29	208.71	651
111.63	219.75	652
228.78	219.81	653
229.1	219.77	653
229.15	219.14	653
31.246	222.93	654
32.782	222.28	654
53.36	229.42	655
272.98	230.42	656
273.62	230.24	656
273.21	229.91	656
115.85	231.48	657
73.946	235.93	658
321.31	246.11	659
107.79	247.09	660
296.67	248.33	661
123.92	268.25	662
10.709	269.06	663
78.839	282.43	664
148.46	282.03	665
206.31	281.27	666
176.73	290.23	667
176.01	289.29	667
172.93	284.5	667
44.691	298.01	668
141.46	307.43	669
78.967	310.94	670
88.635	328.49	671
87.728	330.67	671
87.222	330.89	671
24.238	335.63	672
213.91	342.7	673
55.456	348.57	674
133.39	356.97	675
150.79	357.36	676
137.75	375.98	677
30.9	378.04	678
111.26	384.68	679
79.795	396.84	680
80.741	396.77	680
17.043	411.72	681
73.769	438.03	682
92.663	460.65	683
277.67	17.312	684
276.71	17.857	684
83.017	29.647	685
255.96	33.99	686
87.505	38.138	687
146.33	42.275	688
146.37	42.556	688
250.35	49.712	689
280.86	52.345	690
70.053	57.88	691
140.83	58.389	692
157.46	58.888	693
203.01	66.782	694
98.347	84.366	695
97.925	84.425	695
98.507	84.657	695
139.58	101.3	696
140.05	101.14	696
228.95	108.62	697
399.26	112.32	698
247.53	122.08	699
74.588	128.24	700
194	132.27	701
419.18	148.73	702
268.49	155.92	703
268.18	156.4	703
30.916	158.15	704
437.52	162.81	705
92.78	176.23	706
111.53	176.02	707
408.77	177.13	708
50.853	179.32	709
199.14	188.06	710
240.52	190.73	711
320.85	197.72	712
176.1	210.34	713
240.97	209.86	714
240.75	209.57	714
101.24	218.13	715
282.84	223.94	716
178.18	226.55	717
242.45	229.05	718
368.53	231.88	719
103.67	233.02	720
103.49	232.82	720
255.97	233.68	721
255.98	233.75	721
255.4	233.88	721
255.48	233.29	721
382.68	232.96	722
88.481	236.62	723
15.028	237.76	724
199.36	239.3	725
351.58	238.85	726
353.08	238.76	726
338.93	244.46	727
339.24	244.01	727
22.34	244.36	728
101.35	246.9	729
107.16	246.16	729
65.002	253.09	730
117.57	254.67	731
117.56	255.96	731
115.35	255.66	731
101.05	260.16	732
320.23	262.61	733
319.81	262.37	733
308.56	262.77	734
259.95	281.89	735
134.86	283.78	736
283.95	286.13	737
47.81	290.78	738
74.074	293.89	739
98.626	296.93	740
98.994	297.52	740
98.692	297.83	740
199.97	297.8	741
32.633	299.48	742
32.49	298.94	742
43.782	326.55	743
167.67	329.63	744
21.056	334.08	745
27.75	336.22	746
144.43	362.63	747
144.68	363.21	747
145.25	363.42	747
66.973	374.16	748
23.103	421.92	749
251.36	9.2639	750
299.87	10.091	751
299.57	9.1716	751
190.56	10.73	752
190.68	10.261	752
190.2	10.352	752
125.17	31.856	753
124.1	32.438	753
124.26	30.855	753
333.44	38.155	754
200.5	41.124	755
99.309	52.542	756
64.089	53.805	757
9.59	55.406	758
105.06	55.47	759
49.713	59.033	760
119.27	70.766	761
135.02	70.713	762
79.74	72.288	763
174.65	74.04	764
169.51	73.143	764
70.258	84.354	765
210.31	90.358	766
281.32	92.236	767
220.24	93.05	768
334.59	98.834	769
34.603	109.88	770
190.47	115.8	771
219.98	116.85	772
72.151	116.62	773
325.25	121.7	774
85.707	138.11	775
130.95	137.85	776
130.99	137.89	776
306.96	138.58	777
207.44	142.61	778
185.93	143.29	779
185.94	142.72	779
292.32	143.75	780
297.26	154.66	781
78.983	169.64	782
392.43	174.02	783
22.102	175.01	784
297.57	187.12	785
60.403	190.36	786
385.67	192.27	787
78.203	193.34	788
281.9	194.5	789
28.116	197.54	790
182.32	197.76	791
183.12	198.46	791
180.52	200.89	791
180.26	201.36	791
142.89	204.9	792
37.51	207.25	793
137.8	218.2	794
132.67	219.78	794
223	225.43	795
185.5	241.53	796
185.96	243.51	796
202.48	246.66	797
201.74	246.02	797
200.91	246.82	797
306.82	249.32	798
72.25	268.85	799
86.32	270.73	800
58.03	290.58	801
35.021	293.73	802
88.858	305.15	803
103.81	306	804
137.51	306.71	805
138.36	307.27	805
151.74	308.98	806
202.88	320.64	807
185.9	324.75	808
92.784	342.19	809
81.598	353.61	810
213.21	356.27	811
212.08	356.57	811
211.51	356.6	811
205.62	356.84	811
22.878	362.42	812
154.93	368.77	813
36.611	372.98	814
31.91	378.07	815
32.459	377.44	815
36.104	373.68	815
122.14	378.56	816
47.094	379.66	817
106.32	397.24	818
18.423	409.54	819
70.352	421.65	820
72.21	422.17	820
78.465	425.76	821
73.346	437.77	822
154.23	10.566	823
154.3	9.5689	823
239.2	19.201	824
171.35	40.886	825
171.61	40.931	825
171.24	41.087	825
170.83	41.132	825
170.96	40.892	825
170.44	41.042	825
170.48	41.169	825
170.21	41.09	825
261.36	47.148	826
256.45	48.328	827
376.29	57.807	828
156.78	58.762	829
157.24	58.796	829
142.83	60.546	830
206.69	76.761	831
445.52	80.401	832
444.88	79.945	832
445.03	79.759	832
249.3	87.563	833
302.46	93.13	834
40.783	93.215	835
41.058	92.743	835
41.235	92.714	835
200.94	99.416	836
164.55	100.02	837
268.09	102.12	838
267.75	101.97	838
269.05	101.51	838
115.61	105.44	839
163.38	112.07	840
257.5	125.28	841
257.66	125.4	841
24.829	126.64	842
432.24	127.29	843
431.84	126.33	843
431.91	126.2	843
431.01	126.55	843
44.481	130.45	844
240.8	130.52	845
241.95	131.61	845
266.71	129.48	846
361.02	129.78	847
362.07	130.39	847
362.55	130.17	847
362.62	130.26	847
16.506	130.84	848
15.942	130.35	848
16.4	130.38	848
193.32	133.76	849
161.58	134	850
27.455	139.12	851
52.058	147.68	852
373.82	148.97	853
31.415	151.62	854
31.532	151.9	854
30.765	153.44	854
31.339	152.66	854
47.725	153.64	855
498.72	154.11	856
350.56	154.81	857
285.06	158.3	858
16.194	159.99	859
17.443	159.67	859
262.55	159.35	860
42.397	162.79	861
40.985	164.41	861
190.89	173.32	862
93.336	176.34	863
93.569	176.38	863
150.78	188.43	864
86.204	196.59	865
101.59	217.54	866
103.17	217.15	866
277.78	218.87	867
285.74	223.65	868
198.27	238.2	869
244.89	243.48	870
244.44	244.08	870
223.44	245.03	871
223.1	245.87	871
60.745	247.83	872
59.4	248.65	872
192.21	254.56	873
193.65	259.56	873
193.46	259.36	873
194.36	260.94	873
35.837	254.36	874
35.979	254.37	874
309.4	262.29	875
215.71	264.63	876
26.768	267.71	877
148.87	269.88	878
159.61	271.24	879
185.53	280.29	880
186.59	282.45	880
186.72	283.19	880
186.81	282.55	880
187.17	282.13	880
127.64	283.57	881
127.95	282.99	881
44.778	296.35	882
44.459	296.02	882
34.153	296.5	883
168.96	298.52	884
62.914	306.08	885
177.29	307.92	886
17.508	320.01	887
17.994	320.05	887
73.196	327.12	888
112.22	337.48	889
134.14	355.55	890
134.09	356.61	890
134	356.76	890
132.95	357.7	890
97.648	408.75	891
97.351	408.69	891
22.886	422.16	892
93.413	435.6	893
168.81	7.2131	894
264.86	7.4952	895
178.86	18.544	896
499.56	29.156	897
31.355	37.443	898
140.54	39.974	899
109.06	42.5	900
261.56	47.082	901
95.904	50.994	902
97.106	51.71	902
124.67	59.363	903
218.01	64.084	904
219.14	64.449	904
73.981	69.486	905
149.28	72.924	906
76.31	84.616	907
318.77	103.95	908
176.78	106.97	909
125.04	110.38	910
138.05	114.38	911
493.62	120.42	912
101.42	120.39	913
181.28	127.96	914
74.402	129.3	915
73.458	127.78	915
147.45	128.89	916
90.795	135.88	917
91.013	136.31	917
250.71	150.15	918
251.92	150.04	918
49.082	152.77	919
47.246	153.96	919
47.735	153	919
172.96	152.97	920
79.866	170.77	921
396.79	170.3	922
239.81	173.63	923
239.94	172.68	923
146.3	176.26	924
27.787	176.53	925
264.68	177.61	926
408.54	178.75	927
452.41	185.23	928
452.45	184.89	928
452.54	184.63	928
452.67	184.7	928
198.56	186.59	929
355.52	192.82	930
79.4	193.96	931
23.84	199.01	932
23.792	198.77	932
195.37	199.64	933
108.58	204.56	934
283.33	208.19	935
32.665	208.94	936
33.88	208.62	936
33.255	208.84	936
84.092	209.97	937
84.713	210.37	937
85.6	210.56	937
352.94	238.95	938
338.97	244.58	939
337.58	245.22	939
338.75	244.82	939
338.57	244.28	939
338.64	243.7	939
338.57	245.09	939
339	244.16	939
47.578	246.44	940
66.426	257.87	941
65.328	257.16	941
178.15	267.25	942
71.709	268.76	943
125.16	267.94	944
265.48	279	945
268.3	278.17	945
265.57	279.28	945
150.38	282.34	946
59.377	289.08	947
189.2	302.55	948
287.82	305.12	949
29.897	310.79	950
30.137	311.43	950
48.016	314.43	951
189.25	327.18	952
88.527	329.08	953
136.95	335.37	954
93.273	341.47	955
58.322	350.51	956
155.26	368.46	957
156.6	369.62	957
126.27	373.35	958
16.954	373.68	959
41.728	398.25	960
43.47	415.77	961
253.08	8.9071	962
252.61	8.2976	962
253.46	8.2777	962
347.68	13.522	963
82.311	25.279	964
287.31	31.458	965
51.136	32.095	966
51.466	31.152	966
268.4	43.34	967
400.91	47.71	968
400.58	47.452	968
225.55	50.883	969
224.83	50.809	969
224.79	51.438	969
383.54	56.584	970
164.18	59.751	971
164.38	60.218	971
186.52	62.913	972
310.62	64.413	973
128.79	65.97	974
244.87	75.191	975
43.219	78.603	976
54.969	81.498	977
280.56	90.613	978
218.53	92.754	979
325	106.74	980
320.93	104.33	980
35.56	110.16	981
163.08	111.43	982
175.78	116.07	983
175.31	116.11	983
176.58	116.42	983
84.695	121	984
34.641	123.44	985
346.89	122.66	986
250.83	123.76	987
266.34	130.54	988
131.2	137.43	989
370.21	137.01	990
175.72	138.91	991
116.11	152.89	992
117.6	151.98	992
296.22	154.18	993
106.53	161.37	994
105.9	161.04	994
106.09	160.84	994
29.003	161.35	995
363.76	165.22	996
275.39	167.5	997
378.66	175.52	998
296.26	199.05	999
293.23	198.55	999
425.29	198.71	1000
166.69	200.52	1001
167.45	200.78	1001
311.43	201.08	1002
311.07	201	1002
93.122	201.65	1003
93.354	200.45	1003
71.124	203.64	1004
240.36	203.81	1005
141.49	218.91	1006
182.22	221.45	1007
180.86	222.78	1007
222.17	225.7	1008
104.15	233.16	1009
103.35	233.51	1009
111.02	243.69	1010
363.92	257.54	1011
165.76	257.77	1012
163.83	257.65	1012
136.31	269.75	1013
12.217	282.28	1014
12.252	282.75	1014
12.353	283.23	1014
10.897	281.96	1014
10.737	282.16	1014
10.89	282.76	1014
78.63	282.32	1015
172.63	285.01	1016
75.71	293.47	1017
76.368	294.56	1017
143.84	294.1	1018
98.34	297.36	1019
98.285	296.73	1019
98.877	298.2	1019
97.867	297.13	1019
83.421	299.62	1020
18.542	308.73	1021
15.785	306.16	1021
153.34	323.6	1022
153	323.9	1022
71.853	330.7	1023
72.238	330.99	1023
236.73	342.63	1024
66.465	373.32	1025
66.423	372.68	1025
66.397	373.3	1025
66.319	373.34	1025
66.233	373.14	1025
65.992	372.93	1025
66.092	372.93	1025
66.583	373.32	1025
111.1	385.6	1026
111.26	385.89	1026
111.7	385.83	1026
110.55	384.5	1026
11.616	397.07	1027
82.404	428.02	1028
80.773	444.09	1029
80.631	443.93	1029
80.761	8.9055	1030
79.803	8.6106	1030
80.418	8.8542	1030
80.072	7.8545	1030
81.069	8.4078	1030
80.883	8.9566	1030
80.661	8.7519	1030
189.8	10.173	1031
154.34	10.715	1032
154.23	10.754	1032
153.91	10.092	1032
153.79	9.7844	1032
153.87	9.9814	1032
315.66	10.61	1033
67.259	20.903	1034
123.86	32.026	1035
124.61	31.698	1035
399.18	32.839	1036
255.84	33.846	1037
107.08	42.033	1038
234.79	46.292	1039
130.99	47.222	1040
260.8	47.06	1041
8.2589	55.051	1042
110.09	57.015	1043
240.02	60.993	1044
202.45	66.108	1045
121.13	71.283	1046
70.026	84.671	1047
254.89	99.17	1048
254.26	97.941	1048
24.849	100.06	1049
200.96	100.02	1050
210.21	103.13	1051
112.71	104.34	1052
225.24	106.95	1053
226.45	107.38	1053
342.26	110.5	1054
227.58	118.65	1055
228.26	120.51	1055
101.89	120.04	1056
102.78	119.78	1056
199.21	120.76	1057
146.78	128.15	1058
147.28	127.6	1058
289.04	131.34	1059
43.536	133.53	1060
159.13	134.25	1061
164.35	148.74	1062
209.5	150.12	1063
210.3	150.24	1063
357.28	153.72	1064
498.08	154.48	1065
497.92	154.07	1065
254.53	160.98	1066
253.79	160.79	1066
254.62	159.73	1066
255.51	160.3	1066
43.08	163.02	1067
114.98	173.04	1068
27.632	175.18	1069
93.064	176.71	1070
325.55	183.54	1071
197.61	188.34	1072
87.926	197.24	1073
197.11	199.63	1074
197.07	199.66	1074
196.55	198.78	1074
286.78	208.69	1075
240.19	209.86	1076
240.05	209.22	1076
240.45	209.27	1076
240.23	208.87	1076
240.04	209.6	1076
239.65	208.96	1076
47.693	219.02	1077
114.34	220.12	1078
255.08	233.1	1079
254.33	233.92	1079
255.21	232.53	1079
254.59	232.45	1079
254.68	232.35	1079
254.54	232.56	1079
75.732	235.73	1080
82.484	235.92	1081
46.718	245.42	1082
202.61	247.24	1083
36.36	254.44	1084
54.665	260.93	1085
38.752	270.17	1086
242.51	275.12	1087
148.27	281.59	1088
171.66	283.93	1089
177	288.93	1090
114.61	291.61	1091
195.75	291.73	1092
196.84	292.85	1092
234.98	295.4	1093
235.04	295.78	1093
227.51	301.39	1094
58.632	303.15	1095
57.147	303.23	1095
71.087	308.46	1096
46.297	313.31	1097
45.915	314.43	1097
44.953	327.01	1098
43.889	327.11	1098
188.56	327.38	1099
26.616	334.79	1100
253.56	340.72	1101
174.43	342.51	1102
90.807	346.29	1103
58.437	349.6	1104
59.42	350.57	1104
129.35	366.03	1105
146.29	385.97	1106
74.423	423.08	1107
75.675	424.93	1107
74.707	423.42	1107
304.01	7.4423	1108
267.74	17.341	1109
82.434	26.259	1110
29.191	33.629	1111
27.362	33.583	1111
99.385	66.853	1112
103.54	69.187	1112
92.695	75.953	1113
43.489	78.577	1114
176.94	86.981	1115
13.471	86.854	1116
11.771	86.48	1116
208.77	90.114	1117
41.123	92.263	1118
41.085	92.006	1118
41.228	92.258	1118
326.99	94.661	1119
46.273	97.365	1120
267.52	101.42	1121
268.22	101.52	1121
34.425	109.44	1122
32.989	110.77	1122
236.27	110.82	1123
25.453	114.6	1124
189.07	116.52	1125
267.81	118.25	1126
267.84	117.94	1126
349.57	123.82	1127
180.16	129.57	1128
111.46	130.28	1129
112	130.31	1129
265.34	129.26	1130
266.31	129.13	1130
208.88	131.34	1131
442.85	131.4	1132
89.268	136.03	1133
388.33	142.74	1134
388.19	142.39	1134
195.36	165.05	1135
363.98	165.06	1136
442.92	169.23	1137
192.07	173.41	1138
192.46	172.62	1138
191.38	173.51	1138
239.66	174.23	1139
210.23	177.49	1140
105.3	190.14	1141
462.26	195.93	1142
46.369	204.42	1143
110.71	204.9	1144
56.962	215.35	1145
58.263	214.69	1145
58.083	214.19	1145
131.07	220.27	1146
319.64	224.47	1147
38.867	233.14	1148
246.5	243.05	1149
245.52	243.28	1149
244.41	243.48	1149
244.96	243.37	1149
246.01	242.73	1149
60.784	248.93	1150
63.18	252.1	1150
297.09	261.58	1151
148.96	269.92	1152
77.131	280.48	1153
159.65	282.08	1154
135.53	283.48	1155
93.412	283.47	1156
83.301	298.74	1157
86.917	301.93	1157
87.273	302.78	1157
54.64	316.07	1158
26.365	322.4	1159
27.261	323.31	1159
137.24	334.4	1160
16.013	335.09	1161
16.585	333.97	1161
212.41	355.49	1162
137.47	378.52	1163
136.76	379.04	1163
29.505	379.1	1164
29.553	379.19	1164
17.069	393.67	1165
17.189	393.73	1165
16.874	393.44	1165
42.627	398.48	1166
41.755	397.45	1166
40.861	396.87	1166
40.905	397.65	1166
40.947	397.81	1166
42.085	426.35	1167
73.103	438.72	1168
97.329	439.12	1169
71.317	453.01	1170
71.511	452.75	1170
71.644	452.99	1170
97.559	474.33	1171
98.874	473.69	1171
243.11	19.845	1172
66.427	21.344	1173
139.77	23.174	1174
297.55	36.766	1175
232.74	47.12	1176
260.82	46.529	1177
280.38	52.073	1178
12.653	54.207	1179
384.96	56.168	1180
163.02	59.392	1181
290.19	60.234	1182
68.556	69.746	1183
73.099	70.397	1184
306.05	96.064	1185
306.07	96.15	1185
306.1	95.314	1185
123.92	113.35	1186
124.22	113.37	1186
84.819	119.11	1187
85.186	119.49	1187
85.625	120.29	1187
46.731	121.55	1188
149.66	120.54	1189
149.56	120.24	1189
247.77	121.65	1190
43.699	132.48	1191
130.44	136.44	1192
130.37	136.34	1192
130.74	136.57	1192
130.23	136.16	1192
129.88	136.46	1192
175.73	137.44	1193
189.87	138.55	1194
190.41	138.04	1194
190.33	137.76	1194
365.99	140.09	1195
350.98	154.41	1196
177.61	154.42	1197
178.2	154.2	1197
463.18	156.78	1198
93.745	175.77	1199
144.72	176.49	1200
369.42	177.01	1201
71.686	189.64	1202
72.161	190.42	1202
264.61	190.63	1203
82.658	194.32	1204
7.9521	195.54	1205
166.84	199.72	1206
92.597	199.88	1207
312.71	200	1208
180.75	200.17	1209
180.54	200.34	1209
146.4	204.25	1210
145.1	204.64	1210
34.557	207.24	1211
33.198	208.88	1211
79.477	207.29	1212
46.62	216.75	1213
113.27	219.09	1214
174.14	229.55	1215
81.347	237.16	1216
21.545	242.99	1217
223.3	245.72	1218
225.08	244.94	1218
227.47	243.61	1218
37.163	256.43	1219
37.235	255.16	1219
194.62	260.25	1220
195.02	260.15	1220
194.59	259.94	1220
100.67	274.18	1221
102.23	274.06	1221
62.554	278.24	1222
129.04	283.77	1223
130.38	284	1223
129.81	283.2	1223
35.938	292.64	1224
32.775	300.47	1225
32.526	301.14	1225
292.12	303.69	1226
133.26	307.23	1227
133.46	306.69	1227
109.65	321.58	1228
188.83	328.07	1229
72.098	330.7	1230
72.155	330.06	1230
72.329	329.71	1230
72.504	329.93	1230
72.689	329.2	1230
118.77	332.4	1231
98.203	334.62	1232
252.97	340.46	1233
254.31	340.11	1233
253.41	340.36	1233
171.33	344	1234
180.9	353.33	1235
259.91	356.79	1236
83.769	358.61	1237
144.79	362.18	1238
159.06	363.95	1239
34.521	375.44	1240
90.352	389.1	1241
74.722	409.06	1242
43.724	414.54	1243
22.959	422.12	1244
53.743	441.58	1245
252.52	8.3315	1246
275.97	16.892	1247
268.68	17.888	1248
178.57	20.274	1249
124.28	31.417	1250
347.33	42.923	1251
132.25	47.802	1252
130.78	47.074	1252
127.11	43.962	1252
131.07	47.821	1252
104.26	55.505	1253
103.08	54.058	1253
104.5	54.307	1253
124.44	58.156	1254
130.7	66.569	1255
73.118	70.851	1256
240.23	74.356	1257
249.17	75.052	1258
455.99	75.984	1259
207.9	91.057	1260
207.24	90.822	1260
153.01	100.05	1261
202.14	100.42	1262
163.36	110.11	1263
308.5	112.83	1264
308.09	112.6	1264
175.5	116.98	1265
175.88	116.65	1265
176.1	116.96	1265
175.86	117.08	1265
175.72	116.28	1265
175.97	117.04	1265
176.01	116.13	1265
73.287	118.44	1266
72.123	121.65	1266
60.286	119.82	1267
322.77	120.35	1268
262.11	126.96	1269
145.52	128.42	1270
267.35	130.16	1271
208.97	149.32	1272
208.84	149.36	1272
208.91	149.42	1272
208.81	149.92	1272
118.41	150.64	1273
166.54	149.68	1274
165.63	149.45	1274
167.96	151.18	1274
448.7	151.54	1275
31.841	152.15	1276
32.291	152.11	1276
198.52	152.62	1277
243.98	152.3	1278
106.03	160.23	1279
105.59	160.7	1279
106.55	160.37	1279
106.36	160.33	1279
106.24	160.68	1279
106.55	160.18	1279
105.73	160.35	1279
106.37	160.25	1279
106.02	160.17	1279
106.87	159.4	1279
28.24	160.01	1280
79.783	166.99	1281
79.469	166.7	1281
453.39	184.92	1282
452.72	185.33	1282
452.95	185.84	1282
60.277	189.91	1283
60.462	190.32	1283
24.392	198.76	1284
50.674	204.07	1285
45.716	204.85	1285
285.26	207.61	1286
284.42	206.98	1286
286.38	209.49	1286
286.08	209.39	1286
120.32	209.09	1287
104.6	218.16	1288
35.771	220.55	1289
24.42	222.5	1290
177.91	225.85	1291
172.73	230.03	1292
105.04	232.51	1293
103.78	234.06	1293
104.29	233.01	1293
103.41	233.21	1293
104.83	232.95	1293
303.18	248.73	1294
302.11	248.74	1294
[truncated: 8,671 more rows]
