# Supplementary material for: The transpeptidase PBP2 governs initial localization and activity of the major cell-wall synthesis machinery in E. coli
Source: eLife. 2020 Feb 20;9:e50629. doi: 10.7554/eLife.50629 (PMC7089770; doi:10.7554/eLife.50629)
Supplement: Source data 1. [file elife-50629-data1.zip › data/slow/GFP/Lifetime/04-30-PBP2-IPTG025-6h-12s.csv]

327.17	54.723	2
80.03	58.409	3
185.45	60.505	4
92.14	61.235	5
94.836	60.042	5
159.53	60.676	6
139.76	63.743	7
141.15	63.819	7
245.05	63.426	8
277.21	65.602	9
278.87	61.83	9
368.96	68.809	10
177.12	73.604	11
176.51	73.335	11
481	75.505	12
90.421	80.734	13
73.005	81.34	14
382.54	87.415	15
317.99	91.797	16
349	96.001	17
162.2	98.104	18
47.822	99.627	19
289.52	98.631	20
289.76	97.53	20
290.13	98.179	20
34.612	102.57	21
36.185	102.7	21
203.88	103.11	22
72.726	103.8	23
371.44	103.32	24
371.36	103.47	24
146.56	105.18	25
148.46	106.41	25
192.54	105.14	26
355.66	106.93	27
424.05	109.76	28
419.72	112.15	28
421.48	112.74	28
419.98	112.36	28
253.44	111.18	29
148.08	113.94	30
132.87	117.28	31
292.88	116.65	32
86.018	128.09	33
292.31	127.33	34
10.499	128.87	35
164.51	131.79	36
276.57	133.49	37
275.68	136.34	37
339.46	133.91	38
341.2	134.58	38
172.29	138.21	39
157.86	143.12	40
237.55	146.38	41
298.81	147.59	42
461	148.97	43
461.16	149.75	43
460.35	151.83	43
212.66	154.64	44
12.656	154.88	45
109.83	154.04	46
109.63	154.09	46
334.21	154.75	47
491.76	155.44	48
264.07	155.96	49
262.63	156.92	49
411.45	158.12	50
69.429	159.09	51
186.79	158.73	52
250.87	158.97	53
225.08	159.76	54
236.41	159.46	55
238.16	159.6	55
354.2	160.93	56
354.28	162.37	56
116.02	164.21	57
320.75	163.71	58
201.05	164.31	59
201.04	166.07	59
261.4	166.45	60
262.95	166.79	60
79.385	168.64	61
80.571	168.03	61
162.59	167.95	62
163.76	169.28	62
165.15	169.59	62
128.57	170.42	63
56.048	170.63	64
300.06	172.07	65
299.14	172.03	65
298.28	171.61	65
298.38	172.88	65
374.17	173.55	66
374.09	175.34	66
498.81	174.17	67
500.63	175.42	67
499.74	176.11	67
498.34	176.21	67
238.03	176.2	68
284.83	175.92	69
331.89	176.51	70
332.26	177.25	70
190.56	177.09	71
188.94	178.53	71
439.06	178.42	72
136.03	182.34	73
495.94	182.87	74
495.16	183.05	74
225.4	184.8	75
297.5	187.12	76
298.81	187.65	76
300.26	187.47	76
233.83	187.76	77
233.2	188.83	77
234.23	188.04	77
99.347	189.23	78
98.696	191.71	78
464.4	188.42	79
313.79	191.86	80
12.764	195.29	81
221.15	196.38	82
149.68	196.86	83
149.52	198.39	83
356.99	199.85	84
408.81	200.16	85
69.843	201.02	86
233.12	203.28	87
259.13	205.25	88
482.51	206.86	89
481.35	207.28	89
481.85	207.62	89
437.26	208.36	90
438.77	208.23	90
112.07	210.17	91
258.32	212.68	92
259.4	213.19	92
174.66	213.84	93
246.1	214.95	94
45.362	217.95	95
47.356	217.87	95
221.43	217.3	96
122.48	219.26	97
84.269	218.95	98
86.093	219.43	98
233.7	220.05	99
427.92	220.79	100
428.3	221.58	100
428.53	224.07	100
427.62	224.17	100
276.91	223.37	101
186.56	223.86	102
187.46	223.06	102
304.72	223.93	103
398.49	225.3	104
71.817	226.27	105
72.686	221.09	105
330.41	229.88	106
109.38	231.23	107
108.11	231.34	107
340.98	234.3	108
435.4	233.99	109
237.09	236.61	110
145.55	241.18	111
147.89	242.56	111
415.7	244.75	112
133.92	244.91	113
134.48	245.1	113
136.67	245.35	113
259.7	244.87	114
121.98	245.75	115
108.58	249.53	116
309.47	248.9	117
397.76	249.46	118
392.19	248.72	118
194.89	251.62	119
281.51	251.14	120
305.63	251.97	121
451.67	252.65	122
46.755	256.97	123
450.22	258.68	124
466.45	260.05	125
465.43	260.57	125
483.65	261.26	126
146.2	261.2	127
385.28	263.37	128
95.431	265.48	129
177.23	270.44	130
177.36	270.78	130
108.67	271.37	131
311.71	279.66	132
455.08	280.28	133
337.4	284.49	134
475.55	285.96	135
200.54	293.42	136
212.58	293.75	137
340.36	297.58	138
339.72	297.73	138
223.54	300.56	139
449.78	301.03	140
147.98	302.79	141
230.9	307.38	142
371.74	307.44	143
428.58	308.64	144
426.89	305.83	144
425.51	305.16	144
428.13	306.56	144
428.23	307.72	144
324.8	309.73	145
415.06	311.81	146
257.31	317.68	147
456.9	318.17	148
363.91	320.22	149
73.965	328.15	150
324.92	334.98	151
466.05	339.35	152
421.4	341.65	153
222.19	344.44	154
476.09	345.79	155
182.09	349.56	156
152.36	357.46	157
351.18	360.5	158
447.33	360.87	159
448.87	362.28	159
309.3	363.02	160
308.46	363.53	160
229.97	365	161
429.71	367.7	162
196.37	369.92	163
394.42	379.39	164
417.85	380.65	165
233.42	383.73	166
350.64	386.61	167
166.09	394.26	168
344.71	399.6	169
267.42	405.4	170
267.94	405.66	170
243.66	406.59	171
176.39	408.56	172
343.55	411.71	173
180.13	420.08	174
169.32	420.24	175
395.35	428.75	176
384.07	440.95	177
344.76	41.393	178
340.19	42.27	178
361.69	46.153	179
316.12	47.704	180
315.29	46.871	180
353.43	51.527	181
370.79	55.232	182
266.88	56.585	183
267.36	57.716	183
265.9	57.459	183
265.1	56.268	183
105.81	65.315	184
129	69.758	185
221.96	69.292	186
289.31	70.023	187
379.53	70.122	188
381.64	69.995	188
78.968	73.406	189
357.06	72.951	190
356.81	73.293	190
114.9	79.274	191
162.7	85.902	192
164.35	85.262	192
165.09	86.049	192
165.12	85.362	192
165.6	85.259	192
86.992	88.376	193
87.587	87.701	193
86.248	87.529	193
87.02	87.979	193
88.323	88.137	193
89.289	87.641	193
294.13	88.737	194
296.81	84.689	194
295.43	83.801	194
467.14	89.442	195
481.22	90.106	196
214.33	92.254	197
213.08	91.758	197
66.588	93.26	198
233	97.589	199
261.38	97.243	200
61.654	98.496	201
203.71	103.98	202
315.33	102.56	203
316.46	101.15	203
205.83	107.81	204
387.98	109.6	205
82.436	111.21	206
108.74	113.3	207
457.32	113.04	208
348.87	116.76	209
281.05	119.66	210
281.56	120.07	210
72.604	121.52	211
340.67	127.96	212
40.215	130.85	213
39.491	130.39	213
439.84	134.57	214
290.03	136.43	215
288.11	136.01	215
479.06	140.82	216
481.13	135.51	216
213.38	142.92	217
198.59	145.53	218
349.29	144.8	219
350.28	145.74	219
386.73	146.51	220
225.17	148.08	221
227.56	146.91	221
226.3	146.05	221
448.23	150.99	222
153.17	154.12	223
322.7	154.36	224
173.73	157.93	225
172.85	157.67	225
201.32	157.14	226
277.29	158.86	227
276.02	158.32	227
80.796	158.87	228
373.64	158.38	229
376.04	159.04	229
54.122	162.73	230
402.54	168.7	231
356.05	173.43	232
355.58	174.94	232
409.3	173.04	233
91.871	174.21	234
487.18	174.47	235
320.2	180.6	236
320.66	179.68	236
464.07	182.01	237
463.45	182.11	237
461.87	183.35	237
463.18	182.99	237
464.78	185.5	237
150.96	185.21	238
160.26	185.48	239
270.8	187.26	240
268.99	192.51	240
367.79	190.06	241
454.91	197.17	242
456.05	196.86	242
455.53	196.86	242
318.3	201.22	243
314.79	197.91	243
127.02	208.02	244
468.39	209.09	245
469.89	209.45	245
469.44	209.92	245
470.2	209.7	245
496.31	208.95	246
308.62	212.22	247
309.34	212.51	247
308.58	211.78	247
312.1	211.4	247
312.68	211.08	247
186.48	213.41	248
99.114	219.57	249
258.33	221.19	250
387.86	220.86	251
199.32	221.4	252
327.76	222.17	253
474.85	222.41	254
160.15	225.93	255
351.68	225.23	256
174.1	228.35	257
373.22	229.79	258
423.97	230.95	259
223.99	232.8	260
146.94	233.41	261
147.83	232.53	261
147.18	232.55	261
148.64	233.39	261
150.08	232.13	261
300.46	234.42	262
286.37	234.3	263
447.17	239.49	264
236.21	243.3	265
235.1	243.67	265
233.39	243.24	265
232.88	244.08	265
233.8	245.03	265
468.31	246.83	266
467.4	246.15	266
59.558	249.18	267
310.05	249.67	268
232.6	251.91	269
233.64	251.77	269
232.22	250.35	269
180.35	253.86	270
181.68	254.61	270
182.15	255.31	270
452.22	253.87	271
108.58	255.95	272
35.025	258.25	273
228.49	259.79	274
241.27	260.24	275
254.71	262.45	276
267.61	261.66	277
138.63	264	278
321.79	266.21	279
250.23	272.17	280
374.5	271.68	281
375.84	271.51	281
300.65	276.45	282
379.5	277.01	283
380.54	276.42	283
395.07	278	284
364.42	280.8	285
344.63	285.23	286
425.02	286.28	287
424.29	284.4	287
163.32	290.17	288
431.25	292.42	289
430.13	291.43	289
218.65	306.96	290
218.73	307.32	290
500.32	309.69	291
499.8	310	291
499.88	310.76	291
475.66	312.67	292
153.52	314.05	293
474.61	329.84	294
473.55	330.85	294
454.63	335.53	295
454.55	334.64	295
244.16	336.03	296
487.14	335.61	297
486.1	334.64	297
178.99	338.6	298
322.86	341.76	299
323.14	341.47	299
323.96	342.09	299
390.71	341.73	300
287.05	344.65	301
402.05	354.53	302
466.79	356.81	303
293.78	362.93	304
295.69	364.07	304
264.9	38.722	305
201.37	53.193	306
312.29	54.902	307
310.3	54.396	307
248.12	64.831	308
251.16	65.094	308
213.93	66.263	309
304.03	69.298	310
304.65	70.028	310
369.72	69.932	311
103.92	77.385	312
332.22	80.042	313
226.51	84.563	314
357.78	85.119	315
369.8	86.876	316
138.18	89.989	317
346	92.65	318
345.53	92.706	318
347.37	91.631	318
66.364	95.056	319
302.89	95.821	320
317.69	95.571	321
418.78	100.36	322
350.07	101.25	323
348.66	100.97	323
350.74	101.32	323
351.79	99.566	323
203.13	102.73	324
203.52	102.78	324
205.23	102.41	324
328.42	102.9	325
445.49	103.28	326
498.14	105.5	327
222.77	108.6	328
222.94	108.5	328
359.01	110.43	329
362.63	113.62	329
361.05	114.88	329
244.52	111.41	330
64.974	113.05	331
10.128	113.75	332
12.27	114.43	332
136.59	119.41	333
217.48	120.04	334
396	121.8	335
252.97	124.73	336
253.8	124.28	336
254.49	123.58	336
187.14	128.41	337
186.03	128.18	337
187.99	130.06	337
163.93	130.85	338
164.38	131.59	338
383.15	133.83	339
406.2	138.56	340
250.64	142.57	341
251.3	142.55	341
252.19	143	341
300.68	144.46	342
238.46	149.15	343
441.94	151.82	344
364.34	153.39	345
335.8	154.28	346
187.08	158.46	347
187.38	162.18	347
391.46	159.5	348
68.972	160.2	349
67.572	159.21	349
250.4	161.12	350
250.51	161.31	350
227.05	165.91	351
224.82	163.6	351
426.16	169.91	352
470.33	172.58	353
167.84	174.19	354
314.84	177.36	355
437.41	180.44	356
385.15	183.69	357
383.11	183.32	357
385.13	183.41	357
386.68	182.37	357
413.61	185.48	358
451.5	186.74	359
450.46	186.59	359
180.52	189.76	360
179.23	190.06	360
404.39	190.11	361
13.512	196.88	362
12.848	196.58	362
234.72	204.31	363
289.93	207.43	364
293.87	203.11	364
211.25	209.88	365
99.87	210.94	366
174.76	212.18	367
358.27	213.32	368
236.32	217.93	369
233.78	216.72	369
279.22	224.85	370
276.56	225.53	370
288.34	226.9	371
318.76	228.15	372
317.75	228.52	372
441.28	227.11	373
440.22	227.48	373
441.1	226.5	373
441.36	224.96	373
136.1	229.85	374
134.43	229.36	374
433.86	237.25	375
460	243.92	376
122.38	247.06	377
123.44	246.32	377
124.65	246.61	377
124.3	246.88	377
162.3	246.83	378
258.97	247.82	379
284.93	249.57	380
284.08	249.72	380
303.7	255.27	381
302.68	253.79	381
329.59	255.37	382
382.24	258.23	383
423.03	258.48	384
151.05	260.06	385
429.19	272.73	386
446.01	275.34	387
444.98	275.74	387
456.73	278.92	388
458.84	278.76	388
315.03	279.57	389
315.35	280.5	389
136.81	280.88	390
411.09	283.77	391
308.76	285.4	392
475.18	287.24	393
186.05	289.32	394
415.26	290.28	395
105.84	299.17	396
268.19	306.68	397
324.89	309.98	398
419	315.1	399
416.21	310.27	399
364.16	320.71	400
365.55	320.23	400
126.53	323.86	401
126.13	322.94	401
233.1	335.28	402
432.71	341.77	403
430.48	341.94	403
49.036	351.74	404
343.68	361.26	405
344.38	361.91	405
374.31	370.57	406
308.51	369.81	407
231.23	385.08	408
231.64	385.21	408
310.91	385.7	409
256.55	399.12	410
257.05	398.02	410
230.53	437.58	411
289.93	485.26	412
290.85	485.41	412
287.18	46.934	413
21.213	59.032	414
74.3	59.271	415
96.014	60.131	416
94.16	59.958	416
117.18	64.033	417
118.66	64.675	417
119.05	64.474	417
117.37	66.351	417
117.34	68.201	417
129.51	69	418
139.52	68.495	419
140.85	66.601	419
142.31	65.054	419
291.25	68.851	420
322.44	70.117	421
327.25	73.851	422
176.27	76.887	423
175.9	76.953	423
397.84	79.568	424
396.99	79.52	424
249.1	91.577	425
264.52	91.685	426
371.31	94.489	427
370.38	93.338	427
225.92	95.778	428
230.8	96.769	428
228.88	96.463	428
164.03	96.985	429
162.11	96.393	429
286.24	102.85	430
287.89	102.91	430
288.82	102.89	430
192.33	103.99	431
8.8273	105.74	432
8.5277	105.74	432
146.87	106.15	433
35.231	106.33	434
371.06	108.57	435
373.31	108.38	435
232.82	110.59	436
478.22	112.22	437
479.52	111.92	437
210.74	113.65	438
78.924	116.53	439
118.39	121.76	440
341.36	126.87	441
84.831	127.91	442
88.246	127.55	442
225.67	129.1	443
274.85	133.86	444
276.46	133.63	444
276.8	133.83	444
277.67	133.61	444
277.18	133.37	444
276.53	133.68	444
328.23	132.52	445
74.666	144.68	446
478.49	144.54	447
479.55	144.27	447
312.79	147.1	448
310.71	152.62	448
311.66	152.01	448
261.78	151.93	449
263.89	153.7	449
201.25	152.87	450
297.86	153.1	451
226.16	157.85	452
309.99	159.12	453
311.67	159.88	453
310.86	159.22	453
10.217	160.55	454
413.09	161.15	455
414.3	159.84	455
411.25	157.98	455
141.67	162.12	456
357.89	163.68	457
251.28	167.96	458
80.292	170.03	459
8.2148	172.52	460
407.28	171.58	461
373.93	174.09	462
373.14	174.86	462
316.31	177.16	463
287.18	178.04	464
287.35	178.32	464
299.26	178.53	465
92.099	180.17	466
356.13	187.33	467
67.085	191.52	468
124.05	192.16	469
97.3	193.17	470
200.76	199.17	471
200.62	199.25	471
200.2	200.63	471
110.33	200.36	472
393.88	203.9	473
393.41	202.26	473
175.34	206.02	474
256.37	205.99	475
258.29	209.81	475
259.99	209.34	475
222.55	207.34	476
496.61	207.79	477
138.87	209.38	478
59.84	210.01	479
58.663	209.19	479
417.78	211.8	480
416.88	211.07	480
247.31	212.48	481
325.04	219.51	482
327.91	223.51	482
326.61	223.26	482
348.87	224.53	483
305.12	228.61	484
110.7	229.78	485
109.74	231.9	485
456.79	230.31	486
318.14	234.63	487
318.47	235.02	487
18.742	238.11	488
160.48	237.31	489
161.16	238.23	489
221.17	239.18	490
223.17	239.43	490
224.45	240.25	490
297.44	241.1	491
297.02	240.7	491
445.23	241.76	492
446.17	241.91	492
148.28	243.49	493
148.9	242.9	493
149.84	243.19	493
35.372	252.03	494
320.8	252.36	495
47.676	254.39	496
47.943	253.87	496
243.94	257.3	497
120.6	257.5	498
120.21	258.16	498
449.97	259.38	499
450.71	260.36	499
354.86	263.1	500
387.49	264.7	501
78.02	265.51	502
76.76	266.98	502
395.14	279.41	503
396.13	280.25	503
396.98	279.03	503
395.92	278.87	503
395.06	277.23	503
200.93	279.52	504
443.81	281.75	505
445.32	282.66	505
336.81	285.1	506
130.98	286.78	507
441.56	288.55	508
443.86	287.83	508
164.2	290.23	509
162.8	291.26	509
168.54	292.47	509
141.36	293.61	510
140.44	293.62	510
324.28	296	511
435.09	296.7	512
84.704	308.53	513
138.53	309.98	514
157.46	309.57	515
44.352	327.2	516
44.422	326.86	516
45.144	326.86	516
73.41	331.19	517
382.39	330.5	518
380.03	343.32	519
286.37	345.26	520
286.7	346.87	520
339.77	348.25	521
81.679	350.26	522
401.82	354.63	523
469.23	356.35	524
244.07	360.71	525
309.71	361.86	526
267.9	367.35	527
363.01	373.14	528
440.41	376.03	529
165.13	377.67	530
282.74	382.17	531
388.21	399.72	532
291.73	411	533
312.44	417.48	534
182.39	420.04	535
155.23	420.68	536
249.18	421.17	537
239.81	430.64	538
263.33	448.01	539
395.93	48.299	540
301.88	49.224	541
300.39	48.658	541
353.87	51.985	542
343.3	54.577	543
341.76	54.211	543
294.85	62.305	544
198.12	64.983	545
198.67	64.201	545
198.96	64.014	545
222.37	68.205	546
223.15	66.578	546
321.88	70.513	547
105.33	73.537	548
105.18	72.391	548
326.72	73.917	549
139.62	75.37	550
333.23	78.942	551
309.42	85.04	552
232.85	86.209	553
189.77	88.209	554
207.56	89.506	555
318.82	91.936	556
319.81	92.385	556
480.27	93.993	557
481.75	92.767	557
447.9	102.38	558
69.656	106.71	559
106.75	110.87	560
256.67	112.19	561
255.02	112.34	561
346.94	112.47	562
64.601	113.53	563
133.95	116.46	564
94.887	117.96	565
268.02	120.31	566
221.02	122.91	567
332.21	123.86	568
355.82	123.81	569
158.71	125.41	570
157.94	126.04	570
318.39	126.03	571
316.63	124.98	571
135.69	134.67	572
252.64	136.66	573
480.57	135.91	574
479.32	135.97	574
22.95	139.25	575
351.45	140.8	576
124.44	142.65	577
125.27	143.01	577
129.4	138.93	577
143.7	144.79	578
142.99	145.15	578
237.93	148.99	579
418.66	148.49	580
111.89	152.59	581
112.45	151.58	581
336.27	152.48	582
493.69	159.24	583
494.33	159.33	583
203.27	159.88	584
201.02	159.38	584
200.78	160.13	584
201.17	165.91	584
203.16	165.86	584
227.27	162.46	585
334.56	162.88	586
454.02	163.88	587
276.53	166.38	588
275.84	163.34	588
277.23	165.75	588
177.8	171.11	589
178.46	170.22	589
351.15	172.59	590
351.79	171.88	590
352.03	174.94	590
202.85	173.95	591
202.46	173.02	591
473.83	174.6	592
120.56	176.64	593
119.74	177.74	593
357.12	177.01	594
298.78	177.68	595
189.97	181.28	596
190.4	180.34	596
191.55	180.62	596
193.18	180.13	596
404.05	189.84	597
493.97	188.09	598
299.97	189.93	599
368.17	191.19	600
317.2	195.57	601
320.08	201.26	602
358.65	200.54	603
358.57	200.05	603
459.68	210.21	604
189.78	212.98	605
286.19	212.39	606
353.61	212.23	607
297.9	216.78	608
299.27	215.89	608
85.418	217.46	609
86.022	217.43	609
98.163	217.72	610
99.59	217.53	610
414.87	221	611
413.16	220.42	611
413.4	220.49	611
489.6	223.04	612
345.36	235.39	613
435.19	236.3	614
210.97	237.58	615
136.86	242.73	616
184.18	243.68	617
380.23	243.51	618
379.54	242.82	618
470.11	246.42	619
282.94	249.88	620
109.61	249.46	621
268.95	253.82	622
270.99	254.14	622
283.26	254.45	623
229.75	260.72	624
230.39	260.93	624
231.29	260.39	624
230.8	260.45	624
230.19	258.93	624
229.5	259.54	624
132.58	264.97	625
132.2	264.19	625
473.02	266.89	626
471.38	265.79	626
217.36	269.19	627
202.86	273.27	628
175.2	279.05	629
189.43	283.92	630
188.68	281.84	630
307.42	283.73	631
346.97	284.63	632
242.4	287.93	633
186.2	290.99	634
184.63	290.12	634
151.08	302.32	635
218.52	308.25	636
246.88	308.99	637
353.02	310.21	638
259.43	314.65	639
454	317.06	640
455.06	315.88	640
298	318.2	641
295.79	316.96	641
208.11	323.31	642
209.23	324.35	642
182.65	338	643
411.85	343.01	644
416.57	341.78	644
221.27	344.54	645
322.13	353.35	646
369.05	355.97	647
436.32	358.26	648
293.65	359.64	649
464.29	363.13	650
297.37	366.46	651
295.97	365.36	651
295.33	362.92	651
340.94	375.37	652
377.86	375.36	653
377.61	375.04	653
375.85	375.36	653
349.14	400.72	654
191.11	431.42	655
238.49	460.57	656
238.67	460.25	656
355.56	474.5	657
200.49	52.491	658
283.19	54.198	659
150.35	56.863	660
184.6	61.207	661
186.34	61.728	661
187.52	60.245	661
187.07	60.288	661
342.19	62.321	662
343.72	62.088	662
39.623	64.711	663
39.171	66.577	663
39.224	66.315	663
105.76	66.166	664
128.61	69.15	665
291.57	69.657	666
289.95	68.383	666
292.7	65.953	666
324.58	71.773	667
343.89	74.898	668
369.85	89.359	669
371.43	89.253	669
394.97	88.212	670
396.8	87.203	670
372.92	95.463	671
290.64	96.946	672
303.75	97.407	673
305.25	97.875	673
76.004	99.476	674
419.66	99.148	675
275.5	101.86	676
193.35	105.27	677
357.65	106.12	678
357.06	106.24	678
357.3	105.74	678
223.6	107.42	679
223.97	108.38	679
246.09	110.7	680
172.89	117.61	681
294.24	118.11	682
442.62	119.68	683
443.7	118.67	683
445.56	117.98	683
124.75	124.17	684
340.92	132.38	685
190.78	136.04	686
189.09	136.03	686
239.97	137.04	687
153.42	138.16	688
154.61	137.44	688
56.2	140.24	689
110.04	140.9	690
408.97	140.79	691
299.78	143.26	692
394.5	146.05	693
394.01	145.45	693
226.36	149.96	694
201.59	151.06	695
153.42	152.13	696
152.29	152.29	696
152.11	151.99	696
366.24	154.8	697
172.22	156.75	698
173.58	157.06	698
175.02	156.48	698
225.18	158.19	699
375.92	158.54	700
376.11	158.93	700
375.67	158.43	700
187.48	159.34	701
188.82	158.74	701
188.06	158.72	701
189.49	158.73	701
393.01	159.25	702
54.282	161.41	703
358.67	163.21	704
227.5	164.1	705
263.9	164.42	706
262.36	168.12	706
115.98	166.4	707
434.31	167.93	708
107.38	171.64	709
301.3	171.17	710
299.92	171.33	710
314.74	174.77	711
313.74	175.33	711
79.262	176.32	712
80.029	176.88	712
79.868	176.33	712
332.83	177.48	713
244.22	179.15	714
441.91	178.16	715
223.36	183.39	716
224.14	183.55	716
50.698	185.47	717
51.118	184.87	717
362.4	189.52	718
374.51	191.59	719
431.3	194.57	720
431.44	194.59	720
78.532	195.53	721
350.54	198.27	722
281.9	199.78	723
501.06	200.5	724
501.33	198.33	724
110.86	201.13	725
235.35	203.07	726
234.09	203.7	726
371.98	203.36	727
290.27	206.8	728
293.36	202.44	728
293.91	202.34	728
293.7	203.4	728
431.83	206.93	729
432.83	207.03	729
247.07	208.12	730
132.27	208.17	731
127	206.02	731
222.28	208.68	732
444.77	209.91	733
368.87	214.52	734
369.05	215.31	734
363.18	214.09	734
278.89	223.82	735
279.05	225.24	735
188.65	225.11	736
503.69	232.72	737
260.66	241.53	738
222.22	245.71	739
220.98	245.76	739
443.38	251.14	740
258.98	251.36	741
207.02	252.99	742
282.55	253.86	743
281.54	256.67	743
328.09	253.74	744
220.72	254.78	745
218.87	255.27	745
220.23	255.25	745
153.35	259.18	746
166.36	261.63	747
166.96	262.49	747
151.6	271.53	748
377.53	270.56	749
376.47	271.33	749
443.07	275.78	750
444.62	276.51	750
445.36	276.88	750
289.5	286.61	751
289.55	285.15	751
443.7	287.07	752
201.19	293.72	753
347.38	298.42	754
366.53	298.98	755
131.82	301.55	756
223.37	302.68	757
225.6	299.94	757
266.73	307.77	758
269.19	307.53	758
231.85	308.99	759
500.53	309.43	760
500.81	309.8	760
448.41	313.61	761
164.97	320.47	762
324.23	321.2	763
379.71	330.69	764
74.965	331.69	765
74.125	330.81	765
74.87	330.98	765
472.39	334.9	766
380.64	342.53	767
380.31	342.95	767
380.56	342.83	767
380.45	343.19	767
92.217	356.74	768
173.97	356.88	769
197.64	357.6	770
344.56	361.5	771
309.03	367.48	772
311.64	368.58	772
310.33	368.51	772
176.04	369.35	773
430.95	369.16	774
433.19	364.46	774
432.67	365.97	774
457.86	369.25	775
459.57	369.88	775
134.33	372.01	776
251.13	373.7	777
310.56	384.79	778
341.47	387.04	779
342.01	386.84	779
298.73	394.9	780
83.992	396.95	781
312.39	401.31	782
337.28	461.9	783
365.61	44.763	784
377.83	51.417	785
355.56	51.157	786
73.285	58.357	787
404.2	58.505	788
404.31	59.998	788
94.46	61.631	789
95.928	60.174	789
281.24	61.509	790
280.52	62.599	790
279.99	61.624	790
214.47	64.516	791
245.41	63.52	792
401.48	66.358	793
400.07	65.618	793
259.81	77.041	794
259.73	77.598	794
153.05	78.352	795
151.25	77.119	795
214.34	78.556	796
76.036	79.682	797
77.36	80.171	797
294.4	88.729	798
296.1	86.964	798
137.56	100.24	799
19.726	102.81	800
147.95	106.41	801
149.86	106.95	801
148.66	106.95	801
429.52	108.43	802
68.618	108.51	803
85.542	109.19	804
87.565	109.99	804
232.53	109.61	805
308.26	115.48	806
309.76	115.69	806
268.79	120.13	807
394.88	121.43	808
396.82	120.02	808
247.05	123.31	809
105.99	124.93	810
22.943	125.32	811
187.92	125.78	812
187.04	124.77	812
292.53	127.34	813
226.73	128.65	814
99.337	133.77	815
342.34	139.27	816
252.46	142.66	817
250.96	140.91	817
286.9	145.54	818
288.56	145.39	818
351.31	146.9	819
324.89	150.14	820
420.47	149.68	821
238.13	151.86	822
82.503	157.31	823
276.7	156.74	824
405.05	168.86	825
150.28	169.76	826
501.07	174.07	827
500.61	174.95	827
287.7	178.22	828
287.24	176.58	828
103.39	186.6	829
451.87	188.41	830
453.82	188.06	830
240.19	190.96	831
222.43	195.16	832
71.32	201.83	833
187.41	212.17	834
113.91	213.09	835
112.95	212.51	835
112.69	211.48	835
112.15	211.36	835
110.89	211.91	835
175.39	213.28	836
176.32	213.25	836
460.31	212.93	837
460.16	211.72	837
459.01	212.24	837
18.233	215.37	838
188.23	218.3	839
402.44	219.24	840
431.21	220.86	841
246.55	221.14	842
259.15	220.09	843
258.89	219.77	843
259.45	220.06	843
212.12	226.45	844
211.1	225.71	844
350.32	225.78	845
316.65	227.45	846
427.85	226.91	847
427.54	226.14	847
427.59	225.89	847
427.12	227.33	847
427.13	227.98	847
121.53	227.63	848
109.26	229.85	849
286.9	232.8	850
346.3	235.9	851
446.25	239.95	852
447.99	239.45	852
136.67	243.32	853
135.41	242.37	853
187.04	243.17	854
185.56	242.35	854
186.1	242.86	854
247.62	243.71	855
247.94	243.26	855
250.46	242.93	855
248.88	242.63	855
247.15	242.62	855
297.24	243.44	856
297.29	244.28	856
396.07	249.39	857
164.49	251.43	858
165.34	250.23	858
451.08	260.09	859
451.03	260	859
143.81	262.44	860
144.4	260.54	860
267.47	262.06	861
385.26	262.16	862
382.83	257.98	862
35.596	263.04	863
279.33	264.74	864
280.97	264.94	864
280.88	260.61	864
283.86	257.54	864
282.45	256.81	864
355.63	264.33	865
355.29	264.12	865
191.52	266.6	866
240.72	266.66	867
163.24	274.19	868
162.74	273.02	868
96.686	277.53	869
458.18	279.44	870
458.55	280.11	870
459.27	279.96	870
457.22	280.09	870
460.02	282.31	870
459.4	283.64	870
458.43	283.69	870
296.88	279.5	871
298.17	277.76	871
299.94	277.18	871
410.54	280.07	872
338.57	284.32	873
427.57	286.3	874
428.78	288.29	874
145.31	290.56	875
300.17	291.11	876
304.46	287.28	876
305.45	287.43	876
283.99	293.47	877
301.38	305.97	878
246.98	309.08	879
247.84	309.29	879
347.15	309.99	880
137.83	311.43	881
240.11	318.86	882
240.83	319.52	882
488.68	333.43	883
426.4	341.93	884
188.47	348.26	885
448.57	359.86	886
449.29	359.83	886
419.51	366.31	887
420.07	366.21	887
421.99	366.3	887
366.52	382.46	888
367.28	380.47	888
366.85	379.55	888
367.43	379.69	888
322.87	387.64	889
321.63	386.69	889
333.7	397	890
231.62	410.8	891
260.14	415.63	892
299.1	451.95	893
253.52	459.83	894
188.61	466.95	895
331.36	473.33	896
310.26	479.78	897
327.22	42.898	898
286.97	47.21	899
328.42	53.372	900
329.74	52.121	900
331.22	52.872	900
200.49	57.526	901
199	57.04	901
197.92	56.853	901
106.74	63.292	902
327.81	73.829	903
356.44	74.874	904
357.75	74.238	904
176.37	80.48	905
269.79	82.807	906
482.77	81.529	907
165.45	84.238	908
165.33	84.508	908
267.93	89.149	909
249.82	92.386	910
372.46	97.258	911
353.06	99.59	912
374	102.75	913
406.97	103.68	914
406.43	103.16	914
8.6564	107.08	915
9.8827	106.44	915
328.49	107.04	916
344.22	109.08	917
343.52	109.13	917
209.41	111.67	918
172.97	116.87	919
352.27	119.13	920
219.1	120.65	921
218.49	120.72	921
29.177	121.86	922
331.5	125.74	923
330.85	128.65	923
330.07	127.91	923
329.25	126.71	923
383.96	132.35	924
495.68	132.32	925
172.67	134.55	926
108.64	138.31	927
224.82	142.86	928
225.24	144.14	928
227.39	144.76	928
226.63	147.55	928
377.82	145.78	929
460.49	147.62	930
313.99	153.11	931
311.92	152.27	931
310.55	153.36	931
310.98	153.97	931
464.05	153.1	932
250.72	158.02	933
250.86	159.41	933
250.2	158.18	933
250.45	158.22	933
227.33	159.43	934
324.21	160.57	935
322.58	160.43	935
175.95	163.64	936
177.05	162.64	936
214.19	163.46	937
226.75	167.22	938
251.64	167.45	939
429.17	168.79	940
470.44	169.5	941
332.57	176.4	942
134.01	183.62	943
134.21	183.67	943
134.75	183.73	943
134.42	183.56	943
137.68	180.21	943
136.56	180.13	943
465.07	185.21	944
463.97	181.91	944
300.86	189.94	945
365.9	189.86	946
313.67	194.47	947
315.33	196.59	947
316.47	196.21	947
317.31	195.6	947
316.18	195.51	947
141.11	195.41	948
157.75	197.53	949
352.11	198.95	950
336.46	199.83	951
334.33	199.64	951
371.64	201.91	952
16.016	203.98	953
15.225	203.49	953
88.515	204.97	954
87.517	205.27	954
381.63	205.52	955
136.07	208.35	956
286.64	211	957
288.02	211.74	957
310.46	212.3	958
375.28	216.87	959
375.7	216.88	959
124.66	220.81	960
73.033	221.68	961
74.723	221.85	961
160.63	224.77	962
372.87	229.09	963
148.67	231.64	964
148.53	231.67	964
161.87	236.34	965
161.79	236.72	965
163.15	236.64	965
395.66	237.29	966
236.02	246.55	967
308.34	249.63	968
269.05	251.31	969
271.05	252.07	969
322.6	252.72	970
197.31	253.71	971
196.75	253.85	971
196.39	253.86	971
196.31	252.9	971
20.014	255.74	972
334.48	256.17	973
400.41	262.14	974
469.32	265.21	975
227.93	274.26	976
177.62	275.69	977
176.69	277.78	977
316.23	278.79	978
317.46	278.05	978
277.29	280.92	979
263.9	293.46	980
263.31	294.87	980
104.55	294.31	981
106.39	294.9	981
181	300.56	982
182.69	302.02	982
453.37	301.73	983
354.86	308.84	984
157.75	309.76	985
396.91	317.75	986
356.23	322.37	987
349.48	322.91	988
220.19	328.87	989
88.474	329.73	990
88.773	328.57	990
94.869	341.55	991
225.82	344.93	992
351.7	348.55	993
346.48	348.83	993
345.31	348.04	993
310.85	354.7	994
436.91	356.12	995
278.06	356.79	996
192.76	359.46	997
321.09	360.35	998
345.4	361.62	999
344.85	361.3	999
380.9	379.79	1000
83.479	397.23	1001
185.41	396.32	1002
169.15	418.58	1003
392.9	440.96	1004
284.34	459.24	1005
282.28	460.01	1005
345.45	40.819	1006
346.84	40.882	1006
303.1	46.452	1007
301.69	45.818	1007
179.41	56.162	1008
179.62	57.099	1008
266.04	57.587	1009
268	57.686	1009
231.76	59.272	1010
233.73	58.322	1010
306.54	65.931	1011
306.43	64.432	1011
307.66	64.638	1011
307.88	64.572	1011
140.47	67.201	1012
141.77	63.726	1012
105.14	70.145	1013
237.57	74.224	1014
189.85	88.266	1015
349.12	91.218	1016
349.32	91.429	1016
229.45	95.085	1017
229.6	95.769	1017
228.61	95.783	1017
291.54	96.998	1018
177.66	96.001	1019
18.116	100.73	1020
275.64	101.72	1021
48.862	106.79	1022
431.93	106.83	1023
70.663	108.01	1024
70.193	108.48	1024
129.83	108.71	1025
107.2	109.89	1026
250.86	111.36	1027
386.17	112.81	1028
13.645	114.93	1029
13.85	115.08	1029
118.16	119.49	1030
24.042	125.31	1031
314.02	132.72	1032
316.31	133.23	1032
153.78	135.44	1033
153	136.6	1033
157.98	137.66	1033
156.33	139.06	1033
155.68	140.13	1033
189.63	136.12	1034
214.52	137.07	1035
240.09	137.8	1036
238.1	137.48	1036
351.43	146.81	1037
491.75	149.38	1038
491.14	149.82	1038
112.75	152.89	1039
335.86	157.11	1040
336.81	158.53	1040
410.37	156.76	1041
409.92	156.79	1041
125.87	159.84	1042
391.91	159.76	1043
393.53	160.94	1043
54.913	162.35	1044
56.119	161.55	1044
54.522	161.14	1044
277.12	165.16	1045
149.41	167.49	1046
155.47	172.52	1047
219.55	182.6	1048
271.23	189.09	1049
274.31	185.71	1049
273.62	185	1049
272.95	185.89	1049
272.84	185.36	1049
206.94	193.29	1050
208.63	194.92	1050
492.45	192.21	1051
495.13	188.28	1051
377.03	193.6	1052
285.4	197.35	1053
284.47	196.27	1053
186.41	199.39	1054
126.6	206.76	1055
338.39	207.18	1056
336.98	206.12	1056
434.07	207.67	1057
274.4	210.72	1058
472.74	210.15	1059
152.78	210.58	1060
247.39	212.74	1061
248.36	217.31	1061
223.26	214.52	1062
223.92	220.27	1062
18.474	215.18	1063
35.541	219.24	1064
328.77	222.13	1065
62.217	223.28	1066
487.51	222.91	1067
350.09	224.05	1068
402.1	223.99	1069
414.41	224.42	1070
414.3	227.42	1070
260.54	228.36	1071
459.36	230.45	1072
174.42	235.43	1073
149.33	239.73	1074
210.41	239.28	1075
339.11	244.28	1076
338.08	245.45	1076
343.69	247.4	1076
344.39	246.17	1076
347.65	248.69	1076
259.18	245.08	1077
260.76	244.39	1077
261.78	244.98	1077
261.42	245.65	1077
432.54	244.7	1078
285.08	247.76	1079
285.05	246.98	1079
328.88	253.05	1080
36.447	255.84	1081
360.72	257.11	1082
361.66	256.5	1082
242.95	263.49	1083
242.77	262.62	1083
293.29	265.11	1084
321.05	264.84	1085
337.94	269.87	1086
339.96	270.8	1086
345.18	271.95	1086
68.701	273.1	1087
202.4	280.7	1088
187.85	285.5	1089
390.51	291.82	1090
389.26	292.72	1090
182.98	293.2	1091
198.17	293.53	1092
250.46	293.37	1093
284.32	294.77	1094
283.12	295.07	1094
225.88	301.62	1095
224.81	300.94	1095
411.01	302.94	1096
482.46	302.22	1097
480.54	301.53	1097
480.03	302.61	1097
86.701	305.87	1098
419.15	312.65	1099
481.86	317.04	1100
123.72	327.93	1101
312.97	331.86	1102
456.35	333.74	1103
456.95	335.21	1103
325.04	341.56	1104
292.95	344.63	1105
338.44	346.98	1106
186.96	349.15	1107
271.45	354.96	1108
382.68	355.22	1109
382.52	354.82	1109
383.33	354.98	1109
230.6	366.55	1110
296.55	366.76	1111
295.57	369.02	1111
395.45	379.65	1112
422.79	381.03	1113
229.65	383.9	1114
416.27	392.32	1115
375.1	399.47	1116
144.97	399.96	1117
145.46	399.98	1117
330.12	404.32	1118
331.59	404.98	1118
260.63	414.49	1119
181.68	419.29	1120
181.1	420.25	1120
182.18	420.85	1120
182.8	420.99	1120
183.56	421.06	1120
285.01	420.39	1121
240.87	424.67	1122
239.84	425.24	1122
229.78	428.37	1123
386.66	440.65	1124
251.78	459.94	1125
316.25	476.86	1126
290.43	45.861	1127
286.03	47.96	1127
315.12	47.861	1128
255.4	51.78	1129
172.79	53.834	1130
149.3	55.839	1131
296.65	58.64	1132
105.81	62.851	1133
224.69	68.115	1134
290.06	67.966	1135
290.69	68.469	1135
290.77	68.162	1135
292	68.363	1135
154.02	69.533	1136
152.43	69.014	1136
377.89	69.261	1137
482.81	76.01	1138
442.44	77.548	1139
69.106	91.808	1140
69.586	90.603	1140
466.16	91.898	1141
319.23	93.827	1142
371.18	93.352	1143
372.03	94.489	1143
237.88	97.277	1144
237.37	98.098	1144
236.32	99.096	1144
317.29	98.234	1145
76.511	100.33	1146
76.8	100.05	1146
73.973	103.49	1146
304.17	99.925	1147
194.28	103.66	1148
102.12	107.03	1149
359.37	106.67	1150
357.96	107.76	1150
231.9	109.2	1151
374.74	108.93	1152
211.17	111	1153
106.53	111.2	1154
478.81	112.29	1155
175.1	116.88	1156
148.03	120.29	1157
395.69	121.96	1158
202.79	123.56	1159
201.4	123.61	1159
293.3	123.26	1160
294.34	124.05	1160
226.88	129.99	1161
167.36	130.68	1162
166.26	131.46	1162
402.21	133.67	1163
402.45	134.75	1163
327.88	134.31	1164
353.75	137.39	1165
352.07	136.86	1165
175.88	138.86	1166
178.08	141.56	1166
276.96	141.32	1167
251.39	143.24	1168
252.17	142.5	1168
252.55	142.11	1168
252.21	142	1168
288.52	143.31	1169
288.02	143.04	1169
300.62	148.69	1170
325.47	149.45	1171
189.27	151.82	1172
151.77	153.04	1173
151.94	152.24	1173
152.38	151.24	1173
265.59	154.42	1174
264.28	154.12	1174
262.94	154.49	1174
277.23	156.21	1175
276.07	155.83	1175
277.45	158.47	1175
276.17	158.3	1175
81.75	159.17	1176
115.81	165.32	1177
252.55	166.09	1178
251.87	164.92	1178
252.27	165.36	1178
252.8	162.12	1178
251.54	161.53	1178
428.75	168.64	1179
429.18	168.51	1179
288.64	171.75	1180
287.18	170.96	1180
373.03	173.19	1181
95.095	176.24	1182
93.473	176.2	1182
91.341	175.96	1182
395.88	176.26	1183
153.92	184.59	1184
414.24	185.42	1185
162	185.83	1186
406.55	188.68	1187
183.76	192.12	1188
183.03	192.2	1188
180.84	188.65	1188
159.55	198.63	1189
46.612	205.58	1190
45.024	205.82	1190
43.612	206.29	1190
248.04	205.48	1191
177.7	208.13	1192
210.21	208.42	1193
211.39	208.19	1193
212.31	208.12	1193
353.17	210.76	1194
352.79	212.09	1194
352.63	212.04	1194
236.29	216.42	1195
188.52	216.81	1196
389.72	220.36	1197
389.27	221.97	1197
278.46	224.6	1198
319.05	227.5	1199
318.41	227.07	1199
316.93	227.95	1199
318.57	228	1199
318.06	228.73	1199
319.82	233.34	1199
321.76	233.3	1199
199.45	227.76	1200
16.63	239.38	1201
16.859	239.95	1201
435.5	238.7	1202
434.2	238.37	1202
110.23	240.48	1203
86.093	243.75	1204
135.29	243.89	1205
137.18	244	1205
183.49	249.56	1206
182.93	250.38	1206
62.533	251.32	1207
209	251.56	1208
47.932	255.82	1209
381.91	256.03	1210
465.11	257.61	1211
80.061	266.6	1212
216	268.42	1213
494.28	269.93	1214
376.46	271.81	1215
139.29	279.78	1216
142.93	276.22	1216
366.74	280.69	1217
276.17	282.83	1218
276.36	282.02	1218
418.01	294.69	1219
371.83	303.56	1220
237.48	303.92	1221
128.68	305.48	1222
299.1	305.06	1223
167.17	305.46	1224
414.76	308.23	1225
346.42	310.38	1226
159.54	310.92	1227
501.89	311.6	1228
280.44	312.94	1229
278.83	312.85	1229
242	315.55	1230
394.73	317.37	1231
322.83	321.13	1232
353.01	323.19	1233
348.88	323.62	1233
476.17	333.15	1234
474.79	331.14	1234
352.05	336.2	1235
369.98	343.44	1236
368.51	343.26	1236
221.03	344.25	1237
299.51	344.83	1238
452.84	351.77	1239
244.87	360.74	1240
465.04	360.61	1241
164.07	362.62	1242
433.85	363	1243
435.36	363.73	1243
434.82	363.98	1243
432.03	370.84	1244
342.88	386.73	1245
342.45	386.58	1245
244.17	432.54	1246
242.66	432.32	1246
352.15	473.72	1247
329.14	47.093	1248
82.873	57.555	1249
95.516	58.85	1250
119.9	58.965	1251
118.35	58.584	1251
118.18	59.66	1251
342.8	59.211	1252
445.6	61.606	1253
247.67	64.495	1254
277.59	65.154	1255
131.07	69.584	1256
237.59	72.701	1257
236.46	73.513	1257
191.3	73.522	1258
190.55	74.338	1258
188.55	74.004	1258
399.45	79.58	1259
295.65	87.163	1260
127.77	89.331	1261
127.68	89.015	1261
251.74	89.891	1262
332.93	96.512	1263
330.81	95.681	1263
330.42	98.587	1263
111.44	99.157	1264
317.88	99.071	1265
390.96	105.97	1266
129.34	109.25	1267
106.19	111.16	1268
102.36	108.43	1268
311.56	113.04	1269
309.86	112.72	1269
280.91	123.31	1270
279.98	124.17	1270
280.3	122.26	1270
387.48	129.4	1271
136.41	134.99	1272
135.21	135.73	1272
190.75	138.03	1273
192.31	137.82	1273
190.54	135.61	1273
340.13	139.19	1274
56.131	139.79	1275
410.23	140.21	1276
201.13	145.03	1277
199.83	146.95	1277
351.74	146.02	1278
110.14	153.42	1279
238.61	162.33	1280
240.11	161.49	1280
360.45	163.87	1281
301.84	171.15	1282
300.74	171.3	1282
57.431	172.05	1283
55.797	170.54	1283
56.684	170.36	1283
316.42	174.99	1284
315.34	175.85	1284
502.11	174.37	1285
477.82	177.58	1286
476.91	178.42	1286
204.59	180.44	1287
202.44	177.91	1287
203.61	176.05	1287
288.08	182.24	1288
286.24	182.03	1288
229.07	185.44	1289
71.445	188.48	1290
422.96	195.75	1291
200.45	199.36	1292
200.82	201.05	1292
293.64	202.7	1293
499.92	201.54	1294
100.22	213.87	1295
86.999	221.12	1296
85.915	221.09	1296
86.526	215.45	1296
328.95	221.72	1297
328.1	222.15	1297
293.27	223.14	1298
99.067	223.97	1299
261.26	226.43	1300
259.29	226.23	1300
331.94	227.59	1301
320.05	238.35	1302
211.65	239.98	1303
123.56	243.33	1304
122.58	245.01	1304
472.65	247.58	1305
470.22	246.49	1305
393.11	249.56	1306
165.71	251.65	1307
120.65	260.4	1308
343.01	260.15	1309
471.2	264.52	1310
179.2	268.02	1311
178.9	268.08	1311
179.61	268.48	1311
178.72	269.02	1311
328.03	267.31	1312
160.24	272.54	1313
122.12	275.11	1314
120.92	276.55	1314
409.24	277.61	1315
[truncated: 21,908 more rows]
