# Supplementary material for: The transpeptidase PBP2 governs initial localization and activity of the major cell-wall synthesis machinery in E. coli
Source: eLife. 2020 Feb 20;9:e50629. doi: 10.7554/eLife.50629 (PMC7089770; doi:10.7554/eLife.50629)
Supplement: Source data 1. [file elife-50629-data1.zip › data/slow/GFP/Lifetime/04-30-PBP2-IPTG025-6h-1s.csv]

310.35	98.857	2
152.87	102.92	3
214.29	109.44	4
345.26	110.59	5
345.31	110.65	5
345.54	110.82	5
345.58	111.17	5
345.81	111.19	5
227.41	112.63	6
178.24	117.36	7
316.22	121.74	8
316.65	121.27	8
329.29	121.32	9
216.62	137.81	10
216.69	137.92	10
242.26	139.04	11
242.14	139.17	11
243.22	138.75	11
351.05	140.73	12
350.54	141.76	12
233.73	149.88	13
108.93	153.58	14
108.88	153.6	14
108.52	153.52	14
108.76	153.67	14
108.87	153.6	14
109.87	153.17	14
109.38	153.04	14
109.37	152.7	14
109.55	152.79	14
367.42	160.53	15
367.09	160.64	15
367.08	161.21	15
367.5	161.04	15
367.58	161.05	15
367.81	160.74	15
367.61	160.45	15
213.11	161.23	16
213.3	162.19	16
287.41	163.19	17
287.61	162.49	17
287.15	163.08	17
286.7	163.03	17
286.72	162.76	17
66.839	163.14	18
227.86	166.87	19
228.2	166.76	19
228.23	167.08	19
228.45	167.15	19
228.01	167.37	19
228.2	167.36	19
194.06	170.12	20
194.85	168.26	20
76.557	173.7	21
146.14	174.51	22
152.18	176.52	23
182.91	176.88	24
279.82	179.64	25
231.75	180.07	26
231.72	180.71	26
166.83	180.23	27
267.09	183.41	28
267.32	183.93	28
267.32	183.45	28
267.5	183.78	28
267.5	183.89	28
267.23	183.99	28
266.56	184.27	28
280.55	185.3	29
77.362	186.95	30
77.98	186.59	30
45.224	190.77	31
153.76	193.35	32
153.54	194.35	32
154.07	194.18	32
108.18	194.24	33
107.28	194.73	33
343.77	195.09	34
252.96	197.42	35
272.24	200.02	36
271.4	200.56	36
271.04	201.04	36
375.77	200.61	37
223.91	201.34	38
223.29	201.62	38
413.44	202.17	39
84.608	203.45	40
84.515	203.87	40
84.615	204.42	40
172.18	204.05	41
171.94	204.11	41
172.34	204.46	41
172.87	204.55	41
172.85	204.54	41
172.96	203.73	41
173.41	203.59	41
173.07	203.9	41
172.83	203.43	41
173.39	204.06	41
201.8	203.46	42
18.942	207.43	43
18.364	207.71	43
142.64	206.4	44
142.44	206.07	44
142.35	206.75	44
374.45	205.71	45
218.87	212.37	46
218.59	212.55	46
218.37	212.95	46
313.13	211.74	47
313.11	211.67	47
313.17	211.71	47
312.93	211.09	47
312.81	211.45	47
312.89	211.13	47
312.77	207.5	47
312.96	207.2	47
312.63	207.03	47
312.41	206.95	47
312.36	207.03	47
312.08	206.96	47
312.42	207.04	47
312.41	207.21	47
312.16	207.3	47
312.07	207.22	47
312.25	207.5	47
312.08	207.42	47
312	207.48	47
311.83	207.55	47
311.36	207.65	47
311.6	207.18	47
311.43	207.22	47
311.33	207.12	47
326.1	217.35	48
325.23	217.34	48
412.34	217.25	49
136.08	229.01	50
133.37	228.55	50
366.03	228.84	51
366.27	229.39	51
365.77	228.09	51
366.1	227.46	51
364.72	230.91	51
43.791	229.55	52
202.19	232.49	53
219.37	232.25	54
257.21	234.45	55
162.39	236.05	56
162.25	235.86	56
162.34	235.77	56
161.63	235.98	56
162.88	236.22	56
162.23	235.68	56
233.74	239.15	57
175.45	240.36	58
174.81	242.34	58
174.72	242.41	58
264.7	244.1	59
264.59	244.32	59
208.42	244.68	60
231.35	252.17	61
296.59	252.96	62
137.45	255.74	63
10.464	257.24	64
10.442	258.72	64
55.948	259.22	65
123.45	258.25	66
393.78	260.36	67
394.21	260.41	67
394.26	261.18	67
394.31	260.96	67
261.76	265.11	68
190.25	276.02	69
389.05	278.54	70
389.13	278.18	70
90.749	282.89	71
319.19	283.71	72
319.18	283.83	72
250.04	285.05	73
249.24	286.44	73
249.22	286.34	73
249.65	285.45	73
249.7	285.41	73
15.176	286.76	74
14.773	287.15	74
14.761	286.53	74
354.7	287.87	75
76.294	288.75	76
218.17	289.24	77
218.28	289.41	77
422.59	289.6	78
422.59	289.77	78
423.49	290.37	78
423.44	290.52	78
423.58	290.21	78
410.66	293.3	79
13.471	293.72	80
13.776	293.54	80
13.535	293.72	80
13.484	293.97	80
13.572	294.84	80
13.735	293.9	80
13.59	294.49	80
13.709	294.35	80
13.664	294.55	80
13.894	294.77	80
13.626	294.35	80
282.75	295.27	81
282.6	295.45	81
282.23	295.17	81
282.9	295.26	81
282.3	295.34	81
290.03	300.07	82
364.02	300.03	83
363.5	299.81	83
13.659	301.99	84
317.34	305.09	85
317.5	305.05	85
317.77	305.11	85
317.73	304.11	85
318.53	305.76	85
317.22	304.51	85
384.57	306.49	86
385.84	306.62	86
283.94	312.03	87
283.8	311.93	87
239.43	314.17	88
240.49	314.64	88
239.06	314.35	88
254.81	315.32	89
329.16	317.79	90
421.25	319.42	91
422.62	319.41	91
364.66	320.38	92
365.57	320.04	92
365.89	320.7	92
263.14	321.89	93
262.96	322.35	93
263.1	322.46	93
262.76	322.45	93
262.55	322.46	93
262.67	322.72	93
262.66	322.76	93
262.57	322.57	93
262.38	322.94	93
262	322.89	93
261.9	323.07	93
261.61	323.12	93
261.52	323.04	93
261.49	323.2	93
261.45	323.44	93
261.22	323.55	93
261.4	323.35	93
261.17	323.41	93
261.12	323.68	93
261.38	323.82	93
193.42	327.52	94
374.2	331.58	95
468.41	331.98	96
269.46	334.35	97
269.74	334.31	97
336.93	336.05	98
336.58	335.78	98
376.71	338.66	99
376.67	337.99	99
149.91	343.64	100
149.46	343.94	100
149.21	344.55	100
149.05	344.23	100
149.14	344.25	100
149.65	344.72	100
149.3	344.64	100
149.43	344.44	100
156.19	348.47	101
386.79	349.23	102
387.2	348.51	102
387.11	348.41	102
387.02	348.13	102
387.04	348.02	102
386.6	347.97	102
386.7	349.07	102
386.87	348.54	102
386.69	348.12	102
386.31	348.74	102
319.13	350.17	103
372.62	351	104
399.4	350.25	105
399.06	350.91	105
399.62	350.55	105
399.43	352.81	105
96.758	352.23	106
270.28	351.97	107
348.83	358.62	108
348.71	358.78	108
348.4	358.75	108
347.97	358.47	108
347.98	358.92	108
333.24	360.4	109
332.5	362.07	109
333.16	361.22	109
333.65	360.48	109
333.53	361.93	109
333.36	361.27	109
237.67	370.8	110
237.96	370.66	110
155.16	376.37	111
197.11	381.07	112
196.87	381.21	112
196.86	381.37	112
196.75	381.23	112
197.17	382	112
196.91	381.69	112
196.86	380.7	112
195.56	378.67	112
397.19	384.87	113
66.625	385.6	114
66.607	386.29	114
66.859	386.07	114
67.249	385.68	114
275.13	387.14	115
273.35	389.26	115
275.34	388.78	115
38.327	393.98	116
38.149	393.81	116
61.211	396.77	117
231.4	396	118
229.88	397.75	118
301.53	396.49	119
87.613	396.36	120
87.843	396.11	120
87.471	396.24	120
205.16	401.29	121
246.27	403.55	122
246.59	404.11	122
246.46	403.83	122
246.92	404.23	122
247.04	404.22	122
247.38	403.58	122
247.25	403.67	122
247.24	404.41	122
247.25	403.97	122
247.3	404.4	122
247.23	403.96	122
247.85	404.57	122
247.97	404.65	122
247.33	404.63	122
298.02	409.33	123
297.99	409.65	123
35.457	410.4	124
35.15	410.85	124
223.14	411.13	125
48.071	411.67	126
212.6	412.92	127
213.32	412.97	127
323.92	417.47	128
242.7	419.37	129
76.056	433.08	130
75.901	433.59	130
232.58	433.16	131
60.899	447.74	132
61.399	448.02	132
61.458	448.12	132
61.459	448.63	132
61.577	448.26	132
61.884	448.52	132
194.36	95.854	133
285.1	96.221	134
254.42	106.85	135
382.06	112.89	136
382.19	112.84	136
306.54	114.62	137
243.94	116.51	138
292.38	117.88	139
292.47	118.14	139
292.96	118.19	139
292.97	118.61	139
293.47	118.74	139
293.52	118.61	139
293.67	117.94	139
356.97	134.76	140
229.91	139.07	141
263.72	151.64	142
179.46	164.72	143
180.99	164.34	143
265.95	168.19	144
146.99	174.57	145
147.11	174.59	145
55.543	176.35	146
109.37	179.38	147
279.61	179.81	148
308.09	180.17	149
308.69	179.83	149
307.6	180.15	149
308.01	179.62	149
308.23	180.08	149
307.96	180.21	149
308.16	180.48	149
307.91	179.53	149
307.77	180.22	149
307.73	179.83	149
307.42	179.86	149
307.48	179.8	149
307.98	180.19	149
304.54	186.11	150
303.9	186.09	150
304.3	186.27	150
304.29	186.08	150
304.38	186.32	150
305.19	186.82	150
148.75	199.08	151
146.97	201.67	151
375.85	200.9	152
56.468	201.85	153
58.563	201.6	153
356.21	211.05	154
267.96	215.97	155
267.54	216.25	155
121.32	218.23	156
22.296	222.81	157
383.22	223.78	158
196.72	228.22	159
197.44	228.89	159
196.7	228.46	159
197.68	228.74	159
109.49	232.05	160
110.16	231.82	160
151.71	232.23	161
151.92	232.27	161
151.72	232.85	161
152.15	232.42	161
151.36	232.79	161
151.52	232.54	161
151.94	232.45	161
151.8	231.8	161
151.99	232.42	161
150.97	232.53	161
151.08	232.31	161
150.91	232.25	161
150.64	232.48	161
150.92	232.38	161
150.92	232.48	161
150.14	232.07	161
150.95	231.78	161
304.68	236.47	162
375.98	236.8	163
372.78	239.68	163
396.91	248.58	164
397.36	249.18	164
397.72	248.88	164
90.008	252.64	165
151.61	252.58	166
151.92	252.73	166
151.83	252.95	166
151.43	252.93	166
151.67	252.93	166
151.42	252.63	166
151.45	252.22	166
151.19	252.22	166
151.46	251.7	166
151.15	252.11	166
150.89	252.19	166
150.78	251.88	166
150.76	252.02	166
150.82	250.8	166
150.94	250.85	166
150.78	250.55	166
150.73	250.75	166
150.76	250.69	166
151.42	249.81	166
151.93	249.21	166
47.698	260.03	167
75.91	259.85	168
74.272	258.02	168
231.19	264.52	169
477.22	265.72	170
477.21	265.97	170
477.61	265.99	170
478.03	265.7	170
478.04	265.78	170
477.87	266.12	170
477.96	265.68	170
478.43	266.13	170
478.49	266.37	170
478.77	266.4	170
478.99	266.73	170
269.59	274.69	171
269.71	275.42	171
269.78	275.69	171
269.38	276.5	171
364.08	275.33	172
204.03	276.65	173
274.87	285.73	174
45.759	287.77	175
45.096	289.26	175
133.15	288.21	176
132.72	289.02	176
132.07	289.23	176
333.51	290.14	177
333.86	291	177
87.948	292.6	178
171.52	297.22	179
320.43	297.79	180
320.58	298.79	180
211.37	300.37	181
254.47	303.44	182
446.86	306.81	183
121.17	310.18	184
120.04	310.05	184
222.26	316.84	185
222.13	317.38	185
221.9	316.54	185
63.506	321.2	186
63.574	320.65	186
382.07	323.14	187
76.205	327.15	188
76.254	327.48	188
75.957	327.41	188
76.96	327.68	188
76.236	327.45	188
76.509	327.16	188
77.055	327.76	188
414.14	329.62	189
414.23	329.55	189
414.08	329.51	189
414.37	329.6	189
414.38	330.14	189
414.36	329.55	189
413.74	329.76	189
413.67	329.71	189
413.65	330.5	189
413.53	330.06	189
290.18	337.72	190
261.96	343.04	191
262.72	344.03	191
262.61	343.45	191
262.61	343.51	191
263	343.66	191
270.33	351.91	192
273.58	356.3	193
170.11	358.6	194
200.27	364.01	195
200.29	364.43	195
200.73	363.98	195
201.48	363.91	195
155.87	364.59	196
81.942	365.5	197
101.21	366.38	198
412.94	366.95	199
412.84	366.72	199
101.44	376.77	200
281.05	383.91	201
311.92	385.56	202
137.89	394.77	203
186.5	398.48	204
186.46	399.12	204
109.91	401.76	205
109.23	401.28	205
374.14	408.39	206
96.832	415.66	207
96.589	415.71	207
96.718	415.71	207
338.71	419.37	208
337.61	419.5	208
160.93	425.46	209
204.52	426.39	210
282.11	426.52	211
151.49	427.6	212
218.37	104.24	213
225.39	117.36	214
266.02	133.95	215
135.05	134.71	216
471.19	134.84	217
146.12	137.03	218
146.98	139.08	218
192.84	154.72	219
273.6	160.01	220
77.432	171.53	221
419.44	170.8	222
400.76	171.62	223
400.91	171.4	223
186.9	175.24	224
188.26	175.15	224
187.64	174.86	224
187.49	175.71	224
187.09	175.4	224
339.51	184.07	225
129.45	189.53	226
189.36	188.57	227
189.55	189.55	227
203.62	190.91	228
37.766	192.87	229
36.489	192.98	229
36.524	193.15	229
35.776	194.06	229
37.416	193.62	229
37.029	193.66	229
376.03	200.77	230
413.17	203.12	231
34.075	205.96	232
33.02	205.95	232
374.61	206.52	233
156.04	209.65	234
387.3	209.38	235
386.24	210.18	235
63.399	217.96	236
412.58	217.31	237
412.36	214.77	237
435.67	221.45	238
49.645	226.63	239
336.91	227.3	240
388.72	237.83	241
444.47	236.95	242
444.84	236.82	242
444.87	237.19	242
445.04	237.29	242
445.44	238.42	242
445.63	237.32	242
248.76	242.24	243
303.8	254.43	244
305.08	255.53	244
304.17	255.21	244
318.9	258.71	245
54.08	259.67	246
358.39	262.99	247
262.29	264.88	248
262.07	264.99	248
262.45	265.08	248
262.41	264.68	248
93.397	275.53	249
356.9	275.68	250
413.85	276.4	251
343.9	296.26	252
343.69	296.44	252
50.842	299.33	253
14.102	301.66	254
14.198	301.33	254
109.83	306.46	255
208.1	311.5	256
207.91	312.15	256
162.44	313.38	257
163.5	313.22	257
328.29	317.37	258
328.35	317.94	258
328.5	317.37	258
328.49	317.64	258
328.55	318.45	258
151.49	320.94	259
345.02	324.91	260
92.279	325	261
188.06	327.97	262
188.09	328.12	262
240.43	327.58	263
116.45	332.72	264
117.91	333.31	264
126.78	335.56	265
347.96	341.13	266
348.12	340.61	266
248.31	344.45	267
120.85	347.35	268
121.89	346.86	268
155.54	348.59	269
155.81	348.72	269
319.92	349.5	270
193.2	355.7	271
259.09	356.63	272
347.03	366.66	273
311.57	373.88	274
347.03	379.66	275
346.94	380.93	275
233.35	381.46	276
343.77	389.77	277
343.8	389.09	277
344.02	388.79	277
344.06	388.29	277
344.2	388.16	277
344.14	388.49	277
344.39	388.13	277
344.64	389	277
345.1	388.61	277
345.58	388.18	277
345.25	388.69	277
345.5	388.4	277
345.93	388.77	277
74.804	391.88	278
75.242	392.3	278
75.378	392.47	278
332.93	393.44	279
164.1	401.33	280
212.49	401.93	281
212.6	401.81	281
230.58	409.92	282
48.616	411.83	283
48.282	412.5	283
245.28	430.31	284
259.09	95.364	285
259.97	95.463	285
259.51	94.783	285
235.69	101.08	286
236.38	101.41	286
236.62	101.44	286
237.15	101.39	286
152.11	103.27	287
153.19	103.24	287
153.04	103.09	287
168.74	109.53	288
244.59	117.04	289
244.44	117.65	289
240.53	116.9	289
192.87	120.09	290
168.53	126.09	291
167.91	127.15	291
351.05	141.19	292
350.95	141.45	292
342.98	150.69	293
234.93	151.79	294
222.68	156.43	295
222.89	156.6	295
223.09	156.65	295
351.14	157.11	296
265.08	168.42	297
192.76	169.71	298
137.99	171.1	299
391.49	172.63	300
219.03	177.47	301
407.17	185.41	302
51.846	188.64	303
279.78	187.67	304
280.7	186.29	304
317.14	190.5	305
183.49	193.03	306
376.23	200.83	307
226.54	203.54	308
230.15	205.23	308
144.37	205.06	309
374.82	206.46	310
21.606	209.09	311
22.126	208.44	311
341.49	210.28	312
343.17	210.48	312
300.27	212.75	313
300.04	212.76	313
299.79	213.04	313
300.19	212.7	313
300.89	213	313
300.64	212.55	313
299.9	209.65	313
300.69	207.43	313
300.78	208.55	313
43.472	215.14	314
132.7	215.14	315
163.95	217.56	316
325.5	216.98	317
325.23	216.72	317
325.3	216.65	317
283.5	218.1	318
283.7	218.49	318
182.62	221.41	319
180.7	220.15	319
260.04	231.97	320
260.33	232.47	320
259.42	232.8	320
258.74	233.79	320
349.16	232.48	321
299.66	238.49	322
301.52	237.65	322
305.17	236.63	322
280.02	246.45	323
201.82	251.39	324
199.07	253.25	324
283.18	254.09	325
296.05	253.47	326
137.45	256	327
137.71	256.13	327
137.76	256.44	327
47.934	260.08	328
22.752	267.47	329
292.7	270.62	330
315.31	270.08	331
314.47	271.18	331
144.2	270.6	332
80.345	274.92	333
363.68	275.97	334
401.68	278.7	335
77.851	279.69	336
343.7	280.09	337
343.81	280.18	337
343.73	280.08	337
311.74	282.4	338
355.02	287.97	339
389.32	290.38	340
390.1	290.09	340
389.76	290.23	340
390.69	290.13	340
390.5	289.96	340
365.01	300.17	341
365.24	300.23	341
177.07	300.16	342
290.7	302.44	343
288.64	300.45	343
421.83	302.76	344
384.74	306.85	345
172.58	309.72	346
283.96	312.4	347
306.24	316.07	348
269.83	335.02	349
269.55	334.8	349
174.38	337.09	350
411.86	337.32	351
411.82	337.12	351
412.09	337.31	351
377.3	338.64	352
377.74	338.49	352
377.22	338.25	352
377.68	338.37	352
431.23	349.72	353
431.25	349.82	353
94.771	351.22	354
95.589	351.46	354
82.969	351.58	355
162.72	352.92	356
162.33	353.71	356
169.1	357.57	357
298.36	370.97	358
400.4	371.44	359
502.35	372.09	360
139.86	377.21	361
262.2	376.6	362
334.35	381.21	363
133.61	384.03	364
174.75	386.18	365
414.93	391.46	366
374.2	394	367
301.06	396.92	368
300.75	398.24	368
300.38	397.87	368
283.34	426.15	369
281.72	427.02	369
76.103	433.29	370
76.109	433.19	370
76.338	433.11	370
76.254	433.19	370
76.081	433.13	370
76.164	432.89	370
75.218	432.51	370
75.991	433.02	370
322.83	89.574	371
322.37	89.523	371
323.17	89.908	371
245.32	91.384	372
310.72	99.716	373
217.16	104.75	374
142.63	105	375
394.78	108.62	376
187.44	109.43	377
183.63	112.96	377
280.11	119.4	378
328.94	122.57	379
329.16	122.57	379
207.31	127.85	380
207.52	127.31	380
207.22	126.39	380
161.13	131.86	381
257.4	132.13	382
272.91	134.31	383
174.41	137.31	384
175.39	136.29	384
217.34	137.86	385
391.23	157.45	386
239.18	160.33	387
238.81	160.28	387
315.67	162.89	388
329.42	166.68	389
58.676	172.12	390
58.13	172.81	390
57.87	172.25	390
75.793	172.67	391
420.25	175.51	392
353.93	180.68	393
355.19	179.94	393
355.82	180.06	393
469.64	181.28	394
246.56	184.69	395
380.21	191.38	396
153.78	194.81	397
392.06	196.71	398
376.52	201.07	399
40.129	203.29	400
374.72	206.48	401
184.82	207.57	402
185.05	207.77	402
227.27	216.9	403
108.64	232.32	404
217.48	233.56	405
174.49	243.53	406
318.26	245.85	407
318.27	245.73	407
365.71	246.45	408
365.43	246.72	408
364.78	247.45	408
386.51	245.51	409
161.34	258.99	410
238.21	264.15	411
80.267	274.97	412
93.263	277.52	413
499.97	279.02	414
412.47	282.86	415
175.71	287.43	416
333.66	290.83	417
333.34	290.94	417
335.63	290.84	417
335.04	291.31	417
334.63	290.97	417
335.04	290.88	417
334.9	290.49	417
50.66	299.12	418
36.52	304.23	419
277.22	304.79	420
295.28	307.61	421
191.29	312.88	422
346.98	313.09	423
347.28	313.09	423
420.16	318.79	424
326.4	323.74	425
116.74	332.78	426
116.18	333.01	426
115.88	334.27	426
123.12	335.3	427
336.59	336.2	428
336.6	336.5	428
336.93	336.32	428
336.76	336.08	428
336.79	335.62	428
290.48	339.11	429
290.29	338.12	429
309.68	338.94	430
309.66	338.97	430
225.18	343.7	431
284.95	349.39	432
136.76	351.14	433
301.52	358.34	434
29.56	362.42	435
83.459	378.34	436
227.94	384.83	437
227.7	384.72	437
397.72	385.31	438
397.05	385	438
38.204	394.24	439
38.167	394.74	439
258.32	417.88	440
239.34	90.529	441
238.69	90.983	441
272.48	99.465	442
271.61	100.58	442
345.51	101.87	443
345.45	101.6	443
345.91	101.99	443
305.68	115.4	444
220.03	122.33	445
228.45	133.6	446
227.14	133.31	446
471.29	134.88	447
471.12	134.95	447
471.35	134.64	447
470.75	134.36	447
471.07	134.64	447
471.09	134.81	447
470.87	134.59	447
470.75	134.43	447
337.99	156.33	448
65.144	165.94	449
266.62	168.17	450
266.09	168.03	450
266.15	168.36	450
147.71	175.05	451
147.89	174.53	451
147.64	174.56	451
151.97	176.29	451
442.71	185.2	452
132.49	189.2	453
158.76	189.27	454
160.08	188.15	454
367.06	189.96	455
367.02	188.75	455
367.36	190.71	455
108.31	194.06	456
376.39	201.54	457
123.78	203.85	458
123.24	204.1	458
413.12	203.42	459
144.75	204.93	460
146.13	202.59	460
27.948	206.75	461
122.82	217.01	462
312.16	219.54	463
366.8	225.02	464
126.61	229.1	465
129.85	228.3	465
293.71	230.02	466
291.98	230.19	466
377.21	237.47	467
138.3	242.58	468
137.67	242.62	468
56.926	244.34	469
254.69	253.06	470
9.7885	258.53	471
359.99	263.24	472
459.03	265.93	473
459.01	265.22	473
221.6	266.48	474
200.63	276.9	475
90.292	283.66	476
288.66	284.29	477
319.43	285.12	478
319.29	284.96	478
148.35	287.47	479
30.324	292.48	480
430.41	293.92	481
344.44	296.81	482
214.4	300.56	483
257.26	303.81	484
385.71	307.4	485
120.6	309.98	486
88.813	312.14	487
90.11	312.53	487
89.646	312.6	487
89.633	312.86	487
90.645	313.04	487
284.27	312.59	488
284.69	312.45	488
284.74	312.61	488
284.66	312.3	488
284.76	312.3	488
285.17	312.08	488
285.2	311.92	488
239.37	314.54	489
25.125	324.01	490
24.309	324.84	490
188.49	328.48	491
58.329	347.2	492
82.375	353.09	493
259.33	359.63	494
465.32	365.53	495
221.61	368.36	496
501.06	371.89	497
263.07	377.16	498
311.66	385.86	499
310.93	386.15	499
416.58	391.39	500
109.4	401.94	501
158.99	401.4	502
418.57	405.08	503
382.17	410.48	504
48.417	412.36	505
48.254	412.67	505
188.21	414.98	506
97.123	415.92	507
253	93.163	508
209.49	94.099	509
284.02	98.356	510
311.06	98.29	511
144.18	105.21	512
343.7	113.43	513
121.94	128.16	514
231.26	141.08	515
431.57	146.13	516
293.08	146.59	517
91.374	156.96	518
92.717	157.9	518
187.42	159.58	519
286.68	162.68	520
316.01	163.95	521
130.8	169.43	522
193.64	170.31	523
193.03	170.74	523
419.9	171.23	524
419.86	172.12	524
420.18	170.93	524
419.69	174.96	524
420.62	170.97	524
390.22	172.64	525
76.416	173.8	526
371.95	175.74	527
371.51	176.29	527
370.4	176	527
219.35	177.55	528
106	179.59	529
201.11	178.8	530
470.05	181.66	531
319.95	182.56	532
153.82	194.72	533
154.01	194.66	533
153.99	194.05	533
478.69	194.96	534
391.9	196.67	535
392.43	196.16	535
392.37	196.45	535
265.67	199.47	536
115.92	205.94	537
229.75	205.41	538
107.9	206.88	539
386.08	209.49	540
341.34	210.53	541
342.31	210.41	541
268.95	217.04	542
412.81	216.36	543
412.81	216.87	543
412.41	216.54	543
412.27	216.43	543
412.77	216.57	543
85.213	219.03	544
253.44	223.65	545
139.3	231.02	546
391.69	232.49	547
417.46	239.67	548
280.7	248.89	549
410.08	250.34	550
224.23	254.34	551
297.34	253.9	552
213.5	255.94	553
176.37	262.43	554
84.916	264.2	555
164.3	268.03	556
163.32	268.41	556
21.395	268.4	557
21.406	268.51	557
21.862	268.73	557
21.398	268.49	557
312.99	272.31	558
316.7	269.7	558
191.35	276.24	559
364.15	275.8	560
269.8	275.79	561
381.45	276.93	562
475.71	283.14	563
475.87	283.57	563
399.7	284.83	564
400.85	283.62	564
274.13	286.3	565
423.81	290.55	566
422.35	289.61	566
423.34	289.55	566
423.4	289.87	566
410.37	293.42	567
181.57	300.3	568
445.87	305.9	569
109.68	319.47	570
285.61	331.02	571
269.96	334.22	572
269.83	333.89	572
269.95	333.62	572
270.51	334.05	572
269.86	334.04	572
270.07	334.33	572
270.46	334.05	572
270.69	334.24	572
270.91	334.21	572
271.34	333.98	572
271.77	334.24	572
272.28	334.49	572
272.04	333.56	572
271.81	332.99	572
272.3	333.2	572
174.32	335.26	573
323.36	335.49	574
494.61	337.22	575
361.25	357.05	576
361.48	356.65	576
486.92	364.58	577
234.91	366.7	578
316.96	366.82	579
210.71	375.96	580
211.4	377.2	580
139.99	378.02	581
390.69	387.41	582
75.533	392.27	583
75.859	392.01	583
75.849	392.08	583
76.052	392.17	583
76.576	391.7	583
76.626	392.32	583
77.391	391.61	583
230.99	396.05	584
392.55	401.29	585
208.38	403.08	586
175.31	411.07	587
175.2	411.84	587
392.65	412.28	588
322.37	420.15	589
221.29	425.3	590
138.62	432.88	591
276.49	85.67	592
162.44	102.19	593
162.79	102.19	593
179.07	119.44	594
266.56	121.06	595
330.33	123	596
297.22	133.57	597
358.24	135.03	598
217.6	137.64	599
229.55	137.72	600
110.24	140.64	601
235.08	151.97	602
329.36	166.08	603
329.31	166.34	603
406.15	183.22	604
56.393	188.2	605
91.55	191.63	606
183.25	191.74	607
184.04	192.46	607
45.179	192.73	608
376.96	201.17	609
376.33	201.78	609
377.08	201.28	609
377.12	201.15	609
377.28	200.82	609
206.13	204.85	610
206.2	204.18	610
113.57	206.84	611
253.67	209.61	612
357.18	211.9	613
150.69	214.17	614
224.3	216.19	615
223.73	215.74	615
122.22	217.34	616
107.47	220.66	617
145.22	220.83	618
196.8	228.76	619
133.86	229.57	620
410.36	231.24	621
110.07	233.18	622
111.02	233.03	622
109.79	233.6	622
362.3	233.8	623
161.82	235	624
161.58	235.56	624
377.5	237.53	625
177.13	240.69	626
292.74	241.23	627
387.01	244.8	628
191.78	246.25	629
349.57	250.13	630
254.8	253.01	631
254.39	253.89	631
254.55	253.8	631
123.91	256.29	632
123.46	257.45	632
360.34	263.65	633
362.24	262.53	633
361.32	263.22	633
343.44	280.37	634
343.55	280.72	634
343.95	280.73	634
344.25	280.89	634
344.4	280.85	634
344.24	280.96	634
287.83	282.74	635
91.071	284.75	636
132.27	288.54	637
132.11	288.15	637
131.86	288.26	637
131.76	288.31	637
282.27	295.47	638
421.96	303.71	639
295.32	305.87	640
270.26	315.33	641
420.06	318.54	642
420.87	319.05	642
421.35	319.37	642
422.06	319.1	642
195.92	326.13	643
196.16	326.06	643
348.38	326.07	644
188.83	328.37	645
213.49	333.99	646
262.96	343.23	647
263.16	342.97	647
263.46	342.99	647
262.82	342.66	647
329.6	346.43	648
430.76	350.61	649
301.53	359.02	650
332.48	362.16	651
441.15	363.4	652
418.37	366.14	653
413	367.16	654
279.55	371.03	655
280.93	371.33	655
502.62	372.61	656
263.34	375.82	657
429.51	375.86	658
54.64	380.64	659
334.45	380.77	660
273.5	389.09	661
110.18	402.52	662
191.51	413.71	663
193.86	428.74	664
335.85	85.192	665
275.31	93.499	666
272.06	99.043	667
227.6	112.38	668
281.56	111.87	669
382.87	113.31	670
247.22	116.97	671
193.45	120.47	672
266.41	134.41	673
351.88	140.85	674
212.78	160.88	675
286.61	162.4	676
286.7	162.51	676
286.58	161.96	676
286.66	161.95	676
286.66	161.64	676
286.74	161.59	676
286.08	161.9	676
456.68	163.64	677
456.71	162.55	677
456.94	162.29	677
456.81	162.31	677
457.36	162.34	677
457.07	162.38	677
457.29	163.78	677
457.79	162.64	677
65.294	166.26	678
228.48	167.58	679
229.32	167.74	679
229.29	167.58	679
469.76	180.1	680
469.58	180.39	680
469.87	180.84	680
214.37	182.49	681
228.68	184.64	682
158.22	187.72	683
280.16	187.47	684
137.2	188.17	685
137.44	188.4	685
137.43	188.72	685
102.51	193.75	686
273.09	201.56	687
324.05	213.78	688
85.613	219.17	689
324.53	220.79	690
66.743	222.37	691
424.11	222.34	692
292.36	229.59	693
291.8	230.03	693
202.21	233.01	694
311.54	234.21	695
300.84	238.93	696
279.92	249.09	697
224.93	253.32	698
343.92	261.73	699
262.37	265.06	700
262.85	264.53	700
262.21	265.26	700
217.88	267.31	701
144.39	270.91	702
144.13	271.22	702
145.08	270.62	702
144.99	271.36	702
145.56	271.05	702
145.76	271.67	702
146.11	271.44	702
145.24	272.02	702
146.28	271.83	702
145.77	271.65	702
145.93	271.2	702
145.99	271.84	702
146.24	272.38	702
146.53	272.33	702
145.23	272.52	702
106.14	273.51	703
237.38	276.55	704
253.16	283.05	705
372.63	288.66	706
372.71	288.69	706
372.92	288.65	706
372.77	288.71	706
410.8	293.35	707
215.59	301.06	708
446.49	305.68	709
162.9	312.29	710
163.49	313.13	710
162.9	313.38	710
392.19	317.5	711
392.83	317.9	711
91.617	325.43	712
91.203	325.58	712
92.202	325.31	712
92.21	325.22	712
92.727	325.55	712
92.269	325.23	712
117.73	334.31	713
117.27	333.89	713
120.55	347.15	714
120.83	347.36	714
134.38	351.21	715
240.6	359.02	716
241.69	355.73	716
242.41	359.93	716
332.96	361.19	717
333.91	361.39	717
330.25	367.15	718
238.26	370.51	719
312.14	374.81	720
227.88	385.02	721
416.99	391.06	722
190.24	394.98	723
300.49	398.17	724
211.78	402.17	725
415.39	403.76	726
96.918	408.66	727
285.09	426.77	728
139.36	432.09	729
237.2	101.44	730
237.06	101.58	730
236.81	101.93	730
236.3	101.79	730
236.26	102.04	730
236.07	102.21	730
236.27	102.62	730
235.37	101.98	730
235.6	102.64	730
235.47	102.65	730
235.32	102.58	730
218.17	102.26	731
345.62	102.1	732
146.33	104.77	733
293.9	113.98	734
161	118.27	735
331.82	123.62	736
217.49	137.28	737
217.22	137.43	737
217.33	137.22	737
230.81	141.11	738
295.79	145.48	739
237.68	159.7	740
200.69	163.15	741
366.12	162.9	742
366.22	162.77	742
366.36	162.77	742
389.94	172.17	743
390.62	172.99	743
401.43	171.53	744
401.81	171.86	744
187.34	175.15	745
187.97	175.6	745
187.92	174.35	745
168.53	177.35	746
322.04	176.77	747
116.87	178.54	748
109.37	179.07	749
253.35	181.42	750
253.5	180.43	750
252.95	180.4	750
305.39	186.8	751
330.91	186.9	752
330.92	186.37	752
318.5	190.71	753
35.66	194.16	754
36.525	193.82	754
229.58	205.11	755
233.09	206.07	755
256.83	206.79	756
151.56	213.94	757
285.52	218.19	758
285.54	217.67	758
144.28	220.32	759
434.66	228.35	760
258.23	235.6	761
257.67	237.05	761
420.2	239.25	762
251.36	239.74	763
138.2	243.21	764
137.9	243.26	764
137.71	243.12	764
137.6	242.92	764
138.09	243.25	764
137.61	243.37	764
138.08	244.04	764
138.3	244.16	764
365.09	247.27	765
51.858	259.73	766
317.09	271.78	767
16.616	282.9	768
475.83	283.72	769
193.55	289.5	770
295.37	290.65	771
430.35	293.8	772
429.67	294.06	772
142.02	294.98	773
174.65	300.39	774
188.01	301.1	775
236.35	303.32	776
307.23	302.56	777
307.3	303.69	777
318.57	304.39	778
392.31	303.75	779
391.9	304.24	779
392.13	304.57	779
392.31	304.41	779
391.83	304.91	779
427.34	305.29	780
192.75	312.13	781
195.63	312.36	781
376.88	314.88	782
444.26	319.64	783
188.78	328.63	784
188.58	328.71	784
188.56	328.86	784
489.21	334.26	785
489	334.28	785
149.58	344.53	786
149.83	344.62	786
150.16	344.95	786
248.26	344.87	787
257.64	356.11	788
169.29	358.63	789
442.41	363.63	790
402.22	383.59	791
388.81	401.25	792
390.7	400.43	792
108.92	402.54	793
48.272	413.61	794
285.99	414.34	795
337.84	420.53	796
335.9	85.376	797
302.01	87.415	798
300.73	87.976	798
301.28	87.71	798
301.12	87.409	798
301.56	87.445	798
260.29	96.336	799
153.38	104.14	800
153.62	104.11	800
153.26	103.75	800
154.03	104.13	800
282.69	106.01	801
394.86	107.91	802
307.76	110.04	803
254.37	131.59	804
134.67	133.92	805
134.69	133.66	805
146.14	133.33	806
296.91	133.09	807
218.95	145.18	808
194.81	153.34	809
272.15	162.57	810
181.22	163.77	811
328.49	166.79	812
328.68	166.01	812
206.82	173.57	813
374.77	172.68	814
146.73	173.85	815
149.01	174.03	815
114.83	179.41	816
381.25	188.98	817
291.7	192.63	818
293.03	189.71	818
154.65	194.28	819
154.47	194.35	819
154.8	194.95	819
154.16	194.46	819
154.08	195.32	819
392.11	196.25	820
391.97	196.71	820
391.93	195.85	820
272.64	201.23	821
272.84	200.91	821
272.32	201.3	821
272.79	201.43	821
272.71	201.34	821
272.54	201.35	821
272.23	201.18	821
122.42	203.67	822
122.44	203.14	822
122.94	203.74	822
122.47	203.67	822
122.81	202.92	822
206.32	205.22	823
206.03	205.82	823
206.15	204.9	823
204.97	205.47	823
450.3	210.47	824
450.36	210.48	824
324.59	213.96	825
324.61	214.81	825
115.34	217.86	826
66.671	221.18	827
181.68	222.04	828
370.86	223.32	829
369.15	224.06	829
324.17	226.75	830
295.32	240.15	831
349.71	248.3	832
235.36	253.04	833
235.82	252.26	833
199.55	253.48	834
393.47	263.1	835
395.39	261.02	835
395.3	260.93	835
85.115	263.44	836
240.19	263.86	837
217	266.8	838
162.35	269.02	839
278.97	269.72	840
362.01	276.12	841
362.15	275.45	841
199.92	276.78	842
110.51	285.87	843
112.03	286.79	843
274.37	286.21	844
76.186	290.76	845
75.136	294.63	845
245.92	290.07	846
390.54	289.67	847
308.96	293.71	848
224.45	316.74	849
346.86	326.16	850
56.334	330.89	851
324.46	331.32	852
323.84	333.34	852
350.57	343.13	853
320.57	350.14	854
361	357.15	855
361.13	356.64	855
361.15	357.24	855
361.11	357.58	855
361.03	358.59	855
361.07	357.88	855
361.01	356.55	855
275.77	357.06	856
347.51	366.5	857
347.5	366.55	857
208.07	373.24	858
55.085	381.02	859
66.858	385.22	860
66.722	384.36	860
273.59	388.93	861
273.74	388.61	861
172.21	415.83	862
415.34	96.662	863
415.02	96.989	863
192.88	97.496	864
345.71	102.35	865
345.84	101.94	865
180.8	116.81	866
179	118.26	866
228.49	133.4	867
265.68	134.14	868
266.65	133.98	868
265.99	133.98	868
109.01	141.56	869
352.11	142.97	870
351.3	142.54	870
101.58	143.58	871
315.64	144.93	872
316.36	144.81	872
316.42	144.73	872
80.127	155.22	873
220.49	177.16	874
433.61	179.11	875
267.68	182.85	876
280	187.99	877
202.6	191.28	878
252.73	196.77	879
425.13	200.7	880
425.68	201.25	880
425.38	201.11	880
425.26	201.42	880
425.38	200.84	880
174.47	203.8	881
173.19	203.91	881
87.861	204.77	882
400.99	206.25	883
184.48	207.39	884
122.3	218.36	885
108.33	221.02	886
45.213	229.72	887
290.51	229.29	888
290.75	229.64	888
290.54	229.04	888
109.48	233.27	889
305.8	236.55	890
307.52	236.35	890
307.55	235.58	890
306.88	236.35	890
308.1	236.28	890
9.188	239.82	891
9.582	239.21	891
101.88	244.43	892
102.43	244.23	892
487.64	248.48	893
487.87	248.37	893
487.73	248.31	893
280.73	248.65	894
242.38	251.25	895
53.779	260.01	896
53.871	259.6	896
173.65	263.12	897
360.94	263.42	898
314.49	270.66	899
377.79	275.73	900
376.63	275.74	900
206.17	276.85	901
237.42	277.25	902
400.1	283.94	903
400.04	284.01	903
176.25	286.44	904
175.26	286.33	904
219.77	290.93	905
283.72	296.47	906
424.77	304.81	907
123.55	310.33	908
174.94	311.8	909
268.6	313.21	910
445.1	319.58	911
337.43	335.88	912
337.52	335.33	912
337.48	335.47	912
224.98	343.84	913
247.72	345.02	914
122.35	347.37	915
339.58	352.82	916
301.63	359.24	917
300.38	358.33	917
129.47	362.22	918
441.44	363.61	919
484.86	363.45	920
412.72	368.2	921
412.19	367.89	921
403.1	371.13	922
398.26	372.74	922
500.33	371.05	923
258.64	373.04	924
320.2	384.27	925
226.34	385.45	926
311.49	385.93	927
394.15	386.73	928
392.1	388.14	928
356.84	394	929
302.06	398.69	930
207.1	401.63	931
40.406	428.69	932
40.303	428.79	932
246.79	92.447	933
161.54	101.72	934
162.18	102.4	934
162.4	101.47	934
134.18	114.98	935
134.31	117.32	935
265.09	120.27	936
145.7	131.06	937
183.26	130.87	938
297.8	133.54	939
146.65	138.83	940
217.78	143.69	941
182.65	147.6	942
183.23	148.07	942
206.77	150.27	943
342.45	150.28	944
341.38	151.46	944
342.03	151.42	944
341.96	150.77	944
341.76	151	944
341.53	151.11	944
341.6	150.98	944
341.63	151.24	944
342.02	151.15	944
341.38	152.18	944
341.29	151.96	944
340.95	152.06	944
187.38	160.17	945
419.73	175.29	946
407.45	184.54	947
129.57	190.2	948
188.35	189.78	949
106.56	193.85	950
228.26	205.78	951
252.49	210.34	952
218.42	213.34	953
220.59	213.54	953
150.58	214.23	954
81.384	217.43	955
284.42	218.06	956
114.78	218.9	957
181.95	220.25	958
28.239	223.88	959
250.79	225.25	960
348.66	232.02	961
256.95	236.47	962
297.27	239.93	963
255.2	254.44	964
255.89	253.39	964
256	252.69	964
256.19	252.84	964
256	252.71	964
256.19	252.42	964
256.35	252.22	964
255.94	252.51	964
256.28	252.59	964
256.09	252.66	964
213.18	256.52	965
85.208	263.92	966
85.058	263.67	966
200.49	264.87	967
262.34	264.79	968
262.42	265.24	968
262.25	265.44	968
262.4	265.08	968
289.87	265.08	969
274.38	271.5	970
295.23	274.78	971
294.77	274.75	971
266.79	278.37	972
413.33	282.36	973
275.01	285.69	974
494.52	286.04	975
423.97	289.9	976
308.63	294.62	977
14.245	295.03	978
14.701	294.63	978
170.68	298.65	979
178.82	299.33	980
215.81	300.78	981
374.69	300.71	982
319.63	301.73	983
224.77	304.12	984
450.32	310.18	985
450.36	310.46	985
375.48	313.17	986
89.529	313.29	987
90.246	313.55	987
421.4	319.42	988
421.01	319.94	988
195.54	326.16	989
103.59	328.54	990
103.13	328.38	990
487.64	333.38	991
173.57	337.34	992
202.34	346.58	993
202.07	346.04	993
121.12	373.75	994
55.589	380.85	995
197.91	380.77	996
190.82	395.09	997
257.01	406.54	998
233.62	433.06	999
276.1	87.48	1000
274.74	91.715	1000
215.41	92.975	1001
359.64	93.332	1002
359.69	93.389	1002
359.59	93.329	1002
359.56	93.338	1002
207.84	94.499	1003
187.08	108.77	1004
280.21	112.96	1005
147.48	120.92	1006
121.97	122.85	1007
280.59	122.65	1008
160.89	132.56	1009
457.46	144.96	1010
457.69	144.95	1010
457.55	145.25	1010
457.26	144.47	1010
457.5	143.76	1010
220.9	148.98	1011
219.65	148.22	1011
220.17	147.76	1011
366.24	162.2	1012
366.04	162.74	1012
366.15	162.72	1012
365.97	162.5	1012
365.52	162.51	1012
365.5	162.16	1012
365.23	162.27	1012
365.79	162.14	1012
365.23	161.78	1012
364.97	161.95	1012
364.98	161.84	1012
364.75	161.76	1012
364.56	161.67	1012
364.5	161.81	1012
364.93	161.85	1012
365.51	161.41	1012
364.85	161.66	1012
61.847	169.86	1013
139.15	171.81	1014
187.25	174.99	1015
187.5	174.89	1015
187.56	175.34	1015
187.32	175.03	1015
372.36	175.72	1016
321.87	179.06	1017
320.83	178.53	1017
267.96	182.21	1018
306.1	186.99	1019
306.45	186.6	1019
158.56	188.04	1020
224.2	189.55	1021
97.591	192.19	1022
252.63	197.81	1023
252.45	198.15	1023
401.45	206	1024
401.37	207.03	1024
110.66	207.22	1025
111.49	207.68	1025
133.8	214.61	1026
324.95	214.37	1027
324.72	214.36	1027
324.8	214.73	1027
44.664	215.17	1028
123.95	217.08	1029
105.17	220.46	1030
434.5	230.58	1031
164.89	233.85	1032
458.98	236.44	1033
458.77	236.63	1033
458.56	236.66	1033
458.44	236.6	1033
458.44	236.4	1033
215.15	238.49	1034
216.12	237.99	1034
230.8	239.23	1035
230.47	239.72	1035
367.08	246.21	1036
313	247.29	1037
237.53	251.63	1038
199.59	253.35	1039
223.35	254.06	1040
224.35	254.05	1040
123.22	262.32	1041
21.224	268.48	1042
171.1	266.67	1043
254.05	283.06	1044
131.56	288.43	1045
352.46	288.97	1046
296.18	289.68	1047
296.55	290.12	1047
335.88	290.58	1048
456.71	299.4	1049
209.77	301.31	1050
442.58	302.59	1051
441.56	303.39	1051
193.12	312.41	1052
378.95	318.73	1053
361.78	336.61	1054
362.27	339.25	1054
318.64	350.71	1055
316.49	351.28	1055
386.12	354.06	1056
259.03	357.18	1057
332.85	360.94	1058
404.16	383.48	1059
397.49	385.24	1060
225.24	385.8	1061
273.27	388.98	1062
291.69	389.58	1063
450.63	389.71	1064
450.49	389.59	1064
233	397.22	1065
225.71	400.24	1066
225.88	399.9	1066
393.48	413.76	1067
391.82	412.57	1067
392.57	414.07	1067
33.131	414.53	1068
61.185	445.22	1069
61.039	444.82	1069
345.85	102.57	1070
345.92	102.57	1070
346.18	102.32	1070
218.76	125.89	1071
145.49	131.22	1072
147.3	129.58	1072
106.18	140.93	1073
108.81	141.62	1073
350.06	143.66	1074
148.43	151.84	1075
102.51	154.23	1076
103.24	154.1	1076
103.32	154.43	1076
102.57	154.19	1076
138.84	157.82	1077
103.79	167.9	1078
104.85	166.76	1078
148.34	174.51	1079
167.34	176.82	1080
171.23	182.57	1081
278.54	190.09	1082
278.7	190.18	1082
112.06	193.72	1083
149.12	201.36	1084
147.47	202.05	1084
145.78	204.14	1084
200.26	203.49	1085
205.6	205.29	1086
184.13	208.19	1087
384.96	218.22	1088
368.27	224.7	1089
[truncated: 4,150 more rows]
