# Supplementary material for: The transpeptidase PBP2 governs initial localization and activity of the major cell-wall synthesis machinery in E. coli
Source: eLife. 2020 Feb 20;9:e50629. doi: 10.7554/eLife.50629 (PMC7089770; doi:10.7554/eLife.50629)
Supplement: Source data 1. [file elife-50629-data1.zip › data/slow/GFP/Lifetime/05-02-PBP2-IPTG025-6h-12s.csv]

127.75	65.919	2
135.45	69.524	3
276.97	70.426	4
271.94	68.879	4
302.81	90.303	5
131	90.804	6
132.61	85.09	6
304.63	109.55	7
161.39	118.51	8
160.2	119.64	8
158.87	120.66	8
185.79	135.05	9
313.71	136.05	10
279.68	146.04	11
300.93	152.49	12
264.92	160.43	13
421.42	159.83	14
313.71	165.44	15
313.63	166.97	15
208.38	166.78	16
209.38	166.84	16
226.16	169.99	17
347.38	175.3	18
349.32	174.91	18
266.09	186.49	19
251.59	191.34	20
209.8	191.29	21
317.13	198.6	22
96.257	205.8	23
167.12	206.9	24
194.03	207.14	25
193.3	206.71	25
347.45	209.03	26
409.32	218.68	27
150.64	220	28
151.45	218.83	28
152.09	219.11	28
261.64	220.68	29
190.68	222.41	30
191.91	222.48	30
193.09	223.14	30
367.71	226.14	31
369.5	225.64	31
371.78	226.01	31
317.56	226.79	32
315.21	226.92	32
143.61	233.21	33
150.01	238.77	34
216.09	237.67	35
216.08	235.6	35
217.96	237.42	35
220.78	238.83	35
219.99	238.75	35
120.88	244.74	36
122.17	244.33	36
199.98	245.17	37
280.91	246.65	38
403.91	250.74	39
179.11	252.41	40
173.88	250.46	40
268.53	251.75	41
315.34	251.86	42
326.68	252.54	43
377.54	251.96	44
377.96	252.03	44
210.85	253.61	45
212.94	257.1	45
214.72	253.46	45
216.02	253.67	45
216.08	254.84	45
215.39	255.39	45
158.35	254.42	46
156.77	254.26	46
156.72	255.6	46
161.02	257.68	46
164.79	261.37	47
163.1	261.83	47
326.57	263.62	48
290.45	279.4	49
315.85	279.23	50
105.28	291.54	51
288.36	291.81	52
116.82	299.65	53
192.95	302.8	54
194.09	309.39	55
85.306	311.01	56
120.08	313.74	57
120.9	318.09	57
268.99	326.11	58
162.79	330.45	59
161.54	330.68	59
161.04	330.84	59
161.9	330.78	59
161.43	330.09	59
163.21	330.13	59
161.77	330.5	59
161.01	330.61	59
160.73	330.82	59
162.34	334.52	59
37.44	331.74	60
175.33	336.26	61
175.36	335.77	61
214.5	336.38	62
177.66	358.14	63
179.01	359.08	63
190.02	362.04	64
73.204	367.98	65
87.579	372.5	66
87.375	373.76	66
148.37	373.42	67
156.33	375.51	68
71.623	376.38	69
96.035	377.54	70
60.46	384.74	71
61.243	383.44	71
61.368	382.8	71
42.028	387.1	72
171.96	398.8	73
198.45	399.95	74
159.57	411.08	75
100.68	414.31	76
132.19	418.04	77
104.74	424.89	78
69.954	432.86	79
190.06	433.92	80
131.82	435.32	81
79.859	439.67	82
146	441.29	83
42.62	442.49	84
170.2	450.73	85
406.25	94.254	86
8.2696	96.037	87
275.46	103.51	88
274.69	104.71	88
276.46	106.02	88
173.18	118.76	89
457.62	130.28	90
295.42	133.82	91
294.52	132.69	91
237.09	184.76	92
396.57	188.41	93
345.88	195.41	94
344.46	200.3	94
344.68	200.19	94
368.89	195.24	95
369.5	194.64	95
371.22	193.27	95
371.9	193.26	95
76.346	195.78	96
72.495	191.82	96
292.71	196.2	97
389.42	201.23	98
268.04	203.56	99
307.76	214.56	100
294.98	215.04	101
379.99	215.3	102
382.19	214.35	102
181.67	221.23	103
220.01	222.25	104
205.39	223.98	105
205.3	223.56	105
209.06	221.7	105
329.93	223.39	106
330.52	221.47	106
299.42	227.69	107
354.1	227.81	108
307.23	227.92	109
123.34	229.98	110
123.53	230.6	110
358.71	234.23	111
361.03	236.66	111
319.81	236.1	112
171.39	237.97	113
171.74	237.32	113
115.08	241.19	114
340.17	251.26	115
341.22	251.16	115
143.65	254.55	116
361.44	257.51	117
203.5	273.36	118
271.96	277.17	119
299.59	285.23	120
203.19	293.4	121
265.76	303.43	122
192.55	305.07	123
134.63	305.08	124
133.78	304.79	124
132.36	304.06	124
147.3	308.85	125
150.18	306.02	125
147.5	308.71	125
300.75	309.16	126
299.79	310.68	126
287.55	316.47	127
212.21	316.24	128
109.59	317.79	129
109.52	317.61	129
170.57	318.33	130
169.95	319.38	130
68.22	318.61	131
65.332	322.36	131
246.54	318.91	132
249.46	317.86	132
18.585	326.66	133
297.33	331.14	134
59.497	332.2	135
57.723	332.31	135
34.81	340.5	136
109.95	341.99	137
293.39	345.44	138
197.02	345.91	139
152.29	348.79	140
183.52	352.81	141
183.55	353.31	141
111.38	358.93	142
210.94	376.45	143
137.77	392.1	144
176.62	392	145
174.02	395.05	145
207.01	396.09	146
215.1	404.57	147
208.2	407.73	148
208.08	407.84	148
208.78	428.47	149
90.582	431.02	150
204.6	437.42	151
121.63	440.68	152
21.843	456.58	153
121.25	467.78	154
251.13	61.312	155
250.29	59.673	155
287.48	97.21	156
285.21	96.315	156
284.25	95.442	156
311.97	99.518	157
312.67	102.01	157
27.304	108.91	158
27.632	108.73	158
291.53	109.01	159
322.54	115.01	160
144.84	124.75	161
146.07	123.84	161
148.07	122.88	161
282.56	141.26	162
280.36	142.45	162
281.07	138.67	162
269.84	144.08	163
311.18	152.71	164
266.26	160.86	165
435.76	167.78	166
245.52	170.3	167
237.07	171.52	168
312.03	183.86	169
365.88	183.48	170
269.1	185.79	171
267.01	185.01	171
266.33	185.67	171
266.49	185.74	171
267.34	185.12	171
426.95	188.13	172
84.331	205.5	173
331.73	206.38	174
219.63	211.4	175
407.83	218.55	176
158.13	221.61	177
158.27	222.89	177
159.61	222.02	177
371.37	232.64	178
147.77	238.93	179
181.75	252.19	180
403.26	251.64	181
238.96	257.53	182
99.639	261.49	183
231.61	269.99	184
153.9	275.39	185
350.07	287.49	186
348.24	286.46	186
346.78	286.14	186
238.77	293	187
300.11	297.23	188
80.594	303.1	189
120.78	306.93	190
228.02	309.36	191
281.61	314.69	192
284.71	315.88	192
263.17	318.35	193
296.2	321.03	194
31.094	329.71	195
38.032	332.77	196
201.33	335.44	197
146.35	339.09	198
161.76	339.05	199
218.35	340.15	200
256.72	344.38	201
261.65	348.06	202
228.06	368.48	203
229.11	369.34	203
230.82	370.03	203
175.61	371.66	204
185.22	397.22	205
70.38	399.41	206
68.268	398.61	206
67.5	396.78	206
54.958	411.55	207
185.88	415.24	208
167.93	426.41	209
17.373	426.65	210
46.668	427.43	211
70.719	433.21	212
108.16	436.58	213
160.31	437.01	214
159.31	435.51	214
120.5	482.21	215
120.91	52.35	216
150.3	60.617	217
92.548	90.703	218
127.19	94.551	219
304.56	112.87	220
174.2	117.5	221
284.43	124.77	222
284.63	124.41	222
185.86	135.28	223
260.33	152.47	224
262.83	155.06	224
218.8	170.18	225
261.78	172.47	226
336.01	179.41	227
236.47	185.26	228
295	184.53	229
224.21	186.54	230
207.71	201.48	231
321.21	203.11	232
270.19	204.55	233
270.67	204.04	233
269.95	204.68	233
253.16	205.24	234
346.24	209.87	235
190.86	214.25	236
190.99	213.22	236
190.4	212.72	236
192.39	213.65	236
110.48	219.48	237
112.05	220.23	237
112.03	220.34	237
112.8	220.89	237
113.86	221.78	237
257.8	234.26	238
177.8	239.81	239
179.84	238.8	239
383.57	241.15	240
383.73	237.84	240
305.73	242.72	241
305.12	242.59	241
280.87	250.11	242
280.83	244.4	242
281.39	238.48	242
377.6	251.63	243
112.95	270.15	244
114.48	269.92	244
89.777	275.15	245
88.801	274.55	245
87.606	274.22	245
86.169	274.2	245
345.15	277.9	246
345.38	277.59	246
343.69	279.25	246
344.22	281.97	246
343.96	282.06	246
295.86	279.53	247
105.78	296.15	248
170.56	298.36	249
164.15	304.27	250
250.17	304.61	251
119.61	306.34	252
254.95	308.62	253
122.08	312.78	254
121	312.91	254
119.63	313.62	254
118.28	314.17	254
208.62	312.98	255
211.18	311.86	255
217.11	315.53	256
215.75	316.25	256
156.12	318.86	257
156.15	317.83	257
237.21	323.65	258
107.86	344.15	259
132.04	355.41	260
190.72	360.52	261
194.13	356.85	261
153.56	363.69	262
188.83	367.82	263
157.15	374.74	264
212.35	378.69	265
212.44	378.33	265
126.94	385.1	266
128.2	386.51	266
129.22	388.19	266
150.91	387.35	267
149.26	400.07	268
190.6	406.01	269
192.65	418.33	270
135.61	418.58	271
151.11	422.6	272
198.74	423.18	273
114.22	426.05	274
182.63	427.81	275
96.526	432.02	276
174.47	434.25	277
207.23	435.29	278
120.31	452.68	279
104.86	52.284	280
263.8	85.051	281
262.83	84.817	281
165.28	125.03	282
165.8	125.37	282
166.19	125.93	282
166.89	124.63	282
272.65	124.24	283
135.7	135.73	284
322.48	140.28	285
321.33	140.98	285
189.49	142.31	286
276.25	155.37	287
330.61	162.39	288
235.88	169.38	289
198.05	172.45	290
280.71	175.7	291
183.65	180.49	292
427.71	188.83	293
253.6	191.4	294
253.74	191.95	294
250.27	193.06	294
295.72	193.33	295
293.83	194.31	295
387.12	203.12	296
84.359	204.16	297
384.65	210.53	298
313.78	225.23	299
233.56	230.34	300
201.62	232.6	301
241.06	233.44	302
124.47	243.4	303
199.17	245.44	304
243.14	244.74	305
353.95	246.99	306
135.71	248.2	307
93.277	249.36	308
179.2	250.87	309
110.06	255.34	310
111.59	255.03	310
89.76	257.14	311
122.12	258.58	312
171.62	266.11	313
103.93	272.83	314
289.26	273.35	315
273.66	277.07	316
315.23	278.48	317
313.33	285.16	318
267.22	288.35	319
244.97	291.21	320
289.52	291.34	321
145.78	293.65	322
144.05	295.39	322
234.49	294	323
297.72	296.09	324
304.89	298.38	325
226.59	311.29	326
226.29	311.02	326
226.65	311.04	326
228.28	310.3	326
182.7	318.02	327
184.67	320.27	327
246.74	318.32	328
291.15	318.88	329
294.51	320.97	329
268.57	324.21	330
266.07	322.45	330
26.831	327.95	331
280.23	329.77	332
245.73	331.55	333
177.12	333.38	334
199.67	333.46	335
199.9	338.62	335
199.71	343.11	335
234.03	338.86	336
234.48	337.33	336
234.05	338.34	336
34.823	341.95	337
88.077	354.76	338
219.55	356.16	339
221.06	357.05	339
221.37	358.11	339
168.44	362.1	340
46.143	363.52	341
96.973	364.07	342
115.22	370.19	343
119.74	370.88	343
119.58	370.46	343
14.977	375.85	344
141.38	380.16	345
140.41	379.41	345
225.17	380.58	346
223.17	379.49	346
206.92	392.91	347
186.54	397.25	348
185.92	396.86	348
139.39	406.53	349
143.58	419.47	350
142.16	417.93	350
61.666	423.64	351
61.171	421.65	351
73.737	426.77	352
72.127	427.61	352
126.86	427.6	353
146.55	60.614	354
8.6686	95.701	355
185.7	134.17	356
340.52	145.56	357
341.35	144.53	357
261.75	173.59	358
261.98	173.17	358
236.39	184.16	359
96.182	203.79	360
309.5	213.4	361
206.88	221.14	362
308.48	226.29	363
310.55	226.77	363
308.89	226.62	363
317.26	226.22	364
192.8	231.08	365
192.43	230.84	365
290.86	232.15	366
292.36	231.75	366
214.77	233.58	367
168.65	234.95	368
148.19	238.13	369
157.24	256.36	370
157.83	255.62	370
154.03	254.15	370
155.38	253.69	370
290.64	257.13	371
292.3	251.54	371
315.88	258.69	372
358.5	271.71	373
266.5	276.07	374
119.87	287.14	375
203.01	289.55	376
204.76	290.79	376
207	290.51	376
205.97	290.81	376
167.91	301.41	377
266.44	302.13	378
264.93	301.82	378
109.11	309.2	379
132.31	320.8	380
172.15	322.18	381
233.11	323.8	382
234.6	323.64	382
234.61	321.66	382
319.38	323.02	383
37.198	329.83	384
121.53	330.38	385
264.97	336.35	386
98.069	337.48	387
99.402	338.76	387
101.09	339.42	387
101.12	336.42	387
254.79	343.98	388
255.1	344.61	388
260.25	348.17	389
185.06	351.7	390
208.27	355.12	391
248.79	356.81	392
246.93	356.81	392
148.42	372.52	393
200.01	379.5	394
198.03	379.19	394
73.516	381.99	395
173.95	392.6	396
175.39	393.43	396
150.26	393.69	397
116.02	400.09	398
206.69	409.72	399
206.78	409.18	399
206.17	408.82	399
207	409.16	399
160.57	412.34	400
162.4	412.85	400
162.96	412.31	400
194.16	420.16	401
194.39	420.96	401
212.57	421.73	402
209.24	427.38	403
208.23	430.5	403
207.84	429.24	403
206.38	430.65	403
218.77	435.07	404
66.861	443.51	405
68.67	443.42	405
67.9	443.67	405
63.967	469.04	406
118.19	482.2	407
77.507	486.81	408
249.46	95.754	409
247.48	96.987	409
278.85	107.96	410
213.63	177.77	411
297.31	182.8	412
296.51	182.27	412
295.34	181.9	412
387.27	204.46	413
100.29	213.66	414
87.4	214.2	415
88.545	214.19	415
367.92	215.38	416
368.77	215.66	416
210.67	216.96	417
349.91	220.1	418
349.96	218.2	418
205.81	222.03	419
370.57	226.16	420
129.22	229.51	421
298.02	229.81	422
236.12	232.09	423
148.88	244.53	424
199.75	244.3	425
137.22	249.69	426
212.52	249.46	427
344.51	253.6	428
390.09	255.53	429
135.85	262.58	430
305.4	262.59	431
303.94	262.03	431
302.13	262.12	431
233.62	270.12	432
386.31	272.64	433
103.59	274.66	434
293.72	281.09	435
85.045	282.82	436
84.887	282.46	436
313.96	286.15	437
314.75	284.74	437
315.08	284.67	437
288.41	290.99	438
107.72	299.83	439
192.52	303.45	440
244.46	314.17	441
262.06	316.6	442
169.13	316.99	443
172.98	320.5	443
298.72	332.66	444
150.84	334.7	445
18.381	339.48	446
177.33	339.4	447
178.74	340.17	447
216.81	343.97	448
217.06	341.32	448
216.97	341.32	448
149.72	349.62	449
151.15	351.37	449
179.57	358.17	450
43.902	362.68	451
159.44	362.93	452
140.11	365.12	453
74.922	368.58	454
73.898	367.98	454
72.832	367.2	454
181.31	368.98	455
232.27	369.51	456
87.3	373.54	457
152.34	389.1	458
152.18	397.84	459
151.51	396.82	459
127	408.65	460
225.48	422.19	461
142.71	430.44	462
189.07	430	463
134.86	436.31	464
120.47	440.63	465
79.673	445.43	466
78.091	453.37	467
141.13	458.73	468
105.4	52.545	469
113.51	53.585	470
148.7	59.214	471
258.89	61.323	472
117.54	65.711	473
277.93	69.377	474
133.4	85.589	475
9.8901	95.706	476
264.01	98.149	477
273.03	106.27	478
160.48	121.95	479
160.67	122.8	479
162.12	122.87	479
274.26	123.29	480
185.73	135.43	481
295.75	138.96	482
281.65	143.74	483
352.65	180.62	484
246.18	181.92	485
240.9	182.71	485
85.515	187.45	486
274.92	193.52	487
389.48	225.69	488
169.48	236.42	489
361.84	237	490
217.79	239.88	491
117.79	242.86	492
115.93	241.78	492
368.69	244.38	493
93.806	250.29	494
94.113	248.27	494
327.32	251.45	495
114.94	255.21	496
355.45	265.95	497
354.93	265.94	497
290.83	275.47	498
185.67	278.23	499
119.96	281.1	500
115.75	281.33	500
116.79	281.17	500
176.21	288.8	501
256.32	289.35	502
84.436	295.98	503
82.901	296.59	503
81.485	294.11	503
301.34	298.23	504
221.26	300.57	505
84.02	305.73	506
193.74	310.28	507
255.86	310.56	508
153.29	320.98	509
294.92	321.19	510
271.25	325.4	511
26.765	327.02	512
39.621	330.51	513
35.334	329.93	513
33.411	329.86	513
77.646	329.84	514
176.19	333.2	515
200.33	333.51	516
166.17	336.99	517
168.86	342.25	517
167.74	343.88	517
264.91	336.37	518
244.97	365.87	519
190.42	367.73	520
212.33	375.74	521
210.73	376.23	521
212.23	377.22	521
142.97	377.17	522
75.298	387.52	523
91.845	389.99	524
125.41	390.64	525
124.5	389.95	525
187.22	396.03	526
201.74	398.85	527
200.91	397.9	527
99.783	403.15	528
141.22	405.56	529
135.9	417.95	530
147.16	420.81	531
105.66	425.59	532
69.989	431.34	533
71.89	431.52	533
11.741	434.56	534
151.05	442.92	535
121.7	481.45	536
116.35	485.77	537
115.45	485.46	537
129.28	65.655	538
79.192	82.695	539
22.432	106.45	540
23.898	107	540
293.06	107.75	541
291.85	107.4	541
314.3	138.29	542
239.4	158.71	543
213.29	179.6	544
268.46	182.91	545
210.08	191.05	546
210.91	190.65	546
207.85	202.04	547
358.87	202.87	548
270.7	204.07	549
226.33	212.89	550
225.58	212.12	550
226.29	226.92	551
255.81	232.9	552
254.32	234.62	552
254.69	235.97	552
150.05	235.57	553
150.39	236.42	553
149.68	238.51	553
148.46	239.63	553
172.59	247.96	554
281.73	250.37	555
87.741	257.43	556
162.32	261.17	557
134.28	262.23	558
135.35	263.96	558
144.95	267.49	559
115.55	272.91	560
193.28	280	561
140.96	299.9	562
147.73	309.99	563
73.817	311.59	564
109.21	316.18	565
281.67	315.63	566
283.26	315.58	566
281.93	315.66	566
185.34	320.72	567
184.66	320.88	567
190.12	333	568
189.76	333.64	568
150.81	334.21	569
150.18	335.17	569
145.69	340.38	570
93.857	344.11	571
94.528	344.48	571
125.48	344.06	572
158.77	374.98	573
158.21	377.14	573
148.3	374.92	574
147	375.63	574
185.47	379.05	575
22.29	378.93	576
141.59	379.27	577
179.89	383.97	578
107.33	399.05	579
106.46	398.43	579
106.64	399.8	579
163.23	407.05	580
150.61	408.38	581
163.26	412.34	582
106.1	413.82	583
186.3	414.66	584
92.902	417.25	585
93.245	418.12	585
47.509	421.16	586
153.47	421.84	587
167.23	427.77	588
189.33	432.25	589
187.27	431.07	589
183.36	426.91	589
96.805	433.05	590
113.12	437.84	591
110.13	436.61	591
172.07	446.63	592
110.91	449.35	593
125.3	469.6	594
112.49	81.522	595
115.44	80.601	595
263.82	99.373	596
313.65	105.67	597
317.06	110.45	597
318.53	109.24	597
275.09	109.43	598
277.63	110.98	598
306.73	114.83	599
170.3	134.72	600
173.04	136.06	600
356.54	134.59	601
357.52	134.87	601
358.55	134.16	601
137.5	136.38	602
342.09	141.16	603
343.48	141.64	603
282.19	143.38	604
221.33	169.45	605
310.02	182.42	606
254.78	190.17	607
292.33	194.63	608
293.78	194.96	608
294.61	194.66	608
375.04	201.22	609
385.36	208.77	610
144.36	217.64	611
331.42	220.45	612
331.33	221.94	612
331.67	221.54	612
194.29	221.67	613
194.85	226.68	613
193.72	226.41	613
207.4	222.67	614
390.53	226.44	615
132.29	227.73	616
93.033	229.52	617
324.49	235.26	618
333.35	234.8	619
219.18	237.05	620
235.62	245.48	621
245.41	245.57	622
140.33	249.86	623
139.43	251.47	623
375.5	249.51	624
378.18	252.69	624
193.09	256.7	625
200.14	257.96	626
181.62	262.59	627
340.37	267.14	628
339.63	267.97	628
102.34	269.33	629
193.1	268.83	630
194.21	270.1	630
193.18	269.99	630
131.13	275.05	631
178.14	281.11	632
166.98	297.56	633
119.03	302.78	634
237.3	306.15	635
236.68	306.39	635
119.1	310	636
196.53	310.57	637
255.34	311.03	638
257	312.63	638
85.744	310.94	639
141.37	315.65	640
172.98	322.05	641
172.48	322.51	641
171.08	323.32	641
235.36	322.24	642
234.34	323.05	642
266.96	322.86	643
209.15	327.92	644
77.033	331.19	645
119.91	332.29	646
200.08	334.96	647
132.79	336.87	648
14.967	337.82	649
233.1	340.15	650
291.74	344.4	651
187.37	347.25	652
209.21	351.75	653
208.98	351.52	653
131.75	354.42	654
73.682	356.3	655
248.23	357.33	656
176.8	359.32	657
164.08	361.14	658
132.99	372.59	659
172.04	374	660
88.666	376.11	661
74.425	379.65	662
117.06	383.37	663
112.89	385.08	663
64.74	385.8	664
165.42	390.65	665
163.53	391.38	665
209.96	393.1	666
151.51	398.27	667
140.55	400.17	668
100.28	401.43	669
31.827	402.47	670
29.265	407.77	671
192.96	407.19	672
176.99	409.01	673
176.8	411.54	673
176.89	410.25	673
162.92	413.04	674
147.07	420.43	675
220.81	431.75	676
222.02	433.36	676
139.66	432.62	677
174.83	435.07	678
194.07	437.06	679
65.697	443.07	680
79.724	448.19	681
82.158	455.05	682
347.36	48.465	683
346.17	47.592	683
341.58	59.304	684
339.86	58.679	684
458.06	82.121	685
99.913	89.466	686
99.919	88.656	686
99.248	87.25	686
335.44	89.891	687
334.65	90.579	687
331.03	95.136	687
339.19	108.3	688
339.67	107.93	688
340.09	108.11	688
339.97	108.19	688
340.4	108.23	688
342.08	108.78	688
147.22	120.6	689
145.9	121.81	689
144.65	123.19	689
176.2	120.42	690
391.29	122.81	691
324.53	127.59	692
379.89	126.58	693
270.72	132.79	694
454.45	140.38	695
497.21	140.04	696
497.62	140.4	696
159.32	143.42	697
159.63	142.8	697
402.21	149.36	698
402.5	148.98	698
258.77	151.03	699
259.48	149.78	699
356.35	150.3	700
354.07	149.89	700
491.85	150.83	701
492.72	151.5	701
278.34	155.2	702
278.26	155.13	702
477.7	156.71	703
391.59	164.23	704
308.7	166.55	705
196.99	175.15	706
198.84	176.52	706
352.73	179.93	707
352.68	180.81	707
444.83	182.8	708
446.06	183.38	708
212.36	184.46	709
77.075	193.68	710
403.39	193.79	711
316.19	195.16	712
426.41	194.29	713
360.85	201.5	714
361.51	201.04	714
346.78	203.67	715
347.88	204.48	715
349.06	203.59	715
273.4	205.16	716
401.86	208.39	717
319.94	214.65	718
192.22	214.66	719
308.65	216.11	720
371.4	220.63	721
347.99	221.87	722
318.56	225.89	723
180.01	225.74	724
228.19	228.38	725
295.92	230.78	726
296.98	232.28	726
224.11	242.59	727
151.22	246.28	728
282.94	247.22	729
281.81	246.24	729
355.47	250.17	730
356.43	251.1	730
357.9	251.89	730
358.62	249.57	730
166.05	261.16	731
277.44	264.34	732
278.47	264.93	732
279.07	264.71	732
316.16	264.27	733
266.63	266.39	734
327.21	269.15	735
361.09	273.54	736
360.12	273.61	736
358.85	273.09	736
387.15	272.72	737
87.681	274.43	738
89.025	274.27	738
90.671	274.82	738
344.39	277.47	739
139.18	298.8	740
83.789	303.46	741
85.815	307.89	741
85.295	308.48	741
86.284	309.03	741
244.3	333.35	742
244.41	333.25	742
244.77	333.98	742
246.72	333.39	742
248.76	334.14	742
175.92	339.06	743
177.83	339.34	743
178.49	338.94	743
504.67	359.64	744
198.4	372.96	745
123.66	54.693	746
114.47	55.782	747
114.41	55.525	747
130.98	93.279	748
129.58	92.321	748
310.5	98.568	749
502.23	98.064	750
307.37	112.74	751
307.76	118.51	752
164.33	122.53	753
296.8	128.69	754
461.83	131.14	755
447.97	137.3	756
371.6	140.15	757
295.95	153.19	758
297.4	153.79	758
503.78	157.75	759
503.09	157.75	759
422.4	160.45	760
300.1	166.42	761
299.49	165.19	761
294.01	165.93	761
485.55	167.71	762
440.12	169.79	763
440.23	172.57	763
474.25	174.76	764
474.36	174.44	764
474.25	174.38	764
474.47	175.09	764
476.74	174.76	764
363.29	177.17	765
363.21	173.62	765
241.8	183.5	766
266.18	188.19	767
267.24	186.85	767
269.31	186.44	767
271.12	186.74	767
69.731	190.45	768
371.45	194.88	769
369.82	194.38	769
194.72	208.29	770
100.13	221.79	771
207.24	225.7	772
207.74	224.29	772
207.31	221.5	772
105.53	234.95	773
321.17	236.19	774
400.94	237.34	775
401.44	233.47	775
216.58	238.03	776
257.86	249.58	777
215.18	253.58	778
147.26	257.73	779
283.28	287.52	780
315.42	288.58	781
249.3	301.62	782
248.42	302	782
223.14	307.54	783
245.5	317.09	784
185.89	322.07	785
184.68	320.42	785
262.01	333.24	786
189.96	338.07	787
94.751	346.02	788
250.67	360.13	789
251.45	359.47	789
172.78	400.43	790
99.066	401.97	791
200	426.01	792
135.72	57.142	793
272.49	65.302	794
139.04	70.885	795
143.08	72.171	795
477.83	76.988	796
112.48	82.085	797
383.34	112.06	798
306.12	113.25	799
366.58	112.39	800
382.48	125.65	801
271.66	128.11	802
327.89	127.96	803
328.87	130.37	803
322.86	142.32	804
283.25	144.04	805
282.36	143.48	805
281.38	143.27	805
283.54	147.58	805
342.96	144.34	806
305.65	153.87	807
476.14	156.04	808
478.08	155.52	808
351.39	162.45	809
223.64	171.21	810
391.29	175.71	811
312.29	182.41	812
199.04	187.68	813
312.22	188.75	814
275.28	193.9	815
276.32	194.78	815
208.71	199.82	816
209.05	202.35	816
449.26	205.16	817
450.29	205.35	817
271.18	205.78	818
386.91	210.12	819
145.59	216.84	820
122.42	231.18	821
202.76	234.51	822
330.39	235.5	823
331.28	235.45	823
330.5	235.85	823
281.64	238.6	824
407.3	247.14	825
244.15	258.51	826
290.63	259.4	827
292.98	259.28	827
295.45	259.31	827
296.38	253.62	827
317.61	258.8	828
318.14	259.5	828
263.19	267.34	829
262.74	267.28	829
338.7	268.51	830
345.11	271.94	831
343.62	272.81	831
341.77	273.21	831
338.47	269.04	831
256.76	290.08	832
83.68	295.03	833
306.33	300.09	834
141.32	301.15	835
160.34	316.69	836
289.43	317.27	837
284.53	317.38	837
286.9	319.72	837
216.67	317.87	838
267.72	323.87	839
100.09	337.8	840
217.2	343.17	841
219.15	338.39	841
218.32	339.39	841
217.72	339.85	841
218.7	339.14	841
218.61	338.54	841
218.8	339.55	841
217.94	338.6	841
218.09	338.23	841
217.38	338.89	841
216.43	339.64	841
255.22	345.66	842
154.15	349.6	843
154.02	348.56	843
153.07	348.99	843
209.01	356.92	844
245.68	365.28	845
247.85	365.68	845
188.78	368.42	846
216.28	374.48	847
167.89	374.41	848
157.44	377.14	849
117.37	383.97	850
129.36	389.36	851
151.15	393.65	852
153.14	394.58	852
192.42	408.07	853
210.71	427.45	854
212.5	427.74	854
362.09	38.51	855
262.4	63.397	856
134.45	86.687	857
457.19	105.04	858
459.31	106.39	858
288.2	119.79	859
356.5	130.19	860
268.91	139.29	861
268.48	140.22	861
268.47	139.74	861
494.21	147.74	862
493.43	147.67	862
493.95	148.23	862
359.17	150.42	863
279.76	154.91	864
279.31	155.55	864
279.13	156.08	864
280.58	154.58	864
281.72	155.2	864
282.73	150.22	864
266.04	156.41	865
200.23	172.12	866
425.99	173.3	867
308.13	177.7	868
418.15	181.95	869
416.94	182.13	869
311.54	182.96	870
310.5	184.41	870
308.49	178.96	870
297.68	187.19	871
296.16	187	871
376.54	204.44	872
222.68	212.25	873
307.99	215.3	874
112.66	219.07	875
112.69	220.11	875
113.28	219.74	875
114.45	220.04	875
115.74	221.15	875
114.68	222.06	875
114.15	219.91	875
115.69	220.58	875
372.64	218.83	876
373.22	219.06	876
373.93	219.12	876
372.31	218.44	876
416.12	220.71	877
414.59	219.06	877
416.02	219.52	877
192.52	227.71	878
194.62	229.33	878
196.28	229.62	878
302.92	231.2	879
148.75	236.13	880
148.45	237.34	880
316.77	252.76	881
380.57	253.57	882
346.16	256.28	883
347.59	256.01	883
348.49	256.23	883
200.78	259.65	884
200.71	260.02	884
215.89	259.7	885
162.37	260.71	886
163.2	261.2	886
163.28	260.68	886
194.53	270.61	887
104.55	272.3	888
184.42	284.19	889
184.49	282.39	889
299.79	297.83	890
134.36	305.26	891
195.56	306.72	892
195.92	312.75	893
261.4	315.81	894
321.41	321.13	895
213.14	330.44	896
213.01	329.9	896
261.78	333.89	897
261.26	335.48	897
261.99	335.28	897
230.03	335.25	898
228.08	335.82	898
241.25	344.67	899
242.22	345.46	899
118.49	359.67	900
158.78	363.46	901
181.18	385.34	902
206.01	397.34	903
222.75	429.91	904
301.94	48.339	905
119.1	53.949	906
344.35	59.678	907
343.77	60.558	907
342.94	60.637	907
105.19	67.964	908
468.45	97.436	909
264.45	103.88	910
273.23	128.74	911
348.34	130.58	912
347.08	130.54	912
348.19	129.62	912
346.47	131.34	912
347.06	130.71	912
295.59	133.23	913
178.8	140.89	914
314.69	140.84	915
342.74	145.37	916
316.56	152.79	917
306.03	153.13	918
308.73	153.2	918
357.48	163.2	919
357.36	161.77	919
464.13	167.93	920
337.51	177.43	921
331.87	177.28	921
332.82	175.58	921
332.92	175.73	921
332.57	176.43	921
431.24	178.12	922
430.36	187.74	923
431.17	187.96	923
429.83	186.42	923
373.06	192.51	924
373.03	192.92	924
402.68	193.55	925
404.73	193.55	925
294.68	200.54	926
98.511	206.73	927
99.969	206.39	927
98.962	205.99	927
272.09	205.81	928
247.07	206.91	929
383.22	217.54	930
372.04	226.11	931
90.133	232.04	932
92.426	232.57	932
216.87	235.2	933
216.72	233.06	933
308.28	238.63	934
235.28	245.3	935
226.24	246.7	936
329.67	247.92	937
257.6	249.13	938
244.94	259.42	939
246.7	258.93	939
244.91	257.39	939
245.17	256.85	939
245.56	256.98	939
170.31	300.13	940
140.92	300.92	941
250.21	301.88	942
121.89	312.81	943
120.84	313.5	943
119.69	312.94	943
330.25	318.77	944
152.11	336.91	945
148.04	341.07	946
209.01	357.7	947
210.36	358.13	947
127.13	358.24	948
132.04	357.62	948
92.92	377.39	949
210.8	382.69	950
62.871	421.74	951
468.41	32.307	952
314.19	48.666	953
239.84	68.25	954
253.91	92.18	955
292.21	114.36	956
295.3	109.81	956
327.33	116.77	957
328.15	117.09	957
159.17	121.19	958
165.36	120.84	959
387.94	137.16	960
469.39	138.15	961
468.06	134.96	961
356.01	150.07	962
255.66	163.13	963
346.42	163.34	964
223.15	170.89	965
200.71	172.8	966
262.7	174.92	967
396.88	176.51	968
367.59	178.64	969
237.93	185.53	970
201.27	187.62	971
398.44	188.7	972
91.329	194.5	973
440.97	194.92	974
441.28	194.83	974
428.38	195.24	975
428.92	196.2	975
254.42	206.28	976
254.28	205.92	976
255.54	206.29	976
407.97	207.36	977
408.45	207.4	977
91.405	214.79	978
310.44	214.93	979
311.41	215.19	979
193.53	215.52	980
428.23	216.9	981
407.2	222.03	982
310.27	227.81	983
317.96	227.87	984
389.73	228.36	985
292.57	234.53	986
169.49	237.04	987
320.33	237.29	988
244.8	246.48	989
245.49	244.86	989
397.22	248.91	990
382.25	253.86	991
113.62	254.84	992
280.68	264.61	993
329.02	269.01	994
360.67	273.9	995
386.38	275.33	996
274.42	278.08	997
169.5	281.47	998
303.15	287.57	999
300.92	284.25	999
260.11	290.35	1000
309.54	300.02	1001
268.22	307.7	1002
265.59	321	1003
234.51	361.74	1004
235.8	361.1	1004
235.6	362.26	1004
235.32	361.66	1004
95.638	362.29	1005
191.72	368.66	1006
135.62	374.39	1007
186.47	382.47	1008
186.44	432.42	1009
188.99	430.15	1009
106.83	54.983	1010
108.12	52.813	1010
144.68	73.203	1011
142.46	71.295	1011
286.32	95	1012
288.06	121.34	1013
286.77	120.64	1013
276.58	123.32	1014
274.08	131.3	1015
275.16	129.36	1015
316.99	136.95	1016
316.71	139.93	1016
345.88	142.14	1017
292.86	154.66	1018
330.52	157.93	1019
231.88	171.74	1020
239.94	171.83	1021
353.13	181.7	1022
247.91	182.59	1023
271.44	183.38	1024
447.65	182.69	1025
447.46	182.33	1025
227.26	187.14	1026
359.02	199.84	1027
334.58	208.22	1028
383.48	216.31	1029
147.2	237.54	1030
154.45	240.66	1031
153.88	241.68	1031
153.33	242.71	1031
155.24	240.16	1031
188.99	242.08	1032
187.44	243.41	1032
236.83	245.21	1033
372.81	247.82	1034
202.6	259.16	1035
206.53	261.65	1035
129.35	270.1	1036
196.33	269.84	1037
196.21	270.05	1037
242.25	270.16	1038
132.66	276.1	1039
318.55	279.66	1040
318.3	280.37	1040
317.44	279.82	1040
209.24	285.79	1041
281.92	286.98	1042
283.27	287.11	1042
109.35	294.6	1043
108.64	291.64	1043
236.69	295.52	1044
238.71	294.75	1044
85.597	307.96	1045
197.25	314.38	1046
197.78	315.26	1046
199.38	314.49	1046
199.22	314.54	1046
246.96	315.57	1047
287.07	315.81	1048
158.82	318.34	1049
158.53	316.77	1049
200.06	323.32	1050
212.89	329.49	1051
213.12	329.73	1051
213.85	329.29	1051
212.91	328.75	1051
212.96	328.8	1051
213.19	328.65	1051
213.87	328.67	1051
214.01	329.53	1051
215.27	328.06	1051
125.88	330.5	1052
38.056	330.69	1053
226.87	332.26	1054
250.59	333.19	1055
119.51	337.14	1056
165.81	338.79	1057
129.44	343.31	1058
277.75	343.92	1059
276.36	345.01	1059
259.74	348.07	1060
179.88	361.32	1061
233.03	369	1062
232.8	368.73	1062
95.667	376.27	1063
95.507	376.79	1063
140.44	392.73	1064
214.97	424.59	1065
175.41	434.48	1066
111.94	438.04	1067
117.73	54.095	1068
250.99	60.206	1069
238.29	71.9	1070
240.08	70.2	1070
239.15	66.988	1070
28.664	108.62	1071
341.34	114.94	1072
340.34	114.87	1072
338.97	112.98	1072
338.94	112.39	1072
174.02	117.59	1073
162.74	122.4	1074
386.54	124.15	1075
298.41	129.5	1076
297.03	135.14	1076
168.93	130.82	1077
170.46	130.78	1077
171.06	129.29	1077
270.54	138.47	1078
329.03	145.1	1079
330.64	144.37	1079
440.53	169.29	1080
429.77	173.7	1081
401.87	176.43	1082
309.68	183.93	1083
311.83	183.9	1083
312.57	181.13	1083
405.25	193.62	1084
281.29	204.67	1085
437.9	205.24	1086
410.12	221.17	1087
215.64	234.28	1088
172.31	236.53	1089
172.98	238.14	1089
385.93	242.01	1090
295.03	245.22	1091
203.51	245.12	1092
203.74	246.15	1092
202.54	246.12	1092
381.14	252.14	1093
295.28	255.32	1094
295.04	254.83	1094
294.83	253.96	1094
295	253.99	1094
294.96	254.38	1094
294.89	254.21	1094
295.64	254.71	1094
295.02	254.17	1094
294.35	253.82	1094
294.12	255.77	1094
296.11	257.31	1094
238.32	257.43	1095
233.57	258.67	1095
403.75	260.14	1096
404	258.59	1096
105.14	265.76	1097
171.62	265.94	1098
268.53	265.75	1099
329.61	270.45	1100
328.91	271.55	1100
363.31	273.57	1101
364.43	273.61	1101
344.11	275.22	1102
344.53	276.37	1102
108.08	284.81	1103
258.69	289.19	1104
138.69	301.3	1105
98.631	304.59	1106
267.9	307.25	1107
194.57	308.73	1108
196.61	307.29	1108
255.65	311.32	1109
177.87	328.44	1110
202.73	333.34	1111
103.14	339.8	1112
234.6	340.3	1113
235.62	339.83	1113
181.85	344.62	1114
141.2	346.13	1115
158.2	347.66	1116
209.74	354.76	1117
193.45	366.13	1118
192.68	367.3	1118
215.35	377.29	1119
215.05	376.32	1119
213.18	374.45	1119
144.31	378.89	1120
225.36	381.4	1121
164.81	398.34	1122
162.71	405.1	1123
206.75	411.19	1124
176.74	413.49	1125
284.88	38.376	1126
344.49	61.593	1127
342.84	60.43	1127
342.28	60.404	1127
264.65	87.69	1128
413.5	110.24	1129
326.27	116.95	1130
444.85	123.51	1131
333.35	131.53	1132
430.72	132.59	1133
346.43	140.89	1134
425.25	145.48	1135
333.89	158.34	1136
333.54	157.86	1136
331.58	157.67	1136
303.32	166.47	1137
244.73	171.78	1138
239.35	170.83	1138
239.45	169.57	1138
282.03	177.96	1139
283.97	176.89	1139
242.56	184.37	1140
430.79	189.21	1141
254.88	191.7	1142
228.81	195.89	1143
377.11	200.8	1144
362.27	202.14	1145
273.41	204.72	1146
89.166	210.8	1147
318.25	214.61	1148
196.86	224.24	1149
195.31	223.39	1149
193.7	223.67	1149
209.89	224.04	1150
322.28	225.99	1151
365.52	237.49	1152
362.31	233.6	1152
361.16	230.04	1152
247.35	246.25	1153
319.37	260.81	1154
174.23	297.31	1155
172.98	295.69	1155
169.51	308.38	1156
225.43	309.59	1157
226.67	308.62	1157
228.02	307.46	1157
245.02	313.1	1158
265.16	319.13	1159
134.33	321.61	1160
133.93	319.6	1160
186.46	321.98	1161
198.21	325.13	1162
173.17	346.32	1163
171.97	345.63	1163
259.73	347.51	1164
165.21	392.31	1165
95.073	444.72	1166
253.91	60.05	1167
104.65	65.982	1168
120.75	79.011	1169
314.8	103.71	1170
165.47	118	1171
164.01	118.65	1171
161.58	119.42	1171
165.13	119.55	1171
164	120.81	1171
162.42	121.82	1171
297.62	126.39	1172
272.56	137.5	1173
272.04	137.44	1173
270.97	137.72	1173
271.31	138.48	1173
307.54	151.21	1174
300.96	152.28	1175
375.59	162.98	1176
314.6	165.13	1177
439.41	167.86	1178
224.42	169.31	1179
223.11	168.85	1179
259.46	177.93	1180
271.78	186.71	1181
93.192	229.91	1182
94.571	230.31	1182
96.464	231.64	1182
219.02	237.7	1183
218.88	238.34	1183
137.86	247.78	1184
138.22	247.45	1184
138.3	247.68	1184
172.13	248.56	1185
362.62	252.38	1186
363.24	255.07	1186
162.51	254.73	1187
161.22	255.71	1187
158.93	256.01	1187
160.2	255.57	1187
166.65	262.41	1188
169.04	261.41	1188
355.05	264.67	1189
142.89	265.15	1190
280	275.25	1191
281.02	276.98	1191
279.6	276.29	1191
280.18	277.2	1191
280.02	277.11	1191
279.65	276.84	1191
183.63	278.83	1192
301.73	284.25	1193
301.69	284.05	1193
259.36	288.32	1194
273.2	288.68	1195
147.43	294.62	1196
239.55	295.21	1197
141.22	300.67	1198
156.27	304.55	1199
270.36	306.45	1200
270.62	306.6	1200
256.67	309.08	1201
165.3	335.34	1202
164.66	335.95	1202
149.68	338.2	1203
290.68	338.52	1204
138.47	355.44	1205
179.41	360	1206
250.78	363.12	1207
247.17	363.48	1207
247.64	365.89	1207
136.53	370.89	1208
198.99	383.59	1209
198.24	383.65	1209
183.11	384.93	1210
188.66	396.36	1211
174.4	396.93	1212
98.776	401.79	1213
200.99	423.27	1214
201.09	423.01	1214
200.23	423.52	1214
214.7	424.67	1215
223.59	430.41	1216
114.38	437.67	1217
149.31	442.39	1218
125.93	470.74	1219
23.257	477.54	1220
153.79	60.135	1221
251.12	77.913	1222
250.33	80.044	1222
130.32	93.737	1223
322.33	108.53	1224
322	109.81	1224
292.48	113.13	1225
313.1	137.23	1226
344.75	141.76	1227
317.15	151.89	1228
264.6	173.63	1229
284.12	176.74	1230
284.67	182.66	1231
215.06	185.35	1232
299.54	184.52	1233
298.73	184.42	1233
195.03	189.29	1234
212.58	191.28	1235
374.95	198.4	1236
196.52	206.49	1237
386.68	210.21	1238
386.11	214.01	1238
193.08	213.17	1239
194.94	213.77	1239
269	218.7	1240
169.06	221.87	1241
183.78	222.52	1242
182.44	222.53	1242
237.56	231.18	1243
203.61	235.54	1244
205.6	235.39	1244
206.55	234.35	1244
257.61	235.18	1245
117.1	240.93	1246
285.64	242.56	1247
225.08	243.98	1248
381.77	251.34	1249
376.47	249.34	1249
273	253.6	1250
405.83	255.33	1251
136.62	261.85	1252
118.19	269.87	1253
173.18	270.31	1254
177.74	268.38	1254
158.63	275.05	1255
86.692	280.04	1256
208.41	285.38	1257
179.31	289.26	1258
182.63	285.93	1258
245.53	291.42	1259
265.48	298.06	1260
307.24	298.51	1261
182.16	306	1262
102.25	306.53	1263
199.52	307.1	1264
210.42	311.97	1265
211.34	311.87	1265
212.97	310.78	1265
244	313.44	1266
267.17	319.48	1267
254.97	320.97	1268
189.33	324.32	1269
188.27	320.48	1269
177.24	328.55	1270
178.52	329.03	1270
192.55	338.34	1271
228.57	347.32	1272
197.09	356.4	1273
198.1	357.23	1273
199.44	357.19	1273
169.31	362.32	1274
75.836	371.89	1275
77.287	372.41	1275
79.608	372.52	1275
168.91	374.37	1276
160.18	375.29	1277
23.248	378.38	1278
189.56	378.73	1279
153.83	394.07	1280
105.72	398.14	1281
37.066	400.23	1282
96.967	431.83	1283
126.16	54.116	1284
254.52	60.898	1285
74.718	76.751	1286
244.42	75.526	1287
246.23	74.611	1287
358.76	115.79	1288
145.62	122.05	1289
287.64	121.51	1290
291.98	118.37	1290
290.9	118.69	1290
290.98	118.69	1290
172.32	127.3	1291
374.91	137.57	1292
359.49	148.63	1293
267.53	160.57	1294
365.43	177.57	1295
366.49	174.19	1295
398.83	187.37	1296
430.26	188.83	1297
253.61	191.83	1298
405.47	193.41	1299
349.1	200.08	1300
272.34	204.09	1301
212.16	218.1	1302
304.41	228.62	1303
108.22	234.08	1304
148.91	235.92	1305
150.75	234.79	1305
214.6	250.08	1306
149.39	255.39	1307
143.39	267.51	1308
246.06	268.71	1309
392.7	268.71	1310
394.36	269.62	1310
329.9	271.35	1311
188.78	278.84	1312
270.06	277.94	1313
319.51	285.52	1314
319.73	281.79	1314
83.506	295.49	1315
236.83	295.69	1316
238.35	295.59	1316
175.44	297.21	1317
175.62	296.96	1317
174.93	297.57	1317
173.56	295.41	1317
172.53	293.8	1317
279.36	297.54	1318
110.21	299.17	1319
112.03	300.99	1319
157.31	302.01	1320
286.92	302.04	1321
252.94	304.32	1322
122.96	312.5	1323
288.04	313.96	1324
70.476	320.12	1325
123.85	320.18	1326
302.46	323.07	1327
9.3886	326.26	1328
270.6	325.82	1329
204.71	332.85	1330
203.47	334.24	1330
183.45	341.15	1331
98.819	345.91	1332
99.164	343.65	1332
137.76	354.81	1333
212.23	357.58	1334
210.8	357.27	1334
209.29	356.59	1334
210.34	356.63	1334
122.41	381.79	1335
102.32	403.63	1336
217.68	419.29	1337
180.55	437.7	1338
179.41	435.05	1338
357.74	35.608	1339
153.5	60.124	1340
335.47	93.922	1341
127.31	99.3	1342
348.19	128.02	1343
297.07	134.65	1344
192.57	139.11	1345
285.31	145.3	1346
284.36	144.89	1346
286.1	139.4	1346
285.16	138.66	1346
319.66	151.87	1347
314.1	152.48	1347
272.93	166.96	1348
240.14	170.35	1349
239.86	172.15	1349
414.54	171.74	1350
314.76	187.63	1351
374.18	196.52	1352
375.71	196.23	1352
390.9	204.48	1353
392.11	206.26	1353
393.55	200.88	1353
243.82	208	1354
135.49	211.96	1355
281.44	225.46	1356
374.75	227.99	1357
218.32	234.05	1358
225.16	241.81	1359
203.27	245.7	1360
202.23	246.39	1360
245.82	245.74	1361
332.66	247.33	1362
[truncated: 7,372 more rows]
