# Supplementary material for: The transpeptidase PBP2 governs initial localization and activity of the major cell-wall synthesis machinery in E. coli
Source: eLife. 2020 Feb 20;9:e50629. doi: 10.7554/eLife.50629 (PMC7089770; doi:10.7554/eLife.50629)
Supplement: Source data 1. [file elife-50629-data1.zip › data/slow/GFP/Lifetime/05-02-PBP2-IPTG025-6h-1s.csv]

303.69	28.983	2
306.62	28.399	2
206.42	47.774	3
206.1	48.51	3
205.8	49.562	3
325.97	100.58	4
216.25	105.28	5
335.73	106.07	6
168.54	109.57	7
168.56	109.37	7
168.82	109.62	7
168.93	109.27	7
169.11	109.18	7
345.01	114.6	8
283.99	124.18	9
284	124.25	9
160.63	131.67	10
174.07	134.85	11
173.88	138.04	11
249.05	150.4	12
270.74	150.96	13
270.58	150.56	13
270.34	150.84	13
292.34	150.42	14
231.03	158.34	15
227.92	166.84	16
227.56	166.89	16
261.5	172.55	17
255.52	178.67	18
254.56	179.08	18
348.85	180.49	19
318.6	187.83	20
378.55	190.15	21
337.31	192.91	22
336.73	192.89	22
336.86	192.94	22
337.53	192.71	22
328.15	222.07	23
274.49	226.63	24
349.35	228.5	25
186.42	230.22	26
340.2	229.78	27
311.15	236.26	28
306.2	247.05	29
342.41	253.4	30
226.61	292.85	31
333.17	335.17	32
331.27	335.36	32
179.11	344.31	33
338.62	369.67	34
337.28	369.75	34
227.55	416.96	35
296.88	417.36	36
224.99	14.099	37
225.37	14.219	37
225.48	13.942	37
267.41	48.537	38
243.55	50.076	39
184.87	84.704	40
285.3	89.384	41
368.77	107.34	42
292.17	111.74	43
223.66	119.66	44
223.7	119.7	44
196.09	121.89	45
382.42	141.89	46
183.86	153.51	47
342.72	154.31	48
342.24	154.62	48
191.77	160.45	49
369.81	182.72	50
165.29	188.15	51
164.4	188.52	51
165.3	187.57	51
165.94	187.86	51
165.87	188.4	51
248.46	198.29	52
360.88	209.62	53
231.76	234.85	54
231.15	235.09	54
348.94	240.43	55
348.66	241.2	55
349.59	240.54	55
239.1	262.48	56
335.31	267.34	57
335.35	267.16	57
335.36	267.11	57
170.53	296.9	58
446	365.43	59
445.85	365.35	59
297.23	378.35	60
297.61	377.89	60
297.93	378.4	60
223.46	381.36	61
223.7	381.65	61
346.52	384.94	62
313.76	496.77	63
294.3	17.295	64
282.6	62.678	65
259.82	68.14	66
284.19	78.508	67
285.52	79.444	67
227.87	94.07	68
208.61	98.425	69
258.93	128.07	70
259.51	127.65	70
160.8	129.57	71
238.35	135.62	72
300.54	139.75	73
168.76	149.61	74
247.54	149.29	75
171.14	154.97	76
230.91	157.6	77
230.77	157.44	77
376.41	172.91	78
396.05	175.68	79
315.2	232.47	80
283.2	237.89	81
305.15	237.82	82
277.49	247.55	83
304.7	246.96	84
372.69	256.43	85
323.98	257.04	86
325.67	255.82	86
378.6	266.08	87
348.26	267.24	88
219.24	285.45	89
202.39	288.82	90
276.28	349.36	91
431.2	358.63	92
261.48	380.91	93
248.94	67.275	94
248.57	66.685	94
298.34	91.868	95
215.62	106.55	96
287.06	120.07	97
283.34	123.97	97
376.65	125.24	98
376.91	125.65	98
288.96	134.79	99
352.71	133.99	100
363.28	145.47	101
230.19	149.67	102
292.68	154.16	103
187.44	156.89	104
400.94	166.67	105
223.85	177.26	106
247.65	187.11	107
246.45	187.05	107
247.03	186.1	107
379.04	190.44	108
328.09	221.33	109
208.96	248.58	110
169.18	263.8	111
169.51	263.24	111
363.38	265.72	112
266.35	282.36	113
365.35	289.94	114
225.64	298.6	115
255.41	311.77	116
332.62	335.3	117
180.63	343.2	118
231.69	378.48	119
232.82	378.11	119
232.69	378.21	119
232.51	379.29	119
179.46	44.795	120
306.83	68.822	121
271.69	69.647	122
151.46	76.75	123
275.65	81.192	124
202.94	113.43	125
354.56	154.2	126
359.51	170.91	127
359.73	171.19	127
365.23	176.92	128
401.38	183.15	129
199.65	189.87	130
396.06	196.96	131
395.99	197.11	131
396.12	197.18	131
396.01	197.08	131
395.24	198.09	131
395.59	197.71	131
395.21	197.83	131
314.4	232.6	132
298.67	250.87	133
222.54	256.79	134
311.42	318.23	135
312.18	317.45	135
229.93	321.9	136
261.72	382.09	137
225.23	14.741	138
224.87	14.38	138
225.24	13.874	138
225.25	13.615	138
225.32	13.819	138
225.61	13.988	138
244.94	50.056	139
268.96	56.382	140
246.54	57.038	141
221.9	98.317	142
215.33	106.98	143
171.21	116.16	144
169.43	111.55	144
364.43	125.94	145
254.94	126.58	146
290.86	142.23	147
231.45	152.61	148
229.32	155.31	148
374.53	152.44	149
332.17	164.66	150
372.04	166.1	151
379.04	190	152
379.49	189.21	152
379.27	189.06	152
233.68	205.27	153
169.22	212.32	154
361.84	229.45	155
305.19	238.54	156
315.58	249.6	157
316.29	249.38	157
316.17	248.25	157
342.71	252.85	158
344.08	258.94	159
265.85	282.04	160
266.06	282.07	160
321.94	344.13	161
430.7	357.08	162
430.64	359.2	162
436.41	363.4	163
313.6	497.92	164
224.85	21.591	165
224.39	22.259	165
206.46	48.941	166
205.55	48.512	166
248.82	66.688	167
285.77	82.101	168
229.56	90.524	169
283.64	123.01	170
349.15	127.32	171
234.66	130.14	172
248.48	149.89	173
248.37	150.04	173
175.89	160.61	174
174.92	159.63	174
181.19	172.73	175
397.54	178.44	176
336.62	192.23	177
336.65	192.62	177
253.85	195.35	178
248.3	199.04	179
209.53	219.68	180
256.09	234.11	181
363.26	265.68	182
379.61	267.7	183
293.4	269.25	184
252.7	309.52	185
181.79	342.86	186
311.61	345.78	187
202.39	347.44	188
338.03	372.45	189
338.15	371.77	189
347.31	386.61	190
258.79	61.041	191
259.29	60.922	191
203.47	113.21	192
374.79	121.63	193
364.7	127.38	194
362.88	132.36	194
364.7	126.97	194
257.84	127.51	195
258.67	127.01	195
259.17	126.95	195
260.84	127.3	195
259.71	126.86	195
257.57	126.21	195
271.23	131.26	196
364.75	149.34	197
401.9	166.58	198
217.31	168.58	199
370.33	180.6	200
330.4	219.1	201
298.14	231.97	202
166.66	251.55	203
166.48	253.12	203
390.86	257.15	204
390.83	257.03	204
390.33	257.06	204
282.69	261.55	205
169.18	263.73	206
168.31	262.94	206
168.73	262.72	206
168.41	263.08	206
203.73	272.76	207
308.74	372.74	208
264.04	381.8	209
337.02	460.57	210
179.36	44.6	211
245.28	51.391	212
245.62	52.46	212
246.55	51.525	212
166.8	53.341	213
286.58	81.016	214
313.65	94.963	215
371.98	112.74	216
283.18	121.81	217
283.63	121.53	217
285.36	121.26	217
278.47	135.23	218
377.92	140.43	219
167.78	150.6	220
354.16	151.44	221
398.73	151.83	222
373.58	167.25	223
372.15	167.1	223
182.37	171.63	224
376.03	171.93	225
371.64	254.59	226
238.42	262.03	227
238.85	262.87	227
349.19	268.19	228
262.44	272.66	229
268.33	280.44	230
202.44	288.28	231
202.34	288.13	231
226.45	292.86	232
226.63	292.49	232
309.31	319.64	233
254.15	333.59	234
347.3	341.16	235
298.33	365.96	236
348.1	379.71	237
264.36	400.17	238
342.67	457.25	239
207.88	47.26	240
182.78	55.788	241
182.74	56.169	241
228.21	92.547	242
218.18	104.59	243
184.72	114.89	244
190.23	158.14	245
229.58	157.7	246
356.34	162.43	247
252.94	169	248
187.37	231.56	249
186.27	232.44	249
191.28	267.09	250
318.28	298.51	251
243.46	312.03	252
173.11	315.32	253
180.46	342.58	254
181.19	342.79	254
428.81	357.25	255
429.66	356.82	255
309.84	367.22	256
162.83	375.21	257
349.25	375.42	258
224.63	380.73	259
348.05	380.48	260
296.77	416.14	261
216.51	436.06	262
315.32	10.357	263
270.81	56.666	264
320	69.669	265
251.51	73.298	266
277.78	136.1	267
278.06	136.33	267
208.38	137.88	268
188.2	156.62	269
282.99	157.66	270
194.07	160.64	271
229.84	193.46	272
350.36	227.02	273
294.7	237.77	274
304.13	238.83	275
305.28	237.94	275
331.77	242.61	276
226.51	244.55	277
225.91	243.99	277
283.67	274.6	278
286.51	272.5	278
171.33	307.51	279
309.87	319.73	280
197.12	336.86	281
334.59	335.86	282
256.79	352.51	283
338.58	372.21	284
233.36	376.91	285
251.26	401.45	286
251.59	401.77	286
205.76	49.464	287
205.39	48.615	287
231.8	86.508	288
217.77	88.715	289
157.7	116.55	290
270.96	133.01	291
241.03	168.86	292
247.34	184.85	293
247.47	184.73	293
167.06	189.06	294
251.83	195.97	295
251.34	196.44	295
251.39	195.77	295
250.6	196.69	295
188.05	229.31	296
182.26	234.38	297
279.44	244.23	298
167.38	248.12	299
223.33	255.94	300
390.22	256.98	301
233.73	261.57	302
160.64	287.11	303
264.37	380.72	304
240.93	411.35	305
225.1	13.937	306
224.68	13.976	306
224.38	14.065	306
224.47	14.511	306
224.08	14.441	306
224.5	15.822	306
224.56	15.374	306
182.18	56.629	307
226.56	93.616	308
371.81	111.76	309
184.74	114.72	310
373.49	118.3	311
216.32	131.68	312
363.01	132.76	313
374.97	138.93	314
248.74	150.56	315
248.36	150.41	315
240.19	162.41	316
242.45	161.22	316
224.12	176.05	317
369.71	181.05	318
379.01	189.56	319
394.81	197.48	320
394.5	197.47	320
393.19	198.18	320
350.14	228.3	321
167.99	263.24	322
251.18	264.29	323
207.44	286.01	324
338.51	371.61	325
338.08	371.12	325
237.05	376.09	326
335.28	463.49	327
318.78	50.02	328
271.05	70.288	329
250.26	72.133	330
274.08	81.238	331
272.83	77.919	331
286.52	87.963	332
368.68	104.72	333
173.94	132.63	334
236.1	134.21	335
352.56	136.45	336
173.53	138.42	337
340.39	155.61	338
341.09	155.4	338
354.82	155.98	339
356.34	161.95	340
261.18	173.34	341
333.12	209.5	342
328.08	221.56	343
328.81	221.93	343
328.96	222.2	343
363.52	230.27	344
297.47	231.78	345
350.13	240.64	346
292.34	241.56	347
278.42	248.4	348
224.53	256.06	349
292.24	255.35	350
432.29	289.52	351
259.05	325.15	352
333.44	335.68	353
355.25	344.32	354
442.06	350.61	355
176.28	356.88	356
439.86	361.72	357
440	361.63	357
439.4	361.77	357
179.83	44.091	358
259.93	67.567	359
260.11	66.305	359
260.36	67.815	359
311.1	94.586	360
336.61	106.24	361
336.98	105.45	361
336.18	105.21	361
335.71	105.14	361
259.4	124.57	362
260.15	125.39	362
259.6	125.94	362
217.29	167.47	363
217.2	206.72	364
266.64	214.73	365
283.69	218.81	366
282.48	218.56	366
274.19	225.83	367
281.64	262.55	368
167.62	263.4	369
295.21	267.59	370
425.7	279.71	371
229.97	323.33	372
230.47	321.97	372
230.7	320.8	372
462.91	368.3	373
296.5	368.51	374
215.89	382.47	375
294.17	20.343	376
206.61	47.675	377
271.33	56.921	378
251.13	71.824	379
251.95	71.675	379
251.72	71.562	379
252.17	72.012	379
222.58	83.396	380
220.98	98.51	381
220.71	98.17	381
219.94	104.31	382
285.1	120.55	383
253.19	124.34	384
252.76	123.3	384
173.63	132.77	385
365.52	149.59	386
247.99	150.02	387
292.69	155.54	388
181.41	170.65	389
359.16	172.56	390
359.49	172.58	390
360.54	173.36	390
381.31	173.67	391
379.22	189.53	392
355.47	199.12	393
296.78	234.44	394
297.74	234.98	394
259.6	324.83	395
232.41	377.48	396
231.67	377.31	396
261.42	31.668	397
181.87	56.237	398
273.49	80.405	399
324.91	98.394	400
325.13	99.75	400
323.84	99.051	400
168.57	106.32	401
168.15	106.54	401
371.7	112.78	402
290.55	144.07	403
289.33	143.87	403
341.11	155.75	404
340.7	155.24	404
340.65	154.94	404
356.32	162.68	405
254.42	178.37	406
254.41	177.88	406
254.09	178.49	406
254.18	178.32	406
254.09	178.34	406
393.6	191.12	407
384.09	203.41	408
382.23	199.68	408
275.99	224.71	409
226.32	244.01	410
227.08	244.45	410
226.92	244.94	410
226.27	244.27	410
376.95	260.12	411
376.26	259.39	411
321.79	260.64	412
276.21	267.41	413
299.42	276.67	414
226.51	292.81	415
206.6	327.6	416
182.33	354.65	417
294.15	18.93	418
224.38	21.575	419
157.58	36.235	420
268.73	52.29	421
226.42	92.889	422
203.86	113.24	423
183.82	114.3	424
347.34	119.73	425
284.44	120.88	426
283.71	120.94	426
195.85	122.6	427
272.89	133.9	428
375.86	138.86	429
301.51	141.06	430
301.54	140.18	430
364.21	145.37	431
364.32	145.89	431
336.85	189.35	432
253.55	196.23	433
358.36	204.74	434
327.78	221.79	435
327.25	222.11	435
362.04	223.06	436
349.88	230.43	437
220.45	234.17	438
244.34	310.96	439
258.86	324.8	440
252.4	401.86	441
252.43	401.65	441
261.16	31.472	442
260.92	31.456	442
260.82	31.683	442
260.17	31.422	442
260.43	31.723	442
260.47	31.433	442
259.94	31.428	442
259.78	31.504	442
259.6	31.427	442
259.47	31.746	442
259.69	31.691	442
259.41	86.997	443
257.47	124.93	444
392.08	146.92	445
391.69	161.72	446
367.77	162.97	447
395.3	199.47	448
188.36	230.73	449
359.87	258.25	450
310.61	362.2	451
285.5	372.61	452
285.53	372.54	452
309.19	374.06	453
239.46	412.17	454
245.62	56.192	455
233.58	83.789	456
344.88	116.05	457
157.92	117.66	458
364.44	128.14	459
266.92	130.91	460
289.76	135.05	461
164.06	143.49	462
229.98	149.21	463
407.27	167.82	464
361.18	173.44	465
164.17	187.98	466
391.4	189.09	467
390.93	190.29	467
362.35	231.01	468
431.32	289.72	469
431.19	290.25	469
431.21	290.17	469
264.48	320.15	470
355.58	344.48	471
442.59	349.65	472
442.5	349.21	472
442.36	349.59	472
443.34	349.79	472
353.87	366.57	473
252.82	412.31	474
281.65	56.379	475
220.96	99.861	476
368.69	104.23	477
229.8	148.07	478
227.86	154.81	479
175.42	182.86	480
239.9	190.7	481
240.21	191.82	481
240.95	190.31	481
194.43	194.28	482
194.64	193.77	482
195	194.52	482
169.05	196.73	483
168.33	197.16	483
396.48	198.93	484
320.77	226.03	485
306.8	246.98	486
214.52	286.44	487
335.61	336.7	488
252.25	401.63	489
252.62	401.26	489
224.77	14.424	490
207.33	48.501	491
206.66	46.928	491
259.54	65.321	492
290.2	113.85	493
258.78	125.77	494
259.69	124.74	494
265.68	129.77	495
266.11	129.8	495
265.88	129.83	495
340.84	155.77	496
391.58	161.79	497
392.6	161.97	497
213.94	167.62	498
329.13	221.92	499
299.45	229.92	500
296.38	237.5	501
297.32	237.69	501
227.22	245.06	502
227.64	244	502
229.34	311.91	503
182.4	56.124	504
321.12	72.761	505
206.35	99.026	506
191.24	110.88	507
251.55	124.55	508
202.33	129.97	509
175.33	135.02	510
375.52	139.12	511
289.09	141.66	512
248.27	151.04	513
331.3	159.49	514
192.41	160.4	515
256.4	177.36	516
246.59	184.79	517
395.85	198.82	518
394.98	199.37	518
394.18	198.95	518
315.07	232.55	519
256.79	233.06	520
256.62	232.87	520
350.25	239.09	521
376.24	258.67	522
439.44	297.56	523
272.81	362.58	524
336.99	460.51	525
309.56	13.051	526
308.98	13.599	526
308.45	13.544	526
304.92	28.106	527
180.12	45.918	528
169.74	53.783	529
290.82	112.54	530
212.95	118.29	531
370.19	162.9	532
262.11	172.51	533
377.78	172.37	534
161.6	185.92	535
390.92	189.11	536
305.65	192.28	537
350.03	224.6	538
350.08	223.58	538
245.62	263.64	539
430.89	290.18	540
259.63	324.56	541
309.07	372.37	542
233.4	378.13	543
315.81	10.575	544
248.59	28.953	545
248.86	28.274	545
269.32	53.842	546
252.39	65.774	547
221.12	99.462	548
221.94	99.368	548
221.51	99.458	548
201.49	128.69	549
300.68	138.06	550
363.85	144.34	551
363.69	143.31	551
227.79	154.5	552
229.19	151.17	552
376.47	154.31	553
224.75	176.41	554
370.49	197.59	555
320.47	226.29	556
451.59	307.65	557
442.34	349.53	558
463.49	367.32	559
349.74	376.88	560
262.31	399.98	561
306.3	28.111	562
181.32	44.397	563
206.31	46.723	564
191.24	54.533	565
282.5	68.502	566
285.56	79.516	567
253.19	124.6	568
252.68	125.07	568
213.11	167.27	569
362.01	172.53	570
377.84	174.73	571
379	177	571
255.01	178.49	572
391.42	189.59	573
393.71	198.96	574
399.01	199.46	575
168	209.17	576
296.33	236.79	577
259	324.15	578
258.95	324.27	578
258.65	324.26	578
259.51	324.83	578
348.26	340.92	579
185.64	70.863	580
231.47	88.46	581
291.26	112.91	582
211.76	116.87	583
374.77	121.85	584
160.62	128.95	585
161.15	130.94	585
163.65	140.6	586
353.26	149.87	587
169.59	150.26	588
391.42	161.97	589
260.1	176.03	590
259.67	174.62	590
255.17	179.48	591
161.71	185.45	592
248.06	185.39	593
383.18	196.63	594
299.25	227.99	595
178.06	237.06	596
317.24	246.78	597
317.18	246.36	597
202.8	286.84	598
262.44	398.62	599
264.17	398.71	599
207.48	47.988	600
315.1	51.18	601
315.43	51.415	601
321.31	71.496	602
285.09	77.746	603
255.12	99.639	604
347.37	117.03	605
353.57	133.92	606
353.72	134.49	606
175.48	135.81	607
174	134.24	607
173.23	132.6	607
230.57	150.79	608
368.96	163.08	609
368.69	163.75	609
371.34	164.72	609
371.89	164.35	609
396.57	176.75	610
391.96	190.32	611
168.43	208.31	612
167.36	210.89	612
168.15	205.89	612
376.3	260.14	613
375.24	259.34	613
207.52	275.67	614
215.36	285.68	615
227.27	304.11	616
452.12	307.5	617
452.45	307.31	617
295.51	383.11	618
296.66	384	618
297.38	384.61	618
180.5	42.781	619
274.18	81.765	620
285.76	85.532	621
285.24	84.723	621
286.3	84.461	621
286.47	83.939	621
258.27	125.84	622
297.88	126.03	623
236.21	133.19	624
237.85	133.42	624
289.74	135.04	625
289.18	133.73	625
364.93	149.05	626
191.22	160.1	627
391.73	162.36	628
227.32	167.84	629
238.73	172.42	630
238.79	172.52	630
379.01	175.57	631
350.1	180.3	632
362.27	203.24	633
385.14	202.79	634
273.53	226.9	635
231.03	236.64	636
296.8	236.85	637
298.23	251.6	638
349.35	341.43	639
463.31	366.84	640
462.88	366.67	640
240.8	412.12	641
174.6	438.3	642
244.85	50.189	643
180.73	53.838	644
270.12	132.13	645
362.55	174.36	646
397.31	178.69	647
252.93	196.22	648
219.56	202.96	649
327.76	221.11	650
230.34	316.75	651
444.03	364.88	652
444.55	364.65	652
340.47	458.96	653
309	12.828	654
308.17	13.397	654
223.66	21.922	655
257.8	25.566	656
273.54	30.017	657
207.34	48.776	658
316.13	51.328	659
247.91	57.506	660
260.17	65.369	661
260	65.115	661
225.72	93.997	662
314.27	95.521	663
313.2	94.823	663
292.09	111.81	664
210.36	117.84	665
170.61	118.18	666
170.36	118.44	666
353.78	133.59	667
290.19	142.14	668
392.42	148.03	669
337.07	192.98	670
398.98	200.1	671
384.88	202.19	672
361.99	203.91	673
362.12	204.11	673
361.93	203.6	673
361.85	203.41	673
292.57	224.12	674
292.28	223.75	674
230.13	236.42	675
230.01	237.19	675
349.97	241.06	676
165.54	254.02	677
171.44	298.42	678
201.39	339.3	679
322.51	474.82	680
274.15	79.367	681
153.6	80.128	682
219.27	103.1	683
296.6	121.83	684
363.9	131.45	685
173.39	132.29	686
270.51	132.57	687
238.5	134.78	688
299.3	137.46	689
298.13	138.96	689
376.46	139.04	690
356.59	159.08	691
332.85	169.43	692
350.18	181.24	693
349.92	181.35	693
350.2	181.33	693
350.82	181.76	693
369.91	180.75	694
168.07	207.76	695
170.25	206.72	695
275.02	226.25	696
306.04	238.1	697
301.79	248.72	698
292.55	254.25	699
361.2	261.01	700
226.68	301.92	701
229.71	315.72	702
229.7	314.61	702
259.24	324.51	703
182.73	342.57	704
438.28	358.57	705
438.2	358.58	705
437.68	357.81	705
437.03	358.2	705
463.91	360.67	706
207.36	46.686	707
182.04	59.344	708
250.16	69.686	709
219.56	83.678	710
234.45	85.969	711
254.66	124.48	712
392.45	146.95	713
371.32	167.02	714
372.5	167.88	714
238.63	172.17	715
259.11	174.99	716
162.12	186.34	717
246.78	186.4	718
383.25	196.89	719
382.93	197.25	719
382.8	197.27	719
382.91	197.77	719
382.61	197.47	719
382.5	197.48	719
382.1	197.42	719
381.48	198	719
327.7	219.86	720
322.95	343.29	721
313.54	359.33	722
465.43	372.28	723
316.58	50.98	724
274.39	69.662	725
152.38	77.353	726
286.26	83.904	727
284.08	121.49	728
284.29	121.31	728
364.5	149.57	729
184.94	152.44	730
170.59	154.12	731
269.38	165.4	732
269.37	165.46	732
378.27	172.73	733
379.56	190.31	734
309.73	198.36	735
309.63	198.33	735
309.69	198.17	735
248.6	199.16	736
327.06	256.69	737
326.71	256.71	737
451.56	307.9	738
182.22	342.19	739
445.33	364.74	740
294.88	13.816	741
294.95	13.631	741
206.34	47.974	742
206.39	48.024	742
250.66	64.192	743
275.31	80.136	744
206.9	101.31	745
221.03	102.08	746
221.48	102.11	746
215.31	106.9	747
344.74	117.12	748
344.64	116.48	748
254.31	123.5	749
262.81	125.98	750
271.26	132.11	751
270.87	132.15	751
237.59	134.6	752
231.39	158.39	753
193.28	161.19	754
226.05	169.58	755
361.4	172.49	756
404.27	187.02	757
393.35	189.44	758
398.4	199.59	759
349.95	224.67	760
351.6	233.89	761
305.19	237.25	762
349.77	241.36	763
439.11	298.16	764
275.69	352.82	765
466.04	373.27	766
344.55	393.91	767
225.86	421.3	768
225.08	422.2	768
258.79	26.647	769
317.4	51.774	770
317.74	50.89	770
248.09	58.259	771
289.03	136.22	772
289.56	136.29	772
383.75	142.61	773
395.63	176.29	774
320.87	212.11	775
321.5	212.85	775
321.82	212.38	775
321.59	212.57	775
324	223.87	776
323.97	224.65	776
312.58	232.12	777
261.54	264.61	778
201.21	338.79	779
349.7	341.86	780
415.42	19.201	781
267.96	55.199	782
267.86	55.604	782
185.42	70.643	783
151.96	73.765	784
231.2	87.181	785
262.39	125.88	786
365.09	128.23	787
249.53	151.25	788
249.34	149.97	788
249.73	151.12	788
230.07	155.49	789
191.61	160.97	790
306.19	164.43	791
306.33	164.66	791
306.59	164.33	791
306.77	164.52	791
306.86	164.53	791
307.86	163.61	791
377.54	174.6	792
365.7	177.3	793
167.61	197.17	794
170.2	204.87	795
295.29	238.19	796
306.8	247.26	797
280.11	264.44	798
362.57	265.19	799
464.46	362.34	800
307.9	372.72	801
308.33	372.85	801
258.26	58.925	802
258.35	60.017	802
251.75	75.867	803
285.03	80.907	804
206.25	100.85	805
334.49	105.25	806
253.92	123.57	807
352.06	129.84	808
351.61	181.38	809
352.12	181.88	809
351.77	181.68	809
351.53	181.51	809
404.78	187.43	810
360.26	210.09	811
163.69	251.92	812
372.36	256.16	813
335.53	335.18	814
334.69	335.06	814
335.83	336.35	814
223.85	21.683	815
224.01	22.18	815
206.84	48.247	816
206.38	49.225	816
206.56	49.51	816
182.17	58.161	817
185.59	70.547	818
185.76	70.522	818
186.28	70.648	818
227.56	93.893	819
221.22	102.64	820
221.03	102.17	820
373.35	116.71	821
346.35	118.27	822
270.16	131.37	823
270.51	131.74	823
270.71	130.92	823
205.08	131.67	824
288.4	135.51	825
288.73	135.16	825
352.27	148.91	826
229.81	154.02	827
230.37	151.88	827
174.12	156.9	828
194.29	160.59	829
366.67	180.01	830
366.67	180.07	830
366.46	180.05	830
397.64	199.51	831
165.68	218.75	832
165.73	219.91	832
165.35	219.45	832
313.54	231.98	833
313.61	231.37	833
181.72	234.67	834
181.12	235.38	834
446.63	365.46	835
269.41	408.04	836
181.46	48.367	837
268.29	55.012	838
247.85	58.092	839
247.55	57.004	839
247.83	67.35	840
274.28	79.945	841
158.31	115.97	842
157.99	115.72	842
254.44	124.35	843
298.1	127.19	844
175.42	132.75	845
300.56	138.52	846
300.76	139.09	846
210.9	140.56	847
254.3	163.5	848
350.13	233.68	849
291.4	242.14	850
349.48	242.93	851
298.18	250.57	852
298.57	250.17	852
297.56	250.57	852
365.28	265.7	853
204.28	286.08	854
175.06	316.62	855
230.76	323.3	856
466.96	355.09	857
218.24	381.36	858
282.96	65.351	859
150.95	73.375	860
252.92	73.978	861
252.83	74.677	861
169.45	87.611	862
169.58	87.398	862
229.72	91.919	863
182.12	115.24	864
182.63	114.78	864
209.58	116.67	865
209.49	117.78	865
184.35	166.86	866
358.56	170.97	867
360.2	171.4	867
359.81	171.46	867
359.91	171.86	867
373.15	183.08	868
275.15	212.25	869
169.85	213.93	870
373.66	257.39	871
347.47	261.89	872
353.81	280.58	873
265.88	319.36	874
323.31	344.49	875
367.62	369.82	876
269.37	409.67	877
311.4	11.676	878
224.76	21.435	879
258.98	60.574	880
273.61	76.852	881
368.69	103.29	882
187.34	154.98	883
305.66	155.46	884
305.78	155.77	884
305.48	155.58	884
223.27	175.86	885
163.96	185.49	886
264.54	184.59	887
244.3	189.1	888
235.89	207.37	889
236.32	206.85	889
321.2	212.25	890
321.51	212.65	890
321.71	212.56	890
321.98	212.69	890
321.81	212.52	890
257.12	309.61	891
260.81	324.79	892
429.68	355.3	893
465.17	373.06	894
465.72	373.5	894
465.69	373.02	894
238.56	412.38	895
269.02	55.079	896
268.92	54.964	896
269.14	54.675	896
280.94	56.336	897
335.65	104.65	898
262.19	126.9	899
261.32	126.25	899
300.49	138.89	900
377.11	139.7	901
252.44	165.31	902
352.06	181.76	903
168.12	197.18	904
169.27	197.25	904
169.86	198.1	904
171.23	196.71	904
166.17	218.27	905
166.85	217.4	905
350.6	224.75	906
300.56	228.83	907
349.94	232.83	908
375.61	260.26	909
373.24	254.88	909
243.58	313.65	910
243.56	313.04	910
201.67	345.75	911
343.13	357.75	912
298.1	367.68	913
350.11	375.37	914
171.77	56.896	915
171.91	57.594	915
181.91	58.398	916
282.59	66.829	917
282.15	66.751	917
282.28	67.126	917
149.39	72.665	918
286.75	79.828	919
166.69	82.198	920
320.53	96.575	921
156.58	111.51	922
209.32	116.81	923
376.62	122.42	924
254.37	124.62	925
193.53	160.2	926
307.88	163.56	927
306.92	164.39	927
307.1	164.46	927
307.14	164.67	927
377.64	169.42	928
379.3	171.29	928
262.74	173.57	929
257.37	175.65	930
367.15	180.1	931
367.11	181.15	931
367.45	180.04	931
368.45	179.89	931
394.05	190.6	932
229.6	237.16	933
297.86	250.86	934
342.33	252.22	935
342.71	253.29	935
263.36	270.39	936
282.1	277.92	937
284.52	278.03	937
171.06	305.47	938
452.82	306.43	939
453.16	306.74	939
175.11	316.49	940
175.07	316.48	940
174.81	316.68	940
174.57	315.73	940
310.26	319.64	941
172.49	345.19	942
174.28	343.66	942
297.88	378.43	943
203.28	10.722	944
272.86	29.775	945
154.88	82.466	946
277.21	135.06	947
290.24	136.89	948
288.77	134.31	948
393.5	148.87	949
262.4	173.46	950
261.91	172.6	950
352.35	182.15	951
336.97	184.79	952
336.56	185.64	952
162.11	187.64	953
350.23	232.78	954
349.41	234.65	954
163.64	248.19	955
215.49	286.43	956
177	355.84	957
232.6	378.14	958
246.63	412.67	959
309.15	13.07	960
149.86	69.362	961
187.14	70.81	962
187.07	70.799	962
156.64	111.51	963
210.58	117.93	964
352.81	134.14	965
353.12	135.44	965
249.6	149.76	966
288.53	172.67	967
288.38	172.81	967
404.61	185.27	968
275.76	225.92	969
375.36	259.26	970
281.44	265.27	971
172.03	305.45	972
233.53	352.06	973
254.37	411.67	974
264.84	83.349	975
211.53	97.063	976
376.13	121.17	977
174.07	133.01	978
237.46	134.24	979
376	139.45	980
179.3	141.08	981
392.11	148.41	982
172.39	154.1	983
327.25	221.39	984
261.1	271.3	985
465.11	372.2	986
298.02	386.57	987
269.62	165.59	988
270.61	165.69	988
271.04	165.11	988
270.92	164.8	988
270.27	164.91	988
270.37	165.04	988
270.31	165.18	988
270.67	164.94	988
270.93	164.86	988
270.86	164.92	988
270.81	164.9	988
270.89	131.26	989
270.04	131.68	989
270.1	131.74	989
270.46	132.35	989
270.79	131.76	989
286.5	77.146	990
287	79.095	990
287.59	83.212	990
287.48	83.06	990
166.28	81.916	991
165.93	82.237	991
165.86	82.174	991
165.52	82.017	991
165.96	81.948	991
165.88	82.29	991
165.74	82.21	991
165.8	82.013	991
165.79	81.772	991
166	81.853	991
166.14	81.741	991
248.96	64.157	992
250.4	64.659	992
179.64	43.151	993
269.05	54.027	994
317.22	110.52	995
204.86	114	996
289.09	116.27	997
232.59	157.46	998
256.33	162.79	999
256.06	161.92	999
227.39	165.95	1000
224.95	175.36	1001
225.9	174.78	1001
225.75	174.74	1001
352.43	182.78	1002
352.62	182.59	1002
170.52	205.93	1003
163.61	248.16	1004
163.63	248.42	1004
163.81	247.97	1004
248.53	324.21	1005
348.27	342.01	1006
180.3	342.82	1007
224.69	366.56	1008
224.65	367.12	1008
233.58	377.87	1009
245.97	52.139	1010
171.71	56.756	1011
187.31	70.843	1012
187.57	71.057	1012
158.04	110.23	1013
364.5	128.2	1014
238.47	134.13	1015
383.99	142.29	1016
384.63	142.47	1016
384.23	142.57	1016
378.66	175.6	1017
251.16	197.62	1018
324.17	224.48	1019
324.32	224.85	1019
291.59	255.61	1020
226.72	293.15	1021
231.34	314.11	1022
279.54	341.92	1023
310.54	344.4	1024
296.15	360.5	1025
325.41	359.79	1026
252.85	392.68	1027
228.86	92.866	1028
210.48	117.64	1029
210.89	117.23	1029
173.94	132.65	1030
173.51	133.7	1030
340.16	132.24	1031
288.89	134.53	1032
356.31	159.47	1033
369.06	181.33	1034
369.89	181.46	1034
273.56	225.8	1035
297.02	239.1	1036
296.42	236.96	1036
205.14	261.28	1037
219.48	380.46	1038
221.5	380.6	1038
235.68	427.02	1039
251.25	65.296	1040
251.71	64.102	1040
286.3	87.687	1041
220.9	101.81	1042
365.31	126.58	1043
228.64	168.21	1044
261.56	173.38	1045
254.53	177.41	1046
246.8	185.18	1047
300.39	228.85	1048
299.86	228.47	1048
299.58	228.01	1048
298.22	229.52	1048
261.06	272.01	1049
261.81	272.06	1049
311.33	361.09	1050
366.36	372.68	1051
170.82	431.62	1052
338.53	460.55	1053
337.98	460.65	1053
252.68	71.428	1054
396.38	149.95	1055
376.59	152.69	1056
187.1	233.11	1057
187.27	231.74	1057
187.31	232.59	1057
364.19	240.09	1058
359.81	260.75	1059
378.81	268.48	1060
378.9	267.22	1060
378.91	268.35	1060
180.85	344.01	1061
181.73	343.19	1061
264.36	397.95	1062
321.73	402.95	1063
318.81	83.787	1064
286.16	85.359	1065
287.37	84.532	1065
318.72	96.601	1066
364.97	143.98	1067
230.95	157.46	1068
371.46	165.81	1069
224.47	171.54	1070
382.23	177.36	1071
218.53	204.71	1072
218.57	204.2	1072
226.96	216.93	1073
279.02	222.98	1074
245.43	263	1075
226.78	293.44	1076
337.22	298.27	1077
302.38	346.49	1078
437.14	361.64	1079
263.88	398.37	1080
352.78	400.48	1081
266.93	403.25	1082
271.6	68.673	1083
229.67	91.541	1084
221.03	100.68	1085
251.79	122.37	1086
252.98	122.47	1086
339.78	132.11	1087
339.77	132.38	1087
339.63	132.41	1087
237.37	133.9	1088
235.73	132.02	1088
355.27	152.06	1089
355.83	160.03	1090
241.38	161.71	1091
192.85	177.24	1092
193.11	177.52	1092
193.07	177.28	1092
364.81	243.16	1093
259.01	308.72	1094
173.4	316.61	1095
260.84	323.44	1096
207.02	350.19	1097
313.96	358.95	1098
224.76	381.14	1099
266.02	403.35	1100
316.74	8.8694	1101
157.3	51.426	1102
259.31	58.807	1103
268.76	131.67	1104
402.28	152.35	1105
194.04	158.15	1106
226.34	169.3	1107
263.35	172.74	1108
278.94	224.72	1109
350.85	225.3	1110
350.81	225.21	1110
199.85	259.04	1111
375.54	261.11	1112
228.21	295.51	1113
353.66	342.23	1114
169.2	347.06	1115
433.7	357.68	1116
310.19	371.16	1117
309.61	369.79	1117
263.09	397.89	1118
304.1	410.42	1119
239.64	411.95	1120
207.4	48.043	1121
259.37	126.76	1122
183.57	153.55	1123
162.9	186.38	1124
339.72	226.28	1125
308.84	238.24	1126
312.81	345.86	1127
346.8	389.4	1128
171.39	210.79	1129
172.1	210.46	1129
171.62	210.43	1129
171.35	209.59	1129
170.01	209.97	1129
170.28	209.87	1129
168.51	207.3	1129
229.06	236.74	1130
229.18	236.35	1130
229.18	236.97	1130
229.27	237.11	1130
229.07	236.92	1130
229.12	236.93	1130
164.8	247.93	1131
165	248.98	1131
164.48	248.14	1131
164.62	248.16	1131
164.57	248.36	1131
164.82	248.33	1131
211.36	117.99	1132
211.58	117.87	1132
211.16	118.02	1132
211.27	117.73	1132
211.56	116.99	1132
262.32	272.09	1133
262.56	271.81	1133
262.12	271.64	1133
262.39	271.19	1133
303.08	273.96	1134
303.16	273.98	1134
303.4	273.44	1134
171.38	56.923	1135
171.95	56.605	1135
316.44	9.206	1136
267.35	48.702	1137
177.13	137.23	1138
391.41	146.56	1139
352.85	148.6	1140
249.67	149.65	1141
293.5	153.57	1142
357.71	162.03	1143
361.08	171.24	1144
225.33	173.2	1145
247.8	184.99	1146
226.74	191.11	1147
240.65	191.19	1148
260.39	193.3	1149
342.1	253.43	1150
376.71	261.33	1151
172.56	298.98	1152
263.99	397.53	1153
159.39	44.307	1155
161.72	57.529	1156
160.37	57.393	1156
160.47	57.257	1156
90.243	61.059	1157
110.9	75.921	1158
149.73	81.059	1159
61.688	87.477	1160
47.936	89.365	1161
48.266	87.939	1161
47.758	87.142	1161
14.812	90.289	1162
14.664	88.434	1162
97.075	95.204	1163
25.263	97.123	1164
386.82	107.35	1165
8.056	111.95	1166
8.2368	111.38	1166
8.0869	112.18	1166
8.3013	111.97	1166
8.8396	112.02	1166
9.5766	112.35	1166
9.3803	112.36	1166
8.7814	111.71	1166
9.0871	112.41	1166
9.3778	112.21	1166
9.0923	112.33	1166
8.9857	112.02	1166
9.5632	112.11	1166
9.6743	112.11	1166
9.6106	111.88	1166
9.9561	112.05	1166
9.6893	112.06	1166
9.5793	112.12	1166
9.4266	111.99	1166
9.4523	112.25	1166
66.009	122.35	1167
57.405	123.08	1168
75.946	123.78	1169
134.9	130.41	1170
143.31	131.87	1171
175.17	134.22	1172
176.59	133.84	1172
164.38	140.69	1173
208.07	143.81	1174
210.93	145.27	1174
223.95	142.9	1175
90.457	148.64	1176
90.154	145.07	1176
278.35	149.68	1177
240.07	157.43	1178
240.51	155.91	1178
132.69	161.23	1179
161.47	162.41	1180
202.38	163.4	1181
265.23	164.5	1182
107.94	166.65	1183
93.807	169.08	1184
77.366	170.69	1185
53.56	174.71	1186
54.305	180.2	1186
65.294	176.24	1187
66.139	174.41	1187
98.679	178.59	1188
42.213	181.05	1189
97.848	187.29	1190
198.15	189.24	1191
226.58	196.29	1192
289.68	201.05	1193
290.14	197.04	1193
190.22	203.29	1194
137.64	207.7	1195
203.98	210.14	1196
148.28	216.46	1197
200.38	222.69	1198
168.48	226.93	1199
173.98	225.52	1199
173.47	225.83	1199
174.69	225.89	1199
292.29	227.34	1200
189.06	231.38	1201
189.33	231	1201
266.75	234.34	1202
270.43	234.77	1202
134.87	236.99	1203
250.44	243.95	1204
245.75	244.97	1204
242.78	245.63	1204
240.53	249.04	1204
240.2	248.6	1204
240.66	249.05	1204
237.62	248.39	1205
130.07	251.02	1206
334.41	251.77	1207
153.15	253.58	1208
215.13	253.62	1209
258.73	258.26	1210
258.26	257.42	1210
230.06	259.59	1211
150.12	262.55	1212
265.22	261.49	1213
266.6	262.6	1213
150.22	267.97	1214
278.94	269.43	1215
166.41	271.07	1216
309.64	274.9	1217
156.27	276.58	1218
155.84	276.48	1218
186.21	277.48	1219
188.82	275.92	1219
368.93	277.16	1220
377.79	282.52	1221
377.68	283.74	1221
377.99	282.72	1221
331.19	282.94	1222
414.71	282.81	1223
161.96	288.5	1224
249.9	288.22	1225
249.35	286.89	1225
166.88	297.88	1226
165.17	299.53	1226
164.98	297.95	1226
260.48	309.96	1227
313.79	310.79	1228
339.71	310.71	1229
340.19	312.07	1229
257.95	324.15	1230
260.85	324.99	1230
258.7	325.92	1230
243.7	326.63	1231
244.12	327.04	1231
253.71	334.63	1232
254.17	333.39	1232
254.76	334.21	1232
255.01	335.17	1232
254.07	335.64	1232
266.89	335.41	1233
397.28	340.03	1234
305.89	347.2	1235
476.09	376.66	1236
477.24	377.07	1236
476.65	376.88	1236
346.93	383.46	1237
489.98	402.75	1238
490.53	402.14	1238
406.29	416.57	1239
482.53	416.43	1240
371.4	421.39	1241
362.77	451.23	1242
361.5	449.56	1242
414.71	476.02	1243
413.76	475.35	1243
415.19	475.44	1243
59.002	28.352	1244
203.68	35.517	1245
95.809	35.663	1246
171.44	56.222	1247
113.93	56.08	1248
140.96	66.174	1249
70.997	83.822	1250
121.18	107.7	1251
21.495	124.53	1252
174.04	125.63	1253
171.71	123.78	1253
172.13	123.77	1253
194.11	132.36	1254
194.49	130.38	1254
19.594	138.44	1255
112.54	143.95	1256
112.7	143.34	1256
169.56	151.11	1257
80.228	154.32	1258
138.65	156.28	1259
226.41	167.83	1260
223.21	170.35	1260
39.985	172.89	1261
264.88	182.71	1262
266.49	182.62	1262
172.34	186.29	1263
173.56	185.43	1263
176.61	198.4	1264
380.81	213.95	1265
248.9	214.71	1266
248.43	216.26	1266
207.37	218.13	1267
187.24	223.34	1268
200.97	234.11	1269
199.26	233.92	1269
198.88	234.49	1269
300.09	239.4	1270
183.39	241.24	1271
184.15	241.6	1271
257.59	240.89	1272
226.41	247.83	1273
224.1	247.66	1273
223.05	248.35	1273
227.25	250.92	1273
267.64	248.54	1274
266.71	249.37	1274
189.02	254.78	1275
303.49	258.27	1276
381.12	259.37	1277
185.8	261.33	1278
352.05	264.44	1279
151.51	265.58	1280
152.26	263.89	1280
151.64	263.39	1280
150.29	263.63	1280
150.36	266.82	1280
250.36	319.75	1281
250.97	319.65	1281
250.71	321.08	1281
250.94	321.01	1281
234.65	320.52	1282
300.46	331.68	1283
311.27	336.96	1284
311.97	336.09	1284
295.26	341.43	1285
308.11	344.09	1286
306.94	341.93	1286
303.79	350.91	1287
304.3	350.35	1287
482.98	394.08	1288
442	493.56	1289
52.955	8.8824	1290
53.82	8.5955	1290
201.78	21.849	1291
199.6	23.566	1291
48.614	24.2	1292
159.47	44.718	1293
48.084	52.419	1294
133.16	73.84	1295
111.66	75.631	1296
149.25	78.639	1297
161.97	81.548	1298
85.454	89.415	1299
87.433	90.162	1299
116.06	91.591	1300
200.48	102.84	1301
201.74	103.65	1301
87.773	118.06	1302
126.37	117.42	1303
103.03	121.06	1304
75.864	122.8	1305
58.182	122.73	1306
45.145	133.71	1307
219.22	135.62	1308
219.07	134.99	1308
160.66	163.53	1309
156.84	161.19	1309
195.33	165.34	1310
194.71	165.98	1310
107.79	166.8	1311
234.51	166.83	1312
186.02	169.83	1313
171.11	173.9	1314
110.78	182.33	1315
300.8	205.88	1316
45.825	206.95	1317
46.242	207.1	1317
262.02	207.5	1318
208.98	208.28	1319
163.72	208.83	1320
81.038	210.78	1321
100.06	221.99	1322
99.996	222.43	1322
100.93	230.09	1323
114.34	234.78	1324
113.34	241.15	1325
287.94	243.98	1326
127.73	253.36	1327
157.78	254.22	1328
187.56	256.84	1329
186.81	257.62	1329
186.31	257.92	1329
331.82	283.11	1330
191.92	293.65	1331
191.87	293.21	1331
190.19	293.86	1331
273.36	299.42	1332
193.18	305.07	1333
291.95	365.92	1334
291.27	366.19	1334
281.24	372.48	1335
281	372.26	1335
350.93	401.33	1336
445.41	410.62	1337
444.99	409.75	1337
445.47	409.2	1337
473.94	418.86	1338
461.56	503.52	1339
59.115	21.082	1340
115.45	28.863	1341
146.02	32.25	1342
122.1	37.207	1343
143.02	64.539	1344
141.28	65.574	1344
67.877	70.677	1345
141.11	90.235	1346
152.68	92.217	1347
177.46	94.703	1348
46.431	106.22	1349
47.387	105.26	1349
22.264	123.27	1350
22.519	124.55	1350
23.28	125.73	1350
50.588	126.23	1351
177.02	133.5	1352
175.91	132.74	1352
176.11	129.81	1352
175.57	131.06	1352
174.39	134.36	1352
236.42	138.75	1353
237.3	137.72	1353
166.29	144.76	1354
167.49	144.43	1354
131.4	148.59	1355
89.457	150.01	1356
168.95	156.91	1357
184.08	182.17	1358
85.472	185.89	1359
323.8	192.97	1360
323.58	195.62	1360
151.05	194.9	1361
134.28	209.89	1362
134.23	209.91	1362
134.29	209.57	1362
134.79	209.2	1362
146.51	217.51	1363
145.83	217.86	1363
146.38	217.89	1363
309.99	221.15	1364
266.47	221.72	1365
148.22	224.28	1366
186.47	225.09	1367
187.43	224.02	1367
187.39	223.96	1367
186.34	223.82	1367
292.14	228.84	1368
291.77	227.09	1368
280.95	236.62	1369
331.62	252.94	1370
332.2	252.24	1370
315.65	253.37	1371
380.83	262.12	1372
380.1	260.87	1372
380.16	260.19	1372
319.69	276.25	1373
308.22	279.01	1374
343.7	285.33	1375
344.6	284.52	1375
344.09	285.56	1375
162.61	288.55	1376
431.94	294.05	1377
404.15	307.25	1378
264.73	312.26	1379
263.8	311.73	1379
321.53	373.66	1380
479.28	386.46	1381
491.36	403.37	1382
491.47	403.4	1382
491.55	403.53	1382
491.63	403.86	1382
491.77	403.18	1382
488.27	414.64	1383
419.86	426.33	1384
405.39	428.89	1385
407.86	428.47	1385
416.54	451.24	1386
401.47	478.23	1387
448.09	494.83	1388
153.68	39.59	1389
67.043	46.126	1390
108.93	55.568	1391
161.71	57.865	1392
163.5	56.93	1392
159.85	57.63	1392
123.15	64.877	1393
149.5	65.143	1394
180.58	81.626	1395
60.899	100.94	1396
122.42	110.37	1397
39.921	117.26	1398
40.669	118.68	1398
41.308	119.22	1398
40.361	119.2	1398
44.056	119.6	1398
40.73	118.56	1398
40.517	117.69	1398
41.209	118.46	1398
88.909	118.34	1399
[truncated: 8,341 more rows]
