# Supplementary material for: The transpeptidase PBP2 governs initial localization and activity of the major cell-wall synthesis machinery in E. coli
Source: eLife. 2020 Feb 20;9:e50629. doi: 10.7554/eLife.50629 (PMC7089770; doi:10.7554/eLife.50629)
Supplement: Source data 1. [file elife-50629-data1.zip › data/slow/GFP/Lifetime/2018-03-05-A22-liftime1.csv]

207.19	8.5797	2
121.25	21.726	3
419.4	22.83	4
419.34	23.011	4
419.29	22.561	4
420.54	23.228	4
420.08	23.054	4
259.93	25.413	5
105.19	28.007	6
105.21	27.68	6
105.42	27.475	6
103.69	29.776	6
86.977	31.916	7
87.966	32.636	7
73.81	35.478	8
147.76	38.538	9
120.29	48.252	10
119.31	47.93	10
119.61	45.596	10
106.23	50.089	11
143.04	52.331	12
115.23	60.608	13
100.35	65.807	14
159.98	65.584	15
255.19	66.753	16
134.19	68.742	17
119.18	69.808	18
47.985	76.643	19
43.875	78.138	19
91.387	78.866	20
62.147	80.314	21
266.48	84.837	22
41.413	87.181	23
40.508	87.292	23
40.675	86.938	23
238.58	92.175	24
24.056	93.343	25
24.201	94.03	25
24.161	94.035	25
24.11	94.088	25
24.402	94.008	25
24.158	93.932	25
23.734	93.914	25
23.732	94.233	25
24.312	94.425	25
23.742	94.026	25
24.136	94.639	25
48.517	93.682	26
49.141	94.034	26
49.631	93.806	26
49.492	93.353	26
249.68	95.475	27
249.19	94.903	27
249.8	95.384	27
249.83	95.37	27
250.87	96.022	27
250.93	95.818	27
250.63	95.62	27
251.54	95.571	27
383.58	97.431	28
384.03	97.248	28
383.49	96.937	28
383.02	97.051	28
46.78	100.87	29
408.04	102.68	30
273.47	110.82	31
85.936	110.61	32
410.78	116.48	33
108.79	119.4	34
108.49	118.23	34
241.44	124.8	35
242.51	124.7	35
241.15	124.54	35
64.464	132.44	36
62.853	131.79	36
344.61	134.77	37
117.14	140.67	38
115.07	141.05	38
415.54	144.5	39
415.95	144.22	39
415.57	143.47	39
68.538	147.39	40
276.46	152.61	41
317.74	160.89	42
245.9	161.88	43
131.09	169.46	44
131.41	169.46	44
131.44	169.64	44
131.14	169.82	44
130.98	170.32	44
131.16	169.5	44
130.96	169.35	44
131.48	169.59	44
131.47	169.84	44
131.53	169.85	44
131.52	170.05	44
130.93	169.08	44
130.5	169.24	44
130.49	169.55	44
130.9	169.33	44
130.09	169.34	44
199.58	169.85	45
315.58	171.21	46
177.51	182.62	47
177.82	183.11	47
178.03	182.09	47
274.27	190.07	48
274.42	189.84	48
274.48	190.44	48
274.05	190.33	48
274.67	190.8	48
274.56	190.56	48
274.68	190.11	48
274.9	190.96	48
275.1	190.6	48
287.71	197.42	49
288.6	197.34	49
289.54	196.65	49
77.13	198.65	50
161.84	201.87	51
161.95	201.44	51
202.22	202.46	52
282.08	204.33	53
266.32	207.58	54
266.33	207.45	54
266.59	207.13	54
283.72	222.91	55
283.49	223.15	55
283.51	222.55	55
283.51	222.9	55
283.76	222.64	55
283.73	222.77	55
283.68	222.72	55
283.85	222.62	55
283.98	223.01	55
284.41	223.45	55
51.848	224.05	56
50.975	224.45	56
180.39	230	57
392.3	229.74	58
372.38	235.87	59
454.44	241.81	60
454.26	241.88	60
454.49	241.6	60
453.98	241.76	60
454.12	241.57	60
350.99	243.48	61
353.69	249.07	62
417.99	250.32	63
298.74	256.37	64
299.43	256.15	64
363.13	273.32	65
362.32	273.35	65
119.01	276.12	66
219.63	289.99	67
322.97	293.73	68
323.51	293.81	68
323.19	293.61	68
323.24	293.4	68
324.86	293.87	68
323.81	293.65	68
323.57	293.94	68
443.33	297.44	69
151.63	302.22	70
314.91	301.82	71
90.426	303.98	72
377.94	304.17	73
478.7	313.85	74
436.59	314.6	75
365.36	315.66	76
363.34	314.39	76
168.13	318.82	77
169.75	319.41	77
134.28	325.4	78
136.91	331.31	79
392.62	330.17	80
237.92	333.64	81
226.23	334.86	82
390.18	346.83	83
390.79	347.16	83
391.23	346.73	83
390.95	347.51	83
223.21	350.57	84
363.85	362.16	85
363.7	361.84	85
113.14	363.22	86
183.05	363.49	87
305.61	365.73	88
433.91	365.64	89
96.23	377.54	90
223.05	381.56	91
369.41	382.92	92
369.44	382.48	92
369.39	383.13	92
369.26	383.07	92
369.77	382.89	92
370.45	381.59	92
131.44	388.13	93
412.18	393.04	94
431.93	395.03	95
142.79	402.2	96
174.3	408.95	97
174.4	410.26	97
12.117	409.37	98
75.567	409.35	99
73.325	409.81	99
73.633	408.77	99
465.4	414.39	100
138.65	440.12	101
137.54	441.11	101
172.07	439.87	102
171.9	439.93	102
171.97	439.96	102
171.78	440.07	102
81.335	448.49	103
165.27	450.96	104
166.16	452.6	104
106	455.37	105
104.78	456.44	105
211.39	456.12	106
332.98	456.05	107
332.52	455.96	107
331.91	455.85	107
331.53	455.9	107
228.24	465.8	108
353.39	471.91	109
303.61	475.91	110
255.84	476.26	111
394.4	477.43	112
394.36	477.57	112
394.22	477.54	112
394.53	477.51	112
394.37	477.64	112
394.46	477.83	112
394.84	477.97	112
394.76	478.06	112
395.01	478.1	112
394.81	477.7	112
394.88	477.26	112
395.22	477.5	112
395.12	477.37	112
217.81	481.26	113
217.87	481.15	113
217.9	481.91	113
144.19	487.92	114
144.7	487.71	114
144.71	487.83	114
317.9	488.92	115
278.05	498.04	116
277.85	498.5	116
277.55	498.31	116
277.6	498.3	116
278.25	498.07	116
277.93	498.37	116
278.57	498.34	116
24.939	8.7905	117
278.39	12.491	118
428.66	12.358	119
319.92	15.953	120
332.38	16.494	121
302.97	22.519	122
52.61	32.111	123
52.887	31.433	123
354.68	33.265	124
240.14	33.558	125
268.58	39.25	126
266.92	39.84	126
267.43	40.973	126
213.56	42.986	127
80.144	51.053	128
79.943	51.586	128
81.507	51.383	128
146.73	66.408	129
200.04	66.573	130
331.84	66.314	131
233.87	68.001	132
233.48	67.335	132
235.88	69.73	132
415.48	67.113	133
106.7	76.22	134
109.91	74.854	134
364.66	87.604	135
322.34	88.133	136
426.62	87.811	137
424.82	86.943	137
273.41	91.561	138
300.93	90.776	139
300.95	90.561	139
162.28	107.25	140
159.01	106.03	140
162.33	106.76	140
353.49	110.52	141
356.58	111.89	141
355.71	112.47	141
99.415	116.93	142
350.17	119.95	143
121.87	126.23	144
260.81	135.51	145
320.65	152.48	146
345.39	156.18	147
345.21	156.02	147
184.33	158.69	148
114.7	162.69	149
19.017	166.77	150
19.083	168.01	150
112.82	168.92	151
112.6	169.47	151
112.71	169.65	151
112.2	169.27	151
112.03	169.45	151
152.62	174.1	152
299.53	178.57	153
298.86	177.16	153
45.111	185.8	154
344.95	186.38	155
136.95	189.84	156
118.4	190.94	157
8.24	192.81	158
23.792	194.39	159
150.79	200.01	160
223.72	225.45	161
249.56	228.32	162
292.56	227.69	163
17.922	232.32	164
168.22	241.38	165
27.783	260.82	166
459.86	260.02	167
463.13	266.43	168
463.11	265.67	168
463.83	265.51	168
59.216	274.18	169
59.826	274.27	169
60.306	275.01	169
403.61	282.26	170
174.47	282.99	171
95.82	292.5	172
171.49	293.7	173
198.42	310.22	174
421.95	316.39	175
421.98	316.44	175
375.33	319.6	176
247.78	322.13	177
256.6	324.17	178
354.18	327.79	179
354.05	328.27	179
354.59	327.81	179
378.18	328.67	180
127.77	333.63	181
400.32	342.98	182
239.85	347.61	183
419.42	354.41	184
93.818	362.72	185
296.02	377.86	186
102.85	387.23	187
105.93	388.75	187
109.94	388.77	187
197.71	399.52	188
126.39	401.64	189
337.65	410.52	190
443.26	411.75	191
178.95	415.19	192
121.39	429.43	193
388.89	429.32	194
389.03	429.07	194
389.13	429.12	194
389.35	428.85	194
389.57	428.81	194
389.66	428.76	194
389.85	428.8	194
389.96	427.55	194
390.67	428.22	194
390.56	428.02	194
390.44	428.33	194
391.32	428.95	194
391.69	428.04	194
392.15	427.59	194
392.26	427.55	194
392	427.74	194
392.25	427.63	194
392.81	427.43	194
393	426.69	194
392.73	427.08	194
301.64	433.08	195
294.02	436.62	196
181.19	470.94	197
181.03	470.94	197
179.5	470.45	197
181.05	467.97	197
74.966	480.54	198
334.83	480.93	199
193.98	11.409	200
166.81	16.191	201
121.54	21.436	202
121.08	21.34	202
121.17	21.462	202
343.7	32.782	203
312.06	33.869	204
147.65	39.19	205
147.42	38.837	205
147.73	40.214	205
147.79	41.233	205
104.58	50.754	206
63.272	56.11	207
64.357	61.044	207
64.344	61.076	207
330.02	57.626	208
353.76	68.363	209
120	71.431	210
139.08	91.201	211
237.75	93.176	212
238.11	92.467	212
238.02	92.286	212
238.13	92.259	212
237.93	91.621	212
236.34	92.256	212
408.53	103.98	213
408.33	103.76	213
408.16	103.37	213
312.68	108.21	214
246.21	113.84	215
245.77	113.73	215
246.88	114.05	215
246.23	114.23	215
245.68	114.52	215
246.09	113.59	215
134.2	126.77	216
115.38	129.49	217
274.16	129.62	218
71.226	131.18	219
73.29	131.8	219
69.372	131.68	219
371.36	131.79	220
47.062	145.86	221
396.89	146.13	222
212.87	156.62	223
363.97	157.31	224
246.76	162.09	225
66.478	186.52	226
101.1	190.98	227
365.76	192.09	228
366.58	192.45	228
11.492	205.92	229
357.82	216.72	230
135.83	223.11	231
300.93	226.01	232
264.44	236.24	233
427.34	239.99	234
305.87	240.65	235
413.95	259.76	236
141.18	260.95	237
128.64	287.4	238
198.44	296.26	239
197.86	296.19	239
315.19	301.58	240
315.87	302.22	240
315.79	302.31	240
315.67	302.28	240
315.09	302.46	240
316.04	302.25	240
316.6	302.17	240
316.05	302.02	240
423.22	307.55	241
168.19	309.68	242
141.84	311.18	243
429.24	330.04	244
107.54	334.1	245
106.54	333.84	245
410.95	334.08	246
214.6	336.04	247
191.4	356.28	248
191.7	356.07	248
191.88	356.31	248
192.01	356.35	248
191.77	355.43	248
141.76	374.37	249
490.35	375.19	250
489.99	375.41	250
227.93	385.89	251
344.75	385.11	252
448.07	387.45	253
334.76	394.38	254
455.43	400.56	255
455.28	401.34	255
224.25	407.63	256
56.902	417.07	257
56.526	417.41	257
53.877	415.28	257
288.34	423.19	258
261.89	423.91	259
155.88	443.07	260
378.35	446.58	261
27.361	455.08	262
246.79	466.04	263
222.71	469.35	264
173.82	484.93	265
173.94	485.7	265
328.6	491.95	266
114.15	497.3	267
82.546	498.33	268
208.29	7.7519	269
321.42	16.193	270
333.55	15.8	271
54.798	16.518	272
74.273	19.849	273
304.13	23.523	274
304.13	23.099	274
304.42	21.846	274
304.95	21.968	274
391.85	27.767	275
60.086	30.904	276
283.1	39.963	277
192.4	56.666	278
192.08	57.807	278
131.7	60.789	279
73.082	70.488	280
62.69	71.773	281
332.03	72.112	282
331.63	72.458	282
331.35	72.768	282
61.746	79.482	283
63.064	78.405	283
294.3	86.876	284
217.94	91.356	285
195.17	100.99	286
249.48	105.3	287
86.206	110.49	288
86.427	110.68	288
175.12	123.51	289
120.3	126.04	290
116.48	129.59	290
291.93	128.6	291
347.57	135.45	292
226.71	136.67	293
334.43	147.99	294
64.669	152.58	295
57.156	154.76	296
152.21	172.76	297
150.77	173.97	297
151.09	173.72	297
151.57	173.98	297
45.979	185.58	298
162.23	201.13	299
162.17	201.27	299
162.44	201.75	299
162.32	201.88	299
280.26	205.99	300
64.264	216.12	301
149.09	215.14	302
149.8	215.09	302
132.85	217.5	303
78.668	222.9	304
78.377	223.44	304
78.762	223.6	304
80.692	222.95	304
51.68	225.82	305
249.75	227.34	306
194.25	247.18	307
18.474	253.69	308
230.93	254.67	309
208.02	264.7	310
179.58	271.64	311
362.52	272.11	312
41.975	278.87	313
44.202	278.26	313
368.9	280.28	314
261.37	288.96	315
502.84	299.22	316
131.76	303.63	317
391.39	303.93	318
287.49	314.15	319
288.45	313.32	319
364.03	314.18	320
363.33	310.9	320
235.72	319.04	321
375.5	319.69	322
477.49	334.83	323
401.44	341.24	324
161.21	362.64	325
161.59	362.22	325
239.12	363.22	326
385.25	372.09	327
118.6	377.07	328
257.81	377.47	329
257.54	376.72	329
379.85	379.03	330
281.32	383.48	331
410.45	392.44	332
81.011	397.36	333
389.54	398.31	334
469.13	406.62	335
85.713	422.69	336
180.06	427.51	337
300.92	431.26	338
105.71	454.91	339
169.67	467.57	340
350.53	471.01	341
203.49	481.91	342
107.89	489.94	343
314.27	491.42	344
242.73	500.96	345
242.81	500.86	345
346.21	12.889	346
345.97	13.524	346
345.94	13.964	346
345.66	13.519	346
345.35	13.501	346
86.7	33.167	347
417.16	39.834	348
245.6	43.968	349
146.63	65.962	350
145.44	63.687	350
137.57	71.859	351
138.16	74.074	351
243.05	72.635	352
243.34	73.585	352
244.03	73.563	352
242.96	73.795	352
105.42	75.298	353
110.07	74.097	353
109.39	75.601	353
92.972	77.956	354
267.1	86.121	355
100.77	90.815	356
311.83	111.95	357
162.61	124.04	358
133.86	126.67	359
133.67	126.86	359
133.66	126.64	359
118.63	142.1	360
8.7871	145.02	361
73.393	145.44	362
74.402	144.69	362
27.95	151.75	363
41.434	156	364
378.49	156.21	365
343.18	156.85	366
246.85	161.83	367
246.5	161.63	367
246.34	162.05	367
20.21	168.02	368
19.08	167.36	368
206.46	184.8	369
201.61	183.96	369
295.33	190.61	370
266.26	206.97	371
265.93	207.25	371
265.92	207.01	371
265.6	207.15	371
265.46	207.07	371
265.05	207.2	371
265	206.86	371
265.14	206.85	371
265.05	206.84	371
265.24	206.93	371
265.1	207.05	371
264.86	206.72	371
264.51	206.85	371
264.28	206.48	371
382.23	214	372
381.23	214.68	372
377.46	217.55	372
333.13	221.85	373
223.14	225.44	374
305.08	225.15	375
301	223.9	375
66.234	231.84	376
87.696	232.62	377
264.57	236.58	378
264.66	236.72	378
264.42	236.76	378
264.34	236.71	378
264.53	236.74	378
264.75	236.59	378
264.61	236.59	378
264.88	236.77	378
164.14	239.57	379
305.15	240.97	380
376.98	241.07	381
323.74	255.01	382
324.22	255	382
324.64	254.51	382
73.689	258.44	383
315.91	258.97	384
314.5	258.74	384
414.56	259.53	385
403.69	283.61	386
167.6	294.86	387
167.59	293.37	387
167.32	292.46	387
87.956	296.58	388
343.92	300.22	389
265.07	304.87	390
265.14	304.74	390
265.23	304.88	390
490.31	306.5	391
121.33	308.5	392
349.81	311.8	393
423.16	315.51	394
335.43	327.52	395
248.53	334.31	396
351.03	340.88	397
163.77	342.14	398
275.92	342.09	399
275.87	342.41	399
343	353.28	400
378.09	355.86	401
377.51	356.27	401
435.35	367.26	402
295.63	380.44	403
228.2	386.73	404
227.24	386.71	404
481.67	390.35	405
184.63	399.22	406
420	399.05	407
465.39	414.83	408
97.964	422.96	409
98.024	422.75	409
260.23	425.75	410
262.25	423.3	410
69.704	435.57	411
204.01	440.1	412
266.48	442.63	413
152.49	446.91	414
400.31	449.77	415
187.51	464.62	416
295.4	464.11	417
159.7	487.83	418
387.71	9.3048	419
45.527	11.084	420
46.212	9.9038	420
46.507	8.8626	420
122.23	12.244	421
165.73	13.246	422
292.41	15.58	423
394.52	31.276	424
363.93	34.99	425
364.07	34.919	425
281.85	39.901	426
96.519	47.249	427
99.23	48.601	427
96.028	48.722	427
179.88	47.142	428
119.29	47.774	429
118.72	47.843	429
119.02	48.061	429
109.39	48.661	430
131.1	61.545	431
348.41	62.81	432
73.139	67.935	433
66.893	71.057	434
74.738	87.049	435
293.54	90.475	436
233.47	105.05	437
234.45	105.72	437
235	105.91	437
396.39	115.12	438
396.12	114.86	438
396.11	115.57	438
396.5	115.35	438
396.17	114.88	438
396.31	115.22	438
396.45	115.24	438
396.03	115.29	438
395.61	115.42	438
219.25	124.63	439
346.92	132.68	440
67.873	154.18	441
203.39	155.94	442
316.2	172.24	443
41.745	201.54	444
61.138	211.73	445
61.195	212.09	445
61.342	211.81	445
26.218	212.62	446
26.156	212.74	446
26.144	212.66	446
25.913	212.7	446
25.523	212.32	446
25.301	211.87	446
25.011	211.77	446
24.914	211.6	446
24.741	211.34	446
24.22	211.44	446
24.003	211.71	446
24.153	210.91	446
23.99	210.82	446
23.637	210.96	446
371.66	232.07	447
278.1	243.04	448
354.33	249.03	449
296.09	269.24	450
289.68	283.71	451
274.99	290.41	452
274.77	290.44	452
274.93	290.46	452
274.96	290.77	452
274.56	290.08	452
275.06	290.13	452
275.24	290.15	452
275.1	289.17	452
275.03	289.59	452
161.58	304.43	453
155.19	319.36	454
354.59	328.42	455
354.34	327.76	455
354.33	327.57	455
354.23	327.86	455
427.9	328.45	456
427.6	328.53	456
235.97	335.16	457
410.46	334.89	458
410.63	334.81	458
390.16	347.9	459
499.66	349.09	460
471.18	359.41	461
405.8	369.41	462
197.54	371.8	463
196.34	367.93	463
196.76	367.68	463
384.76	374.8	464
384.59	373.93	464
396.52	376.95	465
490.32	376.18	466
342.93	383.69	467
342.88	383.89	467
104.43	390.09	468
220.49	399.65	469
171.19	410.4	470
146.95	414.31	471
286.76	424.8	472
302.72	430.48	473
108.83	436.89	474
307.15	441.96	475
306.51	442.65	475
40.109	448.44	476
315.38	461.76	477
74.604	480.65	478
218.52	482	479
219.03	481.74	479
315.33	490.18	480
327.21	491.75	481
243.41	494.9	482
242.95	501.01	483
243.3	501.46	483
243.37	501.33	483
243.32	500.99	483
220.16	504.45	484
195.98	10.512	485
41.301	15.559	486
274.35	14.649	487
149.92	15.701	488
152.36	16.503	488
151.71	13.907	488
313.76	17.822	489
79.834	20.392	490
125.43	21.305	491
303.28	28.02	492
409.06	31.399	493
410.16	30.681	493
117.01	38.814	494
267.81	41.047	495
272.18	41.4	495
224.55	49.278	496
416.85	68.526	497
235.31	70.383	498
63.025	76.813	499
40.737	87.228	500
40.669	86.918	500
41.13	87.336	500
40.353	86.946	500
385.98	87.936	501
102.52	92.545	502
102.42	92.784	502
102.93	92.601	502
102.8	92.924	502
103.01	92.76	502
102.71	92.717	502
258.89	106.6	503
257.86	107.19	503
257.81	107.22	503
122.52	108.79	504
353.77	110.36	505
106.4	119.64	506
106.45	119.03	506
162.43	125.39	507
241.8	126.57	508
372.35	131.35	509
119.27	139.94	510
200.36	142.23	511
107.32	142.84	512
392.55	145.54	513
173.42	147.04	514
47.296	148.21	515
48.04	148.59	515
48.665	148.59	515
48.436	148.77	515
68.312	147.76	516
68.282	147.1	516
68.274	146.78	516
67.732	146.69	516
235.55	147.93	517
416.77	150.2	518
8.8755	153.36	519
82.8	157.19	520
82.462	157.26	520
82.247	156.81	520
82.084	156.74	520
81.923	156.92	520
82.332	157	520
82.041	156.78	520
81.865	156.71	520
81.89	156.7	520
82.094	156.67	520
82.393	156.82	520
380.83	157.89	521
318.27	159.32	522
366.73	162.19	523
47.737	168.96	524
47.581	168.86	524
48.141	169.09	524
97.703	168.93	525
97.699	169	525
97.63	168.29	525
197.28	169.27	526
255.65	180.28	527
67.855	187.35	528
209.77	201.02	529
280.52	203.91	530
150.17	215.01	531
149.87	215.33	531
149.55	214.96	531
149.98	215.83	531
149.55	216.04	531
432.97	229.16	532
18.64	232.59	533
454.75	241.91	534
454.46	241.4	534
454.37	241.59	534
454.05	241.54	534
454.16	241.39	534
454.6	241.66	534
454.29	241.41	534
454.32	241.1	534
454.34	241.21	534
453.32	241.36	534
176.62	243.61	535
176.9	242.58	535
177.93	242.55	535
48.048	249.08	536
48.243	249.01	536
20.594	254.53	537
371.89	255.33	538
226.82	260.61	539
337.67	261.01	540
337.93	260.3	540
232.46	272.63	541
119.78	275.23	542
119.83	272.79	542
119.78	271.11	542
418.59	284.23	543
219.84	290.58	544
246.75	290.11	545
77.626	296.21	546
378.67	302.97	547
489.44	306.95	548
279.37	311.83	549
298.54	315.1	550
302.06	319.21	550
169.61	316.16	551
237.17	319.81	552
224.09	337.36	553
222.64	337.58	553
219.31	337.3	553
219.68	334.95	553
218.44	335.15	553
165.55	340.2	554
182.26	364.29	555
118.26	375.94	556
182.83	377.35	557
102.15	387.96	558
109.05	388.89	559
479.49	392.63	560
433.35	393.48	561
197.67	397.17	562
136.04	400.82	563
205.39	400.63	564
386.58	401.54	565
388	402.38	565
401.8	403.22	566
86.893	421.92	567
181.03	441.14	568
180.76	441.93	568
134.31	442.63	569
257.63	449.5	570
400.42	449.91	571
400.69	449.29	571
281.81	463.21	572
169.39	467.69	573
11.771	470.45	574
180.14	472.5	575
286.83	479.1	576
286.56	479.65	576
265.5	491.25	577
267.6	495.46	577
268.78	496.43	577
391.85	9.9934	578
253.69	14.551	579
262.27	20.337	580
304.68	22.703	581
305.16	24.202	581
255.91	24.217	582
352.26	33.269	583
353.42	33.67	583
310.34	34.722	584
236.98	38.365	585
147.47	41.622	586
147.29	42.066	586
422.04	43.984	587
91.23	44.947	588
181.94	45.972	589
114.71	60.75	590
114.22	61.74	590
114.84	61.443	590
48.262	63.837	591
48.278	63.625	591
47.672	63.343	591
47.626	63.16	591
47.791	63.081	591
47.743	63.273	591
47.099	63.241	591
46.905	63.832	591
46.712	63.639	591
46.831	63.663	591
47.028	63.378	591
46.903	63.772	591
95.307	63.326	592
96.216	65.414	592
85.194	76.006	593
49.016	78.319	594
75.911	85.981	595
325.51	87.476	596
364.99	87.742	597
296.04	89.127	598
295.18	88.266	598
274.29	92.203	599
87.49	95.289	600
87.651	95.249	600
87.681	95.163	600
87.87	95.624	600
196.03	95.758	601
246.26	102.94	602
232.37	126.21	603
120.95	127.31	604
121.85	128.25	604
76.081	131.56	605
402.13	131.7	606
401.99	131.01	606
378.05	151.52	607
263.38	166.94	608
141.26	173.36	609
271.56	178.36	610
142.32	208.44	611
101.89	213.86	612
65.546	216.33	613
65.871	216.31	613
65.794	216.42	613
60.213	222.67	614
33	225.97	615
153.38	230.11	616
65.47	230.91	617
295.34	230.14	618
295.28	229.01	618
294.97	231.22	618
84.961	240.11	619
71.269	251.72	620
78.613	262.77	621
202.09	262.78	622
464.27	266.05	623
463.83	265.71	623
185.44	270.46	624
185.75	270.65	624
186.31	270.8	624
60.021	274.18	625
59.605	274.3	625
59.598	274.12	625
368.98	279.15	626
368.78	279.9	626
368.48	280.83	626
174.38	283.59	627
377.22	291.93	628
365.32	294.2	629
153.67	301.89	630
179.84	307.9	631
179.85	307.06	631
179.69	307.49	631
179.96	308.47	631
179.98	307.34	631
180	307.66	631
153.09	326.81	632
240.25	336.07	633
367.27	343.73	634
367.65	343.44	634
367.2	343.46	634
367.17	343.62	634
367.24	343.17	634
378.91	360.84	635
377.7	361.1	635
378.53	361.53	635
378.15	361.21	635
378.08	361.41	635
377.71	361.02	635
377.52	361.13	635
377.48	360.98	635
377.18	360.99	635
161.83	364.14	636
435.27	366.98	637
356.96	383.15	638
107.21	387.97	639
410.85	393	640
171.76	410.27	641
171.7	410.64	641
17.266	410.85	642
287.93	425.23	643
252.52	435.86	644
305.64	436.64	645
27.655	455.03	646
314.04	462.24	647
322.39	479.15	648
438.44	481.08	649
39.812	488.1	650
435.19	492.64	651
271.49	15.107	652
321.01	15.519	653
167.79	17.682	654
168.11	17.596	654
167.71	17.817	654
282.58	39.509	655
283.17	39.911	655
107.53	46.989	656
103.5	48.596	656
120.94	73.345	657
109.74	76.08	658
108.95	76.679	658
186.48	76.242	659
169.92	82.699	660
303.74	81.972	661
372.07	89.293	662
154.91	89.349	663
382.22	97.062	664
352.76	110.29	665
352.61	110.71	665
352.35	110.77	665
352.72	111.01	665
352.67	110.62	665
175.19	123.84	666
134.26	125.07	667
133.41	126.08	667
132.91	126.31	667
132.67	126.08	667
350.06	135.08	668
170.7	142.57	669
333.59	144.26	670
335.08	144.4	670
251.34	147.66	671
417.75	149.54	672
11.223	153.48	673
157.41	156.59	674
199.92	157.21	675
292.71	158.98	676
248.94	160.22	677
255.53	181.46	678
55.095	187.68	679
56.004	190.51	679
78.705	192.54	680
292.99	194.19	681
292.61	194.6	681
185.39	196.88	682
171.42	200.71	683
430.18	200.98	684
50.323	226.37	685
132.08	245.24	686
132.56	244.74	686
132.22	244.62	686
94.322	252.39	687
28.754	263.14	688
193.62	270.15	689
102.94	280.96	690
290.92	284.14	691
108.41	285.61	692
304.87	286.05	693
170.84	293.12	694
193.92	292.58	695
75.98	299.49	696
152.35	299.21	697
159.08	302.71	698
224.64	304.86	699
395.01	305.52	700
393.8	305.23	700
393.88	305.37	700
393.81	305	700
259.17	324.21	701
390.81	327.84	702
159.96	339.05	703
390.09	347.28	704
389.74	347.05	704
389.62	346.83	704
390.64	346.22	704
192.19	355.34	705
191.86	355.63	705
191.88	355.98	705
191.45	355.84	705
174.68	357.62	706
93.712	390.36	707
295.28	396.72	708
336.82	409.19	709
259.89	424.57	710
315.05	424.93	711
181.1	428.29	712
180.54	428.08	712
294.15	442.22	713
294.28	442.07	713
293.79	441.32	713
40.319	446.86	714
377.4	447.54	715
371.76	448.36	715
170.91	451.86	716
246.78	464.89	717
65.531	493.09	718
213.76	493.18	719
278.41	498.74	720
208.85	7.1045	721
117.31	10.893	722
363.44	18.487	723
44.281	23.865	724
256.77	24.547	725
237.1	37.209	726
400.5	42.205	727
211.71	43.497	728
154	47.025	729
118.79	47.827	730
119.5	48.438	730
120.63	48.764	730
120.66	49.755	730
422.89	49.07	731
423.44	49.079	731
192.51	57.719	732
193.6	56.893	732
49.326	78.308	733
49.426	78.516	733
276.53	81.502	734
265.63	88.51	735
266.77	89.132	735
266.25	89.591	735
265.9	89.478	735
210.65	94.392	736
250.63	93.488	737
50.864	95.239	738
68.9	94.251	739
247.55	99.451	740
247.68	99.199	740
247.26	99.535	740
162.86	123.8	741
43.392	134.16	742
249.28	145.64	743
398.85	147.24	744
254.75	150.38	745
78.895	173.67	746
73.137	178.43	747
20.511	185.99	748
23.543	193.28	749
232.67	205.04	750
231.85	204.97	750
231.73	205.96	750
231.86	205.57	750
232.1	206.15	750
231.98	206	750
232.11	205.3	750
231.97	204.65	750
402.71	218.23	751
401.66	218.26	751
402.52	218.48	751
402.15	218.13	751
402.67	218.15	751
79.529	223.12	752
79.659	224.22	752
80.023	223.83	752
80.356	224.27	752
80.545	223.79	752
83.543	219.48	752
154.83	228.38	753
282.27	242.6	754
402.65	246.78	755
70.387	254.4	756
79.741	262.58	757
427.63	262.17	758
257.2	276.62	759
257.27	276.9	759
421.34	278.35	760
449.34	279.42	761
176.06	283.3	762
173.37	282.32	762
71.926	289.14	763
153.59	303.4	764
376.09	316.61	765
129.02	332.87	766
334.6	335.24	767
225.02	353.38	768
225.11	349.94	768
226.57	351.77	768
95.039	361.5	769
410.21	371.75	770
91.949	375.39	771
327.94	379.11	772
369.25	379.48	773
344.42	383.16	774
345.51	382.79	774
343.1	378.99	774
343.79	380.96	774
132.13	386.8	775
110.51	390.02	776
116.14	389.36	776
389.69	400.55	777
145.52	414.74	778
22.379	429.67	779
47.185	430.79	780
73.112	436.53	781
224.68	449.62	782
87.001	455.82	783
319.84	464.31	784
169.88	467.92	785
170.36	467.61	785
169.67	467.52	785
341.94	469.08	786
341.69	469.47	786
263.27	478.13	787
181.87	485.4	788
182.7	485.07	788
182.07	485.33	788
41.736	486.41	789
131.42	498.86	790
424.27	9.361	791
183.43	10.535	792
152.25	15.504	793
320.49	15.868	794
189.46	18.705	795
151.84	22.184	796
152.37	21.843	796
151.37	23.366	796
141.68	22.563	797
394.22	29.069	798
136.72	30.521	799
148.01	41.408	800
93.617	47.381	801
98.048	69.142	802
248.03	77.428	803
246.75	77.333	803
76.497	81.964	804
329.01	85.802	805
297.45	88.313	806
299.52	89.82	806
430.11	88.022	807
115.43	93.127	808
313.73	92.627	809
57.517	93.508	810
306.3	102.33	811
90.884	109.59	812
124.24	109.75	813
263.6	109.92	814
259.58	108.58	814
259.71	109.67	814
247.66	117.77	815
320.04	119.16	816
67.629	128.36	817
297.79	132.92	818
117.1	140.56	819
13.209	145.92	820
67.803	146.02	821
73.544	145.68	822
378.96	157.07	823
379.05	157.07	823
378.85	156.99	823
379.14	157	823
342.42	160.35	824
62.648	169.83	825
114.19	169.84	826
114.3	169.31	826
114.17	169.57	826
115.02	169.24	826
114.67	169.44	826
114.68	169.55	826
114.45	169.53	826
114.01	169.31	826
114.28	168.85	826
45.267	170.84	827
46.128	165.81	827
151.48	175.27	828
150.66	175.01	828
150.07	174.97	828
150.16	174.62	828
193.84	180.69	829
194.28	180.45	829
254.58	181.1	830
254.48	181.46	830
254.48	181.13	830
254.87	181.26	830
254.48	181.28	830
254.71	181.04	830
242.28	194.32	831
80.527	195.11	832
149.4	198.22	833
170.18	203.01	834
294.47	212.54	835
381.8	214.11	836
381.91	214.03	836
381.01	214.2	836
381.74	214.03	836
381.48	214.39	836
381.5	214.13	836
378.59	217.67	836
378.17	217.91	836
302.88	222.81	837
391.82	234.31	838
391.34	234.22	838
391.26	234.02	838
391.47	234.03	838
391.03	234.1	838
391.31	233.91	838
212.67	235.84	839
50.628	247.66	840
94.837	252.72	841
414.43	259.5	842
120.54	264.04	843
108.86	269.72	844
361.63	275.89	845
206.77	280.05	846
166.76	281.87	847
225.2	289.86	848
220.64	290.06	848
86.646	294.66	849
259.66	319.12	850
475.06	334.32	851
226	336.76	852
173.75	356.56	853
174.28	357.29	853
174.87	357.41	853
304.07	364.26	854
182.5	364.54	855
490.18	375.72	856
183.22	377.36	857
183.19	377.34	857
414.47	394.16	858
417.35	398.22	858
432.06	395.92	859
345.17	404.77	860
345.36	404.91	860
398.11	412.2	861
197.89	422.11	862
288.05	424.28	863
137.22	441.08	864
135.32	442.12	864
264.22	446.31	865
428.92	451.64	866
164.76	452.44	867
50.536	455.43	868
247.04	465.05	869
246.32	465.04	869
308.44	473.1	870
70.234	477.08	871
70.159	477.62	871
70.047	477.67	871
70.089	477.15	871
69.761	476.99	871
68.7	477.51	871
69.851	477.4	871
70.019	477.26	871
107.54	489.59	872
161.23	490.87	873
159.87	488.91	873
124.22	491.69	874
330.4	492.98	875
243.03	501.36	876
346.04	9.9579	877
345.62	9.5623	877
345.31	9.9065	877
345.4	10.258	877
345.34	10.009	877
345.6	10.624	877
345.76	10.177	877
345.49	10.093	877
345.45	10.16	877
271.83	14.454	878
276.43	13.793	878
276.67	13.673	878
43.029	23.698	879
40.997	25.429	879
345.03	31.929	880
403.16	44.745	881
293.62	57.026	882
67.224	72.394	883
67.771	71.383	883
303.86	81.577	884
247.79	89.675	885
248.4	90.805	885
248.28	90.715	885
273.79	92.818	886
68.849	94.882	887
246.38	109.45	888
162.16	124.81	889
241.02	124.34	890
122.13	127.32	891
268.03	136.39	892
397.47	148.48	893
229.29	150.84	894
39.621	155	895
317.17	167.46	896
314.74	170.23	896
68.675	168.89	897
78.813	172.55	898
54.282	175.9	899
346.11	190.82	900
293.35	195.7	901
293.24	194.53	901
292.79	193.32	901
279.21	206.79	902
274.84	213.19	903
332.82	221.77	904
61.171	222.7	905
60.219	222.84	905
60.985	222.19	905
50.554	225.29	906
335.18	231.75	907
230.06	256.65	908
27.771	261.96	909
475.41	269.73	910
88.758	276.36	911
85.302	281.5	912
168.47	282.26	913
66.598	287.03	914
246.07	286.67	915
246.16	287.13	915
197.35	293.94	916
196.34	292.8	916
376.53	301.43	917
375.95	302.51	917
226.38	304.44	918
225.3	303.9	918
225.15	303.65	918
224.79	304.31	918
490.77	306.46	919
490.88	306.57	919
421.4	308.19	920
421.31	308.32	920
420.38	316.25	921
376.29	318.26	922
377.84	323.2	922
354.04	328.09	923
126.2	331.53	924
126.16	331.16	924
273.4	357.99	925
163.66	364.73	926
226.97	387.35	927
89.901	389.99	928
89.907	389	928
389.31	399.83	929
178.08	408.35	930
177.54	407.62	930
172.67	413.23	931
177.11	415.98	931
80.845	422.32	932
361.21	429.55	933
46.739	431.17	934
47.299	430.03	934
327.17	435.43	935
327.28	435.15	935
327.43	435.45	935
327.18	435.23	935
252.27	437.29	936
435.36	436.7	937
305.53	437.55	938
225.04	444.45	939
225.09	443.81	939
378.27	447.93	940
378.53	448.01	940
209.37	461.64	941
217.81	480.15	942
218.89	479.99	942
219.24	480.09	942
219.78	480.07	942
219.66	480.12	942
218.94	480.49	942
218.87	480.52	942
218.61	480.95	942
260.62	479.57	943
261.65	479.74	943
121.42	481.68	944
140.87	482.05	945
140.84	482.41	945
67.036	492.28	946
259.11	7.5563	947
390.54	10.226	948
389.28	7.733	948
196.47	14.447	949
319.56	15.993	950
332.57	15.581	951
374.74	15.54	952
141.22	22.941	953
134.39	31.357	954
263.65	38.554	955
147.87	41.591	956
89.881	44.39	957
264.46	70.555	958
49.581	77.355	959
49.545	77.92	959
49.594	78.501	959
172.69	83.829	960
75.498	84.22	961
102.6	92.701	962
239.44	93.068	963
107.46	94.687	964
359.84	98.21	965
360.38	99.578	965
195.26	102.46	966
233.18	104.59	967
57.852	111.56	968
57.15	110.26	968
57.147	111.3	968
56.92	111.78	968
294.6	125.35	969
66.349	130.34	970
66.205	131.51	970
64.51	131.01	970
370.56	130.85	971
178.5	132.03	972
115.93	140.35	973
416.86	143.97	974
156.42	152.61	975
318.47	155.64	976
199.67	156.84	977
63.544	174.23	978
166.28	181.31	979
34.454	202.82	980
34.769	202.72	980
34.616	202.95	980
172.98	203.21	981
159.59	204.29	982
414.6	213.23	983
295.49	229.31	984
190.49	230.73	985
191.01	230.68	985
324.59	254.1	986
322.63	255.21	986
321.8	254.4	986
321.06	253.95	986
321.75	254.36	986
313.41	257.82	987
428.55	259.48	988
118.92	270	989
119.17	270.5	989
379.28	274.14	990
379.56	274.04	990
379.25	274.21	990
379.28	274.1	990
379.49	274.23	990
320.86	278.04	991
175.06	282.41	992
173.74	282.27	992
174.83	282.96	992
174.77	282.92	992
174.78	282.06	992
175.02	281.67	992
350.91	283.95	993
350.25	284.53	993
109.57	290.02	994
109.24	285.64	994
109.18	285.14	994
169.97	291.19	995
170.32	291.62	995
375.8	291.87	996
265.53	306.64	997
260.02	318.89	998
428.49	328.07	999
428.48	328.44	999
428.53	328.62	999
428.97	328.45	999
390.26	331.03	1000
238.24	333.42	1001
220.17	334.93	1002
221.36	334.74	1002
363.47	343.39	1003
366.71	343.1	1004
306.79	368.26	1005
385.84	374.59	1006
384.74	374.9	1006
100.73	376.4	1007
99.944	376.4	1007
240.4	379.55	1008
239.47	379.92	1008
239.34	379.61	1008
239.12	380.03	1008
238.82	379.79	1008
238.92	380.52	1008
127.44	400.98	1009
127.67	399.5	1009
93.212	404.93	1010
93.105	405.41	1010
92.828	406.12	1010
267.98	409.38	1011
21.684	411.41	1012
317.01	424.8	1013
105.41	435.49	1014
251.29	435.58	1015
251.77	443.13	1016
344.9	443.13	1017
265.52	446.1	1018
266.28	446.34	1018
267.82	447.18	1018
267.27	449.78	1018
45.358	449.83	1019
40.654	446.65	1019
43.296	446.65	1019
41.595	445.79	1019
341.93	469.11	1020
254.84	473.52	1021
195.12	475.59	1022
108.91	490.56	1023
108.52	489.38	1023
108.61	489.55	1023
109.12	489.75	1023
109.67	489.23	1023
76.809	492.59	1024
77.115	492.45	1024
212.65	493.46	1025
243.27	500.6	1026
243.48	500.29	1026
243.53	500.82	1026
244.33	500.11	1026
244.65	500.25	1026
290.44	9.5933	1027
290.28	9.4109	1027
152.56	14.154	1028
152.89	15.924	1028
154.19	15.943	1028
246.09	15.341	1029
246.7	13.586	1029
41.488	17.072	1030
256.8	23.487	1031
335.18	28.092	1032
335.46	27.105	1032
118.37	34.581	1033
182.41	38.916	1034
183.13	44.604	1034
133.36	39.23	1035
133.19	38.847	1035
214.42	42.492	1036
51.508	46.916	1037
52.036	47.181	1037
51.86	47.425	1037
51.068	47.832	1037
154.54	51.148	1038
180.46	53.337	1039
64.066	77.745	1040
297.36	87.175	1041
297.39	87.111	1041
296.87	87.249	1041
157.4	90.846	1042
155.74	89.173	1042
273.91	92.86	1043
102.64	92.779	1044
291.49	92.448	1045
107.16	94.593	1046
247.16	99.32	1047
246.93	99.361	1047
247.08	99.257	1047
247.5	98.694	1047
47.668	99.992	1048
47.505	99.663	1048
408.22	103.22	1049
276.98	113.73	1050
41.508	132.4	1051
349.47	135.23	1052
20.611	144.09	1053
20.859	144.02	1053
21.066	143.81	1053
20.858	143.68	1053
21.343	143.15	1053
21.337	143.96	1053
21.273	143.95	1053
68.903	145.32	1054
171.54	147.32	1055
70.892	168.5	1056
78.623	172.68	1057
281.67	206.51	1058
253.88	224.36	1059
254.02	224.05	1059
305.77	223.94	1060
126.65	230.24	1061
236.14	232.77	1062
236.59	232.77	1062
236.37	232.91	1062
250.33	234.18	1063
403.24	247.58	1064
370.69	252.38	1065
335.74	262.59	1066
107.8	268.13	1067
107.02	268.62	1067
89.178	277.54	1068
285.83	280.11	1069
345.52	299.45	1070
363.48	308.49	1071
364.9	310.86	1071
420.42	317.78	1072
305.84	319.07	1073
477.13	334.97	1074
180.15	339.6	1075
179.91	339.33	1075
180.56	338.94	1075
367.23	342.93	1076
367.39	343.33	1076
104.59	348.98	1077
312.02	350.07	1078
377.15	350.47	1079
377.64	350.06	1079
377.78	349.82	1079
378.68	349.95	1079
379.12	349.76	1079
379.15	349.7	1079
379.01	349.65	1079
378.97	349.62	1079
378.57	349.39	1079
144.66	355.44	1080
278.03	358.05	1081
274.14	358.97	1081
435.7	362.23	1082
438.27	359.9	1082
106.3	362.18	1083
240.18	363.66	1084
242.16	365.26	1084
291.53	369.46	1085
136.53	374.04	1086
87.991	375.46	1087
128.01	375.57	1088
297.1	376.31	1089
328.54	378.95	1090
144.46	386.49	1091
69.904	410.3	1092
156.93	414.02	1093
297.93	462.1	1094
244.86	464.75	1095
245.67	464.46	1095
246.04	464.33	1095
247	465.61	1095
315.31	488.61	1096
316.35	489.1	1096
316.56	489.52	1096
68.171	494.04	1097
278.05	498.78	1098
278.04	498.68	1098
277.74	498.89	1098
278.23	498.67	1098
278.88	498.71	1098
278.73	498.78	1098
278.43	498.73	1098
278.79	499.08	1098
154.3	502.81	1099
269.81	14.13	1100
364.25	21.574	1101
364.66	21.341	1101
420.74	24.118	1102
394.01	25.927	1103
321.26	29.919	1104
362.13	33.745	1105
266.45	39.916	1106
147.52	42.721	1107
432.75	44.947	1108
433.33	43.593	1108
432.95	43.45	1108
301.15	56.282	1109
416	68.077	1110
415.81	67.589	1110
99.784	69.637	1111
99.736	70.159	1111
99.241	69.035	1111
119.18	72.118	1112
246.27	77.508	1113
245.94	76.434	1113
413.55	88.702	1114
102.75	93.356	1115
91.216	109.34	1116
259.58	108.29	1117
259.84	109.27	1117
260.82	109.75	1117
259.86	109.6	1117
259.6	110.13	1117
259.82	112.94	1117
234.13	110.47	1118
352.09	110.97	1119
352.6	111.22	1119
353.06	111.32	1119
352.47	111.09	1119
258.45	119.33	1120
126.78	127	1121
83.24	128.17	1122
29.842	135.68	1123
9.7887	137.38	1124
9.7218	139.72	1124
127.54	141.59	1125
127.29	141.02	1125
416.73	143.36	1126
416.37	143.26	1126
259.08	150.11	1127
247.19	161.24	1128
64.159	174.35	1129
64.445	173.24	1129
233.82	177.78	1130
79.501	195.56	1131
41.668	201.4	1132
121.27	208.06	1133
122.16	206.79	1133
414.55	209.74	1134
295.55	212.7	1135
225.51	226.56	1136
335.54	231.8	1137
335.52	231.81	1137
335.25	231.44	1137
74.612	234.68	1138
376.02	235.91	1139
306.37	238.34	1140
307.67	238.6	1140
276.06	244.71	1141
278.79	242.64	1141
443.92	259.42	1142
443.94	259.52	1142
443.32	259.77	1142
444.15	259.84	1142
138.81	262.11	1143
124.93	265.46	1144
280.13	269.31	1145
257.19	276.56	1146
366.91	279.47	1147
96.414	289.89	1148
444.1	296.05	1149
490.43	305.89	1150
170.48	308.27	1151
251.47	319.66	1152
251.7	320.55	1152
250.79	321.05	1152
339.52	327.43	1153
237.62	334.59	1154
391.64	346.53	1155
391.36	347.11	1155
391.06	347.21	1155
391.95	347.17	1155
391.44	347.18	1155
390.67	346.38	1155
390.67	345.49	1155
390.74	345.08	1155
390.39	347.22	1155
390.6	346.87	1155
390.43	346.92	1155
391.33	346.41	1155
191.63	354.62	1156
284.01	354.48	1157
302.19	353.45	1158
174.41	358.03	1159
457.94	367.23	1160
457.59	366.14	1160
447.68	382.72	1161
112.9	388.9	1162
386.73	400.45	1163
387.67	402.7	1163
386.91	403.96	1163
386.83	404.09	1163
388.55	401.81	1163
141.18	404.29	1164
36.75	415.03	1165
35.257	415.35	1165
62.257	443.64	1166
62.427	442.92	1166
306.13	443.43	1167
372.73	446.84	1168
372.35	446.73	1168
371.96	446.27	1168
174.08	453.76	1169
125.78	457.47	1170
24.569	457.51	1171
109.08	457.44	1172
259.91	459.44	1173
258	455.55	1173
170.39	467.46	1174
170.61	467.76	1174
437.11	479.61	1175
434.65	478.08	1175
140.52	482.46	1176
212.59	492.55	1177
45.757	9.4738	1178
334.03	15.521	1179
221.89	30.328	1180
116.49	34.425	1181
442.92	34.585	1182
45.214	46.183	1183
[truncated: 20,216 more rows]
