# Supplementary material for: The transpeptidase PBP2 governs initial localization and activity of the major cell-wall synthesis machinery in E. coli
Source: eLife. 2020 Feb 20;9:e50629. doi: 10.7554/eLife.50629 (PMC7089770; doi:10.7554/eLife.50629)
Supplement: Source data 1. [file elife-50629-data1.zip › data/slow/GFP/Lifetime/2018-03-05-A22-liftime12.csv]

227.74	9.2688	2
441.67	13.627	3
441.68	13.665	3
441.82	13.232	3
496.25	15.698	4
150.46	29.473	5
475.81	31.339	6
111.29	34.341	7
108.69	35.189	7
105.73	35.245	7
132.32	40.298	8
203.41	41.737	9
330.62	58.219	10
201.38	62.054	11
372.65	61.833	12
135.59	65.604	13
227.12	67.053	14
224.53	67.78	14
380.61	76.301	15
161.1	79.195	16
159.63	79.326	16
159.57	79.321	16
159.85	79.365	16
368.08	80.282	17
170.68	90.41	18
57.881	97.554	19
59.439	99.915	19
129.54	99.649	20
129.24	99.762	20
129.5	99.839	20
130.17	100.09	20
130.36	100.29	20
42.673	105.91	21
43.264	106.57	21
299.77	109.12	22
283.83	114.27	23
117.16	114.18	24
120.3	114.31	24
141.6	114.61	25
76.614	115.61	26
76.544	115.56	26
271.89	117.73	27
277.34	118.44	28
156.85	119.22	29
157.26	119.44	29
158.18	119.45	29
157.42	119.6	29
157.64	119.42	29
156.51	119.14	29
156.82	119.28	29
300.11	120.75	30
62.117	123.58	31
92.296	131.05	32
92.243	131.78	32
92.255	130.66	32
92.938	130.63	32
92.649	130.21	32
296.37	130.31	33
270.66	132.42	34
355.33	135.82	35
354.62	136.03	35
251.16	139.22	36
113.96	138.89	37
214.14	147.81	38
385.27	152.74	39
385.32	150.89	39
385.51	150.85	39
384	150.76	39
385.1	150.92	39
377.74	156.39	40
458.34	159.3	41
212.43	159.55	42
208.75	159.13	42
135.49	161.9	43
134.85	160.62	43
134.52	160.71	43
135.14	161.23	43
134.93	160.48	43
353.83	161.36	44
294.73	162.49	45
294.3	162.05	45
311.94	166.2	46
383.21	168.33	47
431.41	170.48	48
99.698	176.38	49
33.71	180.75	50
211.01	180.03	51
210.78	179.9	51
213.18	184.42	51
305.3	179.88	52
79.254	184.65	53
35.481	186.05	54
246.82	187.16	55
245.89	186.06	55
247.47	184.19	55
262.05	191.63	56
123.5	202.32	57
438.12	206.63	58
40.792	213.34	59
38.317	208.98	59
13.512	216.23	60
281.75	220.43	61
125.62	224.5	62
36.616	226.04	63
432.43	226.83	64
376.11	227.72	65
376.71	227.05	65
375.76	227.16	65
376.36	227.3	65
357.79	232.54	66
121.23	233.51	67
321.56	236.25	68
321.22	236.58	68
61.876	238.47	69
278.26	240.18	70
421.01	241.83	71
406.26	243.85	72
258.26	245.88	73
259.45	246.7	73
166.58	247.46	74
225.82	255.03	75
243.23	254.67	76
162.23	262.81	77
203.53	263.19	78
205.1	265.7	78
205.78	265.53	78
206.31	266.62	78
480.83	270.09	79
17.643	279.02	80
90.682	285.45	81
242.28	285	82
243.58	282.11	82
75.965	287.41	83
338.64	289.16	84
202.2	295.84	85
492.56	298.15	86
492.49	314.77	87
279.59	316.87	88
113.14	320.38	89
112.97	320.81	89
245.93	319.93	90
215.09	321.81	91
215.61	321.71	91
232.44	322.03	92
232.73	321.65	92
232.7	322.02	92
386.12	323.23	93
357.47	326	94
439.76	331.35	95
439.93	331.66	95
257.11	333.66	96
252.78	332.27	96
501.04	333.58	97
500.58	333.49	97
257.4	345.3	98
257.79	344.9	98
257.15	344.77	98
257.11	344.65	98
257.4	344.77	98
226.68	348.55	99
228.59	350.4	99
290.89	352.11	100
289.05	354.95	100
227.55	361.8	101
228.02	361.38	101
216.62	365.57	102
216.13	365.52	102
403.05	368.45	103
449.8	367.74	104
315.77	369.43	105
455.88	375.34	106
133.63	385.06	107
345.79	386.68	108
345.85	385.81	108
236.22	387.73	109
235.8	387.36	109
225.73	396.46	110
418.75	399.78	111
418.81	399.51	111
420.34	399.43	111
315.32	400.61	112
295.63	401.94	113
277.18	403.81	114
158.73	413.26	115
158.15	412.64	115
50.102	416.39	116
52.065	417.58	116
66.295	418.07	117
66.368	417.94	117
138.31	429.98	118
76.151	432.51	119
76.274	432.48	119
76.547	432.53	119
76.207	432.51	119
73.392	431.71	119
75.453	432.45	119
75.711	432.28	119
75.87	432.4	119
77.373	432.69	119
77.256	432.79	119
77.577	432.55	119
77.291	432.52	119
269.73	433.79	120
269.28	433.36	120
269.57	433.46	120
269.5	433.58	120
392.21	436.48	121
185.5	436.53	122
341.21	448.49	123
298.2	451.48	124
212.54	485.4	125
212.64	485.16	125
81.649	492.22	126
170.45	492.31	127
172.14	499.08	128
217.34	14.517	129
215.99	17.785	129
216	20.087	129
341.6	16.193	130
482.51	16.559	131
482.42	10.762	131
390.14	26.575	132
266.46	30.654	133
193.35	34.031	134
148.63	43.482	135
261.45	43.317	136
387.43	44.351	137
109.74	46.089	138
396.99	56.784	139
170.13	58.712	140
170.87	58.47	140
503.72	59.42	141
495.3	63.07	142
499.19	65.032	142
496.22	64.563	142
497.48	64.832	142
115.44	68.354	143
264.02	69.532	144
234.09	75.088	145
386.54	90.507	146
201.38	103.22	147
215.84	107.58	148
194.62	106.68	149
234.13	114.58	150
271.75	117.14	151
179.07	119.9	152
106.58	120.7	153
109.57	127.58	154
107.55	131.98	154
108.46	127.07	154
107.38	121.42	154
347.21	128.23	155
142.74	129.85	156
229.36	134.2	157
183.77	136.29	158
161.45	140.86	159
155.77	142.04	160
199.67	144.05	161
195.59	144.81	161
113.53	145.32	162
377.82	154.84	163
418.82	154.62	164
417.64	153.71	164
247.56	158.95	165
372.73	159.22	166
117.9	159.65	167
150	167.14	168
292.66	172.33	169
111.94	186.06	170
111.72	186.02	170
112.03	185.61	170
112.81	185.55	170
113.04	185	170
201.64	194.95	171
134.68	197.75	172
44.108	199.5	173
270.16	210.02	174
271.35	211.24	174
269.95	210.94	174
77.75	212.81	175
133.44	214.39	176
133.49	214.9	176
133	215.51	176
187.76	215.55	177
37.068	219.63	178
119.93	220.28	179
231.97	219.51	180
257.22	226.16	181
326.89	233.38	182
64.155	235.59	183
203.9	236.72	184
152.38	238.72	185
60.493	239.43	186
246.53	245.94	187
245.3	245.71	187
191.09	250.17	188
354.42	258.07	189
35.536	260.37	190
448.87	266.48	191
451.48	266.18	191
293.91	271.91	192
294.57	272.11	192
340.59	273.58	193
221.5	276.57	194
219.29	277.38	194
222.15	280.66	194
160.29	277.09	195
434.21	276.38	196
429.28	279	196
258.88	278.8	197
442.71	278.85	198
464.46	281.09	199
154.25	284.55	200
153.9	284.14	200
154.76	284.32	200
415.39	286.26	201
415.81	287.25	201
503.09	288.3	202
327.11	304.69	203
328.03	305.44	203
97.52	305.26	204
350.72	306.7	205
429.93	316.83	206
202.55	324.39	207
206.71	321.74	207
422.51	324.91	208
144.4	330.6	209
494.14	330.78	210
493.98	330.78	210
495.45	331.18	210
495.65	330.82	210
258.71	362.31	211
170.61	366.02	212
170.81	366.04	212
167.82	366.33	212
218.38	374.38	213
239.67	373.72	214
455.53	375.21	215
460.37	375.68	216
282.31	385.35	217
116.87	387.15	218
114.6	388.77	218
436.92	392.36	219
309.12	401.87	220
238.27	416.66	221
357.19	417.65	222
357.07	417.98	222
170.56	423.54	223
169.65	424.58	223
351.44	423.61	224
156.07	432.1	225
366.15	440.4	226
364.09	437.7	226
385.12	450.06	227
188.41	451.25	228
188.75	452.71	228
188.33	451.13	228
396.87	452.8	229
155.19	463.34	230
261.77	463	231
353.79	463.55	232
78.083	480	233
193.36	480.67	234
277.05	481.78	235
307.96	482.46	236
309.25	484.4	236
427.28	484.62	237
159.63	494.13	238
160.05	493.93	238
267.61	498.44	239
267.57	498.51	239
264.48	496.78	239
190.86	503.3	240
190.4	504.13	240
239	19.298	241
238.97	19.206	241
203.06	41.999	242
202.48	47.875	243
351.56	69.111	244
353.66	69.651	244
201.73	78.982	245
358.28	81.529	246
304.38	82.542	247
306.34	85.839	247
366.38	83.244	248
314.51	90.248	249
318.9	103.09	250
66.367	104.25	251
196.45	105.63	252
350.42	117.17	253
218.75	124.56	254
363.12	126.19	255
364.62	126.85	255
300.99	127.59	256
37.53	135.61	257
176.37	136.41	258
176.21	137.15	258
156.76	138.86	259
335.89	140.64	260
441.15	141.51	261
440.13	142.77	261
405.08	148.52	262
172.58	152.21	263
436.68	158.07	264
71.524	160.17	265
357.68	160.27	266
315.33	164.44	267
197.32	175.11	268
197.13	175.39	268
197.56	174.86	268
197.46	175.48	268
126.2	179.51	269
84.922	185.83	270
142.99	185.79	271
142.62	185.82	271
230.81	187.24	272
137.16	196.72	273
87.668	198.19	274
131.2	197.96	275
185.07	198.25	276
259.87	197.92	277
218.95	203.44	278
342.01	213.91	279
306.76	215.88	280
266.28	220.36	281
284.35	223.42	282
281.72	226.22	282
429.63	225.33	283
428.94	225.6	283
502.11	231.95	284
327.53	234.1	285
321.76	236.47	286
373.64	239.5	287
60.677	239.33	288
381.44	242.09	289
382.05	242.71	289
401.77	244.19	290
402.79	244.59	290
401.93	243.44	290
401.57	244.45	290
400.96	243.82	290
477.06	247.79	291
476.41	250.11	291
281.42	253.38	292
186.81	255.12	293
317.02	259.06	294
44.793	261.65	295
43.92	261.15	295
345.7	261.19	296
466.4	264.22	297
98.718	271.03	298
98.449	270.38	298
78.622	273.24	299
181.21	275.57	300
183.98	276.11	300
197.46	278.4	301
199.04	278.31	301
184.77	284.54	302
318.1	286.97	303
317.92	287.04	303
218.94	292.91	304
218.95	292.82	304
199.51	295.15	305
438.64	298.14	306
79.125	302.15	307
186.34	303.26	308
103.35	308.22	309
268.43	311.19	310
245.71	311.67	311
279.68	316.63	312
147.31	317.59	313
245.45	319.7	314
247.28	320.13	314
465.93	320.06	315
461.65	318.8	315
92.764	350.74	316
494.57	351.62	317
496.22	354.14	317
450.53	368.04	318
78.469	368.93	319
134.48	384.24	320
91.636	393.64	321
475.04	395.43	322
204.68	399.24	323
357.4	400.15	324
359.27	404.58	324
359.75	404.47	324
361.15	404.93	324
359.98	404.58	324
175.37	412.21	325
175.26	411.49	325
174.93	411.33	325
175.36	411.56	325
382.01	412.27	326
382.5	412.12	326
385.56	408.57	326
382.18	410.74	326
155.99	421.84	327
156.83	421.85	327
325.13	445.41	328
328.67	443.69	328
341.99	448.37	329
476.83	447.83	330
27.602	451.87	331
80.82	493.68	332
244.77	493.23	333
247.5	488.85	333
247.42	488.16	333
378.73	8.8772	334
378.07	8.8796	334
227.39	10.301	335
225.84	10.021	335
460.8	18.674	336
461.87	12.926	336
463.53	13.277	336
258.71	60.349	337
504.08	59.542	338
504.31	59.616	338
504.06	59.489	338
503.84	59.273	338
201.61	65.839	339
132.17	68.575	340
382.29	77.336	341
361.04	81.105	342
335.38	90.124	343
379.12	91.833	344
259.91	94.624	345
241.23	95.907	346
60.696	101.49	347
77.582	101.69	348
77.292	100.55	348
149.98	102.76	349
175.31	102.9	350
244.18	103.76	351
223.11	105.79	352
114.58	109.39	353
138.3	114.29	354
137.73	114.35	354
231.93	113.55	355
243.69	117.05	356
180.72	118.16	357
300.4	120.54	358
62.881	122.12	359
204.25	128.76	360
249.3	130.52	361
115.02	140.59	362
375.71	141.67	363
110.84	143.47	364
211.09	146.93	365
333.96	151.13	366
334.38	150.19	366
333.72	149.58	366
332.83	148.49	366
317.67	152.01	367
206.15	157.06	368
207.54	158.33	368
310.69	168.29	369
313.65	164.83	369
216.81	178.5	370
216.48	178.56	370
214.15	183.99	370
304.99	183.04	371
41.517	187.65	372
41.709	189.12	372
38.927	189.51	372
39.394	189.28	372
35.651	188.72	372
39.779	189.19	372
36.884	187.97	372
36.114	189.12	372
203.19	195.13	373
20.433	217.83	374
178.08	217.88	375
100.65	218.69	376
101.41	217.74	376
322.62	232.49	377
155.81	234.36	378
156.92	234.61	378
420.18	242.41	379
211.91	249.65	380
388.21	250.43	381
386.75	250.58	381
353.76	257.79	382
352.75	257.24	382
353.44	257.84	382
354.06	257.77	382
353.82	258.33	382
282.47	260.44	383
283.08	260.4	383
165.64	264.22	384
166	264.2	384
166.28	264.25	384
165.38	263.59	384
165.62	264.16	384
165.46	263.69	384
430.6	270.11	385
17.524	272.93	386
16.147	271.8	386
15.769	271.63	386
15.877	271.66	386
16.335	271.68	386
16.532	271.51	386
55.232	273.15	387
337.75	274.05	388
338.34	273.56	388
338.25	273.43	388
339.36	273.12	388
379.97	275.18	389
160.45	278.38	390
463.56	279.45	391
463.81	280.51	391
463.78	281.02	391
464.01	280.79	391
380.55	282.86	392
393.25	288.32	393
421.48	289.5	394
287.65	293.87	395
307.35	299.46	396
378.39	301.63	397
446.8	304.98	398
476.89	307.42	399
57.631	312.28	400
162.29	312.45	401
443.37	319.21	402
416.56	340	403
349.17	344.27	404
343.83	346.01	405
375.45	348.04	406
375.13	347.65	406
162.89	351.96	407
162.81	351.92	407
162.87	352.17	407
162.77	352.11	407
153.38	356.51	408
490.62	366.57	409
460.43	376.19	410
483.25	383.69	411
236.21	388.58	412
237.43	387.87	412
236.21	388.22	412
236.29	388.27	412
328.41	392.37	413
329.1	392.53	413
329.17	392.2	413
407.96	411.76	414
408.36	411.77	414
157.93	413.55	415
52.19	419.5	416
49.59	418.08	416
48.19	416.7	416
187.49	435.33	417
305.59	438.97	418
489.88	446.71	419
448.33	452.1	420
161.31	463.57	421
161.04	463.96	421
157.84	462.71	421
498.14	485.78	422
443.3	493.92	423
301.24	498.57	424
482.91	15.758	425
482.87	15.916	425
125.3	18.972	426
142.21	22.563	427
267.07	29.222	428
169.77	34.288	429
328.31	45.506	430
120.06	52.674	431
114.59	56.688	432
228.75	70.214	433
162.13	71.453	434
287.48	75.524	435
182.14	77.503	436
312.42	88.307	437
312.9	88.707	437
253.51	91.892	438
254.34	91.992	438
253.3	93.578	438
153.25	97.332	439
314.03	100.39	440
193.31	106.19	441
197.49	104.1	441
305.27	107.35	442
81.019	113.2	443
353.3	117.33	444
356.65	122.01	444
303.16	128.62	445
323.13	136.16	446
46.693	138.27	447
128.88	138.52	448
130.23	138.05	448
113.43	143.1	449
44.666	149.14	450
174.53	154.69	451
173.75	156.04	451
173.72	155.86	451
173.88	155.92	451
174.71	154.27	451
174.62	155	451
114.2	159.22	452
115.07	160.09	452
391.59	166.1	453
150.92	167.14	454
382.61	167.66	455
243.85	181.51	456
230.34	187.31	457
233.57	192.19	458
128.9	197.2	459
137.59	198.42	460
123.43	204.38	461
231.64	212.57	462
332.11	213.32	463
123.13	219.96	464
121.95	221.97	464
380.54	223	465
376.7	227.07	466
257.77	231.34	467
212.95	232.04	468
236.87	237.3	469
438.67	238.38	470
439.52	243.6	470
425.95	240.01	471
420.84	242.09	471
495.13	246.05	472
258.35	247.5	473
245.69	249.65	474
188.41	254.29	475
186.95	254.8	475
241.77	256.14	476
426.12	260.39	477
432.84	275.83	478
12.327	279.8	479
56.305	286.05	480
54.324	284.86	480
269.21	295.48	481
350.23	299.81	482
349.46	300.39	482
313.69	304.35	483
328.09	304.84	484
101.96	307.7	485
257.85	317.17	486
379.27	320.57	487
386.14	322.41	488
439.29	331.83	489
438.88	333.16	489
426.15	344.38	490
347.96	346.61	491
346.67	345.84	491
349.37	344.93	491
347.17	345.46	491
345.86	346.17	491
215.65	365.06	492
215.73	365.41	492
216.3	365.37	492
216.83	365.63	492
216.34	365.38	492
216.6	365.26	492
215.68	365.42	492
216.17	365.81	492
215.4	365.68	492
215.64	365.78	492
245.07	373.41	493
242.09	373.49	493
239.67	373.31	493
239.34	372.99	493
327.15	375.23	494
431.1	384.2	495
432.37	394.11	496
500.12	397.43	497
205.21	398.31	498
176.17	400.8	499
176.12	402.78	499
236.67	402.55	500
468.5	417.76	501
144.41	422.73	502
500.55	424.2	503
138.63	428.95	504
138.64	429.14	504
141.95	427.72	504
396.55	444.22	505
53.38	454.31	506
254.92	465	507
187.44	474.67	508
188.45	475.33	508
185.75	473.77	508
188.8	476.56	508
262.98	475.3	509
212.3	485	510
420.16	498.32	511
420.28	499.35	511
420.72	499.18	511
420.07	499.06	511
420.51	498.83	511
420.45	499.51	511
421.09	499.57	511
176.13	503.14	512
175.57	503.51	512
440.79	13.034	513
106.91	32.56	514
478.42	32.371	515
360.55	47.058	516
118.53	52.599	517
173.24	59.574	518
203.74	64.059	519
304.77	84.219	520
327.67	86.961	521
389.85	90.691	522
144.8	92.017	523
483.05	93.684	524
267.12	99.704	525
321.06	102.44	526
244.68	103.92	527
176.26	120	528
61.844	121.8	529
62.105	121.37	529
63.082	121.92	529
62.061	121.8	529
35.772	122.86	530
261.56	134.79	531
261.34	134.76	531
261.5	134.97	531
230.72	148.31	532
433.28	153.77	533
459.18	160.48	534
291.67	170.84	535
34.063	180.44	536
34.86	180.18	536
310.22	182.1	537
310.54	181.59	537
230.48	187.5	538
7.8302	196.7	539
32.653	202.48	540
177.59	202.99	541
45.101	206.15	542
42.081	209.86	542
269.98	210.67	543
214.08	218.68	544
246.14	220.58	545
244.68	219.68	545
225.99	224.74	546
280.14	226.09	547
378.71	241.89	548
380.64	242.11	548
382.06	242.45	548
381.88	241.9	548
477.07	250.17	549
478.31	246.57	549
477.29	244.83	549
227.59	255.27	550
227.5	255.08	550
227.96	254.75	550
378.44	256.01	551
251.61	259.8	552
252.73	260.59	552
252.17	259.94	552
44.436	260.96	553
43.153	261.28	553
43.957	260.82	553
57.983	261.93	554
57.951	262.03	554
58.681	262.15	554
58.201	262.2	554
58.686	261.98	554
303.64	262.6	555
466.61	264.46	556
467.24	264.72	556
467.3	264.7	556
467.03	264.9	556
468.21	264.94	556
467.95	264.93	556
467.89	264.74	556
467.45	264.53	556
467.6	265.34	556
465.79	264.56	556
465.28	264.26	556
321.61	269.48	557
321.38	269.28	557
321.61	269.57	557
320.15	269.81	557
324.69	268.07	557
324.39	268.23	557
480.64	269.83	558
238.4	271.32	559
289.25	274.33	560
289.06	273.72	560
292.09	272.84	560
221.61	279.75	561
70.584	284.44	562
503.71	286.6	563
39.312	287.01	564
287.35	293.84	565
361.9	297.47	566
421.96	298.29	567
439.33	297.55	568
441.16	295.24	568
438.16	292.86	568
375.55	299.08	569
247.03	320.09	570
247	319.72	570
247.85	320.15	570
207.1	320.81	571
348.31	329.63	572
348.88	329.93	572
501.2	334.71	573
499.37	335	573
382.03	343.09	574
381.66	343.62	574
489.18	344.55	575
167.77	344.98	576
419.35	354.13	577
493.95	354.69	578
407.68	357.6	579
257.71	384.49	580
313.39	388.81	581
213.04	390.58	582
150.23	395.43	583
307.78	401.49	584
158.38	408.76	585
158.17	407.59	585
239.5	413.76	586
239.99	413.56	586
157.49	421.55	587
30.818	426.51	588
66.695	435.37	589
491.43	445.27	590
160.76	451.05	591
189.28	453.95	592
189.65	453.39	592
354.09	461.6	593
355.26	460.93	593
357.53	459.81	593
167.04	466.61	594
167.52	466.47	594
198.86	480.22	595
483.05	479.04	596
482.17	478.95	596
318.78	498.66	597
400.12	503.98	598
141.93	22.189	599
141.4	22.137	599
274.79	27.152	600
276	27.665	600
378.57	33.315	601
186.16	39.441	602
389.11	43.914	603
386.83	44.714	603
390.47	51.069	604
279.92	74.048	605
278.41	72.981	605
288.48	77.247	606
287.95	76.744	606
70.498	103.12	607
67.308	105.22	607
199.99	104.24	608
201.83	104.03	608
194.04	107.11	609
224.35	107.51	610
223.31	104.83	610
225.83	106.72	610
75.726	115.96	611
75.524	115.23	611
76.297	115.7	611
76.28	116.1	611
296.24	128.08	612
296.61	128.16	612
92.769	130.41	613
141.09	130.21	614
109.06	132.7	615
110.18	132.87	615
183.32	135.75	616
183.45	136.14	616
212.25	147.76	617
405.61	148.23	618
350.53	151.71	619
349.5	152.75	619
350.03	151.91	619
350.58	151.9	619
350.79	151.65	619
168.03	161.9	620
131.77	166.76	621
330.06	175.29	622
12.221	189.21	623
258.79	197.13	624
258.87	197.26	624
108.56	200.69	625
109.42	201.29	625
106.64	202	625
215.52	203.81	626
164.68	216.5	627
238.63	229.15	628
257.15	231.08	629
195.93	235.83	630
166.96	247.77	631
246.92	248.03	632
501.08	250.27	633
241.95	256.89	634
222.46	259.54	635
223.89	261.17	635
224.09	260.98	635
278.4	260.32	636
426.42	260.38	637
200.32	264.11	638
309.3	268.34	639
77.222	273.43	640
78.197	277.78	640
44.906	275.19	641
367.1	274.97	642
362.99	275.11	642
428.65	276.89	643
200.45	278.88	644
202.15	278.91	644
202.27	281.04	644
453.89	284.87	645
23.115	291.12	646
24.044	291.48	646
21.169	289.85	646
165.95	292.74	647
290.62	304.3	648
471.3	309.82	649
262.38	314.22	650
480.36	316.85	651
386.78	322.3	652
388.27	322.79	652
387.47	322.73	652
388.59	321.61	652
94.947	326.8	653
94.915	327.5	653
94.264	327.14	653
94.343	327.61	653
148.77	332.96	654
145.45	330.43	654
289.75	333.58	655
95.491	344.3	656
95.434	344.47	656
99.661	348.05	656
97.885	346.42	656
168.72	364.51	657
170.36	368.09	657
174.08	367.62	657
148.52	364.34	658
79.234	368.71	659
77.424	368.27	659
78.887	368.88	659
206.64	399.93	660
262.78	412.51	661
233.04	414.39	662
373.14	413.64	663
373.14	413.4	663
357.59	417.86	664
186.44	433.86	665
187.72	434.28	665
186.7	432.48	665
270.64	434.98	666
326.19	443.62	667
326.32	443.65	667
351.57	475	668
229.03	487.5	669
228.65	487.53	669
230.54	487.86	669
175.64	492.79	670
80.654	498.67	671
122.22	17.836	672
469.99	24.627	673
168.24	36.469	674
148.33	43.308	675
262.26	44.257	676
134.86	49.431	677
117.91	52.538	678
277.56	57.885	679
496.37	64.35	680
493.66	67.288	680
362.86	80.852	681
96.944	88.949	682
368.84	98.037	683
151.65	102.73	684
149.67	102.72	684
149.74	102.37	684
373.84	104.28	685
213.22	107.96	686
494.01	108.22	687
113.15	109.96	688
139.11	114.73	689
290.4	113.57	690
287.15	130.09	691
286.16	129.6	691
314.43	131.74	692
308.32	135.74	693
176.31	136.7	694
129.19	138.86	695
111.53	142.75	696
422.46	151.68	697
118.08	159	698
438.25	159.25	699
159.05	171.09	700
84.045	172.12	701
99.67	176.91	702
216.55	177.89	703
200.3	184.88	704
200.42	185	704
111.84	186.73	705
112.15	186.56	705
112.45	186.66	705
112.23	186.93	705
112.23	187.1	705
113.51	190.99	705
144.05	188.76	706
59.288	190.39	707
8.1727	194.13	708
200.54	197.65	709
421.47	206.47	710
355.05	208.14	711
502.81	208.16	712
210.1	220.63	713
429.49	223.37	714
285.84	223.99	715
89.551	237.79	716
294.76	238.28	717
293.62	238.18	717
80.703	239.97	718
411.27	242.08	719
421.22	242.16	720
419.62	249.22	721
398.35	262.4	722
397.89	261.95	722
420.27	266.69	723
62.064	269.38	724
170.81	274.47	725
377.97	275.07	726
389.69	276.23	727
213.14	277.45	728
261.77	281.55	729
56.62	286.27	730
59.593	285.32	730
92.143	289.1	731
98.578	291.27	732
308.42	298.23	733
308.96	297.45	733
308.6	297.65	733
310.95	305.15	734
248.51	305.7	735
269.06	307.88	736
350	310.46	737
461.86	320.7	738
255.2	332.11	739
244.78	345.8	740
338.21	347.66	741
82.429	363.35	742
432.2	384.39	743
330.21	392.71	744
360.49	392.6	745
225.41	396.67	746
87.98	406.28	747
175.82	409.87	748
382.17	411.01	749
381.88	411.29	749
67.133	418.1	750
467.39	417.98	751
335.89	419.68	752
142.9	422.89	753
141.81	427.67	754
66.154	435.66	755
300.11	439.11	756
366.56	439.41	757
80.965	443.82	758
472.46	449.8	759
257.94	465.46	760
80.041	488.43	761
160.53	494.52	762
227.88	497.77	763
188.27	501.17	764
187.11	501.01	764
214.75	19.074	765
235.26	20.063	766
256.72	60.929	767
256.79	60.81	767
381.94	68.14	768
382.55	67.548	768
382.34	68.216	768
380.15	67.934	768
379.93	67.966	768
380.26	68.157	768
382.7	88.977	769
382.38	89.576	769
487.66	95.205	770
180.71	102.05	771
321.43	103.3	772
321.94	103.33	772
306.03	108.95	773
305.59	108.36	773
156.97	119.38	774
48.551	119.98	775
52.77	118.76	775
92.431	130.97	776
139.38	131.73	777
140.11	131.27	777
144.68	130.29	777
208.71	131.77	778
180.65	134.35	779
322.97	136.77	780
322.91	138.9	780
441.76	142.82	781
387.15	147.58	782
106.42	150.46	783
329.72	159.03	784
354.23	159.96	785
354.59	159.32	785
168.25	161.95	786
168.48	162.03	786
167.91	161.85	786
309.15	168.4	787
438.03	186.69	788
331.64	198.52	789
90.625	198.9	790
249.29	200.1	791
248.99	199.73	791
248.85	199.99	791
42.639	201.32	792
173.2	202.09	793
42.566	209.48	794
41.64	210.46	794
40.862	212.45	794
41.757	208.75	794
114.73	216.99	795
123.99	224.14	796
153.71	234.84	797
447.3	256.38	798
240.48	257.74	799
65.31	260.74	800
66.967	258.29	800
426.06	260.73	801
426.39	260.62	801
426.26	260.48	801
304.74	262.19	802
289.84	270.41	803
478.95	269.87	804
346.26	274.45	805
290.46	276.54	806
16.622	278.85	807
17.625	279.05	807
16.701	278.75	807
18.08	279.52	807
18.141	278.65	807
41.491	280.46	808
454.01	284.71	809
477.83	289.47	810
391.59	293.12	811
422.64	298.24	812
422.88	298.06	812
423.93	296.03	812
487.25	300.64	813
473.17	311.91	814
55.404	312.63	815
139.84	317	816
430.91	317.23	817
353.6	326.95	818
82.565	329.84	819
82.647	330.34	819
82.9	330.06	819
499.11	333.23	820
496.59	331.1	820
494.44	331.45	820
493.68	331.93	820
493.62	331.9	820
494	332.32	820
492.77	333.82	820
382.21	343.59	821
257.71	356.74	822
258.49	355.34	822
258.89	355.56	822
258.64	355.32	822
259.32	354.54	822
259.76	354.08	822
258.35	354.74	822
410.53	356.96	823
410.91	357.1	823
345.96	363.02	824
348.26	361.12	824
114.47	381.09	825
474.88	380.57	826
502.66	382.43	827
500.36	382.88	827
234.51	385.66	828
344.62	387.13	829
75.752	393.06	830
472.96	396.02	831
207.78	397.88	832
206.64	398.96	832
434.32	423.69	833
392.23	436.75	834
188.66	453.27	835
156.75	463.78	836
165.96	466.34	837
164	467.16	837
450.54	477.52	838
212.34	484.92	839
211.31	484.25	839
249.24	490.27	840
170.3	492.44	841
170.76	492.46	841
80.895	500.59	842
486.69	502.43	843
227.84	9.0172	844
123.2	17.862	845
461.56	18.27	846
460.66	18.672	846
149.19	28.935	847
267.8	31.748	848
271.39	31.648	848
111.18	39.052	849
134.1	43.929	850
191.04	55.165	851
319.37	72.255	852
319.36	70.995	852
232.32	76.693	853
288.43	76.548	854
161.6	78.682	855
308.42	81.632	856
171.57	90.619	857
171.04	90.096	857
57.961	97.743	858
58.219	98.076	858
238.95	97.611	859
256.24	115.86	860
349.62	116.61	861
349.62	116.93	861
348.73	116.6	861
349.66	117.66	861
25.566	121.07	862
130.03	138.52	863
160.49	141.53	864
162.64	141.86	864
162.68	141.98	864
162.36	142.7	864
214.49	147.16	865
230.59	148.23	866
232.4	149.29	866
235.03	150.29	866
418.36	153.69	867
466.45	163.78	868
212.3	174.08	869
213.94	174.04	869
262.81	183.36	870
304.79	184.88	871
84.937	186.59	872
427.56	187.69	873
316.67	196.6	874
316.03	196.66	874
316.56	196.51	874
15.518	215.1	875
79.958	214.86	876
267.97	220.1	877
266.39	216.02	877
96.253	222	878
96.383	222.04	878
284.55	222.22	879
226.53	224.98	880
280.49	226.07	881
253.19	230.23	882
258.01	231.07	883
413.54	241.51	884
412.88	241.67	884
421.83	241.85	885
500.94	251.47	886
318.09	260.27	887
267.08	266.79	888
266.62	267.78	888
71.986	272.02	889
99.372	274.37	890
394.39	274.23	891
379.34	278.28	892
461.13	278.16	893
461.26	277.71	893
335.36	287.19	894
316.81	288.63	895
318.8	292.42	895
287.21	300.91	896
287.01	300.73	896
286.88	300.98	896
268.76	309.5	897
348.34	310.71	898
246.16	320.11	899
246.02	319.91	899
245.98	320.25	899
245.41	319.81	899
213.34	320.81	900
212.83	320.69	900
381.26	320.72	901
147.53	330.83	902
146.62	330.49	902
296.51	332.9	903
203.01	337.36	904
259.9	343.64	905
425.09	342.82	906
467.22	346.2	907
162.64	352.04	908
162.62	352.1	908
405.64	368.87	909
408.62	368.81	909
406.03	367.33	909
406.45	368.64	909
354.8	382.96	910
431.44	386.76	911
431.56	386.74	911
436.6	387.18	911
489.07	386.8	912
413.66	394.49	913
411.5	393.17	913
410.65	392.59	913
410.64	391.52	913
411.71	389.86	913
100.28	397.35	914
99.875	397.35	914
100.69	397.37	914
101.7	398.05	914
102.43	397.83	914
102.22	398.26	914
102.31	398.19	914
102.65	398.63	914
103.15	398.7	914
133.1	398.9	915
175.71	409.22	916
160.9	412.7	917
356.69	418.12	918
468.48	418.99	919
46.765	419.78	920
47.955	420.03	920
385.7	423.6	921
365.98	440.26	922
365.63	440.5	922
251.9	442.62	923
252.47	442.86	923
395.64	446.93	924
32.267	451.56	925
309.11	452.44	926
262.07	462.88	927
254.97	465.92	928
254.9	465.41	928
255	465.58	928
255.38	465.76	928
254.68	465.17	928
254.58	465.95	928
254.75	465.94	928
500.26	472.61	929
499.13	472.51	929
188.92	477.66	930
175.24	500.97	931
237.83	15.593	932
201.32	44.668	933
202.45	44.013	933
110.53	47.479	934
116.62	53.681	935
155.1	55.959	936
151.69	59.311	936
275.27	58.558	937
135.34	68.901	938
310.42	88.404	939
310.06	87.089	939
131.53	101.21	940
129.38	99.503	940
72.207	105.05	941
195.89	104.65	942
200.14	102.06	942
158.57	109.43	943
121.57	115.33	944
119.48	114.85	944
118.17	113.03	944
69.999	119.51	945
108.22	120.74	946
92.897	130.51	947
92.813	131.31	947
91.768	131.32	947
106.8	133.52	948
106.96	133.19	948
302.07	133.9	949
189.47	152.02	950
248.6	153.2	951
441.66	157.72	952
308.96	167.15	953
180.26	169.65	954
181.3	171.41	954
140.42	185.93	955
92.015	199.79	956
186.02	199.47	957
405.38	210.84	958
332.82	213.26	959
210.4	217.29	960
328.72	216.9	961
428.77	223.47	962
146.92	224.77	963
367.48	226.16	964
253.21	229.91	965
257.63	229.23	966
194.29	234.78	967
279.25	239.55	968
295.71	240.67	969
381.17	242.21	970
373.07	244.45	971
245.69	244.93	972
245.3	245.63	972
476.5	245	973
164.48	245.66	974
225.67	255.13	975
226.37	255.63	975
353.2	257.5	976
404.61	258.29	977
404.86	257.76	977
404.28	257.6	977
403.97	257.44	977
401.13	255.24	977
252.91	259.77	978
305.84	264.09	979
95.143	267.97	980
239.78	278.04	981
452.82	285.06	982
90.63	287.56	983
88.751	286.37	983
92.224	287	983
224.32	288.57	984
225.19	289.29	984
226.71	291.26	984
289.11	290.26	985
476.48	307.94	986
247.68	308.6	987
125.67	313.95	988
263.7	313.69	989
398.5	337.02	990
417.19	339.42	991
417.26	339.76	991
421.7	361.94	992
227.69	362.95	993
227.71	362.95	993
167.7	366.12	994
163.22	367.84	994
288.36	370.71	995
290.29	371.05	995
290.16	370.89	995
289.96	371.08	995
457.47	372.9	996
501.64	395.33	997
83.391	407.44	998
425.42	412.64	999
428.25	415.19	999
254.87	420.61	1000
255.37	421.46	1000
257.78	424.2	1000
56.523	432.19	1001
55.671	431.28	1001
55.6	430.3	1001
55.375	429.29	1001
82.052	445.35	1002
81.497	445.31	1002
81.522	446.04	1002
52.725	450.27	1003
471.53	450.42	1004
470.5	449.79	1004
471.07	449.97	1004
188.31	454.49	1005
307.06	484.13	1006
171.2	492.39	1007
176.3	492.5	1008
190.72	500.8	1009
183.19	8.6389	1010
445.51	10.146	1011
124.38	14.358	1012
124.23	14.484	1012
106.7	34.808	1013
191.4	34.543	1014
111.13	39.611	1015
134.5	43.874	1016
371.22	51.842	1017
374.36	51.656	1017
147.63	67.237	1018
232.29	76.825	1019
231.95	77.104	1019
233.23	73.913	1019
233.57	73.875	1019
233.47	73.801	1019
233.04	73.386	1019
233.18	72.84	1019
288.66	75.741	1020
366.49	83.012	1021
367.59	82.675	1021
264.17	83.36	1022
156.62	86.507	1023
155.75	85.455	1023
254.92	92.611	1024
381.56	92.951	1025
381.35	89.667	1025
236.51	96.189	1026
43.771	103.2	1027
321.42	102.8	1028
359.35	103.49	1029
28.616	105.5	1030
30.034	105.94	1030
29.408	105.83	1030
29.269	105.76	1030
29.078	105.72	1030
30.737	105.77	1030
98.965	109.86	1031
189.4	119.83	1032
236.99	125.82	1033
322.35	138.29	1034
200.23	144.73	1035
200.36	144.11	1035
53.916	147.71	1036
215.88	148.08	1037
319.29	148.78	1038
68.199	151.94	1039
173.85	152.16	1040
206.74	158.21	1041
69.764	158.67	1042
353.41	160.27	1043
268.15	181.7	1044
267.5	181.37	1044
174.68	183.48	1045
56.233	198.85	1046
55.909	198.81	1046
134.66	200.24	1047
134.45	200.07	1047
134.86	199.17	1047
136.11	196.01	1047
135.88	199.23	1047
135.91	199.5	1047
135.03	200.56	1047
200.13	199.68	1048
102.14	206.44	1049
101.79	206.18	1049
101.88	206.35	1049
101.55	206.31	1049
285.15	223.96	1050
286.26	224.2	1050
420.66	242.07	1051
420.68	242.05	1051
420.74	242.46	1051
396.62	244.08	1052
239.31	259.12	1053
240.21	260.89	1053
42.854	261.68	1054
58.166	261.91	1055
226.52	262.29	1056
278.17	264.43	1057
468.34	273.58	1058
467.52	273.23	1058
197.6	278.62	1059
63.188	283.65	1060
244.18	282.55	1061
321.11	286.8	1062
503.66	286.86	1063
82.491	303.71	1064
81.264	303.13	1064
43.402	313.33	1065
55.347	313.6	1066
353.36	314.78	1067
355.29	313.85	1067
354.66	314.94	1067
388.35	321.31	1068
95.413	327.34	1069
133.09	340.37	1070
186.01	341.19	1071
186.13	340.89	1071
492.65	351.59	1072
490.74	351.38	1072
315.44	369.63	1073
147.39	383.31	1074
329.9	391.74	1075
284.91	398.73	1076
91.11	399.48	1077
163.31	414.66	1078
357.72	419.2	1079
435.71	438.94	1080
490.8	446.12	1081
491.37	445.41	1081
492	445.74	1081
308.5	452.01	1082
441.16	452.55	1083
442.21	452.61	1083
58.207	460.6	1084
58.714	462.69	1084
261.51	462.26	1085
80.463	486.25	1086
227.3	487.93	1087
227.11	488.19	1087
463.15	11.581	1088
268.98	15.106	1089
471.77	24.025	1090
150.88	29.527	1091
488.48	48.711	1092
276.1	55.202	1093
278.89	55.853	1093
279.22	55.832	1093
278.95	55.97	1093
202.16	64.406	1094
496.35	65.355	1095
264.36	65.779	1096
220.95	77.493	1097
59.415	97.454	1098
373.1	113.26	1099
258.48	113.96	1100
75.582	118.25	1101
76.82	115.03	1101
78.376	115.84	1101
75.942	115.47	1101
77.508	114.53	1101
113.84	134.96	1102
373.02	139.49	1103
253.65	143.22	1104
252.86	139.3	1104
372.34	145.57	1105
417.93	155.2	1106
422.37	154.92	1106
420.6	153.51	1106
328.72	156.67	1107
192.87	165.04	1108
134	165.63	1109
311.65	166.11	1110
312.07	165.75	1110
291.61	170.97	1111
81.318	183.46	1112
40.341	189.34	1113
429.57	191.44	1114
424.87	188.3	1114
501.33	208.41	1115
501.49	208.18	1115
235.15	216.45	1116
267.51	220.18	1117
200.02	223.02	1118
145.78	223.9	1119
306.87	231.31	1120
195.4	234.61	1121
278.55	240.09	1122
278.98	239.39	1122
278.77	239.74	1122
315.21	252.92	1123
27.832	257.3	1124
49.699	258.85	1125
49.916	258.82	1125
251.72	260.7	1126
251.64	260.55	1126
252.48	260.68	1126
165.35	263.68	1127
265.77	268.25	1128
180.75	286.14	1129
169.99	291.38	1130
409	300.36	1131
406.86	298.86	1131
491.62	300.6	1132
266.5	307.03	1133
431.36	317.42	1134
143.25	317.03	1135
137.97	315.45	1135
54.841	322.6	1136
54.496	322.54	1136
176.59	365.45	1137
369.42	373.57	1138
235.61	388.06	1139
212.34	395.76	1140
104.37	404.5	1141
74.526	413.32	1142
238.14	413.88	1143
236.98	414.61	1143
238.5	413.97	1143
449.77	420.91	1144
189.17	434.98	1145
390.07	435.08	1146
268.91	440.78	1147
382.66	448.99	1148
398.4	448.85	1149
478.99	449.07	1150
196.6	480.34	1151
193.51	479.85	1151
80.207	495.67	1152
420.51	499.06	1153
420	498.6	1153
419.18	498	1153
419.86	498.35	1153
419.87	498.62	1153
419.72	498.19	1153
419.64	498.55	1153
419.92	498.74	1153
420.15	499	1153
420.34	499.03	1153
420.64	499.18	1153
420.15	499.17	1153
420.14	498.8	1153
419.9	499.27	1153
487.88	502.08	1154
160.6	36.984	1155
105.79	38.123	1156
112.17	39.732	1157
187.32	55.598	1158
254.6	61.342	1159
254.41	61.279	1159
343.03	82.445	1160
348.5	88.008	1161
305.08	105.82	1162
224.35	108.35	1163
138.11	115.22	1164
140.79	131.38	1165
140.92	131.18	1165
140	131.38	1165
180.13	132.49	1166
209	132.72	1167
324.04	140.16	1168
372.47	145.02	1169
372.94	144.99	1169
372.32	144.79	1169
214.9	148.28	1170
214.1	148.37	1170
171.5	150.84	1171
175.04	150	1171
176.04	150.3	1171
43.218	151.92	1172
244.6	161.03	1173
386.35	171.39	1174
111.55	184.46	1175
439.1	185.99	1176
142.34	188.86	1177
141.16	188.12	1177
140.48	185.6	1177
108.64	203.74	1178
67.142	205.26	1179
270.51	210.84	1180
101.51	225.61	1181
256.5	231.31	1182
395.88	242.74	1183
395.89	243.52	1183
396.71	244.62	1183
439.86	243.87	1184
436.83	242.94	1184
437.36	243.2	1184
437.08	243.08	1184
437.71	242.89	1184
437.03	242.89	1184
435.97	243.32	1184
435.65	243.32	1184
437.07	243.22	1184
437.28	242.91	1184
436.63	242.93	1184
437.37	242.83	1184
437.25	243.12	1184
437.28	243.02	1184
245.98	245.02	1185
245.84	245.14	1185
245.48	246.59	1185
244.96	246.67	1185
245.41	245.57	1185
246.6	246.07	1185
365.81	246.29	1186
260.25	249.13	1187
472.56	252.7	1188
221.85	259.33	1189
204.76	266.47	1190
205.07	264.55	1190
289.87	268.59	1191
291.45	268.59	1191
344.58	273.1	1192
309.49	273.08	1193
309.92	272.09	1193
442.51	278.36	1194
196.87	279.24	1195
60.686	285.24	1196
374.57	295.19	1197
84.811	299.44	1198
287.42	301.11	1199
287.22	301.6	1199
286.92	301.32	1199
236.44	302.2	1200
81.113	303.03	1201
186.98	304.39	1202
206.21	320.03	1203
116.22	326.54	1204
420.75	328.42	1205
144.35	330.63	1206
439.68	331.88	1207
258.71	345.13	1208
181.82	356.09	1209
452.24	365.42	1210
340.93	367.99	1211
315.1	369.78	1212
315.17	369.76	1212
314.87	369.73	1212
314.79	369.6	1212
315	369.42	1212
133.95	383.51	1213
434.59	387.62	1214
80.244	396.71	1215
206.9	399.58	1216
245.14	413.15	1217
145.52	433.56	1218
342.38	436.58	1219
357.05	462.13	1220
172.85	491.96	1221
126.37	15.471	1222
216.26	16.833	1223
204.34	37.253	1224
187.09	40.469	1225
186.75	38.448	1225
148.79	42.975	1226
488.85	47.018	1227
489.55	49.893	1227
487.06	46.782	1227
155.45	54.915	1228
395	57.237	1229
396.85	55.906	1229
398.82	53.47	1229
173.33	59.737	1230
171.76	58.533	1230
162.5	71.709	1231
162.28	71.941	1231
155.19	84.94	1232
236.16	96.178	1233
236.81	95.52	1233
234.82	95.526	1233
235.8	94.703	1233
236.04	95.999	1233
237.62	95.936	1233
60.232	100.8	1234
182.38	104.26	1235
99.321	109.65	1236
99.259	109.85	1236
244.08	114.13	1237
188.2	119.5	1238
188.32	119.78	1238
107.46	123.66	1239
105.96	121.84	1239
310.88	134.69	1240
311.37	134.77	1240
311.66	134.61	1240
354.65	134.64	1241
19.354	152.52	1242
19.813	152.42	1242
458.67	159.61	1243
81.838	171.5	1244
268.37	181.12	1245
229.3	187.47	1246
229.09	187.6	1246
12.19	189.3	1247
21.954	199.15	1248
21.899	199.96	1248
328.78	217.26	1249
265.91	220.71	1250
425.28	239.5	1251
420.43	242.25	1252
406.11	243.92	1253
175.54	245.21	1254
455.3	251.27	1255
314.91	252.26	1256
376.36	255.36	1257
356.17	258.83	1258
240.24	260.9	1259
378.47	272.75	1260
377.87	275.18	1260
11.336	279.15	1261
213.62	281.36	1262
94.186	285.74	1263
92.088	285.46	1263
91.13	285.83	1263
103.2	294.01	1264
199.12	294.85	1265
199.02	294.5	1265
36.531	300.56	1266
328.22	305.04	1267
365.5	308.57	1268
365.35	308.66	1268
260.93	310.78	1269
128.52	314.22	1270
257.53	319.19	1271
379.1	320.69	1272
384.42	319.66	1272
354.99	328.53	1273
396.79	337.03	1274
487.81	342.45	1275
228.03	350.83	1276
228.21	350.59	1276
492.36	353.43	1277
408.8	357.7	1278
408.74	357.23	1278
405.4	366.1	1279
238.58	372.35	1280
177.92	378.86	1281
118.96	385.09	1282
284.83	398.97	1283
309.93	404.08	1284
381.49	410.29	1285
258.92	420.81	1286
256.89	436.23	1287
255.48	435.89	1287
251.7	435.13	1287
188.32	438.01	1288
187.81	438.51	1288
396.26	441.36	1289
342.13	447.92	1290
187.46	453.95	1291
167.43	465.17	1292
335.87	470.16	1293
419.42	474.56	1294
419.03	475.29	1294
262.86	476.6	1295
263.99	476.61	1295
263.6	479.58	1295
[truncated: 9,273 more rows]
