# Supplementary material for: The transpeptidase PBP2 governs initial localization and activity of the major cell-wall synthesis machinery in E. coli
Source: eLife. 2020 Feb 20;9:e50629. doi: 10.7554/eLife.50629 (PMC7089770; doi:10.7554/eLife.50629)
Supplement: Source data 1. [file elife-50629-data1.zip › data/slow/GFP/Lifetime/2018-03-13-A22-liftime1.csv]

381.96	11.783	2
369.29	26.863	3
387.31	26.721	4
203.37	29.092	5
202	27.829	5
344.22	30.136	6
346.31	32.459	6
346.11	31.656	6
57.823	32.93	7
85.56	35.957	8
122.95	35.995	9
158.63	39.312	10
297.37	40.35	11
296.31	39.712	11
67.277	41.553	12
181.94	42.677	13
332.92	42.813	14
53.771	47.249	15
142.11	47.687	16
206.46	51.43	17
207.14	52.028	17
206.85	51.915	17
205.67	48.752	17
160.69	53.759	18
134.07	58.144	19
133.59	57.778	19
134.21	56.947	19
132.05	57.248	19
216.24	60.46	20
288.37	66.018	21
125.73	70.819	22
193.65	73.401	23
193.71	73.42	23
194.17	73.68	23
193.85	72.984	23
193.66	72.831	23
193.85	72.344	23
194.57	72.273	23
180.07	75.891	24
20.991	77.909	25
21.155	77.918	25
20.701	78.014	25
20.72	77.987	25
20.379	78	25
19.886	78.4	25
289.6	80.642	26
168.81	83.755	27
217.23	84.805	28
73.016	91.905	29
72.252	91.583	29
72.09	91.213	29
411.96	96.578	30
305.09	99.141	31
302.08	94.925	31
16.863	105.76	32
15.992	102.88	32
67.751	107.5	33
67.65	107.8	33
68.211	107.4	33
133.12	108.29	34
92.046	121.83	35
93.527	123.39	35
92.273	122.92	35
225.35	124.84	36
107.86	126.6	37
165.53	128.64	38
384.62	129.24	39
12.077	132.29	40
60.696	132.3	41
38.837	135.85	42
152.17	140.22	43
241.31	151.02	44
119.13	153.92	45
118.86	153.53	45
173.05	157.51	46
196.51	158.56	47
194.63	156.36	47
92.638	162.39	48
332.03	168.38	49
382.47	172.62	50
13.717	176.99	51
59.81	178.69	52
269.96	181.94	53
504.73	184.51	54
61.097	184.26	55
60.129	185.86	55
265.77	185.41	56
429.14	187.41	57
280.4	190.93	58
22.821	199.41	59
22.694	198.94	59
21.619	197.65	59
22.068	197.21	59
310.02	212.68	60
115	215.46	61
203.24	219.29	62
23.918	223.6	63
81.488	224.65	64
133.08	237.56	65
377.29	239.45	66
377.1	238.38	66
352.87	243.99	67
164.56	250.73	68
208.96	253.22	69
140.4	256.64	70
127.48	266.59	71
207.67	267.32	72
308.33	266.82	73
308.07	266.45	73
20.643	270.99	74
87.621	272.88	75
306.69	275.46	76
332.1	284.87	77
332.52	285.41	77
332.56	285.43	77
332.36	285.51	77
332.56	284.96	77
332.33	285.06	77
332.35	285.32	77
333.05	285.18	77
332.77	284.87	77
332.77	285.3	77
332.83	285.52	77
332.94	285.45	77
332.79	285.53	77
332.95	285.33	77
332.28	284.76	77
252.93	288.14	78
115.56	304.19	79
114.79	304.74	79
258.82	311.16	80
260.73	311.02	80
70.023	311.63	81
71.134	312.08	81
70.077	311.08	81
355.4	329.88	82
355.43	329.65	82
355.38	329.9	82
82.86	337.35	83
85.261	337.8	83
49.694	338.2	84
178.78	343.9	85
178.93	343.56	85
178.22	343.64	85
90.162	355.92	86
307.18	355.74	87
35.665	360.56	88
51.393	382.38	89
41.916	387.31	90
41.698	386.62	90
143.3	391.42	91
26.463	401.35	92
24.053	401.39	92
260.84	402.39	93
260.99	402.43	93
260.35	402.92	93
260.31	402.5	93
260.88	402.37	93
261.07	402.42	93
261.21	402.35	93
261.08	402.33	93
65.641	417.16	94
65.442	416.69	94
84.632	428.72	95
132.99	429.15	96
37.246	431.45	97
314.57	451.28	98
20.646	453.19	99
270.64	455.87	100
265.84	462.11	101
256.55	464.29	102
318.39	473.7	103
103.06	475.58	104
102.78	475.56	104
103.47	475.1	104
103.53	475.63	104
194.86	478.46	105
194.59	478.91	105
193.96	479.09	105
38.893	489.19	106
365.67	490.84	107
253.59	21.934	108
253.16	21.821	108
253.35	22.065	108
253.55	21.618	108
253.46	21.594	108
253.31	24.935	108
176.78	70.89	109
343.08	72.66	110
344.09	72.553	110
255.48	73.362	111
180.65	79.281	112
340.95	87.126	113
88.316	90.068	114
189.18	99.442	115
188.47	98.39	115
186.55	100.5	115
184.29	98.996	115
184.69	98.03	115
131.32	103.9	116
10.541	108.02	117
226.66	107.04	118
133.43	108.59	119
83.682	109.91	120
430.92	110.18	121
431.09	109.64	121
278.63	111.82	122
279.15	111.71	122
195.58	118.93	123
194.34	118.93	123
315.09	123.87	124
223.89	140.6	125
355.45	148.47	126
138.05	149.08	127
137.9	149.63	127
138.17	150.67	127
138.59	151.37	127
139.85	146.38	127
285.82	159.2	128
494.29	165.57	129
100.24	167.29	130
358.67	168.97	131
362.66	175.42	132
486.69	178.12	133
20.176	187.72	134
288.27	188.24	135
288.34	187.82	135
321.01	191.57	136
389.74	190.89	137
388.95	210.16	138
102.91	211.9	139
18.481	215.08	140
18.065	218	140
216.81	233.43	141
216.48	233.58	141
217.8	233.97	141
401.61	235.57	142
408.81	238.39	143
407.1	238.43	143
332.33	250.19	144
338.01	251.84	144
344.33	274.52	145
358.11	276.34	146
216.38	278.58	147
97.752	291.29	148
11.372	293.59	149
375.15	309.5	150
376.64	308.39	150
378.56	308.82	150
216.48	312.02	151
7.3685	325.31	152
211.71	331.22	153
211.82	331.37	153
212.4	331.99	153
212.52	332.23	153
212.06	332.2	153
212.02	332.39	153
211.55	332.26	153
210.91	333.31	153
76.666	339.05	154
69.984	354.11	155
225.19	359.23	156
225.44	360	156
98.877	360.28	157
239.18	360.95	158
79.436	377.85	159
206.45	377.73	160
359.23	390.77	161
295.14	399.42	162
93.329	438.73	163
42.679	461.08	164
42.317	462.52	164
286.04	477.53	165
287.49	478.19	165
287.37	478.2	165
287.12	478.24	165
102.84	482.84	166
33.972	500.01	167
33.365	499.97	167
33.611	500.45	167
135.46	16.998	168
47.694	19.677	169
270.09	18.256	170
269.57	17.292	170
300.94	25.338	171
196.14	35.255	172
196.56	36.704	172
86.225	36.953	173
89.227	36.342	173
88.54	36.011	173
181.04	39.808	174
145.49	45.48	175
393.95	52.74	176
108.68	60.739	177
106.75	62.613	177
230.45	60.066	178
188.88	60.992	179
391.48	69.847	180
392.34	69.499	180
391.99	68.657	180
39.574	70.458	181
406.6	73.194	182
408.88	73.775	182
404.71	86.104	183
42.702	87.91	184
45.365	85.676	184
104.2	90.081	185
172.84	90.318	186
255.49	91.413	187
288.15	94.677	188
209.5	96.052	189
371.71	96.187	190
373.36	96.791	190
256.58	105.83	191
133.34	108.71	192
133.18	108.43	192
247.84	118.57	193
22.732	119.61	194
24.115	121.98	194
23.248	120.86	194
415.36	119.42	195
344.45	124.92	196
269.47	129.7	197
385.06	129.44	198
384.84	129.3	198
203.57	133.96	199
83.706	136.79	200
84.078	137.69	200
338.37	140.5	201
255.84	153.47	202
314.24	167.15	203
314.42	167.23	203
314.54	167.56	203
314.76	167.53	203
314.46	168.46	203
314.46	168.24	203
314.82	167.77	203
311.91	181.79	204
263.4	184.94	205
279.13	190.87	206
273.69	194.76	207
189.69	200.11	208
293.96	210.21	209
363.39	225.18	210
36.655	240.88	211
257.72	267.29	212
255.09	267.43	212
156.98	281.31	213
223.32	293.27	214
377.98	293.57	215
377.77	294.06	215
160.12	317.6	216
119.94	319.29	217
251.27	324.5	218
322.61	327.22	219
32.782	327.85	220
32.688	327.93	220
32.674	327.9	220
32.587	327.85	220
21.336	330.84	221
21.108	331.21	221
21.814	330.54	221
368.42	333.7	222
368.54	333.55	222
387.34	342.03	223
382.81	344.06	224
136.71	346.15	225
90.437	355.84	226
35.658	360.8	227
365.39	377.45	228
364.86	377.94	228
364.82	378.88	228
232.26	385.12	229
188.57	387.32	230
145.65	394.11	231
365.75	396.39	232
125.03	412.03	233
124.83	411.82	233
51.301	416.79	234
207.31	433.18	235
314.88	451.29	236
134.07	486.09	237
382.35	9.3706	238
382.2	9.0533	238
382.42	9.0753	238
382.04	8.674	238
382.13	8.6099	238
392.93	12.339	239
296.83	39.769	240
59.108	43.974	241
269.96	53.174	242
163.84	54.469	243
317.45	56.305	244
332.17	57.171	245
333.49	56.964	245
324.5	60.452	246
323.31	60.31	246
143.78	61.496	247
288.69	64.5	248
123.48	70.296	249
182.27	78.166	250
178.41	75.53	250
280.41	80.351	251
65.94	82.81	252
215.2	86.156	253
101.03	104.06	254
101.05	104.2	254
101.24	104.03	254
100.36	103.65	254
101.14	103.74	254
196.36	104.82	255
17.603	105.1	256
327.51	105.29	257
328.53	104.14	257
36.251	112.78	258
394.38	115.91	259
394.56	116.61	259
394.57	116.29	259
309.91	118.07	260
107.56	119.29	261
315.37	124.19	262
315.05	123.72	262
314.51	123.28	262
288.38	125.44	263
289.65	124.11	263
166.91	126.56	264
165.92	124.51	264
166.77	125.53	264
106.86	127.41	265
136.27	127.06	266
306.56	136.83	267
153.42	139.31	268
355.41	149.03	269
356.97	148.89	269
358.36	150.23	269
487.99	160.49	270
102.19	166.72	271
104.31	166.5	271
488.69	178.4	272
269.53	183.65	273
389.4	192.57	274
389.39	192.56	274
156.54	196.93	275
156.69	196.3	275
344.84	202.57	276
256.36	203.95	277
296.32	204.5	278
298.38	201.78	278
409.03	209.16	279
411.34	209.22	279
411.5	206.53	279
114.78	215.16	280
113.69	217.79	280
114.21	217.48	280
367.3	215.33	281
205.7	220.17	282
142.97	222.01	283
327.87	227.14	284
241.51	230.05	285
242.43	230.1	285
347.01	240.65	286
342.85	241.9	286
342.85	241.47	286
342.95	241.17	286
343.91	240.43	286
352.25	246.53	287
353.34	244.5	287
126.36	253.44	288
125.98	254.4	288
370.69	253.68	289
370.62	253.68	289
64.081	263.78	290
384.24	264.29	291
308.42	266.44	292
308.42	266.36	292
308.54	266.31	292
308.53	266.71	292
308.39	266.62	292
308.14	266.86	292
308.46	266.55	292
308.74	266.56	292
309.04	266.68	292
309.04	266.4	292
308.27	266.22	292
308.32	266.5	292
308.22	266.26	292
174.58	269.06	293
175.34	268.55	293
175.91	267.2	293
343.54	272.67	294
343.48	272.66	294
342.09	272.64	294
400.94	280.01	295
249.36	292.98	296
196.07	302.07	297
33.777	302.47	298
34.489	301.75	298
246.22	303.29	299
245.43	302.94	299
245.96	303.71	299
245.94	302.14	299
246.4	303.02	299
64.2	309.08	300
66.657	309.65	300
355.81	313.71	301
393.45	315.12	302
391.64	319.05	302
144.03	318.18	303
227.05	326.6	304
262.43	336.41	305
11.718	386.46	306
162.44	409.86	307
162.2	410.98	307
197.65	410.31	308
149.23	422.54	309
347.24	425.14	310
159.58	428.13	311
40.115	433.13	312
105.12	443.09	313
317.51	473.2	314
313.88	474.77	314
313.67	475.04	314
146.96	475.42	315
340.38	496.14	316
238.97	9.9289	317
238.23	9.294	317
136.21	16.084	318
386.99	25.761	319
284.34	29.07	320
186.78	30.31	321
213.44	34.385	322
241.06	34.687	323
386.76	40.009	324
179.21	41.12	325
179.79	42.467	325
358.65	48.566	326
345.06	57.774	327
44.153	64.321	328
257.6	74.694	329
94.436	75.481	330
94.434	75.406	330
94.258	75.247	330
94.36	75.355	330
94.401	75.329	330
96.433	74.841	330
96.207	74.732	330
96.856	74.376	330
95.421	73.628	330
348.76	76.452	331
199.73	79.068	332
313.08	85.768	333
322.48	86.168	334
37.182	90.962	335
72.037	90.803	336
106.13	91.914	337
300.16	93.487	338
300.86	92.718	338
300.47	93.296	338
257.88	104.21	339
67.228	106.36	340
67.448	107.13	340
68.105	107.63	340
68.482	107.93	340
67.186	107.21	340
67.475	106.27	340
67.56	107.59	340
67.482	107.47	340
85.394	109.35	341
207.27	113.97	342
210.84	112.71	342
247.24	116.69	343
194.63	119.53	344
194.52	119.61	344
412.38	133.22	345
412.56	133.99	345
412.4	133.47	345
410.89	135.29	345
411.89	137.16	345
412.54	137.58	345
229.22	138	346
175.01	142.86	347
174.8	142.67	347
174.76	142.54	347
174.96	142.26	347
176.72	142.58	347
216.53	146.14	348
216.62	146.22	348
216.55	145.97	348
216.62	145.87	348
217.28	145.66	348
213.74	144.57	348
213	144.09	348
212.18	144.05	348
159.85	148.13	349
160.41	148.65	349
159.88	148.3	349
162.27	147.96	349
122.38	150.61	350
10.897	154.67	351
92.448	156.45	352
357.88	167.32	353
332.82	168.33	354
133.33	169.38	355
134	167.31	355
62.572	173.64	356
61.257	176.1	356
61.191	176.44	356
211.42	174.83	357
295.07	174.32	358
45.304	175.91	359
13.591	177.27	360
14.075	177.34	360
13.708	177.52	360
14.443	177.11	360
14.197	178.2	360
14.5	178.01	360
14.059	178.04	360
14.285	177.37	360
13.863	178.16	360
13.853	177.62	360
69.96	202.8	361
142.17	207.86	362
141.48	208.42	362
130.8	221.99	363
309.71	227.11	364
332.22	246.8	365
390.35	248.61	366
406.46	261.57	367
127.33	266	368
149.83	267.69	369
149.85	266.82	369
93.91	271.83	370
94.047	271.36	370
94.139	271.41	370
308.2	275.82	371
308.21	275.75	371
216.55	279.38	372
156.68	281.11	373
132.18	282.71	374
114.02	304.69	375
178.85	343.49	376
177.95	344.44	376
177.32	343.89	376
178.84	341.25	376
136.02	345.37	377
211.63	349.82	378
292.92	350.42	379
172.28	355.88	380
171.97	391.3	381
66.079	418.69	382
56.763	438.27	383
20.27	453.45	384
264.04	458.71	385
302.54	482.29	386
302.01	482.63	386
179.43	484.81	387
234.62	495.73	388
204.51	8.8802	389
57.242	32.79	390
151.1	44.86	391
154.3	43.313	391
153.58	43.486	391
151.65	43.456	391
31.429	53.214	392
165.21	53.573	393
198.24	60.72	394
106.26	62.115	395
288.34	62.811	396
283.48	61.698	396
142.3	76.285	397
226.66	75.78	398
225.52	75.528	398
226.71	75.88	398
404.14	75.019	399
50.065	82.4	400
212.56	82.503	401
167.13	86.522	402
422.11	103.65	403
430.34	112.3	404
429.66	111.28	404
258.07	123.61	405
348.13	127.2	406
346.6	126.38	406
256.75	137.87	407
15.595	139.46	408
156.24	142.16	409
123.63	149.89	410
123.36	148.97	410
45.857	153.05	411
122.83	155.1	412
123.88	155.92	412
471.91	158.68	413
494.91	165.96	414
118.74	169.48	415
61.031	183.82	416
416.08	189.59	417
190.95	199.29	418
345.9	199.52	419
346.78	199.21	419
16.203	215.48	420
15.694	214.71	420
15.578	215.56	420
16.197	214.96	420
15.443	215.22	420
15.616	215.17	420
15.502	215.1	420
15.688	215.14	420
16.334	214.67	420
392.91	215.31	421
431.71	217.98	422
328.62	227.63	423
187.02	231.27	424
217.23	234.05	425
110.82	242.27	426
197.57	244.12	427
141.39	256.49	428
357.61	274.19	429
43.818	275.77	430
377.51	294.35	431
377.81	294.1	431
377.82	294.03	431
193.13	304.5	432
300.12	306.82	433
378.11	309.54	434
177.8	312.45	435
144.18	318.38	436
144.24	318.49	436
144.34	318.85	436
262.22	331.73	437
262.16	332.68	437
262.31	332.11	437
261.88	332.67	437
262.26	332.12	437
264.1	332.12	437
263.08	332.3	437
262.91	332.68	437
262.85	332.23	437
261.86	332.29	437
262.54	332.01	437
262.79	331.94	437
262.93	332.24	437
262.65	332.22	437
262.11	331.89	437
261.19	332.49	437
261.63	331.74	437
262.37	331.96	437
261.59	332.77	437
262.88	331.98	437
80.738	340.3	438
81.209	337.64	438
387.47	345.53	439
387.36	339.93	439
68.348	352.63	440
185.01	357.24	441
184.16	355.06	441
184.12	356.06	441
181.75	353.02	441
183.09	353.34	441
183.93	353.97	441
183.12	353.38	441
180.76	351.35	441
238.21	360.86	442
238.9	361.87	442
49.784	385.9	443
189.64	387.18	444
144.38	390.96	445
148.57	389.91	445
366.06	394.93	446
160.42	404.2	447
161.64	409.69	447
124.84	412.21	448
124.84	411.92	448
125.08	411.8	448
125.23	412.29	448
125.06	412.81	448
169.7	459.54	449
103.65	475.3	450
103.59	474.81	450
103.46	475.41	450
103.99	475.29	450
103.65	475.08	450
103.77	474.99	450
103.56	475.34	450
34.14	500.67	451
33.841	501.76	451
34.127	500.41	451
33.17	499.36	451
392.45	11.405	452
74.173	26.081	453
341.08	31.928	454
239.45	33.606	455
83.782	37.288	456
247.67	54.825	457
187.44	59.936	458
186.07	59.582	458
40.804	68.864	459
391.77	68.859	460
392.35	68.814	460
368.8	75.125	461
276.44	82.992	462
117.38	83.86	463
342.83	86.925	464
341.91	88.807	464
256.41	91.144	465
255.16	90.584	465
72.444	90.482	466
72.886	91.601	466
72.605	91.644	466
72.429	91.513	466
72.725	91.716	466
73.791	91.48	466
107.34	91.883	467
208.55	95.344	468
210.28	96.521	468
155.78	96.095	469
156.15	96.449	469
151.25	93.828	469
390.01	99.5	470
223.96	103.94	471
190.7	104.43	472
12.556	106.76	473
13.932	105.96	473
12.136	108.52	473
11.751	109.39	473
12.436	109.42	473
49.366	109.19	474
51.783	110.41	474
55.743	112.94	474
134.41	107.9	475
135.11	108.28	475
144.94	113.38	476
138.86	127.38	477
307.06	138.24	478
306.92	138.09	478
309.06	139.07	478
309.51	138.66	478
309.71	138.56	478
304.77	169.41	479
455.54	170.15	480
455.92	170.34	480
455.89	170.26	480
282.03	191.45	481
322.83	192.51	482
274.63	193.65	483
275.62	193.86	483
139.76	194.72	484
406.24	202.54	485
406.98	201.88	485
186.73	204.15	486
307.54	212.4	487
308.09	210.27	487
308.98	210.94	487
159.59	226.43	488
296.04	230.83	489
388.86	230.53	490
313.64	239.54	491
385.97	250.91	492
385.97	251.26	492
370.85	253.52	493
370.26	253.86	493
405.41	263.56	494
387.51	264.29	495
386.22	264.59	495
387.1	265.32	495
387.43	266.21	495
84.447	273.96	496
266.95	280.06	497
380.93	279.52	498
156.78	280.87	499
398.59	280.68	500
65.958	294.88	501
91.433	303.92	502
65.776	308.11	503
395.92	313.74	504
160.44	318.01	505
119.55	320.19	506
119.76	320.04	506
196.76	320.37	507
196.19	320.26	507
62.649	322.66	508
62.118	322.39	508
237.3	326.53	509
212.18	349.29	510
292.35	348.79	511
224.7	359.57	512
36.928	375.93	513
171.18	393.57	514
296.65	401.07	515
296.88	400.98	515
296.87	400.98	515
296.91	401.11	515
296.85	401.15	515
296.73	401.18	515
228.67	408.27	516
67.991	409.04	517
25.428	417.61	518
38.523	432.17	519
86.046	432.02	520
286.51	479.75	521
285.95	480.11	521
286.1	480.11	521
192.79	480.21	522
193.49	481.17	522
235.2	496.28	523
122.43	22.354	524
121.14	21.607	524
284.06	28.435	525
179.01	40.096	526
144.79	46.017	527
30.721	52.421	528
30.917	52.408	528
30.544	52.521	528
30.417	52.204	528
30.375	52.118	528
30.097	52.169	528
29.659	51.852	528
29.643	51.658	528
29.665	51.839	528
29.634	52.019	528
29.783	51.494	528
30.399	51.716	528
30.699	50.912	528
30.709	51.037	528
356.62	51.622	529
159.44	54.776	530
332.5	56.842	531
216.08	63.421	532
173.48	64.65	533
256.28	74.422	534
19.764	78.511	535
19.998	78.778	535
19.556	78.732	535
19.533	79.075	535
183.1	78.513	536
214.44	82.932	537
213.73	82.698	537
212.78	82.127	537
67.482	83.92	538
43.265	86.154	539
44.311	87.238	539
44.653	88.478	539
43.96	88.796	539
331.67	104.15	540
328.75	105.46	540
329.65	104.63	540
376.39	112.07	541
394.62	116.39	542
394.54	117.31	542
419.64	119.27	543
24.229	125.11	544
92.471	125.24	545
106.91	128.18	546
60.385	131.64	547
14.016	139.53	548
152.43	140.66	549
308.86	147.4	550
309.9	146.31	550
193.46	152.24	551
192.44	153.05	551
195.71	154.25	551
196.52	155.12	551
196.63	155.04	551
196.72	155.08	551
196.1	154.79	551
196.38	155.53	551
196.08	155.62	551
196.34	155.03	551
196.17	155.44	551
196.5	155.38	551
196.11	155.35	551
46.415	157.29	552
118.12	163.11	553
118.39	164.71	553
27.124	166.96	554
210.9	174.75	555
237.59	180.63	556
183.3	181.01	557
101.41	212.75	558
412.15	223.26	559
241.82	232.39	560
112.58	242.23	561
208.81	252.79	562
278.52	255.56	563
128.79	265.77	564
241.75	266.41	565
149.68	268.79	566
150.08	269.19	566
151.3	267.99	566
359.18	276.47	567
172.99	303.41	568
228.5	308.75	569
21.302	315.24	570
230.47	327.05	571
48.966	339.97	572
68.215	339.66	573
68.348	339.48	573
67.972	339.43	573
154.34	342.45	574
133.91	344.7	575
91.091	356.44	576
35.407	359.66	577
35.222	359.6	577
35.842	360.02	577
35.559	360.14	577
34.603	359.74	577
35.303	359.86	577
35.566	360.38	577
90.814	371.37	578
78.442	377.86	579
54.035	383.11	580
126.76	398.2	581
127.93	397.37	581
128.41	397.48	581
128.34	398.08	581
126.93	397.53	581
204.04	398.27	582
93.566	438.53	583
104.73	443.73	584
19.305	460.18	585
314.19	475.03	586
314.08	475.52	586
313.06	475.84	586
312.75	476.53	586
313.23	475.92	586
302.78	482.31	587
209.04	7.6067	588
236.59	22.171	589
203.48	27.802	590
163.29	39.094	591
163.6	38.698	591
391.84	39.106	592
59.972	43.569	593
54.51	47.117	594
207.17	49.045	595
85.364	50.462	596
244.45	53.015	597
246.28	51.913	597
132.79	57.107	598
63.304	62.485	599
36.555	73.189	600
196.3	73.077	601
194.77	72.912	601
406.66	86.87	602
110.46	92.736	603
109.27	91.568	603
109.02	92.77	603
109.39	92.188	603
109.79	91.534	603
109.36	90.81	603
109.89	91.044	603
109.34	90.768	603
108.07	91.589	603
300.19	94.239	604
300.17	93.861	604
300.06	93.959	604
389.19	100.73	605
259.87	102.59	606
421.95	105.18	607
276.27	110.86	608
34.889	115.81	609
105.9	119.21	610
106.86	118.99	610
368.76	118.73	611
193.69	119.05	612
338.6	123.16	613
165.77	124.54	614
272.48	129.14	615
199.62	134.53	616
67.335	145.44	617
65.676	146.29	617
64.893	146.52	617
65.088	146.68	617
64.585	146.33	617
95.844	145.49	618
95.475	146.27	618
138.54	149.69	619
138.99	149.96	619
10.151	153.13	620
64.541	154.93	621
361.6	154.81	622
360.14	152.24	622
93.619	156.65	623
121.91	156.46	624
340.83	158.22	625
341.07	158.77	625
341.07	158.37	625
341.16	158.23	625
219.2	159.31	626
416.08	162.01	627
59.51	177.42	628
107.92	182.49	629
140.46	191.39	630
19.995	194.72	631
121.22	195.01	632
253.62	204.5	633
32.636	212.17	634
54.06	222.46	635
131.93	223.01	636
345.93	222.79	637
144.88	223.63	638
159.26	227.62	639
406.78	239.31	640
337	249.71	641
343.78	255.09	642
177.44	266.19	643
93.457	271.79	644
307.23	275.09	645
239.97	275.7	646
291.4	276.41	647
173.89	284.07	648
143.88	289.43	649
140.01	292.29	649
11.357	293.66	650
219.14	294.28	651
114.24	304.49	652
355.34	312.34	653
302.59	316.66	654
369.25	376.92	655
190.12	387.19	656
24.632	401.91	657
162.35	410.39	658
207.74	432.61	659
260.01	464.94	660
287.99	497.52	661
190.92	24.332	662
143.28	47.418	663
313.12	56.051	664
231.21	58.882	665
392.13	69.537	666
392.75	68.894	666
392.09	68.435	666
392.05	68.718	666
391.9	69.28	666
392.07	68.612	666
392.04	68.669	666
392.23	68.429	666
392.51	68.528	666
142.66	76.08	667
352.93	75.666	668
112.84	77.915	669
66.833	84.197	670
66.983	83.791	670
66.755	84.708	670
165.9	87.445	671
265.04	90.55	672
207.12	94.318	673
100.09	103.67	674
229.88	105.27	675
379.89	112.6	676
378.71	112	676
309.64	119.76	677
316.6	123.31	678
421.33	124.73	679
164.61	131.12	680
153.79	141.14	681
153.8	141.42	681
156.72	143.84	681
160.86	148.45	682
468.26	163.22	683
333.61	168.55	684
296.41	171.45	685
212.66	174.93	686
174.86	192.88	687
345.23	197.61	688
344.65	197.61	688
157.59	198.32	689
157.84	198.9	689
157.51	196.88	689
408.04	204.58	690
240.52	208.21	691
328.52	224.41	692
326.8	229.6	692
131.47	237.6	693
314.62	239.66	694
229.61	242.84	695
209.1	250.72	696
42.819	275.29	697
40.718	275.6	697
246.28	302.6	698
246.06	302.64	698
245.28	303.17	698
316.07	306.66	699
316.34	306.4	699
316.25	306.48	699
316.44	306.59	699
316.17	306.49	699
316.25	306.55	699
188.51	322.43	700
221.91	328.22	701
291.97	350.51	702
285.71	356.79	703
285.42	356.65	703
285.39	356.56	703
285.31	356.56	703
285.54	356.81	703
285.33	356.69	703
285.55	356.69	703
285.38	356.78	703
99.033	397.45	704
26.213	415.99	705
137.57	426.5	706
283.87	29.961	707
269.05	31.668	708
346.05	30.526	709
348.9	30.464	709
348.23	31.835	709
241.76	32.5	710
240.77	32.072	710
196.91	36.764	711
78.88	38.08	712
297.26	39.88	713
184.64	43.998	714
330.65	57.174	715
327.2	58.854	715
217.79	60.707	716
326.03	72.069	717
326.2	71.174	717
324.54	71.932	717
178.89	74.277	718
178.53	75.26	718
181.95	76.639	718
179.21	75.165	718
295.03	79.177	719
90	92.55	720
93.887	91.634	720
63.091	99.211	721
132.61	105.42	722
132.82	105.13	722
132.62	105.23	722
133.71	104.9	722
134.27	105.07	722
134.28	104.73	722
134.3	104.82	722
134.08	104.73	722
348.71	105.32	723
424.16	105.66	724
85.377	109.85	725
85.559	108.3	725
212.15	113.51	726
370.86	115.76	727
414.87	117.67	728
410.71	113.78	728
410.94	114.03	728
258.76	121.64	729
391.87	122.09	730
393	121.67	730
166.94	125.52	731
274.51	130.12	732
334.58	137.64	733
269.6	147.58	734
123.27	148.19	735
304.92	168.13	736
304.54	168.89	736
304.46	170.26	736
429.65	178.65	737
430.38	179.44	737
364.01	179.45	738
315.2	180.23	739
314.25	180.56	739
314.98	179.97	739
263.16	184.11	740
20.527	195.2	741
253.13	204.97	742
308.53	210.49	743
308.25	210.49	743
308.38	210.54	743
308.87	210.37	743
308.89	210.58	743
309.18	211.07	743
396.86	216.78	744
429.4	218.05	745
306.79	227.6	746
111.72	242.52	747
164.65	254.63	748
407.49	255.51	749
128.13	266.08	750
94.193	270.42	751
88.395	271.7	752
359.49	272.7	753
359.37	272.57	753
359.4	272.66	753
292.49	277.36	754
172.74	283.93	755
206.57	285.22	756
377.45	294.58	757
177.75	314.82	758
398.62	317.54	759
398.11	317.18	759
144.13	318.05	760
137.56	322.84	761
136.58	323.15	761
138.56	319.65	761
137.72	322.99	761
137.44	322.29	761
137.51	321.94	761
230.21	326.71	762
230.02	326.22	762
48.156	340.12	763
120.09	352.79	764
308.05	356.59	765
100.49	359.54	766
101.49	360.07	766
43.397	369.86	767
91.419	370.06	768
11.817	386.24	769
12.561	385.46	769
44.581	388.33	770
139.83	394.34	771
291.23	404.43	772
291.45	403.8	772
289.77	423.38	773
159.87	428.17	774
87.086	430.67	775
207.52	431.58	776
208.14	430.63	776
207.15	431.51	776
327.04	434.66	777
99.453	454.5	778
98.128	453.77	778
171.33	461.21	779
71.558	473.8	780
375.01	478.36	781
58.459	490.27	782
349.7	498.33	783
240.71	9.6785	784
237.69	9.0116	784
388.43	11.726	785
32.17	15.366	786
94.106	34	787
391.2	39.308	788
86.937	49.658	789
85.867	50.306	789
246.23	51.978	790
158.95	53.077	791
284.68	61.608	792
42.823	63.937	793
63.642	62.975	794
142.33	77.338	795
143.88	75.529	795
393.97	86.374	796
185.15	97.59	797
187.75	96.444	797
390.26	99.029	798
232.85	106.76	799
430.41	111.2	800
146.16	112.01	801
192.22	118.27	802
293.18	122.74	803
291.13	124.29	803
293.16	124.24	803
291.35	123.64	803
108.6	124.82	804
60.04	132.85	805
363.7	155.62	806
247.51	163	807
247.02	162.94	807
333.74	168.55	808
333.16	168.73	808
333.33	168.89	808
333.42	168.28	808
333.23	168.14	808
332.61	167.85	808
332.62	167.87	808
333.91	168.29	808
334.05	168.52	808
28.818	169.23	809
28.692	169.35	809
385.13	173.09	810
323.67	191.55	811
325.34	191.52	811
325.53	191.39	811
303.5	200.73	812
186.69	203	813
21.81	221.03	814
22.229	222.67	814
131.93	223.6	815
272.64	232.12	816
377.02	238.74	817
46.829	241.54	818
151.37	268.52	819
177.5	271.59	820
156.48	280.89	821
281.47	282.47	822
371.33	283.37	823
106.14	290.2	824
140.17	292.49	825
141.38	293.6	825
140.91	295.46	825
141.5	293.99	825
251.29	298.77	826
121.32	320.29	827
129.82	341.97	828
69.132	352.99	829
97.597	420.25	830
115.34	427.3	831
225.43	474.65	832
286.51	479.57	833
34.618	496.88	834
348.16	15.244	835
348.19	15.118	835
327.33	17.098	836
255.33	25.754	837
318.1	27.537	838
315.77	29.404	838
317	27.613	838
322	29.174	838
77.587	37.777	839
77.376	37.818	839
78.347	37.757	839
77.877	37.586	839
162.37	37.658	840
179.7	42.107	841
180.41	40.316	841
63.17	43.934	842
271.54	53.641	843
313.23	55.633	844
311.1	55.272	844
230.83	59.741	845
188.31	61.177	846
187.24	58.773	846
367.81	67.218	847
367.5	67.324	847
368.13	67.455	847
122.86	69.737	848
194.73	72.753	849
225.93	76.541	850
120.47	81.171	851
120.05	81.711	851
166.56	86.56	852
44.141	89.217	853
197.52	91.266	854
300.62	93.797	855
373.64	99.001	856
303.18	99.3	857
259.04	103.79	858
259.18	104.33	858
259.34	105.05	858
14.136	105.7	859
378.97	112.32	860
310.98	120.01	861
120.74	120.76	862
165.53	125.82	863
166.49	126.16	863
440.6	128.08	864
440.39	128.16	864
440.65	128.65	864
308.98	137.32	865
28.013	141.76	866
138.23	144.68	867
371.29	145.14	868
357.47	151.3	869
256.43	154.1	870
325.24	154.82	871
324.04	153.6	871
324.11	153.64	871
323.99	154.9	871
431.33	165.27	872
431.48	164.81	872
431.37	164.55	872
431.29	164.57	872
431.59	164.38	872
431.51	164.67	872
431.57	164.51	872
431.55	164.5	872
431.6	164.92	872
404.62	166	873
464.97	178.59	874
390.45	187.5	875
390.3	187.38	875
390.22	187.34	875
390.59	187.3	875
390.45	187.82	875
288.53	189.28	876
315.6	211.51	877
143.64	221.47	878
132.42	238.59	879
405.09	258.85	880
127.38	266.22	881
363.35	278.67	882
209.47	284.15	883
198.52	300.36	884
64.356	307.13	885
302.72	314.56	886
302.27	318.52	886
288.7	317.32	887
144.91	318.62	888
144.86	318.79	888
144.64	318.93	888
144.96	319.01	888
8.2313	323.63	889
211.7	332.68	890
212.39	332.49	890
22.3	335.5	891
179.57	342.65	892
178.62	343.29	892
181.13	342.36	892
180.39	344.12	892
180.58	343.74	892
369.34	377.18	893
217.01	403.19	894
291.84	404.12	895
291.17	403.03	895
291.27	402.64	895
164.51	416.46	896
160.13	428.07	897
160.14	428.45	897
86.886	430.89	898
375.65	478.81	899
375.31	479.48	899
375.24	479.36	899
375.55	478.83	899
76.447	484.24	900
18.448	488.34	901
158.72	500.78	902
158.15	499.36	902
136.09	20.135	903
136.21	21.014	903
393.15	38.993	904
227.75	41.438	905
9.9557	61.782	906
107.48	62.17	907
106.95	62.422	907
63.717	62.822	908
63.819	63.022	908
59.408	65.141	908
63.986	62.823	908
63.76	62.874	908
63.62	62.81	908
63.6	62.56	908
64.048	62.773	908
64.163	62.766	908
252.54	71.807	909
214.27	82.875	910
66.487	84.538	911
321.37	87.621	912
319.41	87.513	912
149.39	97.127	913
148.75	96.685	913
148.83	96.512	913
51.05	110.14	914
51.583	110.38	914
53.23	111.27	914
193.42	118.54	915
194.78	117.99	915
194.38	118.03	915
194.37	117.59	915
194.68	117.29	915
193.55	117.13	915
194.29	117.1	915
343.03	123.73	916
423.76	125.5	917
211.39	143.51	918
211.22	143.49	918
211.24	143.76	918
210.97	142.31	918
211.27	142.33	918
211.16	142.3	918
211.04	142.76	918
211.28	142.54	918
210.7	142.4	918
211.52	142.84	918
210.57	142.6	918
138.65	150.89	919
386.05	155.4	920
94.059	157.48	921
94.705	158.03	921
488.26	159.25	922
488.22	160.59	922
415.72	162.51	923
91.644	164.02	924
120.13	164.1	925
496.78	164.29	926
496.24	165.35	926
496.36	164.69	926
100.95	166.35	927
76.433	166.89	928
76.417	168.17	928
77.376	168.88	928
76.407	169.96	928
133.5	168.92	929
133.01	168.16	929
270.15	183.29	930
185.36	184.44	931
17.606	186.05	932
214.61	195.33	933
185.71	202.98	934
185.93	202.3	934
185.33	202.4	934
256.68	228.74	935
173.53	277.62	936
213.63	309.62	937
22.015	315.66	938
229.64	326.09	939
229.23	326.37	939
228.73	325.02	939
47.693	341.47	940
225.69	360.43	941
43.967	370.85	942
76.966	377.91	943
11.979	386.41	944
188.35	387.86	945
127.71	397.65	946
63.931	415.53	947
64.258	415.59	947
239.81	469.48	948
241.63	469.98	948
396.11	11.545	949
327.66	18.093	950
327.93	18.054	950
327.81	17.391	950
271.5	20.32	951
270.88	20.724	951
272.42	20.365	951
370.29	28.255	952
58.744	31.147	953
162.99	37.807	954
160.54	54.279	955
194.36	73.491	956
195.14	72.973	956
141.77	76.696	957
146.75	89.569	958
265.5	90.177	959
202.36	90.998	960
301.06	93.948	961
64.785	101.13	962
9.7486	110.04	963
11.64	109.89	963
11.904	108.64	963
321.72	130.5	964
164.42	131.97	965
197	135.18	966
308.78	138.95	967
309.65	138.78	967
414.31	139.72	968
409.72	136.36	968
409.31	136.2	968
409.35	136.21	968
409.02	136.09	968
408.75	136.14	968
408.72	135.45	968
344.9	142.84	969
154.5	143.32	970
177.34	150.15	971
258.26	152.16	972
63.625	155.37	973
122.18	156.56	974
247.74	162.61	975
26.055	164.42	976
357.16	166.74	977
252.42	176.96	978
60.93	179.13	979
61.878	174.74	979
198.32	195.6	980
389.47	211.85	981
100.21	220.46	982
157.78	221.43	983
329.01	225.64	984
158.93	228.85	985
242.16	230.75	986
241.53	232.06	986
242.85	230.41	986
272.63	231.42	987
113.63	242.34	988
140.54	256.56	989
162.86	257.74	990
62.894	263.41	991
406.23	262.65	992
385.63	267.97	993
188.38	272.24	994
132.42	282.13	995
64.587	294.02	996
243.38	301.28	997
114.83	305.28	998
115.37	303.41	998
114.58	304.27	998
114.36	305.13	998
94.376	315.78	999
397.14	317.49	1000
160.63	319.66	1001
86.49	337.47	1002
126.07	339.78	1003
124.34	340.32	1003
124.65	340.12	1003
388.15	344.55	1004
387.37	344.72	1004
387.24	344.95	1004
136.11	346.2	1005
135.57	345.74	1005
223.46	345.21	1006
86.203	352.69	1007
203.94	398.59	1008
203.37	397.8	1008
163.33	410.37	1009
221.51	443.46	1010
306.15	478.38	1011
306.95	478.09	1011
306.1	478.65	1011
58.369	489.86	1012
58.582	489.6	1012
58.822	489.62	1012
34.063	500.22	1013
34.355	499.28	1013
306.68	503.69	1014
32.726	13.623	1015
348.14	15.15	1016
189	25.744	1017
339.32	28.521	1018
243.77	35.851	1019
240.39	31.727	1019
213.03	38.76	1020
214.45	38.204	1020
214.06	38.17	1020
58.39	45.03	1021
209.32	47.719	1022
304.14	53.979	1023
231.48	59.79	1024
230.28	58.941	1024
230.74	58.685	1024
193.32	60.943	1025
192.62	59.761	1025
195.63	62.203	1025
192.97	61.367	1025
96.092	71.259	1026
338.82	73.027	1027
346.03	74.262	1028
91.591	90.12	1029
89.42	87.903	1029
68.53	106.16	1030
175.74	110.44	1031
25.335	124.79	1032
26.008	124.42	1032
26.197	124.08	1032
268.9	130.07	1033
14.812	140	1034
124.48	148.76	1035
139.95	150.08	1036
403.71	164.15	1037
405.22	166.79	1037
314.8	166.58	1038
314.88	166.78	1038
14.034	176.89	1039
280.75	188.94	1040
281.55	190.21	1040
281.05	189.13	1040
328.59	189.92	1041
275.66	191.88	1042
124.61	197.87	1043
157.94	197.46	1044
221.76	209.01	1045
19.531	219.73	1046
218.79	233.7	1047
303.77	239.14	1048
291.56	265.65	1049
291.51	265.75	1049
291.22	265.23	1049
291	265.51	1049
291.08	265.53	1049
291.23	265.64	1049
93.114	271.38	1050
358.4	275.66	1051
266.2	279.13	1052
282.67	282.27	1053
157.29	282.15	1054
182.7	310.21	1055
49.087	340.05	1056
48.351	341.01	1056
153.99	341.22	1057
101.3	360.43	1058
119.75	367.29	1059
119.26	367.07	1059
119.83	366.49	1059
45.382	372.5	1060
92.722	371.76	1061
95.944	372.91	1061
11.562	386.21	1062
12.389	386.07	1062
11.839	386.23	1062
12.017	386.24	1062
12.298	385.81	1062
12.646	385.84	1062
11.898	386.38	1062
12.37	385.72	1062
12.693	386.07	1062
235.57	387.02	1063
159.79	399.24	1064
159.55	398.72	1064
160.32	399.3	1064
159.98	398.83	1064
97.255	420.16	1065
170.75	461.51	1066
390.15	11.166	1067
253.29	23.057	1068
108.48	23.82	1069
368.61	26.979	1070
45.467	35.275	1071
45.966	35.664	1071
163.89	37.134	1072
167.13	37.776	1072
151.84	43.37	1073
385.91	53.387	1074
387.18	53.692	1074
381.82	53.541	1074
245.76	53.603	1075
248.36	53.878	1075
167.18	54.749	1076
159.17	55.607	1077
214.91	61.408	1078
215.42	64.355	1078
11.662	63.213	1079
174.52	69.303	1080
179.16	74.953	1081
113.47	78.31	1082
67.417	84.554	1083
67.053	84.402	1083
66.654	84.534	1083
66.395	84.558	1083
342.21	86.837	1084
341.4	86.919	1084
145.49	90.129	1085
142.68	90.646	1085
226.52	104.27	1086
259.42	104.91	1087
259.62	104.74	1087
257.99	105.38	1087
280.22	112.88	1088
34.701	116.12	1089
213.57	116.72	1090
211.38	113.02	1090
415.32	117.19	1091
91.276	120.01	1092
310.89	120.73	1093
310.5	120.96	1093
395.53	122.09	1094
395.36	122.88	1094
395.09	122.86	1094
394.7	122.56	1094
394.73	122.09	1094
394.32	122.12	1094
321.1	130.53	1095
341.38	141.56	1096
137.67	144.37	1097
307.62	144.62	1098
309.33	145.19	1098
240.08	150.48	1099
171.16	153.4	1100
171.05	153.82	1100
309.24	153.97	1101
416.3	159.05	1102
211.65	163.72	1103
101.5	166	1104
102.32	166.14	1104
101.7	166.35	1104
102.96	166.71	1104
106.52	163.72	1104
150.19	171.25	1105
486.89	180.32	1106
183.99	181.6	1107
62.143	183.89	1108
94.475	190.68	1109
214.88	191.86	1110
138.43	193.21	1111
254.32	204.19	1112
254.3	204.34	1112
36.657	211.33	1113
36.707	211.19	1113
83.362	222.81	1114
143.79	222.44	1115
145.15	221.85	1115
158.29	225.79	1116
378.78	238.47	1117
111.74	242.14	1118
384.8	251.21	1119
163.96	252.98	1120
320.53	259.83	1121
42.473	277.38	1122
41.575	275.76	1122
357.77	293.09	1123
121.49	321.08	1124
120.47	320.06	1124
41.598	358.09	1125
224.92	358.84	1126
159.5	365.12	1127
360.14	389.95	1128
364.04	391.79	1128
146.39	392.23	1129
132.21	412.12	1130
159.38	428.18	1131
73.414	475.33	1132
315.81	476.82	1133
208.28	8.7782	1134
348.26	15.141	1135
348.26	15.086	1135
348.32	15.174	1135
348.7	15.178	1135
348.38	14.864	1135
348.39	14.853	1135
348.42	14.967	1135
348.42	15.263	1135
386.69	27.204	1136
187.28	29.137	1137
202.06	29.914	1138
201.99	28.368	1138
201.82	28.401	1138
202.01	28.286	1138
202.63	27.865	1138
202.79	27.209	1138
81.403	37.065	1139
84.023	36.666	1139
86.411	35.263	1139
393.31	38.887	1140
334.98	41.693	1141
210.71	47.337	1142
208.67	47.754	1142
265.09	52.384	1143
331.87	57.177	1144
194.96	73.188	1145
195.9	72.866	1145
195.85	73.982	1145
18.51	75.209	1146
144.36	76.162	1147
212.45	81.565	1148
231.76	93.193	1149
235.46	94.291	1149
59.549	97.291	1150
301.69	98.002	1151
98.076	103.95	1152
426.99	109.04	1153
369.72	116.25	1154
374.23	115.89	1154
119.64	119.18	1155
120.66	122.35	1155
122.05	123.45	1155
108.95	120.03	1156
287.69	124.27	1157
72.191	127.86	1158
346.93	127.96	1159
347.26	124.35	1159
272.36	129.42	1160
163.34	130.58	1161
138.47	150.47	1162
11.999	152.95	1163
360.83	152.8	1164
338.87	156.46	1165
93.718	157.44	1166
246.9	162.54	1167
211.98	175.51	1168
319.05	176.02	1169
14.341	176.45	1170
14.165	177.97	1170
14.227	177.5	1170
13.982	177.7	1170
14.048	178.07	1170
14.035	177.77	1170
14.56	177.29	1170
239.21	182.14	1171
311.51	182.24	1172
18.592	187.36	1173
327.93	188.84	1174
276.46	193.55	1175
155.91	195.09	1176
308.53	210.58	1177
308.66	210.69	1177
27.437	225.58	1178
327.66	231.34	1179
352	243.46	1180
140.53	256.02	1181
127.24	266.66	1182
82.375	275.09	1183
330.29	282.83	1184
318.42	300.57	1185
93	303.26	1186
195.62	302.55	1187
249.72	304.56	1188
217.97	307.68	1189
301.68	312.24	1190
139.9	317.72	1191
62.899	323.42	1192
61.12	323.7	1192
22.178	328.94	1193
212	333.03	1194
78.074	338.49	1195
77.518	338.5	1195
77.491	338.5	1195
182.15	350.09	1196
182.27	352.59	1196
186.47	356.44	1196
68.792	351.92	1197
91.39	355.75	1198
90.652	356.08	1198
91.245	355.67	1198
34.914	359.46	1199
234.52	386.89	1200
38.47	390.93	1201
97.7	420.62	1202
285.45	434.72	1203
119.37	485.77	1204
123.23	487.98	1204
122.04	488.33	1204
122.6	488.3	1204
122.63	488.24	1204
[truncated: 19,040 more rows]
