# Supplementary material for: The transpeptidase PBP2 governs initial localization and activity of the major cell-wall synthesis machinery in E. coli
Source: eLife. 2020 Feb 20;9:e50629. doi: 10.7554/eLife.50629 (PMC7089770; doi:10.7554/eLife.50629)
Supplement: Source data 1. [file elife-50629-data1.zip › data/slow/GFP/Lifetime/2018-03-13-A22-liftime12.csv]

173.05	8.2122	2
141.88	22.849	3
80.998	25.081	4
186.88	29.702	5
324.56	34.112	6
301.11	41.242	7
408.7	40.77	8
409.42	40.74	8
171.52	41.697	9
171.07	41.447	9
167.38	41.69	9
192.79	45.784	10
271.08	47.143	11
271.04	44.259	11
270.44	45.137	11
271.22	49.495	11
219.08	51.506	12
128.82	55.104	13
443.71	63.676	14
443.2	62.997	14
440.93	63.036	14
441.55	62.284	14
442.14	61.008	14
310.04	77.278	15
309.55	77.209	15
309.99	76.573	15
165.05	93.705	16
165.53	92.265	16
125.54	101.95	17
125.04	102.98	17
161.14	103.24	18
159.73	104.01	18
161.97	102.92	18
161.22	103.11	18
162.96	104.03	18
163.4	103.96	18
161.78	103.36	18
443.71	106.72	19
442.38	106.95	19
443.42	107.86	19
431.41	109.11	20
431.6	108.97	20
253.69	109.9	21
227.72	112.77	22
126.62	119.89	23
128.76	121.86	23
159	126.64	24
111.59	129.82	25
283.38	133.03	26
365.34	141.35	27
366.27	142.58	27
191.22	143.77	28
277.11	150.13	29
157.86	152.31	30
156.03	151.82	30
284	157.57	31
93.095	157.93	32
92.793	159.56	32
350.99	161.09	33
216.07	162.07	34
390.82	162.52	35
256.36	164.56	36
292.9	169.28	37
243.98	171.45	38
133.07	174.25	39
135.11	175.47	39
143.95	176.1	40
264.33	176.67	41
261.59	178.16	41
261.5	178.58	41
316.77	176.41	42
78.38	179.19	43
81.392	179.14	43
102.58	178.54	44
243.25	178.44	45
435.58	185.3	46
178.68	190.81	47
178.61	190.17	47
179.41	190.86	47
285.49	193.34	48
285.8	192.87	48
287.1	193.25	48
284.86	193.46	48
259.61	201.16	49
225.31	217.22	50
225.64	217.77	50
125.38	219.15	51
332.79	218.51	52
208.49	221.62	53
164.05	225.92	54
133.84	234.06	55
131.46	232.22	55
197.49	233.69	56
334.54	234.48	57
76.302	235.35	58
242.65	235.9	59
240.72	234.9	59
240.53	234.39	59
161.59	242.27	60
256.07	243.84	61
134.43	249.93	62
210.31	251.4	63
214.07	248.07	63
213	250	63
213.55	249.28	63
373.62	251.99	64
105.99	259.75	65
363.82	265.13	66
429.1	264.97	67
430.7	267.32	67
57.659	268.86	68
79.041	268.29	69
333.86	273.87	70
239.52	282.88	71
238.3	283.95	71
88.058	284.35	72
189.63	284.74	73
283.33	285.44	74
69.234	286.08	75
314.45	285.87	76
390.33	287.65	77
391.98	286.06	77
391.52	285.24	77
52.659	290.28	78
437.61	296.69	79
128.59	298.66	80
37.316	300.72	81
34.296	300.98	81
86.814	313.28	82
115.76	313.66	83
380.48	315.6	84
316.3	320.82	85
314.13	322.17	85
313.93	321.97	85
42.822	321.21	86
68.95	324.03	87
264.67	326.69	88
430.32	326.79	89
83.261	327.65	90
398.45	328.15	91
398.88	326.71	91
381.37	339.61	92
239.42	341.16	93
424.95	344.86	94
428.68	346.5	94
425.94	349.86	94
423.55	345.69	94
61.097	353.39	95
62.11	348.06	95
63.624	349.55	95
270.62	357.34	96
169.97	358.07	97
204.25	360.29	98
126.39	363.4	99
283.6	364.73	100
402.01	368.54	101
336.68	372.07	102
232.27	375.55	103
338.98	378.23	104
340.06	377.28	104
338.43	373.49	104
371.91	379.54	105
191.44	398.03	106
113.96	401.12	107
112.11	399.99	107
94.233	406.37	108
126.98	405.57	109
334.79	408.31	110
168.51	408.72	111
149.49	411.85	112
77.988	413.19	113
250.39	420.64	114
329.02	425.85	115
233.39	428.12	116
235.06	425.81	116
265.98	432.83	117
263.12	437.27	117
130.88	438.84	118
172.24	439.62	119
172.44	437.59	119
153.79	442.3	120
153.78	442.17	120
185.26	443.84	121
184.33	449.47	121
239.62	449.82	122
112.38	450.83	123
369.11	454.69	124
336.15	477.19	125
332.11	474.61	125
34.502	489.71	126
329.96	491.79	127
329.4	491.85	127
330.06	492.28	127
330.08	492.33	127
330.22	492.27	127
162.81	495.21	128
58.435	501.65	129
54.676	503.25	129
86.381	10.076	130
188.42	12.555	131
391.45	11.72	132
235.55	16.315	133
235.99	14.732	133
239.24	12.412	133
122.4	21.182	134
431.72	45.814	135
432.86	45.734	135
359.23	56.932	136
357.78	58.799	136
154.27	58.454	137
322.52	58.135	138
296.35	63.053	139
297.89	64.272	139
150.21	65.779	140
74.456	68.094	141
443.36	70.466	142
443.88	71.5	142
137.2	73.558	143
138.38	73.568	143
137.39	73.543	143
113.51	74.967	144
221.87	77.565	145
371.24	77.167	146
125.14	79.607	147
123.69	82.05	147
386.93	81.665	148
299.56	85.288	149
378.89	90.537	150
226.95	95.658	151
288.25	99.7	152
220.69	109.7	153
97.539	112.18	154
328.92	127.73	155
214.47	136.07	156
263.79	140.69	157
409.86	140.72	158
189.04	160.25	159
188.31	159.5	159
188.4	158.83	159
276.95	168.75	160
261.16	169.56	161
261.06	169.93	161
259.27	169.15	161
259.9	168.83	161
264.12	171.71	161
336.29	169.93	162
185.34	175.13	163
187.53	173.93	163
266	185.04	164
358.19	185.49	165
359.04	182.81	165
195.47	186.38	166
197.45	185.89	166
307.44	187.6	167
128.62	192.08	168
84.327	195.31	169
330.12	201.15	170
144.75	201.53	171
318.14	202.66	172
316.66	202.18	172
318.01	202.98	172
197.15	203.52	173
119.34	205.26	174
117.66	208.74	174
406.66	217.42	175
104.63	228.25	176
311.54	238.91	177
90.91	243.67	178
256.27	243.8	179
389.89	247.82	180
254.08	249.25	181
396.32	254.22	182
239.08	257.98	183
240.5	260.89	183
125.49	264.27	184
147.66	282.78	185
33.055	289.17	186
167.39	288.88	187
433.36	289.37	188
433.95	288.43	188
356.03	296.4	189
191.4	304.59	190
404.14	305.23	191
404.22	305.47	191
404.07	306.04	191
179.35	306.01	192
179.44	306.29	192
180.18	306.4	192
204.28	310.33	193
150.68	316.27	194
61.633	318.6	195
62.436	319.69	195
289.8	318.53	196
185.02	321.07	197
300.41	326.01	198
115.25	328.92	199
115.28	331.49	199
284.8	330.7	200
287.24	330.69	200
377.82	330.1	201
47.399	335.84	202
329.31	342.96	203
310.84	344.86	204
78.728	349.41	205
158.51	348.38	206
361.07	349.64	207
153.64	360.86	208
356.43	367.7	209
357.32	366.35	209
137.28	373.86	210
133.68	373.97	210
135.45	374.12	210
59.779	378.36	211
59.158	380.51	211
56.295	382.4	211
150.95	379.63	212
251.94	379.36	213
142.11	390.56	214
143.59	389.65	214
90.488	392.75	215
387.59	402.59	216
252.55	404.76	217
340.33	405.98	218
339.59	406.89	218
337.48	410.52	218
281.71	419.2	219
281.51	419.8	219
172.11	431.71	220
177.05	430.48	220
287.24	437.64	221
247.32	438.1	222
330.75	442.2	223
98.072	451.99	224
95.986	452.88	224
96.771	453.34	224
309.17	453.77	225
351.66	462.59	226
196.73	463.94	227
201.92	461.14	227
347.65	465.41	228
302.14	470.34	229
399	475.7	230
173.12	487.86	231
112.64	493.81	232
114.4	493.9	232
115.11	494.07	232
119.32	495.91	232
118.34	496.59	232
135.47	498.36	233
133.14	499.77	233
264.96	498.05	234
369.62	8.5957	235
269.24	12.431	236
424.01	20.701	237
76.596	25.352	238
75.396	27.738	238
217.08	31.717	239
220.73	32.059	239
324.85	35.565	240
125.54	40.55	241
407.32	49.362	242
130.5	56.718	243
133.58	57.614	243
130.52	55.686	243
127.43	53.705	243
122.56	55.238	243
152.98	57.925	244
156.38	57.893	244
337.66	58.679	245
338.75	60.836	245
246.75	61.892	246
154.21	64.211	247
211.77	65.126	248
212.21	68.303	248
309.92	65.193	249
292.99	86.071	250
298.69	85.811	250
207.65	87.664	251
445.55	89.929	252
330.19	94.017	253
138.5	96.748	254
264.24	96.223	255
391.58	98.601	256
110.47	105.37	257
160.01	122.76	258
297.59	130.52	259
110.3	131.61	260
177.85	142.38	261
342.36	143.92	262
110.52	149.48	263
276.91	150.17	264
276.91	149.69	264
277.15	149.81	264
277.53	150.6	264
374.77	152.58	265
348.55	161.16	266
310.76	162.87	267
293.65	170.65	268
294.18	170.41	268
426.78	173.25	269
430.9	169.7	269
241.27	173.96	270
406.04	173.61	271
318.17	176.15	272
321.75	180.34	273
328.13	182.18	274
435.25	186.05	275
238.66	190.51	276
347.69	194.02	277
72.172	199.47	278
229.5	211.71	279
192.83	218.63	280
333.99	218.52	281
334.52	218.44	281
116.48	219.88	282
209.2	228.03	283
209.92	222.29	283
400.61	230.68	284
401.42	227.98	284
228.06	242.22	285
229.11	242.76	285
166.02	243.04	286
135.21	245.57	287
257.78	246.01	288
64.535	250.03	289
79.96	250.72	290
82.342	248.01	290
375.89	252.14	291
223.17	261.43	292
105.95	262.51	293
107.52	261.4	293
394.88	271.34	294
347.91	273.52	295
284.87	284.59	296
285.24	283.71	296
203.49	291.22	297
436.38	296.46	298
333.46	307.4	299
61.947	310.78	300
65.586	313.83	300
263.67	325.22	301
265.98	326.4	301
196.65	333.18	302
83.357	334.11	303
85.604	328.7	303
219.2	340.76	304
111.16	347.49	305
417.24	362.02	306
425.76	362.46	307
398.51	367.31	308
112.73	371.53	309
308.64	372.47	310
311.95	370.24	310
215.8	382.14	311
214.25	381.45	311
213.76	381.85	311
217.08	382.01	311
188.31	382.72	312
190.47	381.59	312
376.12	393.09	313
330.79	394.66	314
330.51	394.84	314
219.26	408.22	315
220.11	408.68	315
314.6	408.78	316
113.11	415.94	317
250.7	415.53	318
250.79	416.64	318
218.26	422.88	319
82.029	426.49	320
107.51	430.23	321
105.69	429.46	321
266.03	432.33	322
83.337	432.45	323
298.58	435.17	324
349.65	437.52	325
349.68	438.11	325
263.01	437.43	326
239.11	449.16	327
238.94	446.99	327
254.19	457.47	328
111.65	458.99	329
376.2	472.12	330
143.1	474.72	331
141.86	475.21	331
195.52	477.52	332
262.54	479.45	333
160.62	495	334
140.66	20.866	335
255.86	27.123	336
255.9	27.492	336
385.47	27.952	337
380.78	25.722	337
381.56	25.749	337
380.84	26.162	337
381.79	26.582	337
423.91	27.59	338
410.56	36.421	339
410.72	36.788	339
104.95	47.607	340
354.07	48.246	341
217.23	49.63	342
121.93	54.277	343
171.69	61.936	344
96.546	84.876	345
94.096	88.868	346
311.88	89.436	347
311.59	89.322	347
421.78	89.835	348
422.39	89.917	348
422.25	89.131	348
423.97	88.805	348
124.65	102.38	349
124.52	102.5	349
125.58	101.83	349
126.46	101.69	349
125.07	102.35	349
124	104.38	349
124.01	104.99	349
126.43	106.4	349
130.13	108.19	349
130.05	108.12	349
432.21	109.65	350
431.77	108.72	350
433.31	109.49	350
431.99	110.47	350
97.746	117.38	351
396.5	119.63	352
269.08	123.49	353
268.82	123.75	353
359.42	127.63	354
226.33	129.8	355
225.86	128.96	355
227.39	128.15	355
329.72	129.48	356
329.35	129.31	356
330.95	128.58	356
330.95	128.61	356
331.19	128.87	356
331.29	128.22	356
157.78	130.95	357
262.66	141.96	358
247.32	148.85	359
155.94	150.93	360
144.26	151.68	361
145.17	151.82	361
145.99	151.06	361
290.59	160.14	362
241.63	168.17	363
200.35	172.75	364
200.42	172.23	364
244.25	173.4	365
108.01	177.63	366
380.94	177.4	367
324.35	180.83	368
301.9	188.06	369
305.16	187.47	369
144.64	202.13	370
378.98	205.5	371
380.13	206.84	371
102.64	211.9	372
194.67	215.84	373
194.29	217.13	373
285.77	218.64	374
405.38	218.78	375
227.67	219.9	376
224.66	218.65	376
65.13	221.96	377
65.957	223.27	377
196.08	223.13	378
254.45	229.27	379
253.98	229.35	379
101.72	229.5	380
83.853	233.53	381
75.329	236.24	382
313.21	239.01	383
355.68	240.02	384
378.4	239.2	385
392.56	250.89	386
394.77	251.82	386
394.29	254.05	386
62.708	255.76	387
222.74	257.7	388
362.61	262.43	389
155.27	263.79	390
225.99	263.71	391
80.592	268.15	392
174.91	270.29	393
304.93	277.78	394
304.37	277.44	394
99.281	281.65	395
145.87	282.48	396
239.88	282.9	397
365.09	283.25	398
373.01	283.79	399
51.955	288.35	400
52.876	288.84	400
53.712	291.65	400
53.509	286.21	400
54.636	286.35	400
312.26	288.81	401
336.98	290.16	402
298.7	294.31	403
74.414	297.83	404
357.63	298.31	405
397.51	327.33	406
398.06	327.05	406
397.59	326.07	406
398.03	326.29	406
49.093	340.46	407
382.49	341.11	408
382.01	339.81	408
315.37	344.04	409
315.11	344.29	409
107.58	354.29	410
152.69	363.43	411
398.37	366.17	412
397.83	366.35	412
403.78	367.59	413
265.97	376.56	414
269.06	379.51	414
418.58	379.15	415
70.837	386.1	416
70.89	386.24	416
243.62	385.93	417
244.17	386.63	417
244.51	391.75	417
244.25	385.9	417
117.32	402.12	418
115.39	399.45	418
77.503	405.08	419
77.851	406.38	419
415.29	407.24	420
80.137	414	421
363.77	418.79	422
329.63	426.53	423
267.97	434.65	424
360.12	434.72	425
171.27	438.04	426
205.84	440.05	427
244.01	442.76	428
243.43	441.51	428
409.99	450.27	429
409.77	450.53	429
410.58	450.73	429
410.99	449.77	429
410.34	450.9	429
410.55	450.84	429
311.89	453.44	430
396.79	453.21	431
396.54	453.41	431
139.94	454.21	432
347.3	461.3	433
347.35	461.49	433
383.12	463.71	434
300.66	471.65	435
163.27	475.62	436
250.08	477.25	437
344.57	489.9	438
208.51	503.35	439
355.68	504.17	440
90.927	9.1987	441
371.04	8.8843	442
371.3	8.5152	442
371.36	8.8064	442
363.02	10.212	443
121.6	15.014	444
190.22	15.146	445
191.82	15.086	445
229.7	15.26	446
127.49	26.936	447
126.91	21.308	447
125.33	18.045	447
122.76	18.744	447
342.06	34.846	448
167.99	41.396	449
249.54	43.035	450
303.91	44.176	451
359.82	60.8	452
80.62	61.424	453
297.56	64.697	454
294.9	62.486	454
298.16	62.595	454
277.37	66.887	455
276.44	66.575	455
265.53	70.621	456
406.81	72.637	457
406.39	72.894	457
310.71	76.027	458
310.5	76.816	458
329.56	76.455	459
330.46	78.193	459
153.95	82.214	460
169.89	82.664	461
170.54	82.154	461
292.15	84.788	462
168.76	88.105	463
168.55	93.85	463
169.14	88.898	463
97.021	88.682	464
208.62	90.842	465
209.18	87.776	465
227.6	96.104	466
409.24	102.9	467
410.57	107.77	467
442.99	105.48	468
108.73	106.74	469
259.47	111	470
335.22	111.12	471
335.57	109.55	471
22.264	115.28	472
440.92	130.92	473
214.76	134.6	474
103.95	146.39	475
232.5	146.66	476
423.21	151.61	477
86.742	159.73	478
81.525	159.66	478
312.15	163.35	479
315.05	161.55	479
154.93	164.31	480
279.09	167.38	481
316.82	176.69	482
316.8	175.95	482
316.89	175.2	482
317.16	174.96	482
317.41	176.1	482
185.83	176.91	483
399.36	178.05	484
394.18	183.85	485
394.76	184.14	485
404.16	196.19	486
213.5	200.25	487
177.77	205.65	488
282.53	213.14	489
282.91	213.52	489
282.31	213.75	489
247.93	214.08	490
370.29	217.04	491
272.51	222.42	492
269.57	221.47	492
79.533	233.49	493
336.21	233.91	494
411.1	244.83	495
136.51	246.81	496
405.93	248.05	497
190.15	257.28	498
223.86	260.44	499
222.66	263.42	499
323.09	267.52	500
87.327	283.23	501
190.89	285.46	502
170.46	288.67	503
109.63	299.89	504
313.28	303.81	505
282.59	304.53	506
336.72	307.76	507
337.04	307.62	507
65.704	320.81	508
65.244	326.28	508
67.468	326.25	508
184.58	322.54	509
430.11	327.65	510
378	327.72	511
331.04	335.81	512
350.88	336.93	513
349.97	335.13	513
239.27	342.53	514
140.53	355.82	515
140.28	356.29	515
135.85	359.52	515
171.28	359.15	516
204.62	360.78	517
286.5	365.38	518
285.06	364.17	518
354.48	384.55	519
110.57	385.22	520
95.52	406.33	521
127.57	406.48	522
175.2	432.91	523
171.69	437.42	523
171.8	438.45	523
192.08	431.35	524
192.13	431.19	524
192.36	431.31	524
191.95	430.7	524
192.01	429.96	524
192.6	429.67	524
192.46	429.08	524
192.52	428.95	524
330.25	436.89	525
153.39	442.57	526
185.47	448.06	527
110.51	457.95	528
111.84	459.11	528
112.3	457.94	528
112.82	457.36	528
206.21	478.61	529
172.6	485.97	530
53.531	500.99	531
83.163	9.6496	532
82.784	9.378	532
87.353	12.756	532
239.65	12.921	533
241.52	12.349	533
200.79	17.722	534
426.92	23.24	535
426.21	23.04	535
426.46	22.476	535
166.51	26.973	536
165.71	26.714	536
120.53	41.264	537
144.57	45.23	538
146.98	44.73	538
406.82	51.59	539
407.8	51.479	539
246.23	59.729	540
192.02	61.015	541
425.45	65.63	542
76.876	66.426	543
378.71	92.817	544
196.37	93.54	545
194.71	89.952	545
264.37	95.367	546
330.55	95.702	547
374.49	106.8	548
144.36	111.71	549
394.27	116.97	550
158.15	119.69	551
394.9	124.76	552
91.192	127.7	553
89.953	131.44	553
158.57	126.32	554
362.22	140.29	555
363.2	141.39	555
231.55	154.81	556
97.154	159.1	557
289.81	165.37	558
164.63	166.11	559
431.62	169.45	560
171.94	170.61	561
293.85	170.49	562
132.93	174.88	563
380.46	175.43	564
380.97	175.12	564
380.69	174.62	564
381.13	175.2	564
381.5	175.89	564
264.31	178.55	565
81.453	181.24	566
436.47	184.22	567
438.5	184.78	567
90.358	192.44	568
181.92	191.75	569
347.58	192.67	570
348.46	191.96	570
348.25	192.6	570
287.42	193.54	571
331.92	199.26	572
256.82	202.12	573
195.45	204.09	574
102.27	211.5	575
105.14	211.18	575
84.125	215.14	576
85.544	217.16	576
117.66	219.13	577
288.05	218.99	578
426.67	223.32	579
100.78	229.11	580
402.34	229.37	581
302.9	230.02	582
147.57	231.38	583
110.66	231.79	584
240.94	235.64	585
243.8	234	585
271.81	236.19	586
185.55	241.32	587
187.33	242.09	587
379.82	240.3	588
376.52	238.08	588
165.68	242.11	589
231.92	243.22	590
112.17	244.1	591
114.28	243.06	591
212.91	246.51	592
408.41	246.66	593
408.56	246.82	593
407.17	248.32	593
363.9	261.2	594
364.63	261.89	594
126.53	264.32	595
123.41	264.12	595
434.3	264.84	596
272.15	266.42	597
395.44	270.24	598
394.97	270.21	598
394.84	269.31	598
431.37	283.86	599
369.97	283.94	600
377.76	285.9	601
380.57	283.46	601
299.46	293.34	602
358.37	295.91	603
34.352	297.1	604
131.52	298.9	605
182	307.29	606
180.63	308	606
359.34	313.36	607
357.4	310.92	607
291.9	318.81	608
348.07	322.6	609
101.09	326.22	610
301.27	328.55	611
97.648	335.52	612
95.739	335.27	612
96.353	334.95	612
417.17	339.46	613
48.698	343.84	614
46.816	345.6	614
427.21	349.1	615
427.65	349.98	615
427.88	349.46	615
424.52	362.93	616
420.87	362.82	616
270.55	362.24	617
82.014	367.02	618
143.66	389.71	619
230.72	390.82	620
191.68	398.64	621
193.37	398.4	621
210.23	402.65	622
317.14	408.38	623
314.37	410.79	623
317.17	411.33	623
418.61	409.88	624
112.44	412.9	625
333.87	412.29	626
333.58	411.43	626
77.922	414.31	627
78.288	414.88	627
148.09	414.86	628
149.92	413.87	628
150.28	413.56	628
150.06	413.74	628
251.88	415.54	629
251.42	415.42	629
251.17	415.84	629
413.16	421	630
366.32	433.38	631
315.88	434.42	632
360.13	434.56	633
97.485	453.59	634
95.919	454.05	634
96.946	453.47	634
96.324	453.73	634
97.03	453.72	634
97.111	453.58	634
97.982	453.41	634
96.747	453.45	634
98.627	453.76	634
196.71	463.48	635
196.02	464.09	635
329.62	475.34	636
177.23	490.82	637
340.56	501.83	638
340.83	500.71	638
348.41	7.7021	639
85.947	22.566	640
142.21	22.644	641
292.24	22.868	642
255.74	27.189	643
342.39	34.361	644
314.14	35.524	645
315.34	35.389	645
367.84	38.012	646
409.36	39.232	647
408.7	38.629	647
409.22	38.573	647
409.86	39.541	647
409.87	38.352	647
390.97	40.392	648
87.22	41.782	649
250.98	43.243	650
433.75	44.706	651
221.56	52.034	652
357.12	55.112	653
150.3	60.641	654
151.21	65.794	654
150.86	61.247	654
150.73	61.617	654
151.72	63.8	654
153.77	58.179	654
157.08	58.826	654
104.61	63.33	655
311.69	64.373	656
178.21	74.637	657
107.4	75.478	658
110.51	74.565	658
202.5	77.133	659
445.93	90.461	660
445.69	90.194	660
448.04	89.023	660
446.89	89.344	660
447.94	88.604	660
447.61	89.615	660
447.69	89.718	660
448.11	90.015	660
138.91	98.515	661
138.4	97.723	661
288.98	98.844	662
179.53	103.18	663
427.99	114.19	664
129.33	124.11	665
237.82	133.29	666
265.26	137.33	667
406.68	140.82	668
126.36	145.78	669
341.4	146.37	670
341.06	140.79	670
340.85	141.5	670
337.73	146.36	670
88.889	160.11	671
356.34	160.2	672
192.33	161.01	673
188.99	160.83	673
347.14	161.22	674
125.72	162.1	675
129.47	163.83	675
280.11	168.75	676
283.06	167.69	676
293.22	169.95	677
293.97	170.21	677
187.56	174.29	678
242.6	173.98	679
400.07	177.84	680
322.3	179.4	681
324.31	179.74	681
207.08	185.93	682
308.38	191.05	683
155.72	195.82	684
160.75	198.14	684
213.58	200.42	685
118.06	207.42	686
225.81	218.88	687
226.41	219.02	687
228.71	220.56	687
408.74	220.79	688
407.2	216.73	688
211.18	222.05	689
164.82	224.36	690
254.73	230.37	691
254.06	229.57	691
253.42	229.44	691
254.53	229.56	691
94.494	245.03	692
60.735	247.52	693
63.779	251.15	693
61.101	249.88	693
61.833	249.57	693
61.694	248.97	693
81.682	248.48	694
269.08	254.18	695
336.62	257.09	696
240.05	267.38	697
241.95	264.92	697
242.9	265.19	697
312.41	272.55	698
313.5	273	698
334.41	273.65	699
333.91	273.84	699
333.42	275.24	699
334.18	274.19	699
53.908	277.15	700
53.564	276.85	700
103.16	278.34	701
238.95	285.56	702
189.86	288.38	703
191.57	289.38	703
339.06	294.01	704
423.92	298.88	705
379.08	301.89	706
382.76	301.61	706
380.26	301.29	706
116.11	312.79	707
152.36	315.23	708
152.05	312.45	708
62.918	319.84	709
62.292	319.29	709
411.71	319.67	710
169.53	323.7	711
287.4	330.5	712
430.55	329.29	713
49.084	337.79	714
48.703	335.26	714
219.8	340.16	715
383.6	340.99	716
382.64	339.19	716
97.631	341.62	717
83.24	350.37	718
83.656	350.98	718
84.481	350.76	718
84.074	349.64	718
109.92	351.67	719
169.63	355.68	720
171.04	357.14	720
154.33	360.83	721
153.29	362.38	721
153.14	362.49	721
152.43	362.63	721
127.48	362.67	722
315.24	364.92	723
312.74	368.43	723
75.847	366.04	724
75.546	366.06	724
76.915	364.92	724
78.312	368.84	724
80.413	369.18	724
353.51	369.08	725
112.47	370.64	726
339.06	374.91	727
378	376.73	728
421.65	377.72	729
263.95	387.57	730
263.73	387.43	730
331.09	393.84	731
432.24	397.97	732
428.29	395.89	732
113.08	399.32	733
115.34	400.6	733
79.335	403.17	734
219.99	407.9	735
92.718	413.12	736
222.35	412.91	737
86.802	433.58	738
127.54	437.81	739
329.88	446.2	740
140.69	454.26	741
254.22	457.76	742
348.05	460.51	743
231.87	463.31	744
380.64	469.09	745
301.97	470.75	746
301.11	472.79	746
299.87	472.16	746
302.66	471.11	746
144.47	473.53	747
29.871	480.61	748
287.97	485.19	749
158.42	492.49	750
92.792	7.4793	751
173.89	9.661	752
267.31	11.855	753
237.7	49.453	754
406.91	57.851	755
387.31	59.851	756
170.59	61.944	757
171.33	61.186	757
444.32	63.175	758
277.02	67.181	759
276.74	66.792	759
276.46	66.727	759
263.58	71.037	760
265.92	70.346	760
136.59	73.221	761
310.55	76.887	762
392.28	82.311	763
205.96	82.595	764
208.83	84.418	764
212.63	89.211	765
258.81	95.685	766
198.59	97.018	767
228.3	99.079	768
172.74	104.32	769
111.89	104.58	770
111.78	104.76	770
409.98	105.38	771
409.6	103.74	771
94.396	106.23	772
144.7	110.32	773
428.72	113.92	774
270.2	123.59	775
269.83	123.57	775
270.13	123.05	775
156.85	124.72	776
157.44	124.57	776
297.81	128.48	777
196.31	128.83	778
200.83	127.29	778
226.34	128.6	779
419.31	131.3	780
109.74	133.38	781
214.73	136.58	782
317.62	142.51	783
317.33	141.47	783
317.14	141.98	783
276.9	149.66	784
145.39	151.54	785
352.6	159.76	786
349.82	160.74	786
347.7	160.7	786
397.97	159.12	787
110.28	163.07	788
110.94	162.77	788
162.76	165.73	789
105.98	178.13	790
266.12	178.41	791
267.05	177.6	791
108.06	196.05	792
72.793	199.23	793
334.28	202.43	794
69.564	204.82	795
124.1	205.25	796
413.45	215.35	797
315.48	217.24	798
70.193	218.2	799
403.57	228.25	800
403.95	229.17	800
294.87	243.14	801
257.12	244.19	802
257.73	246.23	802
166.25	244.36	803
167.05	242.5	803
167.22	242.16	803
166.1	241.61	803
166.86	242.4	803
135.89	246.03	804
102.3	262.71	805
55.751	263.75	806
54.794	264.33	806
79.925	266.24	807
256.56	267.12	808
272.98	267.32	809
273.69	267.92	809
273.82	268.5	809
148.49	282.08	810
373.34	282.58	811
203.92	286.89	812
433.79	285.71	813
432.28	285.72	813
355.41	296.56	814
336.89	308.27	815
332.96	307.93	815
383.57	315.52	816
416.53	315.98	817
265.1	325.65	818
379.01	331.46	819
114.71	332.18	820
194.74	332.98	821
158.4	345.18	822
314.14	345.5	823
354.67	351.17	824
143.28	353.14	825
140.51	356.28	825
142.34	353	825
138.71	372.71	826
232.25	374	827
269.37	378.41	828
146.28	381.65	829
69.143	388.38	830
282.12	400.67	831
252.44	423.44	832
252.75	424.49	832
251.12	430.24	832
252.41	428.38	832
219.28	426.31	833
270.09	431.33	834
265.23	431.86	834
264.91	431.76	834
398.51	435.08	835
280.91	438.8	836
280.64	440.71	836
284.26	437.8	836
390.7	449.39	837
206.74	479.85	838
204.43	480.4	838
291.47	479.99	839
234.91	480.26	840
237.06	480.17	840
56.54	491.03	841
118.83	492.28	842
114	493.93	842
114.93	494.07	842
113.3	491.33	842
226.77	492.42	843
382.16	492.82	844
82.871	8.8596	845
88.532	9.6763	846
201.43	15.931	847
143.11	19.964	848
142.64	20.079	848
142.62	21.328	848
82.836	22.915	849
291.5	22.762	850
293.06	23.249	850
127.28	24.295	851
261.63	29.969	852
368.69	37.018	853
301.41	40.116	854
303.31	40.943	854
304.01	41.817	854
303.16	41.502	854
301.74	41.65	854
354.92	49.622	855
408.57	50.272	856
122.82	53.594	857
124.8	53.77	857
131.49	55.48	858
360.2	57.491	859
360.88	57.97	859
248.8	61.713	860
103.98	62.06	861
311.09	64.542	862
177.12	75.617	863
224.3	77.434	864
423.13	90.263	865
380.01	92.81	866
443.08	106.17	867
444.47	105.21	867
444.52	106.87	867
445.09	105.29	867
447.06	101.85	867
446.99	102.36	867
445.88	103.77	867
127.77	110.54	868
223.05	111.63	869
131.55	121.13	870
237.53	131.82	871
366.09	139.88	872
359.29	144.12	873
428.22	152.05	874
380.05	152.65	875
284.38	158.4	876
283.6	159.57	876
283.72	158.89	876
283.47	159.53	876
96.662	159.57	877
100.48	162.27	877
256.7	161.68	878
291.47	163.59	879
431.32	169.97	880
225.15	181.3	881
269.51	184.54	882
152.84	187.18	883
214.26	187.01	884
235.78	192.53	885
144.26	199.93	886
318.98	202.91	887
101.82	208.83	888
103.95	212	888
103.74	211.36	888
105.21	211.03	888
103.46	228.16	889
101.81	227.8	889
77.515	233.36	890
77.099	234.41	890
117.89	247.21	891
378.21	252.43	892
213.28	257.84	893
436.86	260.25	894
125.07	265.55	895
413.53	278.91	896
285.14	283.01	897
392.89	286.36	898
392.23	285.23	898
394.07	285.84	898
299.12	292.77	899
30.699	294.57	900
74.328	296.7	901
194.08	304.63	902
193.85	304.43	902
406.04	305.97	903
86.104	314.61	904
289.77	318.19	905
83.521	327.37	906
286.18	331.83	907
285.97	332.16	907
415.51	339.26	908
271.25	351.64	909
345.72	354.54	910
255.49	356.31	911
258.52	356.11	911
272.69	359.22	912
271.34	358.77	912
269.79	359.48	912
422.87	363.41	913
401.38	367.4	914
400.53	365.87	914
58.392	380.27	915
152.95	380.65	916
153.55	381.42	916
152.82	380.75	916
153.93	381.64	916
244.32	386.08	917
244.7	385.95	917
245.22	391.4	917
245.25	391.79	917
245.24	391.29	917
90.521	389.93	918
145.41	391.09	919
145.8	388.53	919
94.194	396.13	920
93.954	396.3	920
333.72	412.47	921
155.58	442.4	922
154.63	442.11	922
113.43	444.63	923
114.81	450.85	924
114.57	450.81	924
109.4	471.65	925
106.16	468.93	925
145.07	473.75	926
145.03	474.11	926
194.76	476.9	927
194.36	476.51	927
193.9	476.24	927
193.7	476.33	927
248.82	476.86	928
137.97	496.67	929
55.228	500.69	930
364.96	11.166	931
370.79	10.798	932
242.42	14.149	933
411	17.172	934
410.68	18.27	934
107.52	26.637	935
239.32	32.962	936
393.49	42.34	937
389.67	40.438	937
196.44	44.865	938
236.34	50.583	939
138.67	57.579	940
388.98	60.05	941
441	63.796	942
374.78	74.684	943
374.03	74.193	943
310.58	76.54	944
311.31	76.647	944
93.982	85.74	945
317.58	89.805	946
315.43	88.86	946
315.79	89.19	946
139.11	97.494	947
198.12	97.922	948
19.709	115.31	949
155.41	117.58	950
155.82	117.13	950
397.04	118.19	951
163.41	123.49	952
112.6	127.96	953
158.27	132.91	954
157.63	131.36	954
180.52	141.16	955
409.42	143.4	956
277.66	149.61	957
159.04	152.39	958
190.39	160.52	959
187.94	160.94	959
188.78	161.68	959
376.26	170.72	960
374.99	171.31	960
374.32	170.74	960
374.89	171.32	960
295	171.28	961
294.81	170.39	961
259.46	173.02	962
201.66	174.32	963
87.08	178.25	964
169.8	179.48	965
129.48	190.78	966
348.33	190.64	967
289.46	191.76	968
427.38	191.54	969
427.44	191.61	969
427.96	191.3	969
197.54	204.39	970
258.69	204.43	971
179.49	205.61	972
354.48	215.32	973
354.21	216.65	973
409.54	220.12	974
409.58	216.58	974
408.66	217.5	974
109.65	227.93	975
108.81	227.49	975
113.72	243.23	976
232.88	243.52	977
118.69	244.94	978
291.5	245.34	979
294.26	244.44	979
270.18	252.83	980
270.08	252.11	980
104.4	260.45	981
240.35	284.64	982
192.68	289.46	983
310.4	308	984
244.7	308.81	985
384.36	315.31	986
433.87	316.9	987
61.808	319.72	988
315.43	321.79	989
169.74	324.53	990
171.11	326.58	990
196.06	333.11	991
331.55	335.37	992
214.84	338.45	993
213.97	338.51	993
215.3	338.87	993
215.06	338.76	993
176.98	339.75	994
271.76	342.66	995
316.02	343.3	996
384.16	344.32	997
159.99	346.23	998
158.77	346.55	998
328.65	346.03	999
364.56	347.28	1000
362.65	344.98	1000
428.04	347.48	1001
170.16	354.97	1002
101.92	367.27	1003
421.09	379.16	1004
215.77	382.55	1005
217.52	379.61	1005
217.18	378.37	1005
118.14	398.69	1006
284.79	406.03	1007
151.19	426.23	1008
152.63	426.48	1008
288.98	437.93	1009
247.08	439.09	1010
247.5	439.19	1010
174.46	439.68	1011
316.17	439.71	1012
185.18	443.74	1013
186.82	445.21	1013
239.38	449.42	1014
239.25	450.13	1014
238.29	450.27	1014
238.38	449.89	1014
432.57	451.14	1015
307.29	452.59	1016
253.22	459.53	1017
353.51	462.68	1018
164.94	476.7	1019
165.41	476.17	1019
160.96	474.98	1019
160.06	474.47	1019
263.04	481.73	1020
407.59	491.45	1021
161.37	494.13	1022
426.84	20.122	1023
427.89	22.066	1023
426.88	21.747	1023
427.56	21.581	1023
427.31	22.021	1023
426.79	21.772	1023
257.14	23.546	1024
187.5	30.542	1025
187.6	30.133	1025
281.32	34.275	1026
281.98	34.541	1026
342.8	33.905	1027
288.11	37.236	1028
108.43	47.342	1029
273.89	48.778	1030
322.35	51.417	1031
323.01	50.841	1031
324.08	50.06	1031
323.93	50.05	1031
407.87	50.921	1032
408.25	51.049	1032
408.18	51.393	1032
356.82	52.178	1033
130.74	56.024	1034
128.86	55.705	1034
339.97	57.917	1035
338.47	58.482	1035
190.88	60.949	1036
191.34	60.93	1036
294.2	61.393	1037
80.651	62.473	1038
246.39	61.671	1039
246.61	59.532	1039
250.99	63.074	1039
247.93	58.951	1039
443.98	61.665	1040
360.31	65.345	1041
361.32	66.518	1041
442.38	67.988	1042
264.94	70.563	1043
265.97	66.421	1043
406.99	72.956	1044
224.27	75.994	1045
332.73	77.808	1046
174.97	79.72	1047
121.57	82.587	1048
391.31	83.583	1049
300.9	85.441	1050
302.43	83.758	1050
209.1	87.018	1051
399.39	87.009	1052
163.32	103.05	1053
408.39	104.69	1054
409.66	106.12	1054
410.1	106.65	1054
144.31	106.85	1055
144.37	111.2	1055
143.05	111.29	1055
432.17	108.82	1056
218.34	110.07	1057
218.83	108.99	1057
143.2	127.54	1058
183.72	142.27	1059
178.18	142.96	1060
365.34	142.12	1061
192.22	144.26	1062
191.47	144.99	1062
192.55	144.46	1062
192.44	144.66	1062
373.96	153.4	1063
87.182	159.72	1064
219.48	161.96	1065
387.71	161.42	1066
391.45	161.3	1066
131.53	163.34	1067
166.4	168.24	1068
337.02	170.31	1069
335.36	170.56	1069
333.9	167.63	1069
334.7	169.06	1069
243.47	172.92	1070
401.26	178.12	1071
78.813	178.96	1072
81.05	179.19	1072
225.63	182.85	1073
205.53	186.39	1074
302.96	187.82	1075
403.96	194.93	1076
107.11	195.72	1077
331.71	200.4	1078
328.38	197.48	1078
326.99	196.92	1078
327.29	196.99	1078
318.14	202.47	1079
119.71	206.16	1080
381.01	206.58	1081
89.198	212.99	1082
284.15	218.2	1083
287.02	216.08	1083
224.95	223.45	1084
348.86	231.17	1085
141.96	233.13	1086
132.49	247.71	1087
408.3	248.29	1088
137.8	249.9	1089
138.98	252.73	1089
393.07	253.39	1090
302.23	259.86	1091
303.15	260.06	1091
303.85	262.56	1091
365.17	260.36	1092
364.74	261.17	1092
362.87	260.63	1092
360.84	261.08	1092
59.335	265.05	1093
306.78	278.06	1094
282.49	286.64	1095
116.95	312.69	1096
86.103	313.37	1097
70.11	325.02	1098
98.08	336.84	1099
257.66	354.6	1100
132.01	359.91	1101
255.14	359.78	1102
254.82	360.13	1102
253.6	359.82	1102
256.58	354.68	1102
317.11	365.45	1103
318.12	364.23	1103
203.77	366.72	1104
360.55	384.01	1105
310.67	391.74	1106
65.537	394.34	1107
210.29	402.15	1108
209.97	402.27	1108
393.87	405.25	1109
339.69	409.63	1110
281.81	416.43	1111
288.16	437.66	1112
288.31	437.81	1112
391.07	448.66	1113
325.39	470	1114
330.39	489.62	1115
337.91	504.34	1116
242.33	9.7026	1117
395.73	8.8488	1118
189.11	13.027	1119
189.12	13.852	1119
203.77	13.654	1120
206.67	14.727	1120
385.67	28.789	1121
89.27	41.651	1122
120.68	41.418	1123
145.57	45.116	1124
238.36	49.776	1125
221.71	51.512	1126
325.31	58.758	1127
323.34	57.877	1127
443.57	65.723	1128
444.34	60.671	1128
173.36	86.741	1129
193.16	92.17	1130
95.704	108.39	1131
95.247	107.4	1131
335.95	107.75	1132
336.4	107.41	1132
376.43	107.77	1133
263.35	109.37	1134
192.7	112.42	1135
225.98	113.27	1136
428.14	114.07	1137
393.59	124.69	1138
226.86	128.52	1139
217.64	135.43	1140
126.81	146.31	1141
125.77	145.97	1141
255.99	160.03	1142
263.34	169.63	1143
134.31	174.3	1144
200.45	173.62	1145
382.38	176.09	1146
381.76	175.54	1146
440.38	184.68	1147
156.41	193.89	1148
157.02	193.19	1148
156.93	193.76	1148
159.61	198.05	1148
156.05	194.42	1148
158.96	198.04	1148
159.11	199.06	1148
158.58	199.06	1148
157.72	198.6	1148
147.61	201.12	1149
68.979	203.23	1150
70.017	202.61	1150
247.4	212.89	1151
247.33	211.45	1151
249.36	214.18	1151
335.09	216.56	1152
196.6	219.1	1153
254.16	229.39	1154
255.27	228.73	1154
78.352	235.13	1155
336.08	235.1	1156
376.74	239.32	1157
377.27	238.58	1157
120.13	243.57	1158
115.34	244.51	1158
377.38	252.65	1159
106.58	256.4	1160
123.31	261.26	1161
431.6	267.15	1162
257.6	268.86	1163
335.11	273.85	1164
334.72	273.38	1164
104.08	276.73	1165
381.89	282.25	1166
337.2	290.68	1167
232.53	292.51	1168
231.78	293.99	1168
131.79	297.37	1169
437.73	297.88	1170
282.51	301.52	1171
281.84	303.09	1171
88.812	307.78	1172
182.48	307.03	1173
181.37	305.51	1173
209.01	310	1174
137.53	310.63	1175
392.89	310.73	1176
64.645	314.77	1177
66.15	316.79	1177
46.046	319.03	1178
45.884	319.37	1178
46.642	318.57	1178
46.801	318.91	1178
45.534	319.22	1178
46.848	318.33	1178
347.66	321.81	1179
349.41	322.83	1179
413.68	321.26	1180
101.13	324.99	1181
384	345.36	1182
383.65	345.02	1182
383.53	345.25	1182
382.05	340.32	1182
61.117	349.66	1183
58.74	354.6	1183
60.285	354.42	1183
170.84	356.48	1184
154.72	360.91	1185
153.55	360.8	1185
153.63	361.16	1185
286.64	362.8	1186
423.76	363.66	1187
422.25	362.38	1187
421.09	362.34	1187
359.93	367.34	1188
137.59	373.94	1189
137.84	374.16	1189
139.12	373.3	1189
269.49	379	1190
342.85	381.58	1191
342.37	380.7	1191
210.18	394.46	1192
331.95	393.82	1193
364.89	414.56	1194
366.97	414.94	1194
366.93	415.22	1194
84.615	427.94	1195
106.28	429.99	1196
177.02	430.08	1197
175.38	432.91	1197
265.86	432.12	1198
266.16	431.69	1198
302.46	431.69	1199
365.14	434.2	1200
369.59	432.41	1200
368.81	433.05	1200
206.2	436.06	1201
155.95	442.35	1202
155.16	441.36	1202
114.9	450.76	1203
308.3	452.62	1204
418.16	460.14	1205
382.63	466.33	1206
381.36	471.2	1206
382.28	471.2	1206
104.05	469.42	1207
304.82	470.03	1208
110.5	470.95	1209
234.82	478.19	1210
209.15	479.35	1211
445.4	483.05	1212
368.03	486.71	1213
80.947	7.6609	1214
123.57	14.984	1215
84.25	23.679	1216
80.96	26.66	1216
79.293	25.376	1216
80.854	24.921	1216
80.71	24.99	1216
79.446	24.878	1216
79.628	26.118	1216
315.31	33.398	1217
314.18	34.618	1217
355.41	49.606	1218
229.16	59.325	1219
277.17	66.669	1220
202.67	74.182	1221
310.79	76.022	1222
434.19	83.252	1223
153.91	88.168	1224
167.25	89.952	1225
352.94	90.991	1226
136.35	97.239	1227
136.2	97.353	1227
136.78	96.894	1227
139.77	98.593	1227
110.87	99.473	1228
431	103.9	1229
164.48	103.77	1230
164.04	103.64	1230
164.01	103.57	1230
163.99	103.42	1230
433.81	108.59	1231
19.759	116.67	1232
18.106	116.93	1232
20.351	114.33	1232
20.25	114.16	1232
270.51	122.55	1233
158.41	123.77	1234
157.31	122.89	1234
159.01	120.68	1234
239.33	131.54	1235
109.84	132.37	1236
111.66	132.39	1236
113.23	129.56	1236
109.46	129.21	1236
111.71	127.16	1236
264.24	137.92	1237
181.52	141.03	1238
362.4	144.02	1239
229.51	146.97	1240
277.78	149.84	1241
277.57	150	1241
350.03	160.33	1242
89.889	160.26	1243
313.41	162.99	1244
309.95	158.41	1244
296.15	170.17	1245
189.13	173.29	1246
266.53	178.54	1247
406.33	192.54	1248
406.16	195.72	1248
404.12	194.58	1248
403.76	194.95	1248
404.66	195.3	1248
403.89	195.79	1248
91.841	192.85	1249
90.8	194.16	1249
90.459	193.35	1249
107.97	196.32	1250
379.64	208.62	1251
83.615	212.88	1252
353.98	217.63	1253
317.35	220.24	1254
271.08	222.22	1255
199.57	226.11	1256
401.96	228.21	1257
243.51	236.19	1258
433.37	239.49	1259
257.25	242.75	1260
254.64	245.27	1260
254.73	245.46	1260
256.35	245.67	1260
62.425	250.18	1261
63.679	249	1261
222.97	261.25	1262
120.6	283.04	1263
435.37	288.34	1264
74.496	291.59	1265
260.1	305.07	1266
383.91	314.58	1267
153.63	315.48	1268
153.81	315.5	1268
153.12	314.66	1268
153.28	315.05	1268
68.359	324.38	1269
69.248	325.01	1269
84.899	329.43	1270
285.81	329.73	1271
430.36	331.48	1272
315.12	342.67	1273
314.72	345.54	1273
427.78	345.78	1274
204.78	362.47	1275
61.27	378.71	1276
61.743	378.7	1276
163.37	390.37	1277
118.3	400.25	1278
300.79	416.47	1279
329.99	426.84	1280
331.12	425.55	1280
172.1	439.04	1281
398.3	452.76	1282
409.11	471.55	1283
145.74	474.75	1284
87.361	7.9985	1285
269.88	9.8834	1286
266.49	8.4534	1286
269.37	9.7582	1286
269.02	10.654	1286
282.45	34.298	1287
284.02	34.385	1287
287.43	39.296	1287
286.06	36.633	1287
287.93	40.021	1288
88.859	42.045	1289
393.71	42.24	1290
404.75	57.329	1291
78.752	60.88	1292
81.655	63.075	1292
79.802	62.106	1292
298.36	62.464	1293
103.56	63.572	1294
312.01	63.875	1295
424.3	63.742	1296
425.19	63.865	1296
426.31	66.041	1296
424.76	64.012	1296
427.13	63.471	1296
408.45	72.869	1297
176.89	78.39	1298
123.59	80.464	1299
125.55	84.335	1299
393.23	82.218	1300
296.17	83.716	1301
380.34	91.797	1302
264.31	94.962	1303
178.96	102.14	1304
124.22	104.84	1305
113.04	105.73	1306
188.92	110.43	1307
188.77	111.65	1307
225.34	111.51	1308
227.54	128.01	1309
95.291	130.15	1310
95.081	130.29	1310
95.03	130.21	1310
[truncated: 27,743 more rows]
