# Supplementary material for: The transpeptidase PBP2 governs initial localization and activity of the major cell-wall synthesis machinery in E. coli
Source: eLife. 2020 Feb 20;9:e50629. doi: 10.7554/eLife.50629 (PMC7089770; doi:10.7554/eLife.50629)
Supplement: Source data 1. [file elife-50629-data1.zip › data/slow/GFP/Lifetime/2018-03-15-A22-liftime1.csv]

503.62	15.52	2
353.62	16.315	3
143.87	19.603	4
191.82	19.788	5
192.42	18.733	5
189.6	19.493	5
193.18	18.287	5
200.9	26.934	6
288.39	27.672	7
118.54	27.483	8
172.47	28.387	9
69.938	31.429	10
464.83	38.055	11
431.22	39.717	12
432.64	40.244	12
433.07	40.829	12
433.71	41.429	12
390.57	41.74	13
457.72	45.369	14
456.57	45.31	14
456.61	45.846	14
377.18	49.799	15
377.75	50.014	15
78.392	49.713	16
296.5	50.333	17
297.46	52.586	17
417.67	51.323	18
110.28	51.217	19
110.93	51.698	19
321.55	54.847	20
394.42	58.354	21
394.3	58.721	21
394.45	58.749	21
282.28	61.572	22
186.38	63.056	23
217.01	62.798	24
202.18	63.574	25
344.92	67.721	26
475.56	72.907	27
440.19	81.318	28
334.6	81.669	29
343.63	81.625	30
261.33	88.31	31
459.35	87.313	32
213.64	89.244	33
214.66	88.507	33
136.11	93.101	34
135.79	93.958	34
136.34	92.891	34
135.6	93.225	34
104.39	94.687	35
197.37	95.024	36
195.45	95.272	36
195.89	94.862	36
194.89	94.955	36
196.17	95.267	36
46.461	96.416	37
46.64	96.367	37
172.61	96.844	38
172.81	97.496	38
172.48	97.251	38
172.37	96.592	38
172	96.159	38
171.53	96.006	38
89.008	97.332	39
89.441	96.245	39
478.84	102.7	40
477.86	102.32	40
240.5	105.3	41
241.75	109.99	41
45.372	109.43	42
394.7	112.66	43
463.18	115.13	44
462.28	116.28	44
276.41	117.68	45
285.34	121.19	46
198.79	134.97	47
199.65	135.25	47
348.52	136.85	48
348.9	136.09	48
38.368	138.58	49
37.827	136.83	49
290.88	146.62	50
371.69	146.41	51
344.81	155.79	52
344.46	156.2	52
345.46	158.33	52
346.19	158	52
30.512	156.4	53
470.54	160.36	54
401.98	165.02	55
358.07	166.05	56
356.6	166.01	56
364.52	166.99	57
214.83	169.73	58
147.35	187.44	59
165.31	189.46	60
169.59	189.27	60
57.383	194.97	61
191.65	195.97	62
191.47	196.02	62
147.79	201.12	63
95.633	202.85	64
61.979	206.7	65
74.557	208.07	66
179.24	208.82	67
418.35	208.59	68
365.9	212.64	69
206.22	218.25	70
147.06	232.93	71
80.926	234.37	72
351.38	236.03	73
86.648	238.68	74
364.09	243.29	75
217.76	248.82	76
503.39	253.44	77
153.73	260.58	78
367.19	260.21	79
344.27	263.75	80
344.81	263.85	80
345.42	264	80
478.63	264.39	81
257.17	267.6	82
115.26	278.6	83
220.6	280.37	84
411.26	286.37	85
113.32	293.7	86
342.04	304.84	87
135.13	308.23	88
162.44	307.76	89
259.56	312.67	90
336.78	321.86	91
336.63	321.7	91
264.7	326.9	92
446.98	327.83	93
215.9	331.13	94
181.44	333.65	95
155.56	343.61	96
114.77	345.13	97
114.39	345.39	97
114.11	345.23	97
114.44	345.2	97
113.67	344.25	97
386.46	355.95	98
125.8	358.41	99
125.68	353.72	99
124.96	353.04	99
149.12	365.11	100
333.73	375.91	101
333.17	375.93	101
332.93	375.92	101
332.53	376.14	101
332.92	376.21	101
241.9	385.03	102
319.85	386.94	103
320.54	386.64	103
134.74	389.41	104
495.13	401.77	105
109.39	406.71	106
260.54	410.27	107
116.13	418.55	108
115.63	419.38	108
130.14	430.33	109
130.78	430.36	109
120.55	433.15	110
502.08	466.93	111
500.69	467.06	111
499.97	468.06	111
397.37	471.98	112
395.84	472.42	112
60.64	487.21	113
190.58	489.73	114
277.34	8.4607	115
202.37	11.174	116
180.43	15.572	117
369.65	16.439	118
310.28	23.866	119
132.32	31.397	120
169.59	33.694	121
170.87	29.566	121
409.32	35.469	122
299.55	37.669	123
188.62	39.871	124
281.11	40.994	125
316.85	40.736	126
145.58	41.301	127
181.55	43.364	128
51.057	57.481	129
51.213	56.899	129
165.63	57.972	130
162.85	54.427	130
164.24	55.863	130
159.56	52.269	130
337.33	60.108	131
483.51	61.491	132
132.57	65.334	133
433.06	65.944	134
151.47	66.937	135
261.27	74.386	136
368.26	78.296	137
424.46	79.156	138
49.688	82.943	139
102.16	85.249	140
383.01	85.149	141
233.29	88.55	142
13.555	97.473	143
449.18	98.742	144
153.01	100.83	145
92.243	105.02	146
295.87	105.21	147
346.31	110.57	148
499.58	112.91	149
218.32	131.88	150
213.62	132.03	150
176.81	132.51	151
176.85	131.97	151
477.92	134.83	152
476.57	134.46	152
276.33	136.99	153
499.11	138.99	154
392.2	140.35	155
427.86	145.63	156
116.36	146.89	157
335.28	151.49	158
41.427	163.07	159
68.202	172.93	160
68.526	173.68	160
380.03	178.07	161
346.52	182.74	162
348.23	182.68	162
357.78	197.02	163
355.41	197.19	163
398.73	202.73	164
478.07	202.75	165
498.49	211.54	166
499.47	212.11	166
191.14	212.27	167
446.17	222.1	168
379.25	223.5	169
380.1	223.09	169
380.56	223.72	169
380.69	224.03	169
85.658	224.51	170
459.8	226.54	171
452.95	231.01	172
237.36	258.75	173
238.35	259.92	173
188.93	266.24	174
189.06	265.79	174
411.32	278.17	175
412.21	278.65	175
180.77	281.61	176
179.36	283.84	176
225.94	283.42	177
459.2	291.64	178
383.53	292.66	179
151.18	301.52	180
151.38	301.31	180
149.5	310.8	181
290.36	323.18	182
139.83	336.89	183
278.77	336.08	184
280.29	335.62	184
281.9	336.53	184
266.81	344.33	185
266.8	344.52	185
266.68	344.37	185
266.43	344.51	185
267.19	344.66	185
266.57	344.48	185
139.14	349.16	186
112.72	360.35	187
450.56	368.63	188
451.13	369.89	188
408.37	369.7	189
409.54	368.27	189
410.38	367.83	189
410.21	368.27	189
226.07	371.49	190
466.44	375.06	191
466.31	374.49	191
465.97	375.12	191
440.57	392.24	192
151.69	394.74	193
232.14	406.77	194
479.18	411.55	195
470.14	411.83	196
205.47	414.53	197
147.77	416.53	198
223.34	430.23	199
300.61	437.68	200
149.84	457.97	201
223.06	461.35	202
404.18	470.54	203
181.58	475.65	204
439.6	476.03	205
451.31	477.99	206
460.9	480.09	207
460.77	479.35	207
504.48	15.942	208
325.92	18.668	209
395.67	19.026	210
414.38	19.636	211
471.75	24.874	212
118.16	25.745	213
117.93	25.602	213
118.41	24.997	213
118.64	24.409	213
119.25	28.087	213
372.19	31.565	214
92.504	33.923	215
450.69	36.648	216
465.07	37.85	217
391.79	42.496	218
19.698	47.327	219
197.11	49.276	220
265.99	49.965	221
187.47	64.978	222
301.72	65.812	223
27.363	68.885	224
27.424	68.687	224
27.211	68.658	224
22.254	87.735	225
458.76	87.216	226
89.712	89.2	227
9.2974	103.2	228
395.93	106.3	229
226.42	107.67	230
42.838	113	231
279.12	119.29	232
276.68	119.48	232
441.1	121.73	233
440.85	121.73	233
268.44	128.82	234
243.15	138.37	235
111.9	142.74	236
113.17	143.03	236
368.13	147.25	237
235.59	149.41	238
332.45	157.35	239
386.94	157.78	240
57.08	168.99	241
68.893	180.46	242
430.39	179.84	243
369.68	190.1	244
369.37	190.15	244
70.56	191.51	245
380.81	192.2	246
227.27	223.86	247
488.04	230.61	248
168.13	232.71	249
168	232.85	249
167.95	233.09	249
250.28	238.37	250
127.71	239.08	251
126.61	239.52	251
257.97	247.26	252
258.25	248.09	252
255.58	242.94	252
255.39	243.01	252
217.45	248.43	253
216.86	248.39	253
216.31	248.82	253
217.71	249.18	253
217.35	248.89	253
263.75	251.96	254
265.47	252.19	254
215.01	262.38	255
223.66	301.24	256
501.26	304.97	257
501.74	304.5	257
501.98	304.56	257
502.39	304.65	257
501.75	304.84	257
163.77	307.88	258
134.86	307.86	259
217.93	321.91	260
127.76	335.92	261
188.97	334.9	262
376.75	338.22	263
154.54	343.66	264
481.34	358.57	265
175.9	380.12	266
417	378.41	267
242.47	384.06	268
135.51	387.9	269
273.6	397.21	270
420.68	397.95	271
420.94	398.17	271
115.22	403.94	272
104.4	409.44	273
104.18	409.33	273
404.89	413.8	274
404.05	414.02	274
53.928	415.09	275
54.264	414.65	275
28.78	418.67	276
180.55	418.21	277
418.51	420.8	278
228.27	425.55	279
228.23	425.07	279
249.26	440.75	280
75.978	484.1	281
185.18	500.65	282
12.125	11.264	283
350.9	17.55	284
456.38	19.996	285
144.92	21.552	286
201.79	24.605	287
487.27	26.32	288
485.75	24.232	288
71.574	31.169	289
70.945	29.819	289
406.69	32.986	290
146.26	38.636	291
143.71	38.242	291
280.96	40.497	292
476.68	44.402	293
205.39	45.611	294
66.66	47.493	295
77.552	50.366	296
504.39	50.514	297
325.12	52.653	298
327.25	53.183	298
326.14	52.191	298
77.108	55.921	299
483.45	60.996	300
155.13	66.94	301
149.7	70.489	302
474.85	72.858	303
260.65	75.024	304
360.71	80.007	305
199.42	82.116	306
151.29	86.869	307
214.45	88.816	308
297.16	92.997	309
364.4	92.949	310
104.52	94.521	311
47.101	96.953	312
47.024	96.915	312
249.23	96.47	313
248.43	93.403	313
360.56	98.684	314
296.96	105.64	315
346.39	107.38	316
347.12	108.46	316
497.44	113.37	317
125.99	113.28	318
80.943	114.31	319
321.69	116.51	320
385.08	122.67	321
384.85	122.49	321
37.908	125.66	322
41.23	126.22	322
231.67	132.28	323
278.23	134.34	324
38.592	135.12	325
93.712	140.14	326
50.094	141.15	327
49.576	141.03	327
48.988	141.21	327
39.294	142.61	328
38.548	142.05	328
39.711	142.04	328
48.118	147.84	329
47.3	147.57	329
47.302	147.39	329
68.415	148.5	330
102.2	149.51	331
99.382	145.95	331
96.923	143.8	331
83.01	150.5	332
351.99	153.31	333
448.49	166.48	334
112.6	170.38	335
18.576	172.48	336
382.43	176.48	337
45.325	180.74	338
357.35	181.31	339
357.71	181.33	339
166.92	188.72	340
83.073	198.31	341
85.576	198.27	341
83.098	198.91	341
58.385	202.23	342
397.74	202.39	343
109.93	206.43	344
109.99	206.55	344
109.29	207.13	344
110.4	206.6	344
110.71	207.64	344
110.96	207.39	344
111.19	207.55	344
110.77	207.3	344
111.32	208.11	344
127.46	206.43	345
76.421	207.23	346
76.229	208.17	346
378.76	208.01	347
418.82	208.81	348
418.72	208.63	348
418.95	208.31	348
176.22	210.03	349
166.01	213.82	350
333.6	215.65	351
200.47	216.02	352
198.22	214.79	352
401.98	216.45	353
144.24	231.44	354
474.52	252.32	355
206.47	260.12	356
103.69	265.12	357
103.47	265.99	357
379.66	273.05	358
311.37	277.7	359
222.78	282.05	360
225.66	282.24	360
382.84	294.31	361
307.56	310.26	362
306.96	309.73	362
148.39	315.88	363
337.76	320.55	364
337.33	320.32	364
501.71	322.87	365
452.98	330.01	366
450.55	330.01	366
360.11	351.63	367
287.29	357.58	368
288.01	357.99	368
286.96	357.94	368
287.55	357.8	368
162.64	365.86	369
404.5	372.19	370
318.98	386.7	371
319.83	386.45	371
319.46	386.49	371
319.48	386.18	371
387.45	395.2	372
232.79	398.3	373
232.14	406.1	374
280.92	445.89	375
114.81	446.33	376
386.45	446.28	377
462.26	452.19	378
82.278	468.73	379
310.63	476.45	380
373.17	480.57	381
106.47	481.99	382
104.78	480.88	382
501.17	482.18	383
275.8	493.7	384
425.74	495.71	385
132.41	503.35	386
210.49	13.76	387
297.76	15.305	388
303.74	18.121	389
392.92	18.368	390
398.61	19.799	391
171.5	26.746	392
171.32	24.208	392
312.87	25.685	393
473.37	27.286	394
181.99	28.881	395
182.25	28.869	395
452.3	36.076	396
451.79	36.52	396
119.1	40.59	397
115.36	48.323	398
111.63	52.112	398
114.25	50.189	398
197.29	48.644	399
78.173	50.351	400
304.69	50.5	401
417.39	52.618	402
418.25	51.399	402
427.6	53.757	403
341.47	57.754	404
117.35	63.763	405
186.39	63.891	406
309.03	65.188	407
286.1	66.233	408
282.07	62.814	408
245.56	72.542	409
245.91	71.861	409
230.28	81.657	410
230.6	83.866	410
336.77	82.376	411
332.4	81.56	411
463.07	85.918	412
30.743	98.4	413
455.29	99.924	414
456.23	100.03	414
271.22	103.87	415
92.487	104.8	416
68.753	105.53	417
288.05	106.97	418
379.55	106.38	419
434.57	107.05	420
190.53	107.79	421
395.62	110.55	422
284.3	119.46	423
189.05	122.09	424
189.03	122.23	424
188.22	122.53	424
188.03	123.13	424
189.16	124.22	424
68.026	128.42	425
261.83	129.88	426
120.67	133.6	427
271.12	143.63	428
287.28	144.37	429
223.62	146.05	430
223.48	146.51	430
491.22	149.51	431
240.29	150.76	432
295.91	153.4	433
347.97	156.2	434
212.58	157.21	435
331.8	157.33	436
387.6	157.84	437
386.95	158.15	437
465.33	157.65	438
57.826	162.64	439
110.6	165.05	440
31.96	166.56	441
401.48	168.66	442
112.98	171.89	443
112.5	171.5	443
68.276	173.92	444
68.34	174.13	444
304.49	181.37	445
304.45	181.94	445
304.25	182.65	445
347.84	181.84	446
346.47	182.93	446
469.26	191.04	447
469.55	190.86	447
469.6	190.96	447
469.5	190.81	447
71.158	191.14	448
300.94	204.88	449
316.97	210.02	450
317.05	211.55	450
489.77	216.92	451
83.442	223.8	452
310.34	229.82	453
310.84	230.86	453
311.06	252.1	454
440.13	259.21	455
190.28	265.63	456
170.04	269.59	457
503.38	279.47	458
195.88	287.06	459
424.53	287.94	460
406.86	307.97	461
176.21	309.71	462
420.08	313.81	463
384.8	320.76	464
368.77	323.1	465
365.68	327.29	466
126.47	337.1	467
101.37	342.82	468
155.23	343.91	469
173.88	349.44	470
124.49	353.68	471
125.06	353.97	471
387.79	355.96	472
148.59	359.86	473
149.29	360.52	473
488.13	360.71	474
487.33	360.08	474
486.93	360.26	474
363.39	370.71	475
417.62	379.28	476
417.69	378.66	476
419.66	374.64	476
148.09	387.88	477
261.56	391.56	478
262.19	391.74	478
273.16	397.2	479
495.92	402.92	480
14.979	408.11	481
29.426	418.86	482
27.84	418.2	482
312.97	420.22	483
222.12	430.7	484
221.57	429.89	484
142.78	438.88	485
141.69	437.21	485
452.03	452.39	486
474.72	464.42	487
431.83	499.88	488
159.34	17.679	489
158.3	19.817	489
483.31	16.777	490
191.65	20.397	491
408.65	21.005	492
202.73	25.431	493
407.14	32.695	494
406.59	32.911	494
41.763	34.095	495
346.44	39.214	496
279.62	40.867	497
287.86	40.199	498
389.47	41.03	499
434.77	41.948	500
433.44	39.975	500
203.23	46.606	501
175.15	48.029	502
99.613	50.1	503
101.11	49.531	503
504.32	50.169	504
435.07	66.368	505
197.53	80.426	506
197.42	82.217	506
135.63	82.402	507
135.17	82.599	507
116.14	86.381	508
115.79	86.409	508
114.79	81.98	508
22.174	87.344	509
22.466	86.888	509
21.907	86.938	509
22.673	87.155	509
275.95	88.747	510
276.12	89.781	510
308.05	89.084	511
313.07	87.371	511
316.04	87.555	511
37.779	91.188	512
298.71	91.843	513
134.68	96.244	514
477.33	103.42	515
478.24	103.31	515
45.088	111.27	516
45.171	112.9	516
45.853	113.12	516
363.06	112.87	517
317.95	113.98	518
436.72	118.86	519
325.33	120.97	520
431.06	129.96	521
430.27	129.92	521
430.09	130.38	521
430.43	130.3	521
429.88	130.77	521
365.75	131.67	522
440.51	135.17	523
475.16	134.75	524
245.39	137.45	525
243.46	137.97	525
392.3	138	526
406.96	139.18	527
407.63	142.42	527
151.77	147.09	528
151.28	147.96	528
29.596	156.1	529
28.713	154.51	529
75.725	166.08	530
73.592	162.72	530
46.656	185.95	531
145.63	187.45	532
382.55	192.11	533
383.04	192.71	533
192.58	194.35	534
478.26	198.44	535
209.88	199.39	536
477.98	207.26	537
444.33	210.22	538
363.83	211.96	539
498.19	212.63	540
479.18	225.27	541
478.99	225.17	541
473.69	222.51	541
362.56	228.13	542
489.63	231.14	543
390.54	232.44	544
404.44	232.48	545
404.56	232.43	545
127.73	239.19	546
338.1	254.16	547
237.53	259.95	548
452.54	280.26	549
282.44	289	550
109.95	292.7	551
110.5	294.02	551
110	291.93	551
109.95	292.57	551
260.54	312.17	552
122.7	314.14	553
148.51	316.04	554
368.37	322.82	555
140.06	339.45	556
148.51	351.76	557
352.3	351.02	558
136.89	370.16	559
136.58	367.57	559
176.35	382.71	560
305.7	384.61	561
306.44	384.12	561
392.75	388.96	562
136.68	393.43	563
117.05	403.29	564
232.79	406.23	565
479.83	411.66	566
162.71	412.58	567
53.584	415.28	568
35.447	418.61	569
35.801	418.83	569
114.81	419.49	570
114.04	419.42	570
114.2	419.96	570
473.12	450.86	571
487.36	452.25	572
487.54	452.37	572
487.82	452.57	572
456.99	465.25	573
66.824	486.37	574
67.339	485.44	574
66.836	485.06	574
363.28	491.81	575
449.89	15.329	576
348.77	17.36	577
226.87	31.787	578
251.18	38.074	579
301.69	37.492	580
144.73	40.976	581
431.91	53.436	582
278.92	54.874	583
280.75	58.895	583
213.1	58.691	584
90.587	58.913	585
200.98	63.027	586
184.37	62.347	587
189.92	69.137	588
204.45	68.251	589
360.01	79.601	590
439.78	80.966	591
344.6	81.593	592
344.4	81.487	592
343.98	81.398	592
343.45	81.24	592
343.48	82.712	592
8.7565	85.391	593
148.27	86.918	594
152.4	84.07	594
465.95	86.719	595
488.69	88.501	596
488.27	88.613	596
197.25	94.728	597
197.91	94.646	597
196.17	94.106	597
249.73	94.732	598
447.36	96.761	599
360.4	96.864	600
360.82	98.204	600
295.65	105.47	601
295.29	104.94	601
238.97	106.17	602
238.9	105.91	602
239.73	106.67	602
238.64	106.44	602
238.92	106.2	602
239.34	106.83	602
239.51	106.71	602
255.95	107.37	603
350.52	108.57	604
348.56	109.34	604
347.37	108.71	604
346.58	109.26	604
381.37	111.37	605
380.53	107.69	605
270.71	116	606
285.26	120.73	607
284.8	120.25	607
353.48	126.56	608
356.77	123.89	608
454.74	126.24	609
230.86	131.44	610
201.65	133.59	611
201.18	134.14	611
199.03	133.3	611
199.97	134.78	611
198.58	135.02	611
124	137.54	612
122.24	135.62	612
123.04	136.75	612
93.101	138.6	613
95.643	140.55	613
271.65	142.17	614
199.23	147.81	615
357	151.62	616
347.56	155.95	617
42.048	162.04	618
129.55	161.82	619
358.78	166.61	620
141.03	174.37	621
142.07	174.92	621
152.14	175.52	622
196.11	176.05	623
487.36	179.37	624
323.01	184.09	625
329.53	199.09	626
76.844	206.01	627
313.93	205.52	628
314.48	204.61	628
453.39	210.52	629
199.39	216.43	630
357.03	223.01	631
357.01	222.71	631
227.91	224.71	632
145.8	232.22	633
103.25	246.68	634
103.57	246.34	634
237.46	247.64	635
237.23	248.79	635
128.31	252.12	636
212.98	261.41	637
153.43	263.67	638
398.96	263.43	639
104.3	266.65	640
494.57	266.68	641
168.69	268.73	642
501.75	279.13	643
178.22	301.1	644
351.37	301.05	645
406.86	308.32	646
407.46	307.78	646
406.85	307.65	646
406.81	307.89	646
406.94	307.81	646
254.35	310.49	647
135.02	319.9	648
135.35	317.97	648
267.18	329.09	649
343.16	335.53	650
281.56	338.67	651
100.82	353.14	652
385.29	353.99	653
405.89	371.18	654
335.6	372.96	655
274.01	396.44	656
273.67	397.05	656
272.81	396.36	656
419.41	397.97	657
257.06	416.8	658
258.81	416.79	658
179.1	417.62	659
444.96	425.55	660
444.02	425.54	660
444.12	424.97	660
444.03	425.41	660
444.06	425.08	660
443.94	425.46	660
443.57	424.94	660
444.49	424.89	660
444.76	425.12	660
444.9	424.95	660
444.52	425.09	660
130.48	430.46	661
128.62	430.6	661
432.62	445.25	662
115.81	446.96	663
64.809	459.16	664
64.008	458.89	664
466.31	465.02	665
406.7	468.74	666
406.26	469.38	666
406.65	468.97	666
406.84	469.27	666
498.63	468.72	667
318.33	471.93	668
251.95	474.21	669
251.81	473.59	669
251.67	474.46	669
180.18	15.593	670
368.97	15.28	671
370.79	15.592	671
395.32	18.77	672
394.96	19.106	672
395.88	18.85	672
395.46	19.439	672
302.77	19.583	673
304.64	19.902	673
184.43	24.608	674
188.05	22.421	674
312.55	24.525	675
131.65	30.986	676
131.2	32.278	676
130.94	31.997	676
158.09	30.087	677
158.42	30.407	677
474.45	29.635	678
41.597	32.882	679
41.549	33.199	679
41.82	31.774	679
94.145	34.238	680
93.139	34.329	680
230.8	38.042	681
262.76	39.583	682
27.409	47.29	683
134.03	49.599	684
135.16	49.857	684
134.53	49.54	684
135.23	49.979	684
360.07	50.108	685
159.93	52.793	686
216.59	64.72	687
218.16	64.41	687
203.26	67.141	688
202.98	66.265	688
148.92	71.079	689
150.29	68.957	689
149.58	69.476	689
458.67	71.647	690
461.92	71.817	690
292.84	79.031	691
36.993	79.619	692
158.89	80.547	693
457.42	86.256	694
232.45	87.127	695
130.35	104.76	696
430.21	105.63	697
80.581	109.81	698
365.61	110.87	699
217.41	118.71	700
244.28	120.95	701
39.534	126.42	702
340.36	128.83	703
339.32	130.7	703
340.14	131.31	703
391.46	135.62	704
165.29	139.3	705
38.198	143.08	706
38.098	137.99	706
459.77	143.55	707
460.22	144.29	707
395.32	146.16	708
482.7	149.48	709
101.95	149.85	710
401.51	156.33	711
400.68	156.13	711
298.76	160.43	712
57.828	164.33	713
309.99	166.56	714
448.39	166.5	715
449.51	166.65	715
423.35	176.22	716
469.7	177.93	717
87.502	185.13	718
45.327	187.57	719
374.41	189.84	720
156.29	200.84	721
139.59	215.11	722
390.5	214.47	723
390.2	214.79	723
386.13	212.09	723
167.37	232.47	724
167.23	233.01	724
167.5	232.95	724
326.2	242.27	725
326.75	239.22	725
502.52	254.71	726
152.98	273.45	727
313.16	273.88	728
315.56	268.94	728
315.23	269.35	728
315.88	267.11	728
315.24	267.52	728
411.9	279.67	729
477.61	298.55	730
340.98	302.97	731
341.76	302.78	731
150.15	309.05	732
108.39	313.91	733
384.59	320.83	734
384.89	320.41	734
385.16	318.46	734
385.8	318.42	734
386.74	320.07	734
387.93	319.43	734
388.16	319.24	734
108.66	321.23	735
335.56	342.47	736
408.84	349.48	737
161.24	359.55	738
466.39	375.51	739
466.66	375.7	739
466.44	375.5	739
465.9	375.69	739
465.97	375.51	739
466.1	375.46	739
466.25	375.42	739
466.07	375.6	739
297.61	378.53	740
466.59	396.68	741
493.34	402.8	742
494.65	402.12	742
112.41	404.78	743
9.8799	404.54	744
54.688	414.33	745
53.801	414.22	745
226.8	427.52	746
276.96	444.41	747
450.41	452.15	748
474.23	464.53	749
473.97	464.06	749
474.21	464.08	749
474.19	463.95	749
177.18	474.75	750
178.09	475.33	750
157.62	484.6	751
157.75	484.35	751
426.31	496.68	752
425.82	496.51	752
425.66	496.26	752
425.68	496.64	752
425.44	496.28	752
425.57	496.54	752
424.96	495.61	752
308.19	8.151	753
297.64	14.877	754
77.55	16.17	755
455.67	19.282	756
456.47	18.969	756
456.2	18.671	756
49.155	21.169	757
49.636	19.826	757
60.535	22.935	758
61.539	21.67	758
486.23	26.041	759
486.57	25.502	759
286.12	27.31	760
170.54	31.813	761
251.28	37.854	762
277.89	41.112	763
285.71	41.249	764
284.07	40.963	764
183.96	43.217	765
182.97	42.915	765
181.62	43.879	765
435.19	42.14	766
435.94	43.254	766
433.19	40.919	766
433.75	41.251	766
116.45	43.995	767
116.38	41.215	767
476.57	44.688	768
265.79	47.281	769
414.88	49.473	770
294.11	51.237	771
421.76	52.352	772
501.75	52.615	773
32.302	62.817	774
304.64	65.417	775
304.67	65.702	775
189.75	70.172	776
474.9	73.477	777
260.74	75.155	778
260.62	74.181	778
230.26	81.532	779
230.79	81.807	779
231.03	82.969	779
231.18	83.016	779
433.09	81.205	780
439.96	81.556	781
440.37	80.14	781
434.4	80.479	781
119.4	93.349	782
90.651	95.284	783
71.543	99.848	784
73.147	95.945	784
74.535	95.632	784
47.24	99.051	785
47.838	99.249	785
210.5	104.08	786
209	105.47	786
190.72	106.83	787
229.88	108.16	788
229.58	108.45	788
229.9	108.3	788
229.05	108.27	788
126.37	110.5	789
459.09	114.87	790
95.782	117.39	791
97.821	121.61	791
96.157	120.19	791
206.81	119.79	792
9.0437	121.27	793
404.4	125.53	794
404.3	125.43	794
403.93	125.62	794
403.88	125.75	794
404.94	126.05	794
264.18	129.67	795
261.64	130.57	795
258.95	131.66	795
156.98	134.44	796
275.52	138.23	797
275.28	138.15	797
50.256	140.25	798
270.33	143.34	799
151.84	147.53	800
151.78	147.41	800
150.24	147.6	800
148.06	145.92	800
47.06	149.96	801
341.43	158.81	802
343.27	160.72	802
341.47	161.04	802
343.68	158.1	802
345.47	156.8	802
346.67	157.67	802
30.627	168.02	803
67.84	174.3	804
100.25	173.72	805
97.834	169.4	805
345.46	182.85	806
83.997	197.2	807
418.4	207.85	808
418.18	208.11	808
418.18	208.01	808
418.16	208.53	808
417.99	208.49	808
418.7	207.79	808
418.53	208.22	808
418.84	208.07	808
418.99	208.36	808
419.78	207.95	808
419.07	207.81	808
419	208.21	808
419.01	208.07	808
418.67	208.4	808
418.46	208.55	808
418.36	208.77	808
418.19	209.13	808
418.12	209.18	808
91.637	211.66	809
92.062	211.46	809
92.988	208.65	809
232.41	225.1	810
211.94	233.06	811
249.21	238.83	812
249.92	239.84	812
203.98	242.58	813
212.53	262.43	814
214.97	263.52	814
179.35	284.5	815
350.64	289.34	816
348.29	290.2	816
348.49	290.6	816
137.04	293.63	817
134.39	293.99	817
134.84	294.86	817
134.83	295.4	817
134.18	295.69	817
133.21	295.55	817
133.71	295.79	817
383.23	294.77	818
150.92	299.04	819
123.44	311.14	820
364.09	330.55	821
339.25	338.41	822
100.89	342.42	823
335.16	344.09	824
365.93	351.48	825
201.78	356.61	826
487.48	360.47	827
488.27	359.69	827
199.21	362.37	828
497.45	362.82	829
497.96	362.36	829
112.9	364.81	830
367.29	373.03	831
270.59	378.04	832
320.84	386.69	833
320.41	386.27	833
320.15	386.28	833
320.07	386.71	833
319.42	386.62	833
319.75	386.55	833
319.99	386.08	833
320.14	386.23	833
319.42	386.64	833
149.53	389.97	834
420.13	397.99	835
139.63	399.42	836
140.13	400.98	836
289.66	404.32	837
128.4	411.19	838
147.51	430.77	839
147.03	431.63	839
146.55	431.1	839
285.1	433.97	840
283.69	433.74	840
284.37	433.1	840
431.58	447.82	841
242.51	449.32	842
89.34	452.87	843
89.139	452.7	843
90.419	452.97	843
189.89	462.6	844
190.26	462.91	844
167.98	472.44	845
227.56	476.5	846
189.63	488.87	847
489.64	491.53	848
489.76	492.07	848
325.77	491.94	849
326.68	492.36	849
188.43	9.427	850
188.56	9.5444	850
159.89	15.818	851
208.48	14.582	852
117.43	16.845	853
349.61	17.781	854
334.42	25.843	855
143.97	34.457	856
407.07	34.289	857
228.42	36.048	858
392.48	41.736	859
394.11	43.07	859
122.56	57.808	860
170.25	64.661	861
354.1	65.223	862
328.52	66.762	863
343.83	69.124	864
292.67	79.416	865
112.08	79.824	866
158.12	80.241	867
134.95	81.047	868
260.64	87.056	869
275.76	88.986	870
313.26	88.83	871
309.4	89.05	871
216.79	88.379	872
208.56	90.463	873
364.19	93.658	874
132.85	98.215	875
131.97	100.29	875
399.69	104.55	876
255.19	105.86	877
335.44	107.15	878
433.96	107.06	879
45.454	109.57	880
43.85	111.55	880
111.36	114.94	881
258.19	116.55	882
212.75	118.87	883
122.11	119.59	884
283.71	122.04	885
357.2	122.63	886
171.51	127.65	887
175.81	130.67	887
135.2	128.71	888
211.48	131.75	889
391.04	132.54	890
391.93	134.2	890
161.07	134.62	891
156.91	134.59	892
348.46	136.24	893
348.15	136.78	893
347.88	136.4	893
348.42	135.05	893
95.517	139.47	894
406.62	138.79	895
407.36	137.73	895
395.5	143	896
132.47	148.7	897
84.77	151.17	898
85.405	151.16	898
334	153.03	899
25.897	156.42	900
30.468	154.79	900
348.22	156.99	901
467.54	158.63	902
17.583	160.59	903
310.13	163.48	904
489.66	168.83	905
213.08	170.03	906
140.54	174.57	907
146.03	176.19	907
323.28	183.17	908
144.83	187.87	909
333.8	187.42	910
400.41	193.51	911
399.66	193.53	911
210.65	198.23	912
302.5	203.78	913
172.06	211.93	914
455.77	212.1	915
138.45	214.73	916
318.76	214.29	917
151.98	219.22	918
337.55	219.61	919
356.93	225.91	920
357.51	226.38	920
356.83	223.45	920
143.38	231.55	921
147.57	233.36	921
149.42	233.74	921
149.67	233.73	921
148.47	233.36	921
444.87	241.35	922
103.67	246.61	923
104.61	246.44	923
103.33	247.34	923
103.73	247.02	923
439.83	259.08	924
269.91	259.15	925
269.26	256.46	925
152.52	263.1	926
236.76	263.54	927
197.52	271.81	928
140.24	273.74	929
133.6	280.78	930
130.62	281.65	930
128.93	282.31	930
295.05	285.78	931
176.95	309.97	932
176.15	310.04	932
373.11	316.96	933
372.55	317.16	933
373.22	317.73	933
109.94	316.9	934
135.33	318.13	935
415.82	319.35	936
416.92	317.99	936
283.61	321.72	937
287.18	322.4	937
215.94	323.64	938
272.4	333.2	939
213.12	337.03	940
452.46	362.98	941
388	372.65	942
149.25	373.47	943
483.7	373.99	944
121.74	382.2	945
176.77	388.45	946
263.09	392.17	947
440.55	393.26	948
388.03	394.36	949
387.94	393.75	949
387.28	394.91	949
467.35	396.27	950
111.68	403.98	951
114.54	419.46	952
70.502	422.5	953
162.18	460.79	954
455.86	465.81	955
318.32	472.83	956
456.36	478.89	957
201.97	12.492	958
178.58	14.58	959
302.49	19.361	960
77.775	19.969	961
142.9	21.48	962
157.49	31.806	963
86.843	34.541	964
450.96	36.177	965
451.75	36.844	965
386.88	39.289	966
301.02	39.38	967
101.18	48.491	968
264.95	49.509	969
226.24	53.118	970
37.618	55.033	971
37.115	55.523	971
36.952	55.695	971
37.085	55.689	971
37.11	55.79	971
37.428	56.333	971
38.28	55.815	971
282.34	60.001	972
403.25	60.9	973
27.807	66.392	974
28.02	66.877	974
186.49	66.251	975
219.12	65.619	976
219.19	66.416	976
218.9	67.743	976
128.36	68.495	977
457.21	71.241	978
464.11	71.253	979
92.923	73.932	980
36.526	79.187	981
150.05	86.618	982
151.74	85.362	982
486.78	88.37	983
489.39	88.294	983
302.52	92.884	984
337.12	93.729	985
195.61	95.233	986
172.06	96.95	987
447.42	97.306	988
452.25	99.723	989
312.42	101.17	990
10.268	102.26	991
12.743	98.162	991
382.29	109.26	992
364.82	112.66	993
460.56	114.38	994
55.305	119.75	995
156.85	134.2	996
480.07	137.31	997
481.25	137.8	997
204.68	146.27	998
425.85	145.19	999
426.39	144.9	999
426.47	145.33	999
425.89	144.74	999
425.6	144.48	999
484.18	149.73	1000
486.21	149.4	1000
291.7	150.68	1001
424.2	159.52	1002
166.33	165.57	1003
181.08	166.73	1004
180.46	166.68	1004
181.84	167.32	1004
181.83	166.81	1004
112.24	167.42	1005
57.109	174.15	1006
436.6	180.34	1007
346.18	182.53	1008
348.68	182.14	1008
348.44	182.68	1008
109.22	188.49	1009
381.25	192.95	1010
380.44	192.84	1010
322.2	194.52	1011
317.53	192.71	1011
216.22	194.96	1012
352.4	195.28	1013
354.76	195.82	1013
80.401	199.48	1014
80.947	200	1014
329.65	198.97	1015
476.7	204.43	1016
477.2	204.18	1016
446.92	210.06	1017
473.51	222.72	1018
478.21	224.93	1018
503.42	226.21	1019
212.64	233.32	1020
206.64	245.11	1021
206.61	244.95	1021
205.87	244.54	1021
205.26	244.44	1021
496.23	267.02	1022
156.26	275.68	1023
154.66	273.1	1023
311.27	278.76	1024
425.36	284.31	1025
424.22	286.29	1025
384.62	293.57	1026
176.23	301.47	1027
176.5	301.62	1027
105.46	303.94	1028
149.83	304.54	1029
149.35	305.22	1029
149.64	304.78	1029
149.62	304.43	1029
149.71	304.52	1029
149.95	304.45	1029
149.77	306.74	1029
135.61	307.76	1030
252.32	310.56	1031
306.6	312.55	1032
122.23	318.86	1033
121.54	318.05	1033
154.65	332.08	1034
157.88	331.3	1034
155.88	331.26	1034
100.83	342.34	1035
101.14	343.64	1035
390.09	342.47	1036
390.65	342.85	1036
129.37	344.66	1037
124.1	353.61	1038
147.66	356.55	1039
477.27	398.68	1040
104.38	408.52	1041
467.53	411.44	1042
126.5	412.27	1043
58.674	413.87	1044
167.2	425.41	1045
129.54	430.57	1046
128.9	431.33	1046
120.86	432.56	1047
277.72	445.88	1048
248.83	475.44	1049
248.13	476.49	1049
157.85	484.21	1050
158.11	484.34	1050
158.06	484.19	1050
91.157	16.849	1051
91.073	16.735	1051
119.03	21.152	1052
170.24	21.52	1053
485.34	21.299	1054
183.14	31.322	1055
42.555	32.524	1056
55.206	34.107	1057
55.942	39.03	1057
409.71	33.721	1058
405.71	32.922	1058
347.92	36.78	1059
416.67	37.008	1060
38.871	39.209	1061
118.7	40.36	1062
263.76	40.679	1063
388.75	41.655	1064
395.32	42.702	1065
325.02	53.427	1066
393.49	57.701	1067
393.83	58.336	1067
200.69	64.064	1068
434.04	66.027	1069
432.79	65.812	1069
326.75	67.197	1070
193.84	81.397	1071
440.49	80.999	1072
260.85	86.871	1073
458.53	86.926	1074
247.53	90.881	1075
503.53	90.794	1076
363.07	95.552	1077
363.81	94.547	1077
69.342	101.56	1078
336.23	107.28	1079
334.14	107.62	1079
347.46	107.49	1080
347.5	108.91	1080
156.41	113.49	1081
255.84	112.85	1082
30.169	114.71	1083
30.029	116.13	1083
210.55	120.65	1084
211.42	120.45	1084
357.46	123.27	1085
298.86	135.37	1086
24.244	144.05	1087
21.929	146.39	1087
96.923	143.3	1088
98.263	144.74	1088
370.69	147.1	1089
438.33	149.09	1090
102.38	150.71	1091
386.27	158.36	1092
15.913	161.78	1093
363.48	167.99	1094
368.78	166.37	1094
357.61	182.25	1095
204.68	186.58	1096
333.57	186.46	1097
332.8	186.08	1097
175.29	190.96	1098
175.35	191.08	1098
175.24	190.83	1098
175.38	191.07	1098
439.78	209.11	1099
441.79	209.3	1099
172.27	211.87	1100
388.14	213.15	1101
138.74	214.34	1102
139.68	214.43	1102
496.68	213.53	1103
496.33	213.23	1103
319.35	216.26	1104
319.24	215.45	1104
318.84	216.34	1104
83.908	222.28	1105
83.452	222.39	1105
130.67	226.24	1106
311.17	228.95	1107
93.918	229.93	1108
167.78	232.89	1109
167.22	232.78	1109
329.15	234.88	1110
253.73	242.42	1111
383.01	244.12	1112
237.98	248.25	1113
164.31	250.25	1114
154.4	259.9	1115
237.07	264.73	1116
121.69	273.07	1117
119.42	272.02	1117
137.83	276.54	1118
112.17	279.47	1119
453.88	282.89	1120
453.67	281.77	1120
453.74	282.33	1120
453.88	281.66	1120
454.55	281.31	1120
166.64	287.22	1121
291.01	286.77	1122
478.07	287.59	1123
203.23	289.41	1124
164.34	309.02	1125
121.79	310.15	1126
156.27	345.82	1127
386.14	354.62	1128
320.72	356.4	1129
297.62	379.43	1130
137.24	391.89	1131
464.63	397.03	1132
114.93	406.25	1133
179.83	411.84	1134
179.83	413.47	1134
206.44	420.43	1135
115.47	420.38	1136
115	420	1136
222.05	430.43	1137
376.94	433.07	1138
454.01	465.49	1139
406.71	469.41	1140
407.04	468.9	1140
407.59	469.16	1140
497.48	469.4	1141
319.85	472.42	1142
62.128	487.34	1143
234.29	491.32	1144
293.93	492.78	1145
314.33	10.413	1146
314.37	11.046	1146
373.37	16.351	1147
373.01	16.015	1147
373	15.59	1147
354.81	16.868	1148
457.07	19.358	1149
395.32	19.681	1150
142.58	21.256	1151
159.44	20.24	1152
188.4	21.448	1153
187.35	22.685	1153
61.798	24.043	1154
285.96	26.405	1155
70.559	30.946	1156
144.79	32.577	1157
144.95	32.599	1157
353.41	33.335	1158
186.8	40.072	1159
232.26	40.949	1160
276.66	40.655	1161
283.7	40.679	1162
156.32	45.653	1163
265.93	48.681	1164
113.06	50.654	1165
416.78	50.838	1166
432.45	53.605	1167
432.05	54.003	1167
187.74	65.121	1168
149.62	69.428	1169
114.01	81.024	1170
12.158	82.353	1171
275.02	87.892	1172
277.29	90.412	1172
21.255	88.462	1173
299.62	92.105	1174
103.84	92.565	1175
117.48	92.376	1176
136.24	94.41	1177
334.07	93.884	1178
89.81	95.601	1179
292.23	106.93	1180
289.45	108.14	1180
191.22	108.02	1181
81.509	117.29	1182
95.864	117.52	1183
384.82	122.39	1184
216.01	131.54	1185
260.74	130.79	1186
276.01	137.14	1187
49.202	140.7	1188
132.5	146.7	1189
131.55	147.69	1189
185.51	149.93	1190
185.5	149.18	1190
242.98	151.28	1191
30.461	155.22	1192
30.893	153.6	1192
30.45	154.56	1192
315.25	164.17	1193
315.17	164.19	1193
209.7	171.91	1194
205.22	174.12	1194
45.373	176.05	1195
470.42	178.39	1196
400.19	186.83	1197
148.22	188.29	1198
144.47	187.5	1198
166.99	189.05	1199
344.52	195.41	1200
191.38	195.35	1201
59.416	202.33	1202
158.47	201.98	1203
141.79	230.56	1204
136.13	228.57	1204
312	235.38	1205
326.67	244.1	1206
217.47	250.35	1207
204.55	259.59	1208
204.73	259.48	1208
204.27	259.25	1208
204.16	259.69	1208
106.55	291.57	1209
502.29	304.77	1210
310.62	307.17	1211
310.79	308	1211
135.99	312.75	1212
176.73	312.96	1213
107.58	321.8	1214
452.05	329.56	1215
279.29	335.51	1216
139.5	337.68	1217
138.91	346.53	1218
158.61	353.98	1219
200.18	363.11	1220
200.28	362.92	1220
449.84	373.19	1221
447.11	375.08	1221
120.76	387.71	1222
120.22	388.12	1222
120.14	388.23	1222
120.06	388.21	1222
120.48	388.29	1222
120.61	388.59	1222
120.13	388.63	1222
394.81	388.42	1223
127.33	398.53	1224
127.31	398.63	1224
418.32	398.08	1225
451.9	399.3	1226
452.31	398.34	1226
291.27	401.96	1227
288.77	407.12	1228
488.2	412.99	1229
146.26	431.18	1230
145.94	430.52	1230
146.05	431.42	1230
118.81	433.19	1231
460.79	451.9	1232
315.4	461.64	1233
314.52	460.62	1233
183.3	476.29	1234
182.7	475.59	1234
76.347	485.9	1235
309.41	487.39	1236
325.15	490.38	1237
491.3	491.46	1238
490.93	491.62	1238
490.06	492.01	1238
307.1	7.6464	1239
484.64	21.351	1240
204.48	28.549	1241
171.09	31.577	1242
415.48	37.179	1243
418.04	37.927	1243
418.23	37.411	1243
300.08	37.827	1244
394.18	41.93	1245
195.71	49.823	1246
196.2	48.165	1246
376.75	50.809	1247
307.79	65.493	1248
28.159	69.393	1249
259.62	74.313	1250
266.31	77.849	1251
436.71	80.323	1252
151.43	81.488	1253
419.52	80.011	1254
63.467	88.955	1255
74.494	94.732	1256
447.67	97.451	1257
132.07	100.49	1258
270.52	101.69	1259
268.66	100.84	1259
208.77	105.49	1260
228	107.46	1261
113.25	108.42	1262
124.47	115.99	1263
283.12	118.73	1264
213.01	118.95	1265
434.85	120.21	1266
436.36	118.81	1266
478.53	120.57	1267
480.08	121.37	1267
481.68	121.42	1267
324.65	119.9	1268
208.05	122.28	1269
232.22	131.62	1270
122.19	135.63	1271
493.55	135.99	1272
165.37	138.53	1273
407.49	138.77	1274
370.2	147.09	1275
370.39	146.19	1275
68.358	149.68	1276
69.449	148.25	1276
73.451	149.75	1276
70.134	148.36	1276
69.382	148.74	1276
103.82	149.25	1277
354.91	151.19	1278
56.176	163.94	1279
57.329	163.15	1279
502.57	166.52	1280
502.84	168.24	1280
502.66	168.13	1280
501.96	167.35	1280
502.46	166.11	1280
430.84	178.7	1281
486.33	181.13	1282
485.76	181.71	1282
92.508	185.65	1283
304.8	186.53	1284
497.6	189.54	1285
373.74	190.11	1286
316.57	192.26	1287
381.97	193.79	1288
212.04	195.35	1289
399.65	197.35	1290
399.22	198.25	1290
492.69	198.42	1291
492.25	199.46	1291
381.56	209.52	1292
329.72	234.44	1293
127.53	239.26	1294
253.6	241.57	1295
397.25	248.81	1296
332.24	254.05	1297
332.18	254.67	1297
495.87	267.03	1298
192.89	267.52	1299
125.71	269.65	1300
155.41	276.5	1301
221.71	280.57	1302
180.94	282.13	1303
384.31	291.2	1304
113.93	292.99	1305
119.69	294.21	1306
151.25	296.02	1307
435.04	307.82	1308
435.14	307.11	1308
251.41	308.89	1309
122.61	310.35	1310
123.15	315.45	1310
306.3	313.28	1311
149.78	314.04	1312
288.61	322.18	1313
342.26	338.15	1314
409.3	350.11	1315
354.72	351.24	1316
147.04	352.41	1317
147.51	356.65	1317
147.77	359.03	1317
125.95	358.71	1318
295.84	362.41	1319
435.14	368.26	1320
435.53	367.7	1320
136.88	370.32	1321
110.96	371.64	1322
454.71	388.57	1323
127.06	413.15	1324
126.37	411.51	1324
162.41	413.24	1325
53.934	414.97	1326
53.264	414.53	1326
29.59	419.61	1327
339.21	423.94	1328
339.66	424.15	1328
398.06	425.39	1329
141	438.18	1330
465.74	465.22	1331
169.34	472.61	1332
318.74	472.72	1333
250.96	473.73	1334
291.9	478.01	1335
63.596	485.34	1336
75.716	11.78	1337
202.4	12.054	1338
205.32	11.93	1338
178.72	14.653	1339
347.24	17.608	1340
347.29	16.809	1340
347.07	17.391	1340
410.02	19.597	1341
327.24	20.447	1342
119.34	22.733	1343
118.31	23.903	1343
116.46	22.414	1343
168.71	24.218	1344
170.32	24.64	1344
281.88	25.732	1345
46.274	25.417	1346
159.83	26.78	1347
131.73	33.357	1348
191.6	39.995	1349
315.89	42.264	1350
[truncated: 37,341 more rows]
