# Supplementary material for: The transpeptidase PBP2 governs initial localization and activity of the major cell-wall synthesis machinery in E. coli
Source: eLife. 2020 Feb 20;9:e50629. doi: 10.7554/eLife.50629 (PMC7089770; doi:10.7554/eLife.50629)
Supplement: Source data 1. [file elife-50629-data1.zip › data/slow/GFP/Lifetime/2018-03-15-A22-liftime12.csv]

222.86	8.5361	2
225.58	8.397	2
119.01	14.969	3
341.95	20.405	4
216.65	22.605	5
216.85	23.955	5
220.68	26.269	5
222.79	29.475	5
222.94	30.341	5
374.72	24.892	6
243.16	27.051	7
106.6	34.44	8
145.2	34.343	9
145.79	34.25	9
281.21	36.906	10
276.53	37.409	10
345.29	40.607	11
260.75	49.189	12
251.76	51.231	13
336.19	60.729	14
197.25	60.457	15
211.22	60.517	16
390.26	62.645	17
396.65	62.189	18
290.24	63.827	19
291.07	63.339	19
236.93	65.704	20
236.61	66.179	20
235.93	66.219	20
446.2	68.667	21
104.12	72.383	22
196.84	74.773	23
171.16	76.76	24
170.86	78.884	24
171.09	78.036	24
136.48	78.671	25
141.66	80.773	25
76.392	83.745	26
305.73	83.191	27
28.363	84.592	28
27.249	84.102	28
91.948	85.767	29
435.92	86.77	30
471.34	87.587	31
178.58	95.253	32
218.65	97.303	33
219.88	97.761	33
219.06	97.772	33
216.94	98.612	33
212.25	100.71	33
374.5	96.947	34
377.31	95.008	34
118.94	97.297	35
38.897	103.99	36
66.761	106.44	37
108.81	106.71	38
74.79	107.02	39
269.07	111.83	40
325.46	113.03	41
325.45	113.83	41
289.11	114.55	42
294.22	115.04	42
411.52	116.1	43
412.37	115.24	43
193.58	118.47	44
122.4	119.53	45
367.77	119.38	46
165.66	121.51	47
164.93	122.49	47
225.68	123.85	48
223.86	124.33	48
201.68	125.33	49
249.4	127.19	50
315.44	126.69	51
315.3	126.51	51
315.22	126.44	51
315.06	126.67	51
314.78	126.71	51
314.84	126.84	51
314.38	127.16	51
314.58	126.89	51
314.28	127.09	51
27.697	127.85	52
26.176	126.06	52
26.466	128.02	52
27.928	127.69	52
25.543	125.04	52
298.83	130.53	53
451.91	133.79	54
466.53	133.47	55
334.41	139.62	56
84.676	144.13	57
83.947	144.02	57
154.28	143.83	58
153.99	144.12	58
31.681	147.08	59
277.89	148.09	60
456.57	146.94	61
461.09	147.43	61
310.34	149.67	62
307.89	146.86	62
485.73	150.32	63
59.519	153.54	64
127.3	155.95	65
391.02	159.41	66
316.71	164.39	67
314.12	163.64	67
311.7	162.91	67
72.624	167.87	68
104.24	171.32	69
422.09	172.49	70
220.5	174.62	71
273.39	177.29	72
344.46	181.49	73
343.72	181.25	73
329.87	184.59	74
149.28	186.59	75
352.18	188.12	76
277.23	191.28	77
307.72	191.04	78
335.58	191.68	79
465.4	194.79	80
464.86	192.25	80
448.6	197.33	81
396.96	200.23	82
421.42	201.4	83
207.01	202.4	84
206.62	202.87	84
291.5	204.58	85
290.74	205.68	85
117.37	206.38	86
483.84	205.63	87
487.3	205.3	87
486.99	204.58	87
352.86	208.03	88
352.79	207.83	88
353.37	207.56	88
476.87	207.77	89
303.57	213.15	90
147.24	213.57	91
279.22	217.48	92
278.37	216.64	92
276.55	216.67	92
277.68	214.02	92
275.22	217.75	92
136.07	219.73	93
134.68	221.02	93
134.44	220.05	93
136.14	220.09	93
223.51	220.3	94
191.93	221.37	95
192.93	223.08	95
312.53	223.44	96
179	224.22	97
179.02	224.13	97
289.87	225.31	98
55.737	232.77	99
56.697	231.17	99
208.21	234.57	100
203.71	233.69	100
129.5	236.19	101
477.69	243.23	102
478.39	241.94	102
213.87	244.9	103
213.56	245.55	103
219.67	245.43	104
226.55	246.02	105
51.614	248.14	106
175.78	248.67	107
250.92	249.78	108
404.81	250.77	109
404.38	251.13	109
232.15	259.15	110
428.12	259.44	111
422.58	257.52	111
368.07	265.34	112
70.017	269.67	113
158.85	271.4	114
159.82	272.66	114
388.45	273.34	115
387.23	274.14	115
279.17	275.34	116
452.63	278.15	117
220.05	280.42	118
219.53	280.74	118
463.13	282.25	119
127.04	288.78	120
379.03	310.44	121
378.38	310.31	121
363.8	313.51	122
114.09	335.19	123
370.87	336.04	124
242.22	342.43	125
128.02	344.07	126
96.365	347.9	127
57.584	351.02	128
57.539	351.5	128
29.797	351.23	129
202.64	352.58	130
266.58	354.52	131
264.94	355.5	131
265.18	355.48	131
218.37	356.97	132
302.65	357.1	133
130.83	360.54	134
380.76	360.64	135
269.38	367.25	136
159.03	371.04	137
220.93	373.85	138
91.251	375.39	139
316.35	376.67	140
119.08	378.31	141
298.21	396.22	142
242.1	396.29	143
104.43	397.6	144
105.33	396.59	144
159.87	400.34	145
331.63	409.61	146
261.47	409.39	147
129.58	411.39	148
348.65	421.29	149
391.26	433.66	150
236.08	440.38	151
420.23	443.36	152
420.12	443.32	152
308.23	453.56	153
167.86	454.57	154
168.75	452.35	154
465.47	465.93	155
350.93	469.92	156
349.72	470.16	156
166.3	474.65	157
166.43	474	157
483.42	479.93	158
314.2	483.29	159
142.25	487.82	160
285.75	504.5	161
268.11	21.61	162
359.48	26.696	163
359.61	29.597	163
74.168	31.38	164
208.54	35.957	165
208.44	34.374	165
208.26	36.567	165
211.67	38.805	165
215.61	42.822	165
256.71	37.856	166
363.47	41.1	167
363.84	41.107	167
216.33	43.026	168
384.48	48.4	169
387.54	47.596	169
317.81	53.553	170
122.68	56.025	171
268.55	64.027	172
165.27	71.518	173
221.83	71.039	174
189.7	74.43	175
59.845	76.02	176
254.83	79.981	177
256.89	79.108	177
255.99	79.013	177
344.09	79.636	178
342.96	79.802	178
340.62	77.057	178
282.4	82.034	179
232.83	82.581	180
84.558	83.958	181
112.23	83.557	182
111.76	81.308	182
272.22	85.104	183
312.26	90.981	184
8.1262	92.57	185
259.7	96.061	186
91.336	99.45	187
93.385	97.998	187
400.01	101.22	188
401.39	97.915	188
444.15	105.68	189
463.28	107.32	190
465.88	102.49	190
215.05	114.41	191
374.27	117.69	192
448.91	118.22	193
117.94	124.12	194
357.69	126.32	195
354.82	129.41	195
59.302	129.83	196
59.766	130.07	196
62.895	130.94	196
63.115	131.65	196
60.956	129.93	196
61.746	131.48	196
62.596	130.41	196
474.82	140.19	197
472.88	140.78	197
186.04	141.84	198
184.11	141.81	198
300.6	144.21	199
254.86	152.59	200
338.28	152.69	201
334.52	151.64	201
178.87	158.99	202
178.75	158.77	202
179.44	160.45	202
361.5	158.93	203
12.904	167.29	204
363.3	175.66	205
73.438	177.71	206
46.286	179.45	207
98.048	182.08	208
398.61	181.05	209
478.94	185.93	210
86.54	189.44	211
104.54	200.42	212
390.5	211.43	213
291.27	211.8	214
51.079	217.96	215
430.37	219.88	216
73.1	233.87	217
262.67	235.84	218
260.85	237.38	218
403.65	235.17	219
404.72	234.74	219
356.98	235.33	220
370.89	236.67	221
241.44	236.7	222
275.02	241.52	223
28.752	243.91	224
223.93	247.87	225
289.46	251.42	226
289.04	249.26	226
453.85	253.34	227
186.9	253.79	228
140.92	257.2	229
213.46	261.81	230
392.46	261.68	231
138.07	264.68	232
113.7	270.55	233
102.38	271.75	234
89.499	277.32	235
139.5	278.41	236
101.42	279.24	237
114.95	282.52	238
400.47	291.09	239
432.31	294.07	240
454.42	295.54	241
453.71	295.56	241
454.41	296.86	241
159.94	297.45	242
232.72	301.52	243
232.22	299.39	243
234.92	295.68	243
325.28	302.93	244
108.87	306.23	245
168.15	312.91	246
166.19	313.21	246
431.35	311.62	247
431.2	313.27	247
431.15	313.71	247
314.27	312.34	248
391.2	317.06	249
134.97	318.63	250
134.54	318.4	250
135.04	319.34	250
135.1	322.42	250
111.89	318.8	251
462.54	328.53	252
55.991	329.77	253
150.12	333.36	254
147.48	332.15	254
150.91	333.86	254
44.651	336.6	255
44.258	336.36	255
364.56	337.75	256
301.13	338.42	257
317.23	345.85	258
314.35	345.32	258
334.47	347.18	259
442.58	355.33	260
475.51	359.68	261
438.84	361.1	262
284.6	366	263
282.62	366.05	263
503.48	366.51	264
503.32	366.9	264
245.28	372.35	265
244.42	372.17	265
258.51	388.54	266
124.86	409.33	267
129.15	411.16	268
177.97	414.92	269
178.91	416.55	269
12.829	429.29	270
13.506	429.94	270
409.93	429.78	271
127.78	439.85	272
116.62	450.97	273
116.3	454.39	273
323.32	453.38	274
243.55	455.16	275
436.81	460.43	276
168.1	466.74	277
166.91	466.55	277
477.01	467.89	278
385.04	470.39	279
233.92	474.32	280
401.9	495.8	281
355.12	500.11	282
355.34	499.71	282
207.77	10.082	283
208.31	8.0627	283
327.24	19.111	284
155.41	21.29	285
245.9	21.869	286
239.68	28.344	287
348.66	47.184	288
347.64	45.452	288
347.86	46.114	288
348.37	45.79	288
136.17	48.731	289
367.52	50.655	290
366.93	50.435	290
366.97	51.07	290
307.06	65.302	291
318.26	67.057	292
372.84	68.496	293
373.91	70.775	293
372.64	72.282	293
478.3	72.231	294
237.85	78.722	295
233.29	81.68	295
466.58	85.236	296
330.76	88.682	297
353.97	88.91	298
482.31	91.616	299
360.26	96.675	300
289.39	99.144	301
392.88	105.92	302
183.25	111.75	303
77.752	129.67	304
144.02	130.35	305
51.058	135.88	306
268.69	137.03	307
269.68	137.42	307
405.43	140.74	308
376.22	146.19	309
375.01	146.74	309
376.43	148.15	309
89.293	147.52	310
77.9	150.9	311
485.21	151.79	312
200.83	158.18	313
55.826	158.76	314
57.329	157.77	314
95.948	162.21	315
165.72	170.34	316
412.98	170.74	317
16.333	180.64	318
199.76	187.71	319
350.22	186.79	320
349.77	188.72	320
350.45	189.04	320
60.504	187.29	321
62.253	185.31	321
61.677	184.9	321
60.698	185.19	321
220.37	192.17	322
156.72	196.63	323
155.65	196.11	323
158.87	197.08	323
318.39	203.85	324
7.5266	210.93	325
473.68	209.74	326
372.63	216.06	327
210.83	222.08	328
344.86	224.74	329
286.27	231.92	330
219.89	233.43	331
218.48	234.64	331
127.89	236.75	332
128.38	236.08	332
127.98	236.48	332
127.34	236.61	332
127	235.77	332
248.61	248.8	333
12.314	254.66	334
12.823	252.02	334
317.19	254.36	335
297.45	263.52	336
264.65	264.12	337
359.61	264.47	338
365.86	265.07	339
323.37	271.64	340
471.01	293.59	341
471.89	290.89	341
144.92	302.89	342
285.01	305.24	343
285.15	305.58	343
363.07	313.19	344
117.37	316.82	345
201.44	316.36	346
201.05	316.32	346
201.43	316.41	346
201.47	316.63	346
201.6	316.31	346
201.88	316.44	346
492.88	318.24	347
107.72	321.92	348
288.73	334.76	349
370.65	336.47	350
267.64	339.44	351
93.134	342.28	352
348.15	342.82	353
424.78	355.1	354
395.49	357.37	355
380.77	361.18	356
381.04	360.71	356
381.12	360.79	356
69.209	362.75	357
234.25	362.25	358
234.89	361.05	358
234.66	360.43	358
234.08	361.31	358
118.77	366.29	359
267.51	369.24	360
203.75	370.69	361
452.45	373.38	362
449.91	370.03	362
90.642	376.13	363
90.896	373.75	363
65.376	376.25	364
65.551	376.17	364
398.27	382.84	365
88.467	385.46	366
40.72	385.78	367
218.8	391.85	368
120.25	405.91	369
264.28	406.51	370
129.66	411.91	371
130.05	411.72	371
130.56	411.73	371
389.43	420.05	372
166.68	424.24	373
168.06	424.51	373
141.29	435.48	374
142.48	435.52	374
397.63	443.85	375
258.04	449.74	376
351.81	452.43	377
131.7	464.31	378
118.37	12.354	379
203.13	14.684	380
234.75	16.741	381
341.07	20.362	382
341.6	21.129	382
216.78	21.676	383
370.97	25.925	384
182.42	32.236	385
256.61	35.011	386
386.92	34.518	387
385.68	33.857	387
260.58	47.505	388
231.9	47.822	389
233.12	48.179	389
74.195	50.472	390
252.04	49.66	391
121.94	54.014	392
318.43	53.475	393
319.03	54.194	393
340.33	60.856	394
267.52	63.466	395
267.66	64.087	395
22.651	67.007	396
448.47	68.514	397
35.274	73.956	398
10.435	74.794	399
302.4	77.053	400
137.66	78.687	401
227.09	82.666	402
89.715	84.993	403
202.57	88.16	404
119.37	95.574	405
449.08	97.812	406
450.19	98.801	406
451.01	100.73	406
451.22	97.151	406
104.32	114.39	407
238.04	115.92	408
21.643	117.79	409
71.487	122.83	410
163.94	122.88	411
161.72	126.61	411
268.73	125.66	412
146.33	128.77	413
141.46	135.45	414
354.89	142.74	415
356.21	143.59	415
83.447	143.74	416
150.62	145.82	417
252.54	152.92	418
127.59	155.58	419
393.09	158.64	420
453.75	160.78	421
396.7	179.43	422
397.77	179.82	422
395.99	180.21	422
273.59	182.92	423
330.65	185.44	424
463.92	189.92	425
480.34	188.96	426
209.29	192.38	427
195.74	192.45	428
290.28	192.51	429
134.2	194.01	430
95.121	194.18	431
262.18	195.98	432
115.74	202.89	433
74.221	203.38	434
264.1	205.76	435
391.45	206.43	436
100.42	210.09	437
145.26	211.76	438
178.63	218.82	439
292.28	222.6	440
433.75	221.57	441
154.19	227.6	442
155.28	232.76	442
155.22	233.28	442
314.76	239.08	443
96.736	243.05	444
214.17	244.41	445
216.2	245.17	445
217.01	246.65	445
293.29	244.27	446
177.98	249.25	447
176.22	248.53	447
411.99	253.75	448
487.51	255.57	449
467.68	256.93	450
423.6	258.53	451
423.36	258.22	451
422.98	257.85	451
393.19	262.24	452
139.01	265.16	453
139.26	265.48	453
112.97	266.52	454
163.04	271.34	455
160.03	272.32	455
39.089	275.94	456
133.55	276.29	457
24.363	279.32	458
219.98	280.44	459
417.73	284.93	460
245.15	291.79	461
244.77	293.8	461
56.458	294.63	462
413.1	296.53	463
391.48	306.82	464
450.4	321.96	465
125.35	329.22	466
121.36	329.74	466
113.61	336.31	467
334.08	338.98	468
334.32	341.6	468
16.92	338.94	469
166.16	347.99	470
166.66	347.49	470
165.66	347.87	470
57.507	351.45	471
56.925	351.26	471
57.897	351.67	471
57.36	351.45	471
56.534	351.73	471
57.02	351.49	471
488	354.76	472
42.266	362.05	473
173.94	365.45	474
157.97	370.42	475
10.321	372.09	476
131.96	374.98	477
467.19	374.09	478
467.5	374.15	478
466.57	374.42	478
467.42	375.2	478
315.34	378.03	479
369.77	378.21	480
206.54	381.36	481
404.11	384.26	482
381.76	388.18	483
286.7	393.56	484
60.135	397.24	485
192.42	408.93	486
192.38	409.13	486
42.349	411.66	487
331.52	416.48	488
332.31	416.19	488
286.97	418.92	489
317.27	419.5	490
351.2	421.06	491
350.22	421.13	491
350.62	421.13	491
66.888	429.66	492
65.424	430.1	492
307.59	449.79	493
473.57	452.67	494
323.48	457.55	495
233.79	476.43	496
256.75	503.56	497
311.46	8.1626	498
244.86	23.141	499
89.595	32.2	500
156.08	35.881	501
384.74	49.506	502
383.75	48.766	502
309.48	51.158	503
108	52.572	504
237.66	65.425	505
239.12	65.741	505
239.14	64.993	505
236.8	66.352	505
236.95	65.065	505
287.84	65.601	506
70.081	68.957	507
296.42	72.454	508
352.48	73.243	509
167.44	75.442	510
74.74	83.548	511
273.95	83.969	512
323.91	83.978	513
324.2	84.147	513
323.61	84.367	513
324.03	83.372	513
324.16	83.607	513
324.35	83.677	513
323.96	83.502	513
323.89	83.631	513
497.16	83.621	514
35.013	87.994	515
470.34	87.567	516
399.95	99.023	517
397.42	100.78	517
396.48	99.877	517
28.752	99.931	518
466.72	103.63	519
241.4	110.17	520
181.67	111.05	521
222.16	111.15	522
326.29	113.68	523
348.82	115.47	524
227.86	122.47	525
183.11	126.9	526
76.617	128.31	527
294.64	129.02	528
427.28	130.83	529
113.35	133.51	530
446.89	134.37	531
227.77	136.04	532
457.11	144.59	533
458.64	147.58	533
367.6	145.11	534
115.13	147.88	535
393.93	147.8	536
278.65	148.75	537
77.674	151.67	538
339.38	152.62	539
412.04	154.14	540
412.37	154.73	540
357.3	157.08	541
81.689	157.58	542
82.92	158.07	542
472.86	158.75	543
231.71	159.12	544
231.06	159.66	544
329.47	166.24	545
324.57	166.38	545
255.11	168.28	546
170.41	169.88	547
74.084	177.61	548
75.39	178.86	548
92.229	178.74	549
102.1	186.1	550
98.194	181.93	550
145.18	186.67	551
276.31	194.89	552
23.725	198.2	553
129.6	198.28	554
476.82	208.2	555
88.806	209.5	556
165.11	217.33	557
209.71	222.08	558
343.48	224.58	559
253.73	225.29	560
252.98	225.7	560
97.002	231.27	561
227.28	233.79	562
227.28	234	562
226.86	233.89	562
259.1	238.2	563
356.39	236.95	564
368.49	239	565
370.2	238.16	565
278.81	239.27	566
279.94	237.38	566
327.87	244.65	567
250.47	249.82	568
54.506	252.08	569
186.62	253.06	570
188.35	253.81	570
316.95	254.89	571
294.37	270.76	572
74.324	273.76	573
387.57	274.75	574
9.7752	278.18	575
89.646	278.27	576
315.76	287.08	577
219.56	289.44	578
287.17	297.92	579
447.98	300.57	580
245.32	302.36	581
110.55	304.44	582
311.07	305.3	583
378.71	310.18	584
492.23	318.68	585
250.41	330.53	586
58.836	331.2	587
43.314	334.68	588
267.8	340.64	589
254.7	342.88	590
425.43	351.33	591
424.12	354.68	591
15.063	352.1	592
440.73	354.3	593
474.83	359.58	594
105.33	397.11	595
69.759	408.02	596
89.167	407.8	597
88.457	407.05	597
57.231	414.25	598
82.572	436.1	599
491.7	446.41	600
490.57	445.44	600
245.98	450.29	601
155.25	456.89	602
439	461.03	603
166.52	472.46	604
498.55	491.52	605
475.27	503.78	606
208.51	8.2219	607
224.32	7.5987	608
326.15	19.309	609
326.29	19.25	609
290.95	21.173	610
306.79	23.221	611
305.6	23.445	611
221.21	23.789	612
334.62	28.462	613
107.31	32.998	614
143.63	34.464	615
227.26	35.432	616
262.09	35.6	617
256.6	36.813	617
255.76	35.076	617
362.32	40.409	618
362.62	40.197	618
194.49	48.514	619
37.336	61.073	620
71.068	67.454	621
447.6	68.406	622
444.76	68.472	622
89.845	69.338	623
10.174	73.854	624
71.128	74.219	625
59.395	76.382	626
258.18	81.181	627
258.44	80.76	627
167.21	94.304	628
134.48	98.125	629
267.25	97.344	630
289.6	98.858	631
287.9	99.368	631
417.79	103.06	632
69.754	107.85	633
67.612	106.19	633
69.8	107.18	633
71.464	107.43	633
66.416	106.56	633
391.58	107.33	634
262.54	111.25	635
273.41	111.19	636
105.29	111.75	637
105.05	111.56	637
235.77	113.94	638
102.69	119.13	639
354.95	127.99	640
82.952	143.8	641
153.04	144.5	642
156.22	142.56	642
153.6	143.54	642
353.01	143.65	643
360.63	144.39	644
371.34	147.01	645
327.87	150.97	646
484.7	156.05	647
204.73	161.77	648
412.26	170.57	649
411.14	169.75	649
128.71	172.58	650
87.179	173.98	651
88.034	173.41	651
357.26	174.43	652
45.875	179.84	653
274.31	182.43	654
495.83	184.51	655
417.73	185.51	656
422.44	188.46	656
422.75	188.04	656
422.53	188.79	656
447.78	196.37	657
394.49	200.36	658
421.8	202.46	659
261.62	203.43	660
317.98	207.08	661
354.14	207.81	662
356.53	205.7	662
160.24	209.98	663
8.0735	211.9	664
289.78	212.48	665
86.655	215.69	666
60.417	218.29	667
190.32	219.4	668
187.89	222.72	668
56.49	232.71	669
56.69	232.8	669
56.683	233.89	669
226.4	246	670
290.02	248.22	671
11.656	257.67	672
73.304	256.53	673
392.11	261.68	674
279.64	271.81	675
207.38	274.51	676
424.91	274.09	677
350.24	275.66	678
351.21	276.05	678
350.81	275.44	678
433.44	276.24	679
193.66	278.22	680
24.854	279.83	681
148.85	281.34	682
302.11	283.26	683
181.32	287.17	684
473.24	289.51	685
375.3	289.45	686
15.369	291.76	687
15.597	291.2	687
258.25	291.82	688
257.98	295.59	688
258.82	295.18	688
431.65	294.67	689
233.92	297.21	690
370.41	302.7	691
216.07	311.36	692
217.26	311.59	692
216.75	311.17	692
314.67	312.34	693
429.42	314.62	694
381.18	322.25	695
93.273	342.71	696
426.48	344.37	697
312.71	344.66	698
27.862	350.25	699
28.767	350.48	699
68.836	363.23	700
68.899	364.06	700
174.65	365.84	701
11.489	372.31	702
186.16	374.11	703
91.556	377.03	704
328.08	387.98	705
384.62	387.74	706
176.57	412.64	707
178.74	416.98	707
223.29	427.2	708
179.05	434.79	709
410.93	441.69	710
411.39	441.82	710
336.95	445.6	711
473.32	453.89	712
323.19	455.13	713
322.08	454.29	713
395.6	464.02	714
348.79	484.69	715
330.85	484.26	716
331.71	482.7	716
332.94	503.48	717
312.09	9.0631	718
236.9	15.413	719
232.69	17.548	719
368.32	38.965	720
256.38	49.195	721
140.81	49.473	722
366.53	50.955	723
367.04	51.327	723
366.29	50.875	723
354.34	55.739	724
212.8	61.132	725
341.21	62.42	726
265.17	63.483	727
264.63	62.437	727
304.51	65.286	728
371.61	68.465	729
371.6	68.153	729
186.33	74.853	730
283.25	83.909	731
282.16	83.44	731
87.396	84.37	732
89.929	84.403	732
499.49	85.419	733
312.36	89.492	734
67.498	91.834	735
298.87	112.48	736
214.89	114.08	737
412.98	116.84	738
372.77	118.15	739
299.11	129.67	740
297.65	131.31	740
175.83	131.66	741
177.34	130.22	741
379.69	134.52	742
276.86	136.39	743
470.37	137.54	744
467.22	132.72	744
267.3	137.56	745
267.85	136.63	745
181.93	143.1	746
277.85	148.33	747
377.35	147.95	748
79.587	152.16	749
254.7	152.09	750
71.465	165.73	751
459.72	167.51	752
165.69	171.03	753
143.45	174.46	754
385.15	175.56	755
457.76	186.5	756
378.75	190.6	757
157.94	196.29	758
154.03	197.26	758
158.58	196.48	758
157.66	197.09	758
42.366	198.01	759
20.849	199.96	760
181.57	201.94	761
377.58	204.53	762
89.058	205.56	763
116.39	209.11	764
470.21	210.55	765
473.64	208.76	765
178.26	213.9	766
372.31	216.74	767
209.2	221.4	768
225.57	220.87	769
240.67	221.22	770
432.91	221.17	771
310.22	224.45	772
456.76	250.36	773
481.72	257.28	774
450.7	259.9	775
452.57	254.81	775
137.7	265.8	776
10.841	278.45	777
203.47	284.99	778
217.82	289.1	779
453.59	296.3	780
141.46	302.21	781
62.563	315.86	782
116.02	316.7	783
404.98	317	784
50.906	324.52	785
211.14	329.85	786
400.64	339.44	787
127.57	343.23	788
13.844	353.15	789
14.095	353.11	789
94.879	355.31	790
451.24	366.54	791
282.65	366.81	792
221.06	371.59	793
397.57	383.07	794
398.5	383.22	794
212.53	404.4	795
211.26	404.38	795
211.92	404.71	795
211.4	406.28	795
265.03	404.52	796
262.51	406.27	796
174.05	407.18	797
190.57	409.28	798
488.52	419.56	799
62.891	428.15	800
141.86	433.09	801
101.31	434.24	802
154.89	441.28	803
154.6	440.87	803
249.11	443.51	804
343.52	458.1	805
436.48	459.81	806
246.97	471.64	807
246.16	471.61	807
317.48	501.06	808
241.02	8.7091	809
355.77	27.93	810
337.65	27.809	811
336.42	25.529	811
119.34	34.525	812
278.58	37.402	813
273.14	38.811	813
53.013	40.36	814
323.12	41.797	815
331.02	45.597	816
72.681	50.819	817
253.31	61.263	818
253.37	61.627	818
273.24	67.252	819
224.57	68.83	820
74.693	84.393	821
215.77	84.035	822
422.81	102.98	823
154.7	111.94	824
348.52	114.62	825
21.449	116.46	826
237.8	115.5	827
116.75	120.61	828
117.38	121.79	828
116.67	120.31	828
168.43	121.16	829
166.11	121.33	829
163.56	124.47	829
164.21	124.29	829
230.02	121.47	830
389.26	123.62	831
270.04	125.39	832
356.06	125.94	833
248.59	126.73	834
419.5	129.97	835
224.71	137.08	836
366.63	145.8	837
456.33	146.28	838
390.8	158.11	839
358.69	173.19	840
72.789	177.22	841
348.55	188.15	842
350.38	189.38	842
350.67	189.39	842
351.08	189.07	842
350.76	188.71	842
350.83	190.13	842
350.72	188.75	842
290.34	192.87	843
289.64	195.5	843
482.48	205.38	844
319.04	208.85	845
101.15	210.26	846
288.99	210.35	847
451.09	219.65	848
164.77	221.44	849
349.81	222.94	850
153.77	233.22	851
261.66	236.58	852
217.76	246.81	853
50.856	248.14	854
180.91	251.09	855
318.2	253.32	856
412.78	254.4	857
72.947	255.6	858
74.364	256.85	858
504.39	257.14	859
503.17	256.63	859
341.11	257.54	860
231.43	259.14	861
235.44	258.65	861
363.8	263.96	862
322.11	269.64	863
494.63	269.79	864
304.3	278.8	865
244.52	295.56	866
432.9	295.81	867
467.41	309.17	868
57.258	312.45	869
429.88	313.63	870
92.855	319.44	871
492.8	320.35	872
106.82	322.67	873
110.09	320.55	873
112.98	319.51	873
320.84	322.12	874
461.94	331.1	875
426.24	344.59	876
164.99	348.38	877
118.21	350.7	878
382.08	359.26	879
370.43	359.45	880
316.39	361.23	881
316.47	361.85	881
316.53	361.83	881
135.31	372.49	882
50.99	374.24	883
50.559	373.63	883
91.121	376.93	884
120	378.26	885
120.25	377.76	885
204.54	382.02	886
283.74	385.61	887
100.08	387.07	888
257.53	388.24	889
139.92	388.93	890
268.66	389.21	891
270.97	389.86	891
270.64	388.81	891
470.5	390.65	892
470.15	390.37	892
471.19	390.91	892
498.49	392.76	893
92.274	408.02	894
90.551	407.16	894
89.344	407.4	894
121.72	409.2	895
146.57	413.47	896
320.73	416.42	897
288.32	423.4	898
204.85	426.75	899
126.78	440.99	900
126.59	440.04	900
234.06	442.43	901
233.79	441.71	901
244.79	452	902
208.17	453.87	903
497.72	453.01	904
498.99	454.86	904
116.12	456.35	905
86.729	458.91	906
427.86	458.42	907
155.3	460.6	908
442.98	462.43	909
144.62	493.27	910
208.81	8.1728	911
223.71	7.8253	912
311.69	9.1971	913
312.17	10.268	913
313.01	10.013	913
312.13	9.4143	913
343.5	15.89	914
201.98	15.665	915
199.16	15.579	915
388.85	33.73	916
346.02	40.929	917
231.44	46.989	918
289.13	48.001	919
379.84	48.493	920
256.93	50.044	921
259.72	47.333	921
308.35	51.665	922
391.96	60.988	923
397.05	61.361	923
395.65	61.388	923
304.29	64.941	924
310.21	65.637	925
70.37	67.085	926
286.12	67.594	927
477.66	72.233	928
11.464	74.553	929
9.686	75.076	929
62.009	77.204	930
240.54	77.642	931
256.13	79.38	932
303.36	79.294	933
277.29	82.874	934
283.44	83.444	935
66.085	92.02	936
339.57	93.033	937
132.51	96.068	938
293.17	98.136	939
398.27	99.381	940
398.95	99.066	940
33.879	102.62	941
446.3	104.67	942
289.92	116.36	943
222.17	125.49	944
410.12	139.91	945
411.44	140.21	945
183.24	141.55	946
183.74	141.47	946
296.11	142.35	947
82.951	143.87	948
429.19	144.38	949
36.084	145.36	950
278.86	148.36	951
390.86	148.49	952
255.62	151.65	953
245.78	154.01	954
296.24	157.58	955
360.84	157.8	956
429.07	159.29	957
263.29	161.89	958
251.47	166.67	959
376.88	173.41	960
376.2	172.52	960
305.93	176.21	961
272.93	181.29	962
398.24	181.26	963
60.192	184.53	964
104.69	187.74	965
44.196	193.62	966
337.15	194.6	967
22.74	197.55	968
18.751	201.49	968
395.54	201.12	969
493.26	202.58	970
114.16	204.46	971
357.25	205.04	972
357.59	204.69	972
348.29	208.32	973
7.2535	211.44	974
177.24	221.74	975
311.57	222.34	976
124.8	231.8	977
204.4	234.43	978
225.09	234.3	979
129.22	238.01	980
475.95	246.13	981
373.23	250.28	982
371.32	250.04	982
488.73	257.4	983
297.17	263.31	984
138.69	265.94	985
138.07	265.86	985
138.15	266.36	985
137.91	265.31	985
422.26	273.56	986
278.42	276.19	987
11.178	278.85	988
218.62	280.42	989
218.17	279.93	989
217.82	279.85	989
217.49	280.18	989
259.24	286.03	990
218.84	285.91	991
39.053	295.45	992
230.07	299.09	993
219.28	302.51	994
340.09	302.46	995
340.25	303.3	995
165.31	313.55	996
450.5	322.55	997
78.113	334.21	998
375.39	336.11	999
300.28	339.23	1000
219.52	357.95	1001
220.88	358.8	1001
395.36	356.71	1002
396.58	355.48	1002
28.692	359.2	1003
235.08	362.08	1004
233.92	361.77	1004
281.35	367.16	1005
281.05	366.77	1005
280.67	367.16	1005
467.17	375.1	1006
326.87	387.79	1007
383.17	387.95	1008
382.56	388.88	1008
57.412	395.38	1009
455.8	396.68	1010
223.83	403.55	1011
187.37	404.71	1012
129.94	412.97	1013
57.112	413.51	1014
375.23	417.51	1015
351.52	421.44	1016
350.57	420.53	1016
306	427.62	1017
304.69	427.47	1017
247.55	445.85	1018
307.85	450.46	1019
333.15	499.19	1020
270.89	8.4246	1021
179.1	12.401	1022
108.33	28.625	1023
142.57	31.87	1024
255.11	34.04	1025
153.94	35.668	1026
367.42	38.978	1027
320.17	54.275	1028
316.7	53.549	1028
120.81	56.025	1029
290.2	61.768	1030
191.46	62.19	1031
304.49	64.355	1032
304.45	63.292	1032
372.91	68.606	1033
164.85	72.571	1034
70.832	73.761	1035
295.77	74.621	1036
298.73	76.922	1036
352.93	73.923	1037
353.3	74.133	1037
98.162	99.148	1038
96.362	98.979	1038
466.29	104.08	1039
245.36	108.09	1040
21.653	116.75	1041
192.15	117.89	1042
24.737	125.89	1043
181.86	127.76	1044
182.73	128.76	1044
177.58	130.91	1044
352.93	129.16	1045
45.227	131.07	1046
47	132.77	1046
44.914	132.64	1046
425.39	131.02	1047
450.01	133.89	1048
124.14	137.21	1049
266.4	137.36	1050
151.49	143.77	1051
89.076	147.33	1052
89.919	147.54	1052
90.41	147.62	1052
87.606	147.85	1052
89.369	146.88	1052
89.079	148.04	1052
435.29	147.05	1053
44.714	152.81	1054
337.28	153.71	1055
409.12	154.38	1056
473.08	157.86	1057
472.1	157.84	1057
56.427	159.31	1058
390.81	159.27	1059
185.49	166.19	1060
352.41	169.36	1061
169.51	171.37	1062
152.08	172.32	1063
87.633	173.81	1064
73.298	176.64	1065
74.036	176.02	1065
72.894	178.17	1065
17.032	185.14	1066
17.312	182.85	1066
85.628	187.66	1067
302.66	192.65	1068
93.089	193.42	1069
373.31	192.63	1070
289.58	205.52	1071
391.26	206.57	1072
144.25	208.83	1073
468.48	211.31	1074
452.89	215.78	1075
455.43	213.83	1075
455.27	209.75	1075
255.1	223.48	1076
164.97	224.71	1077
99.662	231.27	1078
448.55	234.76	1079
403.5	235.76	1080
328.02	243.51	1081
276.21	244.67	1082
292.14	245.41	1083
225.62	246.24	1084
179.52	250.04	1085
317.65	253.06	1086
317.61	252.82	1086
315.65	254.96	1086
408.61	253.84	1087
410.53	254.64	1087
411.69	254.94	1087
344.88	256.3	1088
358.64	264.69	1089
189.68	276.24	1090
452.79	277.07	1091
304.06	277.38	1092
231.32	289.77	1093
231.11	291.33	1093
126.29	289.44	1094
126.19	287.88	1094
128.12	290.04	1094
126.93	289.64	1094
396.8	290.77	1095
432.48	294.69	1096
431.64	294.38	1096
412.34	297.71	1097
411.9	296.82	1097
186.47	303.37	1098
141.39	303.09	1099
388.44	305.46	1100
390.06	305.88	1100
376.9	309.49	1101
374.38	307.86	1101
403.83	315.53	1102
228.28	318.09	1103
229.35	318.58	1103
391.66	318.62	1104
116.52	333.42	1105
114.45	336.26	1105
278.53	336.98	1106
165.68	348.29	1107
28.151	350.68	1108
14.721	352.53	1109
487.79	355.12	1110
80.732	355.93	1111
301.8	355.72	1112
368.98	359.74	1113
266.98	368.63	1114
156.06	370.28	1115
245.75	370.94	1116
336.2	370.23	1117
182.36	372.29	1118
31.033	376.26	1119
36.826	383.06	1120
503.13	412.46	1121
144.93	413.13	1122
146.23	413.12	1122
163.77	417.22	1123
176.95	416.62	1124
83.593	422.86	1125
82.606	423.07	1125
220.03	426.74	1126
497.77	426.81	1127
11.747	428.18	1128
63.29	429.95	1129
142.01	434.21	1130
78.338	437.47	1131
492.41	446.48	1132
321.44	453.47	1133
433.27	459.17	1134
378.97	464.51	1135
380.63	465.74	1135
378.13	464.38	1135
352.26	468.79	1136
500.16	492.07	1137
448.79	502.62	1138
328.72	8.9907	1139
306.35	24.847	1140
217.15	25.636	1141
218.32	26.4	1141
205.46	33.425	1142
344.45	40.375	1143
290.41	48.999	1144
384.53	48.831	1145
105.66	52.354	1146
107.31	52.396	1146
386.1	61.876	1147
371.34	64.393	1148
273.59	67.732	1149
272.08	67.138	1149
287	67.267	1150
373.81	69.351	1151
436.88	70.229	1152
200.54	74.175	1153
61.722	78.237	1154
406.42	77.034	1155
303.49	79.341	1156
286.49	82.81	1157
77.431	84.379	1158
75.491	83.692	1158
75.881	83.841	1158
89.288	85.253	1159
34.763	88.466	1160
469.96	87.67	1161
469.84	88.34	1161
121.28	95.237	1162
295.36	99.88	1163
447.72	100.67	1164
212.25	101.19	1165
144.59	103.53	1166
393.23	105.92	1167
270.64	111.45	1168
265.44	112.07	1168
300.37	112.04	1169
104.76	113.23	1170
104.65	113.7	1170
235.64	114.61	1171
235.58	113.06	1171
239.04	112.89	1171
238.94	112.2	1171
253.99	114.81	1172
34.17	115.42	1173
367.65	120.11	1174
75.398	123.95	1175
263.56	126.2	1176
314.21	126.68	1177
314.28	126.95	1177
314.08	127.1	1177
313.95	127.03	1177
313.76	127.07	1177
313.59	126.99	1177
313.54	127.05	1177
313.16	127.22	1177
312.9	127.14	1177
312.65	127.31	1177
312.73	126.83	1177
312.51	127.13	1177
312.46	127.12	1177
312.6	126.97	1177
312.35	126.94	1177
312.04	127.11	1177
311.89	127.06	1177
311.66	127.1	1177
311.51	127	1177
311.04	127.06	1177
310.92	127.12	1177
310.78	127.03	1177
310.64	127.12	1177
310.81	126.7	1177
310.16	126.67	1177
310.51	126.54	1177
309.94	126.71	1177
309.92	126.6	1177
309.34	127.05	1177
309.5	126.57	1177
309.3	126.63	1177
308.84	126.67	1177
308.47	126.56	1177
308.3	126.62	1177
307.85	126.79	1177
418.83	129.32	1178
127.73	131.71	1179
378.74	134.83	1180
379.47	134.81	1180
82.796	143.9	1181
356.99	143.98	1182
367.48	145.06	1183
302.87	146.54	1184
80.967	155.21	1185
126.62	155.27	1186
126.48	155.21	1186
362.58	158.33	1187
426.09	159.21	1188
425.71	159.59	1188
151.9	160.74	1189
316.67	164.23	1190
315.06	164.52	1190
316.29	164.83	1190
316.04	164.31	1190
315.31	165.05	1190
31.847	171.32	1191
160.92	171.68	1192
287.2	171.87	1193
218.58	174.65	1194
383.12	175.41	1195
187.22	181.35	1196
493.41	182.52	1197
493.31	183.25	1197
336.7	194.68	1198
76.477	203.01	1199
435.04	206.81	1200
189.59	212.8	1201
190.34	212.69	1201
191.33	212.41	1201
288.56	213	1202
416.12	215.38	1203
147.39	216.26	1204
163.35	217.58	1205
311.89	222.7	1206
310.91	223.29	1206
178.46	224	1207
289.6	224.97	1208
346.74	224.97	1209
246.33	231.24	1210
92.77	232.12	1211
55.524	233.23	1212
242.16	236.78	1213
475.8	245.62	1214
118.24	249.56	1215
185.33	252.94	1216
480.99	257.26	1217
481.46	257.23	1217
422.8	258.83	1218
264.1	266.07	1219
263.14	265.87	1219
348.87	269.59	1220
165.42	273.42	1221
320.42	273.42	1222
320.62	273.84	1222
381.23	272.92	1223
210.06	275.83	1224
238.74	275.63	1225
350.36	276.26	1226
447.7	280.57	1227
447.74	282.32	1227
18.692	290.84	1228
55.894	294.3	1229
352.43	300.16	1230
216.54	302.99	1231
216.72	303.18	1231
401.96	307.35	1232
417.09	311.16	1233
132.23	317.05	1234
462.3	328.03	1235
123.43	329.5	1236
467.54	332.3	1237
301.97	337.77	1238
92.704	342.3	1239
429.64	341	1240
429.51	341.13	1240
95.982	347.5	1241
148.93	349.07	1242
263.79	355.83	1243
127.89	364.21	1244
467.73	375.27	1245
90.571	377.49	1246
282.02	380.4	1247
148.15	381.04	1248
498.87	393.52	1249
499.88	392.42	1249
499.38	393.09	1249
298.43	396.46	1250
118.77	405.04	1251
118.9	404.71	1251
122.02	409.1	1251
436.75	404.51	1252
263.28	405.41	1253
42.706	412.09	1254
475.06	417.18	1255
285.93	420.11	1256
400.82	428.04	1257
401.25	427.62	1257
352.36	453.68	1258
155.24	454.94	1259
500.79	457.25	1260
498.8	455.38	1260
441.95	462.61	1261
296.04	463.06	1262
166.24	466.93	1263
245.43	472.07	1264
316.34	499.37	1265
117.12	14.988	1266
119.08	9.4592	1266
322.51	25.373	1267
143.35	35.222	1268
140.02	34.456	1268
386.71	35.319	1269
211.22	38.255	1270
369.71	39.205	1271
369.92	39.946	1271
330.64	47.144	1272
310.72	51.507	1273
120.61	55.23	1274
232.71	64.867	1275
235.5	67.327	1275
236.78	65.57	1275
236.42	65.873	1275
234.83	65.592	1275
235.3	65.616	1275
236.86	65.11	1275
235.33	65.468	1275
84.461	70.028	1276
10.421	74.385	1277
33.792	73.371	1278
34.127	74.42	1278
185.65	73.83	1279
189.15	74.335	1279
337.77	76.433	1280
260.96	76.862	1281
226.2	80.56	1282
226.29	80.638	1282
234.68	80.667	1283
233.51	80.231	1283
233.4	80.247	1283
229.9	79.903	1283
229.37	79.863	1283
229.74	80.003	1283
25.302	83.78	1284
314.69	92.245	1285
219.2	97.782	1286
244.5	107.46	1287
52.501	115.14	1288
39.873	122.05	1289
358.54	127.61	1290
410.11	140.72	1291
411.53	141.03	1291
30.315	146.59	1292
456.68	146.96	1293
485.9	153.22	1294
244.87	153.78	1295
273.2	162.83	1296
141.74	173.95	1297
90.83	175.07	1298
399.19	181.79	1299
97.573	183.65	1300
85.743	190.64	1301
210.06	191.82	1302
274.49	192.3	1303
219.91	194.08	1304
158.19	196.45	1305
116.5	200.82	1306
289.13	201.68	1307
288.27	196.14	1307
289.15	196.61	1307
62.229	202.76	1308
60.743	203.12	1308
60.786	202.84	1308
60.166	203.01	1308
377.9	205.7	1309
376.25	207.58	1309
376.92	206.37	1309
376.81	205.99	1309
376.12	206.23	1309
34.309	208.87	1310
116.04	208.49	1311
478.23	209.18	1312
163.35	216.4	1313
422.31	217.53	1314
418.89	216.1	1314
419.53	215.13	1314
164.16	222.05	1315
154.16	233.3	1316
218.87	247.19	1317
490.38	256.32	1318
71.971	257.06	1319
344.97	256.69	1320
501.38	258.62	1321
244.01	260.95	1322
72.841	274.55	1323
72.721	274.36	1323
430.71	276.33	1324
89.189	278.04	1325
303.02	278.79	1326
464.82	280.16	1327
463.62	281.25	1327
463.13	281.65	1327
462.57	281.4	1327
354.96	280.68	1328
112.35	282.53	1329
111.97	283.12	1329
203.34	285.32	1330
218.31	287.54	1331
218.26	289.06	1331
217.63	286.31	1331
364.61	297.31	1332
470.56	296.1	1333
173.23	302.18	1334
313.95	311.68	1335
165.11	314	1336
363.2	315.9	1337
354.5	325.73	1338
352.75	324.24	1338
351.18	324.48	1338
353.03	324.83	1338
222.97	337.29	1339
240.6	346.11	1340
304.01	352.79	1341
306.92	352.6	1341
395.12	355.96	1342
174.89	366.71	1343
179.59	369.47	1344
267.73	369.4	1345
272.27	368.22	1345
336.6	370.07	1346
132.22	374.15	1347
378.71	378.15	1348
32.933	380.57	1349
480.6	386.71	1350
365.34	397.26	1351
87.657	408.6	1352
320.02	416.56	1353
319.76	416.86	1353
488.01	416.73	1354
349.92	420.94	1355
349.38	421.33	1355
220.09	423.61	1356
304.52	429.06	1357
141.08	432.49	1358
369.54	439.66	1359
219.71	440.86	1360
242.82	453.96	1361
242.93	453.76	1361
394.82	463.8	1362
472.98	467.64	1363
350.97	469.66	1364
384.61	471.85	1365
394.25	480.44	1366
307.21	488.22	1367
307.82	488.83	1367
308.15	488.5	1367
307.28	486.74	1367
499.28	491.86	1368
332.45	497.53	1369
86.999	14.416	1370
24.915	24	1371
239.32	29.857	1372
240.47	25.993	1372
119.87	34.75	1373
277.12	35.636	1374
255.57	37.593	1375
257.45	36.868	1375
51.389	40.922	1376
262.17	47.115	1377
139.47	49.755	1378
254.12	50.238	1379
247.39	51.855	1380
366.02	51.567	1381
365.54	50.721	1381
226.8	53.527	1382
227.44	53.455	1382
226.96	53.5	1382
215.27	58.284	1383
370.73	63.132	1384
263.6	64.615	1385
24.833	68.865	1386
223.27	69.435	1387
277.87	84.137	1388
274.53	84.566	1388
276.5	84.377	1388
197.83	87.5	1389
435.89	87.227	1390
436.49	86.005	1390
439.39	87.956	1390
438.03	90.22	1390
355.53	94.512	1391
265.19	97.513	1392
29.532	100.05	1393
362.16	100.98	1394
444.54	102.06	1395
36.513	102.71	1396
423.12	102.77	1397
222.39	109.7	1398
222.91	109.96	1398
222.5	109.31	1398
222.31	110.24	1398
212.67	114.43	1399
33.22	115.3	1400
192.12	118.37	1401
165.13	121.26	1402
163.49	121.82	1402
162.34	123.18	1402
162.36	121.34	1402
198.56	124.64	1403
26.588	127.42	1404
420.88	129.81	1405
10.184	134.63	1406
183.02	140.83	1407
82.537	144.14	1408
82.25	143.98	1408
151.7	144.98	1409
75.727	148.22	1410
77.422	151	1410
355.19	156.94	1411
143.44	160.92	1412
127.62	166.87	1413
128.06	169.18	1413
33.997	166.83	1414
34.81	166.84	1414
459.09	167.25	1415
101.14	170.21	1416
253.12	170.72	1417
251.45	167.38	1417
380	174.5	1418
117.26	183.8	1419
103.53	186.95	1420
144.71	188.63	1421
143.57	187.89	1421
303.97	191	1422
303.1	191.89	1422
303.22	192.69	1422
18.373	201.58	1423
206.11	202.15	1424
76.14	203.31	1425
487.42	205.04	1426
259.53	207.47	1427
160.19	210.57	1428
221.37	219.76	1429
405.69	223.69	1430
402.57	221.75	1430
252.83	225.93	1431
253.47	225.49	1431
344.35	226.54	1432
422.42	232.22	1433
52.989	233.72	1434
207.56	234.43	1435
279.46	243.46	1436
26.427	244.58	1437
426.65	259.72	1438
65.886	267.6	1439
292.45	272.38	1440
382.18	273.93	1441
259.01	285.55	1442
13.033	294.56	1443
431.81	295.05	1444
432.25	293.9	1444
431.94	294.65	1444
390.38	306.77	1445
390.51	317.12	1446
241.27	332.56	1447
362.52	338.89	1448
371.15	338.66	1449
372.92	336.86	1449
399.17	341.15	1450
233.86	344.17	1451
[truncated: 17,074 more rows]
