# Supplementary material for: The transpeptidase PBP2 governs initial localization and activity of the major cell-wall synthesis machinery in E. coli
Source: eLife. 2020 Feb 20;9:e50629. doi: 10.7554/eLife.50629 (PMC7089770; doi:10.7554/eLife.50629)
Supplement: Source data 1. [file elife-50629-data1.zip › data/slow/GFP/Lifetime/2018-03-19-A22-liftime1.csv]

390.19	11.599	2
390.24	11.253	2
390.18	10.675	2
390.35	11.178	2
390.44	11.37	2
390.28	10.977	2
390.49	11.621	2
150.51	16.273	3
158.87	25.234	4
72.126	31.087	5
90.444	34.257	6
134.53	34.68	7
93.125	41.533	8
66.314	43.557	9
55.715	45.468	10
312.74	54.952	11
73.792	59.721	12
496.76	60.667	13
496.35	60.825	13
496.99	60.58	13
496.68	60.46	13
497.01	60.722	13
496.76	60.44	13
496.88	60.552	13
52.517	61.497	14
396.57	69.744	15
80.771	68.889	16
305.32	69.991	17
352.96	71.143	18
147.18	78.976	19
147.03	78.702	19
147.21	78.441	19
147.09	77.938	19
97.265	79.723	20
97.402	79.379	20
97.75	79.34	20
98.046	79.559	20
98.374	79.66	20
99.132	80.103	20
99.361	80.067	20
99.208	79.874	20
98.758	79.693	20
98.741	79.231	20
98.76	79.326	20
98.467	78.838	20
99.578	80.555	20
131.55	80.266	21
131.74	79.864	21
131.67	80.253	21
131.34	80.271	21
142.28	83.401	22
323.44	83.548	23
398.86	84.167	24
267.4	88.206	25
267.64	88.175	25
267.99	87.639	25
196.44	91.411	26
197.7	91.042	26
160.09	91.964	27
275.41	94.501	28
275.13	94.396	28
370.79	109.59	29
370.67	109.17	29
196.5	121.98	30
79.181	127.78	31
336.52	130.05	32
336.45	129.98	32
336.86	129.98	32
229.95	131.76	33
281.3	131.48	34
128.84	132.81	35
128.74	132.72	35
128.74	132.79	35
128.33	133.06	35
144.5	136.4	36
123.63	138.15	37
206.25	140.64	38
137.67	143.05	39
456.1	143.82	40
456.18	145.43	40
146.18	150.52	41
71.801	155.44	42
56.387	160.33	43
11.382	163.16	44
34.892	165	45
450.4	164.89	46
450.15	164.59	46
450	164.09	46
340.14	168.57	47
340.47	167.74	47
340.05	168.27	47
100.84	178.48	48
100.16	178.29	48
113.39	185.61	49
286.93	187.28	50
34.143	189.59	51
318.39	191.99	52
91.886	207.2	53
90.495	206.86	53
227.82	208.61	54
129.29	215.45	55
128.87	216.04	55
128.49	216.75	55
128.52	216.23	55
19.397	222.95	56
19.555	223.38	56
60.829	222.41	57
335.16	222.18	58
258.46	233.71	59
258.27	233.67	59
258.5	234.55	59
127.94	235.82	60
318.73	243.13	61
149.33	244.57	62
44.782	250.13	63
44.119	249.94	63
107.41	250.16	64
31.397	255.84	65
28.069	252.48	65
235.71	257.46	66
236.31	257.41	66
105.65	263.61	67
9.9829	277.36	68
99.249	280.18	69
167.6	279.87	70
31.093	281.33	71
31.907	281.21	71
32.241	281.41	71
32.444	281.18	71
32.621	281.2	71
132.5	293.57	72
207.09	299.26	73
252.22	303.73	74
251.5	303.04	74
251.81	303.53	74
251.81	302.84	74
396.61	306.18	75
398.02	304.64	75
222.85	314.33	76
222.9	313.77	76
222.89	314.14	76
222.84	313.48	76
469.65	314.78	77
102.79	329.61	78
102.8	329.42	78
103.67	329.18	78
31.777	333.18	79
425.04	339.82	80
308.17	340.64	81
309.43	341.98	81
62.04	341.76	82
226.56	342.57	83
79.556	345.83	84
80.417	347.35	84
80.837	347.29	84
82.32	346.55	84
380.42	347.62	85
380.53	347.33	85
288.8	347.47	86
196.35	349.59	87
232.19	364.66	88
43.619	365.9	89
37.51	370.03	90
220.22	370.41	91
401.7	370.56	92
137.19	378.32	93
240.25	377.54	94
283.32	381.57	95
104.65	384.92	96
88.396	385.45	97
88.795	383.58	97
161.37	391.55	98
149.3	393.29	99
82.279	409.05	100
180.01	411.72	101
47.842	412.25	102
224.53	416.85	103
223.93	417.15	103
436.68	419.96	104
140.72	420.67	105
279.65	420.69	106
326.04	425.51	107
327.4	426.4	107
184.33	426.99	108
184.43	426.8	108
184.09	426.91	108
237.87	431.1	109
185.29	439	110
185.51	438.29	110
180.84	438.15	110
180.94	438.79	110
304.73	443.42	111
304.01	443.5	111
388.4	457.4	112
11.032	459.35	113
321.96	459.19	114
59.942	459.74	115
59.258	460.16	115
97.595	466.5	116
85.5	480	117
478.27	482.23	118
110.45	487.05	119
213.78	497.71	120
151.93	498.99	121
151.06	498.77	121
151.19	498.06	121
151.48	498.62	121
362.24	27.663	122
361.95	27.322	122
136.39	28.933	123
80.032	44.793	124
84.928	54.153	125
84.124	51.637	125
466.38	54.122	126
33.153	55.952	127
143.51	61.48	128
85.573	90.529	129
84.899	87.708	129
497.35	90.721	130
497.18	91.261	130
497.71	90.801	130
498.05	91.005	130
497.92	90.736	130
497.59	91.318	130
321.49	100.04	131
321.64	100.6	131
59.367	100.93	132
154.83	104.78	133
155.8	105.14	133
78.574	113.75	134
78.973	113.22	134
82.535	113.66	134
81.612	114.06	134
237.06	113.81	135
73.027	128.5	136
38.338	131.38	137
28.455	134.11	138
244.9	137.31	139
372.96	141.79	140
473.02	153.36	141
472.96	153.44	141
472.17	152.93	141
473.17	152.23	141
190.09	153.64	142
190.65	153.93	142
31.992	163.51	143
39.028	165.99	144
320.34	168.38	145
320.56	170.42	145
319.95	171.23	145
263.44	182.38	146
119.13	198.44	147
120.27	197.21	147
120.29	197.37	147
145.4	207.44	148
178.03	213.86	149
153.58	217.81	150
39.227	224.91	151
38.735	225.17	151
321.38	230.55	152
19.423	231.28	153
20.768	231.33	153
197.23	235.18	154
118.01	241.9	155
52.403	244.24	156
9.3351	248.67	157
9.2479	248.56	157
215.56	257.87	158
276.92	269.09	159
276.8	270.07	159
48.478	294.05	160
127.51	298.11	161
143.49	303.11	162
299.15	310.51	163
212.08	323.89	164
88.686	334.25	165
88.674	333.9	165
88.52	333.77	165
409.49	339.28	166
410.8	339.27	166
321.6	352.64	167
321.46	353.8	167
322.55	354.11	167
153.59	362.48	168
130.23	365.33	169
40.339	381.35	170
39.079	382.22	170
301.43	393.75	171
164.24	405.5	172
121.07	408.06	173
11.715	431.56	174
11.31	431.44	174
71.059	437.27	175
346.91	479.16	176
469.36	481.4	177
469.62	481.57	177
199.99	486.28	178
325.79	491.82	179
156.85	8.0433	180
363.9	16.443	181
67.878	42.945	182
252.47	72.247	183
307.11	71.12	184
327.75	79.072	185
328.27	80.309	185
328.05	80.491	185
247.22	78.696	186
345.35	80.184	187
299.19	86.659	188
65.463	88.594	189
409.79	94.015	190
209.63	95.121	191
163.44	96.295	192
162.97	97.027	192
392.18	106.33	193
166.17	116.25	194
320.11	116.87	195
320.23	117.65	195
319.71	117.72	195
320.11	117.11	195
455.55	119.73	196
458.94	121.66	196
371.69	129.14	197
348.23	130.87	198
348.33	130.89	198
348.58	131.18	198
348.74	131.31	198
152.43	145.96	199
153.35	146.95	199
165.58	145.4	200
350	154.4	201
85.649	166.07	202
247.83	169.6	203
247.59	169.28	203
247.27	169.88	203
305.63	170.84	204
74.539	175.8	205
121.44	183.02	206
116.42	184.56	206
117.51	184.12	206
294.54	185.69	207
321.95	193.96	208
321.92	194.73	208
322.31	195.35	208
321.85	194.99	208
232.77	202.41	209
63.968	206.92	210
111.54	221.88	211
337.12	224.28	212
337.5	224.96	212
337.95	225.29	212
338.3	224.9	212
229.66	225.67	213
229.42	226.05	213
311.82	226.07	214
313.53	227.85	214
189.98	237.56	215
67.186	240.51	216
68.078	239.79	216
81.648	243.95	217
148.6	244.15	218
187.3	249.95	219
88.234	255.37	220
228.21	269.95	221
100.13	278.38	222
168.56	280.24	223
168.55	279.96	223
168.21	279.88	223
195.55	287.51	224
137.52	290.8	225
132.61	293.72	225
132.92	293.97	225
133.13	293.75	225
166.08	305.75	226
145.11	315.99	227
144.74	315.88	227
144.51	317.18	227
144.21	317.64	227
144.25	316.84	227
144.34	316.42	227
144.34	315.82	227
250.54	326.1	228
148.89	329.68	229
146.8	330.76	229
398.9	330.41	230
272.49	333.39	231
395.76	337.24	232
35.046	354.94	233
136.25	357.35	234
224.93	356.82	235
87.581	366.3	236
257.72	368.49	237
297.54	369.37	238
141.51	405.51	239
230.48	424.43	240
23.273	432.58	241
24.359	432.56	241
48.625	444.68	242
48.898	444.11	242
48.76	443.72	242
48.878	443.38	242
172.72	448.89	243
90.953	480.9	244
39.586	488.98	245
39.364	488.88	245
210.91	497.12	246
215	497.31	246
156.88	503.68	247
91.806	11.959	248
126.45	19.164	249
127.83	19.347	249
67.495	28.142	250
111.14	30.918	251
114.78	29.104	251
310.12	41.389	252
38.83	48.665	253
316.96	54.787	254
29.496	55.335	255
369.57	60.174	256
94.278	70.702	257
289.48	70.331	258
10.09	81.979	259
101.84	92.162	260
148.43	99.412	261
92.374	99.574	262
92.54	99.773	262
56.516	104.29	263
58.83	102.88	263
366.55	105.52	264
179.43	111.5	265
25.941	118.05	266
25.995	118.16	266
149.47	118.59	267
207.31	127.08	268
207.91	126.21	268
207.16	125.44	268
492.07	134.75	269
486.44	133.14	269
18.898	138.3	270
72.942	142.42	271
76.012	143.22	271
79.894	143.08	271
133.84	144.61	272
371.61	155.96	273
40.177	166.2	274
35.081	163.46	274
32.352	162.43	274
34.004	164.72	274
232.59	166.89	275
231.94	168.9	275
66.475	182.57	276
341.93	182.89	277
49.002	199.99	278
49.904	200.78	278
107.49	199.89	279
33.063	206.03	280
36.516	209.19	280
180.75	213.3	281
13.633	226.05	282
154.82	238.1	283
40.545	248.42	284
196.86	248.12	285
197.04	248.55	285
237.37	257.39	286
237.64	257.23	286
235.58	256.57	286
233.62	257.68	286
78.325	272.69	287
300	280.3	288
52.058	297.72	289
126.46	298.74	290
386.24	301.25	291
283.98	309.94	292
278.57	310.35	292
33.02	318.51	293
33.672	317.13	293
33.295	317.49	293
137.16	320.99	294
113.03	323.24	295
112.3	322.59	295
396.85	333.44	296
74.818	338.47	297
391.79	356.6	298
393.41	370.19	299
108.18	381.83	300
294.7	381.31	301
155.87	391.29	302
164.22	393.27	303
97.034	398.44	304
97.296	398	304
404.15	402.17	305
168.11	404.58	306
43.654	410.65	307
261.83	414.32	308
438.42	421.1	309
437.21	419.78	309
464.97	423.13	310
459.91	428.05	311
167.27	431.86	312
167.61	432.14	312
341.18	437.55	313
265.38	462.73	314
67.926	470.22	315
68.615	470.55	315
450.12	479.93	316
299.13	493.87	317
162.06	9.6778	318
68.366	13.199	319
67.824	11.847	319
68.369	12.374	319
68.671	13.331	319
181.22	15.227	320
361.27	27.472	321
361.44	26.976	321
91.363	32.577	322
145.47	41.417	323
388.52	47.581	324
50.085	47.576	325
326.26	55.943	326
325.63	54.822	326
251.81	77.112	327
142.35	83.175	328
114.14	84.204	329
84.093	86.668	330
399.4	86.184	331
267.71	88.055	332
187.05	92.024	333
186.77	91.694	333
196.17	92.653	334
330.29	93.997	335
72.468	102.21	336
72.631	102.47	336
72.66	102.2	336
72.376	102.14	336
72.368	102.44	336
73.004	102.17	336
73.137	102.29	336
73.102	102.36	336
493.45	109.54	337
495.34	107.75	337
495.42	108.86	337
243.44	113.47	338
245.78	113.32	338
243.95	113.55	338
64.809	114.88	339
163.41	115.78	340
164.6	116.3	340
171.36	119.96	341
185.45	126.12	342
185.54	126.54	342
72.205	128.95	343
452.57	138.36	344
451.82	138.13	344
144.65	137.94	345
359.93	141.73	346
168.64	144.6	347
230.93	145.73	348
22.174	150.9	349
345.68	152.29	350
181.37	156.17	351
300.13	155.38	352
14.211	162.82	353
13.53	162.4	353
30.562	175.22	354
311.32	180.14	355
311.5	180.28	355
299.44	186.85	356
453.98	187.05	357
36.118	191.12	358
217.11	198	359
334.53	199.5	360
334.52	199.42	360
334.27	199.77	360
431.23	204.59	361
411.3	209.43	362
281.1	212.03	363
19.599	223.04	364
19.894	223.31	364
20.191	230.56	365
20.968	230.93	365
258.33	233.63	366
257.96	233.9	366
98.699	233.99	367
99.368	234.44	367
53.068	240.76	368
344.7	239.73	369
221.9	241.82	370
11.17	248.94	371
11.284	248.39	371
12.437	248.61	371
9.2035	249.96	371
31.977	258.91	372
34.219	259.82	372
182.7	291.38	373
146.51	302.62	374
318.45	303.23	375
43.611	304.89	376
79.919	312.21	377
79.643	312.59	377
431.68	322.05	378
59.202	325.99	379
250.6	326.07	380
383.6	330.68	381
383.65	330.43	381
120.02	335.08	382
308.34	340.34	383
380.72	347.57	384
104.69	351.64	385
258.48	356.87	386
247.35	359.11	387
259.39	362.93	388
129.47	365.2	389
401.06	371.1	390
400.81	371.32	390
225.71	374.17	391
225.22	374.24	391
225.24	374.45	391
222.43	371.92	391
238.78	377.6	392
262.26	385.44	393
54.26	392.17	394
27.594	398.58	395
28.358	398.37	395
138	404.95	396
181.81	410.53	397
114.98	410.74	398
255.54	411.33	399
257.3	412.47	399
260.56	413.78	399
263.42	414.63	399
227.64	436.76	400
179.96	449.93	401
332.95	449.37	402
325.71	459.35	403
222.09	462.99	404
361.3	465.02	405
86.126	480.12	406
86.586	480.67	406
469.34	480.97	407
503.29	480.46	408
477.64	483.38	409
302.45	500.14	410
75.796	18.305	411
76.432	18.234	411
76.121	18	411
30.551	26.678	412
29.76	26.516	412
28.417	26.887	412
95.218	44.073	413
80.798	46.363	414
56.823	46.804	415
107.3	62.527	416
103.24	58.948	416
395.82	68.472	417
82.551	71.458	418
82.576	72.27	418
82.601	71.196	418
258.45	73.507	419
258.23	71.216	419
267.54	80.856	420
267.62	81.199	420
268.41	81.243	420
268.89	80.862	420
27.008	85.982	421
27.19	87.399	421
163.28	92.592	422
136.96	97.529	423
197.94	121.89	424
338.47	128.76	425
339.21	126.73	425
37.914	131.67	426
161.44	133.15	427
161.85	133.1	427
183.84	133.16	428
493.13	135.85	429
244.11	137.58	430
211.22	138.65	431
204.14	143.15	432
500.77	155.35	433
500.86	156.5	433
501.61	161.27	433
130.32	174.26	434
307.81	173.7	435
120.84	183.87	436
119.12	184.71	436
267.54	185.24	437
497.66	184.71	438
112.41	186.3	439
111.99	186.39	439
111.95	186.06	439
28.058	189.83	440
11.061	192.7	441
11.825	192.95	441
11.568	192.32	441
10.86	192.41	441
248.82	193.5	442
90.682	207.01	443
270.04	221.6	444
325.54	231.57	445
70.287	237.71	446
245.06	243.85	447
251.34	247.1	448
82.978	271.47	449
146.44	273.75	450
418.48	273.78	451
88.165	282.89	452
85.493	284.19	452
128.14	297.78	453
128.04	297.93	453
127.78	298.03	453
386.88	299.7	454
168.26	305.03	455
130.7	313.16	456
258.74	315.04	457
320.57	332.38	458
109.92	339.6	459
75.539	341.23	460
75.275	341.1	460
361.49	351.82	461
258.84	356.73	462
259.19	362.24	463
44.742	363.85	464
56.293	373.39	465
56.308	373.32	465
497.85	379.58	466
498.91	380.29	466
110.83	381.89	467
107.31	384	467
192.55	399.56	468
189.03	403.02	468
188.28	403.78	468
188.52	403.39	468
188.17	403.89	468
188.1	404.02	468
21.635	401.64	469
21.863	401.85	469
22.924	401.4	469
467.27	420.19	470
467.43	421.11	470
466.8	421.47	470
126.53	428.63	471
129.55	428.07	471
332.96	430.27	472
343.75	437.76	473
172.07	448.94	474
63.472	449.94	475
165.16	458.24	476
262.6	475.91	477
261.58	475.55	477
441	489.5	478
312.4	492.44	479
46.952	496.89	480
162.68	9.3502	481
162.8	10.621	481
92.866	10.698	482
92.048	10.589	482
364.13	16.37	483
88.972	29.992	484
107.98	35.03	485
124.51	39.226	486
41.229	48.368	487
463.35	53.311	488
315.77	54.994	489
287.96	71.761	490
286.9	72.782	490
398.78	75.432	491
398.9	76.089	491
398.6	75.328	491
329.03	79.937	492
245.5	81.084	493
246.79	79.528	493
314.57	87.089	494
196.56	93.157	495
206.68	94.975	496
62.407	103.55	497
366.91	105.4	498
366.44	105.09	498
234	114.55	499
149.97	118.86	500
368.04	124.46	501
228.4	129.78	502
144.29	138.48	503
133.41	145.28	504
132.56	148	504
173.35	145.78	505
149.32	148.85	506
232.78	148.45	507
232.44	143.82	507
281.61	151.48	508
343.2	152.89	509
473.82	152.79	510
187.28	155.19	511
371.66	156.92	512
142.23	161.58	513
266.94	163.38	514
84.687	164.9	515
232.6	165.7	516
232.1	165.55	516
272.18	167.58	517
271.46	167.81	517
500	168.03	518
248.69	168.78	519
248.63	167.8	519
292.58	170.93	520
292.4	171.56	520
292.57	171.85	520
292.41	171.93	520
292.48	171.7	520
292.49	171.54	520
292.72	171.12	520
74.175	172.62	521
145.67	177.05	522
140.21	175.36	522
141.48	176.84	522
142.06	175.44	522
143.7	175.83	522
324.77	204.62	523
325	204.38	523
325.3	204.23	523
57.468	210.78	524
56.414	211.76	524
234.62	221.46	525
112.53	223.64	526
112.46	224.18	526
184.05	224.55	527
37.952	224.98	528
317.85	228.3	529
296.79	233.5	530
408.53	239.41	531
257.63	250.58	532
88.918	256.06	533
220.89	256.81	534
273.25	259.32	535
226.24	268.85	536
32.581	281.24	537
31.548	281.43	537
32.303	281.33	537
31.98	281.78	537
31.209	281.84	537
372.07	300.56	538
372.59	299.69	538
372.72	299.92	538
372.65	301.77	538
144.06	303.38	539
26.336	304.89	540
252.44	304.98	541
252.37	305.07	541
62.658	305.28	542
10.289	315.23	543
439.29	323.7	544
148.6	329.18	545
149.37	329.43	545
397.72	332.17	546
373.74	334.28	547
300.04	336.66	548
387.66	352.12	549
87.954	366.85	550
288	368.76	551
291.65	368.95	551
428.44	373.75	552
429.06	373.69	552
483.66	380.29	553
59.011	387.46	554
143.71	392.32	555
142.83	392.02	555
104.96	398.19	556
77.99	409.69	557
43.642	410.93	558
397.3	410.79	559
140.22	420.15	560
141.65	420.21	560
74.11	424.76	561
183.87	427.54	562
184.61	427.26	562
459.95	427.92	563
167.61	432.1	564
195.17	438.18	565
334.48	449.26	566
362.48	466.55	567
327.02	471.61	568
478.52	482.59	569
201.98	485.93	570
86.609	493.03	571
152.67	497.92	572
255.97	497.49	573
108.71	15.079	574
109.41	15.551	574
108.4	15.397	574
108.13	15.66	574
107.96	15.01	574
109.04	14.836	574
482.02	15.364	575
481.59	14.572	575
151.34	17.327	576
113.49	28.834	577
71.49	30.113	578
46.231	31.869	579
45.461	31.502	579
44.423	30.893	579
60.336	45.07	580
68.022	44.592	581
72.807	56.292	582
326.63	55.512	583
80.982	64.483	584
109.8	64.843	585
110.32	64.119	585
109.07	63.654	585
109.47	63.307	585
109.7	63.333	585
113.24	82.185	586
28.367	96.236	587
27.751	90.816	587
303.16	99.501	588
185.55	126.74	589
185.8	126.29	589
185.54	126.45	589
34.501	131.83	590
480.5	131.75	591
244.49	140.31	592
354.51	153.91	593
355.92	153.33	593
355.06	153.57	593
168.19	158.23	594
13.715	162.45	595
13.678	162.74	595
12.962	162.44	595
242.31	179.56	596
265.82	182.91	597
499.55	184.53	598
455.43	187.07	599
322.29	194.57	600
321.2	193.42	600
46.262	202.22	601
45.234	200.82	601
65.949	206.19	602
66.732	205.58	602
427.86	205.95	603
162.36	206.93	604
35.509	208.93	605
419.58	209.04	606
239.72	217.44	607
84.845	222.88	608
257.16	233.57	609
258.66	233.43	609
258.53	233.47	609
259.04	234.14	609
258.36	233.61	609
101.84	235.12	610
108.43	263.04	611
10.644	277.5	612
329.26	287	613
331.88	287.23	613
134.54	294.15	614
165.39	304.92	615
395.92	310.51	616
378.17	316.01	617
432.57	321.44	618
309.87	322.51	619
402.22	324.82	620
498.34	333	621
88.115	333.07	622
242.57	335.21	623
427.59	340.91	624
427.87	340.47	624
427.84	340.59	624
260.37	343.89	625
84.517	348.78	626
427.17	356.28	627
35.843	357.21	628
100.97	368.16	629
100.22	366.98	629
239.4	376.67	630
138.33	376.92	631
237.26	391.85	632
236.58	390.99	632
143.01	405.26	633
112.8	410.08	634
417.49	416.21	635
417.48	416.33	635
417.48	416.55	635
417.61	416.2	635
417.66	416.33	635
18.92	431.81	636
239.74	431.92	637
69.192	437.28	638
62.682	452.5	639
294.91	453.59	640
443.68	453.17	641
443.82	453.19	641
11.85	459.35	642
99.83	466.53	643
130.12	470.26	644
338.02	480.42	645
338.74	480.59	645
337.61	480.77	645
336.95	480.66	645
336.96	480.85	645
412.48	489.14	646
244.14	491.89	647
300.87	493.5	648
300.23	493.03	648
390.91	10.47	649
92.329	37.083	650
62.227	44.408	651
49.007	47.531	652
87.043	52.803	653
463.3	53.034	654
462.09	53.446	654
314.62	54.656	655
312.89	54.846	655
321.12	55.013	656
326.62	55.08	657
157.65	87.463	658
345.05	99.467	659
155.86	106.15	660
154.47	105.9	660
283.65	128.96	661
284.19	127.04	661
316.99	134.3	662
211.77	138.87	663
153.35	145.38	664
446.2	151.04	665
445.32	150.53	665
303.08	155.44	666
266.99	163.43	667
30.698	174.07	668
31.843	174.22	668
82.765	180.46	669
69.851	186.42	670
286.04	186.87	671
114.54	198.57	672
141.59	205.94	673
293.15	217.42	674
19.402	223.1	675
19.494	223.34	675
19.739	222.86	675
19.835	222.83	675
19.753	222.83	675
19.481	223.08	675
19.97	222.93	675
19.848	222.63	675
19.885	222.55	675
19.432	222.63	675
19.26	223.04	675
19.615	222.74	675
19.52	222.74	675
19.927	222.71	675
19.87	222.71	675
19.795	222.62	675
19.665	222.72	675
19.652	223.09	675
19.545	223.1	675
19.704	223.03	675
19.751	222.64	675
19.807	222.79	675
19.733	222.82	675
19.631	222.84	675
19.561	223.06	675
19.625	223.2	675
13.908	227.41	676
315.97	228.26	677
24.806	233.09	678
341.72	237.94	679
55.188	246.03	680
55.995	244.34	680
29.138	251.4	681
263.3	252.83	682
262.3	251.98	682
257.92	250.1	682
262.55	251.94	682
237.9	257.19	683
235.2	256.86	683
228.66	270.02	684
228.62	270.45	684
169.03	279.83	685
168.89	279.91	685
88.674	283.97	686
86.208	284.73	686
196.17	288.07	687
258.61	291.78	688
147.15	300.88	689
385.78	301.98	690
193.91	302.75	691
194.49	304.92	691
194.19	303.26	691
195.15	301.38	691
195.04	302.51	691
62.36	305.07	692
36.292	305.43	693
279.63	310.11	694
36.641	318.89	695
32.563	316.77	695
163.63	320.65	696
165.75	320.38	696
164.21	320.74	696
242.64	321.65	697
109.2	325.51	698
104.62	328.19	698
324.26	328.56	699
371.1	337.03	700
357.92	337.96	701
356.7	337.78	701
358.16	337.33	701
357.63	337.67	701
308.84	339.6	702
309.7	340.09	702
309.47	340.05	702
309.43	340.4	702
310.15	339.52	702
308.75	339.33	702
309.85	339.7	702
309.81	339.62	702
309.19	339.49	702
309.2	339.83	702
309.25	339.3	702
76.132	340.72	703
75.91	339.54	703
60.932	343.2	704
60.671	343.29	704
341.5	345.52	705
8.8227	349.18	706
104.61	351.53	707
104.94	351.57	707
104.8	351.46	707
228.47	359.57	708
228.17	359.41	708
229.77	360.6	708
55.987	374.07	709
203.21	379.61	710
30.329	384.59	711
137.59	404.41	712
145.01	405.98	713
182.28	409.35	714
180.98	411.45	714
44.794	410.85	715
301.74	413.71	716
222.59	414.58	717
125.95	425.1	718
181.19	439.37	719
149.25	455.2	720
160.42	457.29	721
95.82	460.67	722
263.9	465.39	723
359.53	465.47	724
367.21	465.43	725
324.34	471.9	726
347.91	478.41	727
469.87	480.73	728
366.7	481.31	729
225.5	485.5	730
108.9	487.02	731
115.69	487.14	732
115.37	487.38	732
255.81	497.67	733
119.39	500.5	734
156.6	502.77	735
69.285	12.808	736
53.607	18.715	737
129.01	18.996	738
157.9	25.606	739
360.81	26.985	740
134.87	32.628	741
123.65	39.155	742
146.27	41.349	743
146.68	41.795	743
148.46	41.461	743
95.434	43.239	744
81.343	46.22	745
158.37	50.995	746
321.62	55.091	747
11.397	55.819	748
101.6	59.071	749
476.83	72.35	750
476.37	71.808	750
476.49	71.439	750
476.03	71.891	750
285.87	72.818	751
351.05	74.405	752
245.07	81.042	753
138.96	91.348	754
497.77	90.304	755
321.34	101.21	756
306.91	108.03	757
165.44	115.82	758
186.65	116.63	759
319.9	116.67	760
225.58	130.52	761
226.57	130.18	761
225.75	131.61	761
332.25	143.91	762
173.46	145.12	763
171.17	145.17	763
46.535	167.13	764
340.05	168.13	765
339.75	167.51	765
340.15	168.85	765
116.43	186.43	766
118.4	184.91	766
116.66	184.84	766
113.34	186.33	766
112.87	184.82	766
94.207	192.93	767
33.643	207.2	768
420.34	208.64	769
338.27	222.77	770
38.72	225.14	771
43.308	224.64	771
70.966	236.36	772
115.87	240.18	773
243.92	243.33	774
285.52	249.83	775
10.326	276.72	776
58.024	299.43	777
57.981	299.81	777
125.26	299.71	778
120.82	301.1	778
123.7	299.77	778
26.608	302.97	779
321.05	304.45	780
342.36	307.75	781
79.016	314.65	782
376.95	318.72	783
376.56	316.46	783
260.15	343.24	784
80.571	346.54	785
82.608	360.03	786
82.832	360.83	786
82.009	359.58	786
82.594	360.69	786
82.927	359.8	786
82.699	360.58	786
83.951	360.58	786
132.31	362.4	787
35.647	370.52	788
417.37	371.35	789
137.54	377.35	790
239.13	376.65	791
60.131	384.84	792
160.63	392.21	793
226.61	401.17	794
403.6	403.49	795
120.25	409.08	796
116.06	411.17	796
73.501	409.81	797
209.24	420.12	798
209.49	419.71	798
358.95	423.43	799
95.66	435.93	800
95.447	435.86	800
379.32	438.76	801
490.65	443.2	802
215.28	447.34	803
47.455	455.71	804
47.21	455.74	804
47.232	455.84	804
343.28	464.82	805
343.51	464.62	805
343.08	464.38	805
205.26	485.34	806
199.33	486.05	807
234.94	495.87	808
234.68	495.36	808
217.03	497.76	809
219.27	497.93	809
96.429	8.0359	810
90.572	13.323	811
92.039	37.033	812
67.248	43.661	813
388.25	48.798	814
17.574	68.735	815
395.88	71.76	816
268.2	83.712	817
295.29	84.179	818
315.99	85.818	819
315.79	85.364	819
315.8	84.67	819
86.88	91.219	820
27.336	92.211	821
176.57	91.565	822
181.18	91.603	822
198.42	93.181	823
207.12	95.319	824
93.226	100.75	825
90.773	96.39	825
149.37	101.54	826
150.4	100.69	826
148.8	100.33	826
15.838	116.92	827
15.61	116.01	827
16.322	115.73	827
17.169	116.06	827
364.74	122.47	828
202.65	123.68	829
289.88	123.73	830
32.926	132.53	831
37.521	130.82	831
161.68	131.55	832
19.183	138.64	833
151.22	147.31	834
151.7	147.27	834
147.31	149.66	834
131.89	147.57	835
133.95	146.11	835
134.97	145.86	835
371.92	156.74	836
55.658	158.79	837
230.85	167.68	838
248.62	168.96	839
248.58	167.84	839
241.59	179.33	840
454.53	184.33	841
287.16	187.56	842
288.24	187.86	842
288.55	187.87	842
287.77	187.32	842
11.577	193.28	843
8.5927	191.49	843
284.79	199.95	844
47.33	202.23	845
429.71	206.27	846
90.847	207.38	847
90.64	207.68	847
337.45	208.59	848
177.54	213.98	849
293.75	217.29	850
10.398	223.69	851
83.738	224.63	852
81.749	225.9	852
97.469	224.94	853
421.37	237.12	854
191.95	237.3	855
409.42	239.54	856
408.62	238.79	856
273.36	258.94	857
273.37	258.83	857
180.57	288.07	858
180.9	287.97	858
180.79	287.86	858
180.11	287.85	858
208.02	296.63	859
208.39	296.35	859
102.02	299.55	860
229.61	299.71	861
145.31	302.34	862
251.65	304.03	863
256.48	308.54	864
124.86	313.57	865
126.54	313.7	865
226.85	316.98	866
242.86	321.8	867
243.12	321.76	867
211.71	329.13	868
495.99	330.65	869
31.859	332.49	870
11.337	332.92	871
110.05	338.67	872
109.02	338.7	872
208.62	343.13	873
305.72	352.24	874
287.5	368.33	875
500.33	380.81	876
36.143	382.19	877
290.46	382.23	878
130.39	384.61	879
87.864	386.27	880
55.254	390.31	881
184.67	390.41	882
182.48	389.93	882
142.78	392.06	883
236.71	391.17	884
237.28	391.54	884
237.9	391.76	884
238.22	391.99	884
238.17	392.18	884
238.64	392.29	884
426.45	404.84	885
44.828	411.47	886
45.041	411.22	886
218.81	411.69	887
17.044	432.84	888
68.283	436.97	889
68.171	436.6	889
68.29	437.16	889
372.84	438.17	890
371.28	437.05	890
372.64	437.21	890
180.95	438.94	891
180.15	438.13	891
181.32	438.59	891
181.87	438.29	891
181.41	438.25	891
311.43	444.41	892
359.76	465.06	893
323.48	472.12	894
349.81	477.85	895
469.64	480.39	896
171.51	483.89	897
174.81	486.57	897
413.37	13.45	898
413.72	13.503	898
413.95	13.646	898
149.75	16.066	899
157.98	25.716	900
158.02	25.279	900
157.3	24.595	900
157.95	25.174	900
463.14	37.717	901
464.13	37.788	901
59.405	44.983	902
81.315	47.236	903
115.86	50.798	904
472.95	54.737	905
472.44	54.501	905
308.64	68.597	906
500.69	84.639	907
500.12	88.335	907
67.409	87.678	908
59.751	89.075	909
163.22	93.155	910
305.2	103.63	911
307.44	109.12	911
250.67	110.29	912
47.39	113.73	913
75.965	114.04	914
185.16	114.73	915
488.49	115.54	916
292.71	117.25	917
185.74	126.55	918
284.23	127.19	919
284.02	128.05	919
282.48	129.79	919
284.77	127.5	919
280.85	130.89	919
452.92	138.76	920
452.25	137.98	920
363.72	140.9	921
469.69	142.32	922
316.93	146.62	923
232.42	148.2	924
280.44	150.87	925
446.15	151.74	926
293.87	154.34	927
33.072	163.51	928
305.39	174.57	929
304.35	174.07	929
304.39	174.55	929
304.84	174.72	929
306.46	174.56	929
304.73	174.18	929
304.93	174	929
304.57	174.39	929
304.72	174.49	929
340.81	174.54	930
30.654	175.82	931
326.56	207.65	932
326.96	207.78	932
37.21	209.53	933
329.47	218.04	934
245.25	242.81	935
15.183	246.35	936
107.82	248.7	937
421.95	252.61	938
222.49	256.91	939
489.59	256.77	940
213.95	257.62	941
34.192	260.65	942
35.724	261.43	942
35.412	261.47	942
418.88	276.02	943
101.55	279.65	944
267.12	293.46	945
465.76	292.85	946
465.6	292.72	946
387.18	300.14	947
386.69	300.98	947
21.621	303.44	948
255.22	306.47	949
278.78	310.17	950
278.2	310.21	950
277.71	310.14	950
280.8	309.68	950
394.3	312.75	951
394.52	313.69	951
113.55	322.59	952
311.84	322.31	953
309.91	322.75	953
309.6	322.64	953
313.51	320.24	953
309.61	322.02	953
381.53	331.37	954
38.099	332.75	955
75.798	337.68	956
178.75	347.57	957
393.19	355.4	958
136.14	358.35	959
137.99	355.45	959
129.06	365.7	960
87.676	366.12	961
8.0909	368.9	962
418.09	371.16	963
137.86	376.49	964
260.11	398.36	965
228.85	402.93	966
229.29	403.56	966
137.35	404.32	967
161.4	405.63	968
122.32	408.83	969
73.168	410.05	970
133.46	416.51	971
309.89	416.71	972
372.47	420.67	973
372.06	420.32	973
63.164	425.19	974
165.62	430.33	975
49.562	443.4	976
216.06	447.49	977
492.97	447.12	978
423.18	448.59	979
423.38	448.77	979
12.115	458.16	980
22.193	467.25	981
21.999	467.38	981
386.6	472.69	982
446.37	483.8	983
157.2	485.07	984
155.33	484.4	984
199.1	485.98	985
85.475	493	986
86.209	492.82	986
85.116	492.7	986
243.72	492.43	987
244.36	492.32	987
300.81	493.67	988
255.14	498.06	989
161.5	9.4901	990
62.134	25.46	991
69.077	29.392	992
126.27	37.204	993
126.22	37.091	993
126.12	37.121	993
125.64	37.143	993
96.429	42.608	994
94.562	38.661	994
109.64	47.98	995
462.76	53.285	996
395.69	69.484	997
396.3	70.643	997
246.3	78.418	998
244.24	81.497	998
244.91	81.756	998
247.58	79.42	998
113.88	83.628	999
114.38	83.741	999
114.29	84.402	999
113.03	81.766	999
296.18	85.08	1000
366.59	87.28	1001
44.884	92.562	1002
363.67	103.73	1003
155.51	107.08	1004
371.49	109.47	1005
234.52	114.98	1006
168.85	118.18	1007
386.75	123.83	1008
154.73	124.81	1009
369.31	125.78	1010
370.4	127.52	1010
369.6	127.22	1010
369.74	126.56	1010
76.11	127.77	1011
245.02	133.13	1012
17.358	139.11	1013
16.786	140.04	1013
208.38	139.63	1014
174.18	144.63	1015
192.84	154.1	1016
500.05	154.57	1017
13.78	162.51	1018
13.461	161.91	1018
12.562	161.01	1018
12.525	161.48	1018
13.383	162.13	1018
450.88	164.27	1019
40.394	165.91	1020
41.192	165.6	1020
318.76	166.53	1021
277.28	174.9	1022
340.59	174.66	1023
341.33	175.35	1023
261.93	179.34	1024
261.46	179.1	1024
262.15	179.69	1024
495.15	183.05	1025
503.96	190.97	1026
220.39	191.85	1027
335.57	202.25	1028
335.37	201.43	1028
336.08	201.59	1028
335.34	201.94	1028
336.44	200.61	1028
335.77	201.64	1028
335.71	201.74	1028
192.34	220.97	1029
41.52	224.65	1030
63.187	224.37	1031
24.422	234.59	1032
289.79	249.06	1033
237.56	257.16	1034
80.962	258.93	1035
128.07	267.67	1036
228.5	270.29	1037
126.28	283.11	1038
123	283.77	1038
99.032	297.27	1039
58.107	300.09	1040
298.2	309.05	1041
168.06	319.36	1042
167.85	318.97	1042
168.02	319.07	1042
428.91	321.6	1043
148.49	329.28	1044
104.73	329.36	1045
10.412	332.55	1046
10.26	333.08	1046
9.2538	334.24	1046
7.7424	335.57	1046
270.08	333.08	1047
289.45	346.77	1048
289.64	347.56	1048
225.25	355.78	1049
69.088	356.9	1050
400.98	371.79	1051
402.98	370.97	1051
401.63	371.02	1051
428.38	373.24	1052
239.45	376.98	1053
239.57	376.98	1053
239.57	376.9	1053
239.48	376.8	1053
239.7	376.79	1053
107.43	383.89	1054
188.44	403.7	1055
188.93	403.27	1055
189.47	402.92	1055
188.09	403.19	1055
188.33	402.62	1055
188.77	403.19	1055
188.95	403.4	1055
427.21	405.2	1056
427.04	407.05	1056
425.69	406.25	1056
329.02	426.32	1057
236.88	427.89	1058
286.69	434.63	1059
173.84	448.84	1060
61.963	455.65	1061
150.45	455.23	1062
323.54	471.9	1063
263.28	473.11	1064
365.74	480.57	1065
152.96	498.08	1066
155.05	500.82	1066
152.94	497.94	1066
465.2	503.41	1067
115.51	8.5431	1068
137.39	27.914	1069
310.9	41.574	1070
312.58	41.721	1070
61.514	44.503	1071
157.92	51.62	1072
327.01	54.351	1073
326.17	53.538	1073
326.46	53.827	1073
316.28	55.437	1074
103.58	60.109	1075
110.43	63.322	1076
82.388	70.021	1077
257.42	73.121	1078
256.49	74.09	1078
127.72	78.194	1079
179.52	92.073	1080
331.39	93.765	1081
203.41	94.192	1082
203.39	94.197	1082
205.21	93.458	1082
205.74	94.226	1082
105.06	95.438	1083
343.4	102.04	1084
343.6	100.94	1084
75.297	113.9	1085
72.455	113.84	1085
71.563	114.75	1085
150.41	119.96	1086
311.95	122.66	1087
185.65	126.21	1088
185.66	126.06	1088
185.75	126.26	1088
185.65	126.14	1088
185.67	126.6	1088
185.47	126.41	1088
127.76	131.87	1089
128.23	131.79	1089
127.38	131.79	1089
127.32	132.26	1089
127.9	132.55	1089
34.029	132.82	1090
34.012	132.71	1090
224.42	133.04	1091
483.32	132.47	1092
273.34	149.55	1093
271.57	149.2	1093
272.86	149.44	1093
281.69	151.39	1094
363.14	155.31	1095
304.23	156	1096
77.203	160.34	1097
76.756	160.72	1097
77.279	160.35	1097
76.847	159.78	1097
33.293	163.37	1098
33.694	163.54	1098
271.46	171.16	1099
114.25	172.72	1100
64.284	180.02	1101
122.1	183.6	1102
70.815	187.58	1103
249.44	192.61	1104
249.17	193.22	1104
321.57	193.39	1105
322.47	194.55	1105
320.38	193.65	1105
34.9	205.59	1106
36.31	206.27	1106
36.591	207.87	1106
36.423	207.08	1106
90.944	207.73	1107
463.12	208.56	1108
173.51	216.73	1109
316.68	229.46	1110
219.47	243.96	1111
217.4	243.06	1111
103.08	250.6	1112
100.45	251.31	1112
100.77	251.56	1112
101.33	251.01	1112
133.83	254.11	1113
153.88	258.61	1114
151.12	258.56	1114
273.42	259.2	1115
107.63	277.26	1116
108.54	275.77	1116
108.15	275.88	1116
31.343	281.44	1117
32.258	281.26	1117
79.655	284.27	1118
78.837	285.03	1118
195.77	289.01	1119
378.59	313.39	1120
452.48	313.39	1121
146.1	315.51	1122
496.59	330.72	1123
180.21	335.03	1124
409.54	341.35	1125
142.51	343.85	1126
63.045	343.62	1127
148.26	344.64	1128
149.1	344.92	1128
171.96	349.02	1129
172.42	349.11	1129
171.28	349.22	1129
172.62	348.64	1129
105.01	351.57	1130
104.95	351.55	1130
55.35	371.48	1131
139.67	375.18	1132
162.5	374.91	1133
162.22	374.88	1133
288.67	383.22	1134
415.35	384.27	1135
415.36	384.68	1135
415.34	384.66	1135
415.86	384.87	1135
60.395	385.56	1136
61.075	384.56	1136
485.45	390.25	1137
160.62	392.43	1138
50.172	393.15	1139
49.905	396.13	1139
371.91	392.56	1140
363.97	394.21	1141
364.39	394.39	1141
364.17	394.23	1141
363.79	394.16	1141
99.39	398.26	1142
99.287	398.36	1142
97.735	397.83	1142
98.814	397.91	1142
164.12	405.89	1143
73.871	409.89	1144
132.73	416.64	1145
308.74	416.72	1146
223.21	417.46	1147
209.62	420.08	1148
210.35	419.94	1148
211.44	420.16	1148
124.67	425.78	1149
15.191	431.26	1150
95.218	436.01	1151
491.54	443.29	1152
491.23	442.62	1152
491.22	441.43	1152
313.6	445.99	1153
337.6	480.4	1154
337.16	480.69	1154
484.5	483.17	1155
101.86	485.9	1156
102.04	485.71	1156
205.64	486.19	1157
204.41	486.03	1157
46.035	499.61	1158
407.49	10.521	1159
152.81	19.44	1160
153.42	18.345	1160
68.196	29.291	1161
113.56	30.302	1162
304.89	41.441	1163
142.74	44.244	1164
464.38	52.819	1165
72.783	55.737	1166
151.18	58.384	1167
150.18	57.461	1167
150.51	58.154	1167
307.51	70.024	1168
477.41	70.797	1169
476.1	71.264	1169
475.27	72.256	1169
475.58	71.547	1169
475.64	71.586	1169
475.63	71.649	1169
475.89	71.516	1169
475.86	71.977	1169
93.542	73.668	1170
349.93	75.24	1171
371.85	75.847	1172
372.98	75.915	1172
9.7174	80.886	1173
295.87	83.326	1174
345.55	83.505	1175
26.537	86.787	1176
283.48	89.452	1177
325.35	99.514	1178
93.415	103.18	1179
156.88	108.27	1180
244.93	113.07	1181
242.11	113.68	1181
243.32	112.84	1181
164.17	114.47	1182
387.17	123.79	1183
336.69	129.92	1184
244.92	133.28	1185
297.47	140.92	1186
291.86	141.84	1187
37.04	145.21	1188
153.65	145.61	1189
232.39	144.96	1190
232.39	147.36	1190
245.27	144.65	1191
315.24	147.99	1192
313.66	148.16	1192
147.58	149.74	1193
83.221	163.36	1194
450.61	164.36	1195
247.82	166.92	1196
247.89	166.85	1196
278.57	172.41	1197
34.148	174.75	1198
78.335	177.26	1199
78.976	177.58	1199
78.453	177.71	1199
78.657	177.75	1199
49.151	183.2	1200
28.537	189.25	1201
55.059	211.96	1202
56.433	211.47	1202
312.36	213.4	1203
38.393	223.68	1204
337.22	222.57	1205
83.066	225	1206
272.34	224.77	1207
273.92	226.56	1207
273.54	226.44	1207
275.75	228.12	1207
276.42	229.26	1207
272.66	224.82	1207
99.533	233.13	1208
101.26	234.4	1208
101.38	234.45	1208
101.68	234.03	1208
101.44	234.21	1208
101.29	234.35	1208
100.62	233.48	1208
101.03	234.39	1208
101.39	235.28	1208
101.21	234.37	1208
69.797	238.55	1209
68.109	239.7	1209
67.945	240.35	1209
345.48	239.76	1210
119.05	241.42	1211
283.71	249.34	1212
262.97	252.28	1213
235.38	257.34	1214
106.3	262.69	1215
51.148	267.11	1216
8.628	279.31	1217
333.01	287.63	1218
335.35	289.74	1218
336.85	289.8	1218
208.09	298.04	1219
120.04	301.19	1220
253.45	305	1221
89.163	307.32	1222
207.59	307.27	1223
299.15	309.06	1224
394.09	313.32	1225
423.29	321.78	1226
110.76	324.23	1227
110.18	324.33	1227
441.87	324.1	1228
324.09	327.38	1229
324.75	327.42	1229
326.38	326.46	1229
325.89	327.5	1229
147.87	330.13	1230
38.093	332.37	1231
35.528	332.47	1231
76.076	339.47	1232
82.352	347.39	1233
97.77	354.74	1234
225.81	357.01	1235
52.022	358.88	1236
153.94	358.91	1237
314.52	364.61	1238
42.585	366.07	1239
291.81	368.89	1240
388.42	368.87	1241
35.335	370	1242
418.22	371.81	1243
417.77	371.86	1243
223.55	374.11	1244
223.43	374.06	1244
199.79	380.35	1245
203.43	379.58	1245
107.25	398.03	1246
421.51	421.85	1247
327.96	427.03	1248
167.02	433	1249
341.27	436.04	1250
374.63	437.44	1251
216.51	447.03	1252
47.429	455.61	1253
47.637	455.61	1253
133.88	468.35	1254
132.42	469.09	1254
216.83	471.97	1255
322.12	472.65	1256
323.07	472.66	1256
469.44	480.97	1257
469.59	481.76	1257
469.61	481.18	1257
171.25	484.07	1258
170.48	483.79	1258
218.01	497.45	1259
218.62	497.7	1259
68.438	10.98	1260
68.098	11.019	1260
67.826	10.859	1260
67.503	11.087	1260
67.481	11.189	1260
67.919	10.781	1260
68.258	10.835	1260
68.492	10.599	1260
68.529	10.551	1260
68.829	10.546	1260
68.843	10.67	1260
68.183	10.672	1260
68.331	10.707	1260
68.293	10.888	1260
68.24	10.728	1260
68.225	10.558	1260
68.123	10.647	1260
68.331	10.8	1260
68.442	10.891	1260
68.392	10.727	1260
389.68	10.199	1261
105.2	19.543	1262
105.13	19.015	1262
108.94	15.49	1262
360.69	27.398	1263
361.61	26.82	1263
[truncated: 29,254 more rows]
