# Supplementary material for: The transpeptidase PBP2 governs initial localization and activity of the major cell-wall synthesis machinery in E. coli
Source: eLife. 2020 Feb 20;9:e50629. doi: 10.7554/eLife.50629 (PMC7089770; doi:10.7554/eLife.50629)
Supplement: Source data 1. [file elife-50629-data1.zip › data/slow/GFP/Lifetime/2018-03-19-A22-liftime12.csv]

173.65	8.3108	2
174.73	8.2807	2
282.35	11.216	3
189.96	12.627	4
93.461	13.099	5
243.52	14.855	6
194.41	19.147	7
193.45	23.321	7
194.47	20.72	7
126.39	23.992	8
343.53	24	9
323.83	31.88	10
279.75	33.197	11
118.98	42.521	12
122.47	39.885	12
212.68	43.321	13
99.869	43.412	14
72.56	47.266	15
72.268	48.804	15
267.85	54.558	16
268.75	55.299	16
50.974	56.796	17
38.497	63.824	18
39.403	63.438	18
140.04	62.604	19
158.48	63.274	20
167.48	64.312	21
370.67	63.443	22
371.39	64.117	22
371.51	63.855	22
315	66.598	23
325.83	66.384	24
325.7	66.301	24
271.55	67.261	25
57.582	68.881	26
47.278	73.977	27
29.635	76.328	28
29.597	76.581	28
273.24	77.464	29
273.22	77.187	29
399.64	77.817	30
16.167	79.173	31
14.712	76.213	31
212.7	78.782	32
212.81	78.773	32
213.16	78.582	32
251.49	81.049	33
277.94	82.52	34
277.88	81.799	34
290.19	82.534	35
290.89	82.794	35
290.63	82.179	35
290.84	81.966	35
290.94	82.069	35
290.93	81.962	35
291.18	81.735	35
291.6	81.777	35
291.84	81.469	35
291.93	81.231	35
292.53	81.43	35
292.55	81.002	35
293.07	80.855	35
293.31	80.918	35
293.6	80.841	35
294.15	80.535	35
294.41	80.42	35
294.37	80.359	35
294.8	80.544	35
88.501	89.831	36
123.62	91.025	37
123.01	90.676	37
123.71	90.373	37
325.19	91.01	38
222.75	93.771	39
233.03	94.474	40
294.91	99.847	41
295.53	99.756	41
295.71	99.591	41
295.89	99.655	41
296.17	99.167	41
296.32	99.073	41
296.35	99.298	41
297.02	99.217	41
296.88	98.993	41
297.24	98.833	41
43.793	103.87	42
169.1	104.61	43
245.42	105.68	44
211.78	105.82	45
105.72	107.2	46
106.1	107.21	46
446.21	107.76	47
447.07	107.92	47
141.06	114.64	48
144.05	114.64	48
343.08	115.35	49
346.75	116.3	49
343.62	114.81	49
32.993	120.11	50
34.206	119.38	50
14.774	121.02	51
14.272	121.72	51
119.15	120.46	52
251.58	120.63	53
251.54	117.6	53
185.42	122.34	54
449.92	129.68	55
452.08	127.76	55
452	129.33	55
451.17	128.12	55
451.1	128.81	55
226.27	134.33	56
168.9	135.89	57
288.96	137.65	58
293.83	140.01	58
288.86	138.05	58
289.6	138.14	58
290.19	138.01	58
289.1	138.59	58
288.62	138.8	58
288.45	137.54	58
354.57	139.09	59
268.33	139.97	60
152.35	140.2	61
445.07	141.94	62
208.54	145	63
207.99	149.23	63
341.48	145.37	64
287.07	149.55	65
324.98	150.88	66
333.66	156.08	67
87.037	159.22	68
310.15	158.88	69
73.324	159.34	70
180.01	159.49	71
386.36	159.92	72
326.71	166.53	73
96.069	174.29	74
94.879	175.85	74
93.939	173.83	74
185.63	173.62	75
402.47	175.58	76
15.036	178.83	77
12.279	179.65	77
116.36	184.22	78
421.16	187.22	79
72.129	190.6	80
377.3	195.57	81
377.91	194.99	81
24.787	200.03	82
26.032	199.8	82
40.729	199.79	83
41.324	200.09	83
165.07	201.37	84
337.64	201.71	85
339.11	198.04	85
341.51	196.28	85
268.61	203.85	86
118.59	204.93	87
276.49	206.2	88
112.06	210.38	89
373.46	214.75	90
372.14	211.72	90
66.736	221.31	91
65.066	221.18	91
337.53	221.28	92
313.61	222.1	93
48.197	222.99	94
126.83	223.72	95
227.28	226.64	96
128.33	230.5	97
293.8	232.07	98
66.702	235.93	99
203.76	235.61	100
84.589	246.94	101
325.86	250.48	102
399.64	254.49	103
401.61	255.85	103
400.46	253.95	103
400.13	253.1	103
400.14	253.23	103
104.08	256.24	104
313.34	261.31	105
386.71	262.06	106
386.36	261.42	106
71.174	264.62	107
73.153	264.62	107
70.842	265.53	107
70.146	264.68	107
68.909	263.33	107
71.926	265.21	107
71.312	264.98	107
247.09	264.94	108
190.68	270.47	109
211.01	270.43	110
265.51	270.3	111
122.74	272.16	112
123.08	272.19	112
123.65	272.09	112
289.59	271.87	113
173.69	272.94	114
459.12	274.15	115
353.02	280.68	116
348.15	278.63	116
88.905	280.65	117
88.338	276.72	117
88.345	276.07	117
86.098	275.7	117
133.79	281.69	118
244.73	282.51	119
247.78	281.33	119
261.97	283.67	120
285.16	284.6	121
459.59	284.79	122
249.11	287.44	123
168.62	288.89	124
168.88	288.71	124
384.26	288.92	125
480.37	292.52	126
15.988	295.09	127
15.67	298.95	127
16.432	298.97	127
16.278	298.68	127
16.57	298.77	127
17.026	298.88	127
16.993	298.35	127
17.162	298.4	127
17.72	298.25	127
17.332	297.09	127
17.409	297.74	127
18.449	297.77	127
18.786	297.61	127
18.8	297.75	127
19.404	297.45	127
19.43	297.57	127
19.635	297.27	127
19.671	297.29	127
20.187	297.19	127
20.062	296.97	127
20.29	297.06	127
20.449	297.16	127
120.71	295.75	128
293.3	296.3	129
203.46	300.74	130
205.23	300.73	130
421.01	300.69	131
421.19	296.82	131
422.04	295.45	131
421.01	296.15	131
239.91	302.44	132
341.24	305.47	133
359.53	305.16	134
173.2	307.12	135
227.29	307.65	136
405.3	309.37	137
407.99	310	137
33.509	311.4	138
415.1	312.91	139
467.3	313.44	140
467.9	313.32	140
440.8	313.11	141
180.99	316.69	142
181.85	316.33	142
145.5	320.53	143
105.3	322.76	144
351.51	322.96	145
349.68	322.39	145
384.57	322.8	146
243.69	329.09	147
8.2113	333.15	148
208.19	334.08	149
36.418	337.94	150
447.54	345.09	151
44.594	348.92	152
41.238	350.39	152
45.189	347.52	152
255.2	349.02	153
246.2	353.78	154
248.2	352.53	154
96.047	355.63	155
229.12	359.59	156
285.5	364.35	157
287.22	365.56	157
287.14	365.83	157
288.05	365.49	157
287.19	365.24	157
290.26	360.99	157
221.01	364.82	158
350.17	368.02	159
333.97	369.54	160
179.37	370.22	161
437.33	374.61	162
455.2	375.44	163
114.52	378.67	164
158.91	381.69	165
238.01	382.15	166
333.94	383.56	167
334.25	380.66	167
217.78	389.52	168
218.08	389.37	168
218.81	389.07	168
218.45	389.22	168
218.84	388.98	168
204.42	391.61	169
205.81	391.78	169
369.49	391.02	170
370.06	389.59	170
34.283	394.06	171
33.562	391.86	171
33.913	393.77	171
249.11	397.02	172
248.42	396.71	172
299.97	405.38	173
296.65	403.81	173
33.492	409.97	174
133.26	409.66	175
134.13	409.33	175
226.33	413.12	176
222.21	413.38	176
412.66	413.73	177
70.5	416.24	178
70.528	416.03	178
71.328	415.72	178
71.33	415.73	178
71.435	415.36	178
71.301	415.56	178
71.812	415.62	178
72.007	415.61	178
72.684	415.25	178
72.633	415.09	178
72.71	415.55	178
73.022	415.05	178
73.545	414.93	178
73.191	414.84	178
74.024	414.52	178
73.716	414.39	178
74.423	414.97	178
74.596	414.67	178
289.13	417.04	179
294.74	416.87	179
120.05	420.26	180
201.82	425.34	181
92.219	431.41	182
293.32	430.54	183
184.68	434.02	184
369.87	434.82	185
367.72	435	185
13.423	437.47	186
203.29	439.16	187
140.69	440.48	188
82.748	450.04	189
352.99	451.16	190
376.05	450.68	191
125.53	452.53	192
62.357	455.69	193
93.288	456.3	194
93.709	456.72	194
52.365	458.09	195
53.725	458.66	195
54.894	459.71	195
155.78	457.07	196
105.83	462.4	197
348.47	464.63	198
316.3	474.48	199
151.96	474.65	200
152.57	474.52	200
391.54	475.57	201
390.11	477.14	201
72.774	486.67	202
477.81	490.77	203
318.76	494.54	204
109.16	496.67	205
205.78	497.55	206
206.94	497.59	206
204.87	496.07	206
218.75	503.56	207
344.81	504.1	208
202.7	9.602	209
203.88	10.194	209
203.98	10.093	209
203.8	9.3687	209
203.97	9.0825	209
203.9	9.4246	209
64.649	20.15	210
65.596	19.977	210
65.595	19.438	210
65.77	19.563	210
67.647	19.567	210
166.53	20.84	211
13.583	22.366	212
54.386	28.513	213
201.69	39.482	214
175.34	41.089	215
175.82	40.255	215
26.086	47.498	216
24.132	49.854	216
24.513	50.229	216
351.05	51.639	217
351.21	51.22	217
352.62	49.015	217
352.1	44.625	217
320.85	53.609	218
97.162	64.08	219
176.32	66.463	220
138.59	74.958	221
147.07	76.553	222
361.09	80.901	223
431.2	83.302	224
94.556	87.236	225
269.27	89.313	226
269.63	87.781	226
117.36	94.988	227
116.05	95.668	227
300.88	95.68	228
303.41	94.62	228
57.146	99.043	229
141.65	100.73	230
141.49	100.04	230
141.6	99.896	230
141.59	98.708	230
139.12	101.39	230
142.04	100.36	230
142.78	100.01	230
143.7	99.806	230
362.19	102.56	231
401.7	104.78	232
118.91	107.22	233
238.86	106.69	234
243.8	107.22	234
82.147	107.86	235
81.923	112.66	235
210.39	125.39	236
335.12	127.29	237
336.02	126.22	237
435.63	126.84	238
438.37	131.14	238
439.37	129.19	238
140.51	131.6	239
142.3	132.07	239
138.83	130.52	239
305.64	132.43	240
38.496	134.93	241
38.533	135.85	241
38.528	134.82	241
78.293	140.31	242
92.375	142.46	243
91.343	142.47	243
179.24	146.84	244
179.63	145.6	244
318.96	148.37	245
314.27	147.2	245
315.28	146.53	245
311.57	145.85	245
25.775	148.51	246
70.701	149.63	247
70.747	151.6	247
13.392	154.28	248
14.334	155.22	248
300.77	154.57	249
305.99	156.4	249
303.42	154.89	249
36.131	161.61	250
349.16	165.88	251
333.3	167.81	252
243.94	175.59	253
243.91	175.17	253
241.88	173.62	253
242.41	176.23	253
43.305	183.21	254
54.2	184.45	255
93.669	185.5	256
93.64	185.42	256
105.48	184.49	257
105.39	184.67	257
186.98	186.72	258
187.9	185.31	258
212.55	188.22	259
212.62	188.49	259
214.75	188.26	259
352.14	187.79	260
352.4	189.38	260
232.83	188.13	261
264.81	188.58	262
394.65	195.79	263
394.34	196.03	263
314.37	196.52	264
362.35	197.53	265
362.38	195.16	265
208.02	202.6	266
246.46	208.95	267
50.468	211.33	268
50.674	214.27	268
48.037	215.75	268
98.972	214.05	269
99.574	213.91	269
179.59	214.48	270
222.61	214.35	271
94.712	218.93	272
427.9	221.7	273
261.87	223.41	274
86.727	228	275
210.67	229.92	276
213.29	230.14	276
215.48	232.08	276
217.53	229.52	276
112.66	236.8	277
112.91	234.93	277
340.91	236.81	278
81.868	239.89	279
157.44	240.55	280
158.3	240.32	280
158.99	240.39	280
158.63	239.81	280
160.12	240.28	280
160.82	239.71	280
333.02	242.57	281
334.87	242.19	281
170.03	249.89	282
171.35	249.24	282
284.78	251.44	283
161.02	255.63	284
454.28	257.42	285
454.93	256.17	285
302.79	258.76	286
488.83	267.45	287
282.35	269.66	288
280.42	271.61	288
20.255	270.73	289
120.49	283.84	290
186.08	285.49	291
186.89	284.89	291
436.33	285.58	292
178.47	286.13	293
437.79	293.06	294
272.26	295.84	295
186.38	297.71	296
185.07	297.35	296
380.92	301.11	297
63.613	308.2	298
426.92	307.76	299
83.044	312.27	300
83.704	311.24	300
82.703	310.36	300
114.48	311.49	301
371.35	312.99	302
88.562	316.04	303
92.157	316.1	303
26.253	320.57	304
26.692	320.06	304
26.817	319.68	304
27.155	320.12	304
26.661	319.48	304
27.14	319.14	304
27.294	319.5	304
27.853	319.14	304
28.116	318.98	304
28.519	319.89	304
28.245	318.67	304
28.863	319.28	304
29.023	318.39	304
29.371	318.25	304
29.421	318.18	304
30.011	318.15	304
29.909	318.1	304
30.466	318.62	304
30.598	318.11	304
31.052	317.77	304
30.737	318.26	304
31.029	317.66	304
30.808	317.59	304
31.689	317.91	304
31.22	317.59	304
31.504	317.26	304
31.998	317.71	304
31.66	317.09	304
256.14	323.51	305
229.82	332.82	306
431.73	331.85	307
357.68	338.83	308
358.35	339.14	308
407.89	338.97	309
26.409	343.4	310
369.53	342.92	311
415.46	354.57	312
162.22	371.15	313
363	374.25	314
411.92	375.01	315
412.16	377.1	315
412.37	375.02	315
392.4	379.35	316
392.62	379.02	316
392.65	378.67	316
284.42	386.54	317
281.88	385.82	317
283.6	384.51	317
449.47	392.37	318
449.8	389.6	318
448.81	388.96	318
173.98	395.53	319
208.33	399.72	320
497.45	401.56	321
89.481	404.63	322
373.25	405.45	323
366.73	421.41	324
76.172	425.38	325
333.24	424.62	326
411.78	427.37	327
167.33	428.32	328
405.29	429.26	329
105.84	430.84	330
396.57	432.8	331
394.57	431.38	331
152.68	433.81	332
133.88	434.33	333
61.858	437.08	334
62.417	436.66	334
62.267	436.44	334
62.502	436.67	334
62.748	436.4	334
62.69	436.29	334
63.208	436.23	334
63.347	436.02	334
317.09	440.03	335
205.01	449.4	336
402.24	450.06	337
28.654	455.54	338
141.68	463.4	339
142.31	463.32	339
199.25	471.43	340
197.08	479.27	341
332.13	480.31	342
331.96	478.88	342
332.02	479.02	342
70.331	496.18	343
161.96	9.4505	344
281.29	10.842	345
248.5	12.763	346
148.49	18.776	347
24.571	19.935	348
52.647	22.066	349
52.603	19.542	349
216.16	22.156	350
399.86	21.928	351
33.214	30.575	352
91.579	32.505	353
68.238	34.029	354
68.916	33.809	354
387.67	34.041	355
195.96	35.829	356
88.65	37.667	357
44.849	41.862	358
118.15	44.98	359
409.67	45.906	360
408.2	45.964	360
128.92	53.18	361
106.93	57.084	362
80.559	59.078	363
78.46	62.638	363
78.022	62.402	363
142.99	60.472	364
167.1	65.262	365
312.52	67.93	366
317	67.442	366
270.71	69.248	367
274.1	68.494	367
272.39	68.67	367
271.51	67.754	367
272.26	68.625	367
160.36	76.754	368
166.07	78.027	369
251.94	81.371	370
184.98	83.984	371
203.33	85.001	372
203.11	85.017	372
251.92	87.694	373
144.11	88.385	374
326.42	91.088	375
325.99	90.161	375
339.23	91.566	376
18.105	95.339	377
96.135	100.26	378
213.15	106.5	379
212.96	105.16	379
213.24	105.19	379
93.578	114.56	380
94.526	114.66	380
136.58	114.71	381
427.73	117.8	382
428.2	117.86	382
428.32	117.13	382
166.39	119.08	383
166.41	119.09	383
78.678	125.79	384
132.29	126.33	385
272.27	137.39	386
271.02	137.97	386
321.62	137.31	387
436.7	140.07	388
122.81	145.2	389
181.93	159.26	390
325.11	166.48	391
302.88	171.49	392
435.06	177.59	393
353.47	181.28	394
234.34	182.59	395
67.745	182.96	396
69.804	182.97	396
117.1	184.06	397
117.51	183.67	397
117.67	183.55	397
30.123	185.29	398
234.11	188.41	399
173.13	193.81	400
269.86	203.74	401
14.007	207.9	402
406.52	208.9	403
407.29	208.52	403
407.15	208.73	403
407.48	208.47	403
408.56	207.55	403
114.2	209.98	404
145.43	218.95	405
145.63	215.5	405
146.63	216.82	405
144.49	218.22	405
143.85	219.11	405
146.82	217.63	405
284.47	218.92	406
17.613	219.85	407
323.77	220.42	408
319.69	231.99	409
316.93	234.89	409
195.38	234.47	410
450.29	233.45	411
248.94	246.64	412
62.472	248.75	413
62.207	247.96	413
64.522	250.1	413
358.15	250.31	414
139.66	258.83	415
142.2	257.02	415
371.85	270.84	416
254.4	274.06	417
320.85	273.05	418
318.72	272.81	418
131.56	279.82	419
109.89	283.47	420
261.49	283.19	421
356.41	282.33	422
355.98	280.82	422
324.79	286.25	423
325.2	287.05	423
144.44	294.91	424
298.75	296.41	425
296.23	295.81	425
8.4326	298.35	426
388.12	301.95	427
455.45	302.34	428
196.96	310.61	429
193.84	309.73	429
192.97	309.21	429
441.86	314.31	430
140.05	321.03	431
220.51	320.75	432
103.89	321.92	433
244.98	329.52	434
110.16	334.74	435
112.33	336.49	435
36.642	336.07	436
446.22	337.66	437
425.51	343.19	438
298.47	344.15	439
213.7	345.17	440
124.51	346.94	441
122.55	346.54	441
121.91	345.45	441
256.16	347.9	442
450.32	347.22	443
449.14	347.6	443
449.14	347.33	443
449.76	347.72	443
106.91	348.72	444
105.81	348.71	444
408.7	352.1	445
411.94	352.77	445
304.84	354.27	446
97.59	354.9	447
97.277	356.26	447
98.542	354.42	447
100.48	356.56	447
377.07	355.4	448
349.79	367.31	449
37.705	369.39	450
38.197	369.16	450
130.69	375.88	451
130.48	375.27	451
300.04	378.71	452
335.04	378.82	453
238.99	383.43	454
334.32	385.25	455
138.21	389.29	456
138.42	387.23	456
305.58	406.64	457
33.343	409.86	458
407.45	428.93	459
404.91	429.6	459
184.08	432.48	460
186.04	433.23	460
156.36	438.72	461
193.33	452.72	462
192.62	450.62	462
192.67	448.82	462
107.64	463.04	463
105.9	462	463
107.72	462.44	463
106.77	462.45	463
106.41	462.48	463
347.78	464.84	464
350.09	464.8	464
350.6	465.61	464
347.64	462.54	464
347.21	463.48	464
348.28	464.17	464
198.99	476.48	465
267.29	482.53	466
183.38	486.41	467
186.33	485.27	467
346.07	486.75	468
341.33	490.19	468
341.51	490.13	468
341.68	490.32	468
341.87	489.65	468
342.14	490.9	468
379.23	489.29	469
378.39	489.76	469
242.37	10.366	470
246.89	12.695	470
247.4	13.296	470
92.994	13.702	471
92.235	13.099	471
194.98	17.788	472
194.44	24.499	473
264.8	25.537	474
141.93	28.116	475
91.215	33.359	476
91.185	34.429	476
139.21	32.551	477
278.23	33.005	478
187.25	42.949	479
101.09	44.693	480
68.858	50.082	481
72.747	47.171	481
72.072	44.301	481
269.18	50.578	482
244.39	54.9	483
55.028	57.327	484
366.19	59.313	485
366.22	59.153	485
38.535	62.173	486
44.113	62.659	486
38.143	63.241	486
173.41	65.368	487
175.79	67.953	487
173.6	66.366	487
58.723	70.005	488
155.16	75.959	489
163.86	76.837	490
223.94	77.802	491
223.59	77.558	491
219.81	78.194	491
417.64	80.284	492
418.85	80.534	492
419.84	80.976	492
251.88	82.047	493
278.48	81.566	494
360.75	84.502	495
137.77	87.876	496
139.37	87.726	496
375.5	89.36	497
372.94	88.497	497
260.93	97.569	498
263.52	98.377	498
261.75	96.615	498
357.37	100.96	499
168.93	103.28	500
115.09	106.37	501
21.203	117.6	502
260.02	117.04	503
253.17	118.59	504
12.074	121.6	505
50.326	121.41	506
50.274	122.04	506
277.01	123.39	507
308.62	132.28	508
313.79	132.48	508
259.93	141.19	509
257.75	139.62	509
46.412	147.13	510
142.51	149.49	511
144.58	149	511
145.8	150.04	511
285.95	152.96	512
288.43	155.94	512
289.77	155.62	512
328.36	153.65	513
188.54	157.56	514
189.48	157.6	514
189.63	157.68	514
387.98	160.15	515
388.19	159.9	515
388.74	160.05	515
388.68	159.83	515
41.561	163.37	516
41.205	163.3	516
141.93	166.81	517
269.17	169.25	518
25.945	170.26	519
356.87	173.73	520
406.41	174.18	521
407.76	171.96	521
408.17	171.54	521
54.972	184.3	522
43.648	187.5	523
43.21	190.97	523
234.2	187.41	524
73.401	190.44	525
72.164	191.35	525
194.4	190.1	526
156.22	193.49	527
138.6	195.7	528
65.954	201.7	529
65.216	201.34	529
64.373	201.81	529
66.343	198.89	529
69.069	202.07	529
373.63	213.56	530
374.98	212.42	530
215.91	215.16	531
161.55	216.37	532
94.531	217.3	533
207.1	217.95	534
427.55	220.72	535
428.57	221.3	535
427.83	219.98	535
183.33	227.43	536
183.3	227.28	536
183.3	229.88	536
298.8	230.83	537
298.38	229.55	537
23.81	233.34	538
99.803	232.37	539
339.74	237.46	540
243.45	240.37	541
145.79	241.22	542
217.79	242.92	543
441.72	245.33	544
86.399	246.17	545
165.82	252.55	546
115.87	269.08	547
266.6	269.64	548
266.28	269.92	548
266.58	269.76	548
186.86	271.8	549
171.62	272.58	550
460.57	273.01	551
64.389	279.07	552
63.452	277.71	552
405.14	280.27	553
405.57	280.98	553
428.04	280.38	554
504.38	280.77	555
40.108	282.78	556
174.75	286.24	557
170.14	286.37	557
382.45	287.67	558
346.55	290.7	559
114.83	294.16	560
124.4	295.29	561
272.14	296.1	562
278.93	296.71	563
89.222	297.8	564
89.044	297.05	564
107.56	306.58	565
7.5686	306.65	566
7.575	306.67	566
144.83	308.19	567
183.37	315.48	568
183.06	316.84	568
187.62	318.22	568
183.01	315.43	568
183.08	316.23	568
353.24	317.97	569
354.74	315.75	569
53.677	320.36	570
255.46	323.77	571
350.29	324.81	572
120.86	330.16	573
233.07	333.05	574
236.57	332.74	574
64.235	334.57	575
62.455	330.88	575
37.795	336.71	576
34.246	341.45	577
346.18	343.97	578
201.23	355.55	579
154.5	357.77	580
140.44	367.65	581
400.69	371.24	582
49.227	378.94	583
48.715	378.7	583
49.138	379.05	583
158.77	379.46	584
311.21	379.69	585
83.313	386.85	586
491.02	390.26	587
490.57	389.86	587
490.96	391.46	587
207.42	395.28	588
204.84	391.39	588
249.18	396.39	589
267.87	400.55	590
271.63	401.55	590
272.25	401.6	590
209.75	402.05	591
389.65	402.88	592
419.03	413.86	593
20.068	426.15	594
110.1	427.2	595
108.64	430.03	595
133.32	431.37	596
103.72	433.74	597
370.84	434.11	598
371.11	433.78	598
363.3	435.51	599
127.04	446.79	600
404.01	450.02	601
61.274	453.23	602
239.24	459.2	603
300.53	460.4	604
132.38	469.92	605
225.51	469.55	606
321.67	470.53	607
230.59	477.01	608
361.15	494.03	609
180.57	10.772	610
273.06	10.85	611
33.716	16.158	612
36.268	15.772	612
397.35	16.993	613
167.11	20.209	614
167.39	21.461	614
208.04	20.727	615
271.38	23.531	616
54.088	25.578	617
198.24	31.671	618
198.89	32.015	618
107.16	37.341	619
104.25	40.738	619
155.11	36.785	620
124.52	38.698	621
211.55	42.515	622
289.42	51.795	623
130.18	52.611	624
316.66	55.073	625
105.92	57.633	626
84.408	59.259	627
254.88	63.74	628
256.3	63.751	628
167.1	64.866	629
147.98	74.356	630
265.46	73.272	631
265.58	73.048	631
15.99	75.995	632
16.94	75.316	632
273.83	76.709	633
73.156	81.421	634
120.11	81.98	635
276.98	90.638	636
343.34	90.264	637
312.34	91.94	638
163.91	92.791	639
74.44	95.503	640
236.52	95.725	641
442.36	101.13	642
446	104.17	642
251.49	106.98	643
222.72	107.5	644
223.89	106.64	644
258.66	118.72	645
338.05	124.76	646
132.02	126.48	647
132.39	126.37	647
63.377	127.36	648
80.325	126.47	649
43.006	129.48	650
43.995	129.57	650
407.49	132.84	651
406.43	132.72	651
322.29	136.7	652
169.07	140.18	653
82.839	141.15	654
88.708	139.98	654
25.603	146.66	655
341.63	146.42	656
377.38	151.45	657
60.429	156.05	658
215.72	157.94	659
215.86	160.6	659
369.76	164.49	660
334.76	167.69	661
453.63	168.44	662
182.01	170.71	663
185.7	171.41	663
99.672	173.19	664
336.29	180.27	665
249.99	181.17	666
27.915	183.69	667
29.13	185.55	667
107	184.14	668
104.08	186.25	668
104.4	185.01	668
148.64	188.53	669
407.59	191.33	670
62.26	192.52	671
327.15	193.32	672
362.59	195.47	673
339.46	200.23	674
340.78	199.68	674
341.64	199.07	674
340.97	199.91	674
342	199.12	674
27.436	201.22	675
327.66	201.98	676
247.08	208.66	677
326.7	218.09	678
260.28	221.35	679
48.388	222.06	680
54.763	231.19	681
66.771	234.51	682
82.386	239.32	683
82.384	239.35	683
259.64	242.37	684
331.93	242.94	685
249.26	245.8	686
29.716	255.79	687
303.87	258.05	688
305.12	259.34	688
305.67	260.28	688
410	270.37	689
411.09	270.61	689
405.71	268.04	689
407.49	267.09	689
123.79	271.91	690
123.63	271.74	690
124.01	271.75	690
124.51	271.63	690
124.58	271.35	690
124.75	271.25	690
125.02	271.18	690
125.53	271.06	690
125.52	270.97	690
125.91	270.97	690
126.16	270.91	690
126.13	270.87	690
126.61	270.51	690
126.59	270.63	690
127.01	270.57	690
126.99	270.2	690
127.17	270.21	690
127.22	270.16	690
127.27	270.36	690
127.83	269.93	690
128.12	270.06	690
128.37	270.13	690
128.23	269.73	690
128.62	269.69	690
128.77	269.59	690
128.85	269.6	690
128.96	269.55	690
128.88	269.43	690
129.07	269.42	690
129.81	269.21	690
129.63	269.54	690
129.66	269.46	690
129.95	269.1	690
253.94	271.79	691
254.35	271.41	691
250.56	286.32	692
250.31	286.35	692
250.73	287.26	692
251.1	286.53	692
436.75	291.82	693
437.83	293.36	693
406.48	295.72	694
204.14	299.43	695
210.59	302.14	696
230.53	303.69	697
426.46	307.21	698
174.68	308.69	699
491.71	309.3	700
470.19	312.36	701
469.4	312.79	701
469.97	312.26	701
470.07	312.41	701
470.36	312.17	701
469.7	312.25	701
470.65	312.21	701
471.76	311.68	701
471.17	311.83	701
441.63	312.25	702
88.017	314.33	703
11.042	318.87	704
141.41	320.56	705
137.58	320.81	705
171.79	323.67	706
454.8	324.54	707
453.71	323.96	707
154.4	332.74	708
153.47	333.18	708
154.35	333.3	708
374.6	334.88	709
444.9	335.53	710
107.73	361.67	711
106.1	361.42	711
335.18	363.72	712
273.2	367.31	713
270.69	376.6	714
270.23	376.51	714
270.41	376.59	714
272.03	376.84	714
166.34	386.92	715
432.24	387.91	716
431.4	387.89	716
247.17	390.66	717
495.38	397.06	718
495.48	396.41	718
57.157	399.28	719
56.701	399.94	719
101.78	407.28	720
340.09	420.85	721
488.52	420.93	722
488.63	421.35	722
74.799	425.43	723
71.819	425.35	723
167.69	429.12	724
169.75	429.46	724
40.235	430.31	725
69.456	432.06	726
267.28	436.3	727
174.39	437.06	728
56.676	439.26	729
352.23	448.71	730
118.51	469.35	731
119.05	468.23	731
118.27	468.29	731
118.92	465.79	731
119.5	467.01	731
117.47	465.19	731
366.33	471.5	732
367.9	471.44	732
367.32	472.86	732
367.29	474.29	732
391.83	476.65	733
238.25	490.81	734
237.86	490.68	734
296.34	498.08	735
245.08	503.31	736
193.96	504.54	737
81.405	8.4007	738
81.345	10.722	738
193.42	15.464	739
148.54	21.354	740
299.13	24.156	741
299.67	25.104	741
300.09	24.035	741
183.15	24.844	742
140.35	26.991	743
141.9	26.391	743
260.1	27.593	744
36.332	32.66	745
266.96	43.866	746
22.251	51.597	747
390.18	52.084	748
408.07	54.141	749
139.31	61.025	750
139.74	60.878	750
140.19	60.761	750
140.59	60.159	750
141.16	60.195	750
141.26	59.969	750
372.05	63.981	751
372.24	63.283	751
372.67	63.576	751
372.91	62.995	751
320.19	67.048	752
392.38	66.978	753
389.39	69.564	753
59.18	69.707	754
284.35	74.836	755
115.14	80.341	756
121.1	80.663	757
278.78	81.573	758
278.98	81.409	758
279.34	81.503	758
184.19	83.133	759
16.952	84.306	760
219.61	90.139	761
86.163	92.645	762
19.285	99.295	763
97.922	99.119	764
45.476	99.861	765
46.501	99.099	765
44.081	100.25	765
46.16	100.15	765
47.15	99.404	765
46.813	99.922	765
48.073	101.74	765
43.657	110.34	766
42.447	112.43	766
182.85	113.44	767
346.82	113.71	768
91.856	115.29	769
16.129	119.15	770
12.856	121.36	770
166.64	119.13	771
253.3	118.56	772
258.19	119.42	773
119.84	120.22	774
32.039	123.83	775
28.262	128.58	776
37.239	136.01	777
270.83	139.55	778
270.52	139.04	778
269.21	136.85	778
268.61	138.71	778
355.19	138.84	779
46.895	147.28	780
334.52	155.03	781
330.36	153.55	781
74.516	155.97	782
72.983	157	782
123.81	156.33	783
179.33	158.36	784
327.17	163.83	785
323.17	164.48	785
15.734	166.65	786
368.8	172.19	787
367.47	172.24	787
380.73	182.1	788
381.17	187.51	788
445.61	184.5	789
446.1	183.92	789
234.32	187.04	790
234.21	187.29	790
211.37	188.95	791
174.8	191.33	792
129.51	194.12	793
279.47	194.07	794
138.52	197.19	795
42.198	198.66	796
42.281	194.37	796
116.46	209.42	797
114.05	211.1	797
115.11	209.35	797
278.96	221.33	798
68.576	223.05	799
231.1	225.75	800
128.62	230.96	801
128.31	225.68	801
22.523	233.06	802
202.34	233.54	803
314.41	234.81	804
339.83	237.5	805
186.47	245.69	806
226.52	252.51	807
226.95	252.33	807
227.29	252.5	807
227.39	252.33	807
286.21	253.23	808
286.58	255.19	808
287.58	255.06	808
285.63	249.9	808
287.67	249.53	808
174.29	260.73	809
46.679	267.45	810
226.6	268.23	811
209.9	270.23	812
168.97	271.82	813
372.26	270.69	814
433.67	272.4	815
323.73	274.06	816
319.76	271.11	816
85.33	274.64	817
147.79	278.71	818
349.31	279	819
349.82	277.72	819
94.03	283.26	820
296.18	283.17	821
36.808	283.42	822
324.74	287.68	823
381.65	288.79	824
382.33	287.13	824
57.244	291.94	825
56.312	289.79	825
116.79	293.71	826
102.08	294.33	827
382.38	298.97	828
382.08	300	828
382	299.85	828
382.36	300.59	828
245.12	303.18	829
58.478	318.67	830
237.46	317.62	831
398.74	319.81	832
369.56	320.9	833
114.33	323.53	834
112.82	322.05	834
245.32	329.25	835
121.42	330.38	836
271.57	330.37	837
425.95	331.46	838
429.98	330.73	838
131.79	335.73	839
216.52	344.01	840
194.54	345.11	841
304.81	355.1	842
413.68	355.47	843
416.05	352.65	843
372.84	360.26	844
371.97	361.6	844
182.3	369.86	845
183.87	369.22	845
322.01	370.16	846
174.18	371.37	847
198.01	377.02	848
303.07	377.53	849
284.02	378.51	850
392.08	378.32	851
334.64	379.56	852
335.43	379.87	852
362.81	387.85	853
362.11	386.26	853
422.9	386.4	854
348.73	396.96	855
294.83	402.02	856
294.71	401.81	856
127.06	403.05	857
209.97	403.16	858
301.48	404.77	859
311.91	408.05	860
123.09	418.28	861
151.26	429.45	862
150.75	429.56	862
357.49	437.63	863
318.32	438.94	864
406.09	445.21	865
258.18	447.03	866
257.37	446.68	866
28.172	453.53	867
156.03	456.61	868
12.682	461.06	869
14.024	461.65	869
225.15	467.34	870
226.33	469.19	870
174.49	471.94	871
322.17	492.06	872
321.18	494.91	872
480.79	492.44	873
71.578	495.88	874
204.57	495.8	875
180.11	11.48	876
19.485	20.082	877
24.432	17.837	877
81.069	21.86	878
238.59	22.259	879
253.95	32.47	880
254.45	32.335	880
87.911	36.846	881
91.481	32.983	881
230.64	40.911	882
227.74	40.139	882
218.48	43.482	883
43.179	44.182	884
242.97	52.544	885
255.71	54.211	886
256	50.352	886
270.4	54.009	887
80.048	60.366	888
97.817	63.315	889
312.21	66.331	890
310.46	66.544	890
274.39	76.689	891
226.54	77.49	892
225.79	78.015	892
300.94	78.408	893
381.49	83.691	894
251.84	87.571	895
252.92	87.428	895
325.73	89.804	896
371.32	90.344	897
19.031	92.898	898
404.46	96.903	899
113.17	104.87	900
403.06	104.95	901
403.16	104.75	901
403.62	104.63	901
404.23	104.89	901
403.79	104.4	901
212.99	105.42	902
251.08	105.79	903
250.61	103.91	903
420.82	106.53	904
164.4	110.38	905
165.28	110.12	905
164.71	109.69	905
274.45	109.96	906
133.25	114.1	907
149.22	113.56	908
253.42	117.15	909
315.86	118.08	910
233.44	120.61	911
154.88	122.34	912
8.9657	127.03	913
199.27	131.15	914
141.51	132.44	915
437.35	133.26	916
181.42	136.32	917
184.62	134.8	917
187.7	130.41	917
188.88	130.2	917
256.55	139.33	918
142.04	144.21	919
140.12	144.39	919
341.87	145.7	920
344.26	149.59	920
317.93	147	921
222.17	157.85	922
218.46	161.7	922
356.86	161.32	923
358.89	161.83	923
358.61	162.13	923
367.71	165.22	924
348.51	166.55	925
24.17	168.62	926
256.2	169.85	927
192.69	170.73	928
108.78	172.16	929
108.1	171.12	929
242.49	173.71	930
95.236	174.29	931
249.43	178.69	932
395.24	179.97	933
117.53	183.33	934
118.21	183.25	934
118.3	183.01	934
118.72	183.09	934
118.59	183.21	934
118.37	183.02	934
119.5	182.75	934
119.69	183.11	934
120.2	182.46	934
120.3	182.67	934
120.48	182.51	934
120.58	182.76	934
121.18	182.14	934
121.1	182.1	934
121.06	181.93	934
121.17	182.4	934
121.42	182.31	934
121.59	182.19	934
355.14	183.25	935
411.81	183.43	936
188.99	185.67	937
189.52	187.24	937
314.05	189.67	938
312.85	190.98	938
313.24	190.17	938
220.02	190.3	939
215.4	189.92	939
406.53	191.18	940
156.6	192.66	941
27.286	199.24	942
169.94	202.32	943
315.61	201.89	944
316.49	201.72	944
314.03	199.9	944
313.84	201.65	944
275.37	203.93	945
328.81	203.11	946
243.17	209.97	947
295	213.57	948
362.58	217.89	949
313.59	221.4	950
81.967	222.25	951
82.132	221.88	951
140.88	234.72	952
271.72	234.86	953
160.95	255.51	954
27.905	261.98	955
28.296	262.12	955
28.147	262.08	955
360.48	281.93	956
282.55	283.56	957
70.216	288.88	958
424.87	303.04	959
426.64	306.73	959
109.38	305.21	960
404.58	307.71	961
145.96	308.04	962
415.9	312.78	963
442.92	314.37	964
253.02	322.94	965
224.7	321.95	966
352.64	323.16	967
238.55	332.15	968
228.88	333.51	969
230.19	333.54	969
235.17	332.33	969
446.48	335.68	970
38.372	336.85	971
36.545	336.12	971
114.12	336.25	972
408.74	338.07	973
406.57	338.41	973
467.66	338.63	974
43.357	361.99	975
43.261	361.89	975
43.662	361.81	975
43.804	361.75	975
44.256	361.72	975
44.539	361.49	975
222.84	362.45	976
273.96	367.1	977
401.14	369.51	978
38.647	370.06	979
38.377	370.03	979
126.83	369.6	980
439.62	373.45	981
146.89	380	982
182.14	385.2	983
219.29	388.74	984
219.69	388.51	984
220.38	387.89	984
220.02	388.65	984
220.56	388.33	984
220.82	388.01	984
205.66	392.3	985
246.8	395.84	986
247.35	395.59	986
175.43	396.97	987
156.67	398.31	988
33.052	408.59	989
229.12	412.99	990
227.73	413.28	990
60.841	417.33	991
443.52	426.55	992
401.12	428.93	993
132.76	430.38	994
313.04	430.23	995
371.45	432.72	996
45.447	433.66	997
140.69	438.23	998
56.842	439.28	999
113.38	440.54	1000
112.35	444.74	1000
422.19	451.46	1001
205.93	452.22	1002
357.08	480.6	1003
218.87	499.52	1004
315.15	12.788	1005
205.54	19.032	1006
206.18	18.338	1006
313.38	20.304	1007
312.83	18.512	1007
315.15	13.723	1007
399.59	19.289	1008
166.43	21.324	1009
326.72	24.315	1010
55.82	28.229	1011
282.98	29.692	1012
197.76	32.223	1013
198.08	31.905	1013
197.57	32.283	1013
197.39	30.606	1013
198.13	36.347	1013
201	36.716	1013
28.376	33.18	1014
153.6	39.454	1015
100.75	44.306	1016
96.883	47.383	1016
98.155	46.718	1016
25.291	49.886	1017
188.66	56.371	1018
220.15	61.276	1019
257.99	61.815	1020
19.16	63.241	1021
163.61	64.157	1022
158.95	63.631	1022
278.53	64.475	1023
276.71	64.176	1023
37.344	65.021	1024
41.324	62.138	1024
60.562	67.983	1025
287.3	75.268	1026
219.63	77.352	1027
219.34	77.388	1027
75.601	82.208	1028
432.55	84.797	1029
356.83	98.816	1030
95.328	100.87	1031
444.76	102.32	1032
445.16	101.81	1032
229.64	105.07	1033
177.8	114.04	1034
178.13	113.93	1034
90.653	115.73	1035
428.17	117.48	1036
164.39	120.03	1037
454.25	122.82	1038
268.44	124.61	1039
336.72	124.89	1040
136.73	125.64	1041
41.321	131.31	1042
41.044	133.73	1042
40.267	134.93	1042
451.16	131.59	1043
56.209	134.34	1044
405.66	134.04	1045
462.24	138.21	1046
448.04	138.96	1047
435.63	139.54	1048
93.967	140.62	1049
360.07	145.59	1050
360.57	145	1050
71.942	147.92	1051
181.14	146.82	1052
12.626	154.07	1053
163.15	154.96	1054
165.24	156.86	1054
20.779	157.23	1055
23.726	156.68	1055
23.244	157.68	1055
190.43	156.65	1056
92.035	158.09	1057
64.9	162.59	1058
9.9416	166.5	1059
286.14	170.75	1060
78.835	172.59	1061
162.16	175.13	1062
405.34	174.14	1063
404.94	174.61	1063
175.05	193.14	1064
208.07	202.11	1065
49.976	210.28	1066
177.27	217.79	1067
176.12	219.11	1067
231.61	224.89	1068
233.65	224.46	1068
354.25	230.64	1069
20.292	232.06	1070
116.47	233.65	1071
198.28	235.22	1072
82.568	238.8	1073
104.05	255.28	1074
108.44	258.47	1074
108.21	257.82	1074
262.26	259.24	1075
262.73	259.26	1075
262.73	259.19	1075
407.45	261.11	1076
209.6	268.67	1077
187.05	270.63	1078
194.49	271.39	1079
194.22	269.32	1079
190.07	271.32	1079
88.473	276.85	1080
88.424	276.56	1080
264.91	283.72	1081
264.01	279.06	1081
262.78	278.83	1081
259.85	275.44	1081
259.12	275.57	1081
347.17	290.65	1082
273.33	296.17	1083
276.18	293.71	1083
422.64	296.81	1084
422.44	298.77	1084
185.03	296.65	1085
139.17	310	1086
197.24	310.2	1087
195.05	309.15	1087
373.44	312.2	1088
212.12	315.67	1089
209.84	315.46	1089
58	318.76	1090
245.16	328.29	1091
247.54	327.86	1091
247.24	328.39	1091
245.88	328.83	1091
247.53	328.73	1091
247.75	328.1	1091
248.07	329.03	1091
269.71	328.23	1092
270.45	328.42	1092
271.79	327.74	1092
177.01	328.83	1093
176.75	327.01	1093
121.47	329.79	1094
359.35	334.89	1095
358.82	339.71	1095
33.019	340.38	1096
287.97	339.83	1097
216.67	344.68	1098
123.66	346.37	1099
307.87	354.7	1100
96.815	359.09	1101
353.34	364	1102
144	373.23	1103
198.23	377.53	1104
458.12	378.41	1105
49.778	378.52	1106
50.131	378.51	1106
116.72	381.15	1107
116.31	381.27	1107
117.39	380.68	1107
117.77	375.48	1107
51.456	387	1108
50.28	385.65	1108
52.078	387.33	1108
136.14	388.68	1109
138.22	385.79	1109
137.67	386.42	1109
137.58	386.61	1109
139.16	385.97	1109
139.09	386.92	1109
138.86	386.65	1109
140.15	385.69	1109
139.87	386.08	1109
492.1	390.03	1110
348.36	397.88	1111
131.06	403.83	1112
98.341	408.13	1113
311.32	408.29	1114
416.54	413.13	1115
126.27	416	1116
85.343	420.81	1117
21.154	422.23	1118
121.04	421.12	1119
70.48	432.09	1120
70.476	431.86	1120
71.145	432.2	1120
70.946	431.14	1120
71.307	431.3	1120
71.344	431.24	1120
394.44	431.64	1121
399.24	430.65	1121
399.71	429.86	1121
20.367	436.07	1122
120.83	437.86	1123
24.409	442.66	1124
148.86	447.63	1125
278.94	447.89	1126
59.793	455.38	1127
124.91	456.11	1128
159.88	457.46	1129
173.48	470.41	1130
174.24	469.23	1130
173.02	470.11	1130
153.41	473.45	1131
153.43	472.27	1131
186.51	477.55	1132
186.22	478.89	1132
423.69	477.66	1133
163.44	486.21	1134
206.08	496.21	1135
206.37	494.87	1135
207.4	496.33	1135
196.09	502.8	1136
196.15	501.78	1136
205.49	10.072	1137
205.84	8.5839	1137
205.97	9.3149	1137
207.41	8.3477	1137
81.045	10.586	1138
82.523	8.9024	1138
83.379	8.9924	1138
81.984	8.9722	1138
82.94	7.5861	1138
196.2	19.139	1139
194.89	18.413	1139
18.308	20.523	1140
54.758	20.357	1141
52.623	19.96	1141
81.768	23.612	1142
110.58	24.644	1143
350.47	23.645	1144
267.16	24.577	1145
143.68	26.339	1146
39.775	29.411	1147
327.07	35.673	1148
78.894	38.944	1149
79.243	39.368	1149
79.405	38.763	1149
80.586	38.611	1149
175.36	39.864	1150
214.53	43.733	1151
214.95	43.173	1151
214.73	43.285	1151
69.287	49.215	1152
69.979	50.331	1152
68.736	52.909	1152
68.918	55.838	1152
353.29	50.426	1153
324.44	54.638	1154
48.98	58.629	1155
82.366	59.692	1156
101.43	63.7	1157
242.56	65.384	1158
320.87	66.723	1159
295.87	68.853	1160
275.23	76.681	1161
58.764	78.317	1162
60.398	76.899	1162
417.04	81.493	1163
201.97	83.664	1164
204.51	83.044	1164
204.08	84.851	1164
204.9	84.389	1164
143.61	88.642	1165
146.78	86.142	1165
145.4	88.322	1165
270.61	88.61	1166
272.05	87.773	1166
190.66	90.137	1167
191.32	88.876	1167
326.44	89.725	1168
326.53	89.378	1168
327.08	89.497	1168
326.94	89.049	1168
327.66	89.353	1168
328.05	89.22	1168
328.18	88.91	1168
328.38	88.82	1168
328.85	89.369	1168
335.95	90.333	1169
370.63	91.463	1170
228.49	93.471	1171
230.83	92.635	1171
19.036	95.622	1172
113.67	104.52	1173
117.76	108.34	1173
149.02	113.11	1174
133.31	113.64	1175
135.51	114.7	1175
198.97	113.88	1176
260.52	116.15	1177
314.41	116.83	1178
211.7	118.58	1179
252.62	118.91	1180
16.086	120.95	1181
234.28	121.35	1182
154.27	122.5	1183
158.12	121.59	1183
313.56	132.62	1184
357.31	138.08	1185
357.65	139.63	1185
301.11	140.81	1186
298.82	140.32	1186
111.85	143.54	1187
342.67	143.28	1188
345.52	147.6	1188
197.43	153.37	1189
182.78	158.52	1190
367.39	165.06	1191
355.54	180.84	1192
25.242	182.96	1193
42.893	182.83	1194
252.65	185.25	1195
392.12	189.43	1196
197.08	189.99	1197
78.78	193.75	1198
39.069	196.95	1199
27.067	198.74	1200
143.54	202.31	1201
54.495	208.48	1202
247.34	207.85	1203
373.04	209.8	1204
50.11	209.61	1205
393.19	209.98	1206
394.57	211.99	1206
98.62	211.71	1207
100.51	212.93	1207
100.56	213.58	1207
182.77	214.2	1208
17.742	219.71	1209
324.69	220.14	1210
437.33	222.64	1211
254.46	226.36	1212
301.76	227.54	1213
440.42	239.8	1214
[truncated: 25,335 more rows]
