# Supplementary material for: The transpeptidase PBP2 governs initial localization and activity of the major cell-wall synthesis machinery in E. coli
Source: eLife. 2020 Feb 20;9:e50629. doi: 10.7554/eLife.50629 (PMC7089770; doi:10.7554/eLife.50629)
Supplement: Source data 1. [file elife-50629-data1.zip › data/slow/PAmCherry/_README_.txt]

Figure 1:
"TKL130_slow_[replicate ID].txt"
"TKL130_pKC128_slow_[replicate ID].txt"

Figure 3:
"TKL130_MecilTreated_Slow[replicate ID].txt"
"TKL130_A22Treated_Slow[replicate ID].txt"

Figure 5:
"deltaPBP1a_[replicate ID].txt"
"MreCD_induction_slow_[replicate ID].txt"
"MreCD_depletion_slow_[replicate ID].txt"
"RodA_native_slow_[replicate ID].txt"
"RodA_Repression_slow_[replicate ID].txt"
"RodZ_depletion_slow_[replicate ID].txt"
"RodZinduction_slow_[replicate ID].txt"
