# Supplementary material for: The transpeptidase PBP2 governs initial localization and activity of the major cell-wall synthesis machinery in E. coli
Source: eLife. 2020 Feb 20;9:e50629. doi: 10.7554/eLife.50629 (PMC7089770; doi:10.7554/eLife.50629)
Supplement: Source data 1. [file elife-50629-data1.zip › data/slow/PAmCherry/deltaPBP1aslow_1.txt]

X Y ID
64.365	179.471	1.000
64.033	180.098	1.000
63.499	180.713	1.000
63.050	181.247	1.000
62.695	181.757	1.000
62.606	181.891	1.000
62.294	183.033	1.000
90.902	280.985	2.000
90.544	281.184	2.000
90.610	281.458	2.000
90.564	281.842	2.000
90.665	282.762	2.000
90.311	282.377	2.000
90.513	282.988	2.000
90.153	283.658	2.000
135.150	158.870	3.000
135.430	159.230	3.000
135.008	159.183	3.000
135.525	159.088	3.000
135.290	159.648	3.000
135.371	158.848	3.000
135.226	159.379	3.000
135.375	158.844	3.000
135.452	159.062	3.000
135.603	159.051	3.000
201.662	73.318	4.000
201.564	73.757	4.000
201.728	73.943	4.000
200.984	75.413	4.000
200.873	75.751	4.000
201.422	75.961	4.000
166.528	223.506	5.000
165.013	224.699	5.000
164.857	224.825	5.000
165.049	225.416	5.000
165.000	225.673	5.000
164.236	225.997	5.000
164.135	225.869	5.000
163.564	226.557	5.000
163.230	226.489	5.000
163.306	227.000	5.000
120.451	165.401	6.000
120.390	165.086	6.000
120.356	164.800	6.000
120.587	164.774	6.000
120.414	164.687	6.000
120.565	165.135	6.000
119.876	165.218	6.000
119.004	166.067	6.000
119.763	165.636	6.000
134.912	158.957	7.000
135.400	159.220	7.000
135.327	159.115	7.000
135.357	159.179	7.000
135.491	159.093	7.000
135.460	159.051	7.000
135.127	159.004	7.000
134.975	159.348	7.000
26.248	342.892	8.000
26.609	343.033	8.000
25.518	342.650	8.000
26.169	342.332	8.000
25.758	343.076	8.000
26.042	342.999	9.000
26.207	342.502	9.000
25.930	343.045	9.000
25.917	343.957	9.000
26.431	343.122	9.000
470.747	210.415	10.000
470.837	211.937	10.000
470.539	211.985	10.000
470.422	212.710	10.000
470.230	213.252	10.000
76.099	254.437	11.000
76.245	254.827	11.000
76.048	254.424	11.000
75.759	255.019	11.000
75.572	255.096	11.000
332.873	302.526	12.000
333.277	300.026	12.000
333.125	300.183	12.000
333.353	300.601	12.000
332.982	299.793	12.000
461.837	173.255	13.000
462.133	173.118	13.000
462.607	173.418	13.000
462.900	172.686	13.000
463.154	171.854	13.000
463.121	172.105	13.000
462.784	172.518	13.000
462.368	172.014	13.000
199.533	124.760	14.000
199.161	123.965	14.000
198.659	124.468	14.000
199.375	124.445	14.000
198.541	124.258	14.000
198.979	124.414	14.000
199.187	124.078	14.000
339.796	45.643	15.000
338.597	45.503	15.000
338.079	45.188	15.000
339.474	45.587	15.000
339.078	44.743	15.000
338.468	45.696	15.000
338.217	46.135	15.000
338.299	45.944	15.000
338.517	45.820	15.000
338.370	45.523	15.000
390.146	370.573	16.000
389.118	371.941	16.000
388.934	371.601	16.000
387.962	371.592	16.000
388.530	371.431	16.000
97.261	100.152	17.000
96.700	100.880	17.000
97.125	100.330	17.000
97.429	100.375	17.000
97.568	100.482	17.000
97.571	101.090	17.000
201.200	495.236	18.000
200.893	495.220	18.000
199.823	495.299	18.000
199.369	496.251	18.000
198.675	496.283	18.000
371.293	301.693	19.000
371.105	301.869	19.000
370.238	301.465	19.000
370.504	301.944	19.000
369.422	302.115	19.000
239.674	444.515	20.000
240.192	445.751	20.000
240.839	445.902	20.000
241.884	445.868	20.000
239.651	445.927	20.000
375.122	302.685	21.000
374.553	301.936	21.000
373.746	302.972	21.000
373.574	303.512	21.000
372.284	303.442	21.000
292.476	289.210	22.000
292.599	289.609	22.000
292.428	288.564	22.000
292.159	288.118	22.000
291.442	287.689	22.000
291.104	286.863	22.000
290.630	286.778	22.000
290.815	286.244	22.000
290.342	285.696	22.000
289.877	285.206	22.000
290.384	285.357	22.000
327.740	460.243	23.000
326.501	459.796	23.000
326.407	460.760	23.000
325.833	460.643	23.000
325.466	460.667	23.000
356.360	390.791	24.000
356.648	391.292	24.000
356.638	391.247	24.000
358.111	391.811	24.000
359.079	392.382	24.000
359.070	393.119	24.000
202.119	104.722	25.000
201.961	104.081	25.000
201.358	104.667	25.000
201.259	104.922	25.000
200.057	104.854	25.000
127.497	146.490	26.000
127.471	146.523	26.000
127.602	146.547	26.000
127.398	146.333	26.000
127.657	146.757	26.000
127.470	146.512	26.000
127.052	146.047	26.000
373.758	112.636	27.000
373.741	112.527	27.000
373.032	112.896	27.000
373.080	112.603	27.000
372.620	112.102	27.000
278.063	132.261	28.000
278.042	132.650	28.000
277.712	132.199	28.000
277.985	132.404	28.000
277.425	132.460	28.000
277.712	132.334	28.000
205.037	113.768	29.000
206.118	113.488	29.000
206.089	113.220	29.000
206.498	113.854	29.000
205.143	113.651	29.000
194.666	226.521	30.000
194.142	225.880	30.000
194.974	226.733	30.000
195.002	227.449	30.000
195.047	226.410	30.000
194.520	226.226	30.000
193.816	226.171	30.000
194.383	226.206	30.000
193.736	225.575	30.000
193.481	225.403	30.000
193.613	225.094	30.000
372.262	323.631	31.000
372.785	323.310	31.000
373.103	323.593	31.000
372.446	323.850	31.000
371.540	322.909	31.000
346.380	181.820	32.000
346.365	182.246	32.000
346.849	181.591	32.000
346.194	182.241	32.000
345.798	182.439	32.000
346.758	182.106	32.000
346.409	182.200	32.000
346.955	181.461	32.000
347.169	180.754	32.000
346.977	181.677	32.000
363.661	203.726	33.000
363.395	204.607	33.000
363.737	204.114	33.000
363.793	204.109	33.000
363.790	204.198	33.000
363.283	204.560	33.000
363.954	204.338	33.000
363.886	204.456	33.000
363.936	204.839	33.000
304.982	476.568	34.000
304.336	475.619	34.000
305.029	475.758	34.000
304.534	474.786	34.000
304.546	474.220	34.000
