# Supplementary material for: The transpeptidase PBP2 governs initial localization and activity of the major cell-wall synthesis machinery in E. coli
Source: eLife. 2020 Feb 20;9:e50629. doi: 10.7554/eLife.50629 (PMC7089770; doi:10.7554/eLife.50629)
Supplement: Source data 1. [file elife-50629-data1.zip › data/slow/PAmCherry/deltaPBP1aslow_2.txt]

X Y ID
18.724	213.791	1.000
18.968	213.728	1.000
19.124	213.528	1.000
18.287	213.629	1.000
17.617	213.633	1.000
17.446	213.284	1.000
16.608	214.048	1.000
48.494	333.084	2.000
48.727	333.008	2.000
48.895	334.005	2.000
49.524	334.255	2.000
50.309	334.441	2.000
120.690	198.791	3.000
120.648	198.621	3.000
120.564	198.347	3.000
119.924	198.157	3.000
119.936	197.863	3.000
119.302	197.277	3.000
118.564	197.305	3.000
118.445	197.098	3.000
117.943	197.308	3.000
118.458	196.838	3.000
194.246	330.106	4.000
194.285	330.130	4.000
194.397	329.759	4.000
194.579	330.152	4.000
193.850	329.840	4.000
388.536	117.573	5.000
387.920	117.962	5.000
388.557	118.628	5.000
388.540	119.122	5.000
388.063	119.480	5.000
388.107	118.542	5.000
463.697	330.923	6.000
463.120	330.701	6.000
463.003	329.958	6.000
463.276	329.264	6.000
462.833	329.577	6.000
381.502	134.201	7.000
380.842	134.410	7.000
380.781	136.496	7.000
380.771	134.011	7.000
379.971	134.808	7.000
232.012	392.490	8.000
231.717	392.090	8.000
231.931	392.387	8.000
231.985	391.565	8.000
231.434	391.795	8.000
194.688	157.632	9.000
194.959	157.410	9.000
195.207	157.335	9.000
194.627	157.817	9.000
194.324	157.895	9.000
195.632	157.551	9.000
194.856	157.881	9.000
195.454	157.889	9.000
195.280	157.930	9.000
195.404	157.280	9.000
194.694	157.632	9.000
52.572	458.074	10.000
52.321	458.394	10.000
52.432	457.927	10.000
52.120	458.105	10.000
52.205	458.309	10.000
52.091	458.140	10.000
308.903	302.130	11.000
309.167	303.920	11.000
310.625	303.206	11.000
308.769	303.873	11.000
308.367	303.271	11.000
220.461	360.550	12.000
220.594	360.035	12.000
220.680	359.548	12.000
220.517	358.393	12.000
220.738	357.774	12.000
221.056	357.309	12.000
221.265	357.198	12.000
342.777	356.785	13.000
342.558	356.686	13.000
342.218	356.215	13.000
342.878	357.186	13.000
342.957	356.995	13.000
342.355	355.340	13.000
23.675	414.275	14.000
23.880	413.635	14.000
24.103	413.451	14.000
24.172	413.055	14.000
24.414	413.013	14.000
24.728	411.111	14.000
24.423	412.258	14.000
24.869	411.066	14.000
193.337	325.833	15.000
192.578	326.453	15.000
193.314	326.914	15.000
193.047	327.502	15.000
193.303	327.910	15.000
193.344	328.530	15.000
193.083	328.682	15.000
192.991	329.401	15.000
193.144	330.181	15.000
193.503	330.230	15.000
192.888	330.890	15.000
29.152	455.372	16.000
28.742	455.858	16.000
28.404	456.025	16.000
27.846	456.674	16.000
27.917	457.390	16.000
28.700	457.677	16.000
27.465	458.191	16.000
27.240	458.421	16.000
309.311	303.323	17.000
309.715	303.369	17.000
310.165	303.246	17.000
310.002	303.742	17.000
309.689	303.721	17.000
310.356	303.689	17.000
311.039	304.175	17.000
311.307	303.942	17.000
312.235	304.090	17.000
312.837	303.997	17.000
313.005	304.056	17.000
353.770	335.464	18.000
353.303	334.692	18.000
352.471	334.594	18.000
351.862	334.455	18.000
351.014	334.379	18.000
350.620	334.236	18.000
350.513	333.777	18.000
350.054	334.376	18.000
380.584	169.854	19.000
381.151	169.523	19.000
381.262	168.779	19.000
382.037	168.024	19.000
382.103	167.192	19.000
383.042	167.183	19.000
421.144	82.561	20.000
422.173	84.588	20.000
424.894	85.561	20.000
424.265	86.706	20.000
424.042	87.479	20.000
441.843	95.668	21.000
441.541	95.109	21.000
441.296	94.980	21.000
440.780	94.913	21.000
440.163	94.917	21.000
442.644	49.997	22.000
442.287	49.288	22.000
441.763	48.775	22.000
441.827	49.121	22.000
441.852	48.809	22.000
441.107	48.579	22.000
292.418	403.030	23.000
293.172	403.912	23.000
293.252	403.553	23.000
293.363	403.024	23.000
294.318	403.839	23.000
292.303	403.388	23.000
108.599	359.177	24.000
108.588	359.638	24.000
108.644	359.767	24.000
108.458	359.565	24.000
107.679	359.406	24.000
108.782	358.744	24.000
108.001	358.894	24.000
385.905	240.622	25.000
385.577	240.176	25.000
384.961	239.817	25.000
384.917	239.895	25.000
385.326	240.349	25.000
113.933	404.017	26.000
113.331	404.647	26.000
112.339	403.802	26.000
111.546	403.558	26.000
110.538	404.014	26.000
110.237	403.723	26.000
109.549	404.413	26.000
108.849	403.951	26.000
108.350	403.355	26.000
107.655	403.629	26.000
107.252	402.683	26.000
171.060	427.447	27.000
171.068	429.383	27.000
171.528	430.016	27.000
171.395	429.450	27.000
170.952	429.070	27.000
91.017	393.171	28.000
89.870	393.534	28.000
89.841	393.699	28.000
89.753	393.941	28.000
89.881	393.672	28.000
360.517	224.346	29.000
360.892	224.918	29.000
361.352	225.232	29.000
362.053	226.187	29.000
362.362	227.158	29.000
362.462	228.195	29.000
17.624	328.643	30.000
18.067	328.058	30.000
17.960	327.482	30.000
17.658	326.816	30.000
18.334	326.144	30.000
18.619	325.846	30.000
19.266	325.595	30.000
18.942	325.855	30.000
86.229	462.626	31.000
87.017	462.832	31.000
87.457	463.305	31.000
88.036	463.203	31.000
88.692	464.009	31.000
89.332	463.633	31.000
90.033	463.487	31.000
232.837	111.341	32.000
232.532	112.032	32.000
232.548	112.186	32.000
232.160	111.929	32.000
232.495	112.571	32.000
232.601	112.534	32.000
232.796	112.306	32.000
292.046	266.454	33.000
291.424	266.214	33.000
290.703	265.701	33.000
290.377	265.376	33.000
290.283	265.292	33.000
289.441	264.594	33.000
301.407	211.101	34.000
300.918	210.937	34.000
300.821	211.003	34.000
300.747	211.568	34.000
301.359	211.321	34.000
300.649	211.378	34.000
300.475	211.446	34.000
311.347	306.696	35.000
310.545	307.290	35.000
310.173	308.001	35.000
309.485	308.254	35.000
309.328	309.121	35.000
308.715	309.573	35.000
307.972	309.380	35.000
319.155	201.735	36.000
318.102	199.515	36.000
320.002	197.586	36.000
318.944	196.938	36.000
321.038	197.955	36.000
399.139	89.507	37.000
398.699	89.455	37.000
398.634	90.396	37.000
398.134	88.594	37.000
398.225	88.232	37.000
397.850	87.922	37.000
399.314	373.997	38.000
398.189	373.642	38.000
397.765	373.578	38.000
397.914	374.017	38.000
397.398	374.130	38.000
446.315	277.451	39.000
445.932	278.318	39.000
445.238	278.795	39.000
444.758	279.470	39.000
444.500	280.172	39.000
444.129	280.773	39.000
287.348	309.792	40.000
287.660	310.345	40.000
286.941	309.962	40.000
286.128	309.744	40.000
286.700	310.305	40.000
287.206	309.749	40.000
286.802	310.020	40.000
157.512	449.690	41.000
157.961	450.154	41.000
158.456	450.890	41.000
158.845	450.952	41.000
159.410	451.961	41.000
160.246	452.257	41.000
145.248	365.618	42.000
143.613	364.766	42.000
143.999	365.409	42.000
144.181	365.099	42.000
144.863	365.268	42.000
143.980	365.391	42.000
142.826	365.283	42.000
142.274	365.889	42.000
142.034	366.760	42.000
142.356	366.835	42.000
144.266	365.442	42.000
246.523	295.793	43.000
246.114	294.956	43.000
245.958	294.425	43.000
246.615	295.842	43.000
246.838	296.568	43.000
71.146	404.867	44.000
71.190	404.876	44.000
71.418	404.983	44.000
71.673	404.899	44.000
71.475	404.775	44.000
71.462	404.751	44.000
71.208	404.694	44.000
368.279	415.023	45.000
367.760	415.079	45.000
367.538	416.025	45.000
367.883	415.426	45.000
367.969	414.859	45.000
367.641	415.377	45.000
447.942	269.367	46.000
447.532	269.673	46.000
447.504	270.102	46.000
447.281	270.326	46.000
447.093	270.884	46.000
286.882	309.854	47.000
286.510	309.512	47.000
286.861	309.980	47.000
286.631	309.955	47.000
286.903	310.376	47.000
286.509	309.720	47.000
142.447	365.577	48.000
142.725	365.698	48.000
142.402	365.304	48.000
142.400	365.500	48.000
142.357	366.614	48.000
142.313	365.643	48.000
142.665	365.615	48.000
143.363	365.530	48.000
142.657	365.790	48.000
143.023	365.797	48.000
144.471	363.966	48.000
205.392	475.254	49.000
205.216	475.566	49.000
204.920	475.287	49.000
205.051	475.772	49.000
205.014	475.780	49.000
204.217	475.733	49.000
205.524	474.551	49.000
298.443	356.161	50.000
298.577	355.836	50.000
299.259	356.106	50.000
299.820	355.565	50.000
300.320	355.623	50.000
301.118	355.686	50.000
314.956	177.659	51.000
316.120	179.246	51.000
315.425	179.162	51.000
315.296	179.360	51.000
314.479	179.517	51.000
314.556	179.584	51.000
313.377	179.851	51.000
313.564	180.261	51.000
313.449	179.744	51.000
313.081	179.412	51.000
313.381	180.057	51.000
71.495	404.506	52.000
71.370	405.286	52.000
71.659	404.945	52.000
71.457	405.031	52.000
71.079	405.282	52.000
71.116	404.975	52.000
71.019	405.285	52.000
71.616	405.616	52.000
286.414	309.818	53.000
286.569	309.363	53.000
286.521	309.681	53.000
286.701	308.950	53.000
287.187	309.633	53.000
284.213	309.617	53.000
286.434	309.409	53.000
286.488	309.518	53.000
316.757	185.859	54.000
317.017	185.805	54.000
317.004	185.776	54.000
316.993	185.765	54.000
317.327	185.726	54.000
317.352	185.866	54.000
317.278	185.251	54.000
154.034	65.031	55.000
153.527	64.793	55.000
153.976	64.017	55.000
153.954	64.216	55.000
154.045	65.133	55.000
154.047	64.868	55.000
155.789	64.793	55.000
153.549	65.389	55.000
154.316	64.403	55.000
245.050	299.821	56.000
245.321	299.914	56.000
245.136	299.565	56.000
245.176	299.885	56.000
244.847	299.931	56.000
245.237	300.124	56.000
245.488	299.834	56.000
245.589	299.473	56.000
246.213	297.951	56.000
262.243	100.670	57.000
261.850	101.380	57.000
261.403	101.822	57.000
261.069	101.662	57.000
261.451	102.121	57.000
308.546	289.380	58.000
308.564	289.355	58.000
308.444	289.316	58.000
308.389	289.492	58.000
308.397	289.406	58.000
308.212	289.209	58.000
308.407	289.423	58.000
413.469	387.761	59.000
414.192	387.379	59.000
414.293	387.204	59.000
414.594	388.236	59.000
414.917	388.413	59.000
415.060	388.450	59.000
414.934	388.613	59.000
415.218	388.314	59.000
451.660	357.636	60.000
451.875	356.881	60.000
452.430	357.642	60.000
452.522	358.590	60.000
452.502	358.903	60.000
452.781	358.191	60.000
150.505	429.069	61.000
150.381	428.724	61.000
151.310	428.978	61.000
151.156	429.783	61.000
150.716	429.249	61.000
245.360	299.900	62.000
244.949	299.825	62.000
245.274	299.793	62.000
244.529	298.955	62.000
244.912	300.107	62.000
245.670	299.599	62.000
36.815	275.449	63.000
37.214	275.070	63.000
39.072	275.688	63.000
36.637	275.229	63.000
36.664	275.631	63.000
36.862	275.229	63.000
227.689	341.552	64.000
227.355	341.100	64.000
227.316	340.868	64.000
227.370	341.488	64.000
227.221	340.937	64.000
347.636	383.687	65.000
347.525	383.208	65.000
346.614	383.039	65.000
346.245	382.013	65.000
345.843	381.729	65.000
345.668	380.337	65.000
345.129	379.213	65.000
84.046	214.437	66.000
82.685	214.077	66.000
83.219	214.732	66.000
83.521	214.067	66.000
83.274	213.968	66.000
83.885	215.122	66.000
88.150	267.183	67.000
88.812	267.906	67.000
89.205	268.236	67.000
89.097	267.656	67.000
88.987	267.556	67.000
154.929	397.199	68.000
155.004	397.222	68.000
154.472	399.114	68.000
155.182	398.193	68.000
155.067	398.043	68.000
155.796	398.432	68.000
156.537	398.052	68.000
47.816	130.574	69.000
48.634	130.643	69.000
48.166	131.677	69.000
48.411	131.473	69.000
49.106	130.820	69.000
49.959	131.619	69.000
376.722	257.628	70.000
377.118	257.426	70.000
377.107	257.511	70.000
377.542	255.209	70.000
377.554	257.164	70.000
74.121	248.524	71.000
74.075	248.465	71.000
73.892	248.288	71.000
74.010	248.514	71.000
74.013	248.459	71.000
74.078	248.429	71.000
74.051	248.403	71.000
82.008	135.135	72.000
82.953	135.340	72.000
83.287	135.090	72.000
83.462	135.463	72.000
84.377	135.503	72.000
84.957	135.496	72.000
85.267	135.573	72.000
116.743	53.579	73.000
116.129	53.823	73.000
116.068	54.207	73.000
115.138	54.194	73.000
114.411	54.988	73.000
113.638	55.299	73.000
230.425	278.157	74.000
230.051	278.234	74.000
229.827	278.892	74.000
230.720	278.932	74.000
230.461	279.561	74.000
229.430	280.390	74.000
248.450	385.063	75.000
248.445	384.278	75.000
249.353	383.840	75.000
249.670	383.596	75.000
249.541	382.566	75.000
249.564	382.721	75.000
250.426	381.788	75.000
416.700	93.362	76.000
417.402	93.669	76.000
418.000	93.609	76.000
418.688	93.462	76.000
419.068	93.373	76.000
420.098	94.141	76.000
422.902	381.026	77.000
423.005	380.614	77.000
423.085	380.783	77.000
423.375	380.456	77.000
423.775	379.933	77.000
424.013	379.703	77.000
424.255	379.584	77.000
424.942	379.427	77.000
76.527	261.474	78.000
75.638	261.598	78.000
75.592	262.116	78.000
75.003	263.107	78.000
74.506	263.547	78.000
336.454	115.079	79.000
336.199	115.017	79.000
336.181	115.295	79.000
336.285	114.663	79.000
335.968	114.916	79.000
335.918	114.801	79.000
286.004	225.050	80.000
286.288	225.220	80.000
285.868	224.821	80.000
285.356	225.230	80.000
286.306	224.600	80.000
286.425	225.498	80.000
285.786	224.798	80.000
285.259	225.162	80.000
285.580	225.736	81.000
286.365	225.042	81.000
285.126	224.292	81.000
286.341	225.743	81.000
285.940	225.299	81.000
285.883	224.845	81.000
286.555	224.172	81.000
286.555	225.115	81.000
286.898	224.854	81.000
335.965	114.452	82.000
336.212	114.765	82.000
336.336	114.488	82.000
335.958	114.291	82.000
336.020	114.230	82.000
317.439	338.871	83.000
317.613	338.959	83.000
316.927	338.319	83.000
317.286	339.401	83.000
316.813	338.792	83.000
316.642	338.582	83.000
127.935	338.714	84.000
128.113	339.790	84.000
128.341	340.526	84.000
128.485	341.017	84.000
128.419	340.926	84.000
395.581	328.625	85.000
395.601	327.892	85.000
395.216	327.443	85.000
394.464	327.885	85.000
393.561	327.025	85.000
393.250	326.949	85.000
392.782	326.667	85.000
392.783	325.919	85.000
411.313	89.179	86.000
411.377	88.713	86.000
412.145	88.770	86.000
412.689	88.911	86.000
413.345	88.884	86.000
414.101	88.472	86.000
414.725	88.296	86.000
157.902	174.156	87.000
157.216	174.296	87.000
157.731	173.544	87.000
157.691	173.271	87.000
157.248	173.426	87.000
157.610	172.741	87.000
35.478	395.092	88.000
35.390	395.177	88.000
35.276	395.381	88.000
35.318	395.438	88.000
35.275	395.466	88.000
35.108	395.724	88.000
35.211	395.409	88.000
35.176	395.651	88.000
35.399	395.485	88.000
35.349	395.237	88.000
163.016	143.982	89.000
163.322	145.145	89.000
163.876	145.533	89.000
163.821	146.084	89.000
164.248	146.818	89.000
164.288	147.198	89.000
164.070	148.051	89.000
164.262	148.205	89.000
164.276	148.860	89.000
164.464	149.590	89.000
238.967	132.567	90.000
238.552	132.692	90.000
239.274	133.140	90.000
238.416	134.261	90.000
238.455	134.344	90.000
264.118	245.141	91.000
263.965	244.415	91.000
263.629	243.965	91.000
264.097	243.567	91.000
264.239	243.960	91.000
264.153	242.345	91.000
263.212	242.202	91.000
263.145	242.852	91.000
261.748	243.705	91.000
303.017	216.708	92.000
303.081	215.797	92.000
303.097	216.331	92.000
303.093	216.125	92.000
302.743	215.875	92.000
301.685	215.300	92.000
303.045	216.374	92.000
302.961	215.821	92.000
303.151	216.501	92.000
302.742	216.435	92.000
303.226	216.288	92.000
303.048	92.954	93.000
304.095	91.755	93.000
304.044	92.050	93.000
303.067	93.385	93.000
301.995	91.131	93.000
319.911	387.770	94.000
319.672	388.245	94.000
319.537	388.288	94.000
319.302	387.957	94.000
319.237	387.711	94.000
320.180	387.225	94.000
378.078	107.985	95.000
378.017	108.555	95.000
378.330	108.356	95.000
378.140	109.508	95.000
378.245	109.789	95.000
378.319	109.532	95.000
378.619	109.918	95.000
378.230	110.090	95.000
378.258	110.841	95.000
439.853	174.630	96.000
440.678	174.686	96.000
441.237	175.146	96.000
442.033	175.098	96.000
442.202	175.719	96.000
451.085	189.340	97.000
450.131	189.110	97.000
450.530	190.449	97.000
450.788	190.326	97.000
450.768	191.661	97.000
449.686	192.510	97.000
448.742	192.247	97.000
448.765	191.669	97.000
456.428	176.091	98.000
455.524	176.705	98.000
455.355	175.871	98.000
454.167	175.893	98.000
454.546	175.063	98.000
453.222	175.127	98.000
452.237	174.551	98.000
451.333	174.346	98.000
222.273	291.491	99.000
221.853	292.247	99.000
221.797	293.012	99.000
221.628	293.582	99.000
221.533	294.210	99.000
221.419	294.552	99.000
302.808	216.134	100.000
302.659	216.374	100.000
302.929	216.491	100.000
302.812	216.243	100.000
302.987	216.471	100.000
302.576	216.416	100.000
302.771	216.556	100.000
302.459	216.177	100.000
303.118	216.809	100.000
302.927	216.664	100.000
303.109	216.399	100.000
140.715	394.300	101.000
141.515	393.587	101.000
141.973	392.931	101.000
142.152	393.712	101.000
142.146	394.743	101.000
142.039	394.738	101.000
141.829	394.330	101.000
141.599	393.247	101.000
157.826	192.354	102.000
157.962	192.210	102.000
157.609	191.406	102.000
157.700	190.913	102.000
158.210	192.302	102.000
363.618	124.601	103.000
362.608	124.261	103.000
362.650	124.017	103.000
363.098	124.355	103.000
363.214	124.570	103.000
362.799	124.182	103.000
362.567	124.533	103.000
363.174	124.326	103.000
474.746	123.839	104.000
474.738	123.767	104.000
474.683	123.967	104.000
474.969	123.977	104.000
474.479	123.445	104.000
474.779	123.804	104.000
90.567	235.400	105.000
90.204	235.509	105.000
90.638	235.395	105.000
91.225	234.274	105.000
91.456	233.802	105.000
361.452	123.314	106.000
362.729	124.668	106.000
362.630	125.071	106.000
362.484	124.583	106.000
362.668	124.824	106.000
362.507	123.848	106.000
161.066	143.351	107.000
161.341	143.750	107.000
161.395	145.043	107.000
161.790	145.243	107.000
162.114	146.303	107.000
