# Supplementary material for: The transpeptidase PBP2 governs initial localization and activity of the major cell-wall synthesis machinery in E. coli
Source: eLife. 2020 Feb 20;9:e50629. doi: 10.7554/eLife.50629 (PMC7089770; doi:10.7554/eLife.50629)
Supplement: Source data 1. [file elife-50629-data1.zip › data/slow/PAmCherry/deltaPBP1aslow_3.txt]

X Y ID
73.076	456.926	1.000
73.047	458.379	1.000
72.556	458.261	1.000
72.807	458.450	1.000
72.384	460.081	1.000
71.954	459.693	1.000
209.247	238.942	2.000
209.526	239.719	2.000
209.216	240.438	2.000
209.285	241.346	2.000
209.238	241.843	2.000
209.599	242.892	2.000
209.705	243.590	2.000
209.536	244.509	2.000
208.996	244.566	2.000
209.650	245.519	2.000
261.368	216.018	3.000
261.804	215.667	3.000
261.928	214.646	3.000
261.809	215.045	3.000
261.963	214.959	3.000
261.877	215.189	3.000
263.102	214.807	3.000
301.775	282.283	4.000
301.761	281.326	4.000
302.132	280.790	4.000
302.008	280.011	4.000
302.264	279.341	4.000
302.958	278.878	4.000
302.585	179.238	5.000
301.804	179.284	5.000
301.069	179.748	5.000
300.735	180.017	5.000
300.181	180.225	5.000
299.065	180.509	5.000
298.602	180.561	5.000
298.012	181.113	5.000
297.690	180.803	5.000
328.306	213.717	6.000
328.965	213.300	6.000
329.230	212.897	6.000
329.438	213.545	6.000
330.567	212.436	6.000
385.068	135.201	7.000
385.433	135.387	7.000
385.274	135.522	7.000
385.346	135.429	7.000
385.991	135.084	7.000
385.023	135.376	7.000
244.310	457.252	8.000
245.412	456.846	8.000
244.685	456.653	8.000
244.282	456.776	8.000
244.275	456.139	8.000
245.038	457.384	8.000
189.085	232.378	9.000
189.528	231.668	9.000
189.131	232.214	9.000
188.518	231.900	9.000
188.421	232.754	9.000
188.937	232.236	9.000
188.618	232.098	9.000
188.298	232.176	9.000
188.555	233.013	9.000
188.625	232.965	9.000
262.373	214.069	10.000
262.752	214.156	10.000
262.644	214.034	10.000
263.209	213.646	10.000
263.215	212.908	10.000
263.532	212.838	10.000
264.001	212.673	10.000
350.353	418.396	11.000
350.397	419.459	11.000
350.366	419.037	11.000
350.747	419.284	11.000
350.676	419.469	11.000
350.115	419.028	11.000
349.289	418.272	11.000
350.244	419.050	11.000
350.434	419.849	11.000
238.504	492.081	12.000
238.215	491.567	12.000
238.391	490.254	12.000
238.321	491.257	12.000
238.072	489.058	12.000
242.335	264.337	13.000
242.362	264.436	13.000
242.759	264.302	13.000
242.761	264.394	13.000
242.691	264.897	13.000
253.881	249.702	14.000
254.511	249.783	14.000
255.067	249.770	14.000
254.594	249.454	14.000
253.848	249.543	14.000
322.294	214.763	15.000
322.747	215.045	15.000
323.290	214.839	15.000
323.998	214.480	15.000
324.727	214.427	15.000
325.403	214.774	15.000
326.188	214.771	15.000
326.429	214.753	15.000
63.928	443.414	16.000
63.193	443.114	16.000
63.462	443.489	16.000
62.987	443.877	16.000
63.246	442.934	16.000
63.047	442.590	16.000
63.071	442.374	16.000
62.722	441.671	16.000
62.241	441.045	16.000
32.400	142.318	17.000
32.117	142.456	17.000
32.380	142.195	17.000
32.966	142.564	17.000
33.693	142.572	17.000
33.543	142.350	17.000
34.322	142.355	17.000
34.150	141.200	17.000
173.390	317.480	18.000
174.460	317.286	18.000
174.206	316.710	18.000
174.707	316.055	18.000
175.085	315.788	18.000
175.112	315.252	18.000
176.422	314.878	18.000
176.378	314.836	18.000
175.765	314.532	18.000
187.679	232.434	19.000
187.355	232.449	19.000
187.443	232.075	19.000
187.347	232.426	19.000
187.139	231.783	19.000
186.511	231.542	19.000
326.680	201.646	20.000
326.608	200.763	20.000
326.364	200.478	20.000
326.664	200.499	20.000
326.436	199.930	20.000
326.942	200.071	20.000
326.994	199.954	20.000
327.408	199.956	20.000
326.765	199.436	20.000
331.791	418.259	21.000
332.025	417.505	21.000
332.536	417.193	21.000
332.939	416.725	21.000
332.737	416.278	21.000
333.459	415.986	21.000
333.733	415.138	21.000
404.370	393.107	22.000
404.521	393.737	22.000
405.351	394.264	22.000
405.361	395.041	22.000
405.511	395.138	22.000
405.558	395.481	22.000
405.834	395.862	22.000
406.675	396.674	22.000
487.453	423.126	23.000
487.523	423.120	23.000
487.652	423.152	23.000
487.625	423.097	23.000
488.149	422.895	23.000
489.134	422.267	23.000
349.541	415.256	24.000
349.419	415.991	24.000
348.730	415.766	24.000
348.737	416.163	24.000
348.262	416.773	24.000
348.262	416.701	24.000
446.656	376.823	25.000
447.186	377.937	25.000
448.134	377.841	25.000
448.522	377.615	25.000
449.127	378.128	25.000
449.164	377.965	25.000
191.020	247.723	26.000
190.868	247.955	26.000
192.442	248.388	26.000
192.499	248.530	26.000
192.711	248.902	26.000
191.504	477.930	27.000
192.419	479.091	27.000
193.980	479.920	27.000
192.251	479.943	27.000
191.939	479.122	27.000
191.538	480.105	27.000
192.448	480.115	27.000
192.075	479.726	27.000
191.764	480.171	27.000
95.057	309.543	28.000
94.842	309.485	28.000
94.822	309.461	28.000
94.510	309.125	28.000
94.826	309.104	28.000
94.554	308.847	28.000
94.824	309.196	28.000
95.038	309.236	28.000
94.711	309.437	28.000
94.777	309.286	28.000
433.723	371.484	29.000
433.655	371.950	29.000
433.417	372.079	29.000
433.415	371.704	29.000
433.720	371.486	29.000
433.856	371.336	29.000
433.992	371.480	29.000
284.776	298.333	30.000
284.891	297.839	30.000
285.478	298.007	30.000
285.747	297.932	30.000
286.503	297.332	30.000
286.879	297.265	30.000
287.643	296.869	30.000
288.002	296.557	30.000
288.801	296.724	30.000
289.513	296.635	30.000
89.899	251.052	31.000
88.946	251.442	31.000
89.962	251.409	31.000
89.034	250.205	31.000
89.576	251.050	31.000
89.449	251.070	31.000
125.754	285.566	32.000
125.957	285.293	32.000
125.464	285.598	32.000
125.833	285.124	32.000
125.956	285.271	32.000
125.524	285.375	32.000
95.498	263.579	33.000
95.349	263.385	33.000
95.811	263.629	33.000
95.787	263.184	33.000
95.015	262.559	33.000
245.913	249.743	34.000
246.544	250.230	34.000
246.290	249.045	34.000
245.464	249.331	34.000
245.657	249.285	34.000
145.638	277.573	35.000
145.645	276.480	35.000
145.181	276.120	35.000
145.038	276.172	35.000
145.352	276.306	35.000
145.447	274.460	35.000
314.333	79.197	36.000
315.071	78.984	36.000
315.779	79.744	36.000
315.452	78.708	36.000
317.379	78.598	36.000
453.923	353.916	37.000
453.881	353.473	37.000
452.040	353.863	37.000
452.441	353.880	37.000
451.226	353.801	37.000
451.036	353.028	37.000
239.452	216.288	38.000
239.370	216.731	38.000
239.494	217.728	38.000
239.415	217.477	38.000
239.585	217.156	38.000
239.686	218.248	38.000
239.700	219.048	38.000
218.694	359.583	39.000
218.616	359.434	39.000
218.014	358.280	39.000
218.324	359.167	39.000
218.944	360.163	39.000
219.019	360.354	39.000
219.360	360.650	40.000
218.820	359.801	40.000
218.583	359.161	40.000
218.857	359.125	40.000
218.837	358.540	40.000
218.779	358.118	40.000
218.338	357.616	40.000
165.025	429.878	41.000
164.866	430.554	41.000
164.714	430.851	41.000
163.897	431.383	41.000
164.104	432.016	41.000
163.625	431.646	41.000
165.752	465.718	42.000
166.216	465.089	42.000
166.521	464.726	42.000
166.462	464.121	42.000
166.483	463.457	42.000
167.060	463.013	42.000
167.403	462.249	42.000
166.403	461.255	42.000
166.370	460.995	42.000
370.681	378.560	43.000
370.239	376.888	43.000
370.536	377.751	43.000
370.971	377.462	43.000
370.824	378.142	43.000
178.976	493.720	44.000
178.936	493.429	44.000
178.356	492.594	44.000
178.034	492.205	44.000
177.734	491.782	44.000
177.205	491.030	44.000
177.035	491.029	44.000
176.636	490.640	44.000
176.782	489.791	44.000
176.059	489.905	44.000
169.252	398.350	45.000
168.518	398.125	45.000
167.834	398.148	45.000
169.181	398.591	45.000
168.030	398.458	45.000
168.404	398.395	45.000
169.173	397.879	45.000
168.907	398.031	45.000
149.144	260.406	46.000
149.335	260.512	46.000
148.402	260.368	46.000
148.588	260.144	46.000
149.100	260.580	46.000
148.968	260.069	46.000
148.865	260.432	46.000
148.555	260.118	46.000
29.576	177.258	47.000
29.636	177.509	47.000
29.936	177.652	47.000
30.033	178.133	47.000
29.320	178.108	47.000
29.775	178.021	47.000
29.681	177.770	47.000
28.941	178.354	47.000
59.018	318.570	48.000
59.119	318.641	48.000
59.180	319.172	48.000
58.873	319.546	48.000
58.571	319.326	48.000
58.502	319.969	48.000
79.606	158.134	49.000
78.334	157.972	49.000
78.348	157.858	49.000
77.407	157.123	49.000
76.895	156.961	49.000
77.343	156.240	49.000
76.731	156.703	49.000
219.642	227.748	50.000
219.329	227.290	50.000
219.204	227.312	50.000
219.422	226.561	50.000
219.652	225.969	50.000
218.998	225.792	50.000
232.763	478.685	51.000
233.030	479.524	51.000
233.093	479.963	51.000
233.267	479.266	51.000
233.936	478.616	51.000
233.319	477.980	51.000
233.514	477.842	51.000
241.221	73.714	52.000
240.845	72.423	52.000
240.869	72.789	52.000
241.633	72.474	52.000
241.549	71.139	52.000
240.098	71.377	52.000
244.892	273.509	53.000
245.295	273.824	53.000
246.050	274.108	53.000
246.839	274.244	53.000
246.620	275.042	53.000
247.567	275.436	53.000
247.219	275.437	53.000
283.363	209.636	54.000
283.067	210.554	54.000
283.327	210.292	54.000
283.166	209.844	54.000
282.014	210.312	54.000
291.550	187.115	55.000
291.506	187.160	55.000
291.430	186.297	55.000
291.806	186.526	55.000
291.611	186.454	55.000
291.404	185.581	55.000
291.705	186.404	55.000
389.981	280.997	56.000
390.283	281.237	56.000
390.555	281.581	56.000
390.656	282.252	56.000
390.685	282.881	56.000
391.046	283.257	56.000
392.028	283.885	56.000
392.424	284.527	56.000
392.724	285.037	56.000
192.205	469.271	57.000
192.330	469.839	57.000
192.254	469.434	57.000
192.653	469.459	57.000
192.071	469.197	57.000
192.891	469.260	57.000
191.967	469.215	57.000
191.821	468.976	57.000
282.971	210.497	58.000
283.188	209.439	58.000
282.732	209.595	58.000
283.032	209.527	58.000
283.314	209.237	58.000
133.261	228.112	59.000
133.089	227.810	59.000
134.284	227.606	59.000
134.618	227.764	59.000
134.500	227.944	59.000
415.198	162.721	60.000
415.256	162.751	60.000
414.831	162.032	60.000
415.499	163.029	60.000
414.774	162.435	60.000
415.021	162.756	60.000
312.047	285.779	61.000
312.102	286.030	61.000
312.267	285.889	61.000
312.110	286.067	61.000
311.867	285.517	61.000
312.110	286.262	61.000
312.559	286.438	61.000
311.563	286.944	61.000
311.717	285.904	61.000
47.980	250.474	62.000
49.783	249.407	62.000
49.682	250.324	62.000
49.755	250.455	62.000
49.797	250.647	62.000
49.465	251.287	62.000
49.559	251.013	62.000
49.724	251.025	62.000
50.139	250.784	62.000
51.016	249.982	62.000
311.963	286.253	63.000
311.427	286.592	63.000
312.417	286.173	63.000
312.314	285.721	63.000
311.743	285.719	63.000
312.109	286.346	63.000
415.234	162.814	64.000
415.949	162.794	64.000
415.428	162.977	64.000
414.748	163.397	64.000
414.977	162.644	64.000
341.591	151.353	65.000
342.693	151.140	65.000
342.181	151.392	65.000
342.352	151.539	65.000
342.712	151.439	65.000
342.723	151.424	65.000
342.407	151.406	65.000
342.830	151.620	65.000
342.499	151.578	65.000
342.978	151.492	65.000
342.570	151.717	65.000
215.670	230.373	66.000
215.668	230.913	66.000
215.392	230.626	66.000
216.164	229.996	66.000
216.198	229.203	66.000
215.947	229.441	66.000
440.252	192.909	67.000
439.989	192.806	67.000
440.069	193.105	67.000
440.019	192.929	67.000
439.953	192.964	67.000
439.315	193.375	67.000
97.210	376.302	68.000
97.182	376.033	68.000
96.914	375.206	68.000
97.185	375.497	68.000
96.863	375.164	68.000
96.833	373.997	68.000
96.170	373.895	68.000
96.394	373.139	68.000
94.669	372.796	68.000
311.939	286.081	69.000
311.604	286.024	69.000
311.964	286.483	69.000
311.667	286.446	69.000
310.937	286.296	69.000
312.315	287.276	69.000
84.071	397.969	70.000
83.560	398.785	70.000
83.469	399.244	70.000
83.311	400.114	70.000
82.897	399.705	70.000
167.700	308.329	71.000
168.135	308.749	71.000
167.882	308.482	71.000
167.792	308.490	71.000
167.477	308.368	71.000
167.735	308.150	71.000
253.065	116.081	72.000
253.007	116.783	72.000
253.594	116.871	72.000
254.149	116.874	72.000
254.858	117.211	72.000
255.223	117.622	72.000
255.312	117.535	72.000
255.418	118.031	72.000
255.361	118.182	72.000
59.686	360.281	73.000
58.933	359.580	73.000
58.394	360.665	73.000
58.504	361.100	73.000
58.327	361.264	73.000
58.585	360.577	73.000
57.011	361.079	73.000
58.071	361.046	73.000
58.622	361.117	73.000
59.189	361.442	73.000
58.379	360.845	73.000
146.442	315.266	74.000
146.701	314.846	74.000
147.207	314.376	74.000
147.584	314.428	74.000
148.101	315.063	74.000
421.455	271.065	75.000
421.539	269.881	75.000
421.843	269.708	75.000
422.054	269.154	75.000
421.714	268.320	75.000
120.984	396.251	76.000
121.233	396.347	76.000
120.730	396.410	76.000
121.398	396.429	76.000
122.250	396.185	76.000
120.478	395.593	76.000
121.897	396.298	76.000
121.418	397.389	76.000
167.335	309.129	77.000
167.904	309.075	77.000
167.626	308.198	77.000
167.033	308.564	77.000
168.109	308.805	77.000
168.619	308.320	77.000
168.215	308.988	77.000
170.277	309.331	78.000
168.554	308.576	78.000
167.261	308.761	78.000
167.539	308.339	78.000
167.452	308.673	78.000
169.366	308.735	78.000
167.458	308.993	78.000
168.516	308.725	78.000
167.739	309.762	78.000
168.523	307.871	78.000
167.701	309.169	78.000
121.210	330.484	79.000
121.988	331.224	79.000
122.204	331.061	79.000
121.970	330.386	79.000
122.042	332.213	79.000
121.341	396.235	80.000
120.957	396.852	80.000
120.249	395.540	80.000
121.575	396.550	80.000
121.366	396.289	80.000
121.667	396.148	80.000
120.665	396.823	80.000
121.235	396.228	80.000
167.592	308.387	81.000
167.711	309.264	81.000
167.580	308.914	81.000
167.500	309.198	81.000
167.317	308.632	81.000
167.952	308.800	81.000
167.932	309.098	81.000
390.603	434.596	82.000
390.961	433.117	82.000
390.909	433.513	82.000
391.310	433.596	82.000
391.351	434.354	82.000
73.866	406.123	83.000
73.130	404.715	83.000
74.159	405.849	83.000
74.425	405.806	83.000
74.180	405.676	83.000
73.557	405.849	83.000
73.694	405.649	83.000
167.643	309.324	84.000
167.837	308.797	84.000
168.048	309.808	84.000
167.507	309.096	84.000
167.894	308.374	84.000
167.446	308.561	84.000
167.229	309.167	84.000
167.180	308.506	84.000
265.181	382.612	85.000
265.328	382.171	85.000
265.986	382.483	85.000
266.489	382.583	85.000
266.487	382.568	85.000
266.986	382.743	85.000
268.159	382.418	85.000
268.911	382.433	85.000
268.552	383.000	85.000
140.805	178.100	86.000
140.421	178.354	86.000
140.981	178.056	86.000
141.518	178.213	86.000
141.280	177.528	86.000
141.835	178.138	86.000
48.765	367.536	87.000
48.249	366.975	87.000
48.059	368.056	87.000
48.088	368.154	87.000
48.487	368.180	87.000
48.585	368.617	87.000
79.462	340.545	88.000
79.721	341.681	88.000
78.929	342.030	88.000
78.894	342.231	88.000
78.634	343.554	88.000
79.227	342.776	88.000
293.692	89.182	89.000
293.487	89.138	89.000
292.943	89.295	89.000
292.388	89.319	89.000
290.970	89.235	89.000
291.239	89.222	89.000
290.049	88.776	89.000
289.783	88.768	89.000
98.927	353.138	90.000
98.889	352.230	90.000
99.098	352.259	90.000
99.076	353.224	90.000
99.357	353.333	90.000
16.053	319.636	91.000
15.602	319.366	91.000
15.798	319.537	91.000
15.853	318.954	91.000
16.162	319.909	91.000
15.803	319.448	91.000
16.041	319.542	91.000
281.284	196.657	92.000
280.314	196.021	92.000
280.164	197.243	92.000
279.314	197.326	92.000
278.695	197.980	92.000
279.213	198.918	92.000
279.217	200.006	92.000
98.960	351.403	93.000
98.961	352.147	93.000
98.870	352.709	93.000
98.671	352.499	93.000
98.747	352.283	93.000
98.973	352.648	93.000
98.822	352.660	93.000
99.325	352.844	93.000
15.787	318.851	94.000
16.918	320.648	94.000
16.672	319.487	94.000
16.398	320.129	94.000
16.030	319.434	94.000
16.648	319.306	94.000
16.778	320.028	94.000
16.093	319.403	94.000
99.591	352.370	95.000
98.801	352.811	95.000
98.839	352.625	95.000
98.951	352.954	95.000
98.845	353.102	95.000
98.808	353.238	95.000
98.637	352.937	95.000
98.704	352.477	95.000
426.855	154.285	96.000
426.494	154.323	96.000
426.169	154.442	96.000
425.877	154.508	96.000
425.157	153.814	96.000
469.246	216.369	97.000
469.292	217.557	97.000
468.785	217.089	97.000
469.265	217.152	97.000
469.386	216.626	97.000
469.055	217.406	97.000
315.745	253.873	98.000
313.718	254.954	98.000
313.881	255.803	98.000
314.499	255.700	98.000
315.689	255.525	98.000
392.802	221.515	99.000
392.610	221.650	99.000
390.307	221.783	99.000
392.431	221.786	99.000
392.673	221.365	99.000
392.065	222.090	99.000
392.645	220.567	99.000
392.406	221.653	99.000
393.131	221.688	100.000
393.040	220.238	100.000
392.283	222.274	100.000
392.612	221.761	100.000
391.626	221.369	100.000
391.760	220.767	100.000
