# Supplementary material for: The transpeptidase PBP2 governs initial localization and activity of the major cell-wall synthesis machinery in E. coli
Source: eLife. 2020 Feb 20;9:e50629. doi: 10.7554/eLife.50629 (PMC7089770; doi:10.7554/eLife.50629)
Supplement: Source data 1. [file elife-50629-data1.zip › data/slow/PAmCherry/MreCD_depletion_slow_1.txt]

X Y ID
199.115	244.636	1.000
198.096	244.224	1.000
198.320	244.562	1.000
197.935	244.592	1.000
198.370	244.917	1.000
198.405	244.791	1.000
198.295	244.325	1.000
141.557	69.385	2.000
140.751	70.151	2.000
141.964	70.691	2.000
142.243	71.166	2.000
142.250	70.624	2.000
141.836	69.661	2.000
30.705	96.212	3.000
31.275	95.555	3.000
30.928	96.127	3.000
30.564	96.281	3.000
30.678	95.988	3.000
31.062	96.100	3.000
30.652	95.847	4.000
30.618	95.918	4.000
30.970	95.945	4.000
30.485	96.065	4.000
30.445	95.460	4.000
431.332	298.672	5.000
430.162	299.200	5.000
432.446	300.485	5.000
432.217	298.476	5.000
430.884	300.784	5.000
256.352	307.279	6.000
256.127	305.647	6.000
256.197	306.788	6.000
255.767	307.033	6.000
255.491	306.738	6.000
255.753	306.981	6.000
256.055	306.761	6.000
255.100	305.951	6.000
255.501	306.775	6.000
255.943	306.872	6.000
255.387	306.191	7.000
255.851	306.884	7.000
256.082	307.133	7.000
255.832	306.750	7.000
255.840	307.574	7.000
255.758	306.943	7.000
202.017	446.832	8.000
202.834	447.174	8.000
202.531	447.062	8.000
202.116	446.134	8.000
202.446	446.697	8.000
144.607	15.714	9.000
145.591	16.264	9.000
144.633	18.514	9.000
144.750	17.441	9.000
143.524	18.090	9.000
256.044	307.046	10.000
256.734	306.433	10.000
255.739	306.201	10.000
255.657	306.801	10.000
256.190	306.251	10.000
255.945	306.621	10.000
255.062	306.872	10.000
255.814	306.703	10.000
255.861	306.041	10.000
256.013	306.958	10.000
495.776	48.187	11.000
495.495	48.075	11.000
494.838	47.253	11.000
494.985	46.887	11.000
494.288	47.018	11.000
493.961	47.089	11.000
494.491	46.836	11.000
494.446	46.964	11.000
495.430	47.761	11.000
494.410	47.038	11.000
494.453	46.367	11.000
249.137	88.432	12.000
249.229	88.359	12.000
248.470	88.508	12.000
248.328	89.727	12.000
247.882	89.481	12.000
247.957	90.044	12.000
247.481	90.237	12.000
247.132	90.533	12.000
246.520	90.681	12.000
246.286	92.777	12.000
195.356	374.771	13.000
195.160	374.588	13.000
195.000	374.840	13.000
195.206	374.680	13.000
195.267	374.328	13.000
494.454	46.432	14.000
493.730	46.329	14.000
494.572	46.844	14.000
495.121	46.963	14.000
494.679	46.964	14.000
495.260	49.053	14.000
438.425	353.728	15.000
437.796	354.426	15.000
437.244	354.208	15.000
436.406	354.191	15.000
436.568	354.492	15.000
436.614	354.084	15.000
436.371	354.793	15.000
436.429	354.231	15.000
436.199	354.322	15.000
435.580	354.204	15.000
72.072	129.172	16.000
72.044	128.081	16.000
72.010	128.558	16.000
73.061	128.187	16.000
74.173	127.833	16.000
94.168	105.884	17.000
91.477	105.681	17.000
92.661	106.928	17.000
91.870	107.039	17.000
93.486	107.018	17.000
94.381	107.040	17.000
95.176	107.925	17.000
475.344	189.163	18.000
475.545	188.887	18.000
475.442	189.187	18.000
475.774	189.455	18.000
475.184	189.105	18.000
475.541	189.174	18.000
475.720	189.420	18.000
475.567	189.065	18.000
475.645	189.477	18.000
475.888	187.674	19.000
476.342	189.859	19.000
475.723	189.771	19.000
475.785	189.484	19.000
475.384	189.575	19.000
476.064	189.731	19.000
191.466	244.780	20.000
192.366	245.238	20.000
191.971	244.951	20.000
192.261	244.945	20.000
191.714	244.880	20.000
197.639	450.961	21.000
197.343	450.517	21.000
197.358	450.497	21.000
197.364	450.225	21.000
197.110	450.508	21.000
197.009	450.786	21.000
197.419	450.414	21.000
197.205	450.322	21.000
196.911	450.724	21.000
285.023	41.329	22.000
284.723	40.920	22.000
286.436	39.760	22.000
286.640	38.215	22.000
285.806	38.506	22.000
286.650	37.494	22.000
336.213	335.265	23.000
338.253	337.279	23.000
338.290	339.172	23.000
340.125	338.377	23.000
341.934	340.693	23.000
237.729	456.130	24.000
237.198	456.555	24.000
236.849	455.958	24.000
237.078	456.479	24.000
237.542	456.454	24.000
237.285	456.279	24.000
237.612	456.310	24.000
237.582	456.308	24.000
32.928	438.934	25.000
32.941	436.512	25.000
34.520	435.027	25.000
32.732	433.802	25.000
33.023	433.301	25.000
34.099	433.842	25.000
32.440	433.384	25.000
93.522	398.093	26.000
94.245	398.675	26.000
94.078	398.467	26.000
93.477	398.106	26.000
94.813	398.009	26.000
213.649	352.106	27.000
213.096	352.254	27.000
213.843	352.569	27.000
213.211	352.720	27.000
213.598	352.936	27.000
212.607	352.116	27.000
213.438	352.477	27.000
213.502	352.352	27.000
213.394	352.391	27.000
