# Supplementary material for: The transpeptidase PBP2 governs initial localization and activity of the major cell-wall synthesis machinery in E. coli
Source: eLife. 2020 Feb 20;9:e50629. doi: 10.7554/eLife.50629 (PMC7089770; doi:10.7554/eLife.50629)
Supplement: Source data 1. [file elife-50629-data1.zip › data/slow/PAmCherry/MreCD_depletion_slow_2.txt]

X Y ID
445.838	424.383	1.000
446.183	423.929	1.000
446.295	423.478	1.000
446.616	422.774	1.000
446.942	422.258	1.000
446.697	422.256	1.000
446.708	421.612	1.000
447.226	421.184	1.000
447.286	421.570	1.000
448.204	421.161	1.000
194.464	349.090	2.000
195.452	351.726	2.000
195.106	351.869	2.000
196.411	352.348	2.000
195.529	351.337	2.000
112.768	254.040	3.000
112.557	253.891	3.000
112.722	254.101	3.000
111.928	254.327	3.000
111.520	254.185	3.000
220.840	335.175	4.000
221.457	334.939	4.000
220.692	335.001	4.000
221.734	334.853	4.000
221.372	334.740	4.000
221.094	335.681	4.000
220.779	336.392	4.000
223.188	334.772	4.000
433.556	314.662	5.000
433.332	314.294	5.000
432.952	313.952	5.000
432.627	314.118	5.000
432.378	314.021	5.000
432.804	314.100	5.000
433.165	313.584	5.000
433.413	314.417	5.000
432.631	313.756	5.000
433.608	314.642	5.000
432.605	314.654	6.000
433.492	314.666	6.000
433.361	315.593	6.000
433.435	314.525	6.000
432.657	315.575	6.000
432.925	314.566	6.000
432.786	315.599	6.000
433.861	314.384	6.000
432.974	315.214	6.000
433.267	315.827	6.000
432.923	314.675	6.000
458.762	335.416	7.000
458.546	335.761	7.000
459.792	334.629	7.000
458.278	336.921	7.000
459.678	336.132	7.000
459.149	335.883	7.000
458.742	335.482	7.000
459.213	336.173	7.000
458.581	335.537	7.000
458.941	335.891	7.000
432.731	315.302	8.000
433.347	315.696	8.000
433.213	315.768	8.000
433.292	316.162	8.000
433.613	316.337	8.000
432.961	316.454	8.000
433.644	316.172	8.000
433.137	315.764	8.000
433.314	315.450	8.000
458.302	338.491	9.000
458.312	337.683	9.000
458.850	337.983	9.000
458.506	337.802	9.000
458.944	337.642	9.000
459.255	337.690	9.000
459.271	337.749	9.000
459.328	337.798	9.000
457.849	337.526	9.000
459.609	337.927	9.000
459.096	337.545	9.000
354.361	456.796	10.000
354.371	454.214	10.000
354.428	453.874	10.000
354.288	453.810	10.000
356.667	455.132	10.000
357.048	454.645	10.000
40.423	423.870	11.000
39.872	424.397	11.000
39.788	424.774	11.000
39.742	424.453	11.000
40.182	423.365	11.000
187.334	311.343	12.000
188.382	311.817	12.000
187.758	311.530	12.000
189.020	312.470	12.000
188.018	311.917	12.000
188.423	312.376	12.000
188.237	312.108	12.000
188.112	311.737	12.000
428.682	398.260	13.000
429.096	397.168	13.000
430.503	394.922	13.000
428.684	393.340	13.000
429.040	394.591	13.000
429.779	394.118	13.000
161.174	152.315	14.000
160.887	152.791	14.000
160.479	152.558	14.000
160.982	153.123	14.000
161.421	152.859	14.000
161.374	152.812	14.000
161.301	152.785	14.000
131.482	289.329	15.000
131.449	289.339	15.000
131.776	288.528	15.000
132.603	289.799	15.000
131.975	288.993	15.000
154.226	121.580	16.000
154.660	121.376	16.000
153.994	118.545	16.000
155.165	121.202	16.000
153.150	120.799	16.000
153.513	120.082	16.000
154.951	121.285	16.000
155.125	120.616	16.000
370.577	427.705	17.000
370.427	427.551	17.000
370.354	427.526	17.000
369.859	428.137	17.000
370.738	427.232	17.000
370.714	428.044	17.000
371.190	428.098	17.000
124.703	313.636	18.000
125.233	313.574	18.000
125.131	314.363	18.000
125.112	314.114	18.000
125.229	314.605	18.000
125.709	314.360	18.000
123.941	314.245	18.000
125.511	314.091	18.000
429.021	274.706	19.000
429.964	274.555	19.000
429.119	274.499	19.000
428.867	275.395	19.000
429.147	275.554	19.000
429.199	275.194	19.000
434.501	112.849	20.000
433.247	113.033	20.000
434.709	113.707	20.000
434.430	113.704	20.000
434.399	113.855	20.000
434.253	113.790	20.000
370.603	428.050	21.000
370.384	428.295	21.000
370.614	428.255	21.000
370.679	427.735	21.000
369.619	428.428	21.000
370.331	427.861	21.000
370.647	428.003	21.000
429.390	274.904	22.000
430.180	275.559	22.000
428.741	275.341	22.000
428.146	275.526	22.000
428.660	275.719	22.000
428.899	275.276	22.000
427.671	275.622	22.000
427.915	275.738	22.000
70.955	273.468	23.000
72.064	274.144	23.000
71.596	273.645	23.000
71.639	273.945	23.000
71.286	274.359	23.000
72.208	273.385	23.000
370.350	428.771	24.000
370.575	428.570	24.000
370.503	428.244	24.000
369.454	428.526	24.000
371.031	428.602	24.000
444.139	492.812	25.000
444.182	492.166	25.000
444.808	492.671	25.000
445.116	492.571	25.000
444.453	492.605	25.000
444.865	492.726	25.000
445.376	492.427	25.000
444.497	492.813	25.000
370.778	429.038	26.000
370.508	429.048	26.000
371.345	429.368	26.000
370.964	429.223	26.000
371.548	429.228	26.000
370.973	429.152	26.000
371.411	428.781	26.000
370.596	429.136	26.000
428.694	276.439	27.000
430.252	276.250	27.000
429.923	276.387	27.000
428.849	275.743	27.000
429.068	275.612	27.000
429.578	275.787	27.000
429.179	275.440	27.000
225.692	337.101	28.000
226.627	337.790	28.000
226.274	337.824	28.000
226.578	338.496	28.000
226.764	337.956	28.000
226.209	338.355	28.000
415.993	39.744	29.000
415.766	40.709	29.000
416.709	40.031	29.000
416.764	40.951	29.000
416.112	40.627	29.000
170.646	170.502	30.000
170.447	170.295	30.000
170.177	170.335	30.000
170.592	170.339	30.000
170.270	170.733	30.000
170.762	170.672	30.000
171.100	171.120	30.000
170.677	170.470	30.000
226.496	337.870	31.000
226.991	338.402	31.000
226.564	338.733	31.000
226.220	338.503	31.000
226.320	338.600	31.000
226.454	338.324	31.000
226.373	339.118	31.000
226.428	338.836	31.000
226.563	338.683	31.000
226.504	338.920	31.000
271.015	376.204	32.000
270.159	377.046	32.000
270.915	377.159	32.000
270.871	377.334	32.000
270.387	376.805	32.000
270.758	377.049	32.000
270.634	376.795	32.000
190.100	350.701	33.000
189.638	351.375	33.000
190.087	351.553	33.000
189.898	351.226	33.000
189.851	352.105	33.000
333.458	185.962	34.000
332.621	185.433	34.000
333.144	185.952	34.000
333.671	185.729	34.000
333.185	186.763	34.000
333.072	186.652	34.000
333.509	186.201	34.000
333.570	185.494	34.000
332.711	186.661	34.000
171.323	172.798	35.000
170.499	172.072	35.000
170.652	173.414	35.000
170.579	173.493	35.000
170.758	173.368	35.000
170.801	172.746	35.000
467.299	188.313	36.000
467.391	188.239	36.000
467.396	188.234	36.000
466.406	188.169	36.000
467.559	188.151	36.000
468.236	187.996	36.000
145.484	291.802	37.000
145.248	291.674	37.000
144.645	293.130	37.000
145.462	292.057	37.000
145.513	292.346	37.000
145.336	292.115	37.000
146.214	291.613	37.000
357.373	130.281	38.000
357.070	130.321	38.000
357.390	128.996	38.000
355.760	130.112	38.000
356.562	130.044	38.000
467.441	187.803	39.000
467.597	188.160	39.000
467.047	188.010	39.000
467.837	187.560	39.000
467.640	188.717	39.000
466.758	188.852	39.000
289.805	82.369	40.000
289.791	82.786	40.000
290.323	82.827	40.000
290.624	82.735	40.000
289.828	82.756	40.000
289.987	82.768	40.000
357.073	130.777	41.000
357.416	130.115	41.000
357.494	130.807	41.000
357.318	131.201	41.000
357.593	131.606	41.000
356.961	130.666	41.000
455.839	186.685	42.000
455.752	186.486	42.000
455.616	186.510	42.000
455.585	185.959	42.000
455.739	186.824	42.000
357.215	130.358	43.000
357.390	131.267	43.000
357.077	131.087	43.000
357.813	130.438	43.000
356.828	130.869	43.000
357.438	130.628	43.000
357.331	131.360	43.000
466.970	190.372	44.000
466.789	189.694	44.000
466.671	190.356	44.000
467.209	189.832	44.000
467.356	190.371	44.000
466.720	190.076	44.000
467.131	190.788	44.000
119.305	324.204	45.000
119.802	323.386	45.000
119.531	324.008	45.000
119.028	324.724	45.000
119.665	324.222	45.000
119.098	324.419	45.000
118.540	323.968	45.000
119.429	324.572	45.000
356.302	131.105	46.000
356.748	130.550	46.000
356.275	131.243	46.000
356.304	131.110	46.000
357.250	132.358	46.000
145.542	291.988	47.000
145.918	292.102	47.000
146.653	293.410	47.000
146.786	293.774	47.000
145.978	292.923	47.000
234.587	351.845	48.000
237.114	351.939	48.000
234.939	351.185	48.000
237.156	352.262	48.000
236.603	354.096	48.000
238.894	354.905	48.000
238.641	354.360	48.000
238.193	352.853	48.000
118.469	324.897	49.000
119.590	324.943	49.000
119.650	324.608	49.000
119.581	324.418	49.000
119.738	324.449	49.000
119.629	324.138	49.000
119.389	324.242	49.000
119.395	324.809	49.000
58.588	386.839	50.000
58.425	386.266	50.000
58.790	386.893	50.000
58.579	386.813	50.000
57.764	385.784	50.000
59.004	386.644	50.000
59.052	386.393	50.000
58.901	386.928	51.000
59.530	386.731	51.000
58.815	386.564	51.000
59.166	386.626	51.000
59.568	386.277	51.000
171.914	301.387	52.000
173.187	303.190	52.000
173.025	303.005	52.000
172.643	302.269	52.000
172.496	302.991	52.000
172.147	302.441	52.000
170.822	313.403	53.000
168.499	313.823	53.000
169.536	313.496	53.000
168.768	312.441	53.000
169.533	312.806	53.000
386.135	252.114	54.000
386.048	252.706	54.000
387.066	251.701	54.000
386.200	251.637	54.000
386.771	252.237	54.000
256.953	250.034	55.000
257.098	249.062	55.000
255.960	249.881	55.000
256.311	249.736	55.000
256.621	249.772	55.000
256.118	249.920	56.000
256.809	249.268	56.000
256.503	249.780	56.000
256.710	249.544	56.000
256.392	249.950	56.000
257.360	249.975	56.000
256.470	250.463	56.000
138.273	326.033	57.000
138.542	326.299	57.000
139.340	326.442	57.000
140.406	326.151	57.000
139.532	325.584	57.000
139.728	325.487	57.000
20.774	205.897	58.000
19.580	206.294	58.000
19.541	206.380	58.000
19.863	206.323	58.000
19.990	206.422	58.000
19.942	206.451	58.000
358.825	32.124	59.000
359.295	32.344	59.000
359.483	32.363	59.000
359.075	31.609	59.000
358.977	30.735	59.000
358.581	32.517	59.000
358.292	32.568	59.000
360.506	33.636	59.000
358.437	32.131	59.000
365.172	286.585	60.000
365.140	286.604	60.000
365.279	286.937	60.000
364.451	287.133	60.000
365.032	286.440	60.000
359.036	32.128	61.000
358.546	32.324	61.000
358.712	32.477	61.000
358.969	32.301	61.000
359.237	31.689	61.000
234.940	206.537	62.000
234.107	206.827	62.000
234.158	206.857	62.000
234.502	206.704	62.000
234.414	206.993	62.000
21.824	398.916	63.000
21.785	398.635	63.000
20.986	398.890	63.000
21.553	398.707	63.000
21.942	398.667	63.000
22.146	399.375	63.000
22.126	398.938	63.000
