# Supplementary material for: The transpeptidase PBP2 governs initial localization and activity of the major cell-wall synthesis machinery in E. coli
Source: eLife. 2020 Feb 20;9:e50629. doi: 10.7554/eLife.50629 (PMC7089770; doi:10.7554/eLife.50629)
Supplement: Source data 1. [file elife-50629-data1.zip › data/slow/PAmCherry/MreCD_depletion_slow_3.txt]

X Y ID
397.549	317.195	1.000
396.791	316.794	1.000
397.577	316.551	1.000
397.091	317.073	1.000
398.545	316.368	1.000
471.075	438.403	2.000
471.714	438.126	2.000
472.000	437.768	2.000
472.571	437.495	2.000
472.214	437.249	2.000
471.607	438.392	2.000
43.832	310.486	3.000
44.573	310.524	3.000
43.982	310.312	3.000
42.923	311.473	3.000
42.099	310.729	3.000
44.603	310.900	3.000
44.033	309.328	3.000
428.201	320.222	4.000
427.820	320.097	4.000
428.789	320.532	4.000
428.791	320.326	4.000
429.315	321.599	4.000
245.363	364.468	5.000
245.287	365.156	5.000
246.390	365.275	5.000
246.087	365.062	5.000
245.250	365.158	5.000
245.156	365.270	5.000
245.361	364.748	5.000
245.077	365.446	5.000
245.193	363.967	5.000
375.655	361.860	6.000
377.531	362.781	6.000
378.536	362.424	6.000
378.632	362.369	6.000
378.475	361.705	6.000
379.288	362.252	6.000
379.567	362.056	6.000
276.300	227.524	7.000
277.121	228.729	7.000
277.548	228.040	7.000
277.803	228.243	7.000
276.806	228.073	7.000
276.183	228.297	7.000
276.892	228.288	7.000
276.370	228.576	7.000
277.065	229.392	7.000
287.328	285.798	8.000
286.527	286.204	8.000
287.498	286.037	8.000
287.098	286.326	8.000
286.878	286.403	8.000
286.725	287.104	8.000
287.359	287.795	8.000
287.315	286.945	8.000
286.875	286.496	8.000
287.969	286.422	8.000
287.400	286.669	8.000
402.084	479.619	9.000
403.508	479.990	9.000
403.463	480.110	9.000
403.408	479.519	9.000
403.810	480.020	9.000
191.923	363.171	10.000
192.180	362.642	10.000
191.127	363.643	10.000
190.961	362.282	10.000
191.822	363.200	10.000
191.286	362.975	10.000
312.970	319.338	11.000
312.708	319.542	11.000
313.449	319.466	11.000
313.329	319.227	11.000
313.177	319.491	11.000
312.938	319.821	11.000
273.314	247.679	12.000
274.399	248.016	12.000
274.981	248.772	12.000
273.914	249.176	12.000
273.987	249.995	12.000
424.373	223.683	13.000
425.195	222.504	13.000
423.471	224.237	13.000
424.957	224.577	13.000
424.511	224.196	13.000
425.161	223.748	13.000
424.594	224.765	13.000
425.559	224.760	13.000
424.620	224.665	13.000
450.443	427.776	14.000
449.985	428.043	14.000
450.893	428.894	14.000
450.012	428.787	14.000
450.190	428.810	14.000
450.340	428.590	14.000
450.535	428.659	14.000
450.541	428.809	14.000
451.383	428.261	14.000
472.157	445.351	15.000
472.763	445.281	15.000
473.934	444.202	15.000
473.292	444.045	15.000
473.297	444.543	15.000
474.015	444.513	15.000
474.884	443.788	15.000
118.643	458.619	16.000
117.124	460.706	16.000
117.885	458.912	16.000
117.774	458.288	16.000
117.024	455.717	16.000
147.136	226.807	17.000
148.058	225.882	17.000
148.399	225.873	17.000
148.170	225.372	17.000
148.970	224.709	17.000
148.938	224.242	17.000
149.914	223.907	17.000
150.181	223.154	17.000
273.435	490.812	18.000
274.350	490.432	18.000
273.695	489.994	18.000
274.191	490.652	18.000
273.732	490.251	18.000
221.647	474.128	19.000
221.793	474.600	19.000
221.892	475.365	19.000
222.195	476.252	19.000
222.720	476.865	19.000
222.247	476.040	19.000
222.120	476.543	19.000
222.779	477.556	19.000
222.969	476.710	19.000
223.809	476.961	19.000
449.234	451.168	20.000
447.870	450.840	20.000
446.475	452.096	20.000
447.130	453.109	20.000
447.141	453.011	20.000
448.876	452.613	20.000
447.071	451.518	20.000
447.437	451.832	20.000
