# Supplementary material for: The transpeptidase PBP2 governs initial localization and activity of the major cell-wall synthesis machinery in E. coli
Source: eLife. 2020 Feb 20;9:e50629. doi: 10.7554/eLife.50629 (PMC7089770; doi:10.7554/eLife.50629)
Supplement: Source data 1. [file elife-50629-data1.zip › data/slow/PAmCherry/MreCD_induction_slow_1.txt]

X Y ID
203.163	444.323	1.000
203.404	445.553	1.000
203.394	445.747	1.000
204.171	446.526	1.000
204.244	446.715	1.000
204.566	447.204	1.000
205.193	447.526	1.000
205.530	448.122	1.000
205.940	448.796	1.000
205.647	448.712	1.000
473.537	146.332	2.000
473.600	146.330	2.000
473.127	146.698	2.000
472.986	146.837	2.000
473.692	146.474	2.000
473.351	146.560	2.000
473.741	146.257	2.000
374.822	495.668	3.000
374.836	494.645	3.000
374.846	495.346	3.000
375.634	496.126	3.000
375.175	495.975	3.000
374.786	495.866	3.000
375.381	496.004	3.000
374.490	496.219	3.000
375.463	495.616	3.000
473.533	145.951	4.000
474.357	146.560	4.000
473.713	147.353	4.000
473.418	146.775	4.000
473.308	147.956	4.000
474.270	147.857	4.000
473.674	147.841	4.000
375.524	496.359	5.000
375.140	496.017	5.000
375.260	496.301	5.000
375.276	496.467	5.000
374.935	496.534	5.000
261.267	373.125	6.000
260.154	373.959	6.000
260.876	373.939	6.000
261.023	374.262	6.000
260.211	372.785	6.000
258.954	372.695	6.000
260.027	372.885	6.000
260.806	374.058	6.000
260.469	373.194	6.000
260.470	373.965	6.000
260.275	374.085	6.000
476.898	349.467	7.000
477.129	349.236	7.000
477.452	349.827	7.000
477.954	350.506	7.000
478.846	349.844	7.000
478.754	348.618	7.000
478.799	349.165	7.000
478.908	348.470	7.000
479.114	348.701	7.000
479.949	347.995	7.000
480.240	348.245	7.000
22.267	260.332	8.000
22.480	260.961	8.000
22.725	261.602	8.000
22.190	262.577	8.000
22.703	262.835	8.000
21.899	264.819	8.000
85.872	165.332	9.000
85.977	165.903	9.000
86.320	166.224	9.000
85.422	165.860	9.000
86.727	165.890	9.000
86.543	165.797	9.000
346.005	322.685	10.000
345.752	322.473	10.000
344.857	323.221	10.000
344.712	323.624	10.000
343.954	322.710	10.000
97.154	148.355	11.000
96.426	148.771	11.000
95.761	148.912	11.000
95.810	150.306	11.000
96.312	150.325	11.000
181.589	444.503	12.000
182.198	444.744	12.000
181.078	444.267	12.000
180.688	444.072	12.000
180.012	443.712	12.000
179.737	443.454	12.000
179.484	443.083	12.000
178.396	442.735	12.000
39.312	391.875	13.000
39.432	391.693	13.000
38.985	391.351	13.000
38.924	392.082	13.000
38.226	391.655	13.000
37.632	391.387	13.000
459.440	256.223	14.000
459.935	256.027	14.000
460.621	255.618	14.000
460.792	255.087	14.000
461.568	255.245	14.000
475.115	122.263	15.000
475.629	121.444	15.000
475.820	121.297	15.000
476.451	120.709	15.000
476.559	120.457	15.000
476.643	119.472	15.000
476.951	119.290	15.000
476.323	118.762	15.000
476.189	118.588	15.000
432.880	385.397	16.000
432.336	386.375	16.000
432.107	386.772	16.000
431.718	387.634	16.000
432.078	387.999	16.000
432.112	389.220	16.000
432.655	390.154	16.000
310.230	211.160	17.000
310.417	211.879	17.000
310.859	211.890	17.000
309.535	212.891	17.000
310.552	211.822	17.000
310.090	211.438	17.000
310.375	211.615	17.000
310.360	211.894	17.000
310.689	211.487	17.000
351.097	253.257	18.000
350.615	253.128	18.000
350.920	252.800	18.000
350.150	252.998	18.000
351.265	253.127	18.000
350.982	253.117	18.000
351.287	251.216	18.000
350.681	253.608	18.000
357.646	213.852	19.000
358.417	214.091	19.000
357.936	213.850	19.000
358.078	213.744	19.000
357.999	213.814	19.000
358.134	213.854	19.000
357.782	214.490	19.000
358.583	214.902	19.000
358.753	213.740	19.000
358.269	213.792	19.000
358.890	213.827	20.000
358.815	214.659	20.000
357.494	214.060	20.000
358.468	214.664	20.000
358.135	214.338	20.000
358.157	214.333	20.000
358.104	214.293	20.000
357.332	214.384	20.000
255.067	71.563	21.000
255.691	71.643	21.000
254.946	71.310	21.000
256.124	71.542	21.000
256.003	71.222	21.000
255.150	71.364	21.000
255.535	71.539	21.000
256.138	70.984	21.000
364.750	202.111	22.000
364.514	202.279	22.000
365.572	202.733	22.000
364.825	202.037	22.000
365.515	202.131	22.000
365.110	202.137	22.000
117.651	230.377	23.000
117.244	230.514	23.000
117.295	230.300	23.000
117.879	230.653	23.000
117.660	230.562	23.000
255.541	71.622	24.000
255.765	71.581	24.000
255.891	71.842	24.000
255.562	71.496	24.000
255.740	71.639	24.000
255.671	71.678	24.000
255.339	71.534	24.000
256.548	71.204	24.000
121.402	384.649	25.000
121.066	384.461	25.000
121.222	384.630	25.000
121.289	384.641	25.000
122.027	384.390	25.000
120.886	383.734	25.000
392.393	400.972	26.000
391.484	401.176	26.000
393.083	401.220	26.000
394.604	401.028	26.000
394.310	400.761	26.000
121.111	382.864	27.000
120.987	384.058	27.000
121.330	383.341	27.000
121.862	384.648	27.000
121.243	384.206	27.000
358.495	214.476	28.000
358.263	214.426	28.000
358.728	214.450	28.000
359.096	215.263	28.000
359.036	215.083	28.000
34.760	462.242	29.000
34.887	461.848	29.000
34.878	461.885	29.000
34.956	461.149	29.000
34.685	460.833	29.000
35.146	460.703	29.000
34.875	460.354	29.000
35.230	459.377	29.000
35.135	458.964	29.000
99.450	255.260	30.000
97.674	254.903	30.000
98.271	254.851	30.000
97.863	254.388	30.000
97.524	254.614	30.000
430.265	300.335	31.000
428.685	299.627	31.000
428.954	300.504	31.000
430.107	300.782	31.000
427.910	299.712	31.000
428.810	300.185	31.000
429.606	300.976	31.000
106.720	228.562	32.000
107.110	228.398	32.000
107.621	228.354	32.000
107.733	227.877	32.000
107.163	227.982	32.000
76.297	235.360	33.000
76.175	235.319	33.000
76.353	235.485	33.000
76.396	235.516	33.000
76.542	235.293	33.000
76.413	235.783	33.000
76.864	236.673	33.000
76.682	235.923	33.000
310.701	415.864	34.000
310.544	414.936	34.000
310.246	415.430	34.000
309.807	416.628	34.000
309.601	415.553	34.000
309.979	414.904	34.000
309.307	415.728	34.000
309.801	414.752	34.000
107.414	227.881	35.000
107.320	228.063	35.000
107.938	228.141	35.000
107.322	229.501	35.000
107.547	228.864	35.000
108.038	229.042	35.000
97.960	255.136	36.000
97.637	255.365	36.000
98.028	255.050	36.000
98.171	254.888	36.000
98.081	255.142	36.000
98.367	254.667	36.000
259.000	189.517	37.000
259.103	189.651	37.000
258.281	188.760	37.000
259.173	188.952	37.000
258.334	188.831	37.000
257.714	188.791	37.000
258.187	188.392	37.000
192.440	460.322	38.000
191.910	460.229	38.000
191.573	461.044	38.000
190.789	460.900	38.000
189.985	461.493	38.000
188.815	461.775	38.000
188.244	462.658	38.000
97.505	255.114	39.000
97.337	255.129	39.000
98.146	255.235	39.000
97.584	255.064	39.000
97.746	255.371	39.000
97.628	255.111	39.000
97.488	255.336	39.000
221.700	301.751	40.000
221.746	302.514	40.000
220.622	302.826	40.000
220.014	302.444	40.000
219.758	303.175	40.000
218.943	303.830	40.000
219.357	304.743	40.000
176.939	450.819	41.000
177.464	450.897	41.000
177.104	451.180	41.000
176.857	450.629	41.000
176.781	450.753	41.000
177.007	450.590	41.000
176.889	451.262	41.000
447.185	414.963	42.000
446.245	415.433	42.000
445.947	415.571	42.000
444.479	415.430	42.000
444.261	415.118	42.000
444.626	415.272	42.000
443.654	415.590	42.000
443.717	415.694	42.000
385.798	79.459	43.000
385.229	79.673	43.000
384.587	78.851	43.000
382.866	78.260	43.000
383.494	78.322	43.000
382.105	78.465	43.000
73.861	160.981	44.000
73.509	160.863	44.000
73.851	161.146	44.000
73.900	161.086	44.000
73.450	161.284	44.000
74.283	160.295	44.000
43.070	163.800	45.000
43.064	164.169	45.000
43.577	164.377	45.000
44.185	164.234	45.000
44.483	165.160	45.000
45.095	165.448	45.000
46.013	165.745	45.000
45.953	165.128	45.000
61.874	284.316	46.000
62.436	283.695	46.000
62.368	283.303	46.000
63.222	283.578	46.000
63.195	283.604	46.000
63.673	282.874	46.000
212.661	355.909	47.000
214.951	356.141	47.000
213.885	355.907	47.000
213.869	356.012	47.000
215.108	356.805	47.000
214.326	357.207	47.000
97.242	255.196	48.000
97.942	255.242	48.000
97.913	255.768	48.000
97.279	255.979	48.000
98.528	255.634	48.000
127.594	442.005	49.000
127.815	442.059	49.000
128.200	442.360	49.000
127.941	442.235	49.000
128.344	442.311	49.000
128.049	442.118	49.000
128.109	442.119	49.000
426.882	451.666	50.000
426.160	451.701	50.000
425.942	451.365	50.000
425.594	451.133	50.000
424.860	449.585	50.000
424.651	450.560	50.000
127.709	365.698	51.000
126.677	365.702	51.000
127.315	365.859	51.000
127.431	365.434	51.000
127.215	364.656	51.000
128.132	365.137	51.000
199.708	333.192	52.000
199.814	332.925	52.000
199.891	333.019	52.000
199.844	333.273	52.000
200.034	333.278	52.000
199.705	333.882	52.000
199.826	333.697	52.000
199.820	333.516	52.000
117.811	231.880	53.000
117.029	231.981	53.000
116.722	231.660	53.000
117.078	232.417	53.000
117.950	231.733	53.000
117.003	231.942	53.000
67.274	175.507	54.000
67.344	175.737	54.000
66.660	175.454	54.000
67.199	175.186	54.000
66.832	175.764	54.000
66.830	175.587	54.000
67.187	175.828	54.000
66.204	175.970	54.000
66.674	175.877	54.000
67.118	175.788	54.000
112.839	103.918	55.000
112.468	104.654	55.000
112.519	105.613	55.000
111.429	105.274	55.000
111.432	106.391	55.000
111.803	106.814	55.000
135.815	257.951	56.000
136.549	257.674	56.000
137.171	256.878	56.000
137.489	256.812	56.000
138.001	256.337	56.000
139.094	255.992	56.000
139.309	255.710	56.000
140.143	255.240	56.000
172.719	283.449	57.000
172.296	283.074	57.000
172.535	282.833	57.000
172.002	283.523	57.000
172.311	283.006	57.000
411.416	414.810	58.000
412.213	414.654	58.000
412.215	414.323	58.000
412.948	414.105	58.000
413.081	414.330	58.000
172.461	283.381	59.000
172.398	283.532	59.000
172.084	284.165	59.000
172.279	283.715	59.000
173.113	282.933	59.000
171.993	283.710	59.000
125.989	450.041	60.000
124.945	449.958	60.000
125.452	449.365	60.000
124.511	448.420	60.000
123.690	448.628	60.000
123.553	448.856	60.000
123.145	448.416	60.000
122.198	447.793	60.000
122.210	447.306	60.000
139.703	205.683	61.000
140.775	205.402	61.000
140.447	206.055	61.000
139.993	206.692	61.000
139.732	207.280	61.000
139.378	207.354	61.000
138.960	207.333	61.000
