# Supplementary material for: The transpeptidase PBP2 governs initial localization and activity of the major cell-wall synthesis machinery in E. coli
Source: eLife. 2020 Feb 20;9:e50629. doi: 10.7554/eLife.50629 (PMC7089770; doi:10.7554/eLife.50629)
Supplement: Source data 1. [file elife-50629-data1.zip › data/slow/PAmCherry/MreCD_induction_slow_2.txt]

X Y ID
41.876	213.898	1.000
41.800	213.906	1.000
42.719	213.423	1.000
42.895	212.946	1.000
43.096	213.330	1.000
88.194	330.120	2.000
87.980	329.803	2.000
87.254	328.448	2.000
87.770	326.210	2.000
88.438	325.167	2.000
154.598	105.476	3.000
154.462	105.220	3.000
153.559	104.679	3.000
152.945	105.066	3.000
152.515	105.191	3.000
152.277	105.171	3.000
152.087	105.794	3.000
191.423	329.317	4.000
191.241	329.811	4.000
191.325	329.826	4.000
191.146	329.793	4.000
191.076	329.741	4.000
344.047	202.269	5.000
343.477	202.273	5.000
343.207	202.615	5.000
343.780	202.375	5.000
343.992	202.955	5.000
257.717	144.190	6.000
257.762	143.524	6.000
257.601	142.961	6.000
257.709	142.834	6.000
257.629	142.313	6.000
257.462	142.195	6.000
257.414	142.398	6.000
158.510	248.041	7.000
157.681	249.949	7.000
156.988	249.845	7.000
156.440	249.949	7.000
156.644	251.090	7.000
266.529	75.901	8.000
267.511	75.903	8.000
267.722	75.902	8.000
266.691	75.699	8.000
267.979	76.283	8.000
167.385	491.765	9.000
166.758	491.052	9.000
166.070	491.082	9.000
165.891	491.028	9.000
165.446	490.528	9.000
164.536	490.745	9.000
165.307	490.201	9.000
275.440	163.956	10.000
275.524	163.848	10.000
275.669	163.884	10.000
274.968	164.173	10.000
275.514	163.865	10.000
16.753	163.658	11.000
16.427	164.537	11.000
16.573	163.555	11.000
16.035	164.373	11.000
17.260	163.575	11.000
17.504	164.087	11.000
17.143	163.716	11.000
372.444	294.560	12.000
372.274	293.917	12.000
372.638	294.305	12.000
372.261	293.942	12.000
372.428	294.119	12.000
308.316	87.244	13.000
307.828	87.267	13.000
309.265	87.740	13.000
310.546	88.505	13.000
311.396	88.534	13.000
310.539	88.671	13.000
359.697	192.379	14.000
358.895	193.670	14.000
357.959	191.673	14.000
358.965	193.745	14.000
358.379	193.579	14.000
223.253	103.648	15.000
223.506	103.852	15.000
223.017	104.059	15.000
223.374	103.857	15.000
223.533	103.788	15.000
78.932	447.732	16.000
75.989	447.604	16.000
76.674	446.707	16.000
79.456	447.038	16.000
79.776	448.769	16.000
159.549	245.767	17.000
159.575	246.056	17.000
159.227	245.818	17.000
159.785	246.023	17.000
159.978	246.544	17.000
17.335	163.111	18.000
18.330	163.580	18.000
17.867	164.096	18.000
18.339	163.569	18.000
17.671	163.549	18.000
267.178	76.714	19.000
267.618	76.014	19.000
267.379	76.159	19.000
267.535	76.957	19.000
267.381	76.454	19.000
427.372	133.095	20.000
427.782	132.307	20.000
427.768	132.697	20.000
428.420	132.378	20.000
427.710	132.006	20.000
359.630	144.082	21.000
359.908	143.792	21.000
360.519	144.569	21.000
359.526	143.481	21.000
359.316	143.564	21.000
360.239	143.097	21.000
123.605	193.402	22.000
123.026	194.149	22.000
123.130	193.661	22.000
123.518	193.226	22.000
123.133	193.926	22.000
223.795	104.412	23.000
222.652	103.077	23.000
222.769	104.475	23.000
223.229	104.452	23.000
222.836	103.990	23.000
222.648	103.885	23.000
19.359	164.322	24.000
19.475	164.358	24.000
20.151	163.984	24.000
20.695	163.898	24.000
20.818	163.383	24.000
21.599	163.132	24.000
22.143	163.360	24.000
22.156	163.265	24.000
22.359	162.789	24.000
22.682	163.456	24.000
213.268	344.755	25.000
211.278	342.981	25.000
211.911	344.060	25.000
212.411	345.738	25.000
211.839	346.840	25.000
224.818	156.683	26.000
225.048	156.354	26.000
225.766	156.166	26.000
224.996	156.361	26.000
225.116	155.929	26.000
225.596	156.397	26.000
226.088	155.339	26.000
225.774	155.691	26.000
303.229	68.997	27.000
302.408	69.109	27.000
303.122	69.092	27.000
302.980	69.489	27.000
303.695	69.420	27.000
195.281	275.751	28.000
196.115	276.448	28.000
195.663	275.252	28.000
196.731	275.353	28.000
196.489	275.419	28.000
196.486	275.406	28.000
266.757	237.407	29.000
267.591	237.914	29.000
268.097	236.818	29.000
268.192	238.121	29.000
267.871	237.712	29.000
268.282	237.449	29.000
434.887	84.761	30.000
435.358	85.164	30.000
436.002	84.946	30.000
435.320	84.319	30.000
435.518	84.953	30.000
436.014	84.577	30.000
435.544	84.992	30.000
436.378	85.126	30.000
436.868	85.184	30.000
436.688	85.444	30.000
437.678	84.807	30.000
76.198	468.123	31.000
76.674	467.337	31.000
76.029	467.642	31.000
75.821	467.341	31.000
76.709	467.912	31.000
76.167	467.380	31.000
127.256	396.772	32.000
127.797	396.711	32.000
127.567	396.420	32.000
127.044	396.515	32.000
126.952	396.551	32.000
427.180	151.218	33.000
427.287	151.143	33.000
426.738	150.655	33.000
426.463	151.438	33.000
427.171	151.741	33.000
427.029	151.358	33.000
426.628	152.221	33.000
162.007	151.514	34.000
160.005	152.003	34.000
160.520	152.026	34.000
159.226	152.601	34.000
159.656	152.028	34.000
159.168	153.101	34.000
159.102	152.525	34.000
159.265	153.024	34.000
159.320	153.079	34.000
159.250	152.872	34.000
275.601	298.431	35.000
276.802	297.719	35.000
276.828	297.319	35.000
277.147	296.532	35.000
277.234	297.551	35.000
276.433	298.421	35.000
276.066	298.174	35.000
276.796	297.329	35.000
28.094	237.807	36.000
28.099	236.431	36.000
28.735	236.602	36.000
28.534	236.511	36.000
28.682	236.642	36.000
27.661	236.545	36.000
27.768	236.850	36.000
406.264	200.599	37.000
406.586	200.832	37.000
406.207	200.530	37.000
407.055	200.812	37.000
406.455	200.815	37.000
407.192	200.771	37.000
407.009	200.040	37.000
406.352	200.208	37.000
407.786	199.748	37.000
439.022	85.065	38.000
438.888	84.462	38.000
439.684	84.660	38.000
439.889	85.091	38.000
440.991	84.575	38.000
441.374	84.681	38.000
442.202	84.994	38.000
441.823	84.219	38.000
442.123	84.031	38.000
442.670	83.812	38.000
115.340	475.058	39.000
115.518	475.181	39.000
115.509	475.631	39.000
115.514	475.377	39.000
115.248	475.032	39.000
245.910	282.079	40.000
246.312	282.450	40.000
245.804	281.716	40.000
245.932	281.501	40.000
245.732	282.580	40.000
246.145	281.950	40.000
246.080	282.020	40.000
246.105	281.828	40.000
245.890	281.658	40.000
64.398	314.014	41.000
64.460	314.506	41.000
63.847	314.716	41.000
64.120	314.461	41.000
64.767	314.593	41.000
49.987	384.998	42.000
50.034	385.182	42.000
50.112	385.041	42.000
50.050	384.850	42.000
49.916	385.852	42.000
49.803	385.768	42.000
48.769	385.576	42.000
269.436	132.632	43.000
269.430	132.225	43.000
269.555	132.698	43.000
269.571	132.307	43.000
269.714	132.361	43.000
269.221	132.087	43.000
28.688	236.758	44.000
28.334	235.335	44.000
29.434	236.415	44.000
28.386	236.097	44.000
28.540	236.333	44.000
28.654	236.527	44.000
27.651	237.363	44.000
42.835	467.443	45.000
42.688	466.843	45.000
42.565	467.257	45.000
42.777	467.497	45.000
43.368	466.890	45.000
43.762	466.378	45.000
190.075	296.228	46.000
190.489	295.055	46.000
190.748	294.080	46.000
190.586	294.385	46.000
190.983	294.343	46.000
191.032	294.658	46.000
191.085	294.350	46.000
191.421	294.532	46.000
190.613	294.344	46.000
191.079	294.441	46.000
191.274	294.342	46.000
200.350	282.510	47.000
198.956	282.706	47.000
199.404	282.995	47.000
199.123	282.374	47.000
198.494	282.759	47.000
408.303	199.729	48.000
407.185	200.052	48.000
406.929	199.982	48.000
406.647	200.185	48.000
407.288	200.547	48.000
407.367	200.671	48.000
171.864	417.616	49.000
170.948	417.647	49.000
171.960	416.391	49.000
170.923	416.723	49.000
171.610	417.158	49.000
443.938	83.192	50.000
444.356	83.587	50.000
444.308	83.949	50.000
445.210	82.706	50.000
445.143	83.013	50.000
445.244	82.747	50.000
445.831	82.628	50.000
337.296	150.666	51.000
336.812	150.754	51.000
337.107	150.524	51.000
336.680	150.131	51.000
337.123	151.041	51.000
336.634	151.449	51.000
336.815	151.536	51.000
335.935	151.603	51.000
336.800	152.052	51.000
253.937	111.558	52.000
253.930	111.085	52.000
253.211	110.951	52.000
252.412	110.524	52.000
253.424	110.587	52.000
253.367	110.458	52.000
253.071	110.144	52.000
253.443	109.892	52.000
253.494	109.463	52.000
269.611	132.463	53.000
270.095	132.232	53.000
269.528	132.240	53.000
269.616	132.266	53.000
269.606	132.345	53.000
269.642	132.669	53.000
269.885	132.704	53.000
269.725	132.912	53.000
269.188	131.754	53.000
438.107	92.242	54.000
437.399	92.983	54.000
437.463	93.128	54.000
437.885	92.917	54.000
437.779	93.470	54.000
437.411	93.525	54.000
437.657	94.300	54.000
170.259	415.165	55.000
169.559	415.201	55.000
169.738	414.491	55.000
168.956	413.790	55.000
169.043	413.724	55.000
168.407	414.197	55.000
169.402	413.800	55.000
168.985	414.602	55.000
169.109	414.551	55.000
169.131	413.758	55.000
486.832	42.810	56.000
486.098	42.386	56.000
486.758	42.914	56.000
486.960	43.327	56.000
485.959	43.035	56.000
486.211	42.814	56.000
486.910	42.541	56.000
486.374	42.731	56.000
486.203	42.837	56.000
71.416	397.490	57.000
70.697	398.370	57.000
70.708	397.610	57.000
71.055	397.927	57.000
70.321	397.724	57.000
486.597	43.078	58.000
485.492	43.044	58.000
485.953	42.573	58.000
485.539	42.870	58.000
485.468	43.934	58.000
436.067	96.108	59.000
435.455	96.608	59.000
436.304	96.592	59.000
435.774	97.470	59.000
434.467	98.174	59.000
433.891	97.909	59.000
434.106	98.324	59.000
433.072	98.370	59.000
432.321	99.184	59.000
276.162	297.502	60.000
276.021	298.349	60.000
275.590	298.291	60.000
276.194	298.549	60.000
276.851	298.768	60.000
276.671	298.564	60.000
276.755	298.566	60.000
275.771	298.569	60.000
169.508	415.200	61.000
169.573	414.909	61.000
168.937	414.854	61.000
171.926	414.983	61.000
171.236	414.421	61.000
170.909	414.645	61.000
170.787	414.758	61.000
171.752	414.715	61.000
171.624	415.414	61.000
171.754	413.253	61.000
432.004	98.703	62.000
431.249	99.395	62.000
431.025	99.753	62.000
430.164	99.727	62.000
429.899	99.995	62.000
429.933	99.890	62.000
429.216	100.578	62.000
168.449	368.361	63.000
168.740	367.700	63.000
168.483	367.792	63.000
168.486	367.848	63.000
168.804	367.784	63.000
168.714	367.275	63.000
168.447	367.581	63.000
274.818	171.645	64.000
275.537	170.641	64.000
275.706	170.367	64.000
275.621	170.347	64.000
275.804	170.650	64.000
291.102	160.923	65.000
292.358	161.168	65.000
291.528	161.242	65.000
291.418	161.628	65.000
291.220	162.022	65.000
290.430	161.965	65.000
290.408	162.666	65.000
290.163	162.987	65.000
290.950	163.203	65.000
336.329	171.638	66.000
335.845	172.411	66.000
336.303	172.321	66.000
335.212	172.041	66.000
335.915	172.512	66.000
335.984	171.973	66.000
336.035	171.681	66.000
335.728	172.687	66.000
478.879	149.173	67.000
479.639	149.174	67.000
479.306	149.461	67.000
479.926	148.897	67.000
479.612	149.524	67.000
480.206	149.719	67.000
479.405	149.035	67.000
479.618	150.195	67.000
40.151	421.362	68.000
39.907	421.309	68.000
39.744	421.860	68.000
40.168	422.075	68.000
40.583	422.452	68.000
40.693	422.446	68.000
59.404	187.090	69.000
59.057	187.663	69.000
59.873	187.447	69.000
59.031	187.172	69.000
59.132	187.412	69.000
58.844	187.004	69.000
58.870	187.384	69.000
58.924	186.252	69.000
194.180	402.004	70.000
193.468	402.344	70.000
193.317	402.092	70.000
193.434	402.997	70.000
193.711	402.568	70.000
317.641	102.079	71.000
317.003	101.165	71.000
316.521	100.788	71.000
316.703	100.932	71.000
316.648	101.246	71.000
316.588	101.317	71.000
316.424	101.191	71.000
316.468	101.158	71.000
29.990	272.385	72.000
29.564	272.122	72.000
30.069	272.412	72.000
29.944	272.376	72.000
30.140	272.525	72.000
30.526	272.223	72.000
30.346	272.401	72.000
30.481	271.955	72.000
220.644	120.246	73.000
221.175	120.490	73.000
220.405	120.236	73.000
220.468	119.762	73.000
219.946	119.477	73.000
236.228	288.840	74.000
235.255	288.124	74.000
233.461	288.198	74.000
235.520	288.349	74.000
232.995	287.024	74.000
234.775	288.180	74.000
232.660	288.407	74.000
479.637	149.054	75.000
479.467	149.119	75.000
479.851	149.057	75.000
478.861	149.575	75.000
479.720	150.172	75.000
479.266	149.213	75.000
59.040	187.396	76.000
58.896	187.763	76.000
58.744	187.564	76.000
59.084	188.810	76.000
59.255	188.404	76.000
59.182	187.189	76.000
59.246	187.414	76.000
231.523	287.159	77.000
231.113	286.870	77.000
230.779	286.688	77.000
230.710	286.579	77.000
229.921	285.440	77.000
245.698	394.427	78.000
245.204	394.256	78.000
244.392	394.452	78.000
243.711	394.139	78.000
242.856	394.311	78.000
241.853	393.770	78.000
241.295	394.232	78.000
240.222	393.991	78.000
239.447	394.105	78.000
239.735	393.671	78.000
69.787	315.717	79.000
69.836	315.303	79.000
69.725	315.530	79.000
69.748	315.510	79.000
69.957	315.379	79.000
69.928	315.655	79.000
70.280	315.347	79.000
70.035	315.164	79.000
69.029	314.697	79.000
69.784	315.259	79.000
69.639	315.433	79.000
479.957	149.045	80.000
479.990	149.633	80.000
479.351	149.094	80.000
478.578	149.121	80.000
479.358	149.794	80.000
480.935	149.254	80.000
479.990	149.491	80.000
415.685	109.533	81.000
414.112	109.539	81.000
413.418	109.315	81.000
413.439	109.995	81.000
412.775	112.504	81.000
370.542	75.967	82.000
370.154	75.950	82.000
369.684	75.322	82.000
370.319	74.541	82.000
370.497	73.703	82.000
369.908	72.673	82.000
370.285	71.468	82.000
233.955	314.582	83.000
231.677	315.354	83.000
230.197	315.478	83.000
230.375	313.850	83.000
232.757	313.552	83.000
231.934	311.374	83.000
234.508	311.445	83.000
273.340	174.218	84.000
272.892	173.532	84.000
273.653	173.575	84.000
273.325	173.492	84.000
272.361	173.314	84.000
273.064	173.199	84.000
272.531	173.395	84.000
369.594	71.164	85.000
369.754	70.902	85.000
369.032	70.039	85.000
369.363	69.456	85.000
369.268	69.234	85.000
369.265	68.970	85.000
369.446	68.911	85.000
362.688	198.972	86.000
363.614	199.382	86.000
361.909	201.180	86.000
362.693	203.842	86.000
363.353	202.191	86.000
442.110	149.786	87.000
442.050	149.537	87.000
442.309	149.705	87.000
442.192	149.414	87.000
442.424	149.958	87.000
228.006	117.907	88.000
227.485	118.133	88.000
227.760	118.152	88.000
228.161	117.655	88.000
227.808	117.572	88.000
227.063	117.750	88.000
228.017	117.813	88.000
344.058	41.932	89.000
342.184	40.823	89.000
340.975	40.240	89.000
341.171	37.976	89.000
340.360	38.253	89.000
340.871	36.137	89.000
341.523	38.940	89.000
35.547	52.022	90.000
35.055	50.818	90.000
35.796	50.338	90.000
35.909	51.179	90.000
35.092	50.549	90.000
54.062	475.432	91.000
52.260	474.125	91.000
52.434	474.509	91.000
52.427	473.080	91.000
52.147	474.213	91.000
52.197	474.505	91.000
52.388	475.103	91.000
238.795	114.637	92.000
239.107	114.611	92.000
239.633	114.518	92.000
239.256	114.634	92.000
239.891	113.841	92.000
239.014	115.402	92.000
239.556	115.333	92.000
279.487	163.519	93.000
279.406	162.555	93.000
280.015	164.187	93.000
279.604	162.990	93.000
279.730	163.091	93.000
279.914	164.277	93.000
280.386	164.038	93.000
280.691	164.084	93.000
279.664	163.169	93.000
472.845	185.016	94.000
472.887	185.164	94.000
473.084	184.132	94.000
472.135	185.807	94.000
471.603	184.785	94.000
486.352	59.079	95.000
486.941	58.998	95.000
486.355	58.835	95.000
487.788	58.526	95.000
485.852	59.162	95.000
485.955	59.269	95.000
487.942	58.429	95.000
486.106	59.180	95.000
486.572	59.087	95.000
485.932	59.325	95.000
486.430	59.015	95.000
27.527	477.517	96.000
28.067	477.781	96.000
28.581	477.686	96.000
28.854	477.549	96.000
28.246	477.174	96.000
27.833	477.956	96.000
27.873	477.122	96.000
352.431	299.328	97.000
351.828	298.673	97.000
352.856	298.960	97.000
352.686	299.072	97.000
352.932	298.483	97.000
279.593	162.625	98.000
279.482	161.781	98.000
279.162	162.612	98.000
279.554	162.975	98.000
279.872	162.261	98.000
28.359	477.883	99.000
27.583	477.716	99.000
28.347	477.635	99.000
27.875	476.991	99.000
27.571	477.381	99.000
28.082	477.807	99.000
28.302	477.049	99.000
279.867	162.936	100.000
279.426	162.320	100.000
279.017	162.679	100.000
279.875	162.350	100.000
280.146	162.044	100.000
280.186	161.418	100.000
284.898	61.476	101.000
283.797	59.960	101.000
284.504	61.175	101.000
283.686	60.213	101.000
283.449	60.899	101.000
285.522	59.333	101.000
285.143	60.643	101.000
284.775	59.122	101.000
49.315	477.502	102.000
48.663	477.063	102.000
48.737	478.135	102.000
49.214	478.170	102.000
48.623	479.065	102.000
48.450	477.506	102.000
48.397	478.032	102.000
48.291	478.183	102.000
48.319	477.874	102.000
48.361	477.637	102.000
133.412	358.800	103.000
132.992	358.816	103.000
132.810	359.252	103.000
131.911	358.651	103.000
134.099	359.346	103.000
133.617	359.028	103.000
318.694	404.182	104.000
318.566	403.606	104.000
318.755	404.237	104.000
318.481	403.370	104.000
318.510	403.775	104.000
390.357	375.626	105.000
390.210	376.145	105.000
389.938	375.732	105.000
390.488	375.607	105.000
390.182	376.015	105.000
390.275	375.814	105.000
389.911	376.168	105.000
389.884	374.976	105.000
389.690	376.041	105.000
389.709	375.551	105.000
68.355	410.451	106.000
68.566	410.794	106.000
68.617	410.489	106.000
68.388	410.131	106.000
68.584	410.703	106.000
68.013	410.206	106.000
355.212	459.271	107.000
355.714	458.445	107.000
355.676	458.934	107.000
355.756	458.880	107.000
355.611	458.322	107.000
140.732	354.521	108.000
138.530	355.138	108.000
136.500	355.995	108.000
138.286	353.803	108.000
139.292	356.497	108.000
