# Supplementary material for: The transpeptidase PBP2 governs initial localization and activity of the major cell-wall synthesis machinery in E. coli
Source: eLife. 2020 Feb 20;9:e50629. doi: 10.7554/eLife.50629 (PMC7089770; doi:10.7554/eLife.50629)
Supplement: Source data 1. [file elife-50629-data1.zip › data/slow/PAmCherry/MreCD_induction_slow_3.txt]

X Y ID
62.525	318.451	1.000
61.125	320.978	1.000
61.022	323.347	1.000
60.503	323.588	1.000
63.342	322.829	1.000
108.047	399.887	2.000
107.637	399.458	2.000
107.583	399.535	2.000
107.375	400.935	2.000
106.908	402.019	2.000
119.376	474.536	3.000
119.559	474.280	3.000
119.504	474.419	3.000
118.507	474.147	3.000
119.368	474.021	3.000
119.465	473.112	3.000
119.384	473.009	3.000
106.101	469.110	4.000
105.851	469.654	4.000
105.851	468.745	4.000
105.490	468.891	4.000
105.806	469.347	4.000
105.513	468.843	4.000
105.397	468.916	4.000
105.505	468.913	4.000
105.040	468.645	4.000
104.489	468.831	4.000
105.404	468.995	4.000
190.986	114.512	5.000
190.147	115.116	5.000
190.610	114.831	5.000
190.163	113.927	5.000
190.249	113.909	5.000
398.571	173.702	6.000
398.890	172.864	6.000
398.890	173.329	6.000
398.249	173.212	6.000
398.404	172.995	6.000
63.385	380.994	7.000
64.501	380.518	7.000
62.569	380.166	7.000
62.347	379.495	7.000
61.641	379.377	7.000
105.364	469.525	8.000
105.353	468.634	8.000
105.167	468.188	8.000
105.315	468.324	8.000
104.838	468.632	8.000
105.511	468.764	8.000
438.199	393.941	9.000
437.737	394.148	9.000
437.106	394.456	9.000
436.401	394.431	9.000
435.289	394.204	9.000
434.723	394.229	9.000
434.159	394.120	9.000
433.337	394.647	9.000
437.487	102.141	10.000
435.759	102.481	10.000
436.460	102.206	10.000
437.155	102.415	10.000
436.405	102.200	10.000
436.985	101.982	10.000
436.199	102.641	10.000
435.819	101.817	10.000
436.978	100.411	10.000
408.464	381.556	11.000
408.202	380.770	11.000
408.299	381.282	11.000
408.337	380.948	11.000
408.048	381.454	11.000
407.475	381.232	11.000
406.703	382.050	11.000
421.673	389.460	12.000
419.800	389.326	12.000
419.551	390.167	12.000
420.445	389.534	12.000
420.079	389.529	12.000
420.375	389.521	12.000
421.551	388.816	12.000
379.541	142.502	13.000
379.865	141.789	13.000
380.077	140.587	13.000
379.267	140.442	13.000
378.577	139.820	13.000
378.651	138.611	13.000
379.043	138.194	13.000
378.921	137.869	13.000
378.297	137.206	13.000
378.810	136.502	13.000
17.452	368.504	14.000
17.263	368.039	14.000
17.281	367.982	14.000
17.368	367.761	14.000
16.127	366.199	14.000
17.718	366.368	14.000
103.864	468.042	15.000
103.095	467.708	15.000
103.001	467.891	15.000
102.777	467.553	15.000
103.462	468.723	15.000
103.593	467.940	15.000
175.400	203.331	16.000
174.618	204.331	16.000
175.152	204.822	16.000
175.982	205.857	16.000
175.091	206.051	16.000
175.131	205.922	16.000
174.642	206.427	16.000
365.424	296.485	17.000
364.774	297.244	17.000
364.158	297.875	17.000
363.678	298.244	17.000
363.988	298.779	17.000
349.601	299.568	18.000
348.792	299.496	18.000
347.431	299.666	18.000
347.239	299.802	18.000
346.203	299.903	18.000
346.341	299.832	18.000
62.578	174.564	19.000
62.803	174.877	19.000
63.021	174.874	19.000
62.663	174.833	19.000
63.492	175.694	19.000
77.443	303.995	20.000
78.282	303.565	20.000
78.511	303.104	20.000
80.012	302.608	20.000
79.716	302.656	20.000
80.520	301.931	20.000
82.255	300.667	20.000
82.252	301.399	20.000
271.441	458.929	21.000
271.440	459.051	21.000
271.692	458.971	21.000
272.425	458.676	21.000
272.515	458.181	21.000
271.969	458.163	21.000
173.646	420.237	22.000
173.723	420.857	22.000
173.482	421.077	22.000
174.265	420.622	22.000
173.991	420.899	22.000
173.889	421.072	22.000
173.102	421.136	22.000
173.085	421.084	22.000
183.641	217.576	23.000
183.557	217.982	23.000
183.804	217.886	23.000
183.823	217.970	23.000
183.827	217.658	23.000
183.965	217.954	23.000
184.153	216.514	23.000
234.058	119.244	24.000
232.434	120.241	24.000
233.368	120.487	24.000
232.777	119.977	24.000
232.185	119.703	24.000
243.456	462.098	25.000
242.660	462.251	25.000
242.592	462.692	25.000
241.455	463.149	25.000
242.262	463.812	25.000
241.414	463.916	25.000
283.511	226.920	26.000
283.341	226.708	26.000
283.857	227.277	26.000
283.527	227.439	26.000
282.553	228.079	26.000
281.808	228.389	26.000
282.361	228.648	26.000
281.626	229.404	26.000
153.178	378.584	27.000
152.701	378.392	27.000
152.795	378.313	27.000
153.120	378.914	27.000
153.229	378.510	27.000
153.342	378.142	27.000
153.914	378.513	27.000
231.957	119.572	28.000
231.752	118.751	28.000
231.676	118.818	28.000
231.813	119.899	28.000
231.106	119.368	28.000
230.871	120.305	28.000
154.016	467.866	29.000
154.655	467.072	29.000
154.907	467.923	29.000
154.613	466.703	29.000
155.394	466.862	29.000
156.486	466.750	29.000
156.931	465.616	29.000
142.733	482.792	30.000
141.759	482.877	30.000
142.576	482.987	30.000
142.017	482.816	30.000
142.043	482.956	30.000
18.952	326.472	31.000
18.219	326.915	31.000
17.132	327.513	31.000
18.269	327.304	31.000
17.701	327.613	31.000
17.878	327.738	31.000
18.084	327.564	31.000
17.671	327.477	31.000
43.789	129.060	32.000
43.495	129.349	32.000
44.150	129.846	32.000
43.412	130.175	32.000
44.496	130.354	32.000
44.340	131.056	32.000
44.592	131.581	32.000
44.704	131.524	32.000
45.268	131.554	32.000
45.261	131.934	32.000
45.391	132.269	32.000
159.924	130.308	33.000
159.874	130.906	33.000
159.559	130.842	33.000
159.285	130.901	33.000
159.615	132.307	33.000
159.332	131.793	33.000
159.727	131.610	33.000
159.363	131.599	33.000
159.589	131.422	33.000
302.752	361.244	34.000
303.284	361.642	34.000
303.820	360.831	34.000
305.011	360.586	34.000
304.964	360.075	34.000
305.527	359.263	34.000
305.341	358.693	34.000
305.774	358.697	34.000
209.456	431.038	35.000
209.841	430.969	35.000
210.309	432.318	35.000
210.437	432.361	35.000
211.901	432.260	35.000
84.041	450.943	36.000
84.683	450.170	36.000
84.260	449.503	36.000
84.295	448.436	36.000
84.246	447.820	36.000
84.387	447.096	36.000
40.953	360.441	37.000
41.044	360.016	37.000
41.081	360.149	37.000
40.219	359.817	37.000
40.225	359.773	37.000
39.665	359.425	37.000
39.038	359.018	37.000
38.034	358.954	37.000
277.281	353.376	38.000
276.331	353.039	38.000
276.195	352.534	38.000
276.786	353.367	38.000
275.777	352.899	38.000
375.477	285.421	39.000
376.670	285.144	39.000
376.533	284.501	39.000
376.994	284.187	39.000
377.347	283.422	39.000
259.419	312.355	40.000
258.942	313.455	40.000
258.944	313.310	40.000
259.057	313.621	40.000
259.320	313.873	40.000
259.034	314.591	40.000
259.166	314.832	40.000
259.671	315.794	40.000
115.145	356.154	41.000
114.080	354.413	41.000
113.999	354.641	41.000
114.374	353.862	41.000
114.273	353.278	41.000
114.886	353.315	41.000
114.627	352.043	41.000
45.386	197.415	42.000
45.432	197.988	42.000
44.822	197.717	42.000
44.562	197.021	42.000
44.194	197.689	42.000
44.791	197.423	42.000
44.142	198.425	42.000
45.077	198.605	42.000
142.643	446.145	43.000
142.649	446.568	43.000
142.383	447.290	43.000
141.985	446.528	43.000
142.193	446.275	43.000
142.240	446.935	43.000
142.012	446.640	43.000
369.675	470.551	44.000
371.615	471.122	44.000
371.348	471.642	44.000
371.476	472.917	44.000
371.290	472.748	44.000
399.394	493.912	45.000
399.217	494.245	45.000
399.246	495.064	45.000
398.848	495.684	45.000
399.802	495.888	45.000
399.659	496.227	45.000
193.840	417.506	46.000
193.701	415.233	46.000
193.564	416.849	46.000
193.851	416.138	46.000
193.604	415.684	46.000
48.794	135.637	47.000
49.720	135.419	47.000
50.023	135.254	47.000
50.351	135.776	47.000
49.471	135.190	47.000
50.855	135.060	47.000
407.296	469.208	48.000
405.742	467.924	48.000
406.863	469.928	48.000
407.288	469.368	48.000
406.772	469.539	48.000
406.677	469.611	48.000
405.035	470.229	48.000
406.327	469.229	48.000
406.708	468.509	48.000
406.799	469.861	48.000
63.765	336.473	49.000
63.155	336.271	49.000
63.533	335.598	49.000
62.643	335.750	49.000
63.496	336.105	49.000
64.201	336.295	49.000
330.767	69.836	50.000
331.093	69.134	50.000
331.365	69.475	50.000
331.796	68.585	50.000
332.779	68.146	50.000
333.019	68.185	50.000
334.072	68.417	50.000
334.213	68.201	50.000
428.469	417.897	51.000
428.182	418.503	51.000
427.737	419.323	51.000
427.313	419.707	51.000
426.811	420.669	51.000
425.767	420.906	51.000
425.505	420.676	51.000
425.629	421.195	51.000
354.559	330.944	52.000
353.124	331.232	52.000
353.246	330.408	52.000
354.151	330.590	52.000
352.365	330.944	52.000
352.020	331.190	52.000
352.390	330.528	52.000
351.311	330.926	52.000
198.165	388.068	53.000
195.467	387.933	53.000
195.190	387.559	53.000
196.366	388.847	53.000
196.447	389.774	53.000
220.675	475.348	54.000
221.081	475.666	54.000
220.792	476.340	54.000
220.395	475.531	54.000
220.491	476.155	54.000
220.614	475.576	54.000
221.179	475.349	54.000
220.735	475.822	54.000
220.889	475.480	54.000
221.265	476.054	54.000
129.079	231.621	55.000
129.074	231.496	55.000
129.496	231.324	55.000
128.934	231.387	55.000
128.508	231.313	55.000
128.318	231.385	55.000
128.686	231.657	55.000
42.080	243.322	56.000
41.956	243.548	56.000
41.855	243.914	56.000
41.541	243.776	56.000
41.234	243.408	56.000
135.017	462.078	57.000
134.482	462.436	57.000
134.474	462.961	57.000
135.321	462.946	57.000
134.932	462.737	57.000
135.244	463.510	57.000
206.663	326.217	58.000
206.217	326.385	58.000
205.908	326.180	58.000
205.668	326.262	58.000
205.341	326.540	58.000
209.052	218.432	59.000
208.950	218.689	59.000
208.887	218.656	59.000
209.037	218.651	59.000
208.748	218.471	59.000
208.973	218.920	59.000
208.889	218.332	59.000
209.122	218.680	59.000
208.801	218.861	59.000
221.829	115.615	60.000
221.296	115.043	60.000
220.837	115.389	60.000
221.223	115.571	60.000
221.862	115.481	60.000
81.185	439.276	61.000
81.583	439.299	61.000
81.591	439.389	61.000
80.898	439.355	61.000
81.395	438.927	61.000
73.263	474.217	62.000
73.706	473.962	62.000
72.889	475.062	62.000
73.661	475.565	62.000
74.534	476.165	62.000
74.440	477.043	62.000
75.052	476.880	62.000
73.859	476.748	62.000
73.908	476.349	62.000
73.841	476.698	62.000
18.470	301.815	63.000
18.347	301.604	63.000
18.318	301.333	63.000
18.851	302.148	63.000
19.067	301.302	63.000
19.058	301.122	63.000
18.582	301.892	63.000
491.402	238.733	64.000
491.810	239.553	64.000
490.341	239.679	64.000
490.518	239.756	64.000
491.144	239.247	64.000
491.189	239.399	64.000
17.301	302.090	65.000
18.456	301.692	65.000
18.583	302.050	65.000
18.560	302.677	65.000
17.816	302.622	65.000
307.704	454.625	66.000
307.466	455.261	66.000
307.283	454.992	66.000
307.832	455.072	66.000
308.111	454.966	66.000
307.973	455.518	66.000
308.463	454.940	66.000
307.243	454.304	66.000
307.785	455.040	66.000
208.751	218.822	67.000
208.591	218.749	67.000
208.642	218.729	67.000
208.178	218.129	67.000
208.817	218.840	67.000
208.336	218.743	67.000
81.019	439.275	68.000
80.718	439.419	68.000
81.090	439.188	68.000
80.695	439.589	68.000
81.066	439.440	68.000
81.295	438.961	68.000
81.047	439.032	68.000
209.038	218.851	69.000
208.288	218.348	69.000
208.162	218.868	69.000
209.031	218.835	69.000
208.147	218.852	69.000
208.407	218.445	69.000
280.762	450.991	70.000
280.925	451.161	70.000
280.956	451.124	70.000
280.977	451.504	70.000
281.608	451.649	70.000
282.545	452.021	70.000
282.792	452.041	70.000
