# Supplementary material for: The transpeptidase PBP2 governs initial localization and activity of the major cell-wall synthesis machinery in E. coli
Source: eLife. 2020 Feb 20;9:e50629. doi: 10.7554/eLife.50629 (PMC7089770; doi:10.7554/eLife.50629)
Supplement: Source data 1. [file elife-50629-data1.zip › data/slow/PAmCherry/RodA_native_slow_1.txt]

X Y ID
353.411	464.208	1.000
352.486	463.862	1.000
352.147	463.385	1.000
351.761	462.808	1.000
351.605	463.735	1.000
350.397	462.163	1.000
163.420	279.373	2.000
163.450	276.906	2.000
163.231	278.981	2.000
163.097	281.673	2.000
163.174	283.620	2.000
334.257	376.790	3.000
334.163	376.617	3.000
333.775	376.359	3.000
334.025	376.289	3.000
333.809	376.797	3.000
333.674	376.408	3.000
333.498	376.911	3.000
333.937	376.218	3.000
334.133	376.392	3.000
387.933	477.875	4.000
388.236	477.501	4.000
388.259	478.255	4.000
388.704	477.634	4.000
388.322	478.121	4.000
388.616	477.872	4.000
389.483	478.156	5.000
388.756	477.993	5.000
388.837	478.045	5.000
389.029	478.168	5.000
389.245	477.788	5.000
389.215	478.200	5.000
388.859	478.115	5.000
389.239	477.919	5.000
389.330	477.645	5.000
389.498	478.795	5.000
208.334	427.748	6.000
210.823	429.113	6.000
210.800	428.157	6.000
210.469	428.860	6.000
210.569	428.317	6.000
211.136	428.853	6.000
210.845	428.889	6.000
32.092	305.131	7.000
31.896	305.264	7.000
32.200	306.453	7.000
32.534	307.412	7.000
32.622	307.698	7.000
32.869	308.030	7.000
32.717	309.374	7.000
100.465	301.866	8.000
100.180	301.868	8.000
99.736	302.018	8.000
100.265	301.540	8.000
100.219	301.996	8.000
99.315	301.896	8.000
100.575	301.756	9.000
99.450	302.034	9.000
99.304	302.198	9.000
99.961	301.458	9.000
99.500	302.164	9.000
179.809	439.799	10.000
180.169	440.381	10.000
180.172	440.094	10.000
179.830	439.836	10.000
180.300	440.028	10.000
180.354	440.035	10.000
180.281	440.047	10.000
180.660	439.906	10.000
230.954	195.074	11.000
232.553	195.723	11.000
232.159	194.280	11.000
231.621	194.523	11.000
233.312	196.375	11.000
159.347	399.812	12.000
160.815	400.376	12.000
161.389	400.719	12.000
162.052	401.372	12.000
162.341	402.176	12.000
161.027	403.020	12.000
163.671	402.730	12.000
164.232	402.437	12.000
163.618	402.973	12.000
210.852	478.095	13.000
210.875	477.398	13.000
209.827	477.517	13.000
209.452	476.999	13.000
208.850	477.161	13.000
206.657	449.662	14.000
206.838	450.508	14.000
207.284	449.909	14.000
207.090	450.263	14.000
207.031	449.684	14.000
206.783	449.646	14.000
463.436	385.637	15.000
463.966	385.531	15.000
464.061	386.881	15.000
464.489	387.713	15.000
464.504	388.566	15.000
465.025	389.568	15.000
464.829	389.492	15.000
464.782	390.414	15.000
465.226	390.875	15.000
465.604	392.226	15.000
466.389	392.673	15.000
479.482	199.412	16.000
479.527	199.735	16.000
479.529	199.120	16.000
481.202	200.228	16.000
481.900	199.352	16.000
320.631	487.732	17.000
320.590	487.882	17.000
320.648	488.104	17.000
320.798	488.112	17.000
320.300	487.566	17.000
319.818	487.298	17.000
319.401	486.849	17.000
320.581	487.507	17.000
319.783	488.244	17.000
320.476	488.536	17.000
249.018	467.680	18.000
249.065	467.643	18.000
248.745	466.892	18.000
248.555	467.165	18.000
248.345	466.864	18.000
42.576	403.782	19.000
42.822	404.790	19.000
44.496	404.252	19.000
44.061	405.004	19.000
43.692	404.921	19.000
43.909	405.300	19.000
321.247	488.761	20.000
321.422	488.821	20.000
321.611	488.492	20.000
321.525	488.184	20.000
320.901	489.458	20.000
321.239	490.140	20.000
336.025	478.060	21.000
335.501	478.482	21.000
335.163	478.163	21.000
336.052	478.290	21.000
336.758	477.706	21.000
335.981	477.982	21.000
338.646	476.850	21.000
33.585	211.101	22.000
33.967	210.756	22.000
33.384	210.918	22.000
32.953	211.592	22.000
32.886	210.998	22.000
355.263	461.146	23.000
355.455	461.000	23.000
355.108	461.153	23.000
355.392	460.022	23.000
355.481	460.613	23.000
355.716	460.868	23.000
354.787	459.931	23.000
355.304	460.826	23.000
355.347	460.779	23.000
477.465	196.680	24.000
477.406	196.730	24.000
477.769	197.639	24.000
478.014	197.777	24.000
477.827	197.348	24.000
478.966	198.528	24.000
479.792	198.542	24.000
479.371	199.293	24.000
321.142	488.329	25.000
320.693	488.897	25.000
321.011	488.468	25.000
321.462	489.019	25.000
321.448	488.467	25.000
321.408	488.177	25.000
320.801	489.160	25.000
320.773	488.954	25.000
478.825	428.755	26.000
480.352	427.844	26.000
480.275	428.788	26.000
480.999	428.720	26.000
480.963	427.536	26.000
479.717	428.874	26.000
371.292	461.379	27.000
370.493	460.731	27.000
370.828	460.516	27.000
372.025	460.757	27.000
372.207	460.502	27.000
180.646	144.678	28.000
182.069	144.982	28.000
182.826	144.978	28.000
184.222	144.709	28.000
184.588	145.090	28.000
270.888	390.835	29.000
270.470	390.506	29.000
271.203	390.646	29.000
270.867	390.831	29.000
270.963	391.132	29.000
269.843	390.139	29.000
129.435	121.506	30.000
129.319	121.906	30.000
129.790	122.687	30.000
130.041	121.887	30.000
129.738	123.300	30.000
130.246	124.228	30.000
129.157	122.997	30.000
130.585	122.285	30.000
129.833	122.586	30.000
129.783	121.825	30.000
271.363	390.249	31.000
271.189	390.773	31.000
270.223	390.493	31.000
270.798	390.438	31.000
271.594	391.011	31.000
270.522	391.791	32.000
270.943	390.353	32.000
271.028	390.627	32.000
271.481	390.487	32.000
271.414	390.987	32.000
270.773	391.180	32.000
138.930	226.041	33.000
139.869	226.053	33.000
140.019	225.428	33.000
141.183	225.110	33.000
141.956	224.596	33.000
257.830	427.928	34.000
259.102	428.198	34.000
257.905	428.045	34.000
258.170	427.748	34.000
258.510	428.235	34.000
228.086	417.701	35.000
228.606	417.698	35.000
228.906	417.856	35.000
229.357	418.260	35.000
229.317	418.192	35.000
173.275	134.409	36.000
172.029	134.623	36.000
171.713	134.516	36.000
170.807	135.119	36.000
169.780	135.555	36.000
169.559	136.851	36.000
231.733	420.202	37.000
232.328	420.876	37.000
231.171	422.277	37.000
232.149	420.848	37.000
232.222	421.063	37.000
231.490	420.992	37.000
231.491	419.511	37.000
231.589	419.987	37.000
231.502	420.560	37.000
231.811	420.017	37.000
231.583	420.396	37.000
195.140	82.462	38.000
196.327	82.047	38.000
197.136	82.162	38.000
196.940	81.630	38.000
197.653	80.712	38.000
279.879	473.723	39.000
279.576	473.759	39.000
279.080	473.153	39.000
279.579	472.590	39.000
279.298	472.202	39.000
279.581	471.442	39.000
472.525	368.560	40.000
471.057	366.446	40.000
472.161	367.826	40.000
472.667	368.662	40.000
472.268	370.061	40.000
471.893	367.928	40.000
472.522	368.832	40.000
472.348	368.277	40.000
472.915	368.563	40.000
472.472	369.415	40.000
189.092	128.107	41.000
188.534	128.609	41.000
188.246	128.403	41.000
187.514	128.821	41.000
187.173	129.702	41.000
186.623	130.048	41.000
185.581	130.218	41.000
