# Supplementary material for: The transpeptidase PBP2 governs initial localization and activity of the major cell-wall synthesis machinery in E. coli
Source: eLife. 2020 Feb 20;9:e50629. doi: 10.7554/eLife.50629 (PMC7089770; doi:10.7554/eLife.50629)
Supplement: Source data 1. [file elife-50629-data1.zip › data/slow/PAmCherry/RodA_native_slow_2.txt]

X Y ID
96.735	451.800	1.000
95.429	453.847	1.000
96.510	454.277	1.000
95.502	454.018	1.000
96.021	454.175	1.000
95.484	454.972	1.000
96.001	455.135	1.000
266.327	280.604	2.000
266.863	281.508	2.000
265.531	279.993	2.000
266.151	281.371	2.000
267.391	280.636	2.000
268.334	278.914	2.000
54.202	491.154	3.000
54.558	490.718	3.000
54.354	490.442	3.000
54.682	490.646	3.000
54.528	490.563	3.000
54.172	490.543	3.000
75.828	272.429	4.000
77.600	272.650	4.000
77.004	271.701	4.000
77.506	271.484	4.000
78.160	273.072	4.000
77.908	273.013	4.000
293.822	381.032	5.000
293.566	381.525	5.000
294.253	381.550	5.000
293.673	380.693	5.000
293.282	382.992	5.000
293.988	382.164	5.000
294.824	381.155	5.000
294.712	381.357	5.000
294.399	382.156	5.000
294.100	381.437	5.000
136.136	349.788	6.000
137.841	348.777	6.000
137.825	350.439	6.000
138.281	349.179	6.000
137.917	349.181	6.000
137.864	347.630	6.000
136.476	347.342	6.000
181.578	359.156	7.000
180.706	359.140	7.000
181.349	359.365	7.000
181.033	359.183	7.000
181.058	359.531	7.000
180.594	359.044	7.000
180.858	359.272	7.000
180.839	359.051	7.000
310.516	303.894	8.000
308.841	303.691	8.000
308.712	303.224	8.000
305.904	302.655	8.000
308.083	301.670	8.000
110.195	408.926	9.000
110.691	409.360	9.000
110.432	408.739	9.000
110.344	408.529	9.000
110.891	408.685	9.000
279.909	185.127	10.000
278.610	184.671	10.000
278.268	184.314	10.000
277.571	184.383	10.000
276.709	184.622	10.000
183.145	342.814	11.000
183.779	343.341	11.000
183.753	343.763	11.000
182.125	345.029	11.000
181.283	344.341	11.000
183.031	344.839	11.000
234.177	377.559	12.000
234.037	375.960	12.000
234.469	375.938	12.000
233.664	377.023	12.000
232.493	376.207	12.000
233.548	376.583	12.000
232.589	374.775	12.000
143.291	348.877	13.000
142.831	349.677	13.000
142.479	349.493	13.000
141.442	350.682	13.000
141.096	351.160	13.000
140.459	351.236	13.000
140.302	352.195	13.000
139.178	351.705	13.000
213.911	316.549	14.000
213.262	316.372	14.000
214.729	316.337	14.000
215.454	316.650	14.000
215.699	315.489	14.000
215.852	315.181	14.000
166.355	372.760	15.000
166.928	372.677	15.000
168.819	371.042	15.000
169.343	373.718	15.000
168.729	373.485	15.000
133.393	491.618	16.000
133.791	492.937	16.000
133.581	493.572	16.000
132.658	494.528	16.000
132.003	494.760	16.000
132.980	496.003	16.000
472.516	70.756	17.000
471.841	72.127	17.000
472.230	71.296	17.000
472.487	72.139	17.000
472.531	74.047	17.000
23.798	359.349	18.000
22.686	360.357	18.000
22.866	360.162	18.000
23.696	359.690	18.000
23.474	359.665	18.000
23.672	360.222	18.000
157.214	254.132	19.000
157.008	253.333	19.000
156.244	253.791	19.000
154.970	252.616	19.000
154.674	253.092	19.000
167.916	439.941	20.000
168.191	439.665	20.000
167.877	440.726	20.000
167.661	440.490	20.000
166.881	439.642	20.000
198.203	384.019	21.000
198.282	383.768	21.000
198.178	383.384	21.000
198.559	382.667	21.000
198.580	382.496	21.000
198.946	382.484	21.000
199.497	381.859	21.000
227.744	195.908	22.000
227.804	195.668	22.000
226.839	195.524	22.000
226.940	197.632	22.000
225.641	197.886	22.000
200.383	381.189	23.000
200.494	380.866	23.000
200.411	379.921	23.000
201.949	379.218	23.000
201.558	378.527	23.000
202.151	378.199	23.000
202.711	377.304	23.000
204.438	377.351	23.000
169.468	440.765	24.000
167.395	439.571	24.000
168.317	438.848	24.000
167.684	439.658	24.000
167.922	439.059	24.000
167.245	439.720	25.000
167.013	440.327	25.000
167.663	439.634	25.000
167.290	440.176	25.000
167.896	439.711	25.000
167.227	439.681	25.000
112.830	301.119	26.000
112.463	300.126	26.000
111.226	299.847	26.000
110.912	299.567	26.000
109.903	299.383	26.000
109.706	298.875	26.000
391.698	300.138	27.000
391.360	299.354	27.000
391.728	300.009	27.000
391.489	300.369	27.000
391.226	299.985	27.000
391.615	300.454	27.000
170.763	403.917	28.000
170.847	403.893	28.000
170.477	403.708	28.000
171.177	403.818	28.000
171.135	404.339	28.000
169.519	404.003	28.000
168.521	402.236	28.000
169.708	404.009	28.000
169.337	403.141	28.000
170.186	403.687	28.000
169.874	403.751	28.000
151.892	474.181	29.000
151.015	475.475	29.000
149.102	476.085	29.000
148.132	473.917	29.000
150.109	475.471	29.000
265.705	477.856	30.000
265.774	477.836	30.000
267.506	478.255	30.000
267.791	478.455	30.000
265.952	480.756	30.000
267.289	481.734	30.000
116.339	412.656	31.000
115.814	413.315	31.000
115.662	413.540	31.000
115.386	414.532	31.000
114.778	415.748	31.000
115.279	414.755	31.000
115.567	417.028	31.000
145.308	448.327	32.000
145.335	448.363	32.000
145.401	447.948	32.000
144.876	448.392	32.000
146.130	448.050	32.000
164.839	236.863	33.000
162.607	235.603	33.000
162.556	235.910	33.000
164.378	236.093	33.000
161.970	237.267	33.000
168.012	424.974	34.000
168.048	425.206	34.000
167.673	425.326	34.000
167.117	425.680	34.000
166.196	425.341	34.000
165.798	425.722	34.000
166.290	426.814	34.000
120.209	404.660	35.000
120.619	404.068	35.000
120.001	404.138	35.000
120.714	403.687	35.000
120.543	403.283	35.000
120.062	402.731	35.000
234.931	404.360	36.000
233.353	403.211	36.000
233.453	402.108	36.000
234.338	402.310	36.000
234.406	402.628	36.000
234.091	402.446	36.000
234.958	402.590	36.000
235.744	403.007	36.000
234.430	401.007	36.000
235.087	402.335	36.000
240.213	187.725	37.000
239.926	187.952	37.000
240.009	188.619	37.000
240.358	188.115	37.000
239.816	188.682	37.000
239.712	188.645	37.000
120.895	401.951	38.000
121.243	401.309	38.000
120.762	400.467	38.000
121.645	399.911	38.000
121.440	399.151	38.000
107.611	438.047	39.000
107.018	438.446	39.000
106.489	438.721	39.000
107.296	438.218	39.000
108.119	438.096	39.000
107.652	438.444	39.000
107.637	437.821	39.000
106.994	438.160	39.000
107.453	438.135	39.000
107.077	438.463	39.000
107.102	438.522	39.000
237.430	456.996	40.000
239.465	458.648	40.000
239.486	459.173	40.000
239.750	459.157	40.000
239.157	459.482	40.000
240.467	188.159	41.000
239.789	187.929	41.000
240.993	188.075	41.000
240.206	187.840	41.000
239.385	188.064	41.000
224.606	364.211	42.000
225.667	364.592	42.000
223.391	366.474	42.000
225.882	365.169	42.000
225.565	363.681	42.000
225.096	363.311	42.000
376.536	198.421	43.000
377.502	200.831	43.000
377.285	199.389	43.000
375.815	199.436	43.000
377.340	200.551	43.000
107.159	438.374	44.000
107.088	438.306	44.000
106.936	438.526	44.000
107.570	438.748	44.000
107.316	438.654	44.000
137.598	357.126	45.000
137.526	357.594	45.000
137.203	358.659	45.000
138.217	358.236	45.000
138.550	358.828	45.000
138.865	358.568	45.000
138.746	358.060	45.000
139.576	358.066	45.000
139.582	358.182	45.000
140.323	357.917	45.000
188.516	413.814	46.000
188.196	414.191	46.000
188.385	414.413	46.000
189.529	414.932	46.000
189.707	415.323	46.000
189.337	415.582	46.000
189.749	415.757	46.000
189.215	415.276	46.000
190.284	415.492	46.000
189.646	415.705	46.000
190.128	415.948	46.000
240.787	187.450	47.000
241.616	187.273	47.000
241.426	186.547	47.000
240.579	187.495	47.000
241.642	187.442	47.000
240.420	187.434	47.000
95.416	411.271	48.000
95.091	411.794	48.000
95.358	411.926	48.000
93.633	410.610	48.000
93.720	410.918	48.000
106.672	438.237	49.000
107.000	438.528	49.000
106.856	438.710	49.000
106.794	438.967	49.000
107.346	438.942	49.000
106.754	438.425	49.000
309.914	419.030	50.000
310.226	419.058	50.000
309.703	417.986	50.000
310.056	418.190	50.000
310.066	418.415	50.000
309.923	418.897	50.000
310.088	418.944	50.000
75.990	253.868	51.000
75.228	255.418	51.000
75.025	256.553	51.000
76.112	256.138	51.000
75.419	257.067	51.000
75.582	257.395	51.000
94.524	411.996	52.000
94.818	413.030	52.000
95.192	413.858	52.000
94.611	414.278	52.000
95.303	414.970	52.000
95.993	415.506	52.000
93.482	415.670	52.000
94.574	414.436	52.000
369.487	347.796	53.000
368.016	347.998	53.000
368.914	347.651	53.000
369.932	348.527	53.000
368.908	347.906	53.000
369.864	346.660	53.000
369.597	347.617	53.000
305.191	366.683	54.000
304.921	366.452	54.000
304.754	366.415	54.000
304.449	366.994	54.000
304.409	366.216	54.000
304.925	366.636	54.000
375.516	68.048	55.000
375.009	69.304	55.000
375.514	69.383	55.000
375.796	69.677	55.000
374.920	69.416	55.000
375.397	68.411	55.000
375.622	69.981	55.000
203.783	251.954	56.000
202.943	250.164	56.000
203.350	250.022	56.000
203.202	249.612	56.000
202.299	249.667	56.000
202.420	249.113	56.000
201.946	248.794	56.000
201.877	247.590	56.000
201.957	247.709	56.000
201.303	247.052	56.000
69.826	331.868	57.000
69.446	331.848	57.000
70.169	332.063	57.000
69.406	332.692	57.000
69.285	331.817	57.000
140.820	332.829	58.000
139.650	332.864	58.000
140.475	332.981	58.000
140.594	333.489	58.000
139.479	333.241	58.000
140.859	332.955	58.000
311.471	432.115	59.000
310.014	431.256	59.000
309.059	430.367	59.000
311.648	430.994	59.000
309.938	430.906	59.000
309.742	431.161	59.000
307.391	429.983	59.000
304.784	145.843	60.000
304.826	145.881	60.000
305.822	146.424	60.000
305.993	146.878	60.000
305.981	148.003	60.000
306.299	148.421	60.000
349.086	491.644	61.000
349.156	492.341	61.000
349.471	492.243	61.000
349.780	492.537	61.000
349.696	491.437	61.000
349.488	491.926	61.000
159.781	424.483	62.000
159.526	424.661	62.000
158.983	425.587	62.000
158.615	426.179	62.000
158.232	426.623	62.000
472.507	355.301	63.000
473.014	355.065	63.000
472.907	354.955	63.000
472.950	354.770	63.000
472.562	354.647	63.000
472.853	354.841	63.000
84.184	133.841	64.000
83.613	133.350	64.000
83.690	133.891	64.000
83.379	133.906	64.000
83.889	133.843	64.000
83.243	133.423	64.000
84.076	133.487	64.000
226.409	260.893	65.000
225.982	259.615	65.000
226.297	259.693	65.000
227.130	259.354	65.000
227.522	258.826	65.000
226.519	258.960	65.000
226.796	258.699	65.000
226.321	259.171	65.000
226.156	260.385	66.000
225.220	260.534	66.000
225.539	261.034	66.000
225.180	261.382	66.000
224.825	261.517	66.000
224.142	261.176	66.000
324.718	74.705	67.000
324.501	75.583	67.000
324.726	75.491	67.000
324.141	74.764	67.000
324.567	75.041	67.000
166.306	492.647	68.000
167.225	491.002	68.000
166.335	490.662	68.000
165.640	490.460	68.000
165.830	490.022	68.000
165.721	488.991	68.000
164.682	488.711	68.000
164.946	487.971	68.000
164.890	486.950	68.000
256.709	357.344	69.000
256.104	357.648	69.000
256.481	357.925	69.000
255.790	357.896	69.000
256.914	357.558	69.000
256.538	358.229	69.000
323.680	75.728	70.000
324.463	75.572	70.000
325.346	75.813	70.000
324.575	75.812	70.000
325.977	76.299	70.000
324.298	76.532	70.000
324.526	76.932	70.000
458.826	409.020	71.000
459.390	408.915	71.000
460.497	409.146	71.000
460.834	408.555	71.000
461.537	408.543	71.000
462.335	407.787	71.000
462.846	407.755	71.000
463.937	407.845	71.000
246.401	194.269	72.000
246.192	194.767	72.000
245.958	196.386	72.000
247.460	195.167	72.000
246.828	195.265	72.000
247.128	194.612	72.000
103.779	438.499	73.000
104.118	439.327	73.000
104.020	439.694	73.000
104.226	439.169	73.000
104.719	440.377	73.000
148.505	224.735	74.000
148.646	225.383	74.000
148.821	225.593	74.000
149.465	226.280	74.000
149.957	227.247	74.000
151.237	230.263	75.000
151.737	229.653	75.000
152.212	231.253	75.000
151.569	231.321	75.000
151.890	231.298	75.000
417.473	178.890	76.000
416.921	178.731	76.000
416.117	178.903	76.000
415.387	179.675	76.000
414.884	179.810	76.000
179.828	292.414	77.000
179.970	293.364	77.000
179.807	292.215	77.000
179.411	292.108	77.000
178.888	291.338	77.000
179.494	291.122	77.000
178.736	290.379	77.000
179.194	290.008	77.000
178.995	289.708	77.000
178.804	288.269	77.000
349.274	335.633	78.000
348.718	335.257	78.000
348.642	334.665	78.000
350.642	333.671	78.000
349.724	333.517	78.000
134.825	256.869	79.000
133.684	257.741	79.000
133.361	257.083	79.000
131.993	257.022	79.000
132.018	257.179	79.000
71.527	356.598	80.000
71.706	355.772	80.000
72.063	356.480	80.000
72.164	356.259	80.000
71.966	356.635	80.000
71.547	356.471	80.000
263.848	462.803	81.000
265.047	463.562	81.000
265.155	463.016	81.000
264.561	463.482	81.000
265.430	463.071	81.000
264.756	463.561	81.000
264.848	463.276	81.000
192.584	364.453	82.000
192.685	363.586	82.000
193.065	363.518	82.000
192.250	362.626	82.000
192.283	362.530	82.000
57.308	346.721	83.000
56.973	346.685	83.000
56.317	346.901	83.000
56.091	347.008	83.000
56.027	347.658	83.000
56.553	347.906	83.000
488.384	407.712	84.000
488.749	407.873	84.000
487.956	408.211	84.000
488.350	408.062	84.000
488.038	408.018	84.000
487.790	408.174	84.000
488.132	408.284	84.000
488.016	408.170	84.000
488.383	408.590	84.000
226.110	386.797	85.000
226.679	386.165	85.000
227.436	386.142	85.000
226.711	385.417	85.000
227.585	385.731	85.000
227.467	384.370	85.000
226.745	384.631	85.000
116.977	394.899	86.000
115.606	393.767	86.000
115.680	392.608	86.000
113.815	392.676	86.000
114.359	393.947	86.000
114.488	393.809	86.000
115.430	395.208	86.000
157.058	418.362	87.000
158.075	416.559	87.000
158.853	416.998	87.000
158.140	416.452	87.000
158.453	417.060	87.000
157.864	416.371	88.000
158.656	416.254	88.000
158.074	416.609	88.000
158.264	416.538	88.000
158.226	416.248	88.000
157.843	416.557	88.000
158.410	416.331	88.000
158.121	417.025	88.000
158.181	416.186	88.000
158.720	416.749	88.000
403.434	407.392	89.000
402.728	408.133	89.000
403.368	408.775	89.000
403.186	407.307	89.000
403.566	408.178	89.000
340.842	323.073	90.000
340.277	322.893	90.000
340.323	323.064	90.000
339.868	322.850	90.000
339.900	322.679	90.000
339.758	322.754	90.000
266.256	360.872	91.000
267.168	360.716	91.000
268.002	359.944	91.000
267.477	359.515	91.000
268.213	359.148	91.000
269.175	359.223	91.000
296.830	464.336	92.000
295.962	466.437	92.000
295.862	466.256	92.000
295.407	466.127	92.000
294.864	465.123	92.000
211.965	406.869	93.000
210.666	407.131	93.000
210.309	407.192	93.000
209.489	407.847	93.000
209.680	408.538	93.000
389.924	287.847	94.000
389.723	288.104	94.000
389.559	288.270	94.000
389.948	287.977	94.000
390.228	287.570	94.000
389.852	287.561	94.000
390.436	287.720	94.000
256.757	422.048	95.000
256.066	422.288	95.000
255.058	421.700	95.000
254.097	421.582	95.000
253.961	421.921	95.000
254.701	421.913	95.000
253.021	421.147	95.000
161.942	472.484	96.000
161.293	472.594	96.000
160.724	472.883	96.000
160.654	473.939	96.000
159.475	473.722	96.000
158.263	474.281	96.000
157.906	474.268	96.000
292.542	282.615	97.000
293.042	284.199	97.000
291.935	286.254	97.000
291.454	287.281	97.000
292.216	286.204	97.000
66.622	320.800	98.000
66.555	321.138	98.000
66.346	320.413	98.000
66.274	320.782	98.000
66.151	320.830	98.000
65.550	321.486	98.000
64.593	320.422	98.000
155.967	447.520	99.000
157.086	446.360	99.000
155.167	447.158	99.000
153.512	445.442	99.000
151.504	443.975	99.000
73.875	393.241	100.000
74.454	393.298	100.000
73.922	392.713	100.000
73.691	392.164	100.000
73.298	392.112	100.000
488.854	202.773	101.000
490.027	201.517	101.000
489.482	200.923	101.000
489.153	200.424	101.000
490.640	200.464	101.000
490.526	200.461	101.000
385.667	392.136	102.000
385.249	391.758	102.000
384.502	391.390	102.000
384.481	391.331	102.000
383.380	391.582	102.000
384.481	391.753	102.000
384.024	390.709	102.000
384.137	390.823	102.000
372.795	325.478	103.000
372.502	328.363	103.000
371.717	326.429	103.000
373.479	327.387	103.000
373.736	328.818	103.000
203.430	384.041	104.000
206.320	383.484	104.000
205.471	381.998	104.000
204.775	382.438	104.000
205.803	382.733	104.000
