# Supplementary material for: The transpeptidase PBP2 governs initial localization and activity of the major cell-wall synthesis machinery in E. coli
Source: eLife. 2020 Feb 20;9:e50629. doi: 10.7554/eLife.50629 (PMC7089770; doi:10.7554/eLife.50629)
Supplement: Source data 1. [file elife-50629-data1.zip › data/slow/PAmCherry/RodA_native_slow_3.txt]

X Y ID
294.458	264.982	1.000
295.369	265.923	1.000
295.218	264.124	1.000
295.167	263.937	1.000
295.886	264.368	1.000
295.947	263.656	1.000
296.101	264.263	1.000
189.385	484.867	2.000
189.400	483.586	2.000
190.421	485.707	2.000
191.308	485.318	2.000
193.457	484.688	2.000
368.526	255.259	3.000
367.893	254.074	3.000
367.572	254.956	3.000
368.172	255.261	3.000
368.660	253.950	3.000
191.370	429.037	4.000
190.552	430.320	4.000
190.933	430.063	4.000
192.020	431.718	4.000
191.871	433.455	4.000
128.979	280.164	5.000
128.794	279.608	5.000
129.170	278.541	5.000
127.317	279.560	5.000
127.869	278.664	5.000
100.405	253.014	6.000
99.837	253.709	6.000
100.571	255.513	6.000
99.718	254.318	6.000
100.125	253.417	6.000
374.207	276.556	7.000
374.878	276.936	7.000
373.950	276.608	7.000
374.207	275.956	7.000
374.277	276.115	7.000
374.433	276.215	7.000
374.994	276.760	7.000
374.357	277.751	7.000
375.182	277.820	7.000
139.446	494.933	8.000
139.860	495.001	8.000
139.880	494.997	8.000
139.834	494.971	8.000
138.811	494.740	8.000
138.403	493.963	8.000
137.467	494.297	8.000
330.567	316.464	9.000
329.707	315.866	9.000
330.271	316.672	9.000
330.119	315.977	9.000
330.864	314.820	9.000
330.207	314.779	9.000
330.836	315.931	10.000
330.064	317.112	10.000
330.600	315.937	10.000
329.568	316.233	10.000
330.639	315.968	10.000
330.513	316.196	11.000
330.625	316.462	11.000
330.680	316.198	11.000
330.183	316.415	11.000
330.558	315.885	11.000
449.691	413.739	12.000
449.311	412.689	12.000
449.236	412.917	12.000
450.664	413.711	12.000
451.250	412.966	12.000
451.382	412.897	12.000
450.245	412.847	12.000
451.735	413.523	12.000
451.174	413.696	12.000
330.326	316.438	13.000
330.638	316.267	13.000
330.307	316.486	13.000
330.999	316.515	13.000
330.233	316.286	13.000
144.515	403.830	14.000
145.673	403.490	14.000
146.205	403.831	14.000
145.766	404.136	14.000
145.868	403.411	14.000
145.197	403.849	14.000
125.491	375.299	15.000
124.592	375.064	15.000
124.130	375.101	15.000
122.925	375.216	15.000
121.104	375.534	15.000
122.001	374.276	15.000
410.641	466.935	16.000
410.130	466.419	16.000
410.159	466.073	16.000
410.174	465.427	16.000
408.884	465.475	16.000
313.898	428.428	17.000
314.243	428.440	17.000
314.485	428.598	17.000
314.185	429.148	17.000
314.105	428.149	17.000
314.418	428.322	17.000
150.120	264.346	18.000
152.418	264.840	18.000
151.332	266.218	18.000
149.548	265.351	18.000
149.510	267.146	18.000
151.133	266.148	18.000
356.834	371.523	19.000
356.000	372.222	19.000
357.261	370.629	19.000
355.942	370.556	19.000
354.460	370.674	19.000
353.923	370.509	19.000
356.013	372.026	19.000
357.299	372.044	19.000
355.936	371.207	19.000
356.528	370.089	19.000
354.290	258.938	20.000
354.418	258.619	20.000
354.928	258.099	20.000
355.055	257.905	20.000
354.949	257.192	20.000
356.063	257.705	20.000
394.727	437.535	21.000
395.381	437.736	21.000
395.109	437.527	21.000
395.343	437.625	21.000
395.098	438.438	21.000
311.382	161.209	22.000
312.409	162.169	22.000
312.402	162.076	22.000
311.734	161.541	22.000
312.661	161.847	22.000
312.335	160.982	22.000
313.383	161.379	22.000
442.257	371.205	23.000
439.822	372.798	23.000
439.052	370.271	23.000
438.843	372.746	23.000
437.761	370.935	23.000
215.319	201.125	24.000
215.502	200.641	24.000
214.480	201.474	24.000
216.042	201.261	24.000
215.468	201.197	24.000
320.055	492.966	25.000
320.759	493.663	25.000
320.527	493.829	25.000
319.682	493.835	25.000
320.412	491.603	25.000
195.436	195.177	26.000
194.138	196.302	26.000
193.223	195.668	26.000
192.382	195.579	26.000
192.236	196.014	26.000
191.624	196.084	26.000
191.251	196.333	26.000
265.492	400.381	27.000
266.139	400.250	27.000
265.805	400.696	27.000
265.796	400.443	27.000
265.544	400.149	27.000
265.628	400.674	27.000
265.655	400.277	27.000
266.211	400.426	27.000
266.120	400.351	27.000
266.075	400.183	27.000
266.231	400.494	27.000
225.418	274.908	28.000
225.542	275.306	28.000
225.926	275.155	28.000
225.095	276.064	28.000
225.776	276.300	28.000
224.521	276.586	28.000
249.080	292.433	29.000
249.307	293.181	29.000
248.522	291.981	29.000
250.042	291.996	29.000
251.012	291.907	29.000
346.309	444.520	30.000
345.905	442.252	30.000
346.731	445.086	30.000
348.513	442.972	30.000
348.789	442.032	30.000
283.776	458.687	31.000
284.857	457.689	31.000
284.982	458.172	31.000
285.349	457.654	31.000
285.427	457.114	31.000
191.425	319.390	32.000
190.847	318.935	32.000
191.892	319.194	32.000
190.877	319.465	32.000
191.838	319.923	32.000
191.138	319.464	32.000
190.545	320.041	32.000
190.927	320.281	32.000
226.306	360.718	33.000
226.655	361.632	33.000
226.961	360.523	33.000
225.305	360.558	33.000
225.670	360.394	33.000
327.354	366.850	34.000
327.585	365.561	34.000
327.526	364.612	34.000
328.533	364.410	34.000
327.054	363.802	34.000
390.800	404.487	35.000
392.702	405.632	35.000
392.094	404.257	35.000
392.347	403.623	35.000
393.312	403.762	35.000
392.785	403.150	35.000
393.410	402.105	35.000
393.986	402.268	35.000
393.230	403.204	35.000
346.595	200.450	36.000
345.932	200.042	36.000
345.563	199.690	36.000
345.096	199.700	36.000
344.954	199.664	36.000
269.947	276.402	37.000
269.730	276.240	37.000
269.451	276.392	37.000
270.056	276.334	37.000
269.479	276.281	37.000
268.952	275.609	37.000
414.548	293.886	38.000
414.509	293.356	38.000
413.386	293.401	38.000
414.582	293.868	38.000
414.443	293.388	38.000
414.716	293.723	38.000
414.888	293.441	38.000
315.128	260.458	39.000
314.612	258.648	39.000
315.937	260.469	39.000
314.659	261.403	39.000
315.823	258.830	39.000
50.786	426.352	40.000
50.659	426.271	40.000
50.160	426.097	40.000
50.814	426.550	40.000
50.268	426.463	40.000
50.520	426.477	40.000
50.517	426.485	40.000
50.184	426.165	40.000
395.428	341.009	41.000
396.340	341.283	41.000
396.251	340.456	41.000
397.654	340.884	41.000
398.148	341.346	41.000
398.634	340.726	41.000
399.437	340.836	41.000
57.338	433.193	42.000
56.281	432.442	42.000
55.681	433.130	42.000
55.142	432.942	42.000
54.466	432.404	42.000
54.079	432.797	42.000
223.658	245.408	43.000
223.455	246.303	43.000
223.966	247.519	43.000
222.629	246.526	43.000
223.451	247.726	43.000
223.617	247.212	43.000
224.411	245.804	43.000
223.943	246.782	43.000
223.971	246.344	43.000
223.687	247.040	43.000
223.625	246.610	43.000
184.458	417.362	44.000
182.687	417.822	44.000
181.064	418.691	44.000
183.155	419.722	44.000
181.070	419.560	44.000
181.736	420.296	44.000
243.867	436.023	45.000
243.561	436.638	45.000
243.810	437.102	45.000
243.481	437.455	45.000
244.437	438.328	45.000
243.713	438.921	45.000
241.619	158.129	46.000
241.573	158.692	46.000
241.744	158.064	46.000
241.747	158.232	46.000
242.067	158.792	46.000
241.809	160.993	46.000
241.801	158.368	47.000
241.669	158.348	47.000
241.840	158.509	47.000
241.992	158.025	47.000
241.858	157.877	47.000
242.628	157.613	47.000
242.355	157.811	47.000
242.115	157.559	47.000
241.867	157.843	47.000
360.821	276.470	48.000
361.716	276.753	48.000
363.607	276.508	48.000
362.952	277.426	48.000
363.068	276.398	48.000
363.178	276.073	48.000
363.078	275.717	48.000
245.003	261.138	49.000
244.605	260.939	49.000
243.732	260.511	49.000
243.446	260.481	49.000
244.389	260.575	49.000
242.169	157.894	50.000
241.940	158.358	50.000
242.110	157.836	50.000
241.699	157.552	50.000
241.908	157.971	50.000
379.359	316.607	51.000
378.839	317.229	51.000
378.490	316.564	51.000
378.024	316.792	51.000
377.614	316.820	51.000
376.853	316.542	51.000
375.767	316.002	51.000
375.344	316.305	51.000
374.644	316.002	51.000
373.667	316.288	51.000
