# Supplementary material for: The transpeptidase PBP2 governs initial localization and activity of the major cell-wall synthesis machinery in E. coli
Source: eLife. 2020 Feb 20;9:e50629. doi: 10.7554/eLife.50629 (PMC7089770; doi:10.7554/eLife.50629)
Supplement: Source data 1. [file elife-50629-data1.zip › data/slow/PAmCherry/RodA_Repression_slow_1.txt]

X Y ID
168.881	414.818	1.000
169.567	415.109	1.000
168.481	414.008	1.000
168.851	414.061	1.000
168.210	414.032	1.000
168.604	414.660	1.000
168.439	414.357	1.000
66.117	299.827	2.000
66.566	298.943	2.000
67.092	298.881	2.000
67.905	298.362	2.000
67.879	297.566	2.000
274.112	346.139	3.000
273.623	345.979	3.000
273.499	346.342	3.000
274.697	346.145	3.000
276.546	344.848	3.000
169.788	431.954	4.000
167.743	431.572	4.000
168.268	431.506	4.000
168.178	430.231	4.000
167.852	429.222	4.000
169.340	430.663	4.000
169.401	428.433	4.000
168.500	428.115	4.000
275.741	343.487	5.000
275.442	344.597	5.000
272.755	343.510	5.000
272.923	343.574	5.000
271.672	343.992	5.000
272.707	343.719	5.000
272.020	343.226	5.000
378.506	293.609	6.000
379.111	293.722	6.000
378.372	292.370	6.000
378.476	292.880	6.000
377.647	291.459	6.000
379.735	293.503	6.000
377.760	291.352	6.000
377.765	293.956	6.000
379.695	293.831	6.000
378.312	292.694	6.000
378.146	293.426	6.000
345.627	271.908	7.000
346.450	272.144	7.000
345.148	270.597	7.000
345.006	271.250	7.000
345.798	271.623	7.000
344.310	270.538	7.000
343.562	272.078	7.000
383.579	52.119	8.000
382.573	52.424	8.000
382.192	53.126	8.000
383.150	52.750	8.000
384.595	51.088	8.000
235.507	80.710	9.000
236.465	80.506	9.000
236.604	80.397	9.000
237.062	80.721	9.000
237.978	80.593	9.000
238.877	80.643	9.000
374.251	317.617	10.000
375.942	316.976	10.000
374.572	318.972	10.000
375.317	319.067	10.000
375.358	319.411	10.000
375.278	320.520	10.000
373.327	321.125	10.000
371.595	320.849	10.000
371.356	323.248	10.000
443.012	282.847	11.000
443.302	283.245	11.000
443.434	283.230	11.000
443.428	283.215	11.000
443.386	283.577	11.000
19.954	397.531	12.000
19.879	397.512	12.000
19.787	397.545	12.000
20.396	398.037	12.000
19.477	397.477	12.000
351.861	456.895	13.000
350.700	455.990	13.000
350.522	456.200	13.000
350.669	456.615	13.000
349.849	456.560	13.000
350.675	456.015	13.000
350.374	456.305	13.000
350.577	456.930	13.000
349.920	456.285	13.000
54.575	171.723	14.000
55.255	171.633	14.000
55.803	171.355	14.000
55.608	171.311	14.000
55.411	172.217	14.000
57.476	171.262	14.000
27.323	399.348	15.000
28.003	399.182	15.000
28.078	399.021	15.000
27.582	399.619	15.000
28.694	399.524	15.000
27.770	399.377	15.000
28.328	399.567	16.000
28.258	399.432	16.000
28.242	399.608	16.000
28.367	399.599	16.000
27.826	399.554	16.000
37.383	168.676	17.000
36.530	165.881	17.000
37.122	167.325	17.000
37.773	165.646	17.000
37.335	165.769	17.000
134.695	216.518	18.000
135.615	216.494	18.000
135.624	217.296	18.000
137.532	217.790	18.000
137.487	219.220	18.000
151.979	103.767	19.000
152.993	103.555	19.000
152.360	103.086	19.000
152.938	104.062	19.000
152.173	103.696	19.000
151.099	103.810	19.000
85.914	327.521	20.000
86.128	327.748	20.000
84.667	326.995	20.000
85.872	327.641	20.000
86.367	327.507	20.000
192.118	381.779	21.000
191.208	383.233	21.000
190.498	381.871	21.000
190.763	379.494	21.000
189.936	379.822	21.000
191.024	380.742	21.000
189.018	381.257	21.000
190.145	380.076	21.000
191.678	380.398	21.000
311.797	133.705	22.000
310.921	133.556	22.000
310.211	134.194	22.000
310.806	135.945	22.000
309.275	134.424	22.000
309.451	134.367	22.000
309.393	134.746	22.000
198.552	201.312	23.000
196.926	200.317	23.000
198.365	199.273	23.000
195.797	200.554	23.000
195.978	202.106	23.000
195.632	398.763	24.000
195.884	399.596	24.000
195.275	399.017	24.000
195.705	399.374	24.000
195.155	398.902	24.000
194.610	399.950	24.000
195.667	399.996	24.000
302.592	68.149	25.000
303.066	68.141	25.000
302.311	68.263	25.000
302.567	69.060	25.000
301.796	68.304	25.000
303.569	67.418	25.000
303.487	67.351	25.000
123.807	414.924	26.000
123.417	414.398	26.000
124.483	415.221	26.000
123.375	414.700	26.000
123.169	413.488	26.000
123.450	415.426	26.000
124.133	415.015	26.000
123.461	415.171	26.000
191.199	381.783	27.000
192.382	380.186	27.000
192.317	380.616	27.000
192.626	381.244	27.000
192.320	379.990	27.000
50.360	156.102	28.000
50.189	155.768	28.000
50.292	154.830	28.000
51.610	154.308	28.000
50.281	153.602	28.000
51.406	153.249	28.000
51.390	152.583	28.000
51.862	151.809	28.000
283.982	85.284	29.000
282.081	84.968	29.000
279.903	84.864	29.000
280.556	83.621	29.000
279.774	85.217	29.000
280.534	189.794	30.000
281.318	187.704	30.000
281.248	187.316	30.000
280.712	185.851	30.000
281.502	185.586	30.000
279.749	185.246	30.000
58.092	153.699	31.000
58.796	153.148	31.000
58.353	153.148	31.000
57.717	154.272	31.000
57.300	153.576	31.000
57.439	154.116	31.000
58.569	154.011	31.000
58.330	154.400	31.000
57.729	154.490	31.000
284.715	167.150	32.000
284.999	167.289	32.000
284.454	167.672	32.000
284.545	167.247	32.000
285.335	167.931	32.000
285.442	167.160	32.000
355.488	341.115	33.000
355.208	341.668	33.000
355.630	341.224	33.000
355.762	341.392	33.000
354.560	342.330	33.000
354.677	343.754	33.000
355.476	341.669	33.000
355.135	341.399	33.000
355.329	340.873	33.000
355.404	341.675	33.000
355.626	341.601	33.000
330.913	467.705	34.000
331.827	469.357	34.000
331.338	468.192	34.000
332.098	468.467	34.000
333.039	471.018	34.000
334.234	472.798	34.000
334.274	470.977	34.000
309.371	261.127	35.000
308.961	260.915	35.000
309.714	260.884	35.000
308.501	261.367	35.000
308.291	261.257	35.000
308.555	261.129	35.000
308.462	261.190	35.000
308.775	261.426	35.000
308.031	260.950	35.000
308.290	260.955	35.000
308.361	261.194	35.000
297.294	408.482	36.000
294.850	409.302	36.000
296.094	409.112	36.000
294.904	409.309	36.000
293.570	408.091	36.000
293.185	408.453	36.000
273.870	456.691	37.000
273.987	455.841	37.000
274.631	454.436	37.000
274.654	453.495	37.000
274.982	453.960	37.000
275.296	454.018	37.000
308.323	260.979	38.000
308.783	261.688	38.000
308.679	261.434	38.000
308.436	261.171	38.000
308.660	261.021	38.000
308.539	261.121	38.000
308.525	261.112	38.000
308.312	261.600	38.000
308.129	261.607	38.000
308.768	261.110	38.000
104.843	269.809	39.000
103.740	269.858	39.000
104.275	269.326	39.000
104.280	269.384	39.000
104.133	269.259	39.000
433.002	379.861	40.000
433.389	379.738	40.000
433.115	380.084	40.000
433.122	380.087	40.000
433.528	380.161	40.000
433.608	379.778	40.000
433.172	379.976	40.000
433.316	380.304	40.000
433.594	380.185	40.000
419.801	487.894	41.000
419.637	488.576	41.000
422.341	488.663	41.000
424.143	486.560	41.000
423.129	486.495	41.000
102.333	301.252	42.000
101.673	298.922	42.000
101.612	299.654	42.000
101.844	300.425	42.000
101.303	300.842	42.000
283.499	179.756	43.000
283.638	179.813	43.000
283.169	180.077	43.000
282.544	178.833	43.000
283.208	178.932	43.000
298.098	132.306	44.000
297.302	132.532	44.000
296.741	133.327	44.000
296.410	133.534	44.000
294.565	133.019	44.000
162.361	316.020	45.000
162.514	317.779	45.000
160.032	317.328	45.000
159.147	316.597	45.000
159.990	317.137	45.000
294.881	52.975	46.000
295.348	53.396	46.000
295.221	53.024	46.000
295.171	53.572	46.000
294.999	53.555	46.000
295.786	53.734	46.000
126.763	401.182	47.000
126.057	400.573	47.000
126.529	400.898	47.000
126.249	400.655	47.000
127.540	401.053	47.000
293.019	102.266	48.000
293.550	99.402	48.000
292.893	101.018	48.000
292.838	101.157	48.000
291.816	100.297	48.000
145.317	389.786	49.000
144.963	389.767	49.000
145.141	389.588	49.000
144.917	389.485	49.000
146.276	391.410	49.000
302.862	155.049	50.000
302.747	154.255	50.000
302.913	154.816	50.000
302.913	154.925	50.000
303.352	154.448	50.000
264.469	169.724	51.000
264.905	169.390	51.000
264.506	169.738	51.000
265.005	169.601	51.000
264.292	170.098	51.000
287.370	323.066	52.000
286.986	323.447	52.000
286.450	322.770	52.000
287.346	323.695	52.000
286.463	323.103	52.000
286.012	323.831	52.000
286.800	323.510	52.000
87.156	226.058	53.000
88.223	225.843	53.000
88.523	224.949	53.000
86.746	225.216	53.000
88.082	225.179	53.000
87.901	225.030	53.000
87.753	224.551	53.000
115.985	404.609	54.000
115.323	406.440	54.000
115.245	404.285	54.000
115.586	404.828	54.000
115.222	406.505	54.000
190.591	222.220	55.000
189.198	221.766	55.000
188.664	222.198	55.000
188.875	222.445	55.000
189.458	222.422	55.000
189.522	221.904	55.000
176.375	385.602	56.000
176.725	384.912	56.000
176.621	384.761	56.000
176.493	384.243	56.000
176.923	384.719	56.000
204.364	381.654	57.000
204.907	382.777	57.000
204.121	381.489	57.000
204.042	382.495	57.000
204.546	381.271	57.000
204.272	381.519	57.000
76.242	375.781	58.000
76.584	375.773	58.000
76.925	375.609	58.000
76.315	375.382	58.000
76.825	375.652	58.000
76.890	375.687	58.000
76.732	376.096	58.000
76.600	375.103	58.000
76.573	375.554	58.000
328.358	265.810	59.000
327.126	263.814	59.000
326.947	262.716	59.000
327.234	263.413	59.000
327.131	263.150	59.000
327.399	263.964	59.000
388.734	155.074	60.000
388.378	155.441	60.000
388.387	154.899	60.000
388.350	155.572	60.000
388.164	155.384	60.000
388.229	155.026	60.000
388.226	154.750	60.000
374.319	237.345	61.000
373.747	238.115	61.000
372.361	239.501	61.000
372.901	237.489	61.000
372.629	239.465	61.000
374.081	240.038	61.000
373.843	237.791	61.000
373.110	237.585	61.000
373.660	235.939	61.000
357.024	241.008	62.000
357.510	240.310	62.000
357.275	240.557	62.000
357.856	241.031	62.000
357.510	240.316	62.000
357.875	240.863	62.000
358.032	241.062	62.000
358.294	240.753	62.000
366.111	163.281	63.000
365.364	163.204	63.000
365.692	163.716	63.000
366.245	163.244	63.000
365.095	162.872	63.000
365.318	163.508	63.000
365.621	162.682	63.000
44.636	336.553	64.000
44.427	336.736	64.000
44.338	336.774	64.000
44.235	336.844	64.000
44.104	336.472	64.000
44.523	336.758	64.000
44.892	337.147	64.000
44.320	336.594	64.000
44.406	337.063	64.000
252.358	478.060	65.000
251.614	478.325	65.000
251.255	477.754	65.000
250.545	477.664	65.000
249.964	477.321	65.000
249.047	477.558	65.000
249.052	477.131	65.000
248.550	477.397	65.000
327.222	263.248	66.000
326.938	262.796	66.000
326.307	262.868	66.000
327.111	263.074	66.000
327.114	262.925	66.000
326.740	263.050	66.000
326.519	263.676	66.000
326.698	263.843	66.000
316.798	273.023	67.000
317.441	272.853	67.000
316.715	272.851	67.000
317.438	272.988	67.000
317.524	273.436	67.000
345.926	248.972	68.000
345.610	249.419	68.000
345.812	249.231	68.000
346.043	248.815	68.000
345.994	249.261	68.000
345.993	250.243	68.000
308.304	285.079	69.000
307.962	285.573	69.000
308.159	285.163	69.000
308.544	285.382	69.000
308.144	285.497	69.000
308.623	284.703	69.000
308.314	284.533	69.000
308.190	285.356	69.000
346.365	185.438	70.000
346.330	185.289	70.000
346.266	185.356	70.000
345.677	184.822	70.000
345.504	184.510	70.000
344.890	250.357	71.000
346.241	249.072	71.000
345.152	249.600	71.000
344.890	250.398	71.000
345.499	250.091	71.000
345.771	249.703	71.000
345.166	250.246	71.000
344.925	250.669	71.000
345.488	250.120	71.000
345.037	250.851	71.000
71.073	362.672	72.000
71.483	361.957	72.000
70.897	361.538	72.000
71.846	360.796	72.000
71.417	361.011	72.000
54.777	391.206	73.000
55.040	391.495	73.000
54.526	391.550	73.000
53.831	391.975	73.000
53.889	391.667	73.000
54.897	391.405	73.000
54.124	391.926	73.000
92.688	437.592	74.000
93.054	436.418	74.000
93.793	436.254	74.000
93.104	436.554	74.000
93.389	435.642	74.000
93.524	436.761	74.000
112.240	256.500	75.000
112.290	257.256	75.000
113.817	256.399	75.000
113.285	256.815	75.000
113.020	255.347	75.000
333.083	369.857	76.000
332.259	370.484	76.000
332.241	370.568	76.000
332.126	370.467	76.000
331.959	370.417	76.000
211.348	404.305	77.000
210.532	404.799	77.000
210.763	404.057	77.000
210.782	404.003	77.000
210.600	404.260	77.000
68.847	274.015	78.000
67.593	274.827	78.000
68.592	274.227	78.000
69.143	273.721	78.000
69.091	272.014	78.000
68.407	272.586	78.000
68.906	273.382	78.000
67.783	273.846	78.000
68.307	272.376	78.000
67.411	272.287	78.000
68.165	272.444	78.000
99.357	285.647	79.000
98.759	286.033	79.000
99.111	285.927	79.000
98.272	286.427	79.000
97.917	287.796	79.000
97.872	288.217	79.000
97.957	287.242	79.000
97.809	286.549	79.000
122.054	352.093	80.000
121.551	350.974	80.000
122.104	351.020	80.000
123.800	350.222	80.000
123.786	350.491	80.000
123.430	350.315	80.000
331.850	370.003	81.000
331.891	370.457	81.000
331.842	370.402	81.000
332.007	370.538	81.000
331.592	370.312	81.000
331.522	369.859	81.000
331.576	370.061	81.000
331.773	370.552	81.000
331.927	370.259	81.000
331.592	370.132	81.000
338.313	358.611	82.000
338.472	358.888	82.000
338.317	358.638	82.000
338.914	358.113	82.000
338.516	358.389	82.000
338.755	358.045	82.000
338.420	358.112	82.000
339.422	359.325	82.000
339.616	359.405	82.000
338.566	360.606	82.000
115.831	332.123	83.000
115.302	331.998	83.000
115.317	332.002	83.000
115.158	331.590	83.000
115.011	331.756	83.000
114.956	332.111	83.000
114.834	332.387	83.000
115.400	332.124	83.000
114.962	332.393	83.000
115.161	332.282	83.000
114.904	332.175	83.000
224.507	391.788	84.000
225.290	392.307	84.000
225.629	392.850	84.000
225.444	392.911	84.000
225.868	393.188	84.000
226.052	392.958	84.000
225.971	392.999	84.000
225.556	392.898	84.000
223.696	393.466	84.000
225.943	393.545	84.000
278.952	361.052	85.000
280.097	360.073	85.000
281.786	359.229	85.000
280.989	360.325	85.000
280.335	359.549	85.000
280.163	359.498	85.000
280.296	359.470	85.000
328.263	282.419	86.000
328.120	281.918	86.000
327.430	279.031	86.000
327.394	278.327	86.000
328.560	279.184	86.000
227.830	300.035	87.000
227.355	298.160	87.000
227.713	298.700	87.000
227.294	298.979	87.000
227.042	298.574	87.000
226.595	299.072	87.000
226.444	299.941	87.000
223.654	299.241	87.000
226.039	299.567	87.000
227.449	298.890	87.000
258.600	352.688	88.000
257.947	355.030	88.000
258.033	354.997	88.000
258.539	354.639	88.000
257.363	355.086	88.000
205.414	371.546	89.000
205.456	371.799	89.000
205.310	371.528	89.000
205.082	372.076	89.000
205.406	371.763	89.000
205.793	371.558	89.000
205.236	372.047	89.000
229.330	333.800	90.000
230.120	335.078	90.000
230.178	335.281	90.000
230.369	334.847	90.000
230.294	335.350	90.000
230.965	335.885	90.000
115.899	348.569	91.000
116.522	351.136	91.000
116.780	348.747	91.000
115.764	347.827	91.000
118.134	348.765	91.000
256.808	354.608	92.000
256.792	354.346	92.000
257.639	354.754	92.000
257.465	354.637	92.000
257.957	356.122	92.000
159.982	392.600	93.000
159.636	392.900	93.000
159.581	392.355	93.000
159.234	392.590	93.000
159.050	392.544	93.000
273.195	304.942	94.000
272.405	304.258	94.000
272.979	305.069	94.000
272.572	304.617	94.000
271.754	305.370	94.000
272.746	306.375	94.000
101.152	349.695	95.000
101.512	349.099	95.000
100.573	350.700	95.000
102.216	351.753	95.000
99.878	351.877	95.000
479.041	316.532	96.000
479.279	316.960	96.000
479.292	316.070	96.000
478.307	316.342	96.000
479.116	316.537	96.000
208.201	294.104	97.000
207.494	294.732	97.000
207.469	295.213	97.000
209.789	294.981	97.000
210.424	294.787	97.000
85.236	265.159	98.000
84.220	267.214	98.000
85.776	265.597	98.000
85.111	265.359	98.000
84.495	266.198	98.000
204.896	370.891	99.000
205.134	371.837	99.000
204.543	370.244	99.000
205.360	371.831	99.000
204.881	371.666	99.000
204.796	371.300	99.000
210.341	222.704	100.000
209.933	223.047	100.000
209.177	222.663	100.000
209.648	222.831	100.000
209.537	222.574	100.000
208.835	223.241	100.000
210.428	224.601	100.000
210.134	222.463	100.000
208.671	222.335	100.000
208.580	224.352	100.000
93.207	259.127	101.000
93.490	258.034	101.000
93.348	258.122	101.000
93.069	258.525	101.000
93.091	258.034	101.000
93.009	258.796	101.000
93.585	258.723	101.000
341.288	296.081	102.000
341.283	296.049	102.000
341.175	295.367	102.000
341.943	296.187	102.000
341.599	296.131	102.000
479.186	316.652	103.000
480.012	315.184	103.000
479.938	313.708	103.000
479.401	315.506	103.000
478.722	316.833	103.000
478.807	316.191	103.000
479.032	316.121	103.000
478.525	316.537	103.000
478.436	316.973	103.000
93.056	258.326	104.000
93.450	259.247	104.000
93.752	258.268	104.000
93.878	260.424	104.000
93.905	260.759	104.000
93.422	260.264	104.000
94.431	260.054	104.000
93.944	260.210	104.000
95.214	259.715	104.000
120.899	331.128	105.000
121.037	329.960	105.000
120.946	330.261	105.000
119.624	331.945	105.000
119.904	332.075	105.000
479.151	316.133	106.000
479.390	316.326	106.000
480.404	314.465	106.000
478.616	315.554	106.000
478.766	316.301	106.000
479.288	316.455	106.000
134.393	430.007	107.000
134.960	429.750	107.000
134.947	429.587	107.000
134.014	430.194	107.000
134.198	430.075	107.000
23.981	250.464	108.000
23.900	249.463	108.000
23.887	249.411	108.000
23.862	249.547	108.000
23.528	249.506	108.000
23.628	249.525	108.000
23.576	249.246	108.000
23.656	249.304	108.000
386.682	286.409	109.000
388.119	287.202	109.000
388.034	287.809	109.000
387.452	287.009	109.000
387.147	287.338	109.000
48.154	130.905	110.000
49.319	130.742	110.000
49.672	130.502	110.000
51.451	132.779	110.000
51.324	134.433	110.000
373.804	361.348	111.000
374.050	361.819	111.000
374.056	360.855	111.000
373.893	361.264	111.000
373.946	361.360	111.000
373.167	362.411	111.000
107.473	155.411	112.000
107.370	155.668	112.000
107.768	155.685	112.000
107.513	154.828	112.000
107.466	153.930	112.000
200.561	466.140	113.000
201.148	466.300	113.000
201.227	466.887	113.000
201.630	466.746	113.000
201.443	466.364	113.000
215.390	430.070	114.000
216.805	429.604	114.000
216.857	429.909	114.000
216.347	429.391	114.000
216.260	429.099	114.000
216.603	429.615	114.000
192.665	110.177	115.000
193.182	110.042	115.000
193.398	110.425	115.000
193.361	110.376	115.000
192.983	110.597	115.000
193.264	110.161	115.000
192.948	109.455	115.000
192.909	110.184	115.000
37.624	132.732	116.000
37.965	133.460	116.000
37.762	132.810	116.000
39.325	132.746	116.000
38.914	134.439	116.000
39.468	134.114	116.000
37.669	133.971	116.000
37.717	134.037	116.000
36.919	133.359	116.000
121.306	100.595	117.000
121.586	99.559	117.000
120.683	99.141	117.000
119.695	99.058	117.000
119.570	98.656	117.000
117.538	96.859	117.000
118.916	97.227	117.000
118.098	96.018	117.000
102.791	91.001	118.000
104.677	91.473	118.000
103.664	91.287	118.000
103.874	91.640	118.000
104.591	91.479	118.000
130.750	443.410	119.000
128.025	442.738	119.000
126.418	441.038	119.000
128.709	442.241	119.000
129.676	442.809	119.000
315.029	328.516	120.000
314.655	328.318	120.000
315.100	328.607	120.000
314.642	327.991	120.000
314.245	327.549	120.000
315.073	327.619	120.000
334.718	323.785	121.000
334.788	324.800	121.000
335.948	324.675	121.000
335.259	324.627	121.000
336.568	324.179	121.000
337.185	324.779	121.000
337.297	324.754	121.000
338.293	325.424	121.000
73.690	125.643	122.000
73.005	125.978	122.000
73.728	126.332	122.000
72.403	126.115	122.000
72.343	128.518	122.000
157.965	126.467	123.000
158.559	125.988	123.000
158.552	126.327	123.000
157.610	126.294	123.000
158.364	126.109	123.000
158.343	125.628	123.000
158.471	126.664	123.000
158.854	126.112	123.000
158.034	126.346	123.000
158.263	125.708	123.000
158.932	125.195	123.000
104.485	91.593	124.000
103.664	91.827	124.000
103.590	91.944	124.000
103.510	92.152	124.000
103.487	92.116	124.000
104.219	91.379	124.000
104.277	90.951	124.000
441.629	303.409	125.000
441.622	302.038	125.000
440.974	302.243	125.000
442.472	304.519	125.000
441.572	302.095	125.000
61.235	128.415	126.000
59.586	129.582	126.000
59.385	130.485	126.000
59.364	129.579	126.000
59.366	130.121	126.000
58.658	130.281	126.000
413.310	263.825	127.000
413.297	264.257	127.000
412.842	266.570	127.000
412.194	267.161	127.000
411.940	267.765	127.000
412.395	267.774	127.000
413.503	266.728	127.000
411.933	267.618	127.000
354.979	286.164	128.000
355.177	286.207	128.000
354.897	286.231	128.000
355.424	287.026	128.000
355.516	287.424	128.000
355.087	286.169	128.000
332.152	310.513	129.000
333.209	310.329	129.000
331.558	311.898	129.000
332.189	310.397	129.000
332.862	310.133	129.000
45.456	157.985	130.000
44.796	157.944	130.000
44.841	157.989	130.000
45.154	158.270	130.000
45.228	158.244	130.000
45.780	157.928	130.000
45.538	158.216	130.000
281.559	154.214	131.000
282.027	152.280	131.000
281.634	152.719	131.000
281.210	152.262	131.000
280.966	153.037	131.000
281.586	153.298	131.000
425.732	134.082	132.000
426.941	134.346	132.000
426.926	135.440	132.000
427.565	136.502	132.000
426.604	135.624	132.000
426.878	134.414	132.000
140.885	345.223	133.000
140.948	345.081	133.000
141.363	345.472	133.000
141.139	345.486	133.000
141.326	345.167	133.000
141.402	345.280	133.000
33.252	421.101	134.000
33.470	421.297	134.000
33.326	421.123	134.000
33.388	421.723	134.000
33.431	421.217	134.000
33.445	421.010	134.000
34.623	421.541	134.000
33.107	421.446	134.000
33.686	421.475	134.000
32.924	421.365	134.000
33.420	421.969	134.000
109.873	407.644	135.000
109.940	408.085	135.000
109.266	407.687	135.000
109.839	405.995	135.000
110.741	408.228	135.000
109.653	406.886	135.000
231.277	419.845	136.000
231.847	418.664	136.000
231.939	418.475	136.000
232.633	418.813	136.000
231.992	418.564	136.000
71.760	154.314	137.000
72.190	153.032	137.000
70.799	152.967	137.000
70.899	153.538	137.000
71.308	153.084	137.000
71.293	153.148	137.000
71.364	153.145	137.000
71.115	153.352	137.000
70.864	154.175	137.000
70.447	153.416	137.000
153.735	399.655	138.000
153.177	399.894	138.000
154.408	398.991	138.000
155.064	398.528	138.000
155.878	398.590	138.000
154.108	400.114	138.000
109.509	426.550	139.000
109.498	426.216	139.000
109.705	426.152	139.000
109.085	426.386	139.000
110.262	426.645	139.000
111.046	426.895	139.000
387.250	169.450	140.000
387.461	169.988	140.000
387.801	169.448	140.000
387.418	168.418	140.000
388.082	169.379	140.000
388.240	169.800	140.000
331.952	124.530	141.000
333.777	122.998	141.000
334.289	120.739	141.000
332.974	120.160	141.000
332.751	120.802	141.000
333.451	120.276	141.000
427.884	135.693	142.000
427.768	135.438	142.000
427.516	135.738	142.000
427.650	135.735	142.000
426.833	135.245	142.000
225.481	422.772	143.000
225.202	423.256	143.000
225.609	423.737	143.000
225.785	424.316	143.000
225.907	424.478	143.000
134.894	451.230	144.000
135.424	452.075	144.000
137.355	452.081	144.000
137.198	452.631	144.000
136.854	454.356	144.000
72.155	153.759	145.000
71.717	153.898	145.000
71.508	153.708	145.000
71.801	154.658	145.000
71.151	153.688	145.000
71.451	154.154	145.000
71.205	153.920	145.000
71.690	153.884	145.000
71.105	154.096	145.000
70.760	154.929	145.000
71.207	154.177	145.000
107.469	445.886	146.000
107.810	447.249	146.000
108.685	448.066	146.000
107.243	449.949	146.000
106.424	449.736	146.000
431.261	268.530	147.000
431.290	268.430	147.000
430.253	267.957	147.000
430.020	268.298	147.000
430.202	268.746	147.000
430.420	268.475	147.000
430.085	268.285	147.000
430.326	268.166	147.000
429.865	268.061	147.000
430.113	268.359	147.000
429.745	268.096	148.000
429.761	268.604	148.000
430.766	268.300	148.000
430.264	268.354	148.000
429.830	268.552	148.000
430.454	268.886	148.000
430.238	268.335	148.000
429.959	268.695	148.000
430.223	268.977	148.000
430.402	268.507	149.000
429.537	268.853	149.000
430.125	268.634	149.000
429.985	268.632	149.000
430.230	268.655	149.000
429.834	268.959	149.000
99.552	419.633	150.000
100.062	419.918	150.000
100.278	419.758	150.000
99.612	419.895	150.000
99.800	419.857	150.000
237.313	472.744	151.000
238.144	471.560	151.000
236.541	472.368	151.000
237.229	472.552	151.000
236.833	473.331	151.000
60.797	406.352	152.000
60.572	405.652	152.000
61.058	406.215	152.000
61.248	405.468	152.000
61.303	406.032	152.000
61.314	405.515	152.000
60.229	405.370	152.000
60.943	406.089	153.000
60.072	406.172	153.000
60.456	405.938	153.000
60.340	405.824	153.000
60.418	406.504	153.000
61.077	406.359	153.000
435.713	405.168	154.000
436.192	404.763	154.000
435.938	404.965	154.000
435.842	405.463	154.000
436.202	405.243	154.000
436.074	405.336	154.000
236.162	473.105	155.000
236.508	473.197	155.000
236.072	473.031	155.000
236.247	472.991	155.000
236.052	472.706	155.000
235.942	473.180	155.000
236.275	473.595	155.000
200.784	404.622	156.000
201.299	403.816	156.000
201.266	405.030	156.000
201.067	404.585	156.000
200.899	404.729	156.000
201.284	404.800	156.000
86.032	455.020	157.000
86.477	452.863	157.000
85.171	452.419	157.000
84.617	452.875	157.000
84.320	452.702	157.000
242.770	195.175	158.000
243.200	195.660	158.000
243.757	195.825	158.000
242.680	195.396	158.000
243.294	195.768	158.000
125.719	212.297	159.000
126.333	212.074	159.000
124.827	211.369	159.000
125.291	211.239	159.000
124.979	212.404	159.000
362.382	361.417	160.000
362.461	361.303	160.000
362.312	361.178	160.000
362.659	361.503	160.000
362.030	361.330	160.000
