# Supplementary material for: The transpeptidase PBP2 governs initial localization and activity of the major cell-wall synthesis machinery in E. coli
Source: eLife. 2020 Feb 20;9:e50629. doi: 10.7554/eLife.50629 (PMC7089770; doi:10.7554/eLife.50629)
Supplement: Source data 1. [file elife-50629-data1.zip › data/slow/PAmCherry/RodA_Repression_slow_2.txt]

X Y ID
65.362	276.599	1.000
65.062	276.164	1.000
65.133	276.215	1.000
64.807	277.195	1.000
65.700	276.523	1.000
65.400	276.410	1.000
65.804	276.593	1.000
65.714	277.285	1.000
65.401	276.377	1.000
79.898	217.207	2.000
80.027	215.974	2.000
79.844	216.328	2.000
79.303	217.194	2.000
79.972	216.140	2.000
79.657	215.949	2.000
78.981	215.574	2.000
93.368	114.938	3.000
93.581	114.180	3.000
94.746	114.389	3.000
94.575	114.180	3.000
94.664	113.736	3.000
95.155	114.597	3.000
92.798	113.887	3.000
93.447	114.180	3.000
94.455	113.992	3.000
94.246	113.501	3.000
162.731	322.548	4.000
162.673	322.645	4.000
162.439	322.304	4.000
162.550	322.016	4.000
162.734	322.147	4.000
162.393	321.944	4.000
162.817	321.990	4.000
177.937	247.148	5.000
177.736	246.201	5.000
177.527	247.693	5.000
177.738	248.123	5.000
177.724	247.400	5.000
210.231	362.240	6.000
211.188	362.934	6.000
209.882	362.531	6.000
209.900	363.248	6.000
210.012	362.496	6.000
210.371	361.945	6.000
209.819	362.404	6.000
209.837	362.043	6.000
209.799	361.997	6.000
211.492	362.995	6.000
235.964	292.342	7.000
235.949	291.897	7.000
236.044	291.917	7.000
235.911	292.225	7.000
235.976	291.983	7.000
235.980	292.079	7.000
236.461	292.283	7.000
235.889	292.089	7.000
247.750	213.123	8.000
247.747	213.169	8.000
248.135	212.819	8.000
247.553	212.667	8.000
248.404	212.892	8.000
295.922	43.712	9.000
295.656	43.098	9.000
295.840	43.335	9.000
295.584	43.664	9.000
295.905	43.540	9.000
297.248	176.661	10.000
297.374	176.212	10.000
298.077	177.017	10.000
297.304	175.417	10.000
298.259	176.168	10.000
297.685	176.600	10.000
297.525	176.592	10.000
297.873	176.251	10.000
297.893	176.534	10.000
297.710	176.344	10.000
297.353	176.333	10.000
331.343	462.401	11.000
330.538	462.634	11.000
330.886	463.153	11.000
330.571	463.326	11.000
330.852	462.512	11.000
330.770	462.437	11.000
330.628	462.496	11.000
330.567	462.357	11.000
330.616	462.206	11.000
330.853	463.009	11.000
353.058	357.253	12.000
353.206	357.509	12.000
352.855	357.394	12.000
352.964	357.805	12.000
352.944	357.400	12.000
353.460	357.084	12.000
374.236	364.339	13.000
376.048	364.229	13.000
375.926	363.641	13.000
375.562	365.478	13.000
377.799	364.443	13.000
375.960	420.589	14.000
375.819	420.159	14.000
375.425	419.911	14.000
375.566	420.215	14.000
375.798	419.767	14.000
375.895	420.132	14.000
375.778	419.590	14.000
375.061	419.018	14.000
426.658	284.002	15.000
426.373	285.075	15.000
425.879	284.992	15.000
426.269	284.653	15.000
426.469	284.907	15.000
426.288	284.753	15.000
52.751	122.153	16.000
53.016	122.637	16.000
53.488	123.240	16.000
53.310	122.183	16.000
52.647	121.558	16.000
53.266	121.304	16.000
247.369	352.053	17.000
247.529	352.348	17.000
246.838	352.062	17.000
247.785	351.930	17.000
247.286	351.852	17.000
250.697	226.748	18.000
250.451	227.430	18.000
250.912	227.426	18.000
250.523	227.180	18.000
250.418	228.468	18.000
495.202	148.568	19.000
495.365	148.338	19.000
495.110	148.545	19.000
495.350	148.789	19.000
495.825	147.412	19.000
495.121	147.587	19.000
496.092	148.006	19.000
417.547	197.079	20.000
415.561	195.880	20.000
417.269	196.165	20.000
418.189	197.062	20.000
418.077	196.933	20.000
417.861	199.116	20.000
483.610	152.247	21.000
482.719	152.427	21.000
482.660	151.869	21.000
484.432	152.466	21.000
482.938	152.721	21.000
496.294	261.573	22.000
496.152	261.224	22.000
496.027	259.849	22.000
496.179	261.037	22.000
495.720	260.619	22.000
176.780	91.812	23.000
176.463	90.987	23.000
177.284	89.383	23.000
177.152	90.160	23.000
177.351	90.007	23.000
178.466	90.245	23.000
177.184	89.422	23.000
426.527	324.522	24.000
426.716	324.345	24.000
426.112	324.398	24.000
426.172	324.389	24.000
424.409	325.183	24.000
473.930	204.702	25.000
473.674	204.858	25.000
472.992	204.258	25.000
472.875	205.260	25.000
473.602	204.521	25.000
472.689	204.677	25.000
472.865	204.964	25.000
471.705	204.761	25.000
471.988	205.110	25.000
472.412	204.192	25.000
90.446	288.826	26.000
90.615	287.865	26.000
89.007	288.055	26.000
89.250	286.592	26.000
90.058	287.517	26.000
89.795	287.932	26.000
89.656	288.220	26.000
90.202	287.730	26.000
300.352	207.527	27.000
299.816	207.975	27.000
299.262	207.900	27.000
299.780	207.531	27.000
299.831	207.507	27.000
300.053	207.422	27.000
298.983	207.451	27.000
299.118	207.431	27.000
299.764	207.806	27.000
299.358	208.835	27.000
358.565	310.572	28.000
357.693	311.050	28.000
356.994	311.461	28.000
357.348	311.273	28.000
357.205	311.631	28.000
356.743	311.444	28.000
357.388	311.152	28.000
48.645	109.621	29.000
48.741	108.473	29.000
48.860	108.082	29.000
48.844	108.399	29.000
48.533	108.151	29.000
232.827	223.414	30.000
232.224	223.937	30.000
232.685	221.979	30.000
232.745	222.012	30.000
232.446	222.012	30.000
276.699	398.542	31.000
278.374	397.888	31.000
277.867	398.372	31.000
277.199	398.056	31.000
276.958	397.693	31.000
277.539	398.133	31.000
390.351	298.757	32.000
391.340	299.019	32.000
390.520	297.848	32.000
390.055	298.092	32.000
389.180	296.799	32.000
65.774	178.242	33.000
63.597	177.810	33.000
65.670	177.108	33.000
64.836	178.490	33.000
64.492	178.572	33.000
97.314	342.138	34.000
98.685	342.459	34.000
98.406	343.351	34.000
97.875	344.403	34.000
98.628	342.752	34.000
221.790	241.545	35.000
221.549	243.027	35.000
221.725	242.877	35.000
222.466	243.285	35.000
222.724	243.767	35.000
257.889	194.375	36.000
257.299	195.054	36.000
257.722	195.189	36.000
257.768	194.757	36.000
258.565	195.072	36.000
264.377	368.001	37.000
263.935	369.129	37.000
264.178	368.194	37.000
265.820	368.006	37.000
265.576	366.802	37.000
268.275	365.616	37.000
268.598	366.748	37.000
265.925	366.588	37.000
266.698	366.989	37.000
266.534	367.443	37.000
412.265	303.645	38.000
412.465	303.828	38.000
412.253	302.879	38.000
412.318	303.514	38.000
411.736	303.426	38.000
412.553	303.850	38.000
412.448	303.917	38.000
412.657	303.564	38.000
70.624	125.912	39.000
70.528	125.723	39.000
70.660	125.321	39.000
70.517	125.580	39.000
70.630	124.615	39.000
71.150	124.953	39.000
70.313	125.866	39.000
88.050	198.201	40.000
88.267	198.996	40.000
87.636	199.749	40.000
88.193	198.483	40.000
87.596	197.877	40.000
88.005	198.443	40.000
88.330	198.750	40.000
88.089	199.537	40.000
88.402	198.744	40.000
89.171	198.417	40.000
87.974	198.307	40.000
239.410	268.380	41.000
237.524	269.577	41.000
237.462	268.982	41.000
236.326	270.445	41.000
237.958	268.524	41.000
238.218	269.027	41.000
238.168	268.830	41.000
251.130	227.737	42.000
250.478	226.899	42.000
250.980	226.988	42.000
250.194	227.177	42.000
250.445	227.177	42.000
250.759	226.947	42.000
93.381	114.167	43.000
93.018	114.263	43.000
93.168	114.456	43.000
93.470	113.950	43.000
93.498	114.144	43.000
93.266	114.571	43.000
257.919	19.595	44.000
255.596	20.073	44.000
252.832	20.811	44.000
252.753	19.334	44.000
253.131	17.965	44.000
382.641	380.846	45.000
383.943	381.856	45.000
384.656	380.661	45.000
383.788	379.287	45.000
383.588	379.273	45.000
401.146	190.960	46.000
401.467	190.813	46.000
401.878	190.699	46.000
402.112	190.140	46.000
402.912	191.399	46.000
402.291	190.690	46.000
402.377	191.068	46.000
402.458	190.937	46.000
402.421	191.703	46.000
401.488	190.939	46.000
23.527	161.561	47.000
23.602	162.420	47.000
24.462	162.062	47.000
24.273	162.190	47.000
23.390	161.957	47.000
24.311	162.207	47.000
298.347	363.920	48.000
298.231	363.997	48.000
296.673	364.011	48.000
297.935	363.602	48.000
296.017	363.882	48.000
297.708	364.118	48.000
426.021	285.434	49.000
426.266	284.933	49.000
426.335	285.077	49.000
426.528	285.400	49.000
426.550	284.237	49.000
426.152	285.215	49.000
59.298	219.361	50.000
59.473	220.119	50.000
60.049	220.135	50.000
59.648	220.208	50.000
60.184	220.189	50.000
336.624	187.599	51.000
337.985	186.257	51.000
338.201	186.380	51.000
339.104	185.685	51.000
338.232	185.442	51.000
287.329	247.287	52.000
287.289	247.555	52.000
287.857	247.688	52.000
287.642	247.413	52.000
287.746	247.197	52.000
287.389	246.907	52.000
286.848	249.789	52.000
345.734	243.867	53.000
345.419	242.780	53.000
344.947	243.470	53.000
345.264	243.956	53.000
345.011	243.557	53.000
225.362	63.822	54.000
225.271	63.229	54.000
224.844	64.190	54.000
225.600	64.369	54.000
224.871	62.732	54.000
224.674	63.920	54.000
275.258	67.208	55.000
273.845	65.318	55.000
274.598	65.299	55.000
274.896	65.232	55.000
275.297	65.343	55.000
285.296	357.832	56.000
285.453	356.866	56.000
285.065	357.439	56.000
286.816	358.742	56.000
285.135	357.724	56.000
284.582	357.604	56.000
283.993	357.852	56.000
283.202	357.594	56.000
278.892	397.512	57.000
278.933	398.196	57.000
278.235	397.559	57.000
278.136	398.344	57.000
277.723	398.057	57.000
99.499	366.263	58.000
99.941	364.777	58.000
99.905	365.326	58.000
99.462	365.254	58.000
99.373	365.768	58.000
99.026	365.049	58.000
99.281	365.601	58.000
228.578	247.107	59.000
228.192	248.687	59.000
228.596	250.409	59.000
229.944	250.705	59.000
229.638	250.790	59.000
229.535	251.187	59.000
247.189	351.452	60.000
248.825	353.712	60.000
247.423	352.786	60.000
247.949	353.394	60.000
246.849	352.344	60.000
247.107	351.917	60.000
247.556	295.528	61.000
248.083	296.463	61.000
247.873	296.236	61.000
248.270	296.566	61.000
247.724	296.265	61.000
247.775	296.041	61.000
370.959	364.531	62.000
371.186	365.424	62.000
371.343	365.594	62.000
371.313	365.677	62.000
372.659	366.494	62.000
371.303	366.394	62.000
373.099	367.022	62.000
344.082	18.973	63.000
344.024	18.882	63.000
343.209	19.266	63.000
344.268	19.220	63.000
344.560	18.524	63.000
381.653	401.206	64.000
381.652	401.261	64.000
382.521	400.704	64.000
382.491	401.592	64.000
383.182	401.124	64.000
383.550	400.654	64.000
382.157	401.866	64.000
382.195	401.014	64.000
23.690	162.859	65.000
23.283	161.985	65.000
24.354	162.287	65.000
23.896	161.608	65.000
24.670	162.558	65.000
297.274	362.151	66.000
297.826	363.412	66.000
297.626	363.727	66.000
297.497	363.254	66.000
297.920	364.085	66.000
427.627	184.335	67.000
427.403	186.004	67.000
427.717	185.780	67.000
426.601	185.724	67.000
426.467	185.058	67.000
426.247	185.064	67.000
357.846	407.424	68.000
358.314	407.441	68.000
357.921	406.851	68.000
357.724	407.378	68.000
358.247	407.335	68.000
358.112	407.488	68.000
47.327	261.925	69.000
46.963	262.325	69.000
46.701	262.950	69.000
46.500	262.633	69.000
46.782	262.909	69.000
224.738	363.843	70.000
224.487	363.701	70.000
225.061	363.327	70.000
225.086	362.862	70.000
224.665	363.168	70.000
224.894	363.795	70.000
225.072	363.827	70.000
225.697	363.585	70.000
225.545	363.212	70.000
310.355	318.550	71.000
310.931	318.503	71.000
310.379	319.547	71.000
310.364	318.184	71.000
310.704	318.474	71.000
310.074	318.901	71.000
310.411	318.122	71.000
404.513	378.465	72.000
407.432	378.024	72.000
409.533	378.379	72.000
408.670	377.212	72.000
408.631	377.706	72.000
407.397	379.367	72.000
266.660	315.605	73.000
267.195	316.002	73.000
267.646	315.776	73.000
268.141	316.288	73.000
267.669	314.507	73.000
266.484	315.266	73.000
440.507	267.454	74.000
440.200	267.302	74.000
440.231	267.184	74.000
439.796	267.436	74.000
440.130	267.122	74.000
59.306	220.265	75.000
59.516	220.292	75.000
59.317	219.334	75.000
60.008	219.962	75.000
59.730	220.127	75.000
59.757	220.018	75.000
102.427	287.008	76.000
103.598	287.764	76.000
103.519	287.364	76.000
103.565	287.431	76.000
102.365	287.760	76.000
296.256	477.759	77.000
297.339	479.420	77.000
297.372	479.700	77.000
297.690	479.645	77.000
297.508	480.007	77.000
296.911	479.152	77.000
296.320	479.589	77.000
320.027	177.261	78.000
319.368	177.475	78.000
319.513	177.229	78.000
319.501	177.125	78.000
319.622	177.167	78.000
319.577	177.191	78.000
319.593	176.881	78.000
318.816	176.923	78.000
319.673	177.128	78.000
319.223	177.175	78.000
319.946	177.003	78.000
402.080	190.466	79.000
403.288	190.646	79.000
401.918	189.670	79.000
402.357	190.237	79.000
401.786	190.313	79.000
426.090	285.470	80.000
426.120	285.435	80.000
426.340	285.102	80.000
426.368	285.357	80.000
426.466	284.184	80.000
425.724	284.388	80.000
426.607	284.142	80.000
51.781	107.566	81.000
51.749	107.086	81.000
50.239	107.074	81.000
50.865	106.953	81.000
52.651	106.362	81.000
52.046	106.334	81.000
50.555	107.919	81.000
176.283	249.412	82.000
175.767	248.745	82.000
175.754	248.504	82.000
176.118	248.812	82.000
176.159	247.257	82.000
176.138	248.276	82.000
176.742	248.507	82.000
176.120	248.242	82.000
226.062	62.987	83.000
224.142	63.798	83.000
223.620	64.535	83.000
224.833	64.756	83.000
225.625	64.228	83.000
266.147	387.534	84.000
264.935	385.724	84.000
264.226	386.067	84.000
266.539	387.292	84.000
265.029	385.686	84.000
266.916	384.266	84.000
226.825	250.111	85.000
226.917	249.081	85.000
227.249	249.142	85.000
227.039	248.729	85.000
228.207	247.683	85.000
288.476	248.236	86.000
288.084	247.906	86.000
288.413	248.388	86.000
288.489	248.023	86.000
286.725	249.216	86.000
354.809	331.575	87.000
355.706	331.943	87.000
354.590	331.808	87.000
354.540	331.461	87.000
354.274	331.552	87.000
383.303	379.820	88.000
383.383	380.079	88.000
384.523	378.816	88.000
383.989	380.183	88.000
383.929	380.593	88.000
382.531	378.377	88.000
382.157	380.249	88.000
310.697	410.609	89.000
310.530	411.570	89.000
310.615	410.209	89.000
311.771	410.400	89.000
311.221	410.427	89.000
310.505	410.245	89.000
326.299	194.428	90.000
325.508	191.946	90.000
327.146	193.468	90.000
326.749	194.640	90.000
326.753	195.141	90.000
326.845	194.362	90.000
326.067	194.086	90.000
325.364	195.345	90.000
325.548	194.075	90.000
55.093	342.731	91.000
55.753	342.895	91.000
56.331	342.633	91.000
55.629	342.372	91.000
56.164	342.204	91.000
54.993	342.217	91.000
55.114	342.814	91.000
258.107	285.785	92.000
258.445	285.645	92.000
257.699	285.665	92.000
258.195	285.570	92.000
258.193	285.498	92.000
471.941	204.300	93.000
472.265	204.982	93.000
472.301	205.315	93.000
472.102	205.044	93.000
471.988	204.918	93.000
471.672	204.832	93.000
471.528	204.700	93.000
472.912	204.842	93.000
82.667	342.046	94.000
84.974	343.437	94.000
86.533	341.095	94.000
87.318	340.786	94.000
86.174	343.245	94.000
426.142	284.749	95.000
425.911	284.843	95.000
425.843	284.476	95.000
425.817	284.257	95.000
425.756	284.029	95.000
425.790	284.046	95.000
262.923	393.393	96.000
262.745	394.497	96.000
261.107	393.843	96.000
259.600	391.367	96.000
258.635	392.726	96.000
279.914	37.915	97.000
279.989	39.019	97.000
281.399	40.811	97.000
281.353	39.998	97.000
282.785	42.068	97.000
82.984	217.709	98.000
82.338	215.877	98.000
81.145	216.686	98.000
81.069	217.513	98.000
80.790	219.169	98.000
267.297	219.735	99.000
266.971	220.733	99.000
267.049	220.434	99.000
267.764	220.398	99.000
266.753	220.366	99.000
266.808	219.889	99.000
267.100	219.585	99.000
267.112	219.952	99.000
397.548	210.657	100.000
397.187	208.357	100.000
397.387	206.783	100.000
398.351	206.122	100.000
397.290	206.958	100.000
324.511	473.397	101.000
324.934	475.557	101.000
324.490	477.316	101.000
323.535	477.305	101.000
324.471	477.056	101.000
126.066	72.801	102.000
125.322	72.317	102.000
125.772	71.933	102.000
125.563	71.914	102.000
124.410	73.724	102.000
67.998	301.590	103.000
67.230	301.721	103.000
67.802	301.381	103.000
66.262	301.170	103.000
66.311	301.654	103.000
209.423	336.351	104.000
209.271	336.095	104.000
209.018	335.117	104.000
210.081	335.834	104.000
209.544	335.438	104.000
284.871	357.381	105.000
284.721	357.461	105.000
284.620	357.601	105.000
284.171	358.212	105.000
284.856	357.266	105.000
283.982	357.529	105.000
284.080	357.217	105.000
284.718	357.683	105.000
79.437	90.788	106.000
79.232	90.870	106.000
76.948	90.746	106.000
76.934	90.143	106.000
75.941	89.096	106.000
75.923	91.773	106.000
76.323	91.760	106.000
349.917	435.036	107.000
349.648	434.933	107.000
349.540	434.659	107.000
350.556	434.100	107.000
348.684	432.829	107.000
348.626	431.159	107.000
348.162	430.701	107.000
350.190	357.016	108.000
351.883	357.334	108.000
354.075	356.873	108.000
352.325	356.518	108.000
352.825	356.442	108.000
352.748	356.620	108.000
353.124	356.578	108.000
352.328	357.014	108.000
273.990	71.359	109.000
273.799	71.352	109.000
274.920	71.723	109.000
274.012	70.321	109.000
274.891	71.464	109.000
294.335	175.328	110.000
293.965	174.655	110.000
294.173	175.090	110.000
294.094	174.935	110.000
294.051	174.941	110.000
293.867	173.988	110.000
350.864	330.810	111.000
350.374	330.843	111.000
350.788	330.453	111.000
350.750	330.879	111.000
351.088	330.889	111.000
350.047	331.228	111.000
350.711	330.539	111.000
421.383	262.552	112.000
421.531	261.813	112.000
423.653	261.110	112.000
425.898	259.576	112.000
425.634	262.282	112.000
227.191	360.263	113.000
225.102	359.954	113.000
226.980	358.290	113.000
227.867	356.905	113.000
229.303	356.275	113.000
232.025	391.053	114.000
232.859	391.929	114.000
232.262	392.126	114.000
232.496	391.878	114.000
232.452	392.295	114.000
73.340	161.533	115.000
73.220	161.175	115.000
72.546	161.434	115.000
72.623	161.871	115.000
73.801	161.195	115.000
54.323	342.307	116.000
55.202	342.528	116.000
54.664	342.216	116.000
54.436	342.977	116.000
55.259	342.543	116.000
55.732	342.460	116.000
55.769	342.229	116.000
54.452	342.760	116.000
55.157	342.475	116.000
54.681	342.631	116.000
55.611	342.502	116.000
185.492	319.442	117.000
186.118	318.921	117.000
186.081	318.654	117.000
186.930	319.218	117.000
187.275	318.859	117.000
187.309	318.993	117.000
186.873	318.412	117.000
188.785	318.638	117.000
187.602	318.708	117.000
187.148	318.419	117.000
189.500	318.640	117.000
311.046	220.773	118.000
310.387	220.362	118.000
309.402	218.532	118.000
312.030	218.461	118.000
312.090	218.323	118.000
312.749	219.653	118.000
246.068	296.495	119.000
245.995	296.473	119.000
246.518	296.404	119.000
245.886	296.031	119.000
246.233	296.177	119.000
246.059	296.496	119.000
245.744	296.396	119.000
246.642	295.632	119.000
245.861	295.937	119.000
252.367	215.810	120.000
252.026	215.740	120.000
252.298	216.313	120.000
251.774	215.843	120.000
251.759	216.169	120.000
392.357	296.735	121.000
392.190	297.768	121.000
392.511	298.872	121.000
392.236	299.004	121.000
390.143	299.264	121.000
102.199	242.257	122.000
102.150	241.452	122.000
101.791	240.260	122.000
101.523	240.582	122.000
100.949	242.566	122.000
101.547	241.170	122.000
100.346	242.390	122.000
98.910	243.056	122.000
100.186	245.335	122.000
237.426	271.029	123.000
237.155	270.281	123.000
237.348	269.531	123.000
236.746	269.644	123.000
236.633	270.425	123.000
175.172	287.571	124.000
175.987	287.312	124.000
175.215	287.127	124.000
175.381	287.275	124.000
174.944	286.806	124.000
174.878	287.076	124.000
175.404	286.776	124.000
426.822	285.979	125.000
426.574	284.357	125.000
425.174	285.021	125.000
426.103	284.521	125.000
426.471	284.294	125.000
427.015	285.075	125.000
205.759	49.291	126.000
205.094	50.563	126.000
205.184	50.380	126.000
206.278	49.922	126.000
205.615	49.683	126.000
205.357	51.673	126.000
257.553	284.806	127.000
257.686	285.185	127.000
257.366	285.689	127.000
258.245	285.547	127.000
258.196	285.135	127.000
257.596	285.246	127.000
257.740	285.606	127.000
258.699	285.749	127.000
258.735	284.866	127.000
258.019	284.533	127.000
230.915	284.781	128.000
230.717	285.496	128.000
232.052	285.222	128.000
232.271	285.853	128.000
231.180	287.688	128.000
231.649	287.202	128.000
231.776	287.154	128.000
233.974	287.528	128.000
326.855	350.698	129.000
328.429	349.954	129.000
328.728	350.070	129.000
328.977	349.438	129.000
328.736	349.752	129.000
328.806	350.048	129.000
328.504	349.366	129.000
327.952	348.314	129.000
390.623	299.472	130.000
391.097	298.834	130.000
390.957	299.637	130.000
390.249	299.213	130.000
390.559	299.324	130.000
391.165	298.555	130.000
390.381	299.669	130.000
108.497	230.550	131.000
110.036	230.195	131.000
110.869	230.230	131.000
111.769	229.764	131.000
109.813	230.871	131.000
208.689	333.804	132.000
206.295	332.071	132.000
207.444	334.511	132.000
207.402	334.883	132.000
207.152	334.159	132.000
447.173	193.184	133.000
446.475	192.251	133.000
445.814	191.498	133.000
446.652	191.882	133.000
446.681	193.001	133.000
62.574	222.884	134.000
62.603	224.008	134.000
63.195	222.429	134.000
63.234	222.720	134.000
62.852	222.628	134.000
62.138	222.258	134.000
63.132	223.006	134.000
62.333	222.145	134.000
63.014	221.795	134.000
168.950	221.209	135.000
169.794	220.453	135.000
168.426	219.550	135.000
167.524	219.660	135.000
168.808	220.190	135.000
345.626	89.071	136.000
345.214	89.500	136.000
347.002	90.558	136.000
345.404	89.109	136.000
344.597	89.633	136.000
298.860	105.789	137.000
298.230	105.367	137.000
299.214	105.347	137.000
297.903	105.274	137.000
296.920	104.431	137.000
297.004	103.279	137.000
178.394	351.706	138.000
179.260	352.264	138.000
179.673	352.546	138.000
180.495	351.932	138.000
180.959	351.530	138.000
282.670	99.003	139.000
282.439	98.519	139.000
282.702	99.071	139.000
281.857	96.233	139.000
281.541	96.907	139.000
282.079	97.341	139.000
98.453	287.199	140.000
98.762	288.047	140.000
99.550	288.243	140.000
99.651	288.743	140.000
99.941	289.449	140.000
101.013	289.931	140.000
133.530	419.864	141.000
131.798	420.884	141.000
132.038	419.973	141.000
133.505	420.084	141.000
134.232	421.397	141.000
166.976	319.091	142.000
166.542	319.315	142.000
167.100	319.462	142.000
166.750	320.893	142.000
169.048	320.984	142.000
168.004	319.035	142.000
420.120	278.602	143.000
419.734	279.996	143.000
421.035	279.780	143.000
419.921	280.121	143.000
419.947	280.360	143.000
190.484	209.027	144.000
190.384	209.662	144.000
190.898	209.590	144.000
189.347	208.313	144.000
190.969	208.176	144.000
191.430	208.893	144.000
191.711	210.031	144.000
191.025	209.216	144.000
433.236	478.802	145.000
432.902	478.434	145.000
433.762	477.358	145.000
434.139	477.165	145.000
434.657	475.968	145.000
434.424	476.935	145.000
163.395	437.907	146.000
163.977	437.538	146.000
165.288	436.714	146.000
163.866	437.497	146.000
164.029	437.408	146.000
165.288	437.053	146.000
165.215	437.134	146.000
165.559	437.120	146.000
166.389	436.851	146.000
166.535	436.839	146.000
41.695	381.755	147.000
40.298	379.239	147.000
40.050	380.505	147.000
39.537	380.033	147.000
40.189	380.869	147.000
246.135	340.366	148.000
246.646	340.641	148.000
245.249	341.434	148.000
247.229	340.529	148.000
247.308	338.962	148.000
251.702	299.045	149.000
252.587	297.193	149.000
253.121	297.103	149.000
252.747	297.251	149.000
253.148	297.341	149.000
253.447	297.011	149.000
253.336	297.532	149.000
253.392	297.655	149.000
379.211	287.299	150.000
378.241	288.682	150.000
377.431	288.861	150.000
377.092	289.261	150.000
375.984	289.491	150.000
375.072	290.453	150.000
374.663	291.125	150.000
374.756	290.519	150.000
373.908	290.774	150.000
373.679	290.723	150.000
175.568	478.733	151.000
175.746	478.586	151.000
176.710	479.010	151.000
176.951	479.119	151.000
177.059	479.209	151.000
253.832	309.272	152.000
254.212	308.572	152.000
252.790	309.812	152.000
253.926	309.001	152.000
253.389	308.915	152.000
253.728	309.697	152.000
254.068	308.379	152.000
254.121	309.812	152.000
253.694	308.720	152.000
252.871	309.835	152.000
325.467	480.204	153.000
325.726	479.756	153.000
325.235	480.530	153.000
325.945	482.410	153.000
326.154	482.195	153.000
326.129	482.881	153.000
326.727	481.841	153.000
326.867	481.788	153.000
421.655	266.191	154.000
421.067	266.522	154.000
421.457	266.158	154.000
421.293	265.889	154.000
421.531	266.511	154.000
420.944	266.656	154.000
421.241	267.474	154.000
421.563	266.505	154.000
421.042	266.235	154.000
421.540	266.382	154.000
270.709	288.434	155.000
268.495	289.145	155.000
269.122	288.505	155.000
268.194	287.928	155.000
267.302	288.656	155.000
266.238	288.976	155.000
266.109	288.970	155.000
265.008	289.237	155.000
264.099	288.695	155.000
21.463	352.093	156.000
21.948	351.636	156.000
20.953	351.182	156.000
21.869	352.480	156.000
21.325	351.304	156.000
156.154	457.966	157.000
155.823	457.706	157.000
155.549	457.987	157.000
156.018	458.115	157.000
155.676	457.502	157.000
385.030	34.421	158.000
385.021	35.417	158.000
384.880	34.700	158.000
384.141	34.295	158.000
384.307	34.232	158.000
187.413	445.687	159.000
188.996	446.306	159.000
188.606	446.080	159.000
187.114	447.345	159.000
185.816	448.434	159.000
187.630	447.215	159.000
356.162	371.031	160.000
356.169	370.391	160.000
356.043	370.755	160.000
356.688	370.138	160.000
357.192	368.930	160.000
356.003	368.106	160.000
355.449	367.647	160.000
355.067	367.192	160.000
354.551	366.566	160.000
364.332	360.233	161.000
365.376	360.472	161.000
365.079	361.242	161.000
364.985	362.042	161.000
366.020	363.686	161.000
366.329	363.553	161.000
366.263	363.871	161.000
477.249	485.071	162.000
475.269	486.124	162.000
476.965	486.173	162.000
478.038	483.865	162.000
475.385	484.342	162.000
63.707	313.925	163.000
63.231	313.598	163.000
63.669	312.209	163.000
62.931	311.953	163.000
61.442	310.594	163.000
463.713	69.126	164.000
463.965	68.626	164.000
463.418	68.508	164.000
463.443	68.149	164.000
464.767	65.641	164.000
464.088	67.602	164.000
463.553	68.636	164.000
77.045	364.855	165.000
75.911	365.050	165.000
76.201	365.156	165.000
76.533	365.082	165.000
76.491	364.591	165.000
76.011	364.486	165.000
283.238	133.149	166.000
283.094	133.063	166.000
284.211	133.686	166.000
284.774	135.199	166.000
285.144	134.895	166.000
343.410	359.320	167.000
343.190	360.353	167.000
341.511	360.214	167.000
342.007	360.630	167.000
341.824	359.679	167.000
342.657	360.753	167.000
342.121	360.745	167.000
398.220	290.209	168.000
397.339	289.697	168.000
399.029	290.785	168.000
398.256	289.130	168.000
396.391	290.418	168.000
261.910	342.568	169.000
262.641	343.440	169.000
262.621	342.696	169.000
262.022	343.119	169.000
261.968	343.641	169.000
413.896	310.778	170.000
412.898	310.581	170.000
412.673	311.039	170.000
412.769	310.935	170.000
413.236	310.408	170.000
279.584	338.420	171.000
279.562	337.732	171.000
279.339	337.794	171.000
279.611	337.659	171.000
279.293	337.630	171.000
278.828	338.305	171.000
418.931	283.357	172.000
416.316	282.247	172.000
416.482	283.300	172.000
415.839	283.738	172.000
417.073	283.278	172.000
417.080	285.211	173.000
416.693	283.782	173.000
416.694	283.446	173.000
416.785	283.269	173.000
417.179	283.360	173.000
417.363	284.399	173.000
416.918	284.006	173.000
416.706	283.319	173.000
416.856	283.651	173.000
416.220	283.473	173.000
416.684	284.373	174.000
416.928	284.060	174.000
416.770	283.566	174.000
416.405	284.361	174.000
417.219	284.678	174.000
417.453	284.523	174.000
417.233	284.828	175.000
417.352	284.603	175.000
416.743	285.422	175.000
417.541	285.367	175.000
416.503	285.205	175.000
59.523	462.851	176.000
58.977	462.119	176.000
58.225	461.840	176.000
57.714	461.454	176.000
57.023	461.456	176.000
56.846	461.269	176.000
56.704	460.831	176.000
295.143	252.148	177.000
293.596	252.505	177.000
292.059	253.655	177.000
292.505	255.064	177.000
292.101	256.181	177.000
292.436	254.418	177.000
292.512	257.130	177.000
291.822	256.673	178.000
291.728	256.597	178.000
291.072	257.009	178.000
291.229	257.113	178.000
292.353	257.471	178.000
292.135	257.768	178.000
291.869	255.812	179.000
291.450	256.677	179.000
292.763	257.928	179.000
292.813	255.804	179.000
293.048	258.303	179.000
291.236	256.878	179.000
215.394	288.864	180.000
215.286	287.992	180.000
215.062	288.869	180.000
215.569	289.148	180.000
215.585	288.410	180.000
216.336	288.498	180.000
106.062	229.787	181.000
107.348	228.921	181.000
107.101	231.067	181.000
108.349	230.692	181.000
108.633	231.355	181.000
109.914	230.857	181.000
109.836	231.681	181.000
290.872	259.527	182.000
290.994	259.546	182.000
292.352	259.319	182.000
290.412	257.253	182.000
292.032	259.014	182.000
