# Supplementary material for: The transpeptidase PBP2 governs initial localization and activity of the major cell-wall synthesis machinery in E. coli
Source: eLife. 2020 Feb 20;9:e50629. doi: 10.7554/eLife.50629 (PMC7089770; doi:10.7554/eLife.50629)
Supplement: Source data 1. [file elife-50629-data1.zip › data/slow/PAmCherry/RodA_Repression_slow_3.txt]

X Y ID
306.367	480.717	1.000
306.581	481.991	1.000
305.608	481.122	1.000
304.661	479.852	1.000
305.042	480.069	1.000
304.947	480.297	1.000
304.748	479.573	1.000
327.452	178.432	2.000
325.272	179.763	2.000
325.166	180.682	2.000
325.943	180.179	2.000
326.438	180.249	2.000
326.120	179.977	2.000
325.033	180.592	2.000
373.603	481.185	3.000
374.323	481.579	3.000
375.114	482.418	3.000
374.556	482.645	3.000
376.436	483.133	3.000
290.791	401.107	4.000
291.046	400.305	4.000
290.752	401.325	4.000
289.833	400.355	4.000
290.881	400.278	4.000
292.575	401.620	4.000
291.164	402.111	4.000
370.465	364.426	5.000
370.141	365.333	5.000
371.630	366.067	5.000
371.076	363.798	5.000
369.293	363.036	5.000
315.603	414.820	6.000
315.852	415.470	6.000
315.741	414.465	6.000
315.520	414.160	6.000
315.419	414.413	6.000
315.712	415.394	6.000
290.257	65.493	7.000
290.355	65.423	7.000
289.176	64.550	7.000
289.227	65.467	7.000
289.364	63.949	7.000
319.816	436.349	8.000
321.559	435.907	8.000
322.302	435.496	8.000
321.890	435.871	8.000
321.528	436.347	8.000
322.102	437.022	8.000
321.670	435.272	8.000
290.089	67.483	9.000
287.985	65.942	9.000
289.769	65.659	9.000
289.884	66.589	9.000
290.273	65.617	9.000
354.044	270.578	10.000
354.624	270.239	10.000
354.250	270.122	10.000
356.578	269.496	10.000
357.126	269.425	10.000
357.571	268.777	10.000
357.791	268.522	10.000
358.262	268.494	10.000
393.811	307.177	11.000
393.941	307.677	11.000
393.569	307.602	11.000
393.214	307.737	11.000
393.819	307.845	11.000
393.717	307.862	11.000
393.869	306.951	11.000
393.751	307.124	11.000
308.311	403.974	12.000
308.261	403.408	12.000
308.262	404.654	12.000
308.563	404.918	12.000
308.925	404.388	12.000
372.354	242.418	13.000
372.231	242.063	13.000
371.467	241.717	13.000
371.834	241.478	13.000
372.584	241.142	13.000
371.997	240.725	13.000
372.290	240.056	13.000
371.155	239.189	13.000
393.287	306.871	14.000
393.457	306.605	14.000
392.931	307.461	14.000
393.677	307.230	14.000
393.459	307.892	14.000
393.089	306.863	14.000
393.814	307.146	15.000
393.405	307.131	15.000
393.458	307.712	15.000
393.141	307.171	15.000
393.206	306.773	15.000
393.140	307.330	15.000
141.777	179.418	16.000
142.179	179.876	16.000
142.085	179.076	16.000
141.525	179.980	16.000
141.261	179.920	16.000
427.460	276.315	17.000
427.128	276.084	17.000
428.672	276.304	17.000
426.704	275.534	17.000
426.968	274.808	17.000
429.225	274.417	17.000
95.488	407.132	18.000
95.420	407.294	18.000
96.145	407.453	18.000
95.264	407.277	18.000
95.795	407.450	18.000
95.547	407.239	18.000
307.954	354.945	19.000
308.701	355.491	19.000
308.658	354.808	19.000
308.198	354.659	19.000
309.585	354.578	19.000
284.136	343.824	20.000
284.753	343.336	20.000
285.350	343.800	20.000
285.228	343.843	20.000
284.730	343.596	20.000
285.737	343.142	20.000
97.375	390.022	21.000
97.117	389.895	21.000
96.744	390.220	21.000
97.267	390.267	21.000
97.555	389.981	21.000
97.239	390.288	21.000
97.510	389.795	21.000
273.726	350.853	22.000
273.298	351.048	22.000
273.302	351.170	22.000
273.179	350.820	22.000
273.398	350.994	22.000
272.306	350.902	22.000
273.187	350.915	22.000
273.119	351.127	22.000
321.686	443.992	23.000
321.700	444.025	23.000
321.295	444.079	23.000
322.790	444.097	23.000
321.761	444.034	23.000
321.617	444.307	23.000
251.936	328.766	24.000
252.358	328.507	24.000
252.021	328.810	24.000
252.260	328.676	24.000
252.239	328.595	24.000
252.351	328.712	24.000
251.921	328.725	24.000
321.897	444.057	25.000
322.167	444.398	25.000
321.764	444.332	25.000
322.336	443.760	25.000
321.918	443.722	25.000
322.018	444.656	25.000
273.575	352.083	26.000
273.350	351.478	26.000
273.262	351.975	26.000
273.818	351.179	26.000
273.483	351.134	26.000
273.967	352.120	26.000
273.633	352.263	27.000
273.773	352.399	27.000
273.432	351.430	27.000
273.278	351.541	27.000
272.766	351.947	27.000
273.876	351.687	27.000
273.550	351.801	27.000
273.629	351.569	27.000
294.561	343.981	28.000
294.392	344.017	28.000
294.534	344.073	28.000
294.152	343.978	28.000
294.959	344.520	28.000
294.673	344.524	28.000
294.602	344.182	28.000
420.816	225.615	29.000
420.894	226.407	29.000
420.745	226.381	29.000
420.485	226.085	29.000
420.808	225.710	29.000
122.096	364.964	30.000
122.513	365.338	30.000
122.115	365.399	30.000
121.715	365.939	30.000
122.466	364.939	30.000
122.685	365.424	30.000
122.808	365.518	30.000
122.421	365.031	30.000
122.827	364.481	30.000
122.627	364.813	30.000
122.358	365.220	30.000
352.083	459.970	31.000
352.373	460.557	31.000
351.815	460.159	31.000
352.381	460.415	31.000
351.969	460.177	31.000
351.730	460.203	31.000
352.186	460.518	31.000
352.673	460.095	31.000
352.329	459.620	31.000
233.650	195.441	32.000
233.827	196.252	32.000
232.399	195.276	32.000
231.257	193.951	32.000
231.063	194.186	32.000
122.743	364.953	33.000
122.462	365.548	33.000
122.453	365.203	33.000
122.642	365.570	33.000
122.248	365.279	33.000
122.171	365.559	33.000
420.167	226.322	34.000
419.831	227.264	34.000
420.614	226.466	34.000
420.151	226.520	34.000
420.448	226.143	34.000
421.157	227.084	34.000
122.841	366.185	35.000
122.787	365.654	35.000
122.866	367.080	35.000
123.269	365.556	35.000
122.862	365.425	35.000
122.630	365.671	35.000
122.372	365.449	35.000
122.810	365.452	35.000
122.941	365.688	35.000
122.350	364.438	35.000
286.159	427.802	36.000
285.943	427.809	36.000
285.773	428.073	36.000
285.905	427.905	36.000
286.049	428.111	36.000
286.119	427.966	36.000
285.735	428.204	36.000
286.247	427.793	36.000
285.975	428.360	36.000
285.540	427.786	36.000
122.524	365.269	37.000
122.074	364.996	37.000
122.019	365.751	37.000
122.648	365.159	37.000
121.406	365.158	37.000
350.324	118.843	38.000
350.159	118.834	38.000
349.747	118.960	38.000
349.754	119.128	38.000
349.423	118.686	38.000
303.057	384.191	39.000
303.378	384.272	39.000
303.272	384.538	39.000
303.285	384.336	39.000
302.905	384.292	39.000
54.144	229.246	40.000
55.057	229.113	40.000
54.901	229.112	40.000
54.943	229.339	40.000
54.612	229.166	40.000
54.589	229.043	40.000
54.819	229.031	40.000
54.599	229.174	40.000
54.392	228.853	40.000
54.920	229.063	40.000
54.739	229.007	40.000
304.147	384.752	41.000
302.978	383.366	41.000
303.769	383.817	41.000
302.908	384.988	41.000
303.333	383.869	41.000
303.283	384.039	41.000
303.032	384.074	41.000
303.067	384.084	41.000
315.931	463.160	42.000
315.633	464.757	42.000
316.333	464.707	42.000
315.728	464.331	42.000
315.823	464.006	42.000
316.074	463.064	42.000
348.239	119.440	43.000
349.265	118.413	43.000
349.439	118.642	43.000
349.584	118.770	43.000
349.294	118.636	43.000
349.296	118.556	43.000
349.348	118.885	43.000
349.127	118.292	43.000
303.446	384.331	44.000
302.381	384.370	44.000
303.231	384.548	44.000
302.289	384.651	44.000
303.288	383.737	44.000
302.424	384.250	45.000
303.515	384.164	45.000
302.892	384.135	45.000
303.125	384.284	45.000
302.882	384.482	45.000
302.280	384.558	45.000
348.924	187.452	46.000
348.858	187.318	46.000
349.083	187.611	46.000
348.731	187.415	46.000
348.621	187.170	46.000
126.851	163.455	47.000
126.683	163.267	47.000
126.655	163.350	47.000
125.780	163.321	47.000
126.661	164.684	47.000
126.178	163.524	47.000
126.917	164.317	47.000
195.309	279.383	48.000
196.503	279.108	48.000
196.756	279.730	48.000
196.086	278.910	48.000
195.582	279.318	48.000
195.584	279.991	48.000
195.303	280.429	48.000
195.244	279.605	48.000
196.126	279.567	48.000
195.366	279.085	48.000
484.491	489.716	49.000
483.854	490.071	49.000
483.840	488.504	49.000
484.254	489.658	49.000
484.274	490.150	49.000
484.362	490.431	49.000
484.036	490.241	49.000
484.453	489.650	49.000
484.134	490.125	49.000
329.746	480.967	50.000
329.394	480.839	50.000
329.520	480.823	50.000
328.902	480.708	50.000
328.940	480.758	50.000
439.329	353.019	51.000
438.998	353.244	51.000
439.150	354.102	51.000
438.187	354.801	51.000
437.699	355.080	51.000
439.065	356.167	51.000
