# Supplementary material for: The transpeptidase PBP2 governs initial localization and activity of the major cell-wall synthesis machinery in E. coli
Source: eLife. 2020 Feb 20;9:e50629. doi: 10.7554/eLife.50629 (PMC7089770; doi:10.7554/eLife.50629)
Supplement: Source data 1. [file elife-50629-data1.zip › data/slow/PAmCherry/RodZ_depletion_slow_1.txt]

X Y ID
177.483	466.459	1.000
177.098	466.649	1.000
177.438	465.552	1.000
177.467	466.762	1.000
177.532	466.227	1.000
177.216	465.912	1.000
299.005	399.705	2.000
299.070	399.855	2.000
298.661	399.452	2.000
298.608	399.368	2.000
298.721	399.806	2.000
298.126	399.328	2.000
298.942	399.683	2.000
298.542	399.766	2.000
436.081	268.190	3.000
437.033	266.246	3.000
436.699	265.777	3.000
437.122	265.749	3.000
437.588	264.873	3.000
438.193	263.742	3.000
289.396	420.727	4.000
289.397	420.742	4.000
288.768	420.733	4.000
289.479	420.671	4.000
289.887	422.605	4.000
289.097	422.577	4.000
289.246	422.452	4.000
289.900	423.091	4.000
349.608	475.273	5.000
349.385	475.052	5.000
349.211	475.166	5.000
349.211	475.343	5.000
349.606	474.934	5.000
349.550	474.890	5.000
349.070	474.897	5.000
350.296	475.156	5.000
349.295	474.952	5.000
382.714	478.419	6.000
382.686	478.906	6.000
384.268	480.056	6.000
384.886	480.685	6.000
385.207	480.823	6.000
209.688	421.175	7.000
210.256	420.428	7.000
210.115	421.671	7.000
209.724	420.196	7.000
209.655	420.621	7.000
209.424	420.680	7.000
210.101	420.575	7.000
209.949	420.744	7.000
20.023	377.255	8.000
20.042	377.305	8.000
19.797	377.792	8.000
20.108	377.682	8.000
19.929	377.248	8.000
19.988	377.486	8.000
20.604	377.152	8.000
26.566	399.623	9.000
26.412	399.964	9.000
26.355	399.787	9.000
26.501	399.991	9.000
26.128	400.088	9.000
486.482	414.569	10.000
486.365	414.461	10.000
486.777	413.464	10.000
485.698	413.937	10.000
487.709	414.568	10.000
320.082	413.230	11.000
320.979	415.317	11.000
319.913	417.970	11.000
321.773	418.906	11.000
320.174	416.629	11.000
490.631	417.575	12.000
490.668	417.264	12.000
491.089	415.435	12.000
491.428	415.566	12.000
489.760	415.343	12.000
487.723	415.173	12.000
488.516	414.603	12.000
413.370	333.254	13.000
412.923	330.344	13.000
413.244	330.434	13.000
413.809	329.879	13.000
414.134	329.106	13.000
72.896	431.555	14.000
73.980	433.358	14.000
73.123	433.483	14.000
74.300	434.291	14.000
74.489	434.167	14.000
74.869	433.568	14.000
74.299	434.094	14.000
178.292	424.040	15.000
178.532	422.630	15.000
176.591	423.679	15.000
178.350	422.709	15.000
177.887	421.658	15.000
177.802	423.032	15.000
177.962	422.913	15.000
177.582	422.541	15.000
177.678	422.903	15.000
178.086	423.398	15.000
418.587	29.321	16.000
418.232	29.411	16.000
417.780	29.059	16.000
418.664	29.673	16.000
417.613	29.202	16.000
418.735	29.295	16.000
418.596	29.641	16.000
459.828	325.889	17.000
459.774	325.310	17.000
460.302	325.874	17.000
460.283	326.095	17.000
460.524	325.985	17.000
459.676	327.186	17.000
138.465	482.327	18.000
137.790	482.504	18.000
138.002	482.363	18.000
138.045	483.176	18.000
137.828	482.604	18.000
137.500	483.443	18.000
136.717	482.641	18.000
136.204	481.040	18.000
348.785	313.376	19.000
348.532	314.376	19.000
348.357	313.918	19.000
348.208	312.996	19.000
348.952	314.098	19.000
348.368	313.948	19.000
348.061	313.725	19.000
348.247	314.092	19.000
428.002	185.221	20.000
427.761	185.869	20.000
426.847	186.381	20.000
426.827	186.934	20.000
426.460	187.783	20.000
426.260	188.529	20.000
426.014	188.939	20.000
425.766	189.688	20.000
425.471	189.580	20.000
425.380	190.316	20.000
424.845	190.903	20.000
417.664	29.894	21.000
417.870	29.480	21.000
417.984	29.772	21.000
418.681	29.191	21.000
418.153	29.135	21.000
418.166	29.564	21.000
41.383	476.782	22.000
41.667	477.251	22.000
41.428	477.011	22.000
41.552	476.479	22.000
41.902	476.961	22.000
41.390	476.248	22.000
42.140	477.048	22.000
41.845	476.316	22.000
41.637	476.754	22.000
41.819	476.360	22.000
139.254	463.292	23.000
138.544	463.254	23.000
139.924	462.677	23.000
139.362	462.363	23.000
137.896	462.482	23.000
139.199	462.334	23.000
138.328	463.103	23.000
139.632	461.901	23.000
426.618	250.501	24.000
426.601	249.803	24.000
426.373	249.436	24.000
426.431	249.559	24.000
426.356	249.822	24.000
426.254	249.761	24.000
425.805	249.369	24.000
426.307	249.421	24.000
426.009	249.958	24.000
426.790	249.197	24.000
440.859	228.831	25.000
440.626	229.218	25.000
440.271	228.785	25.000
439.478	228.388	25.000
440.177	228.979	25.000
440.631	228.784	25.000
440.480	229.014	25.000
407.236	171.422	26.000
406.334	172.893	26.000
406.500	173.183	26.000
405.914	173.170	26.000
406.200	173.350	26.000
405.360	173.831	26.000
405.387	173.636	26.000
405.855	173.093	26.000
99.199	113.557	27.000
100.708	112.993	27.000
100.059	113.414	27.000
99.866	113.513	27.000
100.468	113.150	27.000
100.188	113.481	27.000
172.650	229.049	28.000
173.555	229.463	28.000
172.979	229.519	28.000
171.873	230.086	28.000
171.358	230.149	28.000
169.377	231.081	28.000
168.902	231.785	28.000
27.104	432.256	29.000
27.390	433.073	29.000
27.844	435.908	29.000
27.044	435.969	29.000
27.783	436.412	29.000
29.333	437.285	29.000
214.966	194.036	30.000
214.843	193.480	30.000
214.698	193.369	30.000
214.414	193.419	30.000
214.295	193.233	30.000
214.248	194.071	30.000
214.512	194.002	30.000
214.950	193.800	30.000
278.165	286.467	31.000
277.323	285.465	31.000
276.758	285.280	31.000
276.656	284.526	31.000
276.995	283.800	31.000
482.315	437.426	32.000
481.701	437.001	32.000
480.773	437.645	32.000
481.185	437.584	32.000
481.346	438.661	32.000
481.743	436.945	32.000
481.628	438.713	32.000
481.193	437.554	32.000
481.264	438.051	32.000
481.514	437.054	32.000
481.552	438.438	32.000
122.304	334.973	33.000
121.730	334.340	33.000
123.330	335.039	33.000
123.334	335.832	33.000
123.164	335.871	33.000
122.887	335.937	33.000
123.495	336.467	33.000
194.542	388.929	34.000
196.188	387.654	34.000
195.371	387.541	34.000
196.808	387.693	34.000
198.146	387.006	34.000
179.197	302.532	35.000
179.334	302.975	35.000
178.957	303.095	35.000
179.765	303.896	35.000
180.217	304.622	35.000
180.308	305.706	35.000
54.935	493.509	36.000
55.174	493.487	36.000
54.534	493.563	36.000
54.870	493.455	36.000
55.013	493.714	36.000
212.870	202.717	37.000
212.800	201.938	37.000
213.075	202.249	37.000
212.534	203.211	37.000
212.607	202.333	37.000
213.258	202.388	37.000
213.070	202.444	37.000
212.962	203.009	37.000
309.098	488.884	38.000
309.130	489.673	38.000
309.943	487.950	38.000
308.789	488.532	38.000
307.992	488.666	38.000
306.458	487.650	38.000
307.169	489.414	38.000
307.583	486.898	38.000
228.287	406.327	39.000
228.320	405.951	39.000
226.888	406.195	39.000
225.703	405.381	39.000
226.090	406.142	39.000
54.882	493.628	40.000
55.152	493.150	40.000
55.189	493.392	40.000
55.192	493.428	40.000
55.924	493.665	40.000
55.459	493.206	40.000
67.453	289.923	41.000
67.654	290.155	41.000
67.625	290.042	41.000
67.471	289.546	41.000
67.847	289.814	41.000
430.879	442.534	42.000
432.154	439.847	42.000
429.966	439.150	42.000
430.672	436.826	42.000
431.475	437.907	42.000
84.569	472.696	43.000
84.466	472.947	43.000
84.500	472.827	43.000
84.481	472.877	43.000
84.902	473.088	43.000
84.806	473.294	43.000
415.493	437.856	44.000
414.627	439.305	44.000
416.297	438.260	44.000
414.370	436.211	44.000
414.426	438.129	44.000
414.215	439.516	44.000
54.361	493.538	45.000
55.044	493.390	45.000
54.854	493.586	45.000
55.394	493.494	45.000
55.034	493.903	45.000
54.808	492.774	45.000
55.379	492.844	45.000
54.662	493.340	45.000
54.594	493.542	45.000
54.615	493.034	45.000
43.158	232.681	46.000
43.012	232.402	46.000
43.515	232.891	46.000
42.665	232.916	46.000
43.388	232.939	46.000
43.237	232.944	46.000
43.448	233.525	46.000
207.692	286.957	47.000
206.525	286.717	47.000
206.834	287.419	47.000
206.625	288.266	47.000
206.327	289.266	47.000
206.779	288.705	47.000
207.715	288.527	47.000
207.079	287.925	47.000
216.475	190.790	48.000
217.728	192.866	48.000
216.849	192.180	48.000
216.982	192.614	48.000
217.571	191.112	48.000
217.962	191.959	48.000
82.077	97.181	49.000
79.892	95.921	49.000
81.557	95.086	49.000
81.646	94.937	49.000
82.839	94.196	49.000
43.162	232.875	50.000
42.946	233.275	50.000
43.733	233.946	50.000
43.503	233.213	50.000
43.568	233.259	50.000
43.291	233.708	50.000
442.652	301.526	51.000
443.723	301.328	51.000
443.324	303.265	51.000
441.889	302.834	51.000
441.459	303.104	51.000
441.057	303.684	51.000
133.380	148.936	52.000
133.815	149.169	52.000
134.005	149.236	52.000
133.530	149.577	52.000
133.521	149.183	52.000
133.629	149.152	52.000
133.561	149.392	52.000
133.929	149.530	52.000
133.767	149.754	52.000
133.978	149.177	52.000
134.168	148.936	52.000
245.716	312.776	53.000
245.403	312.437	53.000
247.241	312.386	53.000
246.248	311.442	53.000
246.245	310.930	53.000
439.807	303.272	54.000
438.665	304.792	54.000
438.341	304.599	54.000
438.060	305.540	54.000
438.052	305.704	54.000
437.435	306.210	54.000
437.230	306.451	54.000
436.610	306.809	54.000
437.084	307.349	54.000
436.280	307.139	54.000
154.566	95.016	55.000
154.645	95.103	55.000
154.704	95.182	55.000
154.624	95.097	55.000
153.928	95.327	55.000
213.082	173.245	56.000
212.520	172.752	56.000
212.456	172.107	56.000
212.482	171.294	56.000
211.196	171.177	56.000
211.388	170.418	56.000
239.313	32.487	57.000
238.977	30.696	57.000
238.821	30.953	57.000
238.878	30.338	57.000
238.973	30.017	57.000
238.576	30.218	57.000
238.066	29.930	57.000
238.656	30.121	57.000
239.328	31.696	57.000
237.749	32.422	57.000
314.250	410.569	58.000
311.373	411.254	58.000
310.340	412.096	58.000
310.383	410.674	58.000
310.303	411.198	58.000
180.263	396.695	59.000
180.026	396.820	59.000
181.239	395.656	59.000
179.998	394.922	59.000
179.950	394.359	59.000
179.939	395.180	59.000
178.709	396.774	59.000
178.308	396.674	59.000
231.223	278.620	60.000
232.101	279.517	60.000
231.471	279.116	60.000
231.151	279.393	60.000
231.279	279.528	60.000
232.109	279.056	60.000
230.475	279.226	60.000
228.214	279.421	60.000
227.785	282.037	60.000
227.337	281.548	60.000
177.341	332.442	61.000
177.423	332.454	61.000
176.370	331.577	61.000
177.861	330.764	61.000
177.306	329.703	61.000
265.703	124.270	62.000
265.797	124.364	62.000
265.590	124.190	62.000
264.811	125.159	62.000
265.355	124.489	62.000
163.345	76.697	63.000
163.056	76.634	63.000
163.559	76.385	63.000
162.834	75.275	63.000
162.505	76.101	63.000
162.787	75.949	63.000
162.224	75.923	63.000
162.541	75.446	63.000
161.450	73.259	63.000
154.278	95.950	64.000
154.723	95.533	64.000
154.558	95.849	64.000
154.405	95.714	64.000
154.764	95.876	64.000
154.388	95.924	64.000
154.047	96.162	64.000
154.477	96.313	64.000
154.083	94.717	64.000
154.366	95.913	64.000
154.828	402.344	65.000
155.044	402.295	65.000
155.242	402.954	65.000
155.446	403.259	65.000
153.731	403.509	65.000
154.452	403.857	65.000
154.701	404.292	65.000
155.650	404.773	65.000
155.439	405.088	65.000
88.445	48.912	66.000
88.417	46.900	66.000
89.499	47.133	66.000
89.211	46.434	66.000
89.095	45.806	66.000
265.210	124.852	67.000
265.122	124.868	67.000
265.249	125.121	67.000
264.801	124.914	67.000
265.294	125.034	67.000
265.246	124.825	67.000
265.230	125.179	67.000
264.664	124.966	67.000
214.477	62.430	68.000
215.285	62.195	68.000
216.029	61.462	68.000
216.816	61.079	68.000
216.996	61.068	68.000
154.354	96.798	69.000
154.599	96.570	69.000
154.536	96.356	69.000
154.396	96.405	69.000
154.461	96.574	69.000
16.161	43.391	70.000
16.345	43.785	70.000
16.269	44.300	70.000
16.492	45.135	70.000
17.454	45.559	70.000
221.321	21.167	71.000
221.927	20.970	71.000
222.037	21.068	71.000
221.823	21.069	71.000
221.840	21.253	71.000
221.163	21.206	71.000
262.107	465.857	72.000
260.817	463.314	72.000
260.362	462.618	72.000
261.328	463.972	72.000
263.476	463.610	72.000
262.510	462.512	72.000
262.834	252.639	73.000
264.337	250.882	73.000
266.632	251.918	73.000
265.378	249.204	73.000
265.151	247.889	73.000
57.209	32.854	74.000
57.296	32.806	74.000
57.544	32.896	74.000
57.885	33.350	74.000
56.681	33.417	74.000
56.915	34.213	74.000
57.363	33.151	74.000
56.760	33.471	74.000
57.432	33.661	74.000
420.181	60.220	75.000
418.788	61.749	75.000
418.204	62.476	75.000
418.817	62.809	75.000
418.601	63.501	75.000
418.765	63.486	75.000
343.540	175.879	76.000
343.488	173.971	76.000
344.208	173.461	76.000
344.414	173.892	76.000
344.375	174.020	76.000
344.841	173.271	76.000
202.492	207.887	77.000
202.774	210.752	77.000
203.298	209.335	77.000
203.228	209.961	77.000
203.867	209.604	77.000
204.503	208.953	77.000
241.477	317.065	78.000
242.504	316.311	78.000
242.286	314.305	78.000
241.957	317.146	78.000
240.653	316.474	78.000
57.623	33.237	79.000
57.232	33.291	79.000
57.544	32.647	79.000
56.745	33.981	79.000
56.968	33.027	79.000
57.497	33.112	79.000
204.809	404.456	80.000
203.893	404.239	80.000
203.513	406.942	80.000
203.895	404.394	80.000
204.797	405.071	80.000
206.630	404.256	80.000
205.491	403.952	80.000
205.887	403.656	80.000
206.300	404.005	80.000
215.297	459.791	81.000
214.996	459.736	81.000
214.381	459.504	81.000
214.546	458.614	81.000
213.932	458.323	81.000
211.572	457.684	81.000
264.079	362.033	82.000
263.390	361.099	82.000
262.993	360.873	82.000
262.795	359.765	82.000
262.889	359.088	82.000
262.257	358.773	82.000
261.515	358.318	82.000
154.939	313.728	83.000
156.015	313.029	83.000
155.849	312.861	83.000
156.387	313.257	83.000
156.663	312.981	83.000
313.757	151.703	84.000
314.500	151.509	84.000
315.000	151.086	84.000
316.140	150.202	84.000
316.275	150.668	84.000
316.943	149.781	84.000
317.161	149.688	84.000
318.614	149.861	84.000
318.586	149.617	84.000
319.993	149.830	84.000
129.084	130.560	85.000
130.003	130.531	85.000
130.057	130.067	85.000
129.281	130.406	85.000
128.577	130.627	85.000
128.095	130.617	85.000
128.221	130.120	85.000
128.508	130.289	85.000
228.286	337.122	86.000
229.614	336.801	86.000
231.031	336.271	86.000
230.869	336.462	86.000
231.302	336.764	86.000
128.532	130.320	87.000
128.832	130.411	87.000
127.805	130.105	87.000
128.958	130.326	87.000
128.397	130.484	87.000
127.550	129.895	87.000
128.256	130.905	87.000
128.321	130.588	87.000
128.590	130.649	87.000
299.984	435.856	88.000
300.373	437.923	88.000
299.292	436.515	88.000
298.808	437.158	88.000
299.261	437.503	88.000
147.014	179.948	89.000
146.917	179.724	89.000
147.245	179.494	89.000
147.090	179.971	89.000
147.162	179.400	89.000
147.583	179.075	89.000
129.569	130.754	90.000
129.382	130.568	90.000
130.052	131.089	90.000
129.936	130.884	90.000
129.339	130.669	90.000
243.401	249.724	91.000
244.475	249.452	91.000
245.203	249.672	91.000
244.552	251.066	91.000
246.862	251.708	91.000
24.977	356.925	92.000
25.767	357.873	92.000
26.764	357.709	92.000
26.919	356.721	92.000
27.265	357.296	92.000
77.451	313.281	93.000
78.093	312.686	93.000
77.749	312.933	93.000
77.571	311.592	93.000
77.375	313.551	93.000
78.043	313.183	93.000
82.467	368.159	94.000
82.502	368.165	94.000
82.122	367.803	94.000
81.371	369.006	94.000
82.413	369.566	94.000
81.963	369.547	94.000
72.579	124.198	95.000
73.022	124.794	95.000
72.936	124.883	95.000
72.802	125.308	95.000
72.845	125.542	95.000
72.806	124.860	95.000
73.086	125.012	95.000
72.898	125.012	95.000
294.650	208.870	96.000
295.486	208.777	96.000
294.485	209.883	96.000
294.618	208.632	96.000
293.346	207.494	96.000
81.361	370.677	97.000
80.943	370.788	97.000
81.264	371.111	97.000
81.055	372.940	97.000
80.313	372.772	97.000
80.414	373.140	97.000
254.435	106.795	98.000
254.249	106.827	98.000
254.237	106.704	98.000
254.777	107.050	98.000
254.370	106.915	98.000
254.580	106.859	98.000
253.779	106.630	98.000
77.161	296.995	99.000
78.572	297.455	99.000
77.091	297.138	99.000
78.483	298.785	99.000
77.577	298.820	99.000
72.209	125.268	100.000
73.677	125.758	100.000
72.776	125.028	100.000
73.160	125.213	100.000
72.779	125.505	100.000
72.516	124.739	100.000
72.754	125.170	100.000
196.940	191.185	101.000
196.698	190.040	101.000
197.160	189.729	101.000
197.095	188.530	101.000
196.788	188.450	101.000
197.768	188.119	101.000
197.875	187.914	101.000
198.120	188.238	101.000
196.726	187.963	101.000
197.980	188.681	101.000
78.834	300.058	102.000
77.687	300.145	102.000
77.669	300.102	102.000
78.372	300.940	102.000
79.233	301.632	102.000
230.299	228.201	103.000
230.575	229.824	103.000
230.982	229.952	103.000
232.254	229.545	103.000
234.199	231.736	103.000
233.317	231.942	103.000
232.923	233.613	103.000
299.924	57.612	104.000
299.421	58.397	104.000
299.052	58.998	104.000
298.916	59.232	104.000
298.939	59.541	104.000
59.188	425.816	105.000
58.562	425.781	105.000
56.366	426.580	105.000
56.531	426.629	105.000
55.279	426.962	105.000
56.413	429.303	105.000
54.103	429.675	105.000
52.537	431.725	105.000
267.855	406.504	106.000
265.818	406.862	106.000
265.463	406.616	106.000
266.053	407.358	106.000
265.214	407.032	106.000
262.958	407.457	106.000
350.887	338.328	107.000
351.204	337.817	107.000
350.383	339.204	107.000
350.912	338.745	107.000
351.133	338.571	107.000
350.920	338.651	107.000
350.780	338.389	107.000
350.793	338.397	107.000
350.887	338.269	107.000
350.865	338.635	107.000
371.900	286.664	108.000
370.532	286.762	108.000
370.204	286.886	108.000
369.688	286.433	108.000
368.840	286.289	108.000
367.934	286.154	108.000
368.001	286.799	108.000
366.848	287.707	108.000
366.565	286.125	108.000
201.680	90.412	109.000
201.491	89.673	109.000
201.853	89.063	109.000
201.118	90.168	109.000
200.627	90.138	109.000
201.989	90.223	109.000
297.149	88.176	110.000
297.183	89.998	110.000
296.596	89.867	110.000
297.269	90.042	110.000
296.674	89.931	110.000
296.725	89.283	110.000
367.081	222.621	111.000
367.918	222.481	111.000
367.845	222.645	111.000
368.170	222.160	111.000
366.773	221.651	111.000
131.577	481.014	112.000
129.449	479.063	112.000
131.474	479.410	112.000
131.821	479.229	112.000
131.100	479.957	112.000
131.977	478.571	112.000
131.285	479.441	112.000
131.479	480.241	112.000
131.024	479.934	112.000
131.767	480.438	112.000
108.929	422.936	113.000
108.017	422.805	113.000
108.693	422.355	113.000
107.943	422.751	113.000
106.936	422.547	113.000
80.258	319.332	114.000
80.091	319.301	114.000
80.446	319.632	114.000
80.766	319.435	114.000
80.130	319.271	114.000
80.552	319.240	114.000
149.590	151.614	115.000
149.809	151.136	115.000
150.020	151.775	115.000
149.360	151.520	115.000
150.681	149.541	115.000
148.977	150.460	115.000
149.562	149.698	115.000
136.944	72.092	116.000
137.310	71.803	116.000
137.549	72.052	116.000
136.947	72.622	116.000
136.412	72.479	116.000
136.603	72.955	116.000
148.835	147.960	117.000
150.266	145.430	117.000
149.695	145.351	117.000
147.836	147.450	117.000
149.797	148.568	117.000
148.157	148.391	117.000
68.711	410.303	118.000
69.961	409.303	118.000
70.863	409.651	118.000
69.385	408.989	118.000
70.831	409.856	118.000
238.897	325.524	119.000
238.518	325.620	119.000
236.872	325.018	119.000
238.044	325.766	119.000
238.345	325.433	119.000
238.322	325.171	119.000
238.622	324.550	119.000
239.216	324.951	119.000
238.594	324.877	119.000
31.388	440.938	120.000
30.851	440.627	120.000
30.826	440.307	120.000
30.848	439.421	120.000
30.037	439.296	120.000
29.315	439.119	120.000
130.927	404.327	121.000
130.426	403.784	121.000
130.243	404.423	121.000
130.574	403.872	121.000
131.335	405.471	121.000
281.918	122.367	122.000
282.472	121.925	122.000
282.664	121.775	122.000
282.722	121.509	122.000
282.935	120.692	122.000
319.360	123.247	123.000
318.587	123.074	123.000
318.932	123.393	123.000
319.244	123.016	123.000
319.106	122.874	123.000
115.606	430.892	124.000
115.019	431.611	124.000
116.122	430.903	124.000
115.782	430.932	124.000
115.575	431.163	124.000
115.295	430.836	124.000
115.176	431.323	124.000
114.677	431.569	124.000
115.261	430.898	124.000
135.583	472.232	125.000
136.091	472.054	125.000
136.542	472.056	125.000
136.099	472.197	125.000
136.189	472.164	125.000
164.360	172.509	126.000
164.364	172.476	126.000
164.305	172.723	126.000
164.368	172.588	126.000
164.698	172.527	126.000
164.198	172.752	126.000
164.273	172.700	126.000
164.359	172.707	126.000
164.278	172.835	126.000
164.806	172.628	126.000
245.521	301.880	127.000
245.478	301.619	127.000
244.134	301.343	127.000
244.924	301.964	127.000
245.068	302.229	127.000
209.385	368.828	128.000
207.492	367.402	128.000
209.079	368.732	128.000
206.484	369.713	128.000
206.213	368.666	128.000
205.951	367.590	128.000
207.054	368.245	128.000
262.221	392.300	129.000
262.802	394.572	129.000
262.906	394.945	129.000
262.632	395.027	129.000
263.575	395.446	129.000
262.644	393.977	129.000
262.875	394.553	129.000
263.846	396.073	129.000
304.878	122.345	130.000
303.828	123.860	130.000
303.313	122.565	130.000
304.482	123.188	130.000
303.919	123.232	130.000
331.682	492.881	131.000
330.452	492.168	131.000
331.266	492.448	131.000
330.701	492.955	131.000
331.110	492.390	131.000
331.001	492.546	131.000
330.761	492.462	131.000
331.439	492.751	131.000
461.851	401.453	132.000
461.578	401.835	132.000
462.022	403.067	132.000
461.901	403.710	132.000
462.188	404.393	132.000
462.868	404.449	132.000
463.803	404.404	132.000
70.478	94.430	133.000
70.712	94.678	133.000
70.513	94.682	133.000
70.769	94.804	133.000
71.668	95.106	133.000
71.114	95.039	133.000
70.284	94.385	133.000
69.994	94.200	133.000
155.290	349.072	134.000
154.953	349.019	134.000
154.792	348.965	134.000
154.322	348.538	134.000
154.769	348.847	134.000
359.905	173.986	135.000
360.561	174.358	135.000
360.214	174.390	135.000
360.330	174.062	135.000
360.701	174.418	135.000
360.133	174.402	135.000
360.097	174.329	135.000
361.862	172.830	135.000
360.784	173.910	135.000
