# Supplementary material for: The transpeptidase PBP2 governs initial localization and activity of the major cell-wall synthesis machinery in E. coli
Source: eLife. 2020 Feb 20;9:e50629. doi: 10.7554/eLife.50629 (PMC7089770; doi:10.7554/eLife.50629)
Supplement: Source data 1. [file elife-50629-data1.zip › data/slow/PAmCherry/RodZ_depletion_slow_2.txt]

X Y ID
208.364	390.706	1.000
208.231	390.543	1.000
210.360	390.054	1.000
208.243	389.690	1.000
208.136	388.812	1.000
250.689	224.278	2.000
248.200	225.146	2.000
247.356	226.676	2.000
246.960	226.146	2.000
245.019	226.094	2.000
244.059	227.032	2.000
316.462	255.023	3.000
316.315	255.951	3.000
316.807	255.858	3.000
316.853	255.381	3.000
317.139	255.656	3.000
191.922	106.549	4.000
192.856	107.157	4.000
192.344	107.412	4.000
192.791	107.110	4.000
193.148	107.255	4.000
192.724	107.181	4.000
35.995	427.329	5.000
36.211	427.171	5.000
36.704	427.463	5.000
36.371	427.409	5.000
36.421	427.695	5.000
36.386	427.529	5.000
106.744	365.521	6.000
106.997	368.054	6.000
107.472	367.791	6.000
105.102	368.477	6.000
105.565	369.367	6.000
106.543	368.167	6.000
106.168	367.456	6.000
106.178	369.288	6.000
218.737	284.843	7.000
219.849	285.109	7.000
218.248	285.116	7.000
217.092	286.324	7.000
215.555	288.757	7.000
325.921	412.198	8.000
327.149	412.167	8.000
329.158	412.484	8.000
330.065	413.758	8.000
330.642	413.816	8.000
331.048	412.676	8.000
178.647	413.656	9.000
179.924	414.119	9.000
180.830	415.670	9.000
180.988	416.454	9.000
181.601	416.561	9.000
181.939	417.582	9.000
182.534	418.763	9.000
300.157	436.922	10.000
301.534	436.082	10.000
300.874	436.829	10.000
298.292	437.213	10.000
299.553	436.929	10.000
46.628	272.120	11.000
46.571	272.666	11.000
45.656	272.392	11.000
45.783	272.615	11.000
45.491	272.723	11.000
45.545	273.332	11.000
45.763	273.299	11.000
45.397	272.791	11.000
46.449	272.184	11.000
46.016	272.617	11.000
317.571	488.563	12.000
317.689	488.573	12.000
317.666	488.858	12.000
317.234	489.168	12.000
317.377	488.923	12.000
317.074	488.380	12.000
317.711	488.696	12.000
317.694	488.843	12.000
317.849	488.920	12.000
250.983	388.075	13.000
250.316	387.018	13.000
250.071	388.122	13.000
251.370	387.245	13.000
250.540	388.504	13.000
130.201	268.953	14.000
128.927	266.703	14.000
127.418	265.585	14.000
128.541	263.242	14.000
129.740	265.352	14.000
231.067	451.478	15.000
232.042	451.976	15.000
231.635	452.300	15.000
232.083	451.079	15.000
232.585	451.090	15.000
240.988	313.311	16.000
239.454	310.773	16.000
241.298	312.054	16.000
242.263	313.522	16.000
241.332	311.465	16.000
42.375	116.996	17.000
43.338	117.377	17.000
43.653	117.269	17.000
44.832	117.235	17.000
42.918	117.025	17.000
45.447	116.625	17.000
45.321	116.756	17.000
44.576	115.743	17.000
44.153	116.540	17.000
44.416	116.705	17.000
42.320	117.195	17.000
299.838	389.553	18.000
299.707	389.533	18.000
299.851	389.688	18.000
299.770	389.386	18.000
299.687	389.623	18.000
300.039	389.545	18.000
299.943	389.852	18.000
335.909	470.220	19.000
336.238	470.392	19.000
336.150	470.216	19.000
335.961	470.216	19.000
336.429	471.146	19.000
335.925	470.587	19.000
233.958	256.473	20.000
235.665	258.120	20.000
235.922	256.583	20.000
234.342	254.434	20.000
233.161	256.551	20.000
235.204	256.729	20.000
235.069	257.069	20.000
234.817	256.927	20.000
236.685	256.724	20.000
292.263	345.208	21.000
292.817	346.726	21.000
292.789	345.708	21.000
293.000	346.049	21.000
293.029	345.416	21.000
293.042	343.757	21.000
120.073	196.295	22.000
120.449	196.606	22.000
121.414	196.717	22.000
121.923	196.525	22.000
123.240	196.773	22.000
123.786	196.712	22.000
345.297	304.215	23.000
345.323	305.168	23.000
344.925	304.823	23.000
344.350	304.995	23.000
344.946	303.922	23.000
289.581	439.568	24.000
289.633	438.997	24.000
289.568	439.419	24.000
289.788	438.937	24.000
289.834	439.109	24.000
289.721	438.811	24.000
289.476	439.335	24.000
354.517	288.107	25.000
353.889	286.728	25.000
355.498	285.887	25.000
355.533	285.907	25.000
356.837	284.591	25.000
345.507	303.948	26.000
347.092	304.289	26.000
344.250	305.130	26.000
342.436	306.153	26.000
340.269	306.381	26.000
340.752	308.683	26.000
123.040	349.241	27.000
123.035	348.503	27.000
122.965	348.202	27.000
121.911	348.885	27.000
123.336	348.761	27.000
35.798	427.207	28.000
36.451	427.250	28.000
36.899	427.545	28.000
36.103	427.817	28.000
36.249	428.053	28.000
36.802	427.981	28.000
36.588	427.835	28.000
36.374	427.937	28.000
36.494	428.072	28.000
239.132	494.405	29.000
239.462	496.254	29.000
239.514	495.644	29.000
240.327	494.679	29.000
239.606	495.276	29.000
370.635	380.631	30.000
370.518	381.205	30.000
369.844	380.617	30.000
370.011	380.687	30.000
370.516	380.013	30.000
369.881	380.321	30.000
251.001	128.571	31.000
250.430	128.253	31.000
250.515	127.885	31.000
250.481	127.799	31.000
250.286	127.377	31.000
250.464	127.330	31.000
302.428	354.045	32.000
302.145	354.092	32.000
301.722	354.119	32.000
301.821	353.532	32.000
302.163	353.619	32.000
422.021	316.370	33.000
422.975	315.658	33.000
423.355	314.722	33.000
423.683	313.582	33.000
423.517	312.778	33.000
330.361	340.296	34.000
332.064	341.331	34.000
331.690	341.111	34.000
331.767	340.592	34.000
332.199	340.394	34.000
331.521	340.129	34.000
164.704	172.805	35.000
164.683	172.316	35.000
164.698	172.541	35.000
165.412	172.281	35.000
165.308	172.357	35.000
164.885	172.328	35.000
165.444	171.754	35.000
164.809	172.179	35.000
164.977	171.835	35.000
164.416	171.695	35.000
163.891	170.245	35.000
483.658	355.556	36.000
483.522	355.261	36.000
483.405	355.221	36.000
482.861	353.789	36.000
482.837	353.401	36.000
97.134	61.738	37.000
97.450	61.515	37.000
98.881	62.082	37.000
97.848	61.400	37.000
97.365	61.513	37.000
35.479	187.354	38.000
35.396	187.235	38.000
35.707	186.743	38.000
35.072	186.418	38.000
35.327	186.198	38.000
35.405	186.242	38.000
483.294	351.824	39.000
482.250	350.979	39.000
483.185	351.040	39.000
482.452	350.187	39.000
482.862	350.605	39.000
482.230	348.746	39.000
467.552	243.126	40.000
467.840	242.889	40.000
468.124	242.688	40.000
467.653	242.653	40.000
467.461	243.307	40.000
467.550	242.846	40.000
232.795	96.226	41.000
233.219	96.612	41.000
231.671	96.462	41.000
232.515	96.714	41.000
231.697	96.029	41.000
232.547	96.405	41.000
234.027	95.239	41.000
58.393	154.601	42.000
58.398	154.703	42.000
58.267	155.423	42.000
58.032	154.759	42.000
57.655	154.074	42.000
250.607	69.760	43.000
249.093	68.787	43.000
248.981	68.602	43.000
248.925	68.386	43.000
249.680	69.316	43.000
252.341	70.403	43.000
467.550	241.630	44.000
466.551	242.191	44.000
467.778	242.451	44.000
467.368	242.355	44.000
467.682	242.377	44.000
467.805	242.524	44.000
467.215	242.138	44.000
467.542	242.327	44.000
467.265	242.845	44.000
467.689	241.926	44.000
401.911	258.204	45.000
401.449	258.729	45.000
401.946	258.094	45.000
402.659	257.374	45.000
402.078	258.279	45.000
234.085	94.282	46.000
233.273	94.563	46.000
233.854	94.280	46.000
233.690	94.263	46.000
233.316	93.746	46.000
234.646	93.819	46.000
25.185	121.571	47.000
25.522	121.847	47.000
25.945	122.461	47.000
25.182	122.181	47.000
24.838	121.619	47.000
386.553	390.469	48.000
387.067	390.379	48.000
386.733	390.342	48.000
386.583	390.029	48.000
386.872	390.080	48.000
387.003	390.221	48.000
386.724	390.493	48.000
386.872	390.261	48.000
387.097	390.311	48.000
386.610	390.554	48.000
386.496	390.985	48.000
404.031	375.811	49.000
404.177	375.798	49.000
404.007	376.002	49.000
404.233	375.569	49.000
404.300	376.250	49.000
458.321	365.623	50.000
458.881	365.271	50.000
459.127	364.610	50.000
459.827	364.654	50.000
460.960	363.601	50.000
460.145	363.376	50.000
461.665	362.523	50.000
435.108	451.505	51.000
435.068	450.970	51.000
436.047	452.975	51.000
435.674	451.111	51.000
434.997	450.719	51.000
403.689	376.048	52.000
404.504	375.838	52.000
404.429	376.796	52.000
404.686	375.947	52.000
405.447	376.746	52.000
405.323	376.393	52.000
404.279	376.541	52.000
404.552	376.866	52.000
404.434	376.159	52.000
405.059	376.501	52.000
380.147	451.238	53.000
379.450	451.324	53.000
380.224	450.418	53.000
380.324	452.026	53.000
380.104	452.154	53.000
379.165	452.000	53.000
379.852	452.122	53.000
379.989	451.482	53.000
294.758	102.860	54.000
293.706	103.225	54.000
294.514	103.337	54.000
295.355	103.242	54.000
294.401	103.831	54.000
47.881	212.914	55.000
48.223	213.802	55.000
48.295	213.749	55.000
47.835	213.440	55.000
47.871	213.995	55.000
403.901	376.298	56.000
403.732	376.535	56.000
403.070	376.684	56.000
403.214	376.450	56.000
402.739	376.558	56.000
403.379	376.539	56.000
403.176	377.060	56.000
146.633	188.476	57.000
146.474	188.337	57.000
146.697	188.782	57.000
146.981	188.108	57.000
146.432	189.855	57.000
148.802	189.192	57.000
422.880	412.198	58.000
422.600	410.652	58.000
422.792	410.745	58.000
423.211	410.951	58.000
422.808	410.902	58.000
130.479	465.832	59.000
130.176	466.229	59.000
130.002	466.434	59.000
130.154	466.181	59.000
130.553	466.321	59.000
130.231	466.303	59.000
130.435	466.068	59.000
130.814	465.973	59.000
130.225	466.033	59.000
130.469	466.369	59.000
131.653	118.588	60.000
131.431	118.664	60.000
131.486	118.516	60.000
131.678	118.991	60.000
131.742	118.587	60.000
204.613	365.770	61.000
204.885	366.047	61.000
204.327	365.830	61.000
204.654	366.156	61.000
204.697	365.935	61.000
204.638	366.191	61.000
204.121	366.022	61.000
266.028	487.644	62.000
265.915	488.220	62.000
266.167	488.253	62.000
266.083	488.193	62.000
266.286	488.265	62.000
266.302	488.489	62.000
266.400	488.718	62.000
24.695	410.121	63.000
24.468	409.939	63.000
24.999	410.559	63.000
24.566	411.095	63.000
24.536	410.172	63.000
24.698	410.883	63.000
24.511	410.466	63.000
24.514	409.879	63.000
24.958	410.377	63.000
84.454	360.858	64.000
83.204	361.534	64.000
83.731	360.756	64.000
83.328	360.662	64.000
83.252	362.361	64.000
106.254	310.037	65.000
105.735	311.231	65.000
105.422	309.732	65.000
105.884	310.920	65.000
106.401	311.224	65.000
105.454	310.145	65.000
106.580	310.183	65.000
107.025	310.052	65.000
39.956	56.470	66.000
40.513	56.435	66.000
40.457	55.907	66.000
40.266	56.962	66.000
39.559	56.594	66.000
39.759	57.042	66.000
416.001	48.975	67.000
416.273	49.054	67.000
415.933	48.764	67.000
416.628	48.558	67.000
416.646	49.397	67.000
132.270	118.709	68.000
131.539	118.232	68.000
131.453	118.130	68.000
131.576	118.311	68.000
132.118	118.512	68.000
169.691	487.302	69.000
166.830	487.151	69.000
168.906	487.346	69.000
168.958	489.003	69.000
167.892	488.974	69.000
266.581	488.968	70.000
266.325	488.403	70.000
266.262	488.376	70.000
266.283	488.449	70.000
266.263	487.563	70.000
266.810	488.366	70.000
266.445	488.538	70.000
266.711	488.078	70.000
266.203	488.661	70.000
264.602	243.474	71.000
264.894	243.219	71.000
264.865	243.680	71.000
264.696	243.285	71.000
264.789	243.354	71.000
265.213	243.489	71.000
265.125	243.186	71.000
103.797	115.696	72.000
102.135	115.562	72.000
104.470	115.782	72.000
104.016	115.767	72.000
104.777	115.552	72.000
104.087	115.285	72.000
104.331	116.084	72.000
242.418	390.494	73.000
242.676	390.455	73.000
242.441	390.211	73.000
241.828	391.168	73.000
242.423	390.278	73.000
216.332	471.236	74.000
216.486	470.441	74.000
215.999	470.518	74.000
216.134	470.723	74.000
215.857	470.176	74.000
215.724	470.739	74.000
215.851	470.541	74.000
98.286	339.109	75.000
98.600	339.358	75.000
97.959	338.479	75.000
97.713	339.155	75.000
97.476	338.591	75.000
97.897	338.881	75.000
97.748	338.156	75.000
98.382	338.969	75.000
97.842	339.115	75.000
150.342	294.204	76.000
150.292	293.864	76.000
150.109	293.819	76.000
150.192	293.933	76.000
150.558	294.094	76.000
267.886	229.034	77.000
268.844	229.223	77.000
268.103	228.871	77.000
267.552	228.774	77.000
267.910	228.026	77.000
268.345	228.482	77.000
31.416	186.519	78.000
31.271	185.695	78.000
31.827	186.318	78.000
31.270	186.815	78.000
31.868	187.216	78.000
31.385	186.820	78.000
31.045	186.362	78.000
67.500	176.720	79.000
67.051	176.658	79.000
67.153	176.716	79.000
67.103	176.666	79.000
66.701	176.352	79.000
66.596	176.718	79.000
67.311	177.193	79.000
66.767	176.189	79.000
49.967	444.952	80.000
50.959	444.318	80.000
50.162	445.281	80.000
50.295	446.135	80.000
50.111	446.757	80.000
268.065	229.355	81.000
268.140	229.227	81.000
268.080	228.905	81.000
269.120	228.810	81.000
268.468	228.857	81.000
268.211	228.861	81.000
267.925	228.452	81.000
268.584	229.010	81.000
205.455	366.648	82.000
205.365	366.855	82.000
205.295	366.831	82.000
205.552	366.747	82.000
205.345	367.053	82.000
205.344	367.065	82.000
205.404	367.112	82.000
205.215	367.162	82.000
205.245	367.378	82.000
205.771	367.187	82.000
205.399	366.988	82.000
29.709	391.042	83.000
30.402	390.097	83.000
29.992	390.420	83.000
29.549	390.270	83.000
29.764	389.901	83.000
37.918	88.611	84.000
37.518	87.854	84.000
36.945	88.326	84.000
37.564	88.037	84.000
38.073	88.175	84.000
37.589	88.438	84.000
37.479	88.068	84.000
37.557	88.267	84.000
37.525	88.712	84.000
82.603	361.119	85.000
83.769	361.523	85.000
82.740	362.098	85.000
81.718	361.944	85.000
81.129	362.173	85.000
81.786	362.657	85.000
81.342	361.891	85.000
82.390	362.782	85.000
377.809	353.140	86.000
379.075	352.646	86.000
379.204	353.731	86.000
379.320	353.305	86.000
379.119	353.838	86.000
380.611	352.646	86.000
378.851	390.395	87.000
378.717	390.919	87.000
379.692	391.341	87.000
379.151	390.491	87.000
379.011	390.664	87.000
379.068	390.624	87.000
379.415	390.570	87.000
478.966	426.073	88.000
479.616	426.216	88.000
480.098	426.772	88.000
479.873	426.320	88.000
480.114	426.571	88.000
479.860	426.874	88.000
399.344	351.119	89.000
399.417	351.296	89.000
398.996	351.181	89.000
398.262	351.299	89.000
399.041	351.493	89.000
399.240	351.532	89.000
398.760	351.329	89.000
59.511	178.162	90.000
59.826	178.154	90.000
59.785	177.720	90.000
59.559	177.832	90.000
60.453	177.496	90.000
59.622	178.250	90.000
59.597	178.442	90.000
398.189	351.563	91.000
398.788	351.649	91.000
398.852	352.281	91.000
399.124	352.693	91.000
399.023	353.247	91.000
