# Supplementary material for: The transpeptidase PBP2 governs initial localization and activity of the major cell-wall synthesis machinery in E. coli
Source: eLife. 2020 Feb 20;9:e50629. doi: 10.7554/eLife.50629 (PMC7089770; doi:10.7554/eLife.50629)
Supplement: Source data 1. [file elife-50629-data1.zip › data/slow/PAmCherry/RodZ_depletion_slow_3.txt]

X Y ID
42.598	411.302	1.000
42.663	412.574	1.000
43.153	413.020	1.000
43.409	413.530	1.000
44.698	414.075	1.000
454.458	263.256	2.000
454.078	263.678	2.000
454.967	264.199	2.000
454.952	263.759	2.000
453.885	264.669	2.000
489.756	183.231	3.000
489.974	184.191	3.000
488.313	183.630	3.000
488.313	185.178	3.000
487.078	183.786	3.000
488.134	183.761	3.000
486.774	184.459	3.000
193.852	456.414	4.000
194.180	457.303	4.000
194.360	457.055	4.000
193.258	456.749	4.000
193.993	456.610	4.000
193.553	456.324	4.000
138.222	477.412	5.000
137.876	477.993	5.000
138.187	477.914	5.000
137.834	477.503	5.000
138.132	477.134	5.000
152.863	391.274	6.000
153.638	391.644	6.000
153.846	391.468	6.000
153.742	391.321	6.000
153.847	391.392	6.000
193.651	456.768	7.000
193.634	457.013	7.000
192.986	456.833	7.000
194.615	456.578	7.000
194.224	456.651	7.000
192.736	456.521	7.000
261.894	394.787	8.000
262.252	395.266	8.000
262.050	394.776	8.000
262.015	394.149	8.000
261.656	394.382	8.000
262.436	394.965	8.000
407.573	399.271	9.000
407.128	398.468	9.000
407.160	399.198	9.000
406.595	397.670	9.000
408.910	397.995	9.000
424.967	439.016	10.000
425.876	439.425	10.000
425.611	439.611	10.000
425.402	439.864	10.000
427.161	440.077	10.000
427.153	440.383	10.000
428.058	440.360	10.000
427.780	440.084	10.000
453.417	395.396	11.000
454.757	395.202	11.000
453.036	395.680	11.000
450.826	395.356	11.000
450.949	395.108	11.000
258.774	183.530	12.000
258.806	182.976	12.000
259.042	183.234	12.000
259.158	183.582	12.000
259.291	182.925	12.000
258.645	184.618	13.000
259.124	184.656	13.000
259.030	184.126	13.000
258.851	184.034	13.000
259.178	184.463	13.000
259.346	184.494	13.000
257.928	184.720	13.000
475.618	359.353	14.000
476.193	357.557	14.000
475.473	357.873	14.000
476.881	357.443	14.000
474.933	356.833	14.000
474.606	357.738	14.000
377.617	55.187	15.000
377.418	55.110	15.000
377.467	55.122	15.000
377.629	55.287	15.000
377.591	55.020	15.000
377.652	55.180	15.000
377.480	55.329	15.000
377.481	55.220	15.000
376.976	55.548	15.000
76.026	453.258	16.000
75.004	454.035	16.000
75.952	454.437	16.000
75.475	453.920	16.000
75.475	453.717	16.000
176.839	428.560	17.000
178.439	428.231	17.000
177.911	429.426	17.000
177.253	428.568	17.000
176.999	429.624	17.000
177.384	429.089	17.000
313.438	232.113	18.000
313.742	232.876	18.000
312.799	232.148	18.000
313.594	232.112	18.000
312.884	231.543	18.000
312.616	232.139	18.000
311.032	232.013	18.000
234.885	99.286	19.000
235.100	99.821	19.000
235.248	98.914	19.000
235.228	99.098	19.000
236.041	100.597	19.000
353.481	418.021	20.000
353.314	418.563	20.000
351.798	420.563	20.000
350.171	418.974	20.000
349.257	416.560	20.000
348.381	413.766	20.000
98.034	61.685	21.000
97.035	61.948	21.000
98.945	61.602	21.000
98.530	61.902	21.000
98.570	58.930	21.000
100.779	60.825	21.000
177.809	430.057	22.000
177.526	430.049	22.000
178.115	430.416	22.000
178.569	429.485	22.000
176.939	429.973	22.000
176.829	429.441	22.000
177.387	430.621	22.000
198.313	320.228	23.000
197.188	322.454	23.000
198.070	323.553	23.000
197.458	322.642	23.000
198.866	324.750	23.000
197.591	326.472	23.000
196.951	325.533	23.000
196.521	325.192	23.000
195.870	325.103	23.000
329.076	426.063	24.000
328.424	424.371	24.000
330.278	425.473	24.000
329.039	426.667	24.000
330.137	425.977	24.000
330.561	425.758	24.000
377.000	301.650	25.000
376.411	301.359	25.000
375.975	300.491	25.000
376.022	301.008	25.000
376.779	301.271	25.000
376.801	300.973	25.000
374.610	302.682	25.000
375.682	300.686	25.000
374.990	300.574	25.000
374.795	300.261	25.000
374.496	299.768	25.000
102.176	242.394	26.000
101.185	242.024	26.000
101.149	244.040	26.000
100.176	242.508	26.000
99.009	241.870	26.000
235.526	101.023	27.000
235.839	101.612	27.000
236.370	102.087	27.000
236.588	102.323	27.000
236.617	101.799	27.000
486.804	354.267	28.000
485.984	355.436	28.000
485.464	356.107	28.000
484.483	357.163	28.000
483.076	358.401	28.000
484.447	356.302	28.000
485.449	355.375	28.000
59.260	327.235	29.000
58.713	327.011	29.000
58.431	327.051	29.000
57.726	327.765	29.000
58.278	327.994	29.000
58.664	326.976	29.000
60.393	327.262	29.000
235.520	102.016	30.000
236.317	102.258	30.000
236.143	102.324	30.000
236.159	102.649	30.000
236.250	102.952	30.000
236.455	102.383	30.000
357.561	469.015	31.000
357.271	469.426	31.000
358.338	469.274	31.000
357.828	468.377	31.000
358.940	468.973	31.000
358.681	468.552	31.000
359.189	468.986	31.000
359.009	469.101	31.000
359.568	468.869	31.000
359.780	469.326	31.000
355.065	478.831	32.000
354.622	479.821	32.000
355.397	480.205	32.000
355.365	480.465	32.000
354.872	480.332	32.000
355.469	480.224	32.000
355.865	479.653	32.000
356.761	479.224	32.000
141.038	177.882	33.000
139.314	177.899	33.000
140.161	178.416	33.000
141.640	177.349	33.000
141.625	178.491	33.000
348.028	249.287	34.000
349.556	247.872	34.000
347.727	246.742	34.000
348.941	247.263	34.000
348.542	248.305	34.000
350.584	248.406	34.000
350.495	247.365	34.000
135.250	469.553	35.000
135.758	469.769	35.000
135.225	470.026	35.000
134.224	469.158	35.000
132.552	471.642	35.000
352.430	249.822	36.000
352.087	248.987	36.000
352.117	248.819	36.000
351.574	249.149	36.000
351.960	250.401	36.000
61.852	209.549	37.000
60.443	210.687	37.000
61.514	209.382	37.000
60.842	211.085	37.000
60.884	210.288	37.000
61.546	210.321	37.000
60.632	210.147	37.000
61.290	210.510	37.000
61.317	210.841	37.000
61.397	210.465	37.000
61.130	210.639	37.000
187.840	465.701	38.000
187.162	466.185	38.000
186.689	466.338	38.000
186.680	465.531	38.000
186.195	466.693	38.000
186.468	467.080	38.000
185.314	467.161	38.000
184.579	468.672	38.000
183.561	468.912	38.000
182.933	469.112	38.000
313.732	447.159	39.000
313.816	447.267	39.000
314.095	447.085	39.000
313.757	448.046	39.000
313.195	448.782	39.000
173.388	451.113	40.000
173.399	448.461	40.000
174.930	449.078	40.000
175.637	446.762	40.000
175.582	449.306	40.000
173.383	448.413	40.000
258.296	417.134	41.000
258.802	417.612	41.000
258.768	417.210	41.000
258.815	417.140	41.000
258.546	417.358	41.000
258.476	417.653	41.000
258.599	417.461	41.000
258.037	417.624	41.000
259.421	418.048	41.000
259.489	417.088	41.000
19.213	199.567	42.000
19.422	199.938	42.000
19.126	200.137	42.000
19.396	199.730	42.000
19.268	199.949	42.000
19.463	200.252	42.000
19.465	199.671	42.000
19.099	199.517	42.000
55.174	78.921	43.000
54.297	78.458	43.000
55.189	79.136	43.000
54.808	78.771	43.000
54.996	79.261	43.000
54.836	78.975	43.000
55.188	78.994	43.000
196.669	139.006	44.000
197.250	137.931	44.000
197.003	138.828	44.000
196.576	138.362	44.000
194.722	138.157	44.000
195.604	137.691	44.000
195.251	137.602	44.000
193.542	138.339	44.000
192.514	138.729	44.000
192.913	137.431	44.000
