# Supplementary material for: The transpeptidase PBP2 governs initial localization and activity of the major cell-wall synthesis machinery in E. coli
Source: eLife. 2020 Feb 20;9:e50629. doi: 10.7554/eLife.50629 (PMC7089770; doi:10.7554/eLife.50629)
Supplement: Source data 1. [file elife-50629-data1.zip › data/slow/PAmCherry/RodZinduction_slow_1.txt]

X Y ID
31.011	419.933	1.000
31.049	420.080	1.000
31.427	419.259	1.000
31.616	418.900	1.000
31.267	418.467	1.000
31.114	418.654	1.000
30.994	417.876	1.000
30.020	417.449	1.000
29.743	416.863	1.000
29.534	416.193	1.000
29.545	415.682	1.000
306.043	422.408	2.000
306.091	421.286	2.000
305.692	420.742	2.000
305.592	420.797	2.000
305.518	420.355	2.000
305.332	420.337	2.000
489.462	442.945	3.000
489.751	443.002	3.000
489.382	442.567	3.000
489.972	443.328	3.000
489.578	443.125	3.000
455.025	399.032	4.000
454.656	399.327	4.000
454.670	398.612	4.000
455.096	399.826	4.000
454.331	399.947	4.000
454.536	400.506	4.000
453.852	401.370	4.000
180.538	365.605	5.000
182.465	365.978	5.000
182.621	368.328	5.000
182.939	370.418	5.000
184.555	369.183	5.000
459.380	375.145	6.000
459.710	375.457	6.000
459.657	375.288	6.000
459.394	375.152	6.000
459.418	374.174	6.000
459.386	373.581	6.000
458.272	374.989	6.000
291.139	475.360	7.000
291.443	475.970	7.000
292.604	475.564	7.000
292.639	476.120	7.000
293.522	476.305	7.000
380.186	376.384	8.000
380.328	376.466	8.000
380.070	377.254	8.000
379.708	376.246	8.000
379.575	377.582	8.000
379.144	377.598	8.000
378.690	377.871	8.000
378.566	377.929	8.000
324.641	432.207	9.000
324.599	432.056	9.000
324.826	433.388	9.000
325.484	433.545	9.000
325.815	434.696	9.000
190.401	244.051	10.000
191.083	245.046	10.000
191.839	245.777	10.000
191.849	246.169	10.000
192.490	246.886	10.000
193.198	246.784	10.000
192.936	246.869	10.000
193.990	247.823	10.000
193.380	247.762	10.000
194.795	248.430	10.000
195.523	248.455	10.000
16.191	418.532	11.000
16.081	418.587	11.000
16.939	419.494	11.000
16.506	419.650	11.000
17.863	419.635	11.000
18.671	422.056	11.000
385.458	370.587	12.000
385.101	370.782	12.000
384.191	371.347	12.000
383.614	371.653	12.000
382.596	371.915	12.000
493.703	445.978	13.000
493.309	445.929	13.000
493.766	446.179	13.000
493.937	446.357	13.000
493.716	446.197	13.000
493.756	445.833	13.000
493.471	445.530	13.000
493.688	446.447	13.000
493.532	446.437	13.000
493.533	445.923	13.000
466.374	404.039	14.000
465.670	404.731	14.000
465.444	403.699	14.000
464.667	404.322	14.000
464.731	404.017	14.000
464.813	404.890	14.000
463.352	404.361	14.000
463.772	404.751	14.000
463.228	404.671	14.000
87.437	380.901	15.000
88.275	380.453	15.000
88.258	380.502	15.000
88.555	380.015	15.000
88.883	379.149	15.000
89.516	378.809	15.000
90.188	378.618	15.000
90.760	378.080	15.000
91.063	379.231	15.000
265.621	368.099	16.000
264.113	367.912	16.000
263.644	368.119	16.000
263.962	367.987	16.000
262.895	367.468	16.000
261.821	367.781	16.000
260.674	365.982	16.000
110.028	58.443	17.000
111.067	58.370	17.000
110.326	57.510	17.000
110.827	56.910	17.000
111.069	56.984	17.000
111.147	56.638	17.000
365.554	279.853	18.000
367.123	278.547	18.000
367.183	278.116	18.000
367.567	278.424	18.000
367.793	278.116	18.000
411.936	476.501	19.000
411.654	476.735	19.000
411.143	476.753	19.000
410.149	476.162	19.000
409.499	475.173	19.000
409.207	475.879	19.000
87.095	435.798	20.000
85.819	434.772	20.000
86.033	435.111	20.000
86.415	434.356	20.000
86.050	435.748	20.000
87.034	435.650	20.000
88.648	449.298	21.000
88.248	449.693	21.000
87.707	448.943	21.000
87.167	448.961	21.000
86.230	449.010	21.000
64.550	275.340	22.000
65.245	274.826	22.000
64.171	275.100	22.000
63.961	274.803	22.000
63.727	275.411	22.000
63.863	274.717	22.000
401.559	346.303	23.000
401.293	346.617	23.000
401.101	346.615	23.000
401.465	346.792	23.000
401.265	345.571	23.000
401.214	345.640	23.000
400.876	345.895	23.000
401.040	346.070	23.000
82.292	486.940	24.000
82.089	487.498	24.000
81.816	486.504	24.000
83.735	488.412	24.000
82.392	487.005	24.000
82.268	488.516	24.000
384.880	60.668	25.000
383.482	61.851	25.000
384.643	60.507	25.000
385.066	61.830	25.000
384.336	62.025	25.000
329.906	384.142	26.000
330.580	384.014	26.000
331.363	383.589	26.000
330.900	384.260	26.000
330.954	384.291	26.000
330.225	384.804	26.000
330.546	384.284	26.000
330.121	384.866	26.000
331.467	384.687	26.000
384.020	61.312	27.000
383.947	62.021	27.000
384.621	60.905	27.000
383.988	61.261	27.000
384.832	61.587	27.000
88.143	244.359	28.000
88.916	245.836	28.000
89.627	245.102	28.000
89.011	245.376	28.000
89.199	245.180	28.000
271.513	72.364	29.000
270.937	69.972	29.000
271.831	68.768	29.000
272.539	71.004	29.000
272.499	71.642	29.000
