# Supplementary material for: The transpeptidase PBP2 governs initial localization and activity of the major cell-wall synthesis machinery in E. coli
Source: eLife. 2020 Feb 20;9:e50629. doi: 10.7554/eLife.50629 (PMC7089770; doi:10.7554/eLife.50629)
Supplement: Source data 1. [file elife-50629-data1.zip › data/slow/PAmCherry/RodZinduction_slow_2.txt]

X Y ID
319.815	434.434	1.000
320.114	434.417	1.000
319.314	435.264	1.000
319.612	435.627	1.000
320.225	436.333	1.000
320.262	435.589	1.000
320.499	435.581	1.000
320.424	434.111	1.000
320.845	435.162	1.000
319.760	434.082	1.000
320.626	433.935	1.000
256.558	403.014	2.000
256.454	403.118	2.000
256.387	402.619	2.000
256.436	402.753	2.000
256.614	403.123	2.000
357.414	296.242	3.000
356.868	297.057	3.000
357.121	295.927	3.000
356.118	295.238	3.000
355.825	295.167	3.000
356.013	294.855	3.000
356.265	295.936	3.000
243.208	387.793	4.000
243.917	387.096	4.000
243.522	386.539	4.000
243.796	384.711	4.000
242.789	384.850	4.000
242.397	384.754	4.000
243.114	383.787	4.000
242.475	384.296	4.000
243.092	383.843	4.000
402.732	241.100	5.000
400.964	240.422	5.000
401.918	241.306	5.000
401.416	241.329	5.000
401.640	240.351	5.000
402.702	238.138	5.000
255.450	401.302	6.000
255.675	401.109	6.000
256.279	401.488	6.000
255.685	401.052	6.000
255.390	400.466	6.000
375.696	469.658	7.000
375.683	470.539	7.000
375.202	470.967	7.000
375.039	470.961	7.000
374.479	473.462	7.000
249.658	427.644	8.000
249.429	427.664	8.000
249.661	427.196	8.000
249.435	427.256	8.000
250.018	427.139	8.000
240.470	383.348	9.000
240.788	383.019	9.000
240.713	382.764	9.000
240.140	382.487	9.000
239.758	382.142	9.000
239.607	382.488	9.000
239.783	382.141	9.000
239.745	382.227	9.000
240.466	382.422	9.000
240.427	382.207	9.000
369.096	234.437	10.000
369.185	234.996	10.000
368.436	234.273	10.000
368.080	235.187	10.000
368.649	237.377	10.000
256.129	450.789	11.000
258.452	450.014	11.000
260.693	451.091	11.000
261.034	451.135	11.000
260.766	451.398	11.000
260.420	450.873	11.000
441.512	302.620	12.000
441.676	303.798	12.000
441.638	304.093	12.000
441.835	304.244	12.000
440.580	304.954	12.000
439.978	305.181	12.000
439.875	305.267	12.000
439.692	306.162	12.000
438.870	307.339	12.000
364.235	449.835	13.000
364.443	449.774	13.000
364.676	449.602	13.000
365.579	448.894	13.000
364.409	449.517	13.000
152.496	67.971	14.000
151.857	68.452	14.000
154.345	68.553	14.000
154.302	68.813	14.000
154.701	69.020	14.000
153.768	69.045	14.000
153.409	69.230	14.000
53.127	302.607	15.000
53.014	302.423	15.000
52.968	302.642	15.000
53.232	302.570	15.000
52.908	302.815	15.000
53.291	303.069	15.000
53.147	303.485	15.000
52.788	303.477	15.000
53.126	303.382	15.000
53.205	303.372	15.000
52.670	303.623	15.000
476.252	429.130	16.000
477.292	429.670	16.000
477.185	429.886	16.000
477.866	430.745	16.000
478.421	430.798	16.000
478.578	431.985	16.000
478.518	432.208	16.000
478.703	432.442	16.000
479.633	433.329	16.000
479.531	433.488	16.000
478.874	434.200	16.000
40.949	323.701	17.000
41.807	323.744	17.000
41.435	322.993	17.000
41.583	323.241	17.000
41.731	322.269	17.000
42.103	322.393	17.000
42.115	322.490	17.000
42.912	322.173	17.000
42.647	322.060	17.000
240.558	33.812	18.000
240.281	34.510	18.000
240.370	34.373	18.000
239.895	34.198	18.000
241.083	34.162	18.000
448.108	46.130	19.000
447.373	46.279	19.000
446.843	45.839	19.000
446.398	46.161	19.000
445.912	45.540	19.000
445.557	68.878	20.000
444.824	69.282	20.000
446.350	69.713	20.000
445.205	69.850	20.000
446.015	69.158	20.000
446.041	71.069	20.000
180.498	415.503	21.000
180.098	415.744	21.000
179.947	415.582	21.000
180.759	415.363	21.000
180.744	415.795	21.000
179.937	415.047	21.000
474.195	475.507	22.000
474.280	475.576	22.000
474.409	475.298	22.000
473.090	475.864	22.000
474.165	475.895	22.000
17.386	191.094	23.000
17.109	189.884	23.000
17.312	190.326	23.000
18.094	190.835	23.000
17.462	190.745	23.000
16.975	190.072	23.000
16.657	189.535	23.000
17.848	190.523	23.000
17.906	190.610	23.000
109.866	314.096	24.000
110.207	314.379	24.000
111.004	314.114	24.000
111.385	314.413	24.000
112.328	314.606	24.000
27.824	155.621	25.000
28.659	156.764	25.000
28.944	155.893	25.000
29.009	155.971	25.000
29.924	156.099	25.000
18.437	191.008	26.000
17.793	190.028	26.000
17.916	190.749	26.000
17.235	189.918	26.000
17.848	191.458	26.000
18.785	190.864	26.000
39.275	183.381	27.000
38.546	184.601	27.000
39.196	184.934	27.000
39.293	183.700	27.000
39.577	185.490	27.000
38.851	185.843	27.000
39.103	185.234	27.000
39.025	185.458	27.000
38.500	185.987	27.000
229.637	480.185	28.000
229.229	480.345	28.000
229.172	480.030	28.000
229.495	480.302	28.000
229.940	479.912	28.000
229.736	480.021	28.000
230.474	479.496	28.000
230.613	479.357	28.000
61.750	472.835	29.000
61.886	472.608	29.000
62.270	473.215	29.000
61.969	473.800	29.000
62.604	474.572	29.000
62.299	474.182	29.000
62.406	474.151	29.000
62.287	474.270	29.000
62.642	474.697	29.000
62.430	475.260	29.000
120.955	259.774	30.000
120.736	259.781	30.000
121.556	259.503	30.000
121.769	260.021	30.000
122.410	260.644	30.000
122.455	261.257	30.000
120.973	260.031	30.000
120.932	259.905	30.000
122.332	259.591	30.000
310.070	357.702	31.000
309.793	356.738	31.000
308.756	356.969	31.000
308.469	356.910	31.000
308.001	357.077	31.000
307.338	357.385	31.000
306.153	357.315	31.000
215.056	234.374	32.000
214.706	234.506	32.000
215.305	234.178	32.000
214.717	234.957	32.000
215.075	234.602	32.000
214.945	234.445	32.000
215.220	233.672	32.000
95.217	232.225	33.000
96.492	234.359	33.000
96.814	234.375	33.000
95.863	235.343	33.000
96.199	234.764	33.000
168.447	240.416	34.000
169.992	239.261	34.000
168.643	239.758	34.000
168.284	239.650	34.000
168.457	239.264	34.000
168.541	239.635	34.000
305.000	357.268	35.000
304.768	357.899	35.000
303.893	357.165	35.000
303.585	357.870	35.000
303.113	356.596	35.000
303.307	359.486	35.000
198.638	240.555	36.000
198.562	239.749	36.000
199.424	239.931	36.000
198.927	239.988	36.000
198.673	240.023	36.000
155.219	273.933	37.000
155.455	274.338	37.000
154.858	273.350	37.000
155.480	273.659	37.000
155.702	273.888	37.000
64.905	251.449	38.000
65.534	251.498	38.000
65.045	252.848	38.000
65.046	252.659	38.000
65.137	252.975	38.000
64.472	253.403	38.000
64.429	253.431	38.000
64.572	254.012	38.000
20.000	453.265	39.000
19.141	452.601	39.000
19.183	452.529	39.000
18.858	452.244	39.000
18.205	451.187	39.000
18.105	451.037	39.000
18.213	450.348	39.000
18.974	450.068	39.000
155.603	273.773	40.000
155.251	273.993	40.000
155.096	273.528	40.000
155.531	274.107	40.000
154.464	273.347	40.000
155.035	273.359	40.000
154.594	273.913	40.000
155.740	273.927	40.000
155.074	273.443	40.000
155.356	273.422	40.000
154.358	272.934	40.000
295.439	419.028	41.000
294.348	419.757	41.000
295.047	418.660	41.000
294.387	419.010	41.000
294.579	418.825	41.000
295.618	418.820	41.000
294.483	419.202	41.000
103.729	215.334	42.000
104.222	215.072	42.000
103.565	214.474	42.000
104.328	213.107	42.000
104.459	213.269	42.000
155.546	273.026	43.000
155.425	272.804	43.000
154.818	273.486	43.000
155.672	273.404	43.000
154.941	273.205	43.000
63.477	460.140	44.000
64.069	458.893	44.000
63.779	459.892	44.000
63.724	459.179	44.000
63.859	458.799	44.000
63.845	458.016	44.000
63.478	457.113	44.000
253.402	274.815	45.000
254.775	274.745	45.000
255.643	274.397	45.000
255.540	273.887	45.000
256.173	273.384	45.000
454.280	130.982	46.000
453.157	130.536	46.000
453.848	130.704	46.000
453.721	130.489	46.000
454.857	129.001	46.000
82.524	428.234	47.000
81.461	426.933	47.000
81.795	428.802	47.000
83.120	428.328	47.000
83.146	429.189	47.000
338.631	203.603	48.000
339.429	203.169	48.000
339.535	202.855	48.000
339.647	202.281	48.000
339.692	201.492	48.000
340.165	201.299	48.000
340.593	201.467	48.000
340.623	199.929	48.000
330.364	422.809	49.000
330.276	422.247	49.000
330.754	422.527	49.000
331.091	422.606	49.000
329.861	422.819	49.000
330.349	422.653	49.000
330.500	422.485	49.000
366.324	312.239	50.000
364.034	313.185	50.000
365.732	311.519	50.000
363.728	309.549	50.000
364.221	309.075	50.000
356.652	353.025	51.000
356.121	351.589	51.000
355.405	351.296	51.000
355.413	351.766	51.000
355.126	351.398	51.000
353.931	351.413	51.000
353.414	351.027	51.000
276.140	419.502	52.000
277.000	420.011	52.000
276.708	419.607	52.000
276.624	419.126	52.000
277.054	419.052	52.000
276.770	419.331	52.000
276.769	418.881	52.000
277.013	419.120	52.000
338.109	388.970	53.000
337.830	388.611	53.000
336.947	388.866	53.000
336.088	388.428	53.000
335.201	389.285	53.000
300.176	432.303	54.000
299.945	431.540	54.000
299.343	430.962	54.000
297.586	431.442	54.000
297.437	431.653	54.000
298.459	432.522	54.000
319.952	228.686	55.000
319.457	227.608	55.000
319.330	228.766	55.000
320.163	228.454	55.000
319.071	228.487	55.000
346.319	369.508	56.000
347.699	368.742	56.000
348.234	368.732	56.000
349.299	368.818	56.000
350.451	369.736	56.000
246.872	490.865	57.000
245.354	488.936	57.000
247.483	489.174	57.000
246.455	486.802	57.000
245.140	488.709	57.000
232.000	71.691	58.000
232.091	72.395	58.000
231.683	72.686	58.000
231.589	72.580	58.000
232.001	71.423	58.000
232.026	72.250	58.000
232.281	71.770	58.000
232.723	71.810	58.000
232.574	71.698	58.000
232.983	71.875	58.000
232.513	72.950	58.000
425.526	423.044	59.000
425.876	422.294	59.000
426.226	421.269	59.000
426.889	421.406	59.000
427.366	420.699	59.000
427.701	420.571	59.000
428.351	419.850	59.000
428.799	418.898	59.000
428.811	418.541	59.000
429.595	418.710	59.000
430.016	418.294	59.000
401.931	431.552	60.000
402.532	430.982	60.000
402.413	431.338	60.000
402.546	431.256	60.000
402.463	431.782	60.000
402.355	431.930	60.000
402.572	432.091	61.000
401.797	431.458	61.000
402.597	432.038	61.000
401.824	431.799	61.000
402.288	431.238	61.000
402.158	431.238	61.000
402.711	431.860	61.000
158.322	469.929	62.000
157.164	469.385	62.000
155.642	468.161	62.000
156.098	468.043	62.000
155.876	467.930	62.000
346.707	429.834	63.000
347.278	429.788	63.000
346.812	429.882	63.000
346.996	430.299	63.000
346.629	430.215	63.000
