# Supplementary material for: The transpeptidase PBP2 governs initial localization and activity of the major cell-wall synthesis machinery in E. coli
Source: eLife. 2020 Feb 20;9:e50629. doi: 10.7554/eLife.50629 (PMC7089770; doi:10.7554/eLife.50629)
Supplement: Source data 1. [file elife-50629-data1.zip › data/slow/PAmCherry/RodZinduction_slow_3.txt]

X Y ID
133.420	330.642	1.000
133.270	329.576	1.000
133.166	329.613	1.000
132.704	329.783	1.000
133.827	329.850	1.000
134.115	329.592	1.000
134.543	329.557	1.000
135.137	329.258	1.000
135.190	328.695	1.000
442.078	346.251	2.000
441.203	346.555	2.000
440.633	346.752	2.000
440.738	346.486	2.000
439.900	346.329	2.000
440.212	346.815	2.000
174.012	328.110	3.000
174.606	327.281	3.000
174.948	328.164	3.000
175.122	327.290	3.000
175.352	327.330	3.000
247.558	467.164	4.000
247.931	466.994	4.000
248.021	468.118	4.000
247.815	467.500	4.000
247.591	468.065	4.000
411.618	346.101	5.000
410.577	346.999	5.000
410.548	347.147	5.000
409.734	345.767	5.000
409.308	346.360	5.000
407.877	345.951	5.000
407.625	346.247	5.000
407.406	345.669	5.000
405.904	345.268	5.000
406.207	345.569	5.000
405.142	344.948	5.000
304.721	130.516	6.000
303.939	131.295	6.000
303.226	131.374	6.000
302.564	132.403	6.000
301.829	131.315	6.000
301.909	131.112	6.000
301.964	131.346	6.000
302.011	131.973	6.000
301.590	132.247	6.000
301.785	132.197	6.000
301.207	132.180	6.000
257.259	178.968	7.000
257.902	179.670	7.000
257.799	179.107	7.000
258.314	180.630	7.000
259.530	181.088	7.000
259.634	182.090	7.000
260.571	181.929	7.000
260.692	182.396	7.000
260.891	182.758	7.000
63.635	400.575	8.000
63.202	400.752	8.000
62.709	400.518	8.000
61.461	400.468	8.000
61.989	400.434	8.000
60.927	400.121	8.000
97.254	472.396	9.000
96.220	472.560	9.000
97.233	472.912	9.000
97.146	472.524	9.000
96.896	473.010	9.000
262.453	87.433	10.000
262.148	87.864	10.000
262.403	87.674	10.000
262.761	87.587	10.000
262.180	88.657	10.000
262.300	88.904	10.000
262.889	88.664	11.000
262.300	87.924	11.000
262.838	87.557	11.000
262.236	87.658	11.000
262.452	87.534	11.000
262.321	87.747	11.000
262.434	87.947	11.000
262.794	87.825	11.000
262.662	87.737	11.000
248.870	465.631	12.000
247.876	466.341	12.000
247.496	466.199	12.000
246.529	465.781	12.000
246.248	465.358	12.000
248.380	465.340	12.000
215.497	339.118	13.000
215.739	339.730	13.000
215.463	339.251	13.000
215.101	339.476	13.000
214.962	340.007	13.000
68.808	384.497	14.000
68.875	384.658	14.000
68.951	384.872	14.000
69.328	385.124	14.000
70.185	385.693	14.000
70.109	385.282	14.000
70.323	385.873	14.000
70.193	386.408	14.000
70.771	387.078	14.000
70.676	386.502	14.000
357.769	226.106	15.000
358.830	226.056	15.000
359.314	226.812	15.000
359.218	227.090	15.000
360.072	226.720	15.000
360.250	227.469	15.000
361.102	227.438	15.000
361.737	227.409	15.000
362.285	227.423	15.000
362.883	228.006	15.000
302.549	431.592	16.000
302.073	432.090	16.000
301.975	432.748	16.000
301.107	432.596	16.000
300.921	433.289	16.000
300.150	433.933	16.000
299.619	434.180	16.000
299.884	434.395	16.000
299.049	434.938	16.000
67.552	438.481	17.000
68.851	437.674	17.000
68.304	436.739	17.000
69.392	437.817	17.000
68.772	439.199	17.000
68.232	438.986	17.000
365.249	228.315	18.000
365.429	228.228	18.000
365.714	227.699	18.000
364.222	228.194	18.000
364.310	228.465	18.000
362.477	228.650	18.000
362.278	227.959	18.000
361.831	228.013	18.000
361.562	227.366	18.000
360.883	227.588	18.000
489.231	366.064	19.000
488.748	365.451	19.000
488.234	365.641	19.000
487.360	364.818	19.000
488.142	365.614	19.000
487.516	365.031	19.000
486.901	365.219	19.000
487.429	365.057	19.000
486.802	365.074	19.000
150.108	161.980	20.000
150.157	162.053	20.000
149.114	160.940	20.000
149.343	160.420	20.000
148.997	159.957	20.000
148.826	158.869	20.000
150.026	157.434	20.000
300.855	383.776	21.000
300.711	383.745	21.000
300.811	382.882	21.000
299.741	382.742	21.000
300.349	381.957	21.000
299.935	382.162	21.000
107.794	350.525	22.000
109.732	350.769	22.000
109.845	350.200	22.000
110.100	350.523	22.000
109.064	349.489	22.000
109.398	349.610	22.000
146.559	205.782	23.000
147.290	204.522	23.000
147.301	204.741	23.000
147.625	203.679	23.000
147.737	202.786	23.000
147.471	203.404	23.000
146.939	202.211	23.000
299.968	381.545	24.000
299.381	381.423	24.000
300.293	381.401	24.000
299.650	381.480	24.000
299.282	381.752	24.000
300.379	381.986	24.000
300.071	381.593	24.000
299.536	381.545	24.000
300.356	381.984	24.000
300.423	381.956	24.000
385.139	394.283	25.000
385.373	394.377	25.000
385.632	394.400	25.000
385.900	394.062	25.000
385.852	394.193	25.000
385.755	394.598	25.000
300.488	381.839	26.000
299.583	381.713	26.000
300.472	381.308	26.000
299.705	382.395	26.000
300.006	382.056	26.000
383.686	394.002	27.000
383.477	394.722	27.000
383.964	395.581	27.000
383.055	395.184	27.000
382.057	395.668	27.000
381.923	396.055	27.000
147.913	393.450	28.000
147.562	393.143	28.000
147.707	393.137	28.000
147.711	393.318	28.000
147.840	393.073	28.000
147.779	393.211	28.000
148.678	392.871	28.000
406.385	427.213	29.000
405.911	427.405	29.000
405.643	428.086	29.000
405.601	428.012	29.000
405.510	428.372	29.000
404.249	428.906	29.000
404.093	440.716	30.000
404.317	440.684	30.000
404.319	440.823	30.000
405.072	440.621	30.000
405.223	440.547	30.000
276.672	423.635	31.000
276.536	422.775	31.000
276.935	422.112	31.000
276.489	421.312	31.000
276.508	420.259	31.000
276.411	420.799	31.000
276.029	419.887	31.000
335.717	381.614	32.000
335.311	381.803	32.000
335.343	381.331	32.000
335.050	380.966	32.000
335.545	381.429	32.000
334.602	381.614	32.000
342.888	365.439	33.000
342.882	365.446	33.000
342.884	365.120	33.000
342.732	365.143	33.000
342.593	364.988	33.000
355.122	460.982	34.000
355.036	460.934	34.000
354.646	461.377	34.000
354.331	461.595	34.000
354.101	462.124	34.000
353.537	462.445	34.000
374.301	395.263	35.000
374.144	394.552	35.000
373.976	393.978	35.000
374.699	393.621	35.000
375.024	393.152	35.000
374.994	392.418	35.000
374.670	391.437	35.000
376.139	391.415	35.000
376.531	391.184	35.000
376.745	391.731	35.000
399.260	371.092	36.000
399.192	371.245	36.000
399.268	370.933	36.000
399.634	371.218	36.000
399.009	371.118	36.000
399.411	371.398	36.000
399.429	371.553	36.000
315.867	381.154	37.000
315.465	382.870	37.000
315.583	382.660	37.000
314.928	383.227	37.000
314.571	383.367	37.000
449.158	40.228	38.000
449.020	40.300	38.000
448.406	39.915	38.000
448.696	39.219	38.000
448.640	38.727	38.000
448.553	36.935	38.000
448.832	37.551	38.000
448.849	38.000	38.000
449.053	37.951	38.000
450.940	349.743	39.000
451.434	349.397	39.000
451.710	349.505	39.000
453.162	349.833	39.000
452.911	349.239	39.000
453.925	348.636	39.000
343.978	371.613	40.000
342.237	369.311	40.000
341.157	367.246	40.000
339.754	367.180	40.000
339.410	368.491	40.000
428.480	439.145	41.000
429.066	438.675	41.000
429.944	440.528	41.000
429.676	439.580	41.000
430.493	440.267	41.000
431.087	440.011	41.000
71.331	474.536	42.000
71.502	475.176	42.000
70.701	475.166	42.000
70.217	474.686	42.000
69.315	474.540	42.000
69.115	474.470	42.000
68.189	473.700	42.000
67.443	473.085	42.000
483.639	240.361	43.000
483.862	240.252	43.000
484.433	240.462	43.000
484.964	239.900	43.000
485.457	240.411	43.000
60.948	326.220	44.000
58.155	325.954	44.000
57.037	324.383	44.000
59.148	325.533	44.000
57.771	326.624	44.000
58.361	325.252	44.000
59.884	327.202	44.000
58.164	325.534	44.000
422.059	407.799	45.000
422.022	406.716	45.000
422.386	407.301	45.000
421.815	407.265	45.000
421.248	407.190	45.000
422.177	406.364	45.000
422.910	407.079	45.000
