# Supplementary material for: The transpeptidase PBP2 governs initial localization and activity of the major cell-wall synthesis machinery in E. coli
Source: eLife. 2020 Feb 20;9:e50629. doi: 10.7554/eLife.50629 (PMC7089770; doi:10.7554/eLife.50629)
Supplement: Source data 1. [file elife-50629-data1.zip › data/slow/PAmCherry/TKL130_A22Treated_Slow1.txt]

X Y ID
83.198	362.172	1.000
82.951	362.275	1.000
81.232	364.345	1.000
81.576	362.197	1.000
81.719	361.916	1.000
80.711	363.978	1.000
81.454	365.159	1.000
80.577	362.842	1.000
101.659	189.935	2.000
102.024	190.347	2.000
101.835	190.148	2.000
102.137	189.528	2.000
101.116	190.129	2.000
102.043	190.067	2.000
101.712	189.789	2.000
101.679	190.794	2.000
101.188	190.415	2.000
100.760	191.464	2.000
93.843	244.096	3.000
93.820	244.170	3.000
93.849	243.778	3.000
94.526	243.449	3.000
94.220	243.368	3.000
94.401	243.720	4.000
94.700	243.912	4.000
93.909	243.242	4.000
95.012	242.953	4.000
94.373	243.386	4.000
415.148	470.994	5.000
415.561	471.156	5.000
415.979	471.948	5.000
416.123	471.028	5.000
416.145	471.487	5.000
184.599	174.564	6.000
184.749	174.290	6.000
184.822	174.299	6.000
185.020	174.248	6.000
184.990	174.150	6.000
125.842	419.561	7.000
126.088	420.520	7.000
126.430	419.953	7.000
125.993	420.742	7.000
126.169	419.983	7.000
126.123	420.269	7.000
126.321	420.313	7.000
126.489	420.224	7.000
283.475	274.219	8.000
282.624	273.165	8.000
282.259	273.399	8.000
281.622	273.116	8.000
281.922	273.001	8.000
282.509	273.467	8.000
281.866	272.953	8.000
16.427	295.475	9.000
16.331	295.251	9.000
16.441	295.573	9.000
16.440	295.078	9.000
15.861	297.471	9.000
16.086	297.620	9.000
331.100	474.827	10.000
331.215	475.190	10.000
331.643	475.155	10.000
331.250	475.538	10.000
331.343	475.314	10.000
331.052	475.439	10.000
331.477	475.171	10.000
330.817	475.444	10.000
330.946	475.475	10.000
331.594	475.023	10.000
318.944	446.772	11.000
318.153	446.489	11.000
318.298	445.918	11.000
318.427	445.548	11.000
318.242	446.273	11.000
39.872	265.261	12.000
40.922	265.888	12.000
40.883	265.701	12.000
40.359	265.174	12.000
40.511	265.013	12.000
41.320	265.373	13.000
41.035	265.639	13.000
41.316	264.687	13.000
41.335	265.642	13.000
40.923	265.765	13.000
152.440	366.417	14.000
152.582	365.953	14.000
152.784	365.207	14.000
152.955	365.861	14.000
152.822	365.904	14.000
153.435	366.248	14.000
152.492	365.808	14.000
92.252	362.379	15.000
92.553	362.260	15.000
91.827	361.864	15.000
91.606	362.392	15.000
92.054	362.045	15.000
31.895	355.738	16.000
32.728	355.319	16.000
32.397	355.076	16.000
32.427	355.692	16.000
32.114	354.484	16.000
32.039	353.912	16.000
242.670	429.575	17.000
242.545	429.455	17.000
242.580	429.502	17.000
242.617	429.574	17.000
242.944	429.479	17.000
242.722	429.707	17.000
242.532	429.249	17.000
242.140	429.601	17.000
242.574	429.132	17.000
242.380	429.561	17.000
389.979	283.761	18.000
390.553	283.687	18.000
390.113	283.674	18.000
390.676	284.147	18.000
391.083	284.708	18.000
390.007	283.361	18.000
390.589	283.627	18.000
390.369	283.046	18.000
390.883	284.128	18.000
126.930	131.154	19.000
127.463	131.189	19.000
125.910	132.087	19.000
126.974	131.118	19.000
127.929	131.934	19.000
257.734	487.392	20.000
257.869	487.598	20.000
258.430	487.490	20.000
257.862	487.741	20.000
258.317	487.755	20.000
258.530	487.415	20.000
257.488	487.732	20.000
257.608	487.688	20.000
258.583	487.482	20.000
257.890	487.137	20.000
43.537	483.083	21.000
42.756	482.092	21.000
42.261	482.570	21.000
43.246	482.312	21.000
43.175	481.987	21.000
43.268	483.009	21.000
43.310	483.112	21.000
43.310	482.617	21.000
252.469	385.571	22.000
252.087	385.764	22.000
253.795	384.423	22.000
254.416	384.113	22.000
253.788	386.876	22.000
251.908	386.049	22.000
232.614	363.321	23.000
232.398	363.761	23.000
232.703	364.567	23.000
233.390	363.680	23.000
234.771	366.129	23.000
354.810	263.649	24.000
354.779	263.574	24.000
354.839	263.596	24.000
354.932	263.621	24.000
354.672	263.737	24.000
354.804	263.581	24.000
355.068	263.300	24.000
355.066	263.703	24.000
354.822	263.421	24.000
354.756	263.339	24.000
354.989	262.889	24.000
140.881	482.474	25.000
139.923	481.811	25.000
140.192	482.475	25.000
140.985	482.786	25.000
141.022	483.118	25.000
140.199	483.123	25.000
139.987	483.218	25.000
26.298	450.686	26.000
25.719	450.253	26.000
26.155	450.386	26.000
26.583	450.478	26.000
26.605	450.219	26.000
26.206	450.570	26.000
266.366	343.636	27.000
266.376	342.236	27.000
265.270	343.910	27.000
266.088	343.553	27.000
265.694	343.860	27.000
181.177	432.147	28.000
181.477	432.388	28.000
181.384	432.910	28.000
180.736	432.595	28.000
181.221	432.317	28.000
181.533	431.840	28.000
181.455	431.770	28.000
180.183	432.000	28.000
311.264	85.454	29.000
310.973	85.178	29.000
310.312	84.703	29.000
312.307	84.918	29.000
311.476	85.399	29.000
311.974	84.907	29.000
311.847	84.866	29.000
310.736	84.689	29.000
273.643	60.128	30.000
274.190	59.806	30.000
273.514	60.401	30.000
273.901	59.239	30.000
274.252	59.543	30.000
273.729	59.456	30.000
273.488	59.649	30.000
274.043	59.194	30.000
355.743	252.185	31.000
355.814	252.647	31.000
355.291	252.663	31.000
356.077	252.574	31.000
356.422	252.784	31.000
356.067	252.565	31.000
