# Supplementary material for: The transpeptidase PBP2 governs initial localization and activity of the major cell-wall synthesis machinery in E. coli
Source: eLife. 2020 Feb 20;9:e50629. doi: 10.7554/eLife.50629 (PMC7089770; doi:10.7554/eLife.50629)
Supplement: Source data 1. [file elife-50629-data1.zip › data/slow/PAmCherry/TKL130_A22Treated_Slow2.txt]

X Y ID
321.659	293.671	1.000
321.639	292.950	1.000
321.565	292.861	1.000
321.111	292.779	1.000
321.321	292.809	1.000
321.231	293.022	1.000
321.378	292.855	1.000
320.870	292.834	1.000
197.469	336.685	2.000
196.789	336.766	2.000
196.750	336.387	2.000
197.522	336.343	2.000
197.524	336.088	2.000
292.909	72.578	3.000
292.651	73.096	3.000
293.140	72.974	3.000
293.630	72.978	3.000
293.326	72.177	3.000
293.596	72.701	3.000
292.567	72.651	3.000
293.115	417.636	4.000
292.933	417.424	4.000
292.886	417.071	4.000
293.673	417.366	4.000
293.980	417.483	4.000
293.001	417.819	4.000
293.073	417.242	4.000
293.225	417.153	4.000
90.367	329.878	5.000
90.110	329.367	5.000
90.066	328.834	5.000
89.900	329.188	5.000
90.445	329.401	5.000
254.713	62.918	6.000
254.633	63.389	6.000
255.110	63.232	6.000
255.813	62.481	6.000
254.816	62.771	6.000
254.770	63.151	6.000
254.798	63.135	6.000
255.008	62.970	6.000
255.307	62.598	6.000
254.822	62.699	6.000
255.245	63.084	6.000
294.652	417.454	7.000
293.534	417.854	7.000
293.331	417.631	7.000
293.549	417.788	7.000
293.188	417.882	7.000
292.773	417.824	7.000
293.088	417.448	7.000
91.083	329.026	8.000
90.533	330.110	8.000
90.473	330.389	8.000
90.844	329.252	8.000
90.487	328.775	8.000
279.001	274.113	9.000
277.860	273.735	9.000
278.419	274.848	9.000
277.772	273.645	9.000
277.485	274.153	9.000
75.821	368.806	10.000
76.094	369.134	10.000
75.887	369.737	10.000
75.546	369.555	10.000
75.683	369.448	10.000
20.404	399.443	11.000
20.712	399.229	11.000
20.693	399.605	11.000
20.021	398.694	11.000
20.509	398.602	11.000
312.231	287.084	12.000
312.442	287.488	12.000
312.762	287.845	12.000
312.993	286.859	12.000
312.684	286.952	12.000
343.973	476.230	13.000
343.924	475.336	13.000
343.881	475.894	13.000
343.771	475.702	13.000
343.489	476.157	13.000
343.663	475.652	13.000
344.097	476.299	13.000
107.625	332.240	14.000
107.713	331.996	14.000
107.863	331.554	14.000
107.754	332.279	14.000
107.871	331.552	14.000
107.854	331.535	14.000
281.030	481.438	15.000
280.641	482.267	15.000
281.048	481.165	15.000
280.373	481.432	15.000
280.658	481.710	15.000
132.645	224.672	16.000
133.467	224.961	16.000
133.733	225.499	16.000
133.081	225.470	16.000
133.220	225.175	16.000
133.918	225.676	16.000
133.658	225.529	16.000
310.735	132.423	17.000
310.298	131.882	17.000
310.819	132.029	17.000
310.380	132.075	17.000
310.481	132.624	17.000
310.417	132.374	17.000
310.660	132.115	17.000
394.546	156.343	18.000
393.553	157.365	18.000
393.032	156.519	18.000
393.196	157.675	18.000
392.926	157.047	18.000
393.360	156.380	18.000
305.681	332.394	19.000
305.477	332.418	19.000
306.308	332.107	19.000
305.612	332.163	19.000
305.450	332.255	19.000
320.988	142.738	20.000
320.221	142.450	20.000
320.881	142.750	20.000
320.672	142.809	20.000
320.652	142.675	20.000
133.704	226.098	21.000
133.956	226.164	21.000
134.701	225.996	21.000
134.289	226.286	21.000
134.324	226.327	21.000
134.347	225.782	21.000
133.794	226.182	21.000
134.165	226.815	21.000
134.134	226.091	21.000
306.195	333.777	22.000
306.491	333.418	22.000
305.975	332.428	22.000
305.587	332.410	22.000
305.358	332.337	22.000
305.802	332.382	22.000
305.343	332.696	22.000
302.139	345.806	23.000
301.970	346.228	23.000
301.797	346.304	23.000
302.203	346.060	23.000
302.513	346.480	23.000
429.286	100.407	24.000
428.762	99.972	24.000
428.124	100.104	24.000
428.870	100.353	24.000
428.799	100.303	24.000
429.029	99.342	24.000
428.911	99.897	24.000
129.009	356.494	25.000
129.671	357.458	25.000
129.154	356.849	25.000
129.884	356.748	25.000
130.228	357.037	25.000
129.554	357.467	25.000
130.033	357.388	25.000
129.325	356.612	25.000
129.348	356.889	25.000
129.307	356.837	25.000
129.155	357.357	25.000
318.391	114.753	26.000
318.583	114.628	26.000
319.205	114.846	26.000
318.117	114.783	26.000
318.525	114.749	26.000
30.207	423.571	27.000
30.931	423.024	27.000
30.669	423.299	27.000
30.376	423.432	27.000
31.530	422.526	27.000
30.968	422.867	27.000
345.578	145.326	28.000
345.684	145.679	28.000
345.450	145.655	28.000
345.801	145.661	28.000
346.179	145.644	28.000
345.632	145.579	28.000
181.861	495.693	29.000
182.028	496.459	29.000
181.346	495.572	29.000
181.332	496.440	29.000
182.047	496.017	29.000
227.177	276.711	30.000
226.980	276.465	30.000
227.295	276.515	30.000
226.958	276.552	30.000
227.134	276.631	30.000
227.314	276.221	30.000
258.658	470.940	31.000
258.852	471.493	31.000
258.041	472.037	31.000
258.200	472.236	31.000
258.658	471.910	31.000
259.737	472.728	31.000
327.826	471.749	32.000
328.025	470.462	32.000
329.061	470.943	32.000
328.457	470.287	32.000
327.863	470.233	32.000
328.254	470.873	32.000
263.067	418.323	33.000
263.225	418.122	33.000
263.121	418.144	33.000
263.655	418.505	33.000
264.097	418.838	33.000
263.001	418.077	33.000
264.005	418.582	33.000
263.292	418.386	33.000
263.571	418.966	33.000
263.265	419.205	33.000
