# Supplementary material for: The transpeptidase PBP2 governs initial localization and activity of the major cell-wall synthesis machinery in E. coli
Source: eLife. 2020 Feb 20;9:e50629. doi: 10.7554/eLife.50629 (PMC7089770; doi:10.7554/eLife.50629)
Supplement: Source data 1. [file elife-50629-data1.zip › data/slow/PAmCherry/TKL130_MecilTreated_Slow1.txt]

X Y ID
189.488	447.986	1.000
188.447	448.739	1.000
188.874	448.612	1.000
189.328	448.274	1.000
188.929	448.127	1.000
189.305	447.785	2.000
189.467	449.563	2.000
188.621	449.019	2.000
188.973	448.183	2.000
188.640	448.754	2.000
197.099	431.447	3.000
197.240	430.928	3.000
197.677	431.025	3.000
197.907	430.632	3.000
198.321	430.189	3.000
251.487	449.303	4.000
251.559	449.482	4.000
251.409	449.795	4.000
251.569	450.136	4.000
251.656	449.280	4.000
251.744	449.710	4.000
251.348	449.307	4.000
251.770	449.715	4.000
251.509	449.263	4.000
316.312	107.558	5.000
317.066	107.543	5.000
316.928	107.667	5.000
316.505	107.453	5.000
316.737	107.915	5.000
316.893	107.228	5.000
316.618	107.341	5.000
316.907	107.190	5.000
16.114	292.057	6.000
16.500	291.720	6.000
17.206	291.661	6.000
16.977	291.509	6.000
16.594	292.294	6.000
16.703	291.739	6.000
16.782	291.777	6.000
16.056	292.146	6.000
16.654	291.361	7.000
16.861	291.472	7.000
15.925	291.364	7.000
17.098	291.605	7.000
16.476	291.622	7.000
15.395	291.173	7.000
346.201	350.064	8.000
345.972	350.428	8.000
346.033	350.526	8.000
346.086	350.038	8.000
345.901	349.755	8.000
315.703	107.833	9.000
316.256	108.217	9.000
315.987	108.104	9.000
315.800	108.314	9.000
316.544	107.928	9.000
315.968	107.857	9.000
316.401	108.568	9.000
316.117	107.935	9.000
316.229	107.827	9.000
315.959	108.095	9.000
155.829	433.587	10.000
155.683	432.316	10.000
155.924	432.135	10.000
155.406	433.020	10.000
156.126	432.686	10.000
156.038	432.874	10.000
155.919	433.038	10.000
155.697	433.670	10.000
166.114	262.670	11.000
166.163	262.190	11.000
166.320	262.808	11.000
166.647	262.776	11.000
166.453	262.889	11.000
165.324	263.113	11.000
434.230	435.000	12.000
433.243	433.924	12.000
434.217	434.549	12.000
433.772	434.578	12.000
434.177	434.974	12.000
434.100	434.867	12.000
433.420	435.110	12.000
433.960	434.907	12.000
433.354	434.231	12.000
433.766	434.652	12.000
433.400	435.313	13.000
434.233	434.661	13.000
434.414	435.173	13.000
434.323	434.796	13.000
434.049	435.620	13.000
190.342	439.502	14.000
190.744	439.666	14.000
190.802	439.743	14.000
190.661	439.303	14.000
190.318	438.704	14.000
190.703	438.313	14.000
190.379	438.971	14.000
190.477	438.511	14.000
190.724	438.853	14.000
191.048	439.152	14.000
366.235	130.008	15.000
366.128	129.710	15.000
365.307	130.049	15.000
364.572	129.316	15.000
365.313	130.420	15.000
365.485	129.193	15.000
58.412	338.247	16.000
57.404	337.659	16.000
57.996	338.294	16.000
57.891	338.330	16.000
57.524	338.897	16.000
58.195	338.640	16.000
492.944	331.405	17.000
492.665	331.175	17.000
492.755	331.544	17.000
492.768	331.308	17.000
492.148	331.472	17.000
492.548	331.266	17.000
228.182	488.486	18.000
228.251	488.645	18.000
228.391	488.260	18.000
228.038	488.527	18.000
228.532	488.857	18.000
228.739	488.784	18.000
