# Supplementary material for: The transpeptidase PBP2 governs initial localization and activity of the major cell-wall synthesis machinery in E. coli
Source: eLife. 2020 Feb 20;9:e50629. doi: 10.7554/eLife.50629 (PMC7089770; doi:10.7554/eLife.50629)
Supplement: Source data 1. [file elife-50629-data1.zip › data/slow/PAmCherry/TKL130_MecilTreated_Slow2.txt]

X Y ID
304.172	55.408	1.000
303.806	55.187	1.000
304.017	55.076	1.000
303.513	56.161	1.000
304.116	55.737	1.000
303.998	56.070	1.000
303.928	55.437	1.000
303.127	55.775	1.000
304.201	55.655	1.000
303.639	55.731	1.000
485.797	468.036	2.000
485.782	469.478	2.000
485.708	468.749	2.000
485.438	467.831	2.000
486.260	468.396	2.000
485.416	468.796	2.000
485.280	468.474	2.000
485.855	468.365	2.000
486.016	468.500	2.000
485.398	468.095	2.000
280.451	355.503	3.000
280.619	354.992	3.000
280.347	354.853	3.000
280.607	355.224	3.000
280.479	355.155	3.000
280.033	357.475	3.000
491.414	366.465	4.000
491.814	367.020	4.000
491.477	366.694	4.000
491.236	366.332	4.000
492.373	366.983	4.000
491.702	367.398	4.000
280.123	355.485	5.000
279.761	355.068	5.000
279.516	356.018	5.000
280.416	355.464	5.000
280.516	355.553	5.000
279.981	355.446	5.000
280.487	355.572	5.000
279.911	355.413	5.000
280.702	355.560	5.000
279.497	355.933	5.000
491.618	366.454	6.000
491.408	366.238	6.000
491.611	366.879	6.000
491.640	365.934	6.000
491.353	366.802	6.000
491.624	366.269	6.000
155.222	108.800	7.000
155.337	109.252	7.000
155.299	108.684	7.000
154.156	109.754	7.000
152.754	109.561	7.000
368.888	318.982	8.000
369.051	319.206	8.000
369.182	319.295	8.000
369.611	319.109	8.000
369.237	319.299	8.000
369.557	319.675	8.000
369.035	319.726	8.000
368.823	319.168	8.000
369.008	319.689	8.000
368.441	320.281	9.000
368.201	320.279	9.000
368.450	320.061	9.000
368.629	319.394	9.000
369.166	319.492	9.000
115.523	461.392	10.000
118.306	461.888	10.000
119.654	460.075	10.000
117.732	461.827	10.000
118.264	464.491	10.000
251.531	400.701	11.000
252.250	400.695	11.000
251.119	400.605	11.000
250.976	400.972	11.000
251.536	400.590	11.000
251.240	400.830	11.000
251.719	400.639	12.000
251.433	401.130	12.000
250.361	401.352	12.000
251.760	400.756	12.000
251.403	401.002	12.000
252.253	400.532	12.000
251.931	399.616	12.000
251.451	400.728	13.000
251.349	401.009	13.000
251.578	400.785	13.000
251.585	400.739	13.000
251.389	400.862	13.000
251.827	401.064	13.000
251.384	400.822	13.000
486.718	221.416	14.000
487.026	221.116	14.000
487.289	220.630	14.000
487.110	221.151	14.000
486.441	220.894	14.000
486.702	221.048	14.000
480.028	185.437	15.000
480.676	184.318	15.000
479.911	184.255	15.000
480.130	184.649	15.000
480.370	184.441	15.000
97.905	429.651	16.000
97.841	429.280	16.000
97.664	429.328	16.000
97.645	429.315	16.000
97.696	429.563	16.000
97.185	429.450	16.000
125.785	330.415	17.000
125.927	330.301	17.000
126.047	330.681	17.000
125.938	330.050	17.000
125.500	330.097	17.000
125.326	331.139	17.000
125.749	330.965	17.000
125.474	329.665	17.000
126.367	329.865	17.000
125.071	329.512	17.000
214.648	259.064	18.000
214.573	258.893	18.000
214.170	259.522	18.000
215.159	258.542	18.000
215.210	258.585	18.000
214.455	258.786	18.000
214.818	258.344	18.000
214.697	258.762	18.000
216.174	259.499	18.000
472.016	363.139	19.000
473.028	364.318	19.000
472.946	363.497	19.000
473.108	364.712	19.000
473.566	364.277	19.000
473.816	363.040	19.000
266.871	422.208	20.000
266.551	421.399	20.000
266.510	421.958	20.000
266.842	421.696	20.000
267.180	421.949	20.000
233.299	352.394	21.000
233.373	352.027	21.000
232.731	352.230	21.000
232.465	352.310	21.000
233.564	353.396	21.000
232.759	352.300	21.000
233.309	352.105	21.000
233.345	352.922	21.000
228.294	392.848	22.000
227.927	393.121	22.000
229.715	394.544	22.000
232.244	395.456	22.000
230.911	395.062	22.000
228.611	394.680	22.000
483.682	416.845	23.000
482.325	417.130	23.000
483.151	416.660	23.000
483.743	416.763	23.000
483.081	416.995	23.000
483.594	416.564	23.000
483.340	415.491	23.000
483.334	416.629	23.000
483.558	416.427	24.000
483.999	415.496	24.000
484.120	416.316	24.000
483.177	415.825	24.000
483.488	416.544	24.000
484.624	416.786	24.000
483.628	416.476	24.000
484.453	416.507	24.000
475.746	388.781	25.000
475.226	389.096	25.000
475.352	388.708	25.000
475.341	388.955	25.000
475.694	389.234	25.000
476.541	389.116	25.000
474.958	387.882	25.000
474.963	387.611	25.000
474.527	386.985	25.000
476.526	387.180	25.000
474.791	386.726	25.000
279.280	302.299	26.000
279.344	302.233	26.000
279.752	302.317	26.000
279.590	302.559	26.000
279.392	302.503	26.000
279.198	302.998	26.000
279.544	302.559	26.000
279.570	302.540	26.000
279.302	302.500	26.000
255.070	64.024	27.000
254.519	63.581	27.000
255.224	63.134	27.000
254.543	63.458	27.000
254.660	63.633	27.000
255.214	63.554	27.000
255.386	63.494	27.000
254.509	63.596	27.000
254.355	63.527	27.000
254.785	63.668	27.000
255.206	63.123	27.000
