# Supplementary material for: The transpeptidase PBP2 governs initial localization and activity of the major cell-wall synthesis machinery in E. coli
Source: eLife. 2020 Feb 20;9:e50629. doi: 10.7554/eLife.50629 (PMC7089770; doi:10.7554/eLife.50629)
Supplement: Source data 1. [file elife-50629-data1.zip › data/slow/PAmCherry/TKL130_MecilTreated_Slow3.txt]

X Y ID
252.141	123.782	1.000
252.078	123.802	1.000
251.977	124.523	1.000
251.545	123.983	1.000
251.567	123.884	1.000
251.674	123.943	1.000
251.715	124.014	1.000
251.467	124.034	1.000
251.797	123.983	1.000
251.827	124.225	1.000
300.600	121.897	2.000
300.552	122.118	2.000
299.615	122.225	2.000
300.521	122.228	2.000
300.677	122.142	2.000
300.800	122.050	2.000
172.122	277.396	3.000
172.508	277.186	3.000
172.397	277.536	3.000
172.657	277.090	3.000
172.400	278.002	3.000
172.285	277.743	3.000
172.290	277.296	3.000
172.518	276.702	3.000
394.251	303.783	4.000
394.740	304.136	4.000
394.321	304.463	4.000
394.220	304.107	4.000
394.238	304.143	4.000
394.115	304.184	4.000
394.196	304.167	4.000
113.946	467.465	5.000
114.323	467.664	5.000
114.233	467.156	5.000
114.628	467.394	5.000
114.599	466.835	5.000
403.215	395.602	6.000
401.954	395.968	6.000
402.034	395.629	6.000
401.894	395.651	6.000
401.759	395.390	6.000
401.854	395.840	6.000
402.022	395.722	6.000
402.420	395.669	6.000
401.927	395.276	6.000
330.429	325.288	7.000
330.449	325.991	7.000
330.493	325.890	7.000
330.320	326.103	7.000
330.259	326.517	7.000
330.782	325.363	7.000
330.667	325.918	7.000
402.534	395.362	8.000
402.259	395.508	8.000
402.314	395.241	8.000
402.087	395.570	8.000
402.393	394.790	8.000
402.223	395.318	8.000
401.633	394.934	8.000
402.057	395.551	8.000
289.593	307.603	9.000
289.570	307.722	9.000
290.235	307.341	9.000
289.411	307.257	9.000
289.875	307.959	9.000
289.146	308.274	9.000
290.468	307.993	9.000
289.554	307.484	9.000
403.839	315.154	10.000
403.325	315.209	10.000
403.491	315.293	10.000
402.760	315.508	10.000
402.306	314.955	10.000
401.956	395.607	11.000
401.996	395.356	11.000
402.029	395.717	11.000
401.594	395.414	11.000
401.988	395.347	11.000
401.746	395.023	11.000
402.185	394.839	11.000
401.823	395.292	11.000
402.102	395.139	11.000
401.849	395.338	11.000
401.765	395.649	11.000
251.545	124.028	12.000
251.531	123.799	12.000
251.585	124.056	12.000
251.761	124.020	12.000
251.727	123.820	12.000
251.564	124.144	12.000
390.404	133.580	13.000
389.558	133.888	13.000
389.769	133.759	13.000
389.358	134.015	13.000
389.194	134.673	13.000
389.574	133.317	14.000
389.339	134.391	14.000
389.899	134.374	14.000
389.844	134.076	14.000
390.076	134.225	14.000
389.926	134.485	14.000
390.166	134.411	14.000
389.828	133.985	14.000
389.680	134.305	14.000
389.711	134.010	14.000
355.847	312.907	15.000
355.511	313.799	15.000
355.961	313.761	15.000
355.807	313.147	15.000
355.764	313.461	15.000
355.808	313.290	15.000
356.051	313.671	15.000
321.566	129.021	16.000
321.318	129.571	16.000
322.518	128.967	16.000
321.621	128.914	16.000
322.410	129.569	16.000
390.079	134.215	17.000
389.885	133.818	17.000
389.337	134.313	17.000
390.441	134.285	17.000
389.255	134.438	17.000
390.242	134.294	18.000
389.761	134.044	18.000
389.298	133.337	18.000
389.549	134.373	18.000
389.357	133.961	18.000
390.053	133.533	18.000
389.951	133.935	18.000
389.741	133.947	18.000
389.936	133.451	18.000
390.072	134.097	18.000
389.420	134.247	18.000
389.829	134.434	19.000
389.577	134.364	19.000
389.463	133.688	19.000
389.196	134.318	19.000
389.772	133.967	19.000
390.046	134.305	19.000
389.457	134.191	19.000
411.678	87.599	20.000
411.913	87.496	20.000
411.691	86.940	20.000
412.023	87.737	20.000
411.830	87.940	20.000
411.703	87.992	20.000
489.583	449.283	21.000
490.148	448.705	21.000
489.751	448.973	21.000
489.253	448.390	21.000
489.596	449.648	21.000
411.424	87.580	22.000
411.531	87.698	22.000
412.257	87.889	22.000
411.529	87.607	22.000
411.603	87.151	22.000
411.510	87.938	22.000
419.866	414.089	23.000
419.857	414.662	23.000
419.948	414.285	23.000
420.409	414.813	23.000
420.755	414.140	23.000
116.383	84.329	24.000
115.683	84.526	24.000
116.463	84.257	24.000
116.022	84.442	24.000
116.933	84.474	24.000
116.089	83.785	24.000
116.582	84.165	24.000
120.241	461.831	25.000
120.005	461.964	25.000
120.287	462.049	25.000
120.445	461.787	25.000
120.374	461.829	25.000
120.259	461.843	25.000
120.254	461.738	25.000
120.009	461.857	25.000
261.042	287.646	26.000
260.854	287.245	26.000
260.614	287.313	26.000
261.165	286.921	26.000
261.211	287.947	26.000
261.097	287.211	26.000
261.267	287.764	26.000
260.750	287.286	26.000
110.837	112.874	27.000
110.426	112.612	27.000
111.270	112.571	27.000
111.490	112.639	27.000
111.069	112.507	27.000
111.043	112.668	27.000
45.211	396.075	28.000
45.164	396.135	28.000
45.145	395.965	28.000
44.960	396.007	28.000
44.955	395.753	28.000
44.752	395.870	28.000
100.045	227.441	29.000
100.115	228.018	29.000
100.036	227.768	29.000
100.309	227.906	29.000
99.967	227.775	29.000
100.415	228.175	29.000
111.783	113.277	30.000
112.078	113.378	30.000
112.124	113.195	30.000
111.463	113.129	30.000
112.287	112.535	30.000
294.229	72.359	31.000
294.035	72.303	31.000
294.247	72.641	31.000
294.093	72.234	31.000
294.110	72.078	31.000
294.399	71.884	31.000
356.972	433.318	32.000
356.473	432.772	32.000
356.500	433.304	32.000
356.585	433.366	32.000
356.412	433.383	32.000
356.311	433.850	32.000
356.865	433.746	32.000
357.116	434.021	32.000
356.779	433.186	32.000
294.149	72.178	33.000
294.190	72.005	33.000
293.718	71.968	33.000
293.970	72.431	33.000
293.747	72.578	33.000
324.498	205.035	34.000
324.091	205.181	34.000
325.069	205.142	34.000
324.408	204.837	34.000
324.731	204.649	34.000
358.884	307.245	35.000
359.882	307.270	35.000
358.621	307.292	35.000
359.989	307.343	35.000
359.654	307.961	35.000
494.037	253.145	36.000
494.151	252.795	36.000
495.094	252.805	36.000
494.679	253.415	36.000
494.235	252.408	36.000
494.669	253.592	36.000
359.071	307.353	37.000
359.106	307.673	37.000
359.570	307.828	37.000
359.313	307.137	37.000
359.287	307.850	37.000
359.105	307.732	37.000
359.188	307.731	37.000
358.821	307.537	37.000
130.519	480.136	38.000
129.418	479.981	38.000
129.667	480.266	38.000
129.229	479.756	38.000
129.763	480.229	38.000
129.627	480.439	38.000
129.651	480.374	38.000
129.637	480.079	38.000
129.964	480.010	38.000
129.019	479.825	38.000
129.687	479.880	38.000
169.563	384.310	39.000
169.936	384.048	39.000
169.327	385.111	39.000
169.444	384.762	39.000
170.358	384.940	39.000
171.291	384.843	39.000
171.151	384.643	39.000
494.550	253.123	40.000
494.787	252.640	40.000
494.979	253.806	40.000
494.413	253.614	40.000
493.944	253.061	40.000
495.303	253.362	40.000
494.990	253.494	40.000
494.799	253.141	40.000
494.659	253.617	41.000
494.639	253.198	41.000
494.392	253.330	41.000
494.833	253.316	41.000
494.449	253.539	41.000
494.832	253.664	42.000
495.048	253.474	42.000
495.609	253.243	42.000
495.127	253.384	42.000
494.729	253.423	42.000
494.579	253.792	42.000
494.756	253.578	42.000
495.035	254.100	42.000
93.506	469.595	43.000
92.721	469.288	43.000
93.240	469.555	43.000
93.621	470.465	43.000
93.862	470.097	43.000
223.112	85.333	44.000
223.296	85.395	44.000
223.594	84.482	44.000
222.998	84.908	44.000
223.540	85.129	44.000
223.429	85.036	44.000
223.784	85.104	44.000
224.291	85.205	44.000
224.570	84.853	44.000
83.313	400.879	45.000
82.949	400.839	45.000
82.924	400.446	45.000
83.079	400.882	45.000
82.838	400.588	45.000
313.963	441.388	46.000
314.449	441.400	46.000
313.168	441.369	46.000
313.669	441.710	46.000
313.670	441.971	46.000
313.012	441.674	46.000
313.931	440.891	46.000
313.636	441.078	46.000
313.655	442.113	46.000
130.861	336.032	47.000
130.258	336.019	47.000
130.606	335.892	47.000
130.615	335.985	47.000
130.685	336.359	47.000
130.593	336.332	47.000
223.031	85.618	48.000
223.523	84.816	48.000
223.650	85.570	48.000
223.932	85.231	48.000
224.835	85.612	48.000
73.782	196.956	49.000
74.447	196.591	49.000
73.352	196.660	49.000
73.949	196.847	49.000
74.086	197.185	49.000
74.662	197.155	49.000
74.373	196.983	49.000
74.806	196.859	49.000
74.252	196.270	49.000
74.821	196.837	49.000
74.423	196.603	49.000
130.476	336.091	50.000
129.399	335.909	50.000
130.436	336.190	50.000
130.518	336.491	50.000
130.609	336.013	50.000
130.736	336.132	50.000
130.585	336.410	50.000
83.941	400.364	51.000
84.171	400.845	51.000
83.763	400.416	51.000
83.673	401.071	51.000
83.120	401.411	51.000
84.303	401.134	51.000
400.502	152.828	52.000
400.074	152.976	52.000
400.237	153.268	52.000
400.336	153.137	52.000
400.113	153.179	52.000
400.330	153.056	52.000
400.498	153.296	52.000
400.336	153.334	52.000
400.030	153.268	52.000
400.444	152.958	52.000
400.502	153.081	53.000
400.604	153.746	53.000
400.422	153.274	53.000
401.255	153.288	53.000
400.216	153.176	53.000
400.216	152.953	53.000
401.235	153.417	53.000
400.462	152.991	53.000
76.620	325.598	54.000
76.585	326.514	54.000
76.571	325.310	54.000
76.288	325.507	54.000
76.893	325.513	54.000
76.584	325.760	54.000
76.294	325.162	54.000
77.110	326.080	54.000
400.457	153.261	55.000
400.329	153.377	55.000
400.244	153.250	55.000
400.601	153.569	55.000
400.471	153.096	55.000
400.381	153.308	55.000
