# Supplementary material for: The transpeptidase PBP2 governs initial localization and activity of the major cell-wall synthesis machinery in E. coli
Source: eLife. 2020 Feb 20;9:e50629. doi: 10.7554/eLife.50629 (PMC7089770; doi:10.7554/eLife.50629)
Supplement: Source data 1. [file elife-50629-data1.zip › data/slow/PAmCherry/TKL130_pKC128_slow_1.txt]

X Y ID
339.744	365.625	1.000
338.746	365.600	1.000
336.792	365.241	1.000
337.085	362.599	1.000
336.967	363.119	1.000
337.706	363.467	1.000
335.689	94.567	2.000
336.171	93.904	2.000
335.929	93.026	2.000
335.990	92.936	2.000
336.893	92.962	2.000
90.980	372.699	3.000
91.099	373.334	3.000
90.028	372.989	3.000
91.029	372.551	3.000
90.078	372.596	3.000
198.535	394.570	4.000
200.993	394.435	4.000
198.578	392.933	4.000
197.271	391.599	4.000
198.604	392.829	4.000
198.018	392.463	4.000
405.220	384.054	5.000
405.093	383.305	5.000
405.106	383.990	5.000
405.150	383.706	5.000
404.869	383.174	5.000
488.002	357.329	6.000
489.687	358.186	6.000
490.694	358.543	6.000
488.044	358.177	6.000
486.229	357.727	6.000
228.878	314.504	7.000
227.445	312.908	7.000
225.530	314.503	7.000
225.616	313.265	7.000
227.424	313.483	7.000
227.758	314.518	7.000
90.525	373.118	8.000
89.738	373.552	8.000
90.268	372.595	8.000
89.956	373.429	8.000
88.549	373.110	8.000
89.517	372.877	8.000
90.455	372.393	8.000
89.367	372.339	8.000
89.723	372.678	8.000
89.649	371.728	8.000
111.265	423.687	9.000
111.383	423.271	9.000
111.447	423.577	9.000
111.291	423.991	9.000
111.367	423.479	9.000
111.534	423.986	9.000
111.252	423.381	9.000
111.553	423.594	9.000
199.512	464.421	10.000
199.565	466.058	10.000
200.922	466.573	10.000
201.256	465.461	10.000
199.719	465.243	10.000
201.102	464.408	10.000
58.492	418.072	11.000
59.147	418.975	11.000
58.347	418.863	11.000
58.821	419.333	11.000
58.975	420.187	11.000
117.808	305.078	12.000
118.637	302.702	12.000
118.549	302.662	12.000
118.793	302.878	12.000
119.192	302.283	12.000
146.324	390.154	13.000
147.852	388.034	13.000
148.194	388.293	13.000
147.733	388.279	13.000
147.764	388.438	13.000
147.989	388.955	13.000
147.671	388.517	13.000
360.809	156.124	14.000
360.175	156.157	14.000
359.952	156.267	14.000
359.566	156.631	14.000
358.563	156.937	14.000
85.721	338.710	15.000
86.115	338.486	15.000
85.856	338.565	15.000
86.130	338.817	15.000
85.960	338.651	15.000
356.471	427.522	16.000
355.627	428.187	16.000
356.742	427.059	16.000
356.722	428.673	16.000
356.706	426.470	16.000
388.855	483.460	17.000
389.161	485.597	17.000
388.439	486.834	17.000
388.857	485.386	17.000
389.030	483.309	17.000
135.088	484.203	18.000
134.831	484.529	18.000
134.639	484.528	18.000
134.959	484.536	18.000
134.727	484.778	18.000
134.892	484.795	18.000
134.679	484.319	18.000
163.739	304.363	19.000
163.364	304.232	19.000
163.025	304.275	19.000
162.512	304.034	19.000
163.307	304.341	19.000
162.925	303.669	19.000
163.098	303.898	19.000
436.341	429.658	20.000
436.663	429.744	20.000
436.172	429.564	20.000
436.478	430.240	20.000
436.067	430.065	20.000
436.724	430.017	20.000
41.991	436.521	21.000
42.120	437.523	21.000
42.343	437.266	21.000
42.112	437.249	21.000
41.848	437.476	21.000
57.730	145.820	22.000
57.762	144.889	22.000
58.746	145.128	22.000
58.483	145.644	22.000
58.056	145.870	22.000
107.433	80.039	23.000
107.109	80.631	23.000
108.218	80.950	23.000
108.026	80.717	23.000
108.037	81.062	23.000
108.305	81.260	23.000
353.056	387.280	24.000
352.901	387.555	24.000
353.478	387.089	24.000
353.328	386.582	24.000
352.763	387.518	24.000
353.137	386.713	24.000
353.625	386.759	24.000
235.389	42.077	25.000
235.539	42.028	25.000
234.988	41.328	25.000
235.479	41.956	25.000
235.619	42.075	25.000
235.696	42.242	25.000
236.253	41.801	25.000
492.166	376.303	26.000
491.436	375.617	26.000
492.126	376.058	26.000
492.567	375.746	26.000
492.672	375.999	26.000
492.123	375.690	26.000
20.446	434.575	27.000
20.687	434.441	27.000
21.125	434.529	27.000
20.503	434.491	27.000
20.724	434.815	27.000
393.103	389.805	28.000
393.070	390.403	28.000
392.180	389.933	28.000
392.341	391.533	28.000
393.432	390.103	28.000
392.874	389.637	29.000
395.374	389.354	29.000
394.680	389.694	29.000
392.892	390.098	29.000
392.783	389.898	29.000
393.065	389.036	29.000
197.061	396.846	30.000
196.971	396.825	30.000
196.947	396.608	30.000
196.979	396.842	30.000
196.710	396.813	30.000
196.779	396.601	30.000
196.448	396.814	30.000
177.751	137.868	31.000
177.746	136.596	31.000
178.856	136.429	31.000
178.093	136.730	31.000
179.103	136.181	31.000
177.772	136.492	31.000
274.475	255.923	32.000
275.350	255.552	32.000
275.143	255.298	32.000
276.384	254.775	32.000
276.249	254.490	32.000
276.737	254.029	32.000
68.150	132.170	33.000
66.957	131.745	33.000
66.096	129.618	33.000
67.723	127.321	33.000
68.543	126.230	33.000
69.059	125.968	33.000
290.872	31.976	34.000
291.255	31.019	34.000
291.495	30.019	34.000
292.287	28.969	34.000
291.816	28.517	34.000
291.787	28.532	34.000
380.000	91.656	35.000
378.941	89.324	35.000
378.579	89.165	35.000
378.369	89.363	35.000
379.987	89.102	35.000
150.125	444.017	36.000
150.142	446.103	36.000
151.072	445.569	36.000
150.130	445.446	36.000
150.922	446.959	36.000
370.658	112.534	37.000
370.875	114.168	37.000
371.019	115.017	37.000
371.127	115.438	37.000
371.114	115.621	37.000
370.792	116.529	37.000
370.893	116.783	37.000
246.175	61.359	38.000
246.508	61.632	38.000
246.413	62.127	38.000
246.087	61.956	38.000
245.792	62.143	38.000
246.193	62.569	38.000
288.022	101.696	39.000
288.105	101.633	39.000
288.068	101.463	39.000
287.896	101.415	39.000
288.015	101.225	39.000
288.550	101.167	39.000
445.656	415.742	40.000
444.510	415.418	40.000
444.548	414.552	40.000
445.037	416.460	40.000
442.819	415.942	40.000
444.619	418.129	40.000
445.927	419.279	40.000
448.094	420.533	40.000
449.532	421.500	40.000
162.602	53.284	41.000
162.311	52.850	41.000
163.061	53.289	41.000
162.273	52.621	41.000
163.083	52.466	41.000
103.995	260.735	42.000
104.272	261.154	42.000
103.398	261.340	42.000
102.576	261.823	42.000
103.456	261.661	42.000
102.130	262.694	42.000
239.249	49.573	43.000
241.818	49.769	43.000
242.617	50.777	43.000
240.778	50.913	43.000
240.927	48.624	43.000
240.590	49.245	43.000
410.732	477.354	44.000
411.573	477.583	44.000
412.160	477.967	44.000
412.411	478.118	44.000
412.392	478.363	44.000
412.568	479.010	44.000
461.303	172.665	45.000
463.137	171.695	45.000
464.305	171.434	45.000
463.800	170.376	45.000
464.073	169.593	45.000
53.830	259.850	46.000
54.465	260.124	46.000
54.400	259.076	46.000
55.865	258.587	46.000
54.519	257.907	46.000
53.964	257.070	46.000
54.222	256.645	46.000
54.534	256.554	46.000
54.874	255.700	46.000
116.455	384.804	47.000
117.013	384.562	47.000
116.525	385.106	47.000
116.635	384.606	47.000
116.940	384.243	47.000
116.884	383.761	47.000
117.310	382.946	47.000
117.990	382.815	47.000
233.337	382.769	48.000
232.080	384.416	48.000
233.485	384.718	48.000
231.442	383.336	48.000
231.007	383.434	48.000
232.467	381.657	48.000
437.327	99.616	49.000
437.393	99.868	49.000
437.983	99.877	49.000
437.752	99.610	49.000
437.439	99.603	49.000
436.782	97.758	49.000
485.048	120.463	50.000
484.614	119.450	50.000
484.376	119.130	50.000
484.393	120.122	50.000
483.666	120.129	50.000
484.026	120.596	50.000
484.205	119.368	50.000
484.006	119.191	50.000
191.738	228.195	51.000
191.494	228.750	51.000
190.259	229.541	51.000
189.114	228.896	51.000
189.690	229.280	51.000
342.446	391.624	52.000
344.642	390.004	52.000
345.978	391.181	52.000
347.295	390.849	52.000
348.386	391.206	52.000
123.534	381.140	53.000
123.571	381.821	53.000
123.397	382.529	53.000
123.641	383.125	53.000
122.881	383.648	53.000
122.114	384.285	53.000
121.685	384.685	53.000
121.436	385.483	53.000
122.323	386.433	53.000
231.350	380.099	54.000
232.495	378.610	54.000
231.246	378.799	54.000
233.314	378.841	54.000
232.866	377.589	54.000
262.393	344.544	55.000
262.350	345.948	55.000
263.425	344.368	55.000
262.344	346.482	55.000
262.866	345.353	55.000
65.749	235.461	56.000
64.765	236.078	56.000
65.022	236.019	56.000
63.764	236.113	56.000
63.626	236.203	56.000
62.207	235.115	56.000
401.609	197.876	57.000
400.792	197.354	57.000
400.899	196.895	57.000
400.182	196.476	57.000
400.062	195.843	57.000
259.595	404.872	58.000
259.946	404.964	58.000
259.725	404.970	58.000
259.731	405.172	58.000
259.569	405.657	58.000
259.772	406.043	58.000
259.794	405.392	58.000
260.684	406.037	58.000
15.767	157.330	59.000
18.249	157.219	59.000
18.214	156.650	59.000
19.029	156.911	59.000
19.028	155.715	59.000
19.002	155.058	59.000
19.419	155.529	59.000
403.401	370.977	60.000
404.077	371.004	60.000
403.295	371.161	60.000
404.614	370.059	60.000
405.155	369.788	60.000
198.136	373.406	61.000
198.109	372.161	61.000
198.125	372.905	61.000
197.960	372.494	61.000
198.728	372.229	61.000
197.946	372.295	61.000
197.702	372.705	61.000
197.984	372.337	61.000
198.063	372.430	61.000
393.991	213.321	62.000
391.194	212.548	62.000
392.691	211.258	62.000
390.685	209.742	62.000
392.046	208.967	62.000
117.861	303.301	63.000
118.410	303.659	63.000
118.324	303.915	63.000
118.526	304.173	63.000
118.601	304.426	63.000
147.296	397.142	64.000
148.654	398.092	64.000
148.978	398.388	64.000
149.092	398.263	64.000
149.662	397.428	64.000
373.429	358.504	65.000
373.235	358.806	65.000
372.300	359.345	65.000
372.460	358.722	65.000
374.939	359.901	65.000
482.036	176.381	66.000
480.729	177.910	66.000
482.046	177.284	66.000
481.218	176.300	66.000
482.295	177.182	66.000
227.002	330.734	67.000
226.308	330.122	67.000
224.336	329.184	67.000
224.295	329.240	67.000
223.170	329.524	67.000
281.578	375.205	68.000
281.285	374.644	68.000
282.205	374.999	68.000
281.601	374.757	68.000
281.299	375.718	68.000
280.896	375.704	68.000
281.205	375.891	68.000
410.042	277.737	69.000
409.611	276.470	69.000
409.983	277.037	69.000
409.414	276.419	69.000
409.511	277.218	69.000
409.136	278.374	69.000
407.930	277.921	69.000
458.023	184.967	70.000
457.138	185.703	70.000
459.187	184.415	70.000
460.792	183.500	70.000
461.941	184.364	70.000
199.509	252.612	71.000
199.483	252.939	71.000
199.818	252.461	71.000
199.434	252.205	71.000
198.697	253.446	71.000
185.115	318.531	72.000
184.891	318.588	72.000
185.539	318.081	72.000
185.757	317.457	72.000
186.135	317.008	72.000
186.240	316.387	72.000
186.645	316.029	72.000
187.548	53.151	73.000
186.752	53.228	73.000
186.749	53.985	73.000
186.991	53.265	73.000
186.646	53.094	73.000
187.032	53.306	73.000
186.625	53.156	73.000
253.587	432.603	74.000
253.991	433.204	74.000
252.526	433.077	74.000
251.957	433.168	74.000
251.857	432.697	74.000
250.893	434.101	74.000
250.727	434.361	74.000
369.018	488.913	75.000
368.421	488.383	75.000
368.563	487.412	75.000
367.963	487.281	75.000
368.048	486.861	75.000
366.227	487.117	75.000
366.841	486.149	75.000
366.705	486.646	75.000
366.694	485.812	75.000
186.769	53.495	76.000
186.598	53.212	76.000
186.687	53.373	76.000
186.757	53.052	76.000
186.878	52.701	76.000
274.663	423.358	77.000
275.026	423.832	77.000
274.925	423.500	77.000
274.593	423.550	77.000
274.701	423.835	77.000
275.082	423.705	77.000
275.000	423.851	77.000
274.825	424.026	77.000
274.955	423.679	77.000
274.705	423.661	77.000
224.980	339.656	78.000
224.382	341.161	78.000
223.582	338.613	78.000
222.115	339.671	78.000
221.918	339.384	78.000
221.320	339.723	78.000
492.621	106.087	79.000
493.083	108.172	79.000
494.137	109.206	79.000
495.623	107.970	79.000
494.765	108.969	79.000
69.982	262.994	80.000
69.851	262.985	80.000
69.331	262.846	80.000
69.830	263.296	80.000
69.525	263.416	80.000
68.982	262.926	80.000
238.553	283.442	81.000
238.204	283.175	81.000
237.917	283.091	81.000
239.345	281.446	81.000
241.021	281.765	81.000
380.091	145.364	82.000
381.102	144.874	82.000
381.465	143.741	82.000
381.680	142.970	82.000
382.296	142.977	82.000
142.860	375.567	83.000
143.038	375.604	83.000
142.631	375.420	83.000
142.453	375.162	83.000
142.920	376.054	83.000
142.686	375.253	83.000
143.185	375.818	83.000
143.441	470.142	84.000
143.221	469.750	84.000
143.073	470.015	84.000
143.401	470.068	84.000
142.871	469.784	84.000
143.210	470.117	84.000
142.961	470.163	84.000
142.745	469.984	84.000
45.327	255.278	85.000
44.912	255.310	85.000
43.965	255.979	85.000
44.546	256.321	85.000
43.610	257.638	85.000
44.277	256.436	85.000
44.842	259.158	85.000
447.967	128.734	86.000
447.982	128.464	86.000
448.716	127.719	86.000
448.615	127.362	86.000
449.165	125.907	86.000
123.589	424.818	87.000
122.820	426.076	87.000
122.929	425.339	87.000
122.562	425.413	87.000
122.472	425.636	87.000
248.545	463.083	88.000
248.055	463.563	88.000
247.961	464.167	88.000
247.316	464.504	88.000
247.259	465.881	88.000
346.792	185.299	89.000
346.761	184.761	89.000
347.277	184.512	89.000
347.542	183.447	89.000
347.358	182.870	89.000
347.802	182.099	89.000
491.007	423.639	90.000
491.312	422.901	90.000
491.852	423.336	90.000
491.095	423.012	90.000
491.418	423.229	90.000
491.716	423.324	90.000
491.692	423.231	90.000
491.713	423.146	90.000
491.776	423.204	90.000
491.587	423.216	90.000
491.447	424.189	90.000
438.433	360.889	91.000
437.169	362.638	91.000
436.759	362.814	91.000
438.308	362.778	91.000
437.661	362.684	91.000
437.583	363.251	91.000
436.869	364.222	91.000
435.718	363.332	91.000
436.381	363.782	91.000
177.577	396.142	92.000
179.065	395.544	92.000
178.632	397.203	92.000
181.330	398.041	92.000
179.435	396.151	92.000
225.947	322.179	93.000
227.416	322.187	93.000
228.388	321.515	93.000
228.139	322.183	93.000
228.959	321.362	93.000
230.148	321.267	93.000
230.772	320.623	93.000
72.151	289.013	94.000
72.449	289.059	94.000
71.993	290.002	94.000
72.595	290.338	94.000
73.645	291.853	94.000
327.641	197.627	95.000
326.714	198.196	95.000
327.213	197.540	95.000
327.299	198.216	95.000
326.878	197.839	95.000
327.376	197.967	95.000
326.710	198.107	95.000
327.262	198.426	95.000
327.260	198.144	95.000
326.895	197.912	95.000
444.750	474.384	96.000
444.302	474.600	96.000
444.308	474.397	96.000
443.180	474.172	96.000
442.805	473.996	96.000
441.925	473.300	96.000
442.070	473.582	96.000
441.203	472.935	96.000
274.632	194.513	97.000
274.288	194.224	97.000
274.041	194.066	97.000
274.978	194.087	97.000
275.057	192.972	97.000
274.728	192.339	97.000
275.094	191.740	97.000
274.881	190.808	97.000
274.997	190.313	97.000
492.084	423.872	98.000
491.453	423.323	98.000
491.304	423.960	98.000
491.510	423.921	98.000
491.303	423.907	98.000
345.816	154.477	99.000
344.881	154.900	99.000
344.817	155.698	99.000
345.079	156.466	99.000
344.832	157.164	99.000
344.434	157.723	99.000
251.162	462.311	100.000
250.658	462.669	100.000
250.837	462.890	100.000
249.898	462.945	100.000
250.014	463.439	100.000
249.602	464.421	100.000
249.351	464.913	100.000
248.699	464.520	100.000
248.680	464.629	100.000
247.500	466.105	100.000
247.430	465.698	100.000
489.610	423.846	101.000
491.070	424.835	101.000
491.405	424.421	101.000
491.856	424.320	101.000
490.431	424.218	101.000
91.566	387.974	102.000
91.408	389.361	102.000
91.874	389.375	102.000
91.366	389.304	102.000
91.596	389.132	102.000
91.928	389.351	102.000
91.468	388.474	102.000
428.767	187.109	103.000
429.411	188.001	103.000
429.454	188.211	103.000
430.797	188.642	103.000
430.237	188.017	103.000
430.085	187.877	103.000
430.609	188.656	103.000
432.052	188.572	103.000
432.795	188.831	103.000
433.156	188.939	103.000
190.522	213.173	104.000
190.478	212.375	104.000
190.214	212.733	104.000
189.395	213.022	104.000
188.465	213.188	104.000
188.411	214.029	104.000
187.906	214.442	104.000
187.059	214.337	104.000
186.626	214.488	104.000
185.392	214.571	104.000
312.521	70.433	105.000
312.037	70.140	105.000
312.678	70.570	105.000
312.410	70.622	105.000
312.767	70.571	105.000
312.138	69.763	105.000
312.897	70.256	105.000
311.786	69.928	105.000
313.056	70.407	105.000
493.370	424.587	106.000
493.746	425.066	106.000
492.895	424.526	106.000
491.272	424.697	106.000
492.273	425.090	106.000
493.161	425.141	106.000
492.280	425.231	106.000
419.784	123.813	107.000
418.046	124.248	107.000
418.382	124.988	107.000
418.243	124.990	107.000
418.200	125.384	107.000
370.142	408.508	108.000
369.883	408.789	108.000
370.196	409.011	108.000
370.380	409.770	108.000
370.083	409.285	108.000
371.117	408.376	108.000
370.380	408.703	108.000
370.815	408.835	108.000
370.798	409.254	108.000
369.977	409.070	108.000
334.909	74.370	109.000
335.358	73.890	109.000
334.321	73.851	109.000
333.970	73.411	109.000
333.776	73.933	109.000
334.827	74.105	109.000
228.708	390.479	110.000
230.216	389.504	110.000
228.649	390.385	110.000
227.993	388.729	110.000
229.486	388.313	110.000
230.884	389.745	111.000
229.721	387.548	111.000
229.918	386.717	111.000
229.499	384.733	111.000
231.870	385.096	111.000
230.946	385.238	111.000
231.163	384.796	111.000
230.850	385.333	111.000
370.482	409.114	112.000
371.376	408.342	112.000
371.030	408.632	112.000
370.004	409.260	112.000
371.028	409.352	112.000
371.176	408.555	113.000
370.960	408.584	113.000
370.806	408.873	113.000
371.060	408.876	113.000
370.847	408.868	113.000
170.660	383.722	114.000
171.247	383.997	114.000
170.313	383.494	114.000
170.666	383.668	114.000
171.065	383.360	114.000
170.580	383.837	114.000
170.582	383.611	114.000
371.688	408.396	115.000
371.572	408.901	115.000
370.534	408.209	115.000
370.698	408.622	115.000
370.526	407.124	115.000
370.089	408.156	115.000
39.732	404.615	116.000
38.843	404.719	116.000
39.358	404.843	116.000
39.374	404.554	116.000
39.496	404.138	116.000
39.792	404.644	116.000
39.684	404.397	116.000
169.829	383.052	117.000
170.996	383.727	117.000
170.930	384.125	117.000
170.524	384.360	117.000
170.271	383.497	117.000
170.728	383.237	117.000
170.901	383.970	117.000
170.894	383.605	117.000
371.505	407.875	118.000
371.111	408.908	118.000
371.283	408.434	118.000
371.620	407.983	118.000
371.742	408.416	118.000
317.004	288.716	119.000
318.641	287.467	119.000
316.928	288.570	119.000
316.512	288.520	119.000
316.785	288.285	119.000
106.962	218.686	120.000
106.886	218.483	120.000
107.464	218.658	120.000
107.109	219.338	120.000
107.206	219.638	120.000
494.033	428.148	121.000
495.139	428.252	121.000
494.314	427.887	121.000
495.133	428.345	121.000
494.732	427.419	121.000
492.729	382.864	122.000
492.423	383.127	122.000
492.999	382.837	122.000
492.813	382.729	122.000
492.637	382.617	122.000
492.176	382.507	122.000
492.588	383.095	122.000
492.434	383.097	122.000
492.568	381.915	122.000
492.628	382.822	122.000
423.610	190.755	123.000
423.729	191.355	123.000
423.147	190.732	123.000
422.916	190.992	123.000
423.233	190.465	123.000
318.508	131.975	124.000
318.230	131.785	124.000
318.746	132.293	124.000
318.388	131.690	124.000
319.009	132.382	124.000
366.493	99.192	125.000
366.726	99.640	125.000
366.666	99.099	125.000
366.354	99.844	125.000
366.111	99.636	125.000
365.578	99.566	125.000
366.112	99.154	125.000
365.555	99.324	125.000
366.451	99.498	125.000
318.849	132.545	126.000
318.574	132.329	126.000
318.831	132.622	126.000
318.675	132.307	126.000
318.670	132.479	126.000
318.525	132.202	126.000
318.964	132.493	126.000
319.325	132.396	126.000
318.790	132.426	126.000
319.067	132.703	126.000
318.862	132.427	126.000
283.771	412.356	127.000
283.226	412.005	127.000
282.209	411.082	127.000
283.398	411.786	127.000
284.081	412.106	127.000
366.399	99.428	128.000
366.013	99.702	128.000
366.718	99.386	128.000
366.954	99.709	128.000
365.682	99.892	128.000
365.488	99.517	128.000
366.480	99.596	128.000
366.339	99.738	128.000
313.994	215.141	129.000
314.630	214.986	129.000
315.369	216.453	129.000
315.612	216.631	129.000
316.146	217.798	129.000
255.878	85.846	130.000
255.968	86.150	130.000
256.009	86.273	130.000
255.416	87.196	130.000
255.977	86.347	130.000
105.764	388.154	131.000
105.183	388.259	131.000
105.554	388.751	131.000
104.400	388.771	131.000
104.953	389.269	131.000
308.375	451.402	132.000
310.121	450.605	132.000
309.107	450.876	132.000
308.234	452.393	132.000
308.020	451.553	132.000
314.814	163.874	133.000
314.348	164.716	133.000
314.278	165.829	133.000
313.871	166.157	133.000
314.837	168.409	133.000
314.877	167.595	133.000
314.329	168.563	133.000
314.921	167.924	133.000
270.127	335.917	134.000
269.672	336.989	134.000
270.458	337.141	134.000
270.933	337.438	134.000
272.526	338.776	134.000
271.467	339.107	134.000
271.821	338.893	134.000
271.952	339.109	134.000
272.306	340.051	134.000
340.751	448.034	135.000
340.635	448.524	135.000
340.739	449.166	135.000
340.587	449.535	135.000
340.707	450.257	135.000
340.730	451.128	135.000
340.911	451.128	135.000
341.150	451.360	135.000
340.876	451.733	135.000
340.626	452.834	135.000
249.134	463.014	136.000
249.282	463.000	136.000
249.482	463.002	136.000
249.622	462.780	136.000
249.116	463.118	136.000
249.481	463.084	136.000
249.855	463.348	136.000
321.175	376.356	137.000
322.063	376.600	137.000
322.117	376.947	137.000
321.511	376.031	137.000
322.540	375.556	137.000
322.132	375.937	137.000
322.644	377.925	137.000
330.063	360.486	138.000
332.746	361.066	138.000
331.999	362.382	138.000
332.704	360.886	138.000
333.346	362.942	138.000
86.886	371.644	139.000
85.900	372.702	139.000
84.576	373.744	139.000
83.031	374.756	139.000
82.242	375.162	139.000
167.508	305.422	140.000
167.744	305.335	140.000
167.512	304.701	140.000
167.535	304.648	140.000
167.654	304.374	140.000
167.859	304.491	140.000
359.654	234.757	141.000
359.526	234.333	141.000
359.068	234.974	141.000
357.424	235.007	141.000
359.734	235.108	141.000
300.457	323.938	142.000
301.508	324.630	142.000
300.993	327.229	142.000
299.343	325.391	142.000
299.605	325.719	142.000
146.127	396.635	143.000
145.595	397.977	143.000
146.937	395.743	143.000
146.320	396.304	143.000
147.077	395.995	143.000
147.464	395.912	143.000
147.265	396.233	143.000
147.346	396.235	143.000
146.824	396.049	143.000
148.869	393.913	143.000
148.024	395.829	143.000
306.583	209.900	144.000
306.114	209.982	144.000
305.999	210.314	144.000
305.598	210.144	144.000
305.507	210.164	144.000
305.923	209.947	144.000
306.521	210.497	144.000
306.148	210.348	144.000
305.809	211.193	144.000
320.521	483.415	145.000
319.158	483.287	145.000
319.140	483.439	145.000
318.256	482.897	145.000
317.886	482.847	145.000
317.272	482.654	145.000
316.892	482.424	145.000
316.334	482.581	145.000
219.074	79.104	146.000
220.067	79.391	146.000
219.125	79.386	146.000
219.405	80.031	146.000
219.427	79.231	146.000
107.030	197.234	147.000
106.663	197.674	147.000
105.968	198.194	147.000
107.099	198.272	147.000
106.218	198.676	147.000
107.408	198.723	147.000
28.303	188.630	148.000
29.038	188.512	148.000
29.174	188.452	148.000
28.942	188.562	148.000
28.654	188.645	148.000
29.084	188.294	148.000
343.985	340.673	149.000
344.656	338.173	149.000
345.129	338.664	149.000
344.971	338.437	149.000
345.057	336.851	149.000
345.466	338.215	149.000
345.383	339.496	149.000
345.431	339.843	149.000
480.593	318.383	150.000
481.282	318.251	150.000
481.493	318.768	150.000
480.963	318.559	150.000
481.106	318.936	150.000
479.411	319.612	150.000
481.088	319.201	150.000
480.602	318.936	150.000
480.737	318.625	150.000
193.457	490.027	151.000
193.443	490.799	151.000
193.548	492.074	151.000
193.337	492.720	151.000
193.279	493.371	151.000
266.188	274.465	152.000
266.435	274.799	152.000
266.068	274.891	152.000
266.699	274.385	152.000
267.212	273.663	152.000
268.558	273.848	152.000
167.795	293.984	153.000
167.722	294.384	153.000
167.876	294.422	153.000
167.628	294.269	153.000
167.800	294.343	153.000
167.830	293.980	153.000
375.852	297.989	154.000
377.177	299.009	154.000
376.878	299.365	154.000
376.727	299.738	154.000
376.211	298.875	154.000
377.243	299.641	154.000
494.105	238.287	155.000
495.453	239.088	155.000
494.849	238.289	155.000
494.979	238.406	155.000
494.653	238.608	155.000
458.399	347.743	156.000
457.701	349.793	156.000
456.417	348.206	156.000
456.632	350.732	156.000
457.557	349.960	156.000
86.949	248.474	157.000
86.761	248.499	157.000
86.981	248.972	157.000
87.266	248.637	157.000
87.080	248.636	157.000
49.207	379.496	158.000
50.371	378.844	158.000
49.808	377.602	158.000
50.044	376.713	158.000
51.246	376.761	158.000
50.513	375.932	158.000
51.121	376.239	158.000
49.919	378.150	158.000
80.040	253.968	159.000
79.893	253.252	159.000
79.935	253.003	159.000
79.306	252.236	159.000
79.601	251.381	159.000
79.682	250.903	159.000
79.158	250.224	159.000
78.812	250.134	159.000
78.890	249.555	159.000
78.509	249.040	159.000
43.893	210.629	160.000
43.652	210.073	160.000
43.755	210.309	160.000
43.725	210.383	160.000
43.701	210.448	160.000
25.468	366.036	161.000
26.151	366.376	161.000
25.655	367.224	161.000
24.920	367.938	161.000
24.610	368.051	161.000
24.242	368.403	161.000
144.627	278.866	162.000
144.001	279.249	162.000
143.810	279.516	162.000
142.994	279.641	162.000
143.033	279.933	162.000
127.050	255.259	163.000
126.223	254.430	163.000
125.488	256.033	163.000
124.614	254.455	163.000
126.239	255.544	163.000
358.731	355.260	164.000
359.202	356.108	164.000
359.499	356.084	164.000
360.242	356.331	164.000
360.336	356.463	164.000
361.511	357.052	164.000
362.476	358.250	164.000
362.357	358.501	164.000
363.668	359.377	164.000
364.838	358.066	164.000
164.237	293.790	165.000
164.286	294.923	165.000
163.258	296.049	165.000
162.973	297.057	165.000
164.123	296.879	165.000
165.046	295.987	165.000
275.254	51.787	166.000
275.223	52.332	166.000
273.772	50.818	166.000
272.851	50.902	166.000
273.602	50.507	166.000
273.235	50.401	166.000
272.999	50.074	166.000
142.882	330.536	167.000
142.385	330.992	167.000
142.415	330.709	167.000
142.711	331.085	167.000
142.864	333.337	167.000
265.947	453.694	168.000
266.737	455.353	168.000
268.274	454.687	168.000
267.477	453.659	168.000
268.745	452.992	168.000
223.346	487.576	169.000
221.748	486.115	169.000
223.645	486.028	169.000
224.049	485.796	169.000
224.565	485.254	169.000
225.071	484.860	169.000
226.354	484.239	169.000
111.671	317.264	170.000
111.381	317.377	170.000
112.874	317.071	170.000
112.851	316.835	170.000
113.948	316.716	170.000
114.586	316.587	170.000
143.406	474.532	171.000
143.767	475.055	171.000
144.520	475.359	171.000
144.531	475.874	171.000
144.959	476.415	171.000
145.830	476.752	171.000
147.211	477.085	171.000
147.164	477.666	171.000
38.246	241.543	172.000
38.620	240.448	172.000
38.038	240.490	172.000
38.474	240.322	172.000
38.187	240.401	172.000
218.482	50.440	173.000
217.995	50.520	173.000
217.992	50.026	173.000
217.618	50.560	173.000
218.136	50.203	173.000
218.014	50.478	173.000
217.959	51.042	173.000
218.157	50.806	173.000
218.245	50.744	173.000
217.938	50.841	173.000
217.385	50.733	173.000
297.378	81.705	174.000
297.101	80.855	174.000
297.032	80.128	174.000
296.338	80.264	174.000
296.020	80.016	174.000
295.775	79.710	174.000
295.663	78.987	174.000
295.141	78.701	174.000
295.324	78.683	174.000
295.459	78.447	174.000
217.969	50.800	175.000
219.106	49.933	175.000
217.838	52.076	175.000
219.946	50.178	175.000
218.620	50.935	175.000
218.704	50.867	175.000
219.127	50.588	175.000
218.211	50.815	175.000
218.394	50.398	175.000
218.905	50.371	175.000
257.743	122.968	176.000
258.101	123.311	176.000
257.985	123.255	176.000
258.093	123.335	176.000
257.547	122.169	176.000
257.238	122.564	176.000
259.153	122.150	176.000
299.112	412.415	177.000
298.158	413.087	177.000
298.990	411.694	177.000
299.311	410.914	177.000
299.706	410.853	177.000
392.862	169.924	178.000
391.868	170.110	178.000
392.632	171.397	178.000
392.991	171.132	178.000
392.596	171.914	178.000
392.326	172.887	178.000
392.739	171.668	178.000
392.867	172.772	178.000
392.576	172.994	178.000
428.246	206.191	179.000
427.659	206.993	179.000
426.725	207.340	179.000
426.309	208.877	179.000
426.337	208.875	179.000
425.518	211.224	179.000
169.763	352.053	180.000
170.646	351.683	180.000
170.951	352.461	180.000
171.695	351.752	180.000
172.137	352.283	180.000
179.909	60.700	181.000
179.855	60.836	181.000
179.923	60.862	181.000
179.700	60.183	181.000
179.182	61.028	181.000
179.589	60.144	181.000
254.094	30.840	182.000
254.284	31.266	182.000
254.195	31.265	182.000
254.174	31.070	182.000
254.145	30.969	182.000
254.066	31.061	182.000
254.203	31.067	182.000
254.206	30.857	182.000
254.382	31.004	182.000
254.182	31.140	182.000
