# Supplementary material for: The transpeptidase PBP2 governs initial localization and activity of the major cell-wall synthesis machinery in E. coli
Source: eLife. 2020 Feb 20;9:e50629. doi: 10.7554/eLife.50629 (PMC7089770; doi:10.7554/eLife.50629)
Supplement: Source data 1. [file elife-50629-data1.zip › data/slow/PAmCherry/TKL130_pKC128_slow_2.txt]

X Y ID
74.737	345.206	1.000
74.603	345.134	1.000
75.227	344.974	1.000
75.192	344.866	1.000
75.053	345.486	1.000
67.466	354.492	2.000
67.616	354.971	2.000
67.735	355.137	2.000
67.897	355.126	2.000
68.231	354.944	2.000
68.178	355.141	2.000
67.763	354.938	2.000
267.544	208.974	3.000
268.132	210.088	3.000
268.655	210.085	3.000
268.362	211.133	3.000
268.183	211.826	3.000
268.605	211.950	3.000
269.107	212.519	3.000
268.880	212.946	3.000
268.896	213.280	3.000
269.363	212.655	3.000
67.457	354.758	4.000
68.529	355.647	4.000
69.530	354.959	4.000
68.390	355.102	4.000
68.183	355.488	4.000
67.818	355.326	4.000
65.209	355.919	4.000
67.385	354.940	4.000
67.789	355.058	4.000
383.964	170.356	5.000
382.945	170.067	5.000
384.067	170.077	5.000
383.406	170.649	5.000
383.791	170.356	5.000
383.380	170.159	5.000
383.471	170.275	5.000
383.721	170.247	5.000
384.011	170.323	5.000
453.492	199.014	6.000
453.666	198.417	6.000
453.643	199.641	6.000
452.978	200.744	6.000
453.804	201.151	6.000
453.371	201.385	6.000
453.930	202.355	6.000
453.598	202.933	6.000
454.212	203.892	6.000
24.203	370.435	7.000
23.738	370.094	7.000
22.588	370.929	7.000
21.651	370.560	7.000
21.785	370.567	7.000
20.768	370.128	7.000
194.066	194.013	8.000
194.195	192.063	8.000
194.204	193.020	8.000
194.744	192.747	8.000
194.150	193.144	8.000
193.598	193.051	8.000
384.031	170.368	9.000
383.282	170.144	9.000
383.845	170.507	9.000
383.650	170.117	9.000
384.246	170.968	9.000
384.364	170.627	9.000
384.077	170.727	9.000
383.733	171.061	9.000
384.205	170.523	9.000
176.754	350.670	10.000
176.760	351.001	10.000
176.074	350.558	10.000
176.822	351.011	10.000
177.747	351.357	10.000
176.984	350.653	10.000
177.286	351.422	10.000
358.686	174.523	11.000
360.143	174.509	11.000
359.355	175.086	11.000
361.104	173.600	11.000
363.258	173.136	11.000
427.963	189.391	12.000
427.856	189.259	12.000
428.588	188.917	12.000
427.828	188.766	12.000
428.872	188.441	12.000
427.928	188.852	12.000
427.747	189.018	12.000
29.162	494.338	13.000
26.825	495.253	13.000
27.744	493.666	13.000
28.328	494.189	13.000
28.082	493.401	13.000
58.498	375.794	14.000
58.449	375.960	14.000
58.766	375.442	14.000
58.589	375.797	14.000
58.977	375.618	14.000
461.856	99.956	15.000
461.379	100.313	15.000
462.296	99.876	15.000
462.777	100.303	15.000
462.636	99.728	15.000
462.975	100.259	15.000
257.026	458.965	16.000
256.744	459.828	16.000
256.621	459.193	16.000
256.055	459.038	16.000
255.431	460.295	16.000
255.642	458.318	16.000
256.022	457.958	16.000
256.569	457.021	16.000
79.132	479.301	17.000
80.701	479.253	17.000
81.347	479.141	17.000
81.589	479.473	17.000
81.646	479.719	17.000
82.725	480.074	17.000
84.075	480.308	17.000
83.431	481.191	17.000
83.622	481.106	17.000
83.580	480.753	17.000
85.957	481.893	17.000
426.783	240.104	18.000
426.411	239.848	18.000
426.750	240.986	18.000
425.676	241.074	18.000
424.496	243.312	18.000
148.281	487.237	19.000
149.008	488.146	19.000
148.382	488.393	19.000
149.069	490.202	19.000
146.934	489.748	19.000
148.764	491.436	19.000
148.549	492.294	19.000
148.795	492.492	19.000
148.857	493.601	19.000
241.346	139.915	20.000
240.658	139.801	20.000
240.996	140.412	20.000
241.075	139.975	20.000
240.155	139.973	20.000
241.369	140.097	20.000
240.660	139.964	20.000
49.836	474.193	21.000
49.148	473.889	21.000
49.309	474.344	21.000
49.626	474.493	21.000
49.737	474.670	21.000
282.548	467.145	22.000
281.862	467.192	22.000
281.843	467.187	22.000
281.664	467.067	22.000
282.100	466.991	22.000
221.188	230.285	23.000
221.321	230.130	23.000
221.426	230.290	23.000
221.569	230.392	23.000
222.707	229.563	23.000
220.854	230.842	23.000
221.896	229.900	23.000
222.014	230.400	23.000
221.794	230.310	23.000
410.403	191.009	24.000
410.642	190.532	24.000
410.527	191.179	24.000
410.463	191.103	24.000
410.157	191.303	24.000
410.373	191.742	24.000
410.183	192.186	24.000
410.338	192.687	24.000
411.640	192.714	24.000
420.260	465.618	25.000
420.284	465.544	25.000
420.578	465.084	25.000
420.886	465.652	25.000
420.660	465.411	25.000
420.885	465.578	25.000
108.251	125.393	26.000
108.579	126.087	26.000
107.407	126.595	26.000
107.468	127.112	26.000
107.155	127.708	26.000
107.254	128.130	26.000
118.394	398.167	27.000
118.232	397.540	27.000
118.735	396.449	27.000
118.472	396.284	27.000
118.080	396.453	27.000
118.685	395.829	27.000
118.024	396.329	27.000
118.709	395.958	27.000
118.222	395.864	27.000
117.694	395.171	27.000
345.784	101.911	28.000
345.773	103.459	28.000
345.570	104.550	28.000
345.671	105.151	28.000
345.760	105.732	28.000
346.462	106.835	28.000
346.676	107.355	28.000
51.455	401.080	29.000
50.751	401.603	29.000
51.217	401.120	29.000
51.575	401.309	29.000
51.379	401.506	29.000
228.745	490.336	30.000
229.383	490.927	30.000
229.567	491.827	30.000
229.805	492.584	30.000
229.785	493.163	30.000
407.368	386.968	31.000
408.572	385.487	31.000
408.269	385.220	31.000
408.330	384.680	31.000
408.712	384.224	31.000
408.435	383.898	31.000
408.876	384.090	31.000
408.477	383.815	31.000
408.436	384.275	31.000
409.007	384.415	31.000
326.932	211.609	32.000
326.933	211.073	32.000
326.859	211.339	32.000
327.009	211.262	32.000
327.396	210.955	32.000
327.579	210.399	32.000
326.778	211.408	33.000
327.014	210.999	33.000
327.228	210.048	33.000
327.059	209.816	33.000
327.085	209.465	33.000
326.760	208.985	33.000
326.069	207.729	33.000
327.263	207.295	33.000
327.257	206.844	33.000
334.792	304.760	34.000
333.630	305.168	34.000
334.150	303.689	34.000
334.864	303.611	34.000
333.650	303.044	34.000
304.595	441.463	35.000
305.794	442.169	35.000
304.611	442.342	35.000
304.790	441.659	35.000
304.209	441.793	35.000
304.852	441.224	35.000
305.742	441.024	35.000
375.147	68.111	36.000
375.155	69.506	36.000
373.348	70.818	36.000
371.678	71.650	36.000
371.713	71.660	36.000
272.770	422.714	37.000
273.075	423.093	37.000
272.804	423.164	37.000
272.416	422.844	37.000
273.225	422.250	37.000
166.344	351.847	38.000
167.021	354.117	38.000
167.104	355.072	38.000
165.653	353.631	38.000
165.109	354.660	38.000
165.048	354.078	38.000
165.300	353.450	38.000
169.886	377.254	39.000
169.571	376.534	39.000
169.959	377.522	39.000
170.094	377.595	39.000
169.669	377.610	39.000
361.310	129.628	40.000
360.235	127.305	40.000
359.811	126.831	40.000
359.525	126.664	40.000
359.702	127.196	40.000
359.581	127.028	40.000
360.225	126.948	40.000
174.466	226.292	41.000
175.788	226.782	41.000
174.783	227.162	41.000
174.749	226.368	41.000
175.346	227.257	41.000
175.252	227.036	41.000
174.937	226.971	42.000
175.236	227.378	42.000
175.381	226.886	42.000
175.647	227.558	42.000
175.484	227.227	42.000
174.880	227.188	42.000
175.668	227.270	42.000
22.876	332.555	43.000
21.972	331.347	43.000
21.693	332.020	43.000
20.484	331.464	43.000
20.786	330.958	43.000
58.110	304.706	44.000
58.074	304.878	44.000
58.256	304.929	44.000
59.088	304.972	44.000
59.159	305.693	44.000
59.004	305.643	44.000
228.570	430.547	45.000
228.099	428.756	45.000
228.480	429.760	45.000
228.403	429.329	45.000
228.628	430.065	45.000
229.482	430.332	45.000
229.866	430.211	45.000
41.386	274.694	46.000
41.001	274.907	46.000
41.094	274.597	46.000
41.204	274.794	46.000
41.358	275.117	46.000
41.038	274.532	46.000
461.570	414.146	47.000
461.834	414.269	47.000
462.178	414.167	47.000
462.517	413.442	47.000
462.700	414.096	47.000
198.265	388.188	48.000
197.242	389.261	48.000
197.138	389.293	48.000
196.865	389.201	48.000
197.179	389.227	48.000
197.411	389.327	48.000
197.196	389.261	48.000
197.359	389.175	48.000
197.129	389.147	48.000
281.502	272.729	49.000
280.867	273.691	49.000
279.970	273.500	49.000
280.821	276.012	49.000
280.087	276.427	49.000
279.990	276.774	49.000
152.597	454.033	50.000
153.928	452.640	50.000
156.344	454.193	50.000
156.344	454.405	50.000
155.687	454.407	50.000
156.636	454.773	50.000
236.207	418.518	51.000
235.804	418.873	51.000
235.793	419.366	51.000
235.218	419.735	51.000
234.836	420.322	51.000
233.769	420.267	51.000
233.166	420.816	51.000
232.631	420.507	51.000
411.265	30.458	52.000
408.844	29.212	52.000
409.389	27.031	52.000
409.705	24.564	52.000
412.498	25.512	52.000
314.804	112.255	53.000
314.726	110.398	53.000
314.693	110.612	53.000
314.428	109.914	53.000
314.988	109.738	53.000
313.986	109.225	53.000
314.775	109.761	53.000
129.113	323.575	54.000
129.305	323.072	54.000
128.865	323.383	54.000
128.038	323.114	54.000
127.497	323.110	54.000
366.267	63.553	55.000
365.544	62.939	55.000
366.083	64.066	55.000
366.482	63.419	55.000
364.469	62.326	55.000
366.223	63.391	55.000
435.035	322.022	56.000
437.334	321.040	56.000
437.827	321.335	56.000
437.784	321.062	56.000
437.743	321.127	56.000
437.762	321.075	56.000
437.536	321.310	56.000
431.198	314.536	57.000
429.271	315.157	57.000
430.181	315.486	57.000
431.126	314.767	57.000
430.776	314.593	57.000
431.984	315.332	57.000
430.917	315.016	57.000
430.444	314.748	57.000
95.421	415.563	58.000
94.747	415.515	58.000
94.388	415.424	58.000
94.865	415.570	58.000
95.337	415.910	58.000
94.950	416.215	58.000
94.814	416.542	58.000
94.399	416.401	58.000
472.410	327.321	59.000
473.260	327.085	59.000
472.255	325.136	59.000
472.350	325.483	59.000
471.264	325.062	59.000
470.577	323.943	59.000
471.051	323.193	59.000
470.961	322.672	59.000
470.853	322.173	59.000
470.666	321.534	59.000
471.316	321.682	59.000
62.186	290.710	60.000
62.627	290.766	60.000
62.571	290.684	60.000
62.720	290.678	60.000
62.646	290.524	60.000
103.382	329.573	61.000
103.644	328.486	61.000
103.809	330.468	61.000
105.226	332.905	61.000
105.563	333.313	61.000
103.677	332.621	61.000
104.937	332.267	61.000
346.761	424.184	62.000
347.012	423.781	62.000
346.375	424.439	62.000
345.998	424.568	62.000
346.423	423.966	62.000
154.146	345.626	63.000
152.044	345.258	63.000
152.541	347.715	63.000
154.602	345.971	63.000
155.581	344.300	63.000
360.714	414.479	64.000
359.353	414.517	64.000
359.177	414.054	64.000
358.743	413.822	64.000
359.538	413.517	64.000
359.178	411.622	64.000
124.289	340.398	65.000
122.897	339.028	65.000
124.454	337.204	65.000
122.589	336.579	65.000
121.279	337.927	65.000
123.046	339.373	65.000
124.072	340.785	65.000
123.863	340.624	65.000
284.789	439.442	66.000
287.175	438.129	66.000
286.356	438.023	66.000
287.526	438.110	66.000
287.719	438.110	66.000
102.010	388.937	67.000
101.898	389.627	67.000
100.933	389.634	67.000
100.921	389.948	67.000
99.923	390.329	67.000
99.586	390.663	67.000
394.796	155.431	68.000
395.330	155.924	68.000
395.278	155.829	68.000
395.490	155.626	68.000
394.722	156.101	68.000
395.265	155.864	68.000
395.432	156.332	68.000
394.852	155.672	68.000
248.268	455.518	69.000
248.391	455.631	69.000
248.023	455.225	69.000
247.353	455.229	69.000
248.150	454.339	69.000
135.966	318.477	70.000
136.488	317.581	70.000
135.658	319.078	70.000
136.101	317.810	70.000
135.639	315.966	70.000
245.355	201.379	71.000
245.158	201.612	71.000
245.670	199.833	71.000
246.246	200.186	71.000
244.752	200.073	71.000
244.782	200.046	71.000
245.549	200.462	71.000
421.012	491.738	72.000
421.512	493.366	72.000
421.588	493.481	72.000
422.002	493.851	72.000
423.661	494.424	72.000
205.199	325.423	73.000
207.331	324.498	73.000
208.658	326.969	73.000
207.469	326.296	73.000
210.170	325.209	73.000
117.624	106.979	74.000
116.770	106.562	74.000
117.091	105.591	74.000
116.981	106.147	74.000
117.999	105.090	74.000
117.984	104.083	74.000
118.121	104.220	74.000
118.419	103.961	74.000
119.438	102.665	74.000
118.224	102.505	74.000
479.407	327.300	75.000
478.769	326.775	75.000
479.852	326.508	75.000
480.222	326.473	75.000
480.392	326.030	75.000
480.714	325.727	75.000
481.060	325.408	75.000
450.409	315.775	76.000
450.433	314.280	76.000
450.162	314.658	76.000
448.878	315.999	76.000
448.817	315.479	76.000
436.083	315.228	77.000
436.689	314.317	77.000
437.395	316.752	77.000
437.930	316.052	77.000
437.458	315.551	77.000
437.116	315.703	77.000
437.281	315.036	77.000
79.350	76.041	78.000
79.621	75.995	78.000
79.318	75.901	78.000
77.716	75.359	78.000
78.181	74.339	78.000
73.575	287.883	79.000
72.990	287.839	79.000
73.037	288.395	79.000
73.215	288.297	79.000
74.129	288.227	79.000
73.287	288.699	79.000
124.035	97.185	80.000
123.773	96.914	80.000
124.115	96.967	80.000
123.882	97.386	80.000
124.424	97.047	80.000
123.758	96.697	80.000
124.328	96.519	80.000
123.277	98.324	80.000
471.708	283.450	81.000
471.573	284.123	81.000
470.590	284.124	81.000
471.729	283.371	81.000
472.085	283.747	81.000
471.890	283.493	81.000
472.323	283.077	81.000
471.877	283.584	81.000
471.726	283.302	81.000
78.626	80.073	82.000
78.592	79.574	82.000
77.740	79.958	82.000
78.973	79.562	82.000
78.971	78.751	82.000
78.936	77.102	82.000
78.963	76.920	82.000
79.261	74.143	82.000
352.550	29.441	83.000
351.534	30.196	83.000
352.212	29.797	83.000
352.798	31.180	83.000
352.431	29.925	83.000
264.008	427.792	84.000
264.213	427.346	84.000
263.529	428.579	84.000
264.737	428.378	84.000
264.766	427.226	84.000
262.706	476.551	85.000
262.995	476.802	85.000
263.045	476.141	85.000
262.808	476.620	85.000
262.851	474.096	85.000
262.065	473.161	85.000
262.665	473.167	85.000
370.297	496.225	86.000
370.143	496.430	86.000
370.008	495.904	86.000
369.821	495.572	86.000
370.189	495.965	86.000
355.267	118.836	87.000
355.148	119.349	87.000
355.244	119.239	87.000
354.826	119.103	87.000
355.305	119.075	87.000
355.137	118.743	87.000
355.064	119.146	87.000
119.697	149.974	88.000
119.202	150.751	88.000
119.779	151.395	88.000
119.079	151.505	88.000
118.152	151.447	88.000
118.434	152.149	88.000
118.541	151.666	88.000
118.093	152.039	88.000
117.636	152.436	88.000
118.191	151.279	88.000
119.868	312.300	89.000
121.272	310.791	89.000
120.524	311.091	89.000
121.028	310.063	89.000
121.260	310.727	89.000
381.084	353.804	90.000
380.976	354.330	90.000
379.599	355.076	90.000
379.806	355.315	90.000
378.536	355.987	90.000
378.911	354.962	90.000
464.684	427.320	91.000
464.798	427.475	91.000
464.457	427.448	91.000
464.974	427.253	91.000
464.395	427.630	91.000
465.100	427.601	91.000
58.568	453.897	92.000
57.122	455.723	92.000
58.024	455.078	92.000
58.827	454.543	92.000
59.428	454.642	92.000
59.991	454.125	92.000
60.227	453.865	92.000
63.054	454.670	92.000
417.542	90.503	93.000
419.014	90.676	93.000
420.072	91.474	93.000
419.542	92.319	93.000
420.222	91.591	93.000
444.454	452.135	94.000
444.650	451.753	94.000
444.184	451.925	94.000
444.020	451.663	94.000
444.473	450.354	94.000
444.252	449.444	94.000
443.703	450.917	94.000
443.518	450.652	94.000
443.891	450.343	94.000
443.566	449.245	94.000
348.743	281.588	95.000
347.721	281.093	95.000
349.440	281.291	95.000
346.926	282.633	95.000
346.443	282.117	95.000
315.123	111.422	96.000
317.210	112.128	96.000
317.229	112.693	96.000
317.202	113.572	96.000
316.804	113.399	96.000
316.175	113.352	96.000
424.625	467.158	97.000
425.067	468.565	97.000
424.998	468.102	97.000
424.809	468.717	97.000
425.043	468.385	97.000
421.244	466.729	98.000
420.581	466.370	98.000
420.202	466.148	98.000
420.023	466.057	98.000
419.391	465.519	98.000
418.916	465.613	98.000
418.846	465.057	98.000
418.424	465.702	98.000
418.206	465.646	98.000
432.132	475.342	99.000
432.677	472.976	99.000
433.054	474.450	99.000
431.554	473.081	99.000
429.607	471.331	99.000
296.021	358.401	100.000
294.446	356.515	100.000
295.354	356.129	100.000
295.030	355.758	100.000
294.801	356.870	100.000
294.718	356.642	100.000
289.582	333.435	101.000
289.986	333.987	101.000
290.271	334.022	101.000
290.991	334.173	101.000
291.818	334.820	101.000
291.730	335.043	101.000
92.747	194.400	102.000
92.910	195.111	102.000
92.354	195.760	102.000
91.655	196.154	102.000
92.391	197.103	102.000
130.890	361.506	103.000
131.517	362.333	103.000
131.169	361.642	103.000
131.252	362.378	103.000
131.736	359.801	103.000
135.595	285.472	104.000
134.150	285.616	104.000
134.150	284.750	104.000
134.956	283.332	104.000
134.930	282.376	104.000
18.470	392.217	105.000
18.189	392.462	105.000
19.191	392.931	105.000
19.338	393.696	105.000
19.828	394.123	105.000
21.353	395.198	105.000
212.192	106.288	106.000
212.177	106.362	106.000
212.011	106.304	106.000
212.759	105.674	106.000
211.852	106.136	106.000
233.901	346.851	107.000
234.040	345.843	107.000
234.606	346.022	107.000
235.317	345.568	107.000
235.608	345.256	107.000
234.512	345.035	107.000
349.129	381.734	108.000
348.540	383.585	108.000
348.023	384.469	108.000
347.279	383.588	108.000
348.296	381.518	108.000
348.650	382.982	108.000
296.637	282.838	109.000
297.724	282.546	109.000
297.815	282.495	109.000
298.382	282.504	109.000
298.752	282.884	109.000
116.701	320.189	110.000
115.111	321.574	110.000
113.881	323.284	110.000
113.943	323.127	110.000
114.438	323.570	110.000
136.879	331.682	111.000
136.815	331.247	111.000
137.474	331.019	111.000
137.809	330.676	111.000
139.096	330.625	111.000
138.819	330.697	111.000
140.128	330.917	111.000
140.778	330.532	111.000
141.060	330.085	111.000
