# Supplementary material for: The transpeptidase PBP2 governs initial localization and activity of the major cell-wall synthesis machinery in E. coli
Source: eLife. 2020 Feb 20;9:e50629. doi: 10.7554/eLife.50629 (PMC7089770; doi:10.7554/eLife.50629)
Supplement: Source data 1. [file elife-50629-data1.zip › data/slow/PAmCherry/TKL130_pKC128_slow_3.txt]

X Y ID
25.219	322.207	1.000
26.302	323.636	1.000
25.949	323.945	1.000
25.910	323.146	1.000
28.271	323.862	1.000
28.781	323.363	1.000
29.301	320.749	1.000
29.045	322.601	1.000
103.950	328.766	2.000
103.723	328.821	2.000
103.633	328.799	2.000
103.484	328.879	2.000
103.514	328.653	2.000
103.433	328.672	2.000
103.340	328.928	2.000
103.750	328.780	2.000
135.361	196.973	3.000
135.309	197.378	3.000
135.863	196.563	3.000
136.322	196.784	3.000
137.689	196.587	3.000
138.588	196.619	3.000
138.603	196.261	3.000
154.495	232.047	4.000
154.089	232.118	4.000
153.972	231.978	4.000
154.051	232.031	4.000
153.941	231.820	4.000
155.678	231.458	4.000
261.643	473.189	5.000
261.463	473.222	5.000
261.643	472.976	5.000
261.264	472.913	5.000
261.365	473.339	5.000
95.178	374.652	6.000
95.315	374.916	6.000
96.041	374.973	6.000
96.442	375.492	6.000
96.671	375.477	6.000
97.217	375.840	6.000
97.707	375.835	6.000
97.135	376.314	6.000
97.156	376.554	6.000
97.568	376.903	6.000
96.739	376.203	6.000
202.415	100.110	7.000
202.418	99.878	7.000
202.546	99.828	7.000
202.462	99.632	7.000
202.215	99.779	7.000
190.345	311.400	8.000
191.507	309.166	8.000
189.331	309.331	8.000
189.385	311.513	8.000
189.302	313.145	8.000
247.479	143.911	9.000
248.324	145.606	9.000
249.370	144.508	9.000
246.900	143.895	9.000
248.274	144.880	9.000
392.647	57.734	10.000
393.100	57.313	10.000
392.537	56.890	10.000
393.017	56.955	10.000
392.785	57.308	10.000
93.889	370.997	11.000
94.029	372.135	11.000
93.863	371.569	11.000
92.947	372.116	11.000
95.913	372.070	11.000
216.620	182.400	12.000
217.601	182.878	12.000
216.661	182.208	12.000
217.402	182.642	12.000
216.807	182.466	12.000
216.811	182.463	12.000
217.284	182.797	12.000
216.785	182.658	12.000
217.046	181.720	12.000
216.115	182.402	12.000
358.509	162.695	13.000
360.858	162.720	13.000
359.568	164.669	13.000
358.865	161.861	13.000
358.677	161.445	13.000
358.566	161.610	13.000
215.973	198.102	14.000
216.550	197.982	14.000
215.491	197.621	14.000
216.130	198.211	14.000
216.375	198.536	14.000
146.429	416.591	15.000
146.936	415.307	15.000
146.897	416.217	15.000
146.916	417.147	15.000
146.459	419.954	15.000
144.729	421.945	15.000
144.594	420.306	15.000
144.499	421.913	15.000
144.431	421.172	15.000
209.462	308.772	16.000
209.394	309.077	16.000
209.705	308.260	16.000
209.466	308.185	16.000
209.537	308.118	16.000
209.156	308.027	16.000
209.415	308.147	16.000
209.596	307.340	16.000
384.258	145.944	17.000
384.016	145.817	17.000
384.439	145.726	17.000
384.556	144.233	17.000
384.466	145.948	17.000
386.346	144.703	17.000
385.990	145.468	17.000
386.513	145.767	17.000
387.925	145.209	17.000
380.267	112.120	18.000
380.189	112.103	18.000
380.130	112.110	18.000
380.606	112.417	18.000
380.691	112.222	18.000
380.519	112.132	18.000
190.442	176.016	19.000
191.018	176.242	19.000
190.611	174.834	19.000
191.576	175.341	19.000
191.537	175.267	19.000
350.085	103.323	20.000
349.879	103.154	20.000
349.154	102.288	20.000
349.935	102.996	20.000
350.457	103.106	20.000
350.558	103.277	20.000
350.455	103.045	20.000
274.097	56.356	21.000
273.937	55.959	21.000
273.430	55.637	21.000
273.404	55.717	21.000
273.837	56.664	21.000
132.632	395.602	22.000
132.186	395.248	22.000
130.665	394.659	22.000
130.516	395.700	22.000
129.743	395.659	22.000
129.465	395.320	22.000
129.016	395.365	22.000
128.654	395.113	22.000
127.939	394.877	22.000
203.468	248.508	23.000
203.015	247.769	23.000
204.061	247.955	23.000
204.046	248.074	23.000
203.474	248.403	23.000
192.259	265.739	24.000
193.657	267.899	24.000
193.498	267.438	24.000
193.546	270.290	24.000
191.849	268.025	24.000
192.300	269.074	24.000
190.719	268.852	24.000
190.686	268.324	24.000
191.180	269.645	24.000
191.306	269.216	24.000
190.889	268.507	24.000
244.780	211.070	25.000
244.736	210.820	25.000
244.797	211.003	25.000
244.834	211.062	25.000
244.592	211.109	25.000
244.685	210.709	25.000
245.451	210.041	25.000
244.918	210.321	25.000
244.611	211.185	25.000
244.693	210.437	25.000
300.849	265.503	26.000
301.128	265.332	26.000
300.886	265.369	26.000
300.832	265.777	26.000
301.207	266.054	26.000
301.375	265.766	26.000
301.773	265.156	26.000
301.652	266.284	26.000
302.163	266.247	26.000
302.495	266.193	26.000
388.538	79.425	27.000
389.180	79.736	27.000
388.658	79.089	27.000
388.382	77.210	27.000
386.536	76.894	27.000
385.692	77.302	27.000
394.145	102.466	28.000
394.104	102.562	28.000
394.568	102.368	28.000
394.318	102.380	28.000
394.361	102.561	28.000
394.674	102.145	28.000
394.521	102.506	28.000
394.484	102.368	28.000
185.959	210.824	29.000
185.582	211.481	29.000
185.136	208.983	29.000
184.973	209.034	29.000
187.046	208.694	29.000
187.047	211.104	29.000
447.523	152.716	30.000
447.972	151.189	30.000
447.194	151.246	30.000
447.989	151.413	30.000
448.221	150.764	30.000
447.497	151.569	30.000
202.102	254.408	31.000
201.025	257.128	31.000
203.138	257.215	31.000
201.043	255.245	31.000
200.610	256.380	31.000
116.538	229.545	32.000
117.902	230.618	32.000
118.186	230.726	32.000
119.263	230.282	32.000
118.254	231.269	32.000
295.188	130.158	33.000
295.345	129.918	33.000
295.717	129.508	33.000
295.225	129.564	33.000
295.172	129.000	33.000
295.559	129.892	33.000
295.270	129.873	33.000
294.133	130.300	33.000
294.791	129.893	33.000
294.849	129.869	33.000
303.001	209.124	34.000
302.695	209.164	34.000
302.764	209.375	34.000
302.783	209.232	34.000
304.089	211.201	34.000
304.020	211.293	34.000
273.360	200.334	35.000
272.833	200.998	35.000
272.256	201.578	35.000
272.185	202.102	35.000
271.209	202.527	35.000
271.440	202.576	35.000
271.022	203.148	35.000
329.533	44.319	36.000
329.547	44.769	36.000
330.220	44.385	36.000
329.983	43.344	36.000
329.562	43.780	36.000
288.578	197.603	37.000
288.060	196.749	37.000
288.461	197.073	37.000
288.752	196.484	37.000
288.445	196.385	37.000
287.538	195.382	37.000
287.799	195.114	37.000
288.881	196.497	37.000
295.063	129.741	38.000
295.030	129.957	38.000
294.970	129.850	38.000
295.651	129.153	38.000
295.317	128.788	38.000
294.616	129.870	38.000
294.296	130.362	38.000
295.202	128.643	38.000
405.397	64.109	39.000
404.755	63.920	39.000
404.874	63.755	39.000
405.082	63.770	39.000
405.231	63.546	39.000
405.678	64.465	39.000
405.726	64.268	39.000
406.158	64.723	39.000
406.599	64.385	39.000
329.344	44.145	40.000
329.362	43.456	40.000
330.211	43.740	40.000
329.511	43.819	40.000
329.564	44.152	40.000
330.130	44.812	40.000
329.697	44.105	40.000
305.884	229.389	41.000
306.019	230.004	41.000
305.818	230.175	41.000
305.691	230.204	41.000
306.045	229.700	41.000
214.027	130.354	42.000
212.823	129.883	42.000
211.296	127.932	42.000
213.136	129.842	42.000
213.545	128.178	42.000
211.541	127.389	42.000
416.166	36.677	43.000
416.875	36.657	43.000
417.515	37.608	43.000
418.323	37.442	43.000
418.499	37.603	43.000
419.640	38.041	43.000
420.215	38.250	43.000
421.237	38.567	43.000
421.151	38.836	43.000
421.930	39.126	43.000
423.390	38.432	43.000
162.555	215.616	44.000
161.610	216.466	44.000
162.619	216.341	44.000
162.431	216.126	44.000
162.634	215.832	44.000
163.049	215.492	44.000
252.832	327.393	45.000
252.709	326.955	45.000
252.722	326.764	45.000
252.624	326.898	45.000
252.440	326.853	45.000
252.198	326.681	45.000
251.897	326.793	45.000
210.425	157.728	46.000
211.203	157.071	46.000
211.802	158.742	46.000
211.412	159.220	46.000
211.089	157.320	46.000
122.141	221.496	47.000
124.011	220.996	47.000
123.743	222.120	47.000
126.153	222.625	47.000
124.526	222.264	47.000
126.960	220.890	47.000
252.475	283.059	48.000
252.066	283.155	48.000
251.884	282.871	48.000
252.049	282.966	48.000
252.358	283.223	48.000
251.979	283.446	48.000
251.765	282.953	48.000
251.324	283.593	48.000
251.387	282.570	48.000
251.379	282.841	48.000
251.413	282.979	48.000
90.456	127.414	49.000
90.239	127.675	49.000
90.038	127.737	49.000
90.569	127.295	49.000
89.893	127.430	49.000
89.778	127.746	49.000
90.700	127.374	49.000
175.999	90.129	50.000
176.495	89.802	50.000
176.843	89.469	50.000
177.064	89.091	50.000
177.181	88.589	50.000
178.051	88.791	50.000
178.165	87.948	50.000
178.337	87.488	50.000
200.229	112.089	51.000
201.533	111.497	51.000
201.332	112.158	51.000
200.139	111.160	51.000
199.433	109.751	51.000
317.667	266.894	52.000
317.498	267.071	52.000
317.663	267.082	52.000
317.388	267.017	52.000
317.355	267.125	52.000
316.940	266.898	52.000
295.178	205.072	53.000
294.453	205.854	53.000
294.116	205.010	53.000
293.261	204.741	53.000
292.338	204.518	53.000
235.715	345.442	54.000
233.757	345.590	54.000
232.690	346.446	54.000
233.287	346.713	54.000
231.431	348.145	54.000
180.194	185.760	55.000
180.515	186.142	55.000
181.147	186.186	55.000
181.307	185.849	55.000
181.215	186.006	55.000
181.028	185.825	55.000
181.040	185.447	55.000
180.795	185.833	55.000
180.373	185.514	55.000
179.556	185.703	55.000
284.503	345.125	56.000
283.063	343.735	56.000
282.649	342.253	56.000
282.418	342.279	56.000
281.261	344.020	56.000
278.828	342.475	56.000
345.440	332.344	57.000
344.095	332.620	57.000
343.884	332.138	57.000
344.962	331.582	57.000
343.982	331.546	57.000
102.621	122.191	58.000
101.495	120.378	58.000
100.486	119.837	58.000
102.121	120.073	58.000
100.853	121.707	58.000
234.042	124.370	59.000
234.931	123.990	59.000
235.164	124.394	59.000
234.815	123.595	59.000
234.890	123.949	59.000
75.745	104.093	60.000
76.130	104.281	60.000
76.830	104.351	60.000
77.173	103.799	60.000
77.440	104.603	60.000
77.845	104.333	60.000
78.598	104.430	60.000
78.911	104.455	60.000
253.666	216.714	61.000
253.861	216.067	61.000
253.872	216.525	61.000
253.717	216.325	61.000
252.703	216.453	61.000
32.463	89.647	62.000
33.696	91.397	62.000
32.286	93.827	62.000
31.704	91.087	62.000
31.796	91.638	62.000
293.356	375.227	63.000
291.849	376.103	63.000
291.120	374.783	63.000
291.702	373.918	63.000
291.308	375.738	63.000
292.391	377.741	63.000
308.374	341.223	64.000
307.861	340.148	64.000
307.781	339.698	64.000
306.926	339.259	64.000
306.853	338.280	64.000
306.121	338.796	64.000
306.253	338.183	64.000
196.253	114.019	65.000
197.149	112.787	65.000
197.141	112.541	65.000
197.596	112.105	65.000
197.890	110.647	65.000
204.260	186.204	66.000
204.763	186.696	66.000
204.698	186.362	66.000
204.704	186.662	66.000
204.199	186.422	66.000
204.615	186.430	66.000
132.198	228.903	67.000
132.683	228.567	67.000
133.442	228.508	67.000
133.843	228.217	67.000
133.756	227.948	67.000
354.661	358.126	68.000
356.795	358.647	68.000
356.124	359.140	68.000
356.811	359.953	68.000
355.344	357.922	68.000
357.362	358.571	68.000
437.858	424.042	69.000
437.549	424.272	69.000
437.117	424.025	69.000
436.407	423.709	69.000
436.222	423.853	69.000
460.193	104.771	70.000
459.126	103.710	70.000
458.672	104.635	70.000
458.394	105.022	70.000
457.640	105.085	70.000
458.100	104.975	70.000
457.246	105.266	70.000
50.266	28.655	71.000
49.805	28.723	71.000
49.598	28.713	71.000
49.587	28.741	71.000
49.614	28.510	71.000
49.211	28.718	71.000
28.157	61.418	72.000
28.216	61.582	72.000
27.142	62.331	72.000
26.851	62.403	72.000
26.889	62.920	72.000
26.873	63.486	72.000
25.722	64.221	72.000
467.817	102.413	73.000
467.285	102.058	73.000
466.769	102.331	73.000
466.618	102.375	73.000
465.702	102.954	73.000
357.492	366.770	74.000
356.591	366.683	74.000
356.190	366.578	74.000
355.730	366.574	74.000
356.032	366.711	74.000
286.389	320.524	75.000
286.689	320.257	75.000
286.662	320.408	75.000
286.455	319.543	75.000
286.963	320.015	75.000
286.347	320.128	76.000
286.119	320.189	76.000
285.899	320.756	76.000
286.008	320.241	76.000
286.205	320.787	76.000
190.409	308.171	77.000
191.394	309.697	77.000
189.795	309.323	77.000
188.823	308.407	77.000
187.680	306.773	77.000
273.886	451.040	78.000
273.579	450.618	78.000
273.448	449.938	78.000
273.154	449.484	78.000
272.713	449.506	78.000
272.778	448.836	78.000
272.546	448.191	78.000
68.264	196.599	79.000
71.203	196.652	79.000
70.488	196.759	79.000
70.305	196.131	79.000
70.132	196.456	79.000
69.390	196.760	79.000
69.358	198.174	79.000
68.199	197.047	79.000
142.092	19.543	80.000
139.617	18.747	80.000
141.773	18.108	80.000
141.912	20.741	80.000
139.402	20.541	80.000
266.951	472.316	81.000
266.593	472.037	81.000
266.176	471.946	81.000
265.751	471.895	81.000
265.034	471.168	81.000
264.779	471.485	81.000
264.226	471.232	81.000
