# Supplementary material for: The transpeptidase PBP2 governs initial localization and activity of the major cell-wall synthesis machinery in E. coli
Source: eLife. 2020 Feb 20;9:e50629. doi: 10.7554/eLife.50629 (PMC7089770; doi:10.7554/eLife.50629)
Supplement: Source data 1. [file elife-50629-data1.zip › data/slow/PAmCherry/TKL130_slow_1.txt]

X Y ID
40.146	140.799	1.000
40.499	141.486	1.000
40.870	142.251	1.000
40.699	141.663	1.000
41.070	141.177	1.000
40.033	141.282	1.000
54.826	106.870	2.000
54.928	106.441	2.000
54.976	106.730	2.000
54.956	107.007	2.000
54.896	106.871	2.000
55.034	107.129	2.000
55.217	107.074	2.000
227.537	95.390	3.000
226.868	95.507	3.000
226.369	95.442	3.000
226.301	95.887	3.000
225.318	96.306	3.000
224.670	95.934	3.000
224.431	96.298	3.000
224.022	96.097	3.000
224.091	96.904	3.000
222.926	96.436	3.000
413.276	447.387	4.000
412.129	447.322	4.000
411.447	446.473	4.000
411.136	446.539	4.000
410.306	446.422	4.000
409.844	446.250	4.000
284.559	385.145	5.000
284.066	385.854	5.000
283.868	386.414	5.000
284.086	385.763	5.000
284.336	385.551	5.000
364.685	325.649	6.000
364.908	323.710	6.000
364.966	325.073	6.000
366.639	325.870	6.000
366.146	323.564	6.000
366.789	326.284	6.000
364.823	325.384	6.000
364.672	324.280	6.000
284.578	385.741	7.000
283.954	385.649	7.000
284.716	385.357	7.000
284.142	386.192	7.000
284.520	385.812	7.000
284.788	385.578	7.000
334.382	223.030	8.000
333.073	222.275	8.000
333.320	223.080	8.000
332.964	222.984	8.000
333.338	223.138	8.000
204.582	80.479	9.000
204.665	81.032	9.000
203.612	79.248	9.000
203.416	79.066	9.000
203.438	77.894	9.000
202.481	78.960	9.000
201.738	78.828	9.000
201.170	77.602	9.000
289.120	119.749	10.000
289.331	119.604	10.000
289.401	119.814	10.000
290.256	119.723	10.000
289.861	119.088	10.000
290.020	119.438	10.000
290.844	118.551	10.000
290.467	119.691	10.000
317.262	152.304	11.000
317.289	152.034	11.000
317.225	151.868	11.000
316.811	152.308	11.000
316.615	152.167	11.000
316.931	152.388	11.000
316.720	152.957	11.000
62.477	17.037	12.000
62.976	16.937	12.000
62.797	17.194	12.000
63.257	17.704	12.000
63.006	17.034	12.000
63.240	17.564	12.000
63.321	18.121	12.000
62.729	18.334	12.000
369.854	337.484	13.000
369.205	336.730	13.000
369.088	337.053	13.000
369.312	337.361	13.000
369.323	337.050	13.000
369.291	336.805	13.000
369.382	337.588	13.000
369.458	336.729	13.000
369.244	337.379	13.000
369.869	337.528	13.000
369.626	337.363	13.000
161.285	289.958	14.000
161.129	290.179	14.000
161.112	289.701	14.000
161.570	289.984	14.000
161.454	289.915	14.000
161.564	289.928	14.000
161.119	290.014	14.000
161.817	289.721	14.000
161.732	290.187	14.000
161.643	290.051	14.000
161.619	290.282	14.000
280.610	345.365	15.000
279.015	345.048	15.000
277.515	345.261	15.000
278.695	344.465	15.000
278.134	345.294	15.000
488.902	323.024	16.000
488.244	322.659	16.000
487.743	322.282	16.000
487.392	321.957	16.000
487.339	321.256	16.000
486.763	320.973	16.000
486.253	320.634	16.000
485.978	319.837	16.000
485.730	320.302	16.000
485.604	66.170	17.000
484.920	67.793	17.000
485.699	66.765	17.000
485.814	66.851	17.000
485.736	67.200	17.000
153.722	306.646	18.000
153.327	306.692	18.000
154.256	306.528	18.000
153.448	306.359	18.000
152.562	306.694	18.000
153.423	307.000	18.000
364.999	122.959	19.000
365.284	125.289	19.000
365.278	127.310	19.000
365.203	127.484	19.000
365.002	126.406	19.000
441.331	101.225	20.000
442.372	101.582	20.000
442.945	101.865	20.000
443.285	102.264	20.000
443.599	102.358	20.000
135.365	200.229	21.000
135.139	200.019	21.000
135.503	200.271	21.000
135.313	200.019	21.000
134.896	199.563	21.000
135.140	200.743	21.000
135.182	200.571	21.000
483.918	371.043	22.000
484.271	371.486	22.000
484.665	371.147	22.000
485.208	371.515	22.000
485.950	371.835	22.000
486.920	371.903	22.000
486.766	371.871	22.000
486.666	372.074	22.000
486.844	371.971	22.000
466.014	29.972	23.000
465.988	29.739	23.000
466.383	29.166	23.000
466.706	29.179	23.000
467.006	28.611	23.000
466.780	28.477	23.000
409.499	172.885	24.000
409.519	172.555	24.000
409.427	172.536	24.000
409.374	172.434	24.000
410.209	172.509	24.000
410.190	172.553	24.000
409.293	171.997	24.000
401.702	238.484	25.000
402.081	238.271	25.000
402.092	238.427	25.000
401.419	237.807	25.000
402.428	237.808	25.000
206.687	306.799	26.000
205.898	307.492	26.000
206.494	307.565	26.000
206.410	307.639	26.000
205.830	307.823	26.000
65.248	150.045	27.000
64.949	150.323	27.000
65.776	149.439	27.000
65.015	150.186	27.000
64.605	150.142	27.000
273.006	437.662	28.000
273.877	437.881	28.000
273.088	438.225	28.000
273.147	438.072	28.000
273.363	437.458	28.000
273.336	438.726	28.000
273.331	438.283	28.000
273.932	436.848	28.000
273.381	438.505	28.000
272.751	437.667	28.000
433.025	178.726	29.000
433.745	179.353	29.000
434.247	179.067	29.000
434.972	179.442	29.000
435.427	179.461	29.000
435.780	179.418	29.000
436.684	180.058	29.000
134.791	201.366	30.000
134.999	201.270	30.000
134.037	202.847	30.000
133.660	202.364	30.000
133.061	202.049	30.000
133.337	201.291	30.000
281.057	130.060	31.000
281.763	131.175	31.000
282.320	130.838	31.000
281.117	130.658	31.000
281.096	130.796	31.000
281.086	130.836	31.000
448.126	180.564	32.000
448.910	180.646	32.000
449.199	180.608	32.000
449.753	179.906	32.000
450.715	180.119	32.000
248.034	71.238	33.000
248.612	69.751	33.000
249.279	69.952	33.000
248.507	70.216	33.000
248.671	69.316	33.000
248.329	70.082	33.000
224.010	233.923	34.000
223.191	232.767	34.000
223.069	234.182	34.000
222.679	233.992	34.000
222.292	234.193	34.000
221.419	234.693	34.000
221.066	235.066	34.000
220.026	235.540	34.000
219.370	235.398	34.000
218.672	235.821	34.000
218.239	236.745	34.000
246.332	197.460	35.000
247.142	197.992	35.000
247.814	197.747	35.000
248.500	198.398	35.000
249.314	198.453	35.000
249.485	199.015	35.000
250.509	199.410	35.000
250.512	199.982	35.000
304.428	112.333	36.000
304.616	112.576	36.000
304.351	112.721	36.000
304.039	112.472	36.000
304.771	112.480	36.000
304.473	112.398	36.000
304.466	112.252	36.000
304.397	112.837	36.000
305.188	112.514	36.000
304.459	112.585	36.000
270.642	322.789	37.000
270.484	323.172	37.000
270.453	322.827	37.000
270.657	322.722	37.000
270.770	322.824	37.000
270.407	322.991	37.000
186.284	58.620	38.000
188.167	58.782	38.000
188.075	58.427	38.000
188.458	58.374	38.000
189.073	58.561	38.000
188.863	58.360	38.000
189.731	58.494	38.000
190.530	58.133	38.000
190.851	58.154	38.000
401.788	238.493	39.000
401.735	239.275	39.000
402.056	238.782	39.000
401.737	239.598	39.000
401.709	239.668	39.000
401.919	239.435	39.000
401.668	239.268	39.000
402.481	239.398	39.000
401.729	239.590	39.000
185.136	188.734	40.000
184.952	188.528	40.000
184.673	188.649	40.000
184.912	187.851	40.000
184.517	188.033	40.000
184.614	188.271	40.000
183.853	188.245	40.000
185.239	187.488	40.000
186.050	305.438	41.000
185.452	305.533	41.000
184.432	305.701	41.000
184.735	305.345	41.000
184.069	304.819	41.000
183.696	305.107	41.000
183.395	305.375	41.000
183.028	305.774	41.000
281.412	237.426	42.000
283.378	237.469	42.000
282.365	238.106	42.000
284.979	237.242	42.000
282.794	236.716	42.000
42.663	310.452	43.000
42.033	310.388	43.000
41.563	310.483	43.000
41.094	310.377	43.000
40.818	309.893	43.000
98.885	341.488	44.000
96.296	341.859	44.000
97.824	341.822	44.000
98.414	341.134	44.000
96.920	342.268	44.000
98.544	343.893	44.000
99.070	343.212	44.000
378.718	346.068	45.000
378.445	346.611	45.000
378.746	347.194	45.000
378.958	347.779	45.000
379.745	348.236	45.000
474.521	119.896	46.000
474.633	119.890	46.000
474.816	119.585	46.000
474.508	119.816	46.000
474.673	119.763	46.000
474.593	119.522	46.000
474.881	119.655	46.000
474.735	119.644	46.000
224.205	446.299	47.000
225.075	445.624	47.000
225.231	445.957	47.000
226.059	445.934	47.000
225.977	445.692	47.000
273.314	167.433	48.000
272.781	167.675	48.000
273.433	168.728	48.000
272.856	169.618	48.000
272.739	169.435	48.000
271.875	170.700	48.000
78.208	371.033	49.000
80.010	369.760	49.000
79.772	368.260	49.000
79.299	367.705	49.000
81.515	367.956	49.000
146.392	110.856	50.000
145.851	110.837	50.000
146.267	109.988	50.000
146.301	109.129	50.000
146.977	108.719	50.000
147.375	108.164	50.000
147.951	107.694	50.000
149.030	107.479	50.000
149.751	106.671	50.000
148.428	106.688	50.000
149.090	105.644	50.000
244.506	272.694	51.000
244.750	272.686	51.000
244.952	272.694	51.000
245.403	272.830	51.000
245.823	271.966	51.000
77.880	227.881	52.000
77.768	227.388	52.000
77.176	227.591	52.000
77.306	226.065	52.000
77.953	226.021	52.000
78.238	226.361	52.000
78.264	224.398	52.000
52.059	308.658	53.000
52.694	309.016	53.000
54.232	309.596	53.000
54.981	309.035	53.000
56.451	309.552	53.000
87.115	373.730	54.000
88.340	373.966	54.000
88.519	375.123	54.000
88.711	375.001	54.000
88.577	375.203	54.000
89.437	375.685	54.000
89.290	375.950	54.000
76.127	226.678	55.000
76.899	227.026	55.000
76.248	227.100	55.000
76.233	227.427	55.000
76.081	227.286	55.000
198.434	214.542	56.000
199.105	214.142	56.000
199.669	213.318	56.000
199.991	213.174	56.000
200.336	212.415	56.000
201.185	212.287	56.000
201.041	211.549	56.000
357.341	297.808	57.000
357.372	297.742	57.000
356.912	300.432	57.000
357.572	301.273	57.000
356.553	302.070	57.000
378.655	284.524	58.000
379.232	284.615	58.000
379.027	285.022	58.000
378.988	284.979	58.000
378.781	286.272	58.000
379.822	286.423	58.000
379.087	286.277	58.000
379.827	287.053	58.000
255.207	300.509	59.000
253.690	301.609	59.000
254.163	301.792	59.000
253.611	302.302	59.000
252.814	301.871	59.000
254.023	301.791	59.000
255.065	302.152	59.000
43.858	435.748	60.000
43.805	435.051	60.000
43.949	435.016	60.000
43.480	434.393	60.000
43.551	433.887	60.000
272.317	388.583	61.000
272.373	388.723	61.000
272.769	388.413	61.000
272.848	388.098	61.000
273.656	388.189	61.000
273.052	388.276	61.000
272.983	388.375	61.000
273.993	388.068	61.000
273.330	388.451	61.000
487.155	279.934	62.000
487.138	279.375	62.000
487.457	279.249	62.000
488.090	278.897	62.000
487.711	278.426	62.000
487.907	277.626	62.000
488.944	277.506	62.000
489.501	276.913	62.000
490.095	276.543	62.000
454.158	335.109	63.000
453.592	335.449	63.000
453.253	335.356	63.000
453.462	335.639	63.000
453.197	335.393	63.000
453.560	335.552	63.000
453.069	334.863	63.000
453.176	334.997	63.000
150.257	372.891	64.000
150.157	373.774	64.000
149.928	372.893	64.000
150.935	373.394	64.000
150.819	375.057	64.000
151.865	375.449	64.000
474.009	187.865	65.000
474.492	188.555	65.000
474.227	188.576	65.000
474.300	188.635	65.000
474.667	188.230	65.000
474.287	188.489	65.000
474.159	187.505	65.000
274.788	388.039	66.000
274.610	386.287	66.000
274.463	387.908	66.000
274.764	388.233	66.000
273.867	388.099	66.000
191.267	273.577	67.000
190.707	274.125	67.000
191.402	274.993	67.000
192.051	274.164	67.000
192.242	273.866	67.000
414.572	370.726	68.000
414.571	371.609	68.000
414.388	372.371	68.000
414.366	373.402	68.000
416.227	374.335	68.000
206.422	165.001	69.000
205.692	164.023	69.000
204.925	163.973	69.000
203.787	165.825	69.000
202.688	166.754	69.000
203.008	166.712	69.000
215.065	160.467	70.000
213.927	160.835	70.000
213.921	160.409	70.000
214.111	160.068	70.000
213.964	160.031	70.000
132.208	318.247	71.000
132.140	317.456	71.000
132.390	317.895	71.000
131.945	317.170	71.000
132.240	317.391	71.000
132.619	316.725	71.000
132.673	316.674	71.000
132.722	316.328	71.000
132.913	316.490	71.000
395.694	155.948	72.000
394.513	156.471	72.000
394.085	156.841	72.000
393.447	157.510	72.000
393.083	157.663	72.000
393.097	157.535	72.000
392.588	158.053	72.000
376.236	342.288	73.000
375.433	343.480	73.000
375.203	342.314	73.000
375.493	343.570	73.000
375.941	342.262	73.000
345.950	266.355	74.000
345.988	265.912	74.000
346.064	266.046	74.000
346.736	265.956	74.000
347.268	265.850	74.000
391.208	158.938	75.000
391.236	158.943	75.000
391.601	158.292	75.000
391.119	158.800	75.000
392.776	158.229	75.000
202.679	218.270	76.000
202.994	218.172	76.000
202.386	218.090	76.000
202.470	218.832	76.000
202.763	218.314	76.000
202.584	218.247	76.000
202.007	218.585	76.000
399.692	279.980	77.000
399.531	279.670	77.000
399.327	279.684	77.000
400.114	280.436	77.000
399.672	280.474	77.000
399.476	280.179	77.000
399.206	279.755	77.000
399.236	280.019	77.000
320.120	241.728	78.000
320.246	242.646	78.000
320.488	243.678	78.000
320.482	243.280	78.000
319.240	242.669	78.000
324.567	163.278	79.000
324.570	164.167	79.000
324.008	165.436	79.000
323.198	166.050	79.000
323.574	166.282	79.000
322.972	166.583	79.000
246.372	131.325	80.000
247.220	129.897	80.000
248.896	129.615	80.000
250.021	127.491	80.000
248.468	128.065	80.000
320.624	242.669	81.000
319.398	243.025	81.000
319.820	242.584	81.000
319.364	242.682	81.000
319.887	242.337	81.000
319.788	242.811	81.000
319.415	242.837	81.000
319.917	242.181	81.000
319.877	242.559	81.000
319.746	242.679	81.000
319.786	242.484	81.000
260.849	350.389	82.000
261.563	349.361	82.000
261.815	349.391	82.000
261.490	349.306	82.000
262.135	349.743	82.000
363.257	372.427	83.000
363.527	372.536	83.000
363.426	372.477	83.000
362.755	372.777	83.000
363.530	371.644	83.000
454.143	245.658	84.000
454.044	245.419	84.000
454.531	245.756	84.000
454.807	245.325	84.000
454.552	245.815	84.000
459.972	237.180	85.000
459.644	237.093	85.000
459.717	236.962	85.000
460.156	236.778	85.000
459.522	237.251	85.000
459.513	237.084	85.000
459.955	237.089	85.000
459.774	236.909	85.000
298.434	180.464	86.000
299.064	180.160	86.000
299.094	180.396	86.000
298.999	180.313	86.000
298.942	180.389	86.000
298.940	180.268	86.000
298.303	181.187	86.000
339.115	142.534	87.000
339.215	142.025	87.000
339.587	141.269	87.000
339.894	141.170	87.000
339.350	140.118	87.000
339.516	139.733	87.000
339.848	139.386	87.000
340.159	138.988	87.000
412.111	201.738	88.000
412.262	201.665	88.000
412.220	201.446	88.000
412.554	201.333	88.000
412.362	201.073	88.000
412.337	200.932	88.000
412.327	200.961	88.000
412.370	201.372	88.000
412.430	201.812	88.000
411.433	201.257	88.000
160.402	240.897	89.000
160.042	241.867	89.000
159.871	242.019	89.000
159.553	241.840	89.000
159.449	241.802	89.000
159.014	241.687	89.000
158.213	242.646	89.000
158.396	242.687	89.000
157.454	242.353	89.000
156.134	241.372	89.000
153.994	241.725	89.000
455.468	245.090	90.000
455.238	245.103	90.000
454.906	245.607	90.000
455.040	245.391	90.000
454.904	245.402	90.000
454.642	245.672	90.000
454.722	245.988	90.000
454.147	245.438	91.000
454.542	245.472	91.000
454.429	245.681	91.000
454.436	245.357	91.000
454.637	245.245	91.000
454.884	245.342	91.000
237.666	362.543	92.000
239.387	362.688	92.000
238.421	362.207	92.000
238.306	361.609	92.000
238.667	362.137	92.000
239.295	362.431	92.000
237.689	362.152	92.000
238.448	362.164	92.000
270.118	311.465	93.000
270.970	311.509	93.000
269.945	311.650	93.000
269.737	311.086	93.000
268.914	311.177	93.000
269.116	311.915	93.000
268.261	311.308	93.000
267.894	311.091	93.000
267.238	311.772	93.000
266.727	312.464	93.000
266.210	312.848	93.000
460.508	236.621	94.000
460.349	237.130	94.000
460.483	237.078	94.000
460.315	236.896	94.000
460.230	237.093	94.000
460.597	236.750	94.000
276.981	278.337	95.000
276.415	277.368	95.000
276.978	277.335	95.000
276.999	277.554	95.000
276.646	277.641	95.000
199.689	174.372	96.000
197.342	175.011	96.000
198.152	175.310	96.000
198.369	175.275	96.000
198.011	174.886	96.000
199.308	174.253	96.000
198.350	176.031	96.000
333.857	345.994	97.000
334.483	346.323	97.000
334.326	346.454	97.000
334.283	346.160	97.000
334.538	346.387	97.000
338.593	138.891	98.000
338.399	139.786	98.000
338.091	140.586	98.000
337.923	140.518	98.000
337.771	141.528	98.000
337.401	142.036	98.000
337.368	142.651	98.000
336.238	142.926	98.000
337.738	143.354	98.000
337.593	144.364	98.000
337.214	144.151	98.000
396.341	410.835	99.000
395.742	411.247	99.000
394.823	410.914	99.000
394.705	411.148	99.000
393.913	410.642	99.000
394.006	412.444	99.000
394.538	412.568	99.000
334.343	346.842	100.000
334.238	346.845	100.000
334.239	346.532	100.000
335.016	347.185	100.000
334.920	345.901	100.000
454.890	245.768	101.000
455.417	245.736	101.000
455.778	246.102	101.000
455.350	246.104	101.000
455.529	246.097	101.000
454.599	245.447	101.000
455.415	245.608	101.000
455.028	245.581	101.000
460.327	236.702	102.000
460.216	237.046	102.000
460.054	237.437	102.000
459.986	237.107	102.000
460.393	236.578	102.000
460.259	237.203	102.000
467.565	400.037	103.000
467.726	400.081	103.000
467.499	399.395	103.000
468.012	399.521	103.000
467.873	399.979	103.000
468.260	399.851	103.000
467.737	399.886	103.000
467.638	399.756	103.000
467.132	399.467	103.000
315.385	298.462	104.000
315.487	297.694	104.000
314.727	297.843	104.000
315.222	298.282	104.000
314.915	298.521	104.000
315.424	298.269	104.000
317.583	297.781	104.000
211.724	387.989	105.000
213.819	387.312	105.000
213.437	384.488	105.000
214.188	385.033	105.000
212.669	386.063	105.000
336.618	296.528	106.000
337.239	298.482	106.000
337.062	298.821	106.000
338.173	299.245	106.000
338.891	297.663	106.000
336.951	298.117	106.000
336.906	297.455	106.000
337.001	296.637	106.000
337.781	297.792	106.000
337.638	295.820	106.000
336.410	297.014	106.000
200.513	263.950	107.000
199.385	264.212	107.000
199.262	263.847	107.000
199.553	264.628	107.000
200.000	264.781	107.000
199.681	263.843	107.000
150.262	415.714	108.000
150.108	415.502	108.000
149.758	415.439	108.000
149.992	415.366	108.000
150.008	415.527	108.000
150.150	415.652	108.000
149.943	415.530	108.000
150.008	415.638	108.000
430.837	124.075	109.000
430.634	123.421	109.000
430.786	123.425	109.000
430.233	124.185	109.000
430.740	123.752	109.000
