# Supplementary material for: The transpeptidase PBP2 governs initial localization and activity of the major cell-wall synthesis machinery in E. coli
Source: eLife. 2020 Feb 20;9:e50629. doi: 10.7554/eLife.50629 (PMC7089770; doi:10.7554/eLife.50629)
Supplement: Source data 1. [file elife-50629-data1.zip › data/slow/PAmCherry/TKL130_slow_2.txt]

X Y ID
84.084	199.851	1.000
85.685	200.352	1.000
85.510	200.989	1.000
86.047	201.060	1.000
86.637	201.307	1.000
323.633	472.084	2.000
322.994	471.999	2.000
323.202	472.627	2.000
323.736	472.527	2.000
322.594	472.691	2.000
253.122	366.675	3.000
253.508	364.712	3.000
254.522	365.762	3.000
254.799	365.974	3.000
256.266	365.817	3.000
256.053	365.511	3.000
256.297	365.622	3.000
257.907	364.782	3.000
323.589	471.828	4.000
323.950	472.854	4.000
322.463	472.289	4.000
322.979	472.482	4.000
323.804	472.475	4.000
418.224	172.729	5.000
419.169	172.672	5.000
417.919	173.922	5.000
418.071	172.871	5.000
418.266	173.194	5.000
418.387	173.141	5.000
417.831	172.592	5.000
170.379	183.993	6.000
170.011	184.416	6.000
170.163	184.684	6.000
170.410	184.199	6.000
170.352	184.246	6.000
170.566	184.237	6.000
170.226	184.746	6.000
39.458	362.593	7.000
39.445	361.991	7.000
38.955	362.279	7.000
38.623	360.816	7.000
39.075	360.351	7.000
37.869	359.562	7.000
66.276	221.751	8.000
66.492	222.059	8.000
66.046	222.168	8.000
66.206	222.550	8.000
66.163	222.558	8.000
65.310	221.896	8.000
65.066	221.977	8.000
64.712	222.095	8.000
64.225	222.159	8.000
64.562	222.101	8.000
432.378	196.428	9.000
432.322	196.456	9.000
433.011	196.391	9.000
432.606	196.843	9.000
434.934	196.916	9.000
433.881	197.672	9.000
431.882	195.763	9.000
432.272	196.785	9.000
172.250	391.560	10.000
172.050	391.149	10.000
171.704	391.605	10.000
171.561	391.414	10.000
173.130	391.682	10.000
172.100	391.917	10.000
172.109	391.517	10.000
187.961	485.106	11.000
187.715	484.950	11.000
188.764	484.292	11.000
188.729	484.901	11.000
188.642	484.748	11.000
188.971	484.676	11.000
449.724	312.643	12.000
448.779	313.458	12.000
448.822	313.843	12.000
448.956	313.597	12.000
448.353	313.784	12.000
414.436	408.118	13.000
413.802	407.679	13.000
413.393	407.558	13.000
413.152	406.960	13.000
412.785	406.083	13.000
412.088	405.818	13.000
411.578	405.563	13.000
411.573	405.246	13.000
411.291	404.786	13.000
410.907	404.852	13.000
238.776	359.490	14.000
239.870	358.457	14.000
240.230	358.289	14.000
240.969	357.916	14.000
241.811	357.750	14.000
260.177	386.276	15.000
260.528	386.240	15.000
260.798	386.561	15.000
261.623	386.009	15.000
261.689	385.868	15.000
90.332	493.387	16.000
90.334	493.134	16.000
89.803	493.837	16.000
90.340	493.206	16.000
90.258	492.426	16.000
89.552	492.875	16.000
45.728	91.323	17.000
45.892	91.744	17.000
46.225	91.290	17.000
45.180	91.556	17.000
45.826	90.615	17.000
45.333	90.868	17.000
45.710	91.243	17.000
45.615	91.164	17.000
45.710	91.504	17.000
89.820	492.817	18.000
89.906	492.737	18.000
90.271	492.982	18.000
90.062	492.821	18.000
90.203	492.401	18.000
45.997	91.278	19.000
45.529	90.877	19.000
45.819	90.692	19.000
46.106	90.986	19.000
45.249	90.609	19.000
45.767	90.770	19.000
196.737	302.936	20.000
196.905	302.757	20.000
196.591	302.013	20.000
196.840	301.026	20.000
196.845	300.464	20.000
197.062	300.344	20.000
196.874	299.452	20.000
196.030	298.427	20.000
477.487	302.351	21.000
477.912	302.251	21.000
477.337	302.041	21.000
477.383	301.640	21.000
477.320	302.166	21.000
478.128	302.442	21.000
477.926	302.723	21.000
477.678	302.218	21.000
344.503	213.784	22.000
344.749	213.481	22.000
343.386	212.924	22.000
343.824	213.473	22.000
342.606	213.055	22.000
232.894	257.599	23.000
232.969	257.539	23.000
231.499	256.998	23.000
232.152	255.744	23.000
232.970	257.072	23.000
75.154	134.285	24.000
75.335	134.717	24.000
75.613	135.149	24.000
74.945	135.413	24.000
75.323	135.954	24.000
75.321	136.241	24.000
75.373	136.172	24.000
75.182	136.930	24.000
75.408	137.024	24.000
75.102	137.757	24.000
327.750	404.742	25.000
327.228	404.735	25.000
327.993	404.296	25.000
328.359	404.782	25.000
328.178	405.317	25.000
18.481	365.524	26.000
18.117	364.739	26.000
18.601	364.501	26.000
18.990	363.384	26.000
18.762	363.469	26.000
360.130	482.157	27.000
359.384	482.667	27.000
359.568	482.946	27.000
359.364	483.290	27.000
359.406	483.893	27.000
247.223	88.823	28.000
247.543	88.297	28.000
245.684	87.088	28.000
246.336	87.498	28.000
247.067	88.853	28.000
246.874	88.954	28.000
246.365	88.973	28.000
65.407	404.101	29.000
65.909	403.651	29.000
66.519	403.521	29.000
65.937	403.238	29.000
67.446	403.292	29.000
68.104	403.101	29.000
69.289	402.976	29.000
69.597	402.877	29.000
70.879	402.646	29.000
38.193	447.200	30.000
38.850	448.474	30.000
39.820	447.021	30.000
38.682	449.305	30.000
38.586	448.556	30.000
180.894	147.538	31.000
180.738	146.691	31.000
180.598	144.575	31.000
180.533	145.576	31.000
180.001	145.268	31.000
33.582	326.081	32.000
33.963	326.267	32.000
35.138	326.992	32.000
35.164	327.066	32.000
36.498	327.802	32.000
37.107	327.848	32.000
368.863	380.195	33.000
369.261	380.603	33.000
368.735	380.776	33.000
368.301	381.548	33.000
368.385	380.832	33.000
194.733	429.589	34.000
196.089	429.006	34.000
195.233	429.518	34.000
196.894	428.012	34.000
197.083	428.008	34.000
349.839	317.548	35.000
350.503	317.923	35.000
349.345	318.945	35.000
349.119	319.267	35.000
349.075	319.506	35.000
282.842	472.311	36.000
282.127	471.811	36.000
282.903	472.278	36.000
281.848	471.244	36.000
282.098	471.352	36.000
281.571	471.611	36.000
281.200	471.443	36.000
365.751	377.315	37.000
365.191	377.371	37.000
365.168	377.377	37.000
364.848	377.818	37.000
364.077	378.794	37.000
363.324	378.148	37.000
363.474	379.251	37.000
303.572	366.420	38.000
303.782	367.029	38.000
303.695	367.608	38.000
303.938	367.162	38.000
304.083	366.858	38.000
303.894	367.327	38.000
303.806	367.272	38.000
304.683	367.660	38.000
303.670	367.137	38.000
281.510	471.658	39.000
282.128	471.349	39.000
281.754	471.495	39.000
281.734	471.696	39.000
281.899	471.306	39.000
281.204	471.513	39.000
429.739	364.359	40.000
429.643	365.117	40.000
430.059	366.487	40.000
429.582	365.822	40.000
429.538	366.986	40.000
428.698	367.545	40.000
144.514	356.458	41.000
144.283	356.605	41.000
143.990	356.894	41.000
144.428	356.948	41.000
144.000	357.308	41.000
144.245	357.353	41.000
144.301	357.460	41.000
143.867	357.319	41.000
143.376	355.515	41.000
321.463	492.178	42.000
321.525	492.533	42.000
319.965	492.161	42.000
319.377	492.088	42.000
318.496	491.991	42.000
318.340	492.283	42.000
316.151	492.296	42.000
142.129	390.745	43.000
141.587	391.438	43.000
140.809	392.198	43.000
142.374	391.235	43.000
140.957	392.915	43.000
250.639	471.010	44.000
251.521	468.995	44.000
251.244	469.668	44.000
251.096	471.149	44.000
250.947	471.179	44.000
251.378	471.204	44.000
250.297	339.546	45.000
249.929	338.834	45.000
250.851	338.850	45.000
250.769	337.896	45.000
251.098	338.518	45.000
251.091	338.811	45.000
252.094	339.962	45.000
253.350	338.808	45.000
251.033	338.884	45.000
253.487	337.470	45.000
281.940	471.951	46.000
281.720	471.522	46.000
281.343	471.391	46.000
281.564	471.985	46.000
281.912	471.901	46.000
281.935	471.256	46.000
281.391	471.523	46.000
281.627	471.458	46.000
267.547	451.854	47.000
267.432	451.886	47.000
266.907	451.835	47.000
267.839	451.520	47.000
267.700	451.657	47.000
267.565	451.948	47.000
267.799	452.054	47.000
267.756	451.352	47.000
267.723	450.745	47.000
364.212	430.239	48.000
364.178	429.529	48.000
364.589	430.032	48.000
364.817	430.468	48.000
365.022	430.896	48.000
364.588	430.624	48.000
364.829	431.258	48.000
251.898	471.680	49.000
252.272	471.853	49.000
252.701	471.977	49.000
252.614	471.879	49.000
252.228	471.678	49.000
251.582	469.834	49.000
253.139	470.420	49.000
248.623	340.846	50.000
250.378	339.287	50.000
250.719	338.702	50.000
250.877	338.265	50.000
251.179	337.991	50.000
368.876	211.592	51.000
368.092	211.387	51.000
367.200	210.557	51.000
364.906	209.274	51.000
364.790	210.683	51.000
250.904	335.737	52.000
250.649	336.118	52.000
249.716	335.408	52.000
250.119	335.904	52.000
249.968	334.201	52.000
251.293	333.783	52.000
250.343	333.807	52.000
256.755	294.028	53.000
256.876	294.636	53.000
256.426	294.564	53.000
256.501	294.398	53.000
256.607	294.699	53.000
256.706	294.614	53.000
256.690	294.488	53.000
255.951	294.903	53.000
281.180	472.040	54.000
281.484	471.841	54.000
281.410	472.022	54.000
281.662	472.053	54.000
281.170	471.849	54.000
281.695	472.002	54.000
82.335	408.328	55.000
81.953	407.764	55.000
81.680	407.975	55.000
81.853	408.420	55.000
81.609	408.491	55.000
219.660	283.192	56.000
219.681	283.467	56.000
219.891	283.684	56.000
219.650	284.506	56.000
219.929	284.827	56.000
220.188	285.588	56.000
302.949	173.551	57.000
303.888	173.524	57.000
303.116	173.056	57.000
303.488	172.708	57.000
303.394	172.057	57.000
303.784	171.720	57.000
303.611	172.420	57.000
213.480	368.221	58.000
213.259	368.940	58.000
213.344	369.608	58.000
213.130	369.756	58.000
213.523	370.278	58.000
212.868	370.791	58.000
476.068	409.042	59.000
476.693	408.568	59.000
478.074	408.028	59.000
477.914	407.691	59.000
478.099	407.195	59.000
478.144	406.841	59.000
478.681	406.441	59.000
479.442	405.805	59.000
479.385	406.527	59.000
54.842	346.136	60.000
54.946	347.452	60.000
54.575	347.886	60.000
55.365	347.652	60.000
54.252	347.477	60.000
65.843	311.920	61.000
65.907	311.299	61.000
66.485	311.863	61.000
66.076	311.383	61.000
66.118	311.714	61.000
66.627	312.278	61.000
172.316	422.991	62.000
171.115	423.402	62.000
171.601	423.754	62.000
170.521	424.515	62.000
169.446	425.289	62.000
168.797	425.660	62.000
168.936	426.168	62.000
167.780	426.321	62.000
167.744	426.955	62.000
166.216	426.862	62.000
60.659	338.885	63.000
59.846	338.435	63.000
60.123	338.792	63.000
59.831	338.378	63.000
60.080	338.318	63.000
59.361	337.885	63.000
32.674	426.487	64.000
33.355	426.133	64.000
32.448	426.412	64.000
33.143	426.132	64.000
33.399	426.364	64.000
31.584	425.711	64.000
190.795	432.670	65.000
191.973	433.617	65.000
192.986	433.159	65.000
193.063	433.425	65.000
193.541	433.833	65.000
434.101	479.803	66.000
434.617	479.590	66.000
434.888	479.630	66.000
433.377	478.982	66.000
434.470	479.968	66.000
88.849	420.614	67.000
89.692	421.326	67.000
88.610	421.449	67.000
89.194	421.269	67.000
89.014	421.233	67.000
341.930	467.839	68.000
342.209	467.185	68.000
342.652	468.786	68.000
341.581	468.126	68.000
342.987	470.043	68.000
420.542	97.707	69.000
420.067	97.675	69.000
420.609	97.901	69.000
420.263	98.578	69.000
421.743	97.628	69.000
85.651	461.118	70.000
84.998	462.714	70.000
85.423	462.375	70.000
85.217	461.850	70.000
84.259	461.289	70.000
258.538	435.102	71.000
259.394	435.213	71.000
260.068	434.850	71.000
260.035	434.574	71.000
259.556	434.879	71.000
182.559	439.341	72.000
182.898	439.336	72.000
183.811	438.595	72.000
184.325	438.517	72.000
184.525	438.280	72.000
184.965	438.167	72.000
185.720	437.858	72.000
186.659	437.498	72.000
188.158	437.723	72.000
255.969	246.550	73.000
255.930	246.850	73.000
255.843	247.628	73.000
256.206	246.308	73.000
256.475	247.658	73.000
256.758	247.745	74.000
256.866	247.530	74.000
256.534	247.478	74.000
256.634	247.438	74.000
256.653	247.912	74.000
256.256	247.767	74.000
256.456	247.917	74.000
256.459	248.067	74.000
256.186	247.846	74.000
256.562	247.922	74.000
256.417	247.757	74.000
256.589	247.744	75.000
256.104	247.555	75.000
256.531	248.031	75.000
256.184	247.936	75.000
256.176	247.767	75.000
256.330	248.152	75.000
256.743	247.890	75.000
256.370	246.870	75.000
256.300	247.531	75.000
256.629	247.461	75.000
287.243	114.032	76.000
286.469	113.694	76.000
286.636	113.067	76.000
285.799	113.810	76.000
286.124	113.669	76.000
432.092	389.315	77.000
430.437	388.699	77.000
430.290	388.719	77.000
432.514	388.535	77.000
431.294	389.494	77.000
118.627	229.961	78.000
118.950	229.128	78.000
118.059	228.908	78.000
118.375	228.811	78.000
118.328	228.241	78.000
118.069	228.063	78.000
118.321	227.340	78.000
118.298	226.219	78.000
184.080	243.582	79.000
184.382	244.341	79.000
184.139	242.960	79.000
184.140	243.642	79.000
183.979	243.639	79.000
184.108	243.905	79.000
184.929	244.102	79.000
183.960	244.104	79.000
375.209	344.611	80.000
375.381	347.207	80.000
376.229	347.621	80.000
376.141	347.666	80.000
375.698	347.141	80.000
375.615	347.268	80.000
375.703	347.478	80.000
375.250	347.386	80.000
331.602	17.408	81.000
329.682	17.803	81.000
328.157	17.541	81.000
327.889	17.494	81.000
328.343	17.435	81.000
327.527	17.043	81.000
43.118	26.487	82.000
42.336	26.242	82.000
42.417	26.593	82.000
42.615	26.205	82.000
42.616	26.324	82.000
42.457	26.386	82.000
42.859	26.140	82.000
42.777	26.119	82.000
42.999	26.125	82.000
42.321	25.942	82.000
42.114	25.893	82.000
50.663	259.571	83.000
51.758	258.895	83.000
50.259	257.073	83.000
51.983	257.327	83.000
49.607	258.274	83.000
