# Supplementary material for: The transpeptidase PBP2 governs initial localization and activity of the major cell-wall synthesis machinery in E. coli
Source: eLife. 2020 Feb 20;9:e50629. doi: 10.7554/eLife.50629 (PMC7089770; doi:10.7554/eLife.50629)
Supplement: Source data 1. [file elife-50629-data1.zip › data/slow/PAmCherry/TKL130_slow_3.txt]

X Y ID
430.565	39.786	1.000
429.439	40.345	1.000
430.307	40.639	1.000
429.868	40.964	1.000
430.317	40.808	1.000
430.509	40.092	1.000
429.602	39.799	1.000
430.557	39.603	1.000
219.040	386.914	2.000
219.126	387.218	2.000
219.271	387.188	2.000
218.794	386.481	2.000
218.624	386.267	2.000
252.661	197.894	3.000
253.309	198.131	3.000
253.695	197.909	3.000
254.834	197.613	3.000
255.813	198.081	3.000
256.417	197.595	3.000
257.105	197.013	3.000
388.317	46.768	4.000
388.618	46.478	4.000
388.957	47.275	4.000
388.893	46.847	4.000
387.905	46.442	4.000
387.967	46.611	4.000
379.321	36.619	5.000
378.856	36.909	5.000
378.396	36.881	5.000
379.493	38.298	5.000
379.301	37.066	5.000
378.988	36.559	5.000
378.663	36.818	5.000
379.246	37.415	5.000
380.518	37.388	5.000
22.269	322.799	6.000
21.271	324.144	6.000
20.762	324.359	6.000
20.254	323.891	6.000
20.164	324.867	6.000
19.601	324.982	6.000
19.226	325.295	6.000
19.020	325.507	6.000
18.593	325.857	6.000
18.160	325.785	6.000
378.791	56.512	7.000
377.042	57.744	7.000
378.069	56.431	7.000
377.158	56.023	7.000
377.643	56.471	7.000
155.373	259.305	8.000
154.628	258.324	8.000
154.967	258.148	8.000
155.325	258.501	8.000
154.995	258.578	8.000
155.268	258.345	8.000
155.453	258.585	8.000
155.394	257.923	8.000
154.703	259.251	8.000
50.948	251.005	9.000
51.375	251.090	9.000
51.548	250.653	9.000
51.955	250.262	9.000
51.732	250.226	9.000
52.318	250.131	9.000
51.850	249.905	9.000
52.351	249.967	9.000
338.739	102.007	10.000
338.497	102.767	10.000
338.993	100.391	10.000
340.397	98.057	10.000
338.031	96.492	10.000
176.057	461.506	11.000
175.622	462.031	11.000
175.423	461.861	11.000
175.429	461.988	11.000
175.824	462.317	11.000
175.491	462.364	11.000
176.090	461.753	11.000
176.110	462.387	11.000
175.920	461.945	11.000
175.333	462.747	12.000
175.773	463.073	12.000
175.943	462.676	12.000
175.296	463.055	12.000
175.786	462.684	12.000
176.024	462.291	12.000
175.710	462.603	12.000
175.779	462.707	12.000
176.393	461.731	12.000
392.772	425.950	13.000
394.166	423.934	13.000
396.619	423.990	13.000
397.018	426.323	13.000
396.173	426.927	13.000
397.652	428.088	13.000
46.213	257.780	14.000
46.056	256.846	14.000
46.899	256.250	14.000
47.535	255.716	14.000
47.568	255.358	14.000
48.379	255.156	14.000
49.300	254.573	14.000
49.772	254.990	14.000
50.111	254.219	14.000
50.571	253.808	14.000
50.845	253.474	14.000
15.986	162.858	15.000
16.669	163.009	15.000
16.968	162.758	15.000
17.691	162.906	15.000
17.548	163.226	15.000
17.957	162.561	15.000
18.726	162.342	15.000
19.729	162.530	15.000
19.576	161.756	15.000
195.663	465.804	16.000
196.093	465.760	16.000
196.106	466.010	16.000
196.604	465.588	16.000
195.939	465.363	16.000
23.031	156.913	17.000
23.137	156.512	17.000
22.490	157.663	17.000
23.153	157.854	17.000
22.986	157.381	17.000
23.645	155.947	17.000
79.397	459.461	18.000
80.001	459.761	18.000
80.173	459.499	18.000
80.404	459.543	18.000
80.872	460.070	18.000
81.231	459.802	18.000
81.786	459.842	18.000
82.236	459.816	18.000
82.851	460.044	18.000
83.422	459.769	18.000
84.129	459.704	18.000
237.118	301.473	19.000
237.675	301.759	19.000
237.592	301.448	19.000
237.967	301.670	19.000
237.370	301.194	19.000
228.294	287.299	20.000
229.395	286.799	20.000
228.534	287.582	20.000
228.261	286.616	20.000
228.297	286.829	20.000
406.318	317.713	21.000
406.995	317.569	21.000
407.245	318.340	21.000
407.031	317.824	21.000
407.674	318.274	21.000
407.296	317.787	21.000
379.933	333.822	22.000
380.067	334.945	22.000
379.994	333.004	22.000
381.581	334.825	22.000
380.890	334.462	22.000
233.212	443.888	23.000
233.864	445.039	23.000
233.212	445.149	23.000
233.693	445.387	23.000
234.596	446.719	23.000
35.375	50.416	24.000
34.657	50.642	24.000
35.175	50.508	24.000
35.312	51.072	24.000
35.168	50.778	24.000
34.989	49.798	24.000
35.009	50.171	24.000
35.370	50.526	24.000
35.518	50.366	24.000
35.114	50.629	24.000
35.213	50.589	24.000
55.100	89.150	25.000
55.056	88.397	25.000
55.845	89.219	25.000
54.966	88.216	25.000
55.622	89.958	25.000
56.028	90.061	25.000
56.732	89.905	25.000
55.994	89.363	25.000
55.804	89.091	26.000
55.534	89.540	26.000
55.811	89.515	26.000
56.243	89.190	26.000
56.371	89.312	26.000
472.741	154.242	27.000
473.333	154.489	27.000
473.770	153.954	27.000
474.394	154.218	27.000
475.034	154.292	27.000
475.357	154.406	27.000
476.054	155.597	27.000
323.544	253.724	28.000
322.960	254.023	28.000
322.274	253.914	28.000
321.576	253.346	28.000
320.901	253.347	28.000
320.361	252.607	28.000
191.818	267.441	29.000
191.407	267.517	29.000
191.631	268.079	29.000
191.530	268.562	29.000
192.139	268.542	29.000
383.793	323.199	30.000
384.348	323.955	30.000
384.130	324.381	30.000
384.392	324.942	30.000
384.391	325.448	30.000
384.325	326.293	30.000
364.629	105.890	31.000
365.654	104.678	31.000
366.124	105.663	31.000
366.169	105.689	31.000
367.742	106.858	31.000
369.423	107.046	31.000
368.824	107.173	31.000
53.746	355.372	32.000
53.847	355.178	32.000
53.728	355.790	32.000
53.590	356.186	32.000
53.120	356.464	32.000
53.539	355.708	32.000
53.398	355.939	32.000
54.004	356.258	32.000
53.605	355.826	32.000
67.274	355.167	33.000
66.379	356.495	33.000
66.564	357.528	33.000
66.212	357.938	33.000
65.719	359.414	33.000
63.052	358.776	33.000
379.628	257.044	34.000
379.350	256.872	34.000
378.908	256.195	34.000
379.109	255.648	34.000
379.357	256.269	34.000
379.186	256.766	34.000
381.280	255.561	34.000
373.413	166.833	35.000
374.413	165.528	35.000
373.761	166.651	35.000
374.013	166.593	35.000
373.769	166.821	35.000
374.873	164.976	35.000
133.957	478.786	36.000
134.142	479.712	36.000
134.274	479.526	36.000
134.725	480.287	36.000
134.800	480.421	36.000
264.299	347.674	37.000
264.613	346.407	37.000
264.926	346.659	37.000
265.011	347.284	37.000
264.632	347.362	37.000
264.770	347.439	37.000
264.997	347.305	37.000
368.257	194.056	38.000
368.322	193.480	38.000
367.159	193.261	38.000
368.497	193.446	38.000
367.625	193.826	38.000
368.319	193.649	38.000
368.011	193.593	38.000
308.697	413.585	39.000
308.665	413.644	39.000
308.883	413.759	39.000
308.345	413.300	39.000
309.170	413.518	39.000
410.353	428.096	40.000
410.289	428.939	40.000
409.583	428.794	40.000
409.357	428.784	40.000
409.637	429.485	40.000
409.467	428.624	40.000
409.982	427.994	40.000
99.866	350.581	41.000
99.456	350.548	41.000
99.271	350.664	41.000
98.978	350.369	41.000
98.353	351.247	41.000
142.426	478.845	42.000
142.805	478.927	42.000
142.216	479.589	42.000
141.980	479.060	42.000
141.701	478.719	42.000
383.479	425.310	43.000
383.883	425.371	43.000
383.317	425.492	43.000
383.157	425.192	43.000
383.479	425.723	43.000
383.775	426.170	43.000
189.669	203.756	44.000
189.321	204.083	44.000
188.997	203.678	44.000
189.363	204.468	44.000
189.076	204.405	44.000
189.131	204.241	44.000
205.613	196.773	45.000
206.159	195.501	45.000
205.167	195.879	45.000
206.613	196.692	45.000
204.728	197.042	45.000
302.360	316.486	46.000
302.710	317.014	46.000
302.866	317.537	46.000
302.968	318.266	46.000
303.543	318.849	46.000
303.751	319.282	46.000
303.136	319.452	46.000
441.584	55.185	47.000
440.910	55.370	47.000
441.419	56.168	47.000
442.116	56.728	47.000
442.182	56.700	47.000
442.731	57.747	47.000
443.508	58.820	47.000
442.840	57.954	47.000
443.149	58.080	47.000
141.541	138.480	48.000
141.633	137.497	48.000
141.953	137.181	48.000
141.207	136.901	48.000
141.551	136.303	48.000
141.608	136.180	48.000
141.467	135.548	48.000
43.885	325.557	49.000
43.848	324.154	49.000
43.770	325.015	49.000
44.404	324.331	49.000
44.487	324.562	49.000
44.396	324.026	49.000
45.192	323.937	49.000
45.333	323.303	49.000
188.925	204.355	50.000
189.075	203.610	50.000
188.995	204.379	50.000
188.568	204.333	50.000
188.374	204.557	50.000
187.967	204.449	50.000
188.303	203.988	50.000
78.552	243.438	51.000
78.622	243.547	51.000
79.697	242.304	51.000
78.771	243.576	51.000
81.163	242.350	51.000
46.899	396.746	52.000
47.540	396.829	52.000
47.099	397.434	52.000
46.795	398.649	52.000
46.529	398.765	52.000
47.207	399.740	52.000
47.371	400.101	52.000
46.684	397.459	52.000
46.776	397.300	52.000
369.016	42.388	53.000
367.143	42.231	53.000
368.848	42.466	53.000
369.373	42.740	53.000
368.549	42.449	53.000
368.535	42.732	54.000
369.316	42.658	54.000
369.521	42.843	54.000
368.896	42.716	54.000
368.461	42.028	54.000
369.034	42.269	54.000
369.738	42.937	55.000
369.204	42.980	55.000
369.716	42.884	55.000
369.074	42.932	55.000
369.445	42.957	55.000
369.163	43.278	55.000
369.228	43.275	55.000
369.483	42.577	55.000
369.372	42.514	55.000
369.013	42.519	55.000
369.160	42.756	55.000
250.912	191.915	56.000
250.742	191.962	56.000
250.685	191.956	56.000
250.895	192.105	56.000
250.831	191.879	56.000
251.545	192.246	56.000
58.831	348.512	57.000
60.524	349.245	57.000
57.794	348.314	57.000
59.099	347.964	57.000
58.772	345.101	57.000
127.518	211.950	58.000
127.788	212.742	58.000
127.377	213.616	58.000
127.489	213.485	58.000
127.008	214.293	58.000
126.732	214.985	58.000
126.764	215.278	58.000
126.479	216.106	58.000
126.225	216.395	58.000
126.120	217.038	58.000
125.517	217.665	58.000
121.926	252.763	59.000
123.054	253.685	59.000
122.173	252.691	59.000
121.871	253.339	59.000
122.050	253.950	59.000
122.036	253.922	59.000
122.564	253.723	59.000
122.535	253.618	59.000
122.351	253.414	59.000
122.832	253.411	59.000
123.114	252.082	59.000
461.333	207.420	60.000
464.034	206.841	60.000
463.235	206.441	60.000
463.764	208.095	60.000
464.022	207.838	60.000
464.661	207.970	61.000
463.956	207.207	61.000
464.044	206.086	61.000
464.174	206.293	61.000
463.996	206.202	61.000
464.078	206.584	61.000
464.043	207.507	61.000
464.347	207.317	61.000
464.229	206.757	61.000
289.493	344.137	62.000
287.251	344.480	62.000
286.189	343.411	62.000
285.888	345.196	62.000
286.514	345.430	62.000
288.351	345.733	62.000
287.509	344.539	62.000
287.152	345.863	62.000
354.961	157.877	63.000
354.375	158.076	63.000
355.039	158.183	63.000
355.308	158.100	63.000
354.827	157.294	63.000
354.688	157.673	63.000
355.092	157.844	63.000
182.129	320.298	64.000
182.238	320.144	64.000
182.018	320.511	64.000
182.804	319.435	64.000
182.481	321.103	64.000
182.751	320.521	64.000
474.479	70.973	65.000
475.046	69.367	65.000
475.260	70.226	65.000
475.083	68.874	65.000
477.287	68.537	65.000
382.232	421.358	66.000
382.422	421.758	66.000
381.836	422.491	66.000
381.573	423.138	66.000
380.961	423.512	66.000
380.412	423.638	66.000
380.523	424.481	66.000
174.422	301.539	67.000
174.248	302.531	67.000
174.909	302.157	67.000
173.475	303.684	67.000
173.768	304.446	67.000
407.120	153.638	68.000
407.841	153.684	68.000
408.039	152.640	68.000
406.764	153.445	68.000
406.374	153.182	68.000
405.279	153.333	68.000
405.137	152.892	68.000
404.883	153.358	68.000
404.284	152.097	68.000
403.495	151.953	68.000
173.674	305.138	69.000
173.694	305.800	69.000
173.690	306.312	69.000
173.515	306.938	69.000
173.310	307.931	69.000
408.672	494.667	70.000
409.093	495.641	70.000
408.887	496.174	70.000
408.728	496.146	70.000
407.741	496.089	70.000
410.017	494.710	70.000
480.836	160.553	71.000
480.298	160.470	71.000
481.070	159.916	71.000
481.277	160.090	71.000
482.100	160.469	71.000
482.594	161.583	71.000
483.215	161.488	71.000
483.399	161.831	71.000
484.028	162.252	71.000
483.746	162.319	71.000
484.566	162.948	71.000
62.791	431.722	72.000
62.851	431.763	72.000
62.251	431.931	72.000
62.458	432.121	72.000
62.496	431.558	72.000
319.912	351.267	73.000
320.144	350.961	73.000
320.002	351.616	73.000
320.695	351.383	73.000
321.152	351.727	73.000
320.211	352.599	73.000
478.288	57.184	74.000
477.604	57.208	74.000
477.150	57.375	74.000
477.066	57.545	74.000
477.187	58.045	74.000
477.400	58.477	74.000
476.578	58.453	74.000
476.524	59.236	74.000
193.597	286.731	75.000
193.906	286.919	75.000
194.408	286.927	75.000
194.933	287.382	75.000
194.717	287.683	75.000
195.273	288.313	75.000
195.501	288.456	75.000
195.308	288.097	75.000
195.638	288.588	75.000
195.321	288.924	75.000
83.768	381.444	76.000
83.634	381.658	76.000
83.919	381.654	76.000
84.376	381.651	76.000
84.088	381.545	76.000
83.893	381.492	76.000
84.450	381.034	76.000
407.095	194.379	77.000
407.448	194.472	77.000
407.686	195.224	77.000
408.237	194.911	77.000
407.447	195.457	77.000
44.141	177.326	78.000
44.303	177.384	78.000
44.083	177.391	78.000
43.990	177.523	78.000
44.305	177.832	78.000
437.515	464.840	79.000
437.659	464.645	79.000
437.519	464.194	79.000
437.307	463.483	79.000
437.747	463.504	79.000
205.924	355.583	80.000
207.466	356.247	80.000
206.920	355.579	80.000
206.491	356.716	80.000
206.478	354.634	80.000
155.994	454.666	81.000
156.391	454.690	81.000
155.951	454.646	81.000
155.628	453.980	81.000
156.480	454.508	81.000
156.760	455.536	81.000
157.616	455.662	81.000
158.099	455.291	81.000
245.319	170.529	82.000
244.910	170.892	82.000
245.089	170.350	82.000
245.340	170.763	82.000
245.021	170.633	82.000
245.168	170.568	82.000
245.310	170.487	83.000
245.129	170.589	83.000
245.238	170.388	83.000
245.050	170.347	83.000
245.088	170.143	83.000
244.975	170.359	83.000
244.909	170.374	83.000
245.237	170.449	83.000
245.724	170.381	83.000
246.100	170.521	83.000
245.492	170.291	83.000
245.270	170.350	84.000
245.282	170.310	84.000
245.493	170.235	84.000
245.275	170.478	84.000
244.851	170.037	84.000
465.995	469.756	85.000
466.167	469.956	85.000
466.565	470.283	85.000
466.483	471.238	85.000
466.643	471.524	85.000
466.992	472.049	85.000
466.889	472.698	85.000
196.903	196.966	86.000
197.321	196.747	86.000
197.389	196.818	86.000
198.174	197.090	86.000
198.517	196.451	86.000
198.391	197.090	86.000
108.231	444.251	87.000
109.697	446.858	87.000
108.727	445.648	87.000
109.243	447.063	87.000
108.010	449.185	87.000
202.565	450.690	88.000
202.824	450.709	88.000
202.979	450.726	88.000
202.841	450.905	88.000
203.382	450.817	88.000
352.178	34.331	89.000
351.728	34.660	89.000
351.255	34.973	89.000
350.953	35.998	89.000
351.261	35.825	89.000
350.972	36.014	89.000
351.099	37.113	89.000
350.247	37.863	89.000
228.741	104.562	90.000
228.575	104.159	90.000
228.989	103.802	90.000
229.444	104.397	90.000
229.891	103.850	90.000
229.173	104.251	90.000
286.244	444.489	91.000
285.687	444.558	91.000
285.918	444.716	91.000
286.152	444.472	91.000
285.784	444.803	91.000
287.557	445.371	91.000
287.554	444.652	91.000
287.171	444.245	91.000
287.252	446.899	91.000
286.414	447.449	91.000
341.316	29.288	92.000
340.990	28.749	92.000
340.266	29.677	92.000
341.516	28.956	92.000
340.620	27.270	92.000
340.298	28.932	92.000
340.945	28.873	92.000
341.028	28.140	92.000
341.482	27.532	92.000
342.045	27.485	92.000
342.652	26.778	92.000
48.916	194.928	93.000
48.158	195.548	93.000
49.319	193.199	93.000
48.425	194.863	93.000
48.744	192.997	93.000
106.005	158.297	94.000
106.900	158.623	94.000
107.240	158.834	94.000
107.572	159.324	94.000
107.572	159.402	94.000
108.309	159.838	94.000
265.862	269.863	95.000
265.612	270.072	95.000
265.354	269.970	95.000
265.809	269.755	95.000
265.443	270.072	95.000
265.327	269.896	95.000
265.249	270.050	95.000
265.491	269.988	95.000
264.608	269.421	95.000
265.898	269.876	95.000
137.681	102.801	96.000
137.639	103.135	96.000
137.731	102.994	96.000
137.852	102.972	96.000
137.769	103.266	96.000
137.702	102.846	96.000
138.130	103.112	96.000
137.852	102.407	96.000
138.333	103.127	96.000
137.966	102.346	96.000
303.215	288.049	97.000
303.768	289.900	97.000
305.037	291.524	97.000
305.060	291.449	97.000
302.989	289.377	97.000
138.052	102.138	98.000
137.914	102.073	98.000
138.654	102.191	98.000
138.104	102.384	98.000
138.224	103.010	98.000
453.811	357.164	99.000
454.324	356.191	99.000
454.712	356.810	99.000
454.335	356.642	99.000
454.597	356.681	99.000
454.988	357.660	99.000
454.238	356.362	99.000
453.885	356.480	99.000
454.424	356.380	99.000
453.957	356.489	99.000
454.728	356.647	99.000
